# Supplementary material for: Integrative approaches to the prediction of protein functions based on the feature selection
Source: BMC Bioinformatics. 2009 Dec 31;10:455. doi: 10.1186/1471-2105-10-455 (PMC2813249; doi:10.1186/1471-2105-10-455)
Supplement: Additional file 1 — Prediction results of each GO term. The AUC values and regression model coefficients of KLR based on the exhaustive search feature selection and the KL1LR method related to Table 1 are represented. Information about the gene count of GO terms in each data source is also included since each data source has different coverage. Each data source was reduced to two features, as in Eq. (4), so, there are two features for each data source. [file 1471-2105-10-455-S1.XLS]

## Sheet: Gene count in each data source
GO	GO_Description	Gene_count	PPI	Interpro	Pfam	MGI	bioMart	Inparanoid	OMIM	Zhang	Su	SAGE
GO:0000018	regulation of DNA recombination	3	3	3	3	3	3	3	3	3	3	3
GO:0000084	S phase of mitotic cell cycle	3	1	3	3	1	3	3	0	1	3	3
GO:0000086	G2/M transition of mitotic cell cycle	3	2	3	3	3	3	3	1	2	3	3
GO:0000089	mitotic metaphase	3	3	3	3	1	3	3	0	3	3	3
GO:0000098	sulfur amino acid catabolism	3	1	3	3	0	2	2	1	2	3	2
GO:0000103	sulfate assimilation	3	2	3	3	1	3	3	1	3	3	3
GO:0000209	protein polyubiquitination	3	2	3	3	2	3	3	0	3	3	3
GO:0000320	re-entry into mitotic cell cycle	3	3	3	3	3	3	3	1	3	2	3
GO:0000578	embryonic axis specification	3	3	3	2	3	3	3	1	3	3	3
GO:0001101	response to acid	3	2	3	3	3	3	3	0	3	3	3
GO:0001539	ciliary or flagellar motility	3	1	3	3	1	3	3	2	2	3	3
GO:0001553	luteinization	3	3	3	3	3	3	3	2	3	3	3
GO:0001578	microtubule bundle formation	3	2	3	2	2	3	3	0	3	3	3
GO:0001667	ameboidal cell migration	3	3	3	3	2	3	3	1	2	3	3
GO:0001675	acrosome formation	3	3	3	3	2	2	2	1	2	3	2
GO:0001802	type III hypersensitivity	3	2	3	3	3	3	3	1	0	3	3
GO:0001803	regulation of type III hypersensitivity	3	2	3	3	3	3	3	1	0	3	3
GO:0001805	positive regulation of type III hypersensitivity	3	2	3	3	3	3	3	1	0	3	3
GO:0001833	inner cell mass cell proliferation	3	1	3	3	3	3	3	0	2	3	3
GO:0001835	blastocyst hatching	3	2	2	2	3	3	3	1	3	3	3
GO:0001895	retinal homeostasis	3	1	3	2	2	2	2	3	2	3	2
GO:0001911	negative regulation of immune cell mediated cytotoxicity	3	0	3	3	0	1	1	0	0	2	1
GO:0001945	lymph vessel development	3	2	3	3	3	3	3	0	3	3	3
GO:0001978	baroreceptor feedback regulation of blood pressure	3	2	3	3	3	3	3	0	2	3	3
GO:0002016	renin-angiotensin regulation of body fluid levels	3	2	3	3	2	2	2	2	2	2	2
GO:0002035	brain renin-angiotensin system	3	2	3	3	2	3	2	2	2	1	3
GO:0005980	glycogen catabolism	3	2	3	3	2	3	3	2	2	3	3
GO:0006012	galactose metabolism	3	3	3	3	0	3	3	3	3	2	3
GO:0006081	aldehyde metabolism	3	1	3	3	0	3	3	0	2	3	3
GO:0006109	regulation of carbohydrate metabolism	3	2	3	3	2	3	3	1	2	3	3
GO:0006120	mitochondrial electron transport, NADH to ubiquinone	3	3	3	3	0	3	3	3	2	3	3
GO:0006213	pyrimidine nucleoside metabolism	3	2	3	3	0	2	2	0	2	3	2
GO:0006268	DNA unwinding during replication	3	2	2	2	0	3	3	1	2	3	3
GO:0006287	base-excision repair, gap-filling	3	3	3	2	1	3	3	0	1	3	3
GO:0006290	pyrimidine dimer repair	3	3	3	2	2	2	2	2	2	3	3
GO:0006354	RNA elongation	3	1	3	3	0	3	3	0	1	3	3
GO:0006381	mRNA editing	3	3	3	3	1	3	3	0	3	3	3
GO:0006400	tRNA modification	3	1	3	3	0	3	3	1	3	3	3
GO:0006422	aspartyl-tRNA aminoacylation	3	3	3	3	0	3	3	0	3	3	3
GO:0006481	C-terminal protein amino acid methylation	3	2	3	3	1	2	2	0	1	3	2
GO:0006559	L-phenylalanine catabolism	3	2	3	3	2	3	3	3	2	3	3
GO:0006560	proline metabolism	3	1	3	3	0	3	3	1	1	3	3
GO:0006568	tryptophan metabolism	3	1	3	2	3	3	3	1	2	3	3
GO:0006598	polyamine catabolism	3	1	3	3	0	3	3	1	3	3	3
GO:0006613	cotranslational protein targeting to membrane	3	3	3	3	0	3	3	0	2	3	3
GO:0006625	protein targeting to peroxisome	3	3	3	3	2	3	3	3	3	3	3
GO:0006688	glycosphingolipid biosynthesis	3	0	3	2	1	2	3	0	1	2	3
GO:0006689	ganglioside catabolism	3	2	2	2	3	3	3	3	1	3	3
GO:0006721	terpenoid metabolism	3	0	3	3	1	3	3	1	3	3	3
GO:0006779	porphyrin biosynthesis	3	2	3	3	2	3	3	2	3	3	3
GO:0006783	heme biosynthesis	3	2	3	3	2	3	3	2	3	3	3
GO:0006791	sulfur utilization	3	2	3	3	1	3	3	1	3	3	3
GO:0006809	nitric oxide biosynthesis	3	2	3	3	1	3	3	0	2	3	3
GO:0006817	phosphate transport	3	0	3	2	0	3	3	1	3	3	3
GO:0006839	mitochondrial transport	3	1	3	3	2	2	2	0	2	3	2
GO:0006882	zinc ion homeostasis	3	2	3	3	2	3	3	1	2	3	3
GO:0006883	sodium ion homeostasis	3	3	3	3	1	3	3	2	3	2	3
GO:0006888	ER to Golgi vesicle-mediated transport	3	2	3	3	0	3	3	1	3	3	3
GO:0006893	Golgi to plasma membrane transport	3	1	1	1	0	3	3	0	2	3	3
GO:0006904	vesicle docking during exocytosis	3	2	2	2	3	3	2	0	0	3	3
GO:0006906	vesicle fusion	3	2	2	1	2	3	2	0	2	3	3
GO:0006927	transformed cell apoptosis	3	3	3	3	3	3	3	3	3	3	3
GO:0006972	hyperosmotic response	3	2	3	3	2	3	2	0	0	3	3
GO:0007030	Golgi organization and biogenesis	3	1	2	2	2	3	3	0	1	3	3
GO:0007032	endosome organization and biogenesis	3	2	3	3	0	3	3	0	2	3	3
GO:0007041	lysosomal transport	3	1	3	3	1	1	1	2	2	3	1
GO:0007089	traversing start control point of mitotic cell cycle	3	1	2	2	1	3	3	1	3	3	3
GO:0007091	mitotic metaphase/anaphase transition	3	2	3	2	2	3	3	0	3	3	3
GO:0007095	mitotic G2 checkpoint	3	2	3	3	2	3	3	0	2	3	3
GO:0007128	meiotic prophase I	3	1	2	1	1	2	2	0	1	1	2
GO:0007131	meiotic recombination	3	3	3	3	2	3	3	1	3	3	3
GO:0007199	G-protein signaling, coupled to cGMP nucleotide second messenger	3	1	3	2	1	3	3	2	2	3	3
GO:0007213	acetylcholine receptor signaling, muscarinic pathway	3	3	3	3	2	3	3	0	3	2	3
GO:0007250	activation of NF-kappaB-inducing kinase	3	3	2	2	2	3	3	1	0	3	3
GO:0007262	STAT protein nuclear translocation	3	3	3	3	2	3	3	1	2	3	3
GO:0007341	penetration of zona pellucida	3	1	3	2	2	1	2	1	0	3	2
GO:0007350	blastoderm segmentation	3	3	3	2	3	3	3	1	3	3	3
GO:0007351	regional subdivision	3	3	3	2	3	3	3	1	3	3	3
GO:0007386	compartment specification	3	2	3	3	3	3	3	2	0	3	3
GO:0007412	axon target recognition	3	3	3	3	3	3	3	2	0	3	3
GO:0007435	salivary gland morphogenesis	3	3	3	3	3	3	3	1	1	3	3
GO:0007468	regulation of rhodopsin gene activity	3	2	3	3	3	3	3	3	2	3	3
GO:0007520	myoblast fusion	3	1	3	3	1	2	2	0	3	3	2
GO:0007525	somatic muscle development	3	3	3	3	3	3	3	0	2	3	3
GO:0007529	establishment of synaptic specificity at neuromuscular junction	3	1	3	3	2	3	3	3	2	3	3
GO:0007638	mechanosensory behavior	3	2	3	3	2	2	2	1	2	3	2
GO:0008045	motor axon guidance	3	2	3	3	3	3	3	1	3	2	3
GO:0008090	retrograde axon cargo transport	3	2	3	3	3	3	3	1	2	3	3
GO:0008209	androgen metabolism	3	1	3	3	2	2	3	1	1	2	3
GO:0008347	glial cell migration	3	3	3	3	2	3	3	1	2	3	3
GO:0008354	germ cell migration	3	2	3	2	2	2	2	2	3	3	2
GO:0008595	determination of anterior/posterior axis, embryo	3	3	3	2	3	3	3	1	3	3	3
GO:0008635	caspase activation via cytochrome c	3	3	3	3	2	2	2	1	2	3	2
GO:0009065	glutamine family amino acid catabolism	3	1	3	3	1	3	3	2	0	3	3
GO:0009069	serine family amino acid metabolism	3	1	3	3	0	3	3	0	3	3	3
GO:0009083	branched chain family amino acid catabolism	3	1	3	3	1	2	2	3	2	3	2
GO:0009084	glutamine family amino acid biosynthesis	3	2	3	3	1	3	3	1	1	3	3
GO:0009120	deoxyribonucleoside metabolism	3	1	3	3	0	2	2	0	1	3	1
GO:0009135	purine nucleoside diphosphate metabolism	3	1	3	3	1	3	3	0	2	3	3
GO:0009154	purine ribonucleotide catabolism	3	0	2	2	1	2	2	0	1	2	2
GO:0009179	purine ribonucleoside diphosphate metabolism	3	1	3	3	1	3	3	0	2	3	3
GO:0009203	ribonucleoside triphosphate catabolism	3	0	2	2	1	2	2	0	2	2	2
GO:0009218	pyrimidine ribonucleotide metabolism	3	2	3	3	0	3	3	1	2	3	3
GO:0009220	pyrimidine ribonucleotide biosynthesis	3	2	3	3	0	3	3	1	2	3	3
GO:0009251	glucan catabolism	3	2	3	3	2	3	3	2	2	3	3
GO:0009263	deoxyribonucleotide biosynthesis	3	2	3	3	1	2	2	0	2	3	2
GO:0009264	deoxyribonucleotide catabolism	3	0	3	3	1	3	3	0	2	3	3
GO:0009296	flagellum biogenesis	3	3	3	3	3	3	3	3	3	3	3
GO:0009396	folic acid and derivative biosynthesis	3	2	3	3	2	3	3	2	2	3	3
GO:0009435	NAD biosynthesis	3	2	3	3	0	3	3	0	1	3	3
GO:0009994	oocyte differentiation	3	3	3	3	2	3	3	1	3	3	3
GO:0010033	response to organic substance	3	2	3	3	3	3	3	2	2	3	3
GO:0014014	negative regulation of gliogenesis	3	0	2	2	3	3	3	0	2	3	3
GO:0014015	positive regulation of gliogenesis	3	1	2	2	3	3	3	0	2	3	3
GO:0015012	heparan sulfate proteoglycan biosynthesis	3	1	3	3	3	3	3	0	3	3	3
GO:0015669	gas transport	3	1	3	3	0	2	2	0	1	3	1
GO:0015671	oxygen transport	3	1	3	3	0	2	2	0	1	3	1
GO:0015701	bicarbonate transport	3	2	3	3	2	3	3	1	2	2	3
GO:0015800	acidic amino acid transport	3	1	3	3	1	2	2	1	2	3	2
GO:0015802	basic amino acid transport	3	1	3	3	0	3	3	0	3	2	3
GO:0015816	glycine transport	3	1	3	3	0	3	3	0	1	3	3
GO:0015844	monoamine transport	3	2	3	3	3	3	3	3	2	3	3
GO:0015872	dopamine transport	3	2	3	3	3	3	3	3	2	3	3
GO:0015918	sterol transport	3	2	3	3	1	2	2	2	2	2	2
GO:0016096	polyisoprenoid metabolism	3	0	3	3	1	3	3	1	3	3	3
GO:0016188	synaptic vesicle maturation	3	2	3	3	2	3	3	1	2	3	3
GO:0016198	axon choice point recognition	3	3	3	3	3	3	3	1	2	3	3
GO:0016338	calcium-independent cell-cell adhesion	3	1	3	3	1	2	2	0	1	3	2
GO:0016441	posttranscriptional gene silencing	3	3	3	3	1	3	3	0	3	3	3
GO:0016444	somatic cell DNA recombination	3	1	2	1	2	2	2	0	2	2	2
GO:0018107	peptidyl-threonine phosphorylation	3	3	3	3	1	3	3	0	2	2	3
GO:0018195	peptidyl-arginine modification	3	2	3	3	1	3	3	0	1	3	3
GO:0018208	peptidyl-proline modification	3	2	3	3	0	3	3	0	3	3	3
GO:0018210	peptidyl-threonine modification	3	3	3	3	1	3	3	0	2	2	3
GO:0018401	peptidyl-proline hydroxylation to 4-hydroxy-L-proline	3	2	3	3	0	3	3	0	3	3	3
GO:0018410	peptide or protein carboxyl-terminal blocking	3	2	3	3	1	2	2	0	1	3	2
GO:0019218	regulation of steroid metabolism	3	3	3	3	3	3	3	2	3	3	3
GO:0019363	pyridine nucleotide biosynthesis	3	2	3	3	0	3	3	0	1	3	3
GO:0019377	glycolipid catabolism	3	2	2	2	3	3	3	3	1	3	3
GO:0019432	triacylglycerol biosynthesis	3	0	3	3	2	3	3	1	2	3	3
GO:0019471	4-hydroxyproline metabolism	3	2	3	3	0	3	3	0	3	3	3
GO:0019511	peptidyl-proline hydroxylation	3	2	3	3	0	3	3	0	3	3	3
GO:0019730	antimicrobial humoral response	3	1	2	2	0	1	1	0	1	2	1
GO:0019731	antibacterial humoral response	3	1	2	2	0	1	1	0	1	2	1
GO:0019733	antibacterial humoral response (sensu Vertebrata)	3	1	2	2	0	1	1	0	1	2	1
GO:0019735	antimicrobial humoral response (sensu Vertebrata)	3	1	2	2	0	1	1	0	1	2	1
GO:0019827	stem cell maintenance	3	3	3	3	3	3	2	0	3	3	3
GO:0019934	cGMP-mediated signaling	3	1	3	2	1	3	3	2	2	3	3
GO:0030091	protein repair	3	1	3	3	0	3	3	0	2	3	3
GO:0030168	platelet activation	3	2	3	3	3	3	3	1	3	3	3
GO:0030301	cholesterol transport	3	2	3	3	1	2	2	2	2	2	2
GO:0030501	positive regulation of bone mineralization	3	2	3	3	3	3	3	1	2	3	3
GO:0030539	male genitalia development	3	1	3	3	3	3	3	2	1	3	3
GO:0030856	regulation of epithelial cell differentiation	3	3	3	3	3	3	3	2	3	3	3
GO:0030859	polarized epithelial cell differentiation	3	1	2	2	2	3	3	1	3	3	3
GO:0030865	cortical cytoskeleton organization and biogenesis	3	2	3	3	0	2	2	0	1	3	2
GO:0030866	cortical actin cytoskeleton organization and biogenesis	3	2	3	3	0	2	2	0	1	3	2
GO:0030968	unfolded protein response	3	3	2	2	0	2	2	1	1	2	2
GO:0031018	endocrine pancreas development	3	1	2	2	2	3	3	0	1	3	3
GO:0031047	RNA-mediated gene silencing	3	3	3	3	1	3	3	0	3	3	3
GO:0031050	dsRNA fragmentation	3	3	3	3	1	3	3	0	3	3	3
GO:0031099	regeneration	3	3	3	3	3	3	3	2	0	3	3
GO:0031342	negative regulation of cell killing	3	0	3	3	0	1	1	0	0	2	1
GO:0031424	keratinization	3	3	3	3	3	3	3	3	0	3	3
GO:0031572	G2/M transition DNA damage checkpoint	3	2	3	3	2	3	3	0	2	3	3
GO:0031576	G2/M transition checkpoint	3	2	3	3	2	3	3	0	2	3	3
GO:0035089	establishment of apical/basal cell polarity	3	0	2	2	2	3	3	1	3	3	3
GO:0035176	social behavior	3	2	3	3	2	2	2	2	2	3	2
GO:0035194	RNA-mediated posttranscriptional gene silencing	3	3	3	3	1	3	3	0	3	3	3
GO:0035195	miRNA-mediated gene silencing	3	3	3	3	1	3	3	0	3	3	3
GO:0035196	miRNA-mediated gene silencing, production of miRNAs	3	3	3	3	1	3	3	0	3	3	3
GO:0035265	organ growth	3	3	3	3	3	3	3	1	3	3	3
GO:0042033	chemokine biosynthesis	3	3	3	3	3	3	3	3	3	3	3
GO:0042074	cell migration during gastrulation	3	3	3	2	3	3	3	1	2	3	3
GO:0042092	T-helper 2 type immune response	3	2	3	3	3	3	3	0	2	3	3
GO:0042176	regulation of protein catabolism	3	3	3	3	2	2	2	0	2	3	2
GO:0042214	terpene metabolism	3	0	3	3	1	3	3	1	3	3	3
GO:0042223	interleukin-3 biosynthesis	3	2	2	2	1	2	2	0	1	2	2
GO:0042246	tissue regeneration	3	3	3	3	3	3	3	2	0	3	3
GO:0042253	granulocyte macrophage colony-stimulating factor biosynthesis	3	2	2	2	1	2	2	0	1	2	2
GO:0042307	positive regulation of protein import into nucleus	3	3	3	3	2	3	3	2	2	3	3
GO:0042311	vasodilation	3	3	3	3	2	3	2	2	1	2	3
GO:0042326	negative regulation of phosphorylation	3	1	2	2	0	2	2	0	1	3	2
GO:0042345	regulation of NF-kappaB import into nucleus	3	3	3	3	2	3	3	2	2	3	3
GO:0042348	NF-kappaB import into nucleus	3	3	3	3	2	3	3	2	2	3	3
GO:0042391	regulation of membrane potential	3	0	3	3	2	3	3	1	1	3	3
GO:0042396	phosphagen biosynthesis	3	1	2	2	1	3	3	2	2	3	3
GO:0042415	norepinephrine metabolism	3	2	3	3	3	3	3	3	2	3	3
GO:0042559	pteridine and derivative biosynthesis	3	2	3	3	1	3	3	3	2	3	3
GO:0042574	retinal metabolism	3	0	3	3	1	3	3	1	3	3	3
GO:0042590	antigen presentation, exogenous antigen via MHC class I	3	2	3	3	3	3	3	1	0	3	3
GO:0042711	maternal behavior	3	0	2	2	2	2	2	1	2	2	2
GO:0042773	ATP synthesis coupled electron transport	3	3	3	3	0	3	3	3	2	3	3
GO:0042775	ATP synthesis coupled electron transport (sensu Eukaryota)	3	3	3	3	0	3	3	3	2	3	3
GO:0042982	amyloid precursor protein metabolism	3	3	2	2	3	3	3	1	3	2	3
GO:0043288	apocarotenoid metabolism	3	0	3	3	1	3	3	1	3	3	3
GO:0043299	immune cell degranulation	3	2	2	2	1	2	2	0	1	2	2
GO:0043300	regulation of immune cell degranulation	3	2	2	2	1	2	2	0	1	2	2
GO:0043302	positive regulation of immune cell degranulation	3	2	2	2	1	2	2	0	1	2	2
GO:0043303	mast cell degranulation	3	2	2	2	1	2	2	0	1	2	2
GO:0043304	regulation of mast cell degranulation	3	2	2	2	1	2	2	0	1	2	2
GO:0043306	positive regulation of mast cell degranulation	3	2	2	2	1	2	2	0	1	2	2
GO:0043331	response to dsRNA	3	3	3	3	1	3	3	0	3	3	3
GO:0044273	sulfur compound catabolism	3	1	3	3	0	2	2	1	2	3	2
GO:0045022	early endosome to late endosome transport	3	2	3	3	0	1	1	2	1	3	1
GO:0045026	plasma membrane fusion	3	1	3	3	3	3	3	0	3	3	3
GO:0045072	regulation of interferon-gamma biosynthesis	3	2	3	2	3	3	2	0	3	3	3
GO:0045073	regulation of chemokine biosynthesis	3	3	3	3	3	3	3	3	3	3	3
GO:0045136	development of secondary sexual characteristics	3	3	3	3	2	3	3	2	3	3	3
GO:0045197	establishment and/or maintenance of epithelial cell polarity	3	1	2	2	2	3	3	0	3	2	3
GO:0045213	neurotransmitter receptor metabolism	3	2	3	3	2	3	3	1	3	3	3
GO:0045348	positive regulation of MHC class II biosynthesis	3	3	3	3	3	3	3	2	2	3	3
GO:0045399	regulation of interleukin-3 biosynthesis	3	2	2	2	1	2	2	0	1	2	2
GO:0045401	positive regulation of interleukin-3 biosynthesis	3	2	2	2	1	2	2	0	1	2	2
GO:0045410	positive regulation of interleukin-6 biosynthesis	3	3	3	3	3	3	3	2	2	3	3
GO:0045423	regulation of granulocyte macrophage colony-stimulating factor biosynthesis	3	2	2	2	1	2	2	0	1	2	2
GO:0045425	positive regulation of granulocyte macrophage colony-stimulating factor biosynthesis	3	2	2	2	1	2	2	0	1	2	2
GO:0045620	negative regulation of lymphocyte differentiation	3	1	3	3	2	2	2	0	1	2	2
GO:0045662	negative regulation of myoblast differentiation	3	2	2	2	1	3	3	0	3	3	3
GO:0045668	negative regulation of osteoblast differentiation	3	1	2	2	2	3	3	1	3	3	3
GO:0045686	negative regulation of glial cell differentiation	3	0	2	2	3	3	3	0	2	3	3
GO:0045687	positive regulation of glial cell differentiation	3	1	2	2	3	3	3	0	2	3	3
GO:0045744	negative regulation of G-protein coupled receptor protein signaling pathway	3	3	3	3	2	3	3	0	3	3	3
GO:0045766	positive regulation of angiogenesis	3	1	3	2	1	2	2	0	3	2	2
GO:0045862	positive regulation of proteolysis	3	1	2	2	1	3	2	0	2	2	3
GO:0045910	negative regulation of DNA recombination	3	3	3	3	3	3	3	3	3	3	3
GO:0045923	positive regulation of fatty acid metabolism	3	2	3	3	2	3	3	2	2	3	3
GO:0045931	positive regulation of progression through mitotic cell cycle	3	3	3	3	3	3	3	2	3	3	3
GO:0045936	negative regulation of phosphate metabolism	3	1	2	2	0	2	2	0	1	3	2
GO:0045953	negative regulation of natural killer cell mediated cytotoxicity	3	0	3	3	0	1	1	0	0	2	1
GO:0046209	nitric oxide metabolism	3	2	3	3	1	3	3	0	2	3	3
GO:0046325	negative regulation of glucose import	3	3	3	3	3	3	3	2	2	3	3
GO:0046427	positive regulation of JAK-STAT cascade	3	3	3	3	1	2	2	1	2	2	3
GO:0046479	glycosphingolipid catabolism	3	2	2	2	3	3	3	3	1	3	3
GO:0046513	ceramide biosynthesis	3	1	3	3	1	3	3	0	3	3	3
GO:0046520	sphingoid biosynthesis	3	1	3	3	1	3	3	0	3	3	3
GO:0046548	retinal rod cell development	3	2	3	2	3	3	3	3	2	3	3
GO:0046627	negative regulation of insulin receptor signaling pathway	3	3	3	3	2	2	2	1	2	3	2
GO:0046632	alpha-beta T cell differentiation	3	3	2	2	2	3	3	1	1	3	3
GO:0046633	alpha-beta T cell proliferation	3	3	3	3	1	3	3	1	2	3	3
GO:0046634	regulation of alpha-beta T cell activation	3	3	2	2	2	3	3	1	1	3	3
GO:0046635	positive regulation of alpha-beta T cell activation	3	3	2	2	2	3	3	1	1	3	3
GO:0046637	regulation of alpha-beta T cell differentiation	3	3	2	2	2	3	3	1	1	3	3
GO:0046638	positive regulation of alpha-beta T cell differentiation	3	3	2	2	2	3	3	1	1	3	3
GO:0046668	regulation of retinal programmed cell death	3	2	3	3	2	2	2	1	1	2	3
GO:0046716	muscle maintenance	3	2	3	3	3	3	3	2	2	3	3
GO:0046824	positive regulation of nucleocytoplasmic transport	3	3	3	3	2	3	3	2	2	3	3
GO:0046883	regulation of hormone secretion	3	3	3	3	0	3	3	1	2	3	3
GO:0047496	vesicle transport along microtubule	3	1	3	3	3	3	3	1	2	3	3
GO:0048011	nerve growth factor receptor signaling pathway	3	2	3	2	2	3	3	2	1	3	3
GO:0048013	ephrin receptor signaling pathway	3	3	3	3	2	3	3	0	2	3	3
GO:0048041	focal adhesion formation	3	1	3	3	3	3	3	0	3	3	3
GO:0048147	negative regulation of fibroblast proliferation	3	3	3	2	3	3	3	2	2	3	3
GO:0048278	vesicle docking	3	2	2	2	3	3	2	0	0	3	3
GO:0048318	axial mesoderm development	3	1	2	2	2	2	2	0	2	2	2
GO:0048546	digestive tract morphogenesis	3	1	3	3	3	3	3	1	2	3	3
GO:0048557	embryonic digestive tract morphogenesis	3	1	3	3	3	3	3	1	2	3	3
GO:0048599	oocyte development	3	3	3	3	2	3	3	1	3	3	3
GO:0050435	beta-amyloid metabolism	3	3	2	2	3	3	3	1	3	2	3
GO:0050755	chemokine metabolism	3	3	3	3	3	3	3	3	3	3	3
GO:0050779	RNA destabilization	3	2	3	3	2	3	3	0	2	2	3
GO:0050796	regulation of insulin secretion	3	3	3	3	0	3	3	1	2	3	3
GO:0050818	regulation of coagulation	3	2	3	3	2	2	2	2	2	2	2
GO:0050858	negative regulation of antigen receptor mediated signaling pathway	3	2	2	1	2	2	2	0	3	1	2
GO:0050860	negative regulation of T cell receptor signaling pathway	3	2	2	1	2	2	2	0	3	1	2
GO:0050955	thermoception	3	0	3	3	1	3	3	0	3	2	3
GO:0051146	striated muscle cell differentiation	3	3	3	3	3	3	3	2	3	3	3
GO:0051222	positive regulation of protein transport	3	3	3	3	2	3	3	2	2	3	3
GO:0051320	S phase	3	1	3	3	1	3	3	0	1	3	3
GO:0051323	metaphase	3	3	3	3	1	3	3	0	3	3	3
GO:0051324	prophase	3	1	2	1	1	2	2	0	1	1	2
GO:0051604	protein maturation	3	3	3	3	2	2	2	3	1	3	2
GO:0051605	proteolysis during protein maturation	3	3	3	3	2	2	2	3	1	3	2
GO:0051656	establishment of organelle localization	3	2	2	2	2	3	3	0	2	3	3
GO:0051668	localization within membrane	3	3	3	2	2	3	3	1	2	3	3
GO:0000002	mitochondrial genome maintenance	4	2	4	4	1	4	4	1	3	4	4
GO:0000059	protein import into nucleus, docking	4	4	4	4	0	4	4	0	2	4	4
GO:0000186	activation of MAPKK activity	4	2	4	4	2	4	4	0	2	4	4
GO:0000272	polysaccharide catabolism	4	2	4	4	2	4	4	2	2	4	4
GO:0001523	retinoid metabolism	4	1	4	4	3	4	4	0	2	4	4
GO:0001678	cell glucose homeostasis	4	2	4	2	4	4	4	2	3	4	4
GO:0001738	morphogenesis of a polarized epithelium	4	2	3	3	3	4	4	1	4	4	4
GO:0001778	plasma membrane repair	4	3	4	4	3	3	3	2	4	4	3
GO:0001779	natural killer cell differentiation	4	3	4	4	4	3	4	1	4	4	4
GO:0001788	antibody-dependent cellular cytotoxicity	4	2	4	4	2	2	2	1	0	4	2
GO:0001820	serotonin secretion	4	2	3	3	2	3	3	0	1	3	3
GO:0001889	liver development	4	3	3	3	2	2	2	0	2	3	2
GO:0001912	positive regulation of immune cell mediated cytotoxicity	4	2	4	4	3	3	3	0	3	4	3
GO:0001963	synaptic transmission, dopaminergic	4	3	4	4	3	4	4	3	2	4	4
GO:0001977	renal blood volume regulation of blood pressure	4	3	4	4	3	3	3	3	2	3	3
GO:0001993	norepinephrine-epinephrine regulation of blood pressure	4	3	4	4	4	4	4	1	2	4	4
GO:0002011	morphogenesis of an epithelial sheet	4	4	4	4	4	4	4	1	4	4	4
GO:0006023	aminoglycan biosynthesis	4	1	4	4	1	4	4	0	3	4	4
GO:0006024	glycosaminoglycan biosynthesis	4	1	4	4	1	4	4	0	3	4	4
GO:0006054	N-acetylneuraminate metabolism	4	0	3	3	1	3	3	1	1	3	3
GO:0006085	acetyl-CoA biosynthesis	4	2	4	4	1	4	4	0	4	4	4
GO:0006098	pentose-phosphate shunt	4	2	4	4	0	4	4	1	2	3	4
GO:0006099	tricarboxylic acid cycle	4	3	4	4	0	4	4	1	1	4	4
GO:0006100	tricarboxylic acid cycle intermediate metabolism	4	2	4	4	0	3	3	2	1	4	3
GO:0006206	pyrimidine base metabolism	4	2	3	3	0	3	3	1	3	3	3
GO:0006265	DNA topological change	4	2	3	3	0	3	3	1	3	4	3
GO:0006283	transcription-coupled nucleotide-excision repair	4	4	4	3	2	2	3	2	2	4	4
GO:0006301	postreplication repair	4	4	4	4	3	4	4	2	4	3	4
GO:0006309	DNA fragmentation during apoptosis	4	4	4	4	2	3	3	2	1	3	3
GO:0006473	protein amino acid acetylation	4	3	3	3	1	4	4	0	3	3	4
GO:0006476	protein amino acid deacetylation	4	2	4	4	2	4	4	0	4	4	4
GO:0006506	GPI anchor biosynthesis	4	1	3	3	0	3	3	0	4	3	3
GO:0006555	methionine metabolism	4	3	4	4	2	3	3	3	4	4	3
GO:0006558	L-phenylalanine metabolism	4	3	4	4	2	4	4	4	2	4	4
GO:0006570	tyrosine metabolism	4	3	4	4	3	4	4	3	2	4	4
GO:0006586	indolalkylamine metabolism	4	1	3	2	3	3	3	1	2	3	3
GO:0006599	phosphagen metabolism	4	2	3	3	1	4	4	2	3	4	4
GO:0006626	protein targeting to mitochondrion	4	2	2	2	0	4	4	0	3	4	4
GO:0006651	diacylglycerol biosynthesis	4	1	4	4	0	4	4	0	3	3	4
GO:0006656	phosphatidylcholine biosynthesis	4	1	4	4	3	3	3	0	2	3	3
GO:0006692	prostanoid metabolism	4	2	4	4	2	4	4	0	3	4	4
GO:0006693	prostaglandin metabolism	4	2	4	4	2	4	4	0	3	4	4
GO:0006740	NADPH regeneration	4	2	4	4	0	4	4	1	2	3	4
GO:0006891	intra-Golgi vesicle-mediated transport	4	3	4	3	0	4	4	0	4	4	4
GO:0006940	regulation of smooth muscle contraction	4	4	4	4	4	4	4	2	3	4	4
GO:0006983	ER overload response	4	3	3	3	1	4	4	2	2	4	4
GO:0007006	mitochondrial membrane organization and biogenesis	4	2	2	1	2	3	3	1	1	4	4
GO:0007031	peroxisome organization and biogenesis	4	4	4	4	3	4	4	3	3	4	4
GO:0007076	mitotic chromosome condensation	4	1	3	3	0	2	2	0	1	4	2
GO:0007094	mitotic spindle checkpoint	4	4	3	3	1	4	4	0	4	4	4
GO:0007129	synapsis	4	3	4	3	3	3	3	1	4	4	3
GO:0007143	female meiosis	4	2	4	4	1	3	3	1	3	4	3
GO:0007205	protein kinase C activation	4	3	3	3	0	3	3	0	3	3	3
GO:0007214	gamma-aminobutyric acid signaling pathway	4	1	4	4	2	4	4	1	4	4	4
GO:0007216	metabotropic glutamate receptor signaling pathway	4	3	4	4	2	3	3	0	3	4	3
GO:0007223	frizzled-2 signaling pathway	4	1	4	4	2	4	4	1	4	4	4
GO:0007271	synaptic transmission, cholinergic	4	2	4	4	3	4	4	1	4	4	4
GO:0007274	neuromuscular synaptic transmission	4	1	4	4	3	4	4	1	4	4	4
GO:0007340	acrosome reaction	4	1	4	4	1	2	2	0	1	4	2
GO:0007595	lactation	4	4	4	4	4	4	4	2	3	4	4
GO:0007622	rhythmic behavior	4	1	4	4	2	3	3	2	2	3	3
GO:0008037	cell recognition	4	4	4	4	4	4	4	2	2	4	4
GO:0008038	neuron recognition	4	4	4	4	4	4	4	2	2	4	4
GO:0008299	isoprenoid biosynthesis	4	1	4	4	0	4	4	0	3	4	4
GO:0008340	determination of adult life span	4	4	4	4	4	4	4	3	3	4	4
GO:0009060	aerobic respiration	4	3	4	4	0	4	4	1	1	4	4
GO:0009081	branched chain family amino acid metabolism	4	1	4	4	1	3	3	3	3	4	3
GO:0009086	methionine biosynthesis	4	3	4	4	2	3	3	3	4	4	3
GO:0009123	nucleoside monophosphate metabolism	4	3	4	4	0	4	4	2	3	4	4
GO:0009124	nucleoside monophosphate biosynthesis	4	3	4	4	0	4	4	2	3	4	4
GO:0009146	purine nucleoside triphosphate catabolism	4	0	3	3	2	3	3	0	2	3	3
GO:0009147	pyrimidine nucleoside triphosphate metabolism	4	2	4	4	0	3	3	1	3	4	3
GO:0009156	ribonucleoside monophosphate biosynthesis	4	3	4	4	0	4	4	2	3	4	4
GO:0009161	ribonucleoside monophosphate metabolism	4	3	4	4	0	4	4	2	3	4	4
GO:0009191	ribonucleoside diphosphate catabolism	4	1	4	4	1	4	4	0	3	4	4
GO:0009200	deoxyribonucleoside triphosphate metabolism	4	1	4	4	1	3	3	0	2	4	3
GO:0009303	rRNA transcription	4	3	3	3	1	4	4	1	1	3	4
GO:0009312	oligosaccharide biosynthesis	4	1	4	4	2	4	4	2	2	4	4
GO:0009595	detection of biotic stimulus	4	2	4	4	3	3	2	0	3	3	3
GO:0009636	response to toxin	4	4	4	4	3	4	4	4	3	4	4
GO:0009894	regulation of catabolism	4	4	4	4	3	3	3	0	3	4	3
GO:0009991	response to extracellular stimulus	4	3	4	4	3	4	4	0	4	4	4
GO:0010035	response to inorganic substance	4	2	3	3	1	3	3	1	3	3	3
GO:0010165	response to X-ray	4	4	4	3	3	4	4	2	4	4	4
GO:0015711	organic anion transport	4	1	4	4	2	3	3	1	2	4	3
GO:0015858	nucleoside transport	4	1	4	4	1	4	4	0	2	4	4
GO:0016547	RNA editing	4	4	4	4	2	4	4	1	4	4	4
GO:0016556	mRNA modification	4	4	4	4	1	4	4	0	3	4	4
GO:0019058	viral infectious cycle	4	3	4	4	1	4	4	1	4	4	4
GO:0019370	leukotriene biosynthesis	4	2	3	3	1	3	3	0	2	3	3
GO:0019438	aromatic compound biosynthesis	4	2	4	4	1	4	4	3	3	4	4
GO:0019674	NAD metabolism	4	2	4	4	0	4	4	0	2	4	4
GO:0019835	cytolysis	4	1	4	4	1	3	3	2	2	4	3
GO:0030201	heparan sulfate proteoglycan metabolism	4	1	4	4	4	4	4	1	3	4	4
GO:0030239	myofibril assembly	4	3	2	2	0	1	1	3	1	4	1
GO:0030300	regulation of cholesterol absorption	4	4	4	4	3	4	4	3	2	4	4
GO:0030325	adrenal gland development	4	3	3	3	3	3	3	2	3	3	3
GO:0030330	DNA damage response, signal transduction by p53 class mediator	4	4	4	4	3	3	4	3	2	4	4
GO:0030335	positive regulation of cell migration	4	1	3	2	2	4	4	0	4	4	4
GO:0030833	regulation of actin filament polymerization	4	3	4	3	3	4	4	1	3	4	4
GO:0031343	positive regulation of cell killing	4	2	4	4	3	3	3	0	3	4	3
GO:0031577	spindle checkpoint	4	4	3	3	1	4	4	0	4	4	4
GO:0035058	sensory cilium biogenesis	4	2	4	3	3	3	3	3	4	4	3
GO:0042095	interferon-gamma biosynthesis	4	3	4	3	4	4	3	0	3	4	4
GO:0042104	positive regulation of activated T cell proliferation	4	4	4	4	4	4	4	2	3	4	4
GO:0042306	regulation of protein import into nucleus	4	4	4	4	3	4	4	2	3	4	4
GO:0042364	water-soluble vitamin biosynthesis	4	2	4	4	1	4	4	0	2	4	4
GO:0042420	dopamine catabolism	4	2	4	4	3	4	4	4	4	4	4
GO:0042423	catecholamine biosynthesis	4	3	4	4	4	4	4	4	2	4	4
GO:0042424	catecholamine catabolism	4	2	4	4	3	4	4	4	4	4	4
GO:0042430	indole and derivative metabolism	4	1	3	2	3	3	3	1	2	3	3
GO:0042434	indole derivative metabolism	4	1	3	2	3	3	3	1	2	3	3
GO:0042487	regulation of odontogenesis (sensu Vertebrata)	4	4	4	4	3	4	4	2	4	4	4
GO:0042516	regulation of tyrosine phosphorylation of Stat3 protein	4	4	4	2	0	1	1	0	3	3	2
GO:0042558	pteridine and derivative metabolism	4	3	4	4	2	4	4	4	3	4	4
GO:0042990	regulation of transcription factor import into nucleus	4	4	4	4	3	4	4	2	3	4	4
GO:0042991	transcription factor import into nucleus	4	4	4	4	3	4	4	2	3	4	4
GO:0043064	flagellum organization and biogenesis	4	4	4	4	3	4	4	3	4	4	4
GO:0043350	neuroblast proliferation (sensu Vertebrata)	4	3	4	4	4	4	4	1	3	4	4
GO:0043410	positive regulation of MAPKKK cascade	4	3	4	4	2	3	3	1	4	4	3
GO:0043450	alkene biosynthesis	4	2	3	3	1	3	3	0	2	3	3
GO:0043550	regulation of lipid kinase activity	4	3	4	4	3	4	3	0	3	4	4
GO:0043551	regulation of phosphoinositide 3-kinase activity	4	3	4	4	3	4	3	0	3	4	4
GO:0043552	positive regulation of phosphoinositide 3-kinase activity	4	3	4	4	3	4	3	0	3	4	4
GO:0044247	cellular polysaccharide catabolism	4	2	4	4	2	4	4	2	2	4	4
GO:0045084	positive regulation of interleukin-12 biosynthesis	4	4	4	4	4	4	4	2	3	4	4
GO:0045109	intermediate filament organization	4	3	3	3	3	3	3	3	0	3	3
GO:0045123	cellular extravasation	4	4	4	3	4	3	3	2	4	4	4
GO:0045132	meiotic chromosome segregation	4	2	4	4	2	4	4	1	4	3	4
GO:0045214	sarcomere organization	4	3	2	2	0	1	1	3	1	4	1
GO:0045342	MHC class II biosynthesis	4	4	4	4	3	4	4	2	3	4	4
GO:0045346	regulation of MHC class II biosynthesis	4	4	4	4	3	4	4	2	3	4	4
GO:0045408	regulation of interleukin-6 biosynthesis	4	4	4	4	4	4	4	2	2	4	4
GO:0045648	positive regulation of erythrocyte differentiation	4	3	4	4	3	4	4	0	3	4	4
GO:0045736	negative regulation of cyclin dependent protein kinase activity	4	4	4	4	4	4	3	1	2	4	4
GO:0045745	positive regulation of G-protein coupled receptor protein signaling pathway	4	1	4	4	2	4	4	1	2	4	4
GO:0045773	positive regulation of axon extension	4	4	4	3	4	4	4	0	3	4	4
GO:0045778	positive regulation of ossification	4	3	4	4	4	4	4	1	3	4	4
GO:0045785	positive regulation of cell adhesion	4	4	4	4	3	4	4	0	4	4	4
GO:0045806	negative regulation of endocytosis	4	3	4	3	0	4	4	0	3	4	4
GO:0045834	positive regulation of lipid metabolism	4	2	4	4	3	4	4	2	3	4	4
GO:0046148	pigment biosynthesis	4	3	4	4	3	4	4	2	4	4	4
GO:0046356	acetyl-CoA catabolism	4	3	4	4	0	4	4	1	1	4	4
GO:0046456	icosanoid biosynthesis	4	2	3	3	1	3	3	0	2	3	3
GO:0046489	phosphoinositide biosynthesis	4	1	3	3	0	3	3	0	4	3	3
GO:0046626	regulation of insulin receptor signaling pathway	4	4	4	4	3	3	3	2	3	4	3
GO:0046631	alpha-beta T cell activation	4	4	3	3	2	4	4	1	2	4	4
GO:0046851	negative regulation of bone remodeling	4	3	4	4	2	3	3	3	1	3	3
GO:0046852	positive regulation of bone remodeling	4	3	4	4	4	4	4	1	3	4	4
GO:0048005	antigen presentation, exogenous peptide antigen	4	4	4	4	0	1	1	2	2	4	1
GO:0048009	insulin-like growth factor receptor signaling pathway	4	4	4	4	3	4	4	2	2	3	4
GO:0048168	regulation of neuronal synaptic plasticity	4	4	4	4	3	3	3	2	4	4	3
GO:0048704	embryonic skeletal morphogenesis	4	2	4	4	4	4	4	0	3	4	4
GO:0048706	embryonic skeletal development	4	2	4	4	4	4	4	0	3	4	4
GO:0048806	genitalia development	4	2	4	4	4	4	4	3	2	4	4
GO:0050678	regulation of epithelial cell proliferation	4	3	4	4	4	4	4	3	3	4	3
GO:0050854	regulation of antigen receptor mediated signaling pathway	4	2	2	1	2	3	3	0	4	2	3
GO:0050856	regulation of T cell receptor signaling pathway	4	2	2	1	2	3	3	0	4	2	3
GO:0050905	neuromuscular physiological process	4	3	4	4	4	4	4	3	2	4	4
GO:0050918	positive chemotaxis	4	2	4	4	4	3	4	1	2	4	4
GO:0050920	regulation of chemotaxis	4	2	4	4	4	3	4	1	2	4	4
GO:0050921	positive regulation of chemotaxis	4	2	4	4	4	3	4	1	2	4	4
GO:0050926	regulation of positive chemotaxis	4	2	4	4	4	3	4	1	2	4	4
GO:0050927	positive regulation of positive chemotaxis	4	2	4	4	4	3	4	1	2	4	4
GO:0050930	induction of positive chemotaxis	4	2	4	4	4	3	4	1	2	4	4
GO:0050951	sensory perception of temperature stimulus	4	0	4	4	2	4	4	0	4	3	4
GO:0050974	detection of mechanical stimulus during sensory perception	4	3	4	4	4	4	4	2	3	4	4
GO:0051052	regulation of DNA metabolism	4	4	4	4	4	4	4	4	4	4	4
GO:0051053	negative regulation of DNA metabolism	4	4	4	4	4	4	4	4	4	4	4
GO:0051057	positive regulation of small GTPase mediated signal transduction	4	4	3	3	3	4	4	2	2	4	4
GO:0051235	maintenance of localization	4	3	4	4	3	4	4	0	4	4	4
GO:0051640	organelle localization	4	2	3	3	3	4	4	0	3	4	4
GO:0000097	sulfur amino acid biosynthesis	5	4	5	5	2	4	4	3	5	5	4
GO:0001504	neurotransmitter uptake	5	2	5	5	4	5	5	3	3	5	5
GO:0001573	ganglioside metabolism	5	2	4	4	4	4	5	3	1	5	5
GO:0001773	dendritic cell activation	5	4	5	5	5	4	4	1	2	4	5
GO:0001836	release of cytochrome c from mitochondria	5	5	5	4	3	4	4	3	3	5	4
GO:0001837	epithelial to mesenchymal transition	5	5	5	5	3	4	4	1	3	4	4
GO:0001933	negative regulation of protein amino acid phosphorylation	5	3	4	4	1	4	4	1	4	5	4
GO:0006044	N-acetylglucosamine metabolism	5	2	5	5	2	5	5	0	2	5	5
GO:0006072	glycerol-3-phosphate metabolism	5	2	4	4	1	4	4	1	3	4	4
GO:0006195	purine nucleotide catabolism	5	0	4	4	2	4	4	0	2	4	4
GO:0006220	pyrimidine nucleotide metabolism	5	3	5	5	0	4	4	1	3	5	4
GO:0006221	pyrimidine nucleotide biosynthesis	5	3	5	5	0	4	4	1	3	5	4
GO:0006298	mismatch repair	5	5	5	5	5	5	5	4	5	5	5
GO:0006367	transcription initiation from RNA polymerase II promoter	5	4	5	5	0	4	3	0	4	4	4
GO:0006610	ribosomal protein import into nucleus	5	5	5	5	0	5	5	0	3	5	5
GO:0006760	folic acid and derivative metabolism	5	3	5	5	3	5	5	3	4	5	5
GO:0006826	iron ion transport	5	3	5	5	3	5	5	2	4	5	5
GO:0006835	dicarboxylic acid transport	5	1	5	5	1	5	5	1	4	5	5
GO:0006857	oligopeptide transport	5	1	5	5	2	5	5	0	4	5	5
GO:0006921	disassembly of cell structures during apoptosis	5	5	5	5	3	4	4	3	1	4	4
GO:0006958	complement activation, classical pathway	5	2	4	4	0	1	1	1	1	3	1
GO:0006970	response to osmotic stress	5	3	5	5	3	4	4	0	1	5	5
GO:0007026	negative regulation of microtubule depolymerization	5	4	5	5	1	5	5	1	5	5	5
GO:0007034	vacuolar transport	5	3	5	5	1	2	2	2	3	5	2
GO:0007044	cell-substrate junction assembly	5	5	5	5	4	5	5	2	4	5	5
GO:0007098	centrosome cycle	5	3	5	4	0	5	5	0	4	4	5
GO:0007140	male meiosis	5	4	5	5	4	5	5	3	4	5	5
GO:0007212	dopamine receptor signaling pathway	5	2	4	4	2	4	4	2	3	3	4
GO:0007379	segment specification	5	5	5	5	4	4	4	0	4	5	4
GO:0008215	spermine metabolism	5	4	5	5	0	3	2	2	3	5	3
GO:0008625	induction of apoptosis via death domain receptors	5	5	4	4	3	5	4	2	5	5	5
GO:0008630	DNA damage response, signal transduction resulting in induction of apoptosis	5	5	5	5	4	4	5	3	4	5	5
GO:0008631	induction of apoptosis by oxidative stress	5	4	5	4	4	5	4	1	3	5	5
GO:0009066	aspartate family amino acid metabolism	5	3	5	5	2	4	4	3	5	4	4
GO:0009067	aspartate family amino acid biosynthesis	5	3	5	5	2	4	4	3	5	4	4
GO:0009074	aromatic amino acid family catabolism	5	3	5	4	4	5	5	3	3	5	5
GO:0009110	vitamin biosynthesis	5	2	5	5	2	5	5	1	3	4	5
GO:0009134	nucleoside diphosphate catabolism	5	1	5	5	1	5	5	0	4	5	5
GO:0009185	ribonucleoside diphosphate metabolism	5	2	5	5	1	5	5	0	4	5	5
GO:0009225	nucleotide-sugar metabolism	5	2	5	5	0	5	5	1	4	5	5
GO:0009261	ribonucleotide catabolism	5	1	4	4	1	4	4	0	3	4	4
GO:0009409	response to cold	5	3	5	5	2	5	5	2	4	5	5
GO:0009620	response to fungi	5	1	3	3	1	2	1	0	2	2	2
GO:0009948	anterior/posterior axis specification	5	4	5	4	5	5	5	1	5	5	5
GO:0009954	proximal/distal pattern formation	5	1	5	5	5	4	5	1	3	5	5
GO:0014013	regulation of gliogenesis	5	2	4	4	5	5	5	1	4	5	5
GO:0015718	monocarboxylic acid transport	5	1	5	5	4	5	5	1	5	4	5
GO:0015893	drug transport	5	2	5	3	2	3	3	1	5	4	3
GO:0016486	peptide hormone processing	5	2	5	5	3	4	4	1	3	5	4
GO:0016601	Rac protein signal transduction	5	3	5	5	1	5	5	0	3	5	5
GO:0016925	protein sumoylation	5	5	5	5	2	4	4	0	3	5	4
GO:0016998	cell wall catabolism	5	2	5	5	1	5	3	1	3	5	5
GO:0017015	regulation of transforming growth factor beta receptor signaling pathway	5	3	3	3	3	5	4	0	4	5	5
GO:0017156	calcium ion-dependent exocytosis	5	4	5	5	1	5	5	0	5	5	5
GO:0018105	peptidyl-serine phosphorylation	5	3	5	5	2	5	5	0	4	4	5
GO:0018209	peptidyl-serine modification	5	3	5	5	2	5	5	0	4	4	5
GO:0030004	monovalent inorganic cation homeostasis	5	5	5	5	2	4	4	2	5	4	4
GO:0030048	actin filament-based movement	5	4	5	5	3	5	5	3	3	4	5
GO:0030238	male sex determination	5	4	4	4	4	4	4	3	3	3	4
GO:0030261	chromosome condensation	5	2	4	4	0	3	3	1	2	5	3
GO:0030262	apoptotic nuclear changes	5	5	5	5	3	4	4	3	1	4	4
GO:0030299	cholesterol absorption	5	5	5	5	4	5	5	4	2	5	5
GO:0030308	negative regulation of cell growth	5	2	5	2	0	3	3	0	4	4	3
GO:0030433	ER-associated protein catabolism	5	4	5	5	0	5	4	0	3	4	5
GO:0030517	negative regulation of axon extension	5	4	5	5	3	5	5	1	5	5	5
GO:0030835	negative regulation of actin filament depolymerization	5	3	5	5	2	5	5	1	4	5	5
GO:0031016	pancreas development	5	2	4	4	4	5	5	0	3	5	5
GO:0031069	hair follicle morphogenesis	5	3	5	5	3	3	3	1	3	3	3
GO:0031114	regulation of microtubule depolymerization	5	4	5	5	1	5	5	1	5	5	5
GO:0031294	lymphocyte costimulation	5	5	4	3	5	5	4	0	3	5	5
GO:0031295	T cell costimulation	5	5	4	3	5	5	4	0	3	5	5
GO:0035315	hair cell differentiation	5	2	3	3	2	2	2	1	2	3	2
GO:0040015	negative regulation of body size	5	4	5	4	5	5	5	4	3	5	5
GO:0040017	positive regulation of locomotion	5	2	4	3	3	5	5	0	4	4	5
GO:0042090	interleukin-12 biosynthesis	5	5	5	5	5	5	5	2	4	5	5
GO:0042226	interleukin-6 biosynthesis	5	5	5	4	4	5	5	2	3	5	5
GO:0042267	natural killer cell mediated cytotoxicity	5	1	5	5	1	2	2	0	1	4	2
GO:0042269	regulation of natural killer cell mediated cytotoxicity	5	1	5	5	1	2	2	0	1	4	2
GO:0042491	auditory receptor cell differentiation	5	2	3	3	2	2	2	1	2	3	2
GO:0042503	tyrosine phosphorylation of Stat3 protein	5	5	5	3	1	2	2	0	4	4	3
GO:0042756	drinking behavior	5	4	5	5	4	4	4	4	3	4	4
GO:0043011	dendritic cell differentiation	5	4	5	5	5	4	4	1	2	4	5
GO:0043029	T cell homeostasis	5	5	5	5	5	5	4	3	5	5	5
GO:0043408	regulation of MAPKKK cascade	5	4	5	5	2	4	4	1	5	5	4
GO:0043488	regulation of mRNA stability	5	4	5	5	1	4	4	1	4	4	4
GO:0043523	regulation of neuron apoptosis	5	5	5	5	3	4	4	1	3	5	4
GO:0043524	negative regulation of neuron apoptosis	5	5	5	5	3	4	4	1	3	5	4
GO:0044241	lipid digestion	5	5	5	5	4	5	5	4	2	5	5
GO:0045047	protein targeting to ER	5	4	5	5	1	5	5	1	3	5	5
GO:0045059	positive thymic T cell selection	5	5	4	4	4	5	5	1	3	5	5
GO:0045075	regulation of interleukin-12 biosynthesis	5	5	5	5	5	5	5	2	4	5	5
GO:0045216	intercellular junction assembly and maintenance	5	2	3	3	3	4	3	2	2	3	4
GO:0045494	photoreceptor maintenance	5	2	5	5	5	5	5	3	4	4	5
GO:0045576	mast cell activation	5	3	4	4	2	4	4	0	1	4	4
GO:0045579	positive regulation of B cell differentiation	5	5	5	4	4	5	5	1	3	5	5
GO:0045671	negative regulation of osteoclast differentiation	5	4	5	5	4	5	5	1	1	5	5
GO:0045685	regulation of glial cell differentiation	5	2	4	4	5	5	5	1	4	5	5
GO:0045763	negative regulation of amino acid metabolism	5	3	4	4	1	4	4	1	4	5	4
GO:0045787	positive regulation of progression through cell cycle	5	4	4	4	4	5	5	2	4	5	5
GO:0045921	positive regulation of exocytosis	5	3	4	4	1	4	4	0	3	4	4
GO:0046006	regulation of activated T cell proliferation	5	5	5	5	5	5	4	2	4	5	5
GO:0046330	positive regulation of JNK cascade	5	4	5	5	3	4	4	2	4	5	4
GO:0046470	phosphatidylcholine metabolism	5	2	5	5	4	4	4	1	3	4	4
GO:0046666	retinal cell programmed cell death	5	4	5	5	4	4	4	3	2	4	5
GO:0046928	regulation of neurotransmitter secretion	5	3	3	3	2	5	5	2	4	5	5
GO:0048002	antigen presentation, peptide antigen	5	4	5	5	0	1	1	2	2	5	1
GO:0048144	fibroblast proliferation	5	5	5	4	5	5	5	2	4	5	5
GO:0048145	regulation of fibroblast proliferation	5	5	5	4	5	5	5	2	4	5	5
GO:0048167	regulation of synaptic plasticity	5	5	5	5	4	4	4	3	5	4	4
GO:0048291	isotype switching to IgG isotypes	5	4	5	5	5	5	5	3	2	5	5
GO:0048302	regulation of isotype switching to IgG isotypes	5	4	5	5	5	5	5	3	2	5	5
GO:0048304	positive regulation of isotype switching to IgG isotypes	5	4	5	5	5	5	5	3	2	5	5
GO:0048339	paraxial mesoderm development	5	2	3	3	3	3	3	0	3	3	3
GO:0048477	oogenesis	5	3	5	5	4	5	5	2	4	4	5
GO:0048488	synaptic vesicle endocytosis	5	4	5	5	4	5	5	1	3	5	5
GO:0048565	gut development	5	2	5	5	3	4	4	2	2	5	5
GO:0048705	skeletal morphogenesis	5	3	5	5	5	5	5	0	4	5	5
GO:0050673	epithelial cell proliferation	5	4	5	5	5	5	5	4	3	4	4
GO:0050853	B cell receptor signaling pathway	5	4	5	4	2	4	4	1	3	5	4
GO:0050982	detection of mechanical stimulus	5	4	5	5	5	5	5	3	4	5	5
GO:0051016	barbed-end actin filament capping	5	3	5	5	2	5	5	1	4	5	5
GO:0051023	regulation of immunoglobulin secretion	5	5	5	5	5	5	5	3	3	5	5
GO:0051056	regulation of small GTPase mediated signal transduction	5	4	4	4	3	5	5	2	3	5	5
GO:0051090	regulation of transcription factor activity	5	5	5	5	4	4	4	2	5	5	4
GO:0051091	positive regulation of transcription factor activity	5	5	5	5	4	4	4	2	5	5	4
GO:0051092	activation of NF-kappaB transcription factor	5	5	5	5	4	4	4	2	5	5	4
GO:0051130	positive regulation of cell organization and biogenesis	5	4	5	5	5	5	5	1	4	5	5
GO:0051223	regulation of protein transport	5	5	5	5	4	5	5	3	4	5	5
GO:0051225	spindle assembly	5	1	4	4	1	4	4	0	4	4	4
GO:0051227	mitotic spindle assembly	5	1	4	4	1	4	4	0	4	4	4
GO:0051272	positive regulation of cell motility	5	2	4	3	3	5	5	0	4	4	5
GO:0051297	centrosome organization and biogenesis	5	3	5	4	0	5	5	0	4	4	5
GO:0051402	neuron apoptosis	5	5	5	5	3	4	4	1	3	5	4
GO:0051693	actin filament capping	5	3	5	5	2	5	5	1	4	5	5
GO:0000070	mitotic sister chromatid segregation	6	2	5	5	2	4	4	0	3	6	4
GO:0000080	G1 phase of mitotic cell cycle	6	3	5	4	2	5	5	1	5	6	5
GO:0000819	sister chromatid segregation	6	2	5	5	2	4	4	0	3	6	4
GO:0001580	detection of chemical stimulus during sensory perception of bitter taste	6	0	6	6	0	5	5	0	3	0	5
GO:0001659	thermoregulation	6	2	5	5	5	5	5	2	4	4	5
GO:0001676	long-chain fatty acid metabolism	6	1	5	5	3	6	6	0	4	6	6
GO:0001812	positive regulation of type I hypersensitivity	6	2	5	5	2	2	2	0	0	4	2
GO:0001818	negative regulation of cytokine production	6	4	6	6	5	6	6	1	5	6	6
GO:0001832	blastocyst growth	6	2	6	5	6	6	6	0	5	6	6
GO:0001892	embryonic placenta development	6	5	5	5	5	4	5	1	2	6	5
GO:0001947	heart looping	6	3	4	4	4	5	5	0	4	5	5
GO:0001991	regulation of blood pressure by circulatory renin-angiotensin	6	5	6	6	4	5	4	5	3	4	5
GO:0005978	glycogen biosynthesis	6	3	6	6	1	4	3	3	3	5	4
GO:0006020	myo-inositol metabolism	6	5	6	6	3	5	5	0	5	6	5
GO:0006041	glucosamine metabolism	6	3	6	6	2	5	5	0	2	6	5
GO:0006182	cGMP biosynthesis	6	3	6	6	3	6	6	1	2	5	6
GO:0006302	double-strand break repair	6	5	6	6	3	5	5	2	5	6	5
GO:0006308	DNA catabolism	6	5	6	6	3	5	5	2	2	4	5
GO:0006342	chromatin silencing	6	4	6	6	2	6	6	0	5	5	6
GO:0006378	mRNA polyadenylylation	6	4	6	6	0	4	4	1	5	6	4
GO:0006406	mRNA export from nucleus	6	6	6	5	1	5	5	1	3	5	5
GO:0006505	GPI anchor metabolism	6	3	5	5	0	5	5	0	5	4	5
GO:0006515	misfolded or incompletely synthesized protein catabolism	6	5	6	6	0	6	5	0	4	5	6
GO:0006516	glycoprotein catabolism	6	4	6	6	1	6	6	2	3	6	6
GO:0006612	protein targeting to membrane	6	5	6	6	1	6	6	1	4	6	6
GO:0006687	glycosphingolipid metabolism	6	2	5	4	4	5	6	3	2	5	6
GO:0006695	cholesterol biosynthesis	6	3	6	6	2	6	6	3	6	6	6
GO:0006739	NADP metabolism	6	4	6	6	1	6	6	3	3	5	6
GO:0006878	copper ion homeostasis	6	5	6	6	3	3	3	2	3	6	3
GO:0006879	iron ion homeostasis	6	4	6	6	5	6	6	2	4	6	6
GO:0006929	substrate-bound cell migration	6	6	6	5	3	6	6	1	5	6	6
GO:0007019	microtubule depolymerization	6	5	6	6	2	6	6	1	5	5	6
GO:0007052	mitotic spindle organization and biogenesis	6	2	5	5	2	5	5	0	4	4	5
GO:0007215	glutamate signaling pathway	6	5	6	6	4	5	5	1	4	5	5
GO:0007339	binding of sperm to zona pellucida	6	1	6	6	4	4	5	0	5	5	5
GO:0007566	embryo implantation	6	4	6	6	4	5	5	2	4	6	6
GO:0007632	visual behavior	6	3	5	5	5	5	5	3	5	5	5
GO:0008306	associative learning	6	1	4	4	3	4	4	1	4	4	4
GO:0008542	visual learning	6	3	5	5	5	5	5	3	5	5	5
GO:0009048	dosage compensation, by inactivation of X chromosome	6	1	1	1	1	1	1	1	3	2	2
GO:0009064	glutamine family amino acid metabolism	6	3	6	6	1	6	6	3	3	6	6
GO:0009109	coenzyme catabolism	6	5	6	6	1	6	6	3	2	6	6
GO:0009112	nucleobase metabolism	6	2	5	5	0	5	5	2	5	5	5
GO:0009143	nucleoside triphosphate catabolism	6	0	5	5	2	5	5	0	4	5	5
GO:0009247	glycolipid biosynthesis	6	1	6	5	3	5	6	0	3	4	6
GO:0009250	glucan biosynthesis	6	3	6	6	1	4	3	3	3	5	4
GO:0009401	phosphoenolpyruvate-dependent sugar phosphotransferase system	6	2	5	5	2	5	5	1	3	5	5
GO:0015804	neutral amino acid transport	6	1	6	6	1	6	6	1	3	6	6
GO:0015833	peptide transport	6	1	6	6	2	5	5	0	5	6	5
GO:0015988	energy coupled proton transport, against electrochemical gradient	6	4	6	6	1	6	6	1	4	6	6
GO:0015991	ATP hydrolysis coupled proton transport	6	4	6	6	1	6	6	1	4	6	6
GO:0016032	viral life cycle	6	3	6	6	1	5	5	2	5	6	5
GO:0016079	synaptic vesicle exocytosis	6	6	5	5	3	6	6	0	4	6	6
GO:0016202	regulation of striated muscle development	6	5	6	5	5	6	6	1	5	6	6
GO:0019439	aromatic compound catabolism	6	4	6	5	4	5	5	4	3	6	5
GO:0019886	antigen processing, exogenous antigen via MHC class II	6	3	6	5	3	4	4	0	4	4	4
GO:0030149	sphingolipid catabolism	6	2	5	4	3	6	6	4	2	5	6
GO:0030178	negative regulation of Wnt receptor signaling pathway	6	6	6	6	5	6	5	2	3	6	6
GO:0030510	regulation of BMP signaling pathway	6	1	6	6	1	5	5	1	4	6	5
GO:0030514	negative regulation of BMP signaling pathway	6	1	6	6	1	5	5	1	4	6	5
GO:0030851	granulocyte differentiation	6	5	6	6	3	6	6	0	3	6	5
GO:0030889	negative regulation of B cell proliferation	6	6	5	4	5	6	5	2	4	5	6
GO:0031023	microtubule organizing center organization and biogenesis	6	4	6	5	0	6	6	0	5	5	6
GO:0031111	negative regulation of microtubule polymerization or depolymerization	6	5	6	6	2	6	6	1	5	5	6
GO:0031507	heterochromatin formation	6	4	6	6	2	6	6	0	5	5	6
GO:0035036	sperm-egg recognition	6	1	6	6	4	4	5	0	5	5	5
GO:0035088	establishment and/or maintenance of apical/basal cell polarity	6	3	5	5	5	6	6	1	6	5	6
GO:0035115	embryonic forelimb morphogenesis	6	3	6	6	5	6	6	2	6	6	6
GO:0035136	forelimb morphogenesis	6	3	6	6	5	6	6	2	6	6	6
GO:0040018	positive regulation of body size	6	5	6	6	5	6	6	3	6	6	6
GO:0042036	negative regulation of cytokine biosynthesis	6	4	6	6	5	6	6	1	5	6	6
GO:0042135	neurotransmitter catabolism	6	3	6	6	3	5	5	5	5	6	5
GO:0042136	neurotransmitter biosynthesis	6	3	6	6	6	6	6	5	4	6	6
GO:0042310	vasoconstriction	6	4	6	6	6	6	6	2	5	6	6
GO:0042509	regulation of tyrosine phosphorylation of STAT protein	6	5	5	3	1	3	3	0	4	5	4
GO:0042533	tumor necrosis factor-alpha biosynthesis	6	3	5	5	5	5	4	0	3	5	5
GO:0042534	regulation of tumor necrosis factor-alpha biosynthesis	6	3	5	5	5	5	4	0	3	5	5
GO:0042535	positive regulation of tumor necrosis factor-alpha biosynthesis	6	3	5	5	5	5	4	0	3	5	5
GO:0043087	regulation of GTPase activity	6	4	6	6	5	5	5	0	6	5	5
GO:0043112	receptor metabolism	6	4	4	4	4	6	6	1	6	6	6
GO:0043123	positive regulation of I-kappaB kinase/NF-kappaB cascade	6	5	6	6	5	6	6	3	4	6	6
GO:0043631	RNA polyadenylation	6	4	6	6	0	4	4	1	5	6	4
GO:0045005	maintenance of fidelity during DNA-dependent DNA replication	6	6	6	6	6	6	6	4	5	6	6
GO:0045191	regulation of isotype switching	6	5	6	6	5	5	5	3	2	6	5
GO:0045351	interferon type I biosynthesis	6	5	6	5	6	6	6	0	3	6	6
GO:0045446	endothelial cell differentiation	6	3	6	5	4	5	5	1	6	5	5
GO:0045453	bone resorption	6	6	6	6	5	6	6	3	2	6	6
GO:0045598	regulation of fat cell differentiation	6	2	6	5	3	6	6	2	6	6	6
GO:0045646	regulation of erythrocyte differentiation	6	5	6	6	5	6	6	1	5	6	6
GO:0045656	negative regulation of monocyte differentiation	6	4	5	5	4	6	6	1	1	6	6
GO:0045661	regulation of myoblast differentiation	6	4	5	4	2	5	5	0	6	5	5
GO:0045669	positive regulation of osteoblast differentiation	6	4	6	6	5	5	6	1	5	6	6
GO:0045792	negative regulation of cell size	6	2	5	2	0	3	3	0	4	4	3
GO:0045814	negative regulation of gene expression, epigenetic	6	4	6	6	2	6	6	0	5	5	6
GO:0045830	positive regulation of isotype switching	6	5	6	6	5	5	5	3	2	6	5
GO:0045885	positive regulation of survival gene product activity	6	6	6	5	6	6	5	1	3	6	6
GO:0045927	positive regulation of growth	6	5	6	6	5	6	6	3	6	6	6
GO:0046323	glucose import	6	4	6	6	4	6	6	4	4	6	6
GO:0046324	regulation of glucose import	6	4	6	6	4	6	6	4	4	6	6
GO:0046460	neutral lipid biosynthesis	6	1	6	6	2	6	6	1	4	5	6
GO:0046463	acylglycerol biosynthesis	6	1	6	6	2	6	6	1	4	5	6
GO:0046488	phosphatidylinositol metabolism	6	4	6	6	4	5	5	0	4	6	5
GO:0046822	regulation of nucleocytoplasmic transport	6	6	6	6	4	6	6	3	5	6	6
GO:0048265	response to pain	6	4	6	6	3	5	5	2	5	6	5
GO:0050771	negative regulation of axonogenesis	6	5	5	5	3	5	5	1	5	5	5
GO:0050912	detection of chemical stimulus during sensory perception of taste	6	0	6	6	0	5	5	0	3	0	5
GO:0051028	mRNA transport	6	6	6	5	1	5	5	1	3	5	5
GO:0051084	posttranslational protein folding	6	5	6	6	1	4	4	0	4	4	4
GO:0051085	chaperone cofactor dependent protein folding	6	5	6	6	1	4	4	0	4	4	4
GO:0051098	regulation of binding	6	5	5	5	5	6	6	2	6	6	6
GO:0051318	G1 phase	6	3	5	4	2	5	5	1	5	6	5
GO:0000079	regulation of cyclin dependent protein kinase activity	7	6	6	6	5	7	6	1	4	7	7
GO:0000302	response to reactive oxygen species	7	3	6	6	5	7	7	3	4	7	7
GO:0001542	ovulation (sensu Mammalia)	7	6	7	6	7	7	6	3	6	7	7
GO:0001662	behavioral fear response	7	3	7	7	4	6	6	1	6	7	6
GO:0001810	regulation of type I hypersensitivity	7	3	6	6	3	3	3	1	0	5	3
GO:0001910	regulation of immune cell mediated cytotoxicity	7	2	7	7	3	4	4	0	3	6	4
GO:0006094	gluconeogenesis	7	5	7	7	5	7	7	3	5	7	7
GO:0006096	glycolysis	7	4	7	7	1	5	5	4	4	6	5
GO:0006284	base-excision repair	7	7	7	6	4	6	6	1	3	7	6
GO:0006360	transcription from RNA polymerase I promoter	7	4	6	4	1	7	7	1	4	6	7
GO:0006376	mRNA splice site selection	7	3	7	7	2	7	7	0	6	7	7
GO:0006471	protein amino acid ADP-ribosylation	7	3	7	7	1	5	5	2	5	6	5
GO:0006635	fatty acid beta-oxidation	7	5	7	7	4	7	7	4	6	7	7
GO:0006778	porphyrin metabolism	7	3	7	7	4	7	7	3	7	7	7
GO:0006805	xenobiotic metabolism	7	5	7	7	1	7	7	0	4	6	7
GO:0006829	zinc ion transport	7	1	7	7	2	6	6	1	7	7	6
GO:0006892	post-Golgi vesicle-mediated transport	7	4	5	5	0	7	7	0	4	7	7
GO:0006898	receptor mediated endocytosis	7	6	7	7	3	4	4	1	4	7	6
GO:0006914	autophagy	7	6	7	7	3	6	6	1	6	2	6
GO:0006939	smooth muscle contraction	7	7	7	7	6	6	6	3	5	7	6
GO:0006984	ER-nuclear signaling pathway	7	6	5	5	2	6	6	3	4	6	6
GO:0006986	response to unfolded protein	7	6	5	5	1	5	5	1	4	4	5
GO:0006997	nuclear organization and biogenesis	7	5	6	6	3	5	5	3	5	7	5
GO:0007431	salivary gland development	7	6	6	6	5	6	6	3	3	6	6
GO:0007569	cell aging	7	4	7	6	6	7	7	4	5	7	7
GO:0007588	excretion	7	6	7	6	5	6	6	3	3	5	6
GO:0007617	mating behavior	7	3	7	7	5	6	6	3	4	7	6
GO:0007628	adult walking behavior	7	6	7	7	5	5	5	3	2	7	5
GO:0008088	axon cargo transport	7	6	7	7	7	7	7	4	5	7	7
GO:0008272	sulfate transport	7	1	7	7	1	7	7	0	7	6	7
GO:0009132	nucleoside diphosphate metabolism	7	2	7	7	1	7	7	0	6	7	7
GO:0009262	deoxyribonucleotide metabolism	7	3	7	7	2	5	5	0	5	7	5
GO:0009311	oligosaccharide metabolism	7	3	6	6	4	7	7	5	4	7	7
GO:0009410	response to xenobiotic stimulus	7	5	7	7	1	7	7	0	4	6	7
GO:0009798	axis specification	7	6	7	6	7	7	7	3	7	7	7
GO:0016068	type I hypersensitivity	7	3	6	6	3	3	3	1	0	5	3
GO:0016579	protein deubiquitination	7	2	6	6	0	4	4	0	1	4	4
GO:0018345	protein palmitoylation	7	3	7	7	1	6	6	1	5	6	6
GO:0019217	regulation of fatty acid metabolism	7	6	7	7	5	7	7	4	4	7	7
GO:0019915	sequestering of lipid	7	5	6	6	7	7	7	4	4	7	7
GO:0030042	actin filament depolymerization	7	5	7	7	4	7	7	1	6	7	7
GO:0030073	insulin secretion	7	6	7	7	1	7	7	2	6	7	7
GO:0030162	regulation of proteolysis	7	2	6	6	2	4	3	1	5	6	5
GO:0030199	collagen fibril organization	7	5	7	6	5	5	5	5	6	6	5
GO:0030225	macrophage differentiation	7	5	6	6	6	6	7	3	2	6	7
GO:0030318	melanocyte differentiation	7	5	5	4	6	6	6	6	5	6	6
GO:0030500	regulation of bone mineralization	7	4	6	6	4	6	6	3	5	7	6
GO:0030518	steroid hormone receptor signaling pathway	7	6	6	6	5	6	6	3	2	7	6
GO:0030728	ovulation	7	6	7	6	7	7	6	3	6	7	7
GO:0030834	regulation of actin filament depolymerization	7	5	7	7	4	7	7	1	6	7	7
GO:0030879	mammary gland development	7	4	7	7	6	7	7	2	6	6	7
GO:0031109	microtubule polymerization or depolymerization	7	6	7	7	3	7	7	1	5	6	7
GO:0031110	regulation of microtubule polymerization or depolymerization	7	6	7	7	3	7	7	1	5	6	7
GO:0031341	regulation of cell killing	7	2	7	7	3	4	4	0	3	6	4
GO:0035116	embryonic hindlimb morphogenesis	7	6	6	6	7	7	6	2	7	7	7
GO:0035270	endocrine system development	7	4	5	5	5	6	6	2	4	6	6
GO:0035272	exocrine system development	7	6	6	6	5	6	6	3	3	6	6
GO:0042130	negative regulation of T cell proliferation	7	6	5	5	7	7	6	1	7	6	7
GO:0042168	heme metabolism	7	3	7	7	4	7	7	3	7	7	7
GO:0042446	hormone biosynthesis	7	2	6	6	5	6	6	4	3	5	6
GO:0042573	retinoic acid metabolism	7	1	7	7	6	7	7	0	4	7	7
GO:0042632	cholesterol homeostasis	7	6	7	7	5	5	5	4	3	7	5
GO:0042829	defense response to pathogen	7	4	5	5	3	3	3	2	1	5	3
GO:0042830	defense response to pathogenic bacteria	7	4	5	5	3	3	3	2	1	5	3
GO:0045017	glycerolipid biosynthesis	7	2	7	7	3	7	7	2	5	6	7
GO:0045190	isotype switching	7	6	7	7	6	6	6	3	3	7	6
GO:0045333	cellular respiration	7	4	7	7	2	7	7	1	4	7	7
GO:0045665	negative regulation of neuron differentiation	7	4	7	7	6	6	6	1	3	7	6
GO:0046339	diacylglycerol metabolism	7	3	6	6	0	5	5	0	4	5	5
GO:0046466	membrane lipid catabolism	7	3	6	5	4	7	7	4	2	6	7
GO:0046504	glycerol ether biosynthesis	7	2	7	7	3	7	7	2	5	6	7
GO:0048627	myoblast development	7	4	5	5	1	3	3	3	4	7	3
GO:0048628	myoblast maturation	7	4	5	5	1	3	3	3	4	7	3
GO:0050708	regulation of protein secretion	7	7	7	6	6	6	6	4	4	7	6
GO:0050852	T cell receptor signaling pathway	7	4	4	3	4	5	5	2	5	4	5
GO:0050869	negative regulation of B cell activation	7	6	6	5	6	7	6	2	4	6	7
GO:0050907	detection of chemical stimulus during sensory perception	7	0	7	7	1	6	6	0	4	1	6
GO:0050931	pigment cell differentiation	7	5	5	4	6	6	6	6	5	6	6
GO:0051017	actin filament bundle formation	7	6	7	6	3	7	7	4	5	6	7
GO:0051187	cofactor catabolism	7	5	7	7	1	7	7	3	3	7	7
GO:0051789	response to protein stimulus	7	6	5	5	1	5	5	1	4	4	5
GO:0000096	sulfur amino acid metabolism	8	5	8	8	2	6	6	4	7	8	6
GO:0000188	inactivation of MAPK activity	8	4	8	8	5	8	8	2	7	8	8
GO:0000271	polysaccharide biosynthesis	8	3	8	8	3	6	5	3	5	7	6
GO:0001759	induction of an organ	8	6	8	8	6	8	8	3	6	7	8
GO:0001794	type IIa hypersensitivity	8	4	7	7	3	3	3	2	0	6	3
GO:0001796	regulation of type IIa hypersensitivity	8	4	7	7	3	3	3	2	0	6	3
GO:0001798	positive regulation of type IIa hypersensitivity	8	4	7	7	3	3	3	2	0	6	3
GO:0006171	cAMP biosynthesis	8	3	7	7	4	8	8	0	6	8	8
GO:0006349	imprinting	8	6	6	5	4	6	6	3	7	6	6
GO:0006402	mRNA catabolism	8	6	7	7	2	5	5	1	5	5	5
GO:0006487	protein amino acid N-linked glycosylation	8	4	7	6	3	6	7	5	3	8	7
GO:0006641	triacylglycerol metabolism	8	4	8	8	5	6	6	3	5	7	6
GO:0006691	leukotriene metabolism	8	5	7	7	4	7	7	3	4	7	7
GO:0006869	lipid transport	8	3	8	8	2	7	7	2	6	7	7
GO:0006941	striated muscle contraction	8	2	6	6	3	6	6	3	6	8	6
GO:0006956	complement activation	8	3	7	7	2	4	4	3	4	6	4
GO:0007040	lysosome organization and biogenesis	8	3	7	7	4	4	4	6	5	8	4
GO:0007093	mitotic checkpoint	8	7	7	7	4	8	8	0	7	7	8
GO:0007157	heterophilic cell adhesion	8	4	7	7	1	7	7	2	6	7	7
GO:0007162	negative regulation of cell adhesion	8	3	6	5	1	7	6	0	5	7	7
GO:0007193	G-protein signaling, adenylate cyclase inhibiting pathway	8	5	7	6	5	6	6	2	4	7	6
GO:0007204	elevation of cytosolic calcium ion concentration	8	4	8	7	5	5	5	1	6	7	6
GO:0007257	activation of JNK activity	8	6	7	6	4	7	7	0	5	7	7
GO:0007260	tyrosine phosphorylation of STAT protein	8	7	7	5	3	5	5	1	6	7	6
GO:0007416	synaptogenesis	8	6	8	7	6	6	7	3	5	8	7
GO:0007528	neuromuscular junction development	8	5	8	8	5	6	6	4	4	8	6
GO:0007549	dosage compensation	8	2	3	3	1	3	3	1	4	3	4
GO:0008033	tRNA processing	8	4	7	7	0	7	7	0	5	5	7
GO:0008206	bile acid metabolism	8	3	8	7	4	8	8	3	6	7	8
GO:0008543	fibroblast growth factor receptor signaling pathway	8	6	8	8	7	8	8	2	7	8	8
GO:0008584	male gonad development	8	8	8	8	8	8	8	7	4	7	8
GO:0009593	detection of chemical stimulus	8	0	8	8	2	7	7	0	5	2	7
GO:0009612	response to mechanical stimulus	8	6	8	8	7	7	7	4	6	8	7
GO:0010092	specification of organ identity	8	6	8	8	6	8	8	3	6	7	8
GO:0015985	energy coupled proton transport, down electrochemical gradient	8	2	8	8	0	8	8	0	4	8	8
GO:0015986	ATP synthesis coupled proton transport	8	2	8	8	0	8	8	0	4	8	8
GO:0016339	calcium-dependent cell-cell adhesion	8	3	8	8	3	6	6	0	5	7	6
GO:0016571	histone methylation	8	5	8	7	4	8	8	1	8	7	8
GO:0018346	protein amino acid prenylation	8	5	8	7	6	8	8	3	7	7	8
GO:0030010	establishment of cell polarity	8	4	7	7	5	8	8	1	8	8	8
GO:0030072	peptide hormone secretion	8	6	8	8	2	8	8	2	6	8	8
GO:0030166	proteoglycan biosynthesis	8	3	8	8	4	7	7	1	8	7	8
GO:0030216	keratinocyte differentiation	8	5	7	6	6	8	7	3	4	8	8
GO:0030890	positive regulation of B cell proliferation	8	7	8	7	7	7	6	2	3	8	7
GO:0031123	RNA 3'-end processing	8	6	7	7	0	6	6	1	7	8	6
GO:0031124	mRNA 3'-end processing	8	6	7	7	0	6	6	1	7	8	6
GO:0031644	regulation of neurophysiological process	8	7	8	8	6	7	7	4	7	6	7
GO:0035137	hindlimb morphogenesis	8	7	7	7	8	8	7	3	8	8	8
GO:0042440	pigment metabolism	8	4	8	8	5	8	8	3	8	8	8
GO:0042640	anagen	8	6	7	7	8	8	8	5	7	6	8
GO:0042733	embryonic digit morphogenesis	8	5	6	6	6	7	7	3	6	7	7
GO:0042755	eating behavior	8	7	8	8	6	7	7	3	4	7	7
GO:0043161	proteasomal ubiquitin-dependent protein catabolism	8	7	8	8	0	7	6	0	5	7	7
GO:0043284	biopolymer biosynthesis	8	3	8	8	3	6	5	3	5	7	6
GO:0043407	negative regulation of MAPK activity	8	4	8	8	5	8	8	2	7	8	8
GO:0043487	regulation of RNA stability	8	6	8	8	3	7	7	1	6	6	7
GO:0043506	regulation of JNK activity	8	6	7	6	4	7	7	0	5	7	7
GO:0043507	positive regulation of JNK activity	8	6	7	6	4	7	7	0	5	7	7
GO:0045060	negative thymic T cell selection	8	8	7	7	6	8	8	3	6	8	8
GO:0045577	regulation of B cell differentiation	8	5	8	6	6	8	8	1	5	8	8
GO:0045639	positive regulation of myeloid cell differentiation	8	7	8	8	6	8	8	2	7	8	8
GO:0046068	cGMP metabolism	8	3	8	8	4	8	8	2	3	7	8
GO:0046546	development of primary male sexual characteristics	8	8	8	8	8	8	8	7	4	7	8
GO:0048305	immunoglobulin secretion	8	8	8	8	8	8	8	3	4	8	8
GO:0048593	eye morphogenesis (sensu Vertebrata)	8	7	7	7	7	7	7	4	5	6	7
GO:0048595	eye morphogenesis (sensu Mammalia)	8	7	7	7	7	7	7	4	5	6	7
GO:0048663	neuron fate commitment	8	5	8	8	5	7	7	4	6	8	7
GO:0050728	negative regulation of inflammatory response	8	6	7	7	8	8	8	2	6	8	8
GO:0050804	regulation of synaptic transmission	8	7	8	8	6	7	7	4	7	6	7
GO:0050848	regulation of calcium-mediated signaling	8	5	5	5	4	6	6	3	4	6	6
GO:0050850	positive regulation of calcium-mediated signaling	8	5	5	5	4	6	6	3	4	6	6
GO:0050880	regulation of blood vessel size	8	6	8	8	7	8	7	4	5	7	8
GO:0050913	sensory perception of bitter taste	8	1	8	8	2	7	7	1	4	2	7
GO:0051480	cytosolic calcium ion homeostasis	8	4	8	7	5	5	5	1	6	7	6
GO:0051969	regulation of transmission of nerve impulse	8	7	8	8	6	7	7	4	7	6	7
GO:0000060	protein import into nucleus, translocation	9	8	8	7	7	9	9	3	8	9	9
GO:0001541	ovarian follicle development	9	6	8	7	6	8	7	1	5	8	8
GO:0001666	response to hypoxia	9	4	9	9	7	9	8	2	5	9	9
GO:0001782	B cell homeostasis	9	8	8	6	8	8	6	2	4	9	9
GO:0006084	acetyl-CoA metabolism	9	5	9	9	1	9	9	1	6	9	9
GO:0006405	RNA export from nucleus	9	8	8	7	1	8	8	1	4	8	8
GO:0006637	acyl-CoA metabolism	9	3	7	7	2	8	8	0	3	8	8
GO:0006664	glycolipid metabolism	9	3	8	7	6	8	9	3	4	7	9
GO:0006730	one-carbon compound metabolism	9	6	9	9	4	9	8	3	6	9	9
GO:0006833	water transport	9	2	9	9	6	9	9	5	5	8	9
GO:0006944	membrane fusion	9	5	8	7	6	9	8	1	6	9	9
GO:0007009	plasma membrane organization and biogenesis	9	5	9	9	6	8	8	4	9	8	8
GO:0007173	epidermal growth factor receptor signaling pathway	9	6	8	8	6	8	7	3	7	9	8
GO:0007190	adenylate cyclase activation	9	3	9	9	5	9	9	0	8	9	9
GO:0009116	nucleoside metabolism	9	4	9	9	0	8	8	1	6	9	7
GO:0016126	sterol biosynthesis	9	4	9	9	3	9	9	5	9	9	9
GO:0016525	negative regulation of angiogenesis	9	9	9	8	8	9	9	1	7	9	9
GO:0017148	negative regulation of protein biosynthesis	9	6	8	8	5	8	8	1	6	8	8
GO:0030041	actin filament polymerization	9	8	9	8	5	9	9	4	7	9	9
GO:0030111	regulation of Wnt receptor signaling pathway	9	7	9	9	7	8	7	3	5	9	9
GO:0030148	sphingolipid biosynthesis	9	2	9	8	3	8	9	0	7	8	9
GO:0030317	sperm motility	9	5	9	6	7	7	8	0	5	9	8
GO:0030336	negative regulation of cell migration	9	3	8	8	3	7	7	1	5	6	7
GO:0030522	intracellular receptor-mediated signaling pathway	9	6	8	8	7	8	8	3	3	9	8
GO:0031128	induction	9	7	9	9	7	9	9	4	7	8	9
GO:0031281	positive regulation of cyclase activity	9	3	9	9	5	9	9	0	8	9	9
GO:0031327	negative regulation of cellular biosynthesis	9	6	8	8	5	8	8	1	6	8	8
GO:0042044	fluid transport	9	2	9	9	6	9	9	5	5	8	9
GO:0042384	cilium biogenesis	9	3	7	6	5	5	5	4	8	9	5
GO:0042462	eye photoreceptor cell development	9	5	8	7	7	7	7	7	5	8	7
GO:0042596	fear response	9	4	9	9	6	8	8	2	7	9	8
GO:0043122	regulation of I-kappaB kinase/NF-kappaB cascade	9	7	9	8	6	8	8	3	6	8	8
GO:0045086	positive regulation of interleukin-2 biosynthesis	9	7	8	8	8	9	9	3	8	9	9
GO:0045104	intermediate filament cytoskeleton organization and biogenesis	9	7	8	8	6	8	8	6	4	7	8
GO:0045168	cell-cell signaling during cell fate commitment	9	7	9	9	7	9	9	4	7	8	9
GO:0045582	positive regulation of T cell differentiation	9	9	8	7	7	9	9	1	4	9	9
GO:0045667	regulation of osteoblast differentiation	9	5	8	8	7	8	9	2	8	9	9
GO:0045761	regulation of adenylate cyclase activity	9	3	9	9	5	9	9	0	8	9	9
GO:0045762	positive regulation of adenylate cyclase activity	9	3	9	9	5	9	9	0	8	9	9
GO:0045884	regulation of survival gene product activity	9	9	9	8	9	9	8	4	6	9	9
GO:0046328	regulation of JNK cascade	9	7	9	9	6	8	8	3	8	9	8
GO:0046425	regulation of JAK-STAT cascade	9	7	8	6	2	6	6	1	7	8	7
GO:0048820	hair follicle maturation	9	6	8	8	9	9	9	5	7	6	9
GO:0050657	nucleic acid transport	9	8	8	7	1	8	8	1	4	8	8
GO:0050658	RNA transport	9	8	8	7	1	8	8	1	4	8	8
GO:0050772	positive regulation of axonogenesis	9	8	9	7	6	9	9	0	8	9	9
GO:0050803	regulation of synapse structure and function	9	8	9	9	7	8	8	5	8	7	8
GO:0050892	intestinal absorption	9	7	9	8	5	8	8	6	5	8	8
GO:0051236	establishment of RNA localization	9	8	8	7	1	8	8	1	4	8	8
GO:0051252	regulation of RNA metabolism	9	7	9	9	3	8	8	1	6	7	8
GO:0051349	positive regulation of lyase activity	9	3	9	9	5	9	9	0	8	9	9
GO:0000160	two-component signal transduction system (phosphorelay)	10	8	10	10	1	8	8	1	9	10	8
GO:0000245	spliceosome assembly	10	6	10	10	2	10	10	0	8	10	10
GO:0000723	telomere maintenance	10	7	7	7	5	7	7	4	7	7	7
GO:0001502	cartilage condensation	10	9	10	10	8	9	9	8	10	10	9
GO:0001658	ureteric bud branching	10	10	10	10	10	10	10	4	8	9	9
GO:0001707	mesoderm formation	10	7	10	10	9	9	9	2	7	10	9
GO:0001708	cell fate specification	10	7	10	10	9	10	10	6	9	10	10
GO:0001755	neural crest cell migration	10	8	10	10	8	10	10	6	8	10	10
GO:0001890	placenta development	10	6	9	8	9	8	9	3	5	10	9
GO:0001976	fast regulation of arterial pressure	10	8	10	10	8	9	8	6	5	8	9
GO:0001990	regulation of blood pressure by hormones	10	8	10	10	8	9	8	6	5	8	9
GO:0006022	aminoglycan metabolism	10	2	10	10	5	10	10	2	7	10	10
GO:0006090	pyruvate metabolism	10	7	10	10	5	10	10	4	8	10	10
GO:0006493	protein amino acid O-linked glycosylation	10	4	8	8	1	9	9	1	8	8	9
GO:0006611	protein export from nucleus	10	7	10	9	3	10	9	2	8	9	10
GO:0006733	oxidoreduction coenzyme metabolism	10	6	10	10	1	10	10	3	5	9	10
GO:0006769	nicotinamide metabolism	10	6	10	10	1	10	10	3	5	9	10
GO:0006801	superoxide metabolism	10	5	10	10	2	8	8	4	5	10	8
GO:0007051	spindle organization and biogenesis	10	5	9	8	2	8	8	1	8	7	8
GO:0007224	smoothened signaling pathway	10	4	9	9	7	9	9	2	9	10	9
GO:0007530	sex determination	10	5	6	6	4	4	4	3	4	5	4
GO:0007585	respiratory gaseous exchange	10	8	10	9	9	9	8	2	7	10	9
GO:0008637	apoptotic mitochondrial changes	10	10	10	8	6	8	8	4	7	9	8
GO:0009072	aromatic amino acid family metabolism	10	6	10	9	7	10	10	6	6	10	10
GO:0009411	response to UV	10	9	10	9	9	10	9	4	10	10	10
GO:0009451	RNA modification	10	7	9	9	2	8	8	3	7	9	8
GO:0014032	neural crest cell development	10	8	10	10	8	10	10	6	8	10	10
GO:0014033	neural crest cell differentiation	10	8	10	10	8	10	10	6	8	10	10
GO:0017157	regulation of exocytosis	10	8	9	9	3	8	8	0	7	9	8
GO:0019098	reproductive behavior	10	3	9	9	7	8	8	4	6	9	8
GO:0019319	hexose biosynthesis	10	6	10	10	5	8	8	3	7	10	8
GO:0019362	pyridine nucleotide metabolism	10	6	10	10	1	10	10	3	5	9	10
GO:0019724	B cell mediated immunity	10	9	10	10	9	9	9	3	5	10	10
GO:0030203	glycosaminoglycan metabolism	10	2	10	10	5	10	10	2	7	10	10
GO:0030516	regulation of axon extension	10	7	9	8	7	9	9	1	7	9	9
GO:0030901	midbrain development	10	6	10	10	10	10	10	3	9	10	10
GO:0030902	hindbrain development	10	5	9	9	9	9	9	4	7	10	9
GO:0035050	embryonic heart tube development	10	8	8	8	8	8	8	2	5	9	8
GO:0040013	negative regulation of locomotion	10	4	9	9	4	8	8	1	5	7	8
GO:0042401	biogenic amine biosynthesis	10	5	9	9	6	7	7	5	5	9	7
GO:0042402	biogenic amine catabolism	10	5	10	9	5	10	10	5	9	10	9
GO:0045670	regulation of osteoclast differentiation	10	9	10	10	8	10	10	4	6	10	10
GO:0045926	negative regulation of growth	10	6	10	6	5	8	8	4	7	9	8
GO:0046058	cAMP metabolism	10	5	9	9	5	10	10	1	8	10	10
GO:0046165	alcohol biosynthesis	10	6	10	10	5	8	8	3	7	10	8
GO:0046364	monosaccharide biosynthesis	10	6	10	10	5	8	8	3	7	10	8
GO:0046474	glycerophospholipid biosynthesis	10	3	9	9	4	8	8	0	8	8	8
GO:0050672	negative regulation of lymphocyte proliferation	10	9	8	7	9	10	9	3	8	9	10
GO:0050768	negative regulation of neurogenesis	10	7	9	9	5	8	8	2	8	9	8
GO:0050769	positive regulation of neurogenesis	10	9	10	8	6	9	9	1	9	10	9
GO:0050886	endocrine physiological process	10	8	10	10	8	9	8	6	5	8	9
GO:0050906	detection of stimulus during sensory perception	10	3	10	10	4	9	9	2	6	4	9
GO:0051271	negative regulation of cell motility	10	4	9	9	4	8	8	1	5	7	8
GO:0000077	DNA damage checkpoint	11	10	11	11	10	11	11	4	9	11	11
GO:0001704	formation of primary germ layer	11	8	11	11	10	10	10	2	7	11	10
GO:0001754	eye photoreceptor cell differentiation	11	7	10	9	9	9	9	7	7	10	9
GO:0001906	cell killing	11	4	11	11	5	6	6	1	3	10	6
GO:0001909	immune cell mediated cytotoxicity	11	4	11	11	5	6	6	1	3	10	6
GO:0006029	proteoglycan metabolism	11	5	11	11	6	9	9	4	10	10	10
GO:0006071	glycerol metabolism	11	3	10	10	2	9	9	2	7	10	9
GO:0006364	rRNA processing	11	6	11	9	0	10	10	0	5	9	10
GO:0006401	RNA catabolism	11	8	10	10	3	8	8	1	7	8	8
GO:0006403	RNA localization	11	9	9	8	1	9	9	1	5	10	9
GO:0006595	polyamine metabolism	11	5	11	11	0	9	8	2	6	11	9
GO:0006749	glutathione metabolism	11	6	11	10	3	10	10	3	7	9	10
GO:0006910	phagocytosis, recognition	11	4	10	10	5	6	5	1	5	8	6
GO:0007033	vacuole organization and biogenesis	11	5	10	10	5	7	7	6	6	11	7
GO:0007088	regulation of mitosis	11	8	9	9	5	11	11	0	9	10	11
GO:0007229	integrin-mediated signaling pathway	11	10	11	11	10	11	11	2	10	10	11
GO:0007272	ionic insulation of neurons by glial cells	11	8	10	10	10	9	9	5	6	9	10
GO:0007346	regulation of progression through mitotic cell cycle	11	8	9	9	7	9	9	3	10	11	9
GO:0007565	pregnancy	11	8	11	11	7	9	9	4	7	10	10
GO:0007613	memory	11	10	10	10	11	10	11	4	7	11	11
GO:0008064	regulation of actin polymerization and/or depolymerization	11	8	11	10	7	11	11	2	9	11	11
GO:0009408	response to heat	11	4	8	7	4	8	7	1	5	7	6
GO:0009890	negative regulation of biosynthesis	11	8	10	10	6	10	10	1	7	10	10
GO:0009913	epidermal cell differentiation	11	7	9	9	8	8	8	4	3	8	8
GO:0016458	gene silencing	11	8	10	10	4	10	10	2	9	9	10
GO:0016569	covalent chromatin modification	11	6	11	10	6	11	11	1	11	10	11
GO:0016570	histone modification	11	6	11	10	6	11	11	1	11	10	11
GO:0018342	protein prenylation	11	6	11	10	7	11	11	4	9	10	11
GO:0019233	sensory perception of pain	11	7	10	10	5	9	9	3	8	9	9
GO:0019722	calcium-mediated signaling	11	5	8	8	5	9	9	3	6	9	9
GO:0019751	polyol metabolism	11	3	10	10	2	9	9	2	7	10	9
GO:0030282	bone mineralization	11	8	10	10	7	9	9	5	6	11	9
GO:0030333	antigen processing	11	6	11	10	4	7	7	1	5	9	7
GO:0030593	neutrophil chemotaxis	11	9	11	10	10	10	10	4	7	11	11
GO:0030832	regulation of actin filament length	11	8	11	10	7	11	11	2	9	11	11
GO:0031279	regulation of cyclase activity	11	4	11	11	7	11	11	1	10	11	11
GO:0042417	dopamine metabolism	11	8	10	10	6	9	9	10	5	10	9
GO:0042461	photoreceptor cell development	11	6	10	9	9	9	9	9	7	10	9
GO:0042490	mechanoreceptor differentiation	11	8	9	8	8	7	8	4	6	9	8
GO:0042552	myelination	11	8	10	10	10	9	9	5	6	9	10
GO:0042553	cellular nerve ensheathment	11	8	10	10	10	9	9	5	6	9	10
GO:0042591	antigen presentation, exogenous antigen via MHC class II	11	10	11	11	5	7	7	3	5	10	7
GO:0044272	sulfur compound biosynthesis	11	6	11	10	5	10	10	4	11	11	10
GO:0045061	thymic T cell selection	11	10	9	9	9	11	11	3	8	11	11
GO:0045076	regulation of interleukin-2 biosynthesis	11	8	10	10	10	11	11	3	10	11	11
GO:0045655	regulation of monocyte differentiation	11	9	10	10	8	11	11	4	6	11	11
GO:0048332	mesoderm morphogenesis	11	8	11	11	10	10	10	2	8	11	10
GO:0048589	developmental growth	11	7	11	10	11	11	11	3	6	11	11
GO:0050868	negative regulation of T cell activation	11	9	9	9	9	10	9	1	10	9	10
GO:0050881	musculoskeletal movement	11	6	6	6	7	7	7	5	5	7	7
GO:0050885	regulation of balance	11	6	6	6	7	7	7	5	5	7	7
GO:0050909	sensory perception of taste	11	2	11	10	2	9	9	1	5	4	9
GO:0051129	negative regulation of cell organization and biogenesis	11	8	11	11	4	11	11	2	9	10	11
GO:0051258	protein polymerization	11	10	11	10	7	11	11	4	7	10	11
GO:0051339	regulation of lyase activity	11	4	11	11	7	11	11	1	10	11	11
GO:0001569	patterning of blood vessels	12	8	12	12	12	12	12	5	11	12	12
GO:0001709	cell fate determination	12	10	11	11	11	10	11	5	8	10	11
GO:0006007	glucose catabolism	12	7	12	11	2	10	10	5	6	10	10
GO:0006040	amino sugar metabolism	12	3	11	11	3	10	10	1	5	11	10
GO:0006119	oxidative phosphorylation	12	6	12	12	0	12	12	3	6	12	12
GO:0006289	nucleotide-excision repair	12	11	12	11	7	10	11	5	9	12	12
GO:0006352	transcription initiation	12	9	12	11	1	11	10	1	9	11	11
GO:0006690	icosanoid metabolism	12	7	11	11	6	11	11	3	7	11	11
GO:0006720	isoprenoid metabolism	12	3	12	12	5	12	12	2	9	12	12
GO:0006753	nucleoside phosphate metabolism	12	6	12	12	0	11	11	0	7	12	11
GO:0006754	ATP biosynthesis	12	6	12	12	0	11	11	0	7	12	11
GO:0006885	regulation of pH	12	8	12	11	7	11	11	3	9	12	11
GO:0007200	G-protein signaling, coupled to IP3 second messenger (phospholipase C activating)	12	9	11	11	6	11	11	0	8	11	11
GO:0007270	nerve-nerve synaptic transmission	12	8	12	12	10	12	12	4	10	12	12
GO:0007492	endoderm development	12	8	11	11	6	10	10	3	7	11	10
GO:0007596	blood coagulation	12	10	12	12	8	10	10	6	8	11	10
GO:0008277	regulation of G-protein coupled receptor protein signaling pathway	12	9	12	11	7	12	12	1	10	12	12
GO:0008624	induction of apoptosis by extracellular signals	12	11	9	8	8	12	11	3	9	11	12
GO:0008652	amino acid biosynthesis	12	8	12	12	3	11	11	5	10	11	11
GO:0009618	response to pathogenic bacteria	12	7	9	9	6	7	6	3	3	8	7
GO:0015807	L-amino acid transport	12	4	11	11	1	11	11	1	8	11	11
GO:0019320	hexose catabolism	12	7	12	11	2	10	10	5	6	10	10
GO:0019748	secondary metabolism	12	5	12	12	6	12	12	5	12	12	12
GO:0030278	regulation of ossification	12	7	11	11	7	10	10	5	9	11	10
GO:0031570	DNA integrity checkpoint	12	11	11	11	10	12	12	4	10	11	12
GO:0042219	amino acid derivative catabolism	12	6	12	11	6	11	11	6	9	12	10
GO:0042327	positive regulation of phosphorylation	12	10	10	10	7	8	8	4	4	9	9
GO:0042493	response to drug	12	5	9	7	6	7	7	4	9	8	7
GO:0043449	alkene metabolism	12	6	11	11	5	11	11	4	8	11	11
GO:0044242	cellular lipid catabolism	12	5	11	10	6	11	11	5	4	11	11
GO:0045058	T cell selection	12	11	10	10	10	12	12	3	8	12	12
GO:0045103	intermediate filament-based process	12	9	10	10	7	11	11	7	5	10	11
GO:0045444	fat cell differentiation	12	8	11	10	9	11	12	5	10	11	12
GO:0045621	positive regulation of lymphocyte differentiation	12	12	11	10	10	12	12	2	6	12	12
GO:0045937	positive regulation of phosphate metabolism	12	10	10	10	7	8	8	4	4	9	9
GO:0046164	alcohol catabolism	12	7	12	11	2	10	10	5	6	10	10
GO:0046365	monosaccharide catabolism	12	7	12	11	2	10	10	5	6	10	10
GO:0048048	embryonic eye morphogenesis	12	8	11	11	11	11	11	4	8	10	11
GO:0048675	axon extension	12	9	11	10	9	11	11	2	7	11	11
GO:0050731	positive regulation of peptidyl-tyrosine phosphorylation	12	10	10	10	7	8	8	4	4	9	9
GO:0051051	negative regulation of transport	12	8	11	9	5	11	11	2	8	11	11
GO:0051705	behavioral interaction between organisms	12	5	11	11	8	9	9	6	7	11	9
GO:0001508	regulation of action potential	13	10	12	12	11	10	10	6	7	10	11
GO:0001570	vasculogenesis	13	9	13	12	10	11	11	5	8	12	11
GO:0001824	blastocyst development	13	6	12	11	12	12	12	2	11	13	12
GO:0006446	regulation of translational initiation	13	8	10	10	3	10	10	1	9	12	10
GO:0006638	neutral lipid metabolism	13	6	12	12	5	10	10	3	8	10	10
GO:0006639	acylglycerol metabolism	13	6	12	12	5	10	10	3	8	10	10
GO:0006672	ceramide metabolism	13	4	12	12	6	12	13	4	7	13	13
GO:0006776	vitamin A metabolism	13	3	12	12	10	13	13	2	10	12	13
GO:0006911	phagocytosis, engulfment	13	7	12	12	7	8	8	3	5	11	8
GO:0007405	neuroblast proliferation	13	7	13	13	10	13	13	4	10	13	13
GO:0008016	regulation of heart contraction	13	12	13	13	12	13	13	7	10	13	13
GO:0008366	nerve ensheathment	13	9	12	12	11	10	10	5	7	11	11
GO:0009615	response to virus	13	6	9	8	7	9	7	0	7	12	9
GO:0010001	glial cell differentiation	13	8	12	11	11	13	13	5	11	13	13
GO:0015931	nucleobase, nucleoside, nucleotide and nucleic acid transport	13	9	12	11	2	12	12	1	6	12	12
GO:0016072	rRNA metabolism	13	7	12	10	0	10	10	1	5	10	10
GO:0016197	endosome transport	13	11	13	12	3	8	8	5	8	12	8
GO:0019216	regulation of lipid metabolism	13	10	13	13	10	13	13	7	10	13	13
GO:0019395	fatty acid oxidation	13	9	13	13	8	13	12	5	11	13	13
GO:0030032	lamellipodium biogenesis	13	10	12	12	9	12	12	0	10	12	12
GO:0030218	erythrocyte differentiation	13	9	12	12	10	12	12	2	10	12	12
GO:0030316	osteoclast differentiation	13	11	13	12	10	13	13	5	8	13	13
GO:0042094	interleukin-2 biosynthesis	13	10	11	11	12	13	13	3	12	12	13
GO:0042398	amino acid derivative biosynthesis	13	6	11	11	7	10	10	7	7	12	10
GO:0043543	protein amino acid acylation	13	8	12	12	3	12	12	1	8	11	12
GO:0045580	regulation of T cell differentiation	13	11	12	11	10	12	12	1	6	12	12
GO:0045638	negative regulation of myeloid cell differentiation	13	9	11	11	10	12	12	3	6	12	12
GO:0045664	regulation of neuron differentiation	13	9	13	13	9	10	10	3	6	13	10
GO:0046661	male sex differentiation	13	11	13	13	13	13	13	10	7	12	13
GO:0046879	hormone secretion	13	9	12	12	5	12	12	2	8	12	12
GO:0050798	activated T cell proliferation	13	12	13	12	10	11	10	3	8	11	11
GO:0050808	synapse organization and biogenesis	13	9	13	12	8	10	10	5	8	13	11
GO:0050817	coagulation	13	10	13	13	9	11	11	7	9	11	11
GO:0050851	antigen receptor-mediated signaling pathway	13	9	10	8	7	10	10	3	8	10	10
GO:0051216	cartilage development	13	12	13	13	11	12	12	9	11	13	12
GO:0051260	protein homooligomerization	13	9	12	11	4	12	11	4	11	13	12
GO:0051261	protein depolymerization	13	10	13	13	6	13	13	2	11	12	13
GO:0051706	physiological interaction between organisms	13	9	13	13	9	11	11	4	9	11	12
GO:0001934	positive regulation of protein amino acid phosphorylation	14	12	12	12	9	10	10	5	6	11	11
GO:0006261	DNA-dependent DNA replication	14	11	12	12	9	13	13	7	12	13	13
GO:0006633	fatty acid biosynthesis	14	4	13	13	3	13	12	2	11	13	13
GO:0006662	glycerol ether metabolism	14	7	13	13	6	11	11	4	9	11	11
GO:0006937	regulation of muscle contraction	14	10	14	14	10	11	11	9	10	13	11
GO:0007127	meiosis I	14	9	13	11	6	11	11	2	10	11	11
GO:0007163	establishment and/or maintenance of cell polarity	14	10	13	13	10	14	13	1	13	13	14
GO:0007599	hemostasis	14	12	14	14	10	12	12	7	10	13	12
GO:0009145	purine nucleoside triphosphate biosynthesis	14	7	14	14	0	13	13	1	9	14	13
GO:0009166	nucleotide catabolism	14	4	13	13	4	13	13	3	10	13	13
GO:0009190	cyclic nucleotide biosynthesis	14	6	13	13	7	14	14	1	8	13	14
GO:0009201	ribonucleoside triphosphate biosynthesis	14	7	14	14	0	13	13	1	9	14	13
GO:0009206	purine ribonucleoside triphosphate biosynthesis	14	7	14	14	0	13	13	1	9	14	13
GO:0030888	regulation of B cell proliferation	14	13	13	11	12	13	11	4	7	13	13
GO:0042828	response to pathogen	14	9	11	11	7	9	8	4	4	10	9
GO:0045764	positive regulation of amino acid metabolism	14	12	12	12	9	10	10	5	6	11	11
GO:0046034	ATP metabolism	14	6	13	13	1	12	12	0	8	13	12
GO:0046486	glycerolipid metabolism	14	7	13	13	6	11	11	4	9	11	11
GO:0046519	sphingoid metabolism	14	4	13	13	6	13	14	4	8	14	14
GO:0046530	photoreceptor cell differentiation	14	9	13	12	11	11	11	9	10	12	12
GO:0046850	regulation of bone remodeling	14	8	13	13	9	12	12	6	9	13	12
GO:0048489	synaptic vesicle transport	14	13	13	13	10	14	14	2	9	14	14
GO:0048535	lymph node development	14	13	14	14	12	13	14	5	5	14	14
GO:0048646	anatomical structure formation	14	10	14	14	12	12	12	3	9	14	12
GO:0050729	positive regulation of inflammatory response	14	9	12	12	8	8	8	4	4	11	8
GO:0051259	protein oligomerization	14	10	13	12	5	13	12	4	11	14	13
GO:0000041	transition metal ion transport	15	7	15	15	8	14	14	5	13	15	14
GO:0001558	regulation of cell growth	15	9	14	11	4	13	13	1	12	13	13
GO:0001776	immune cell homeostasis	15	14	14	12	14	14	12	7	10	15	15
GO:0001942	hair follicle development	15	11	14	14	13	13	13	7	12	11	13
GO:0006584	catecholamine metabolism	15	10	14	14	7	13	13	11	8	14	13
GO:0007046	ribosome biogenesis	15	8	14	12	1	14	14	0	9	13	14
GO:0007050	cell cycle arrest	15	12	13	13	10	13	13	5	9	15	13
GO:0007568	aging	15	10	15	14	13	14	14	9	12	15	14
GO:0007602	phototransduction	15	7	15	15	9	15	15	5	11	14	15
GO:0009306	protein secretion	15	13	15	14	11	12	12	4	6	15	12
GO:0014031	mesenchymal cell development	15	13	15	15	11	14	14	7	11	14	14
GO:0016567	protein ubiquitination	15	9	15	15	6	13	12	3	14	13	13
GO:0018958	phenol metabolism	15	10	14	14	7	13	13	11	8	14	13
GO:0046916	transition metal ion homeostasis	15	11	15	15	10	12	12	5	9	15	12
GO:0048730	epidermis morphogenesis	15	10	13	13	10	10	10	5	6	11	10
GO:0048762	mesenchymal cell differentiation	15	13	15	15	11	14	14	7	11	14	14
GO:0050764	regulation of phagocytosis	15	9	14	14	8	9	8	3	4	11	9
GO:0050766	positive regulation of phagocytosis	15	9	14	14	8	9	8	3	4	11	9
GO:0050866	negative regulation of cell activation	15	12	13	12	12	14	13	3	11	13	14
GO:0050879	organismal movement	15	10	10	10	11	11	11	9	8	11	11
GO:0051250	negative regulation of lymphocyte activation	15	12	13	12	12	14	13	3	11	13	14
GO:0005977	glycogen metabolism	16	8	16	16	6	14	13	7	10	15	14
GO:0006073	glucan metabolism	16	8	16	16	6	14	13	7	10	15	14
GO:0006836	neurotransmitter transport	16	7	16	16	11	16	16	8	12	16	16
GO:0006919	caspase activation	16	14	14	13	10	15	15	5	10	16	15
GO:0007281	germ cell development	16	13	16	16	12	15	15	8	13	16	15
GO:0007338	fertilization (sensu Metazoa)	16	4	16	15	9	11	12	1	10	14	13
GO:0007586	digestion	16	11	16	14	6	15	15	6	11	15	15
GO:0008154	actin polymerization and/or depolymerization	16	13	16	15	9	16	16	5	13	16	16
GO:0008286	insulin receptor signaling pathway	16	10	16	15	8	14	14	4	9	15	14
GO:0009142	nucleoside triphosphate biosynthesis	16	8	16	16	0	14	14	1	10	16	14
GO:0009152	purine ribonucleotide biosynthesis	16	9	16	16	0	15	15	2	11	16	15
GO:0009205	purine ribonucleoside triphosphate metabolism	16	7	15	15	1	14	14	1	10	15	14
GO:0009566	fertilization	16	4	16	15	9	11	12	1	10	14	13
GO:0030384	phosphoinositide metabolism	16	9	15	15	7	14	13	0	13	14	14
GO:0030595	immune cell chemotaxis	16	13	15	14	13	14	14	4	11	15	15
GO:0042100	B cell proliferation	16	15	15	13	13	15	13	4	9	15	15
GO:0042102	positive regulation of T cell proliferation	16	15	15	14	14	16	15	5	11	16	16
GO:0042133	neurotransmitter metabolism	16	9	14	14	9	13	13	12	8	14	13
GO:0042770	DNA damage response, signal transduction	16	15	16	16	14	15	16	7	12	16	16
GO:0045445	myoblast differentiation	16	11	13	12	5	10	10	4	11	14	10
GO:0045765	regulation of angiogenesis	16	13	16	14	12	14	14	2	13	14	14
GO:0048562	embryonic organ morphogenesis	16	10	15	15	15	15	15	6	11	14	15
GO:0051046	regulation of secretion	16	13	14	12	8	15	15	7	11	16	15
GO:0000075	cell cycle checkpoint	17	16	15	15	12	17	17	4	15	15	17
GO:0006694	steroid biosynthesis	17	6	17	17	6	17	17	7	14	16	17
GO:0007219	Notch signaling pathway	17	12	14	14	12	16	16	5	11	16	16
GO:0007292	female gamete generation	17	13	16	15	13	15	14	6	13	15	15
GO:0007422	peripheral nervous system development	17	12	17	17	15	15	15	7	10	16	16
GO:0009199	ribonucleoside triphosphate metabolism	17	7	16	16	1	15	15	1	11	16	15
GO:0016052	carbohydrate catabolism	17	9	17	16	4	15	15	7	9	15	15
GO:0016053	organic acid biosynthesis	17	5	16	16	4	16	15	2	13	16	16
GO:0030855	epithelial cell differentiation	17	14	16	16	15	17	17	7	15	17	17
GO:0042063	gliogenesis	17	12	16	15	14	17	17	6	14	17	17
GO:0042303	molting cycle	17	11	14	14	13	13	13	7	12	11	13
GO:0042593	glucose homeostasis	17	12	17	14	15	17	17	6	11	17	17
GO:0042633	hair cycle	17	11	14	14	13	13	13	7	12	11	13
GO:0043280	positive regulation of caspase activity	17	15	15	14	11	16	16	5	11	17	16
GO:0043473	pigmentation	17	9	9	9	11	11	11	8	10	10	11
GO:0044275	cellular carbohydrate catabolism	17	9	17	16	4	15	15	7	9	15	15
GO:0046394	carboxylic acid biosynthesis	17	5	16	16	4	16	15	2	13	16	16
GO:0048015	phosphoinositide-mediated signaling	17	13	16	16	9	16	16	0	11	16	16
GO:0048066	pigmentation during development	17	9	9	9	11	11	11	8	10	10	11
GO:0048193	Golgi vesicle transport	17	10	14	12	1	17	17	1	13	16	17
GO:0051168	nuclear export	17	13	16	15	3	16	15	2	12	15	16
GO:0051345	positive regulation of hydrolase activity	17	15	15	14	11	16	16	5	11	17	16
GO:0000910	cytokinesis	18	14	16	16	5	15	15	2	13	17	15
GO:0001657	ureteric bud development	18	18	18	18	18	18	18	8	14	17	17
GO:0006112	energy reserve metabolism	18	9	18	18	8	16	15	8	12	17	16
GO:0006304	DNA modification	18	10	16	15	8	16	16	2	12	16	16
GO:0006305	DNA alkylation	18	10	16	15	8	16	16	2	12	16	16
GO:0006306	DNA methylation	18	10	16	15	8	16	16	2	12	16	16
GO:0006310	DNA recombination	18	12	16	14	10	15	15	8	16	17	15
GO:0006469	negative regulation of protein kinase activity	18	13	18	18	13	18	17	4	10	17	18
GO:0006479	protein amino acid methylation	18	13	18	17	8	17	17	1	15	16	17
GO:0006767	water-soluble vitamin metabolism	18	10	18	18	5	17	16	5	12	17	17
GO:0006775	fat-soluble vitamin metabolism	18	5	17	17	12	17	17	5	15	16	18
GO:0007005	mitochondrion organization and biogenesis	18	12	16	15	11	15	16	6	11	18	17
GO:0007265	Ras protein signal transduction	18	16	15	15	7	14	14	5	13	16	14
GO:0007286	spermatid development	18	10	16	15	8	11	11	4	11	14	11
GO:0008203	cholesterol metabolism	18	10	17	17	7	16	16	7	11	17	16
GO:0008217	blood pressure regulation	18	16	18	18	14	17	16	7	11	16	17
GO:0008629	induction of apoptosis by intracellular signals	18	16	17	15	13	16	16	8	12	18	17
GO:0008654	phospholipid biosynthesis	18	8	17	17	6	15	15	1	14	16	15
GO:0009063	amino acid catabolism	18	8	18	17	7	16	16	12	9	18	16
GO:0009144	purine nucleoside triphosphate metabolism	18	7	17	17	2	16	16	1	11	17	16
GO:0009583	detection of light stimulus	18	10	18	18	12	18	18	8	13	17	18
GO:0019884	antigen presentation, exogenous antigen	18	15	18	17	9	12	12	4	8	16	12
GO:0030183	B cell differentiation	18	12	18	14	13	16	16	4	12	16	16
GO:0042551	neuron maturation	18	13	17	17	15	15	15	9	12	15	16
GO:0042698	menstrual cycle	18	14	17	16	15	17	16	6	14	17	17
GO:0042742	defense response to bacteria	18	10	15	15	9	13	13	5	6	14	13
GO:0045619	regulation of lymphocyte differentiation	18	14	17	15	14	17	17	2	9	17	17
GO:0045807	positive regulation of endocytosis	18	12	17	16	9	11	10	4	5	14	11
GO:0050770	regulation of axonogenesis	18	14	16	14	9	15	15	2	14	16	15
GO:0050871	positive regulation of B cell activation	18	15	18	16	14	15	14	5	8	18	15
GO:0006665	sphingolipid metabolism	19	5	18	16	7	18	19	4	12	17	19
GO:0006752	group transfer coenzyme metabolism	19	10	19	19	3	18	18	3	13	19	18
GO:0006979	response to oxidative stress	19	14	18	17	10	15	16	10	11	19	16
GO:0007189	G-protein signaling, adenylate cyclase activating pathway	19	10	18	18	11	19	19	5	14	17	19
GO:0007266	Rho protein signal transduction	19	14	18	18	5	17	16	0	14	18	17
GO:0008344	adult locomotory behavior	19	15	17	17	14	15	16	8	8	18	16
GO:0009150	purine ribonucleotide metabolism	19	9	18	18	1	17	17	2	12	18	17
GO:0009187	cyclic nucleotide metabolism	19	8	18	18	9	19	19	4	11	18	19
GO:0009266	response to temperature stimulus	19	7	16	15	8	16	15	3	10	15	14
GO:0016358	dendrite development	19	14	18	17	14	17	17	7	17	19	17
GO:0016540	protein autoprocessing	19	16	18	17	8	19	18	3	14	18	19
GO:0030509	BMP signaling pathway	19	11	19	19	11	17	17	4	14	18	17
GO:0042475	odontogenesis (sensu Vertebrata)	19	16	18	18	16	18	17	6	13	16	18
GO:0042476	odontogenesis	19	16	18	18	16	18	17	6	13	16	18
GO:0043086	negative regulation of enzyme activity	19	13	19	18	14	19	17	4	10	18	19
GO:0045786	negative regulation of progression through cell cycle	19	15	17	17	13	16	15	5	12	19	16
GO:0046777	protein amino acid autophosphorylation	19	16	18	17	8	19	18	3	14	18	19
GO:0048515	spermatid differentiation	19	11	17	16	9	12	12	5	11	15	12
GO:0048732	gland development	19	13	17	17	15	17	17	7	12	15	17
GO:0051128	regulation of cell organization and biogenesis	19	15	19	18	11	19	19	4	15	18	19
GO:0051348	negative regulation of transferase activity	19	13	19	18	14	19	17	4	10	18	19
GO:0001702	gastrulation (sensu Deuterostomia)	20	11	14	13	13	13	13	4	9	14	13
GO:0001756	somitogenesis	20	14	18	18	14	18	18	5	12	19	18
GO:0001894	tissue homeostasis	20	16	18	15	17	17	15	11	13	19	18
GO:0005976	polysaccharide metabolism	20	8	20	20	9	18	17	7	13	19	18
GO:0006164	purine nucleotide biosynthesis	20	11	20	20	2	19	19	4	14	20	19
GO:0006445	regulation of translation	20	12	16	15	5	15	15	1	14	18	15
GO:0006821	chloride transport	20	4	18	15	4	17	16	0	17	17	17
GO:0007259	JAK-STAT cascade	20	17	19	17	11	17	17	5	15	19	18
GO:0007623	circadian rhythm	20	11	19	19	11	16	14	1	12	16	16
GO:0008213	protein amino acid alkylation	20	14	20	19	9	18	18	2	17	18	18
GO:0008360	regulation of cell shape	20	13	20	19	5	18	18	1	14	19	18
GO:0008585	female gonad development	20	17	19	18	17	19	18	9	15	18	19
GO:0009260	ribonucleotide biosynthesis	20	12	20	20	0	19	19	3	13	20	19
GO:0010003	gastrulation (sensu Mammalia)	20	11	14	13	13	13	13	4	9	14	13
GO:0030155	regulation of cell adhesion	20	14	17	15	8	17	16	2	14	19	17
GO:0030217	T cell differentiation	20	17	19	18	16	19	19	1	10	19	19
GO:0035264	body growth	20	14	17	16	15	16	16	9	14	18	16
GO:0040014	regulation of body size	20	14	17	16	15	16	16	9	14	18	16
GO:0044264	cellular polysaccharide metabolism	20	8	20	20	9	18	17	7	13	19	18
GO:0046545	development of primary female sexual characteristics	20	17	19	18	17	19	18	9	15	18	19
GO:0046660	female sex differentiation	20	17	19	18	17	19	18	9	15	18	19
GO:0048276	gastrulation (sensu Vertebrata)	20	11	14	13	13	13	13	4	9	14	13
GO:0048568	embryonic organ development	20	12	18	18	17	18	17	6	13	17	18
GO:0050671	positive regulation of lymphocyte proliferation	20	19	19	18	17	19	18	7	12	20	19
GO:0000082	G1/S transition of mitotic cell cycle	21	16	20	19	12	18	18	1	15	21	19
GO:0007059	chromosome segregation	21	11	20	20	7	19	19	3	14	20	19
GO:0007269	neurotransmitter secretion	21	16	17	16	11	18	19	2	14	20	19
GO:0007368	determination of left/right symmetry	21	10	16	15	14	16	16	5	16	18	16
GO:0008645	hexose transport	21	10	21	21	12	17	17	9	12	20	17
GO:0015749	monosaccharide transport	21	10	21	21	12	17	17	9	12	20	17
GO:0015758	glucose transport	21	10	21	21	12	17	17	9	12	20	17
GO:0016125	sterol metabolism	21	11	20	20	8	19	19	9	14	20	19
GO:0019221	cytokine and chemokine mediated signaling pathway	21	16	20	19	13	18	17	4	14	19	19
GO:0030224	monocyte differentiation	21	17	20	19	17	20	21	8	11	20	21
GO:0042129	regulation of T cell proliferation	21	18	18	17	18	21	19	5	15	20	21
GO:0042254	ribosome biogenesis and assembly	21	11	18	16	2	17	17	0	10	17	17
GO:0050900	immune cell migration	21	16	20	19	16	19	19	6	15	20	20
GO:0006334	nucleosome assembly	22	10	22	21	3	17	16	1	15	20	17
GO:0006338	chromatin remodeling	22	12	21	21	4	14	15	0	14	18	15
GO:0007631	feeding behavior	22	18	22	22	19	20	20	12	15	19	20
GO:0009141	nucleoside triphosphate metabolism	22	8	21	21	2	19	19	1	14	21	19
GO:0009309	amine biosynthesis	22	13	21	21	9	18	18	10	15	20	18
GO:0009791	post-embryonic development	22	14	21	20	18	21	19	7	17	21	21
GO:0009799	determination of symmetry	22	10	17	16	15	17	17	5	17	19	17
GO:0009855	determination of bilateral symmetry	22	10	17	16	15	17	17	5	17	19	17
GO:0016049	cell growth	22	12	21	18	6	20	19	2	17	20	20
GO:0042088	T-helper 1 type immune response	22	19	20	19	21	22	21	5	17	20	22
GO:0044271	nitrogen compound biosynthesis	22	13	21	21	9	18	18	10	15	20	18
GO:0045055	regulated secretory pathway	22	17	18	17	11	19	20	3	15	21	20
GO:0050777	negative regulation of immune response	22	17	20	19	18	21	20	4	17	20	21
GO:0050878	regulation of body fluids	22	17	22	22	17	19	19	11	14	20	19
GO:0000375	RNA splicing, via transesterification reactions	23	18	23	22	3	19	18	1	17	21	19
GO:0000377	RNA splicing, via transesterification reactions with bulged adenosine as nucleophile	23	18	23	22	3	19	18	1	17	21	19
GO:0000398	nuclear mRNA splicing, via spliceosome	23	18	23	22	3	19	18	1	17	21	19
GO:0006413	translational initiation	23	16	20	20	4	20	19	2	18	21	20
GO:0006909	phagocytosis	23	14	22	22	11	17	16	5	10	18	17
GO:0007612	learning	23	15	20	20	17	18	17	8	17	18	18
GO:0009880	embryonic pattern specification	23	18	23	22	19	20	20	7	21	23	20
GO:0015992	proton transport	23	13	23	23	1	21	21	1	16	23	21
GO:0019882	antigen presentation	23	18	23	22	11	16	16	5	10	20	16
GO:0030534	adult behavior	23	18	21	21	18	19	20	11	12	22	20
GO:0042472	inner ear morphogenesis	23	11	20	20	17	18	18	6	14	20	18
GO:0045637	regulation of myeloid cell differentiation	23	18	21	21	18	22	22	8	16	22	22
GO:0050727	regulation of inflammatory response	23	15	19	19	16	16	16	6	10	19	16
GO:0050767	regulation of neurogenesis	23	17	21	19	12	19	19	4	17	21	19
GO:0001843	neural tube closure	24	10	14	14	11	11	11	4	11	14	11
GO:0006650	glycerophospholipid metabolism	24	13	23	23	12	21	20	2	19	21	21
GO:0007498	mesoderm development	24	15	20	20	17	18	18	5	14	19	18
GO:0016042	lipid catabolism	24	9	23	22	10	21	22	7	10	23	22
GO:0042692	muscle cell differentiation	24	17	21	20	12	17	17	7	18	22	17
GO:0043281	regulation of caspase activity	24	22	22	20	16	22	22	6	16	22	22
GO:0050730	regulation of peptidyl-tyrosine phosphorylation	24	19	21	19	13	17	17	8	15	21	18
GO:0051301	cell division	24	19	22	22	9	20	20	4	17	23	20
GO:0001819	positive regulation of cytokine production	25	19	22	21	21	23	21	6	17	23	23
GO:0007249	I-kappaB kinase/NF-kappaB cascade	25	20	24	19	16	24	24	7	14	24	24
GO:0009259	ribonucleotide metabolism	25	13	24	24	1	23	23	3	16	24	23
GO:0009953	dorsal/ventral pattern formation	25	15	22	22	19	21	21	7	20	23	21
GO:0014020	primary neural tube formation	25	11	15	15	12	12	12	4	12	15	12
GO:0030100	regulation of endocytosis	25	16	24	22	9	17	16	4	10	21	17
GO:0042087	cell-mediated immune response	25	20	23	22	22	25	24	6	20	23	25
GO:0042108	positive regulation of cytokine biosynthesis	25	19	22	21	21	23	21	6	17	23	23
GO:0042471	ear morphogenesis	25	11	22	22	19	20	20	7	14	22	20
GO:0043583	ear development	25	11	22	22	19	20	20	7	14	22	20
GO:0050864	regulation of B cell activation	25	20	24	20	19	22	20	7	13	24	22
GO:0051248	negative regulation of protein metabolism	25	17	23	23	11	22	22	4	20	24	22
GO:0051704	interaction between organisms	25	14	24	24	17	20	20	10	16	22	21
GO:0001656	metanephros development	26	25	26	26	25	26	26	13	20	23	25
GO:0006092	main pathways of carbohydrate metabolism	26	17	26	26	6	23	23	11	14	24	23
GO:0008361	regulation of cell size	26	15	24	21	8	23	22	2	20	23	23
GO:0008406	gonad development	26	23	25	24	23	25	24	14	18	23	25
GO:0009108	coenzyme biosynthesis	26	13	26	25	4	25	25	5	16	25	25
GO:0009310	amine catabolism	26	12	26	25	10	24	24	17	17	26	23
GO:0009617	response to bacteria	26	15	22	22	15	20	18	7	11	19	20
GO:0030324	lung development	26	20	26	26	18	25	25	11	19	25	25
GO:0042060	wound healing	26	21	26	26	18	22	22	11	19	24	22
GO:0044270	nitrogen compound catabolism	26	12	26	25	10	24	24	17	17	26	23
GO:0045137	development of primary sexual characteristics	26	23	25	24	23	25	24	14	18	23	25
GO:0048637	skeletal muscle development	26	18	23	22	12	18	18	8	17	24	18
GO:0048729	tissue morphogenesis	26	18	24	24	20	20	20	7	14	22	20
GO:0048741	skeletal muscle fiber development	26	18	23	22	12	18	18	8	17	24	18
GO:0048747	muscle fiber development	26	18	23	22	12	18	18	8	17	24	18
GO:0006163	purine nucleotide metabolism	27	12	26	26	5	25	25	5	18	26	25
GO:0006418	tRNA aminoacylation for protein translation	27	15	27	26	3	25	25	2	20	25	25
GO:0006497	protein amino acid lipidation	27	14	26	25	11	25	25	6	21	22	25
GO:0006865	amino acid transport	27	8	26	26	5	24	24	5	18	25	24
GO:0006887	exocytosis	27	21	24	24	11	24	24	0	20	25	25
GO:0009581	detection of external stimulus	27	14	27	27	20	26	25	11	20	25	26
GO:0009967	positive regulation of signal transduction	27	18	24	24	15	22	22	10	18	24	23
GO:0016055	Wnt receptor signaling pathway	27	18	27	27	21	25	25	9	22	27	27
GO:0030323	respiratory tube development	27	21	27	27	19	26	26	11	20	26	26
GO:0035282	segmentation	27	20	24	23	20	24	24	6	18	25	24
GO:0043038	amino acid activation	27	15	27	26	3	25	25	2	20	25	25
GO:0043039	tRNA aminoacylation	27	15	27	26	3	25	25	2	20	25	25
GO:0050870	positive regulation of T cell activation	27	24	24	22	23	26	25	6	17	26	26
GO:0006606	protein import into nucleus	28	26	27	25	13	25	24	6	20	28	25
GO:0007067	mitosis	28	19	24	23	10	23	23	1	20	26	23
GO:0007179	transforming growth factor beta receptor signaling pathway	28	23	26	26	19	26	25	7	26	28	26
GO:0007254	JNK cascade	28	20	27	26	14	26	25	6	23	26	26
GO:0017038	protein import	28	26	27	25	13	25	24	6	20	28	25
GO:0042158	lipoprotein biosynthesis	28	15	27	26	12	26	26	7	22	23	26
GO:0046467	membrane lipid biosynthesis	28	10	27	26	10	24	25	1	21	24	25
GO:0048592	eye morphogenesis	28	18	26	25	23	24	24	13	17	24	25
GO:0050670	regulation of lymphocyte proliferation	28	25	25	23	23	27	25	9	17	27	27
GO:0051050	positive regulation of transport	28	19	26	25	13	20	19	7	11	23	20
GO:0051170	nuclear import	28	26	27	25	13	25	24	6	20	28	25
GO:0000087	M phase of mitotic cell cycle	29	20	24	23	10	24	24	1	21	27	24
GO:0000187	activation of MAPK activity	29	22	26	23	14	23	24	6	20	27	24
GO:0001841	neural tube formation	29	13	18	18	14	16	16	4	15	19	16
GO:0001932	regulation of protein amino acid phosphorylation	29	23	26	24	16	22	22	9	20	26	23
GO:0006521	regulation of amino acid metabolism	29	23	26	24	16	22	22	9	20	26	23
GO:0006814	sodium ion transport	29	13	28	27	15	26	26	11	23	28	27
GO:0009968	negative regulation of signal transduction	29	19	27	26	17	26	25	5	21	27	26
GO:0016044	membrane organization and biogenesis	29	18	25	23	20	27	26	13	22	28	28
GO:0030334	regulation of cell migration	29	19	27	25	17	25	25	5	21	25	26
GO:0031098	stress-activated protein kinase signaling pathway	29	21	27	26	15	27	26	6	24	27	27
GO:0042157	lipoprotein metabolism	29	16	28	27	12	27	27	7	23	24	27
GO:0043406	positive regulation of MAPK activity	29	22	26	23	14	23	24	6	20	27	24
GO:0051188	cofactor biosynthesis	29	15	29	28	6	28	28	7	19	28	28
GO:0051241	negative regulation of organismal physiological process	29	22	27	26	23	27	26	8	21	26	27
GO:0001838	embryonic epithelial tube formation	30	13	19	19	14	17	17	5	16	20	17
GO:0001839	neural plate morphogenesis	30	13	19	19	14	16	16	4	15	20	16
GO:0006800	oxygen and reactive oxygen species metabolism	30	20	29	26	12	24	25	13	18	30	25
GO:0006818	hydrogen transport	30	15	30	30	3	26	26	4	21	30	26
GO:0006874	calcium ion homeostasis	30	16	30	27	20	26	26	12	21	29	27
GO:0007015	actin filament organization	30	22	29	28	13	28	27	4	21	28	28
GO:0007018	microtubule-based movement	30	18	28	25	12	25	25	6	19	28	25
GO:0007188	G-protein signaling, coupled to cAMP nucleotide second messenger	30	16	28	27	18	28	28	7	21	25	28
GO:0007601	visual perception	30	10	28	28	17	26	25	13	21	24	26
GO:0008380	RNA splicing	30	22	29	27	4	24	23	1	22	26	24
GO:0008643	carbohydrate transport	30	14	29	29	15	25	25	11	18	28	25
GO:0009582	detection of abiotic stimulus	30	13	30	30	18	29	29	11	20	23	29
GO:0030031	cell projection biogenesis	30	20	26	25	21	25	25	7	24	29	25
GO:0031497	chromatin assembly	30	15	30	29	6	24	23	1	22	27	24
GO:0045727	positive regulation of protein biosynthesis	30	23	26	25	24	26	24	8	19	26	26
GO:0048754	branching morphogenesis of a tube	30	25	30	30	29	30	30	11	22	29	29
GO:0050953	sensory perception of light stimulus	30	10	28	28	17	26	25	13	21	24	26
GO:0051336	regulation of hydrolase activity	30	26	28	26	21	27	27	6	22	27	27
GO:0001763	morphogenesis of a branching structure	31	26	31	31	30	31	31	11	22	30	30
GO:0006006	glucose metabolism	31	22	31	30	15	27	26	13	19	29	27
GO:0007126	meiosis	31	19	29	27	15	26	25	7	23	27	26
GO:0008632	apoptotic program	31	28	28	25	16	27	27	8	20	29	27
GO:0019220	regulation of phosphate metabolism	31	24	28	26	17	24	24	10	20	28	25
GO:0030030	cell projection organization and biogenesis	31	21	27	26	21	26	26	7	25	30	26
GO:0042325	regulation of phosphorylation	31	24	28	26	17	24	24	10	20	28	25
GO:0046483	heterocycle metabolism	31	13	29	28	12	29	29	10	25	29	29
GO:0051174	regulation of phosphorus metabolism	31	24	28	26	17	24	24	10	20	28	25
GO:0051270	regulation of cell motility	31	21	29	27	19	27	27	5	21	26	28
GO:0051321	meiotic cell cycle	31	19	29	27	15	26	25	7	23	27	26
GO:0051327	M phase of meiotic cell cycle	31	19	29	27	15	26	25	7	23	27	26
GO:0000226	microtubule cytoskeleton organization and biogenesis	32	20	29	26	14	29	29	6	22	29	29
GO:0006457	protein folding	32	20	28	26	4	27	26	3	17	27	25
GO:0009891	positive regulation of biosynthesis	32	24	28	27	25	28	26	9	21	28	28
GO:0015698	inorganic anion transport	32	6	30	26	7	29	28	3	28	28	29
GO:0016064	humoral defense mechanism (sensu Vertebrata)	32	21	27	27	18	20	20	8	12	26	21
GO:0016066	cellular defense response (sensu Vertebrata)	32	23	28	27	25	31	30	8	24	29	31
GO:0031328	positive regulation of cellular biosynthesis	32	24	28	27	25	28	26	9	21	28	28
GO:0040012	regulation of locomotion	32	22	30	28	19	28	28	6	22	27	29
GO:0042035	regulation of cytokine biosynthesis	32	24	29	28	27	30	28	7	23	30	30
GO:0006935	chemotaxis	33	26	32	30	27	30	30	6	21	32	32
GO:0007028	cytoplasm organization and biogenesis	33	19	28	26	10	27	26	4	17	27	27
GO:0007187	G-protein signaling, coupled to cyclic nucleotide second messenger	33	17	31	29	19	31	31	9	23	28	31
GO:0007369	gastrulation	33	21	27	26	23	25	25	7	17	27	25
GO:0009416	response to light stimulus	33	21	32	31	25	32	31	14	27	31	32
GO:0016051	carbohydrate biosynthesis	33	14	33	33	13	28	27	9	24	30	29
GO:0016485	protein processing	33	21	32	31	15	29	28	6	24	32	29
GO:0019933	cAMP-mediated signaling	33	19	31	30	19	31	31	7	24	28	31
GO:0042330	taxis	33	26	32	30	27	30	30	6	21	32	32
GO:0048609	reproductive organismal physiological process	33	23	32	31	24	29	28	10	23	30	30
GO:0050876	reproductive physiological process	33	23	32	31	24	29	28	10	23	30	30
GO:0001747	eye development (sensu Mammalia)	34	23	29	29	26	28	28	15	20	27	28
GO:0001822	kidney development	34	31	34	34	31	34	34	16	27	30	33
GO:0006260	DNA replication	34	28	30	28	17	30	30	10	24	33	30
GO:0006790	sulfur metabolism	34	14	34	33	13	30	29	10	27	32	30
GO:0007548	sex differentiation	34	28	33	32	29	33	32	19	23	31	33
GO:0042098	T cell proliferation	34	28	31	29	27	32	30	7	23	31	32
GO:0042445	hormone metabolism	34	14	29	29	24	28	29	9	21	28	28
GO:0051325	interphase	34	23	32	30	19	30	30	4	24	34	31
GO:0051329	interphase of mitotic cell cycle	34	23	32	30	19	30	30	4	24	34	31
GO:0051606	detection of stimulus	34	15	34	34	21	32	31	11	23	26	32
GO:0001817	regulation of cytokine production	35	24	32	30	30	33	31	7	26	33	33
GO:0006414	translational elongation	35	6	9	9	1	7	7	2	9	9	8
GO:0006486	protein amino acid glycosylation	35	11	32	31	9	31	31	8	20	33	33
GO:0007156	homophilic cell adhesion	35	4	35	34	4	29	30	0	21	28	32
GO:0008015	circulation	35	31	35	35	30	34	33	16	24	33	34
GO:0016568	chromatin modification	35	19	34	33	10	26	27	1	26	30	27
GO:0030705	cytoskeleton-dependent intracellular transport	35	22	33	30	15	30	30	9	22	32	30
GO:0043010	eye development (sensu Vertebrata)	35	24	30	30	27	29	29	16	20	28	29
GO:0043413	biopolymer glycosylation	35	11	32	31	9	31	31	8	20	33	33
GO:0050867	positive regulation of cell activation	35	30	32	30	28	31	30	10	20	34	31
GO:0051251	positive regulation of lymphocyte activation	35	30	32	30	28	31	30	10	20	34	31
GO:0001701	embryonic development (sensu Mammalia)	36	27	34	31	32	33	33	9	22	34	33
GO:0006576	biogenic amine metabolism	36	19	33	32	12	30	29	14	21	34	29
GO:0006968	cellular defense response	36	26	31	29	28	34	33	10	27	31	34
GO:0015837	amine transport	36	11	35	35	13	33	33	11	25	34	33
GO:0015849	organic acid transport	36	10	35	35	9	33	33	7	26	33	33
GO:0019935	cyclic-nucleotide-mediated signaling	36	20	34	32	20	34	34	9	26	31	34
GO:0043414	biopolymer methylation	36	24	34	32	16	33	33	3	26	32	33
GO:0046942	carboxylic acid transport	36	10	35	35	9	33	33	7	26	33	33
GO:0050863	regulation of T cell activation	36	30	31	29	29	34	32	6	24	33	34
GO:0006766	vitamin metabolism	37	16	36	36	18	34	33	10	28	34	36
GO:0008544	epidermis development	37	27	33	33	30	29	30	15	21	30	30
GO:0016331	morphogenesis of embryonic epithelium	37	16	26	26	17	23	23	6	22	27	23
GO:0043405	regulation of MAPK activity	37	26	34	31	19	31	32	8	27	35	32
GO:0001655	urogenital system development	38	33	37	37	35	38	38	18	31	33	37
GO:0001764	neuron migration	38	26	37	36	32	35	35	16	29	34	35
GO:0007160	cell-matrix adhesion	38	20	31	29	20	33	31	6	28	35	32
GO:0007611	learning and/or memory	38	28	33	33	31	32	32	13	27	33	33
GO:0030326	embryonic limb morphogenesis	38	25	33	33	32	34	34	14	29	35	35
GO:0031589	cell-substrate adhesion	38	20	31	29	20	33	31	6	28	35	32
GO:0035113	embryonic appendage morphogenesis	38	25	33	33	32	34	34	14	29	35	35
GO:0040029	regulation of gene expression, epigenetic	38	22	30	28	14	30	30	5	27	29	31
GO:0045596	negative regulation of cell differentiation	38	25	33	33	27	33	33	8	24	34	34
GO:0045597	positive regulation of cell differentiation	38	28	36	34	29	35	36	9	25	37	36
GO:0048469	cell maturation	38	28	35	35	26	29	29	16	25	35	30
GO:0006399	tRNA metabolism	39	21	38	37	3	36	36	3	29	34	36
GO:0006813	potassium ion transport	39	15	36	36	7	32	30	2	28	32	32
GO:0006816	calcium ion transport	39	24	39	39	28	37	37	8	27	39	37
GO:0006936	muscle contraction	39	27	36	35	20	31	31	19	29	37	31
GO:0007218	neuropeptide signaling pathway	39	16	37	34	16	36	33	5	26	36	36
GO:0030198	extracellular matrix organization and biogenesis	39	27	37	35	25	31	31	15	29	35	32
GO:0043062	extracellular structure organization and biogenesis	39	27	37	35	25	31	31	15	29	35	32
GO:0001505	regulation of neurotransmitter levels	40	23	33	32	22	34	35	15	25	37	35
GO:0006397	mRNA processing	40	30	37	36	4	33	32	2	29	36	33
GO:0006644	phospholipid metabolism	40	21	38	37	19	35	34	5	29	35	35
GO:0007398	ectoderm development	40	30	36	36	33	32	33	16	24	33	33
GO:0007605	sensory perception of sound	40	19	31	29	26	31	30	19	25	32	31
GO:0035107	appendage morphogenesis	40	25	33	33	32	34	34	14	29	35	35
GO:0035108	limb morphogenesis	40	25	33	33	32	34	34	14	29	35	35
GO:0042113	B cell activation	40	32	39	33	30	35	33	10	24	37	35
GO:0045860	positive regulation of protein kinase activity	40	31	36	33	21	33	34	9	26	37	34
GO:0048736	appendage development	40	25	33	33	32	34	34	14	29	35	35
GO:0006820	anion transport	41	9	39	35	10	37	36	5	33	37	37
GO:0006959	humoral immune response	41	27	35	35	26	29	28	13	19	34	30
GO:0009101	glycoprotein biosynthesis	41	15	36	33	12	35	35	9	23	37	37
GO:0040008	regulation of growth	41	29	37	33	24	34	34	12	30	37	34
GO:0042089	cytokine biosynthesis	41	32	37	34	35	39	37	8	29	37	39
GO:0048511	rhythmic process	41	26	39	38	29	36	33	9	28	36	36
GO:0006333	chromatin assembly or disassembly	42	22	42	41	8	34	33	1	30	39	34
GO:0018108	peptidyl-tyrosine phosphorylation	42	35	39	37	24	33	32	14	29	38	34
GO:0018212	peptidyl-tyrosine modification	42	35	39	37	24	33	32	14	29	38	34
GO:0042107	cytokine metabolism	42	33	38	35	35	40	38	8	29	38	40
GO:0009314	response to radiation	43	30	42	41	31	41	40	20	34	41	41
GO:0030900	forebrain development	43	32	41	40	33	34	34	12	30	41	35
GO:0008202	steroid metabolism	44	20	42	41	19	40	41	15	31	40	41
GO:0009165	nucleotide biosynthesis	44	24	43	43	10	42	42	6	27	43	42
GO:0030005	di-, tri-valent inorganic cation homeostasis	44	26	44	41	29	37	37	16	29	43	38
GO:0030098	lymphocyte differentiation	44	34	42	38	33	40	41	9	28	41	41
GO:0046651	lymphocyte proliferation	44	37	41	38	34	41	39	12	28	41	41
GO:0050954	sensory perception of mechanical stimulus	44	21	35	33	30	35	34	21	28	36	35
GO:0051169	nuclear transport	44	38	42	40	15	40	38	7	32	42	40
GO:0051247	positive regulation of protein metabolism	44	33	38	37	33	37	34	11	27	37	38
GO:0051347	positive regulation of transferase activity	44	34	40	37	24	37	37	9	29	41	38
GO:0006511	ubiquitin-dependent protein catabolism	45	28	45	45	8	40	38	3	30	41	41
GO:0006725	aromatic compound metabolism	46	24	43	41	16	42	42	22	30	43	42
GO:0007519	striated muscle development	46	35	43	40	25	38	38	16	31	44	38
GO:0019318	hexose metabolism	46	34	45	44	21	40	39	17	32	42	40
GO:0005996	monosaccharide metabolism	47	34	45	44	21	40	39	17	32	42	40
GO:0015980	energy derivation by oxidation of organic compounds	47	27	47	47	16	42	41	19	29	44	42
GO:0019941	modification-dependent protein catabolism	47	30	47	47	8	41	39	3	31	43	42
GO:0043632	modification-dependent macromolecule catabolism	47	30	47	47	8	41	39	3	31	43	42
GO:0006575	amino acid derivative metabolism	48	25	44	43	14	41	40	17	30	46	40
GO:0009100	glycoprotein metabolism	48	19	43	40	13	42	42	11	27	44	44
GO:0009952	anterior/posterior pattern formation	48	36	45	44	41	46	44	16	34	45	46
GO:0050865	regulation of cell activation	48	38	43	39	36	43	41	12	29	45	43
GO:0051093	negative regulation of development	48	32	42	42	32	41	41	10	32	43	42
GO:0051249	regulation of lymphocyte activation	48	38	43	39	36	43	41	12	29	45	43
GO:0006470	protein amino acid dephosphorylation	49	29	49	46	10	44	42	4	38	48	44
GO:0006875	metal ion homeostasis	49	29	49	46	31	42	42	18	33	47	43
GO:0006916	anti-apoptosis	49	40	48	46	31	45	44	15	35	48	45
GO:0051094	positive regulation of development	49	38	47	43	36	45	46	11	35	48	46
GO:0007178	transmembrane receptor protein serine/threonine kinase signaling pathway	50	35	47	46	29	45	44	10	40	49	45
GO:0051049	regulation of transport	50	34	47	44	20	39	38	11	27	44	39
GO:0016311	dephosphorylation	51	31	51	48	12	46	44	4	40	50	46
GO:0030003	cation homeostasis	51	31	51	48	32	43	43	18	35	49	44
GO:0006913	nucleocytoplasmic transport	52	44	49	47	16	46	44	8	35	49	46
GO:0007411	axon guidance	52	33	51	48	39	47	46	8	36	49	47
GO:0006873	cell ion homeostasis	53	32	52	49	32	44	44	20	35	51	45
GO:0001525	angiogenesis	54	43	52	50	45	50	50	10	46	51	50
GO:0015674	di-, tri-valent inorganic cation transport	54	31	54	54	36	51	51	13	40	54	51
GO:0044257	cellular protein catabolism	54	34	54	54	11	48	46	6	34	50	49
GO:0051603	proteolysis during cellular protein catabolism	54	34	54	54	11	48	46	6	34	50	49
GO:0030099	myeloid cell differentiation	55	42	52	51	42	50	51	16	36	51	51
GO:0001816	cytokine production	56	41	52	47	47	54	52	12	40	52	54
GO:0006281	DNA repair	56	48	56	53	32	48	49	18	43	53	50
GO:0016071	mRNA metabolism	56	43	52	51	8	46	45	3	40	49	46
GO:0018193	peptidyl-amino acid modification	56	44	53	51	30	47	46	15	36	52	48
GO:0050778	positive regulation of immune response	56	45	50	48	41	45	43	16	29	51	45
GO:0006512	ubiquitin cycle	57	30	56	56	12	47	47	7	45	52	48
GO:0006643	membrane lipid metabolism	58	26	55	53	26	52	52	8	41	51	53
GO:0006897	endocytosis	59	43	58	56	28	47	45	13	33	53	49
GO:0045165	cell fate commitment	59	45	58	58	49	54	54	25	44	55	55
GO:0045859	regulation of protein kinase activity	59	44	54	51	33	52	52	13	38	55	53
GO:0000279	M phase	60	39	53	50	26	51	50	8	43	54	51
GO:0006417	regulation of protein biosynthesis	60	43	51	49	36	51	49	9	41	53	51
GO:0040007	growth	60	37	54	49	36	51	49	15	41	55	51
GO:0042110	T cell activation	60	49	55	51	46	55	53	9	37	53	55
GO:0043009	embryonic development (sensu Vertebrata)	60	43	56	53	50	55	55	14	38	57	55
GO:0006461	protein complex assembly	61	32	56	54	15	51	48	8	44	54	51
GO:0035239	tube morphogenesis	61	38	50	50	44	48	48	16	39	50	47
GO:0045045	secretory pathway	61	44	54	52	20	56	57	6	45	59	58
GO:0019932	second-messenger-mediated signaling	62	38	56	54	33	57	57	12	42	54	57
GO:0001654	eye development	63	35	54	53	45	49	49	26	35	52	49
GO:0019725	cell homeostasis	63	37	62	57	40	54	54	24	41	61	55
GO:0043549	regulation of kinase activity	63	47	58	55	36	56	55	13	41	59	57
GO:0031326	regulation of cellular biosynthesis	64	46	55	53	39	55	53	12	44	57	55
GO:0051338	regulation of transferase activity	64	47	59	55	37	57	55	13	41	60	58
GO:0006732	coenzyme metabolism	65	32	63	62	12	61	61	13	37	60	61
GO:0050801	ion homeostasis	65	40	64	60	40	56	56	24	43	63	57
GO:0008285	negative regulation of cell proliferation	66	52	60	56	42	56	57	18	42	59	58
GO:0009889	regulation of biosynthesis	66	48	57	55	40	57	55	12	45	59	57
GO:0002009	morphogenesis of an epithelium	67	40	55	55	45	53	53	23	45	57	53
GO:0006631	fatty acid metabolism	67	31	62	62	26	63	60	15	44	63	63
GO:0006954	inflammatory response	67	46	59	57	43	56	56	19	48	60	57
GO:0030163	protein catabolism	67	46	67	67	18	59	57	9	45	63	60
GO:0051240	positive regulation of organismal physiological process	67	54	61	59	52	56	54	20	37	62	56
GO:0019236	response to pheromone	68	0	68	67	0	47	45	0	22	62	58
GO:0001649	osteoblast differentiation	69	51	67	67	56	63	64	28	53	65	65
GO:0007169	transmembrane receptor protein tyrosine kinase signaling pathway	69	48	67	62	41	64	63	16	49	65	64
GO:0007017	microtubule-based process	70	46	65	59	26	61	61	13	43	63	61
GO:0007283	spermatogenesis	70	40	64	61	44	54	53	10	48	58	54
GO:0030036	actin cytoskeleton organization and biogenesis	70	52	67	66	26	62	61	12	49	67	62
GO:0043066	negative regulation of apoptosis	70	58	69	67	46	64	62	20	49	69	64
GO:0048232	male gamete generation	70	40	64	61	44	54	53	10	48	58	54
GO:0048514	blood vessel morphogenesis	70	53	68	66	58	64	64	16	58	66	64
GO:0008610	lipid biosynthesis	71	24	69	68	22	66	66	13	55	64	67
GO:0043069	negative regulation of programmed cell death	71	58	70	68	47	65	63	20	49	70	65
GO:0043085	positive regulation of enzyme activity	71	52	65	60	40	62	62	14	50	67	63
GO:0006325	establishment and/or maintenance of chromatin architecture	72	39	71	69	18	55	53	3	51	65	56
GO:0009117	nucleotide metabolism	72	35	70	70	16	67	67	13	46	69	67
GO:0016337	cell-cell adhesion	72	25	71	68	19	61	61	10	50	64	64
GO:0006323	DNA packaging	75	42	73	71	19	58	56	3	53	67	59
GO:0006917	induction of apoptosis	76	56	67	61	42	66	66	14	51	71	67
GO:0007420	brain development	76	50	71	69	58	62	61	27	51	68	63
GO:0012502	induction of programmed cell death	76	56	67	61	42	66	66	14	51	71	67
GO:0030029	actin filament-based process	76	57	73	72	27	68	66	14	54	72	68
GO:0051186	cofactor metabolism	76	35	73	72	18	71	70	17	47	70	71
GO:0007517	muscle development	77	60	74	71	43	62	62	28	50	74	63
GO:0000122	negative regulation of transcription from RNA polymerase II promoter	78	48	71	69	37	66	68	13	56	74	68
GO:0000165	MAPKKK cascade	80	58	76	72	44	72	72	18	58	77	73
GO:0000278	mitotic cell cycle	80	56	71	68	39	68	68	6	59	76	69
GO:0008284	positive regulation of cell proliferation	81	63	76	74	54	72	70	23	52	75	72
GO:0006396	RNA processing	82	56	75	67	8	69	68	4	57	72	69
GO:0007626	locomotory behavior	82	54	73	70	59	67	67	24	45	74	70
GO:0044265	cellular macromolecule catabolism	82	51	81	80	18	71	69	14	50	73	72
GO:0007507	heart development	83	64	75	75	65	71	71	24	57	75	71
GO:0050776	regulation of immune response	84	60	74	69	60	70	67	19	49	75	70
GO:0006974	response to DNA damage stimulus	85	75	85	81	56	76	78	26	66	81	79
GO:0007001	chromosome organization and biogenesis (sensu Eukaryota)	86	47	82	80	23	63	61	7	58	75	64
GO:0009719	response to endogenous stimulus	87	77	87	83	57	77	79	28	66	83	80
GO:0001568	blood vessel development	88	66	86	84	73	82	82	21	71	83	82
GO:0035295	tube development	88	59	75	75	62	72	72	27	58	75	71
GO:0043285	biopolymer catabolism	88	61	87	87	26	76	74	14	56	79	77
GO:0046903	secretion	89	66	82	78	38	81	82	12	61	86	83
GO:0051276	chromosome organization and biogenesis	89	49	84	82	23	66	64	8	60	78	67
GO:0007417	central nervous system development	90	60	84	82	68	73	72	34	61	81	74
GO:0009966	regulation of signal transduction	90	62	82	77	49	78	76	22	67	84	80
GO:0015672	monovalent inorganic cation transport	90	41	87	86	23	79	77	15	67	83	80
GO:0045595	regulation of cell differentiation	90	63	84	80	65	80	81	23	60	84	82
GO:0001944	vasculature development	91	68	89	87	76	85	85	21	74	86	85
GO:0001503	ossification	92	66	89	88	69	81	82	41	64	87	83
GO:0031214	biomineral formation	92	66	89	88	69	81	82	41	64	87	83
GO:0006066	alcohol metabolism	94	56	89	88	37	81	80	37	60	86	81
GO:0007268	synaptic transmission	94	58	87	84	60	84	84	27	71	85	86
GO:0043037	translation	94	44	65	63	10	60	59	6	53	64	61
GO:0007409	axonogenesis	95	61	92	88	65	87	84	16	63	86	87
GO:0043065	positive regulation of apoptosis	95	69	85	79	56	84	84	18	66	90	85
GO:0046649	lymphocyte activation	95	72	88	80	68	83	82	22	61	86	84
GO:0000074	regulation of progression through cell cycle	96	77	87	85	60	89	88	20	73	88	90
GO:0006520	amino acid metabolism	96	60	93	89	30	84	84	32	67	90	85
GO:0046849	bone remodeling	96	69	93	92	73	85	86	43	64	91	87
GO:0048667	neuron morphogenesis during differentiation	96	62	93	89	65	87	84	16	64	87	87
GO:0048812	neurite morphogenesis	96	62	93	89	65	87	84	16	64	87	87
GO:0051726	regulation of cell cycle	96	77	87	85	60	89	88	20	73	88	90
GO:0043068	positive regulation of programmed cell death	97	70	86	80	58	86	86	18	67	92	87
GO:0048771	tissue remodeling	98	70	95	94	75	87	88	44	66	93	89
GO:0007264	small GTPase mediated signal transduction	99	66	96	95	27	86	82	7	72	94	87
GO:0009057	macromolecule catabolism	101	68	100	99	28	87	85	19	63	90	88
GO:0009792	embryonic development (sensu Metazoa)	104	73	93	90	81	89	89	24	62	94	89
GO:0044262	cellular carbohydrate metabolism	104	56	101	100	42	91	89	34	67	96	92
GO:0045892	negative regulation of transcription, DNA-dependent	104	67	97	95	49	90	92	17	77	98	92
GO:0051246	regulation of protein metabolism	104	74	92	87	57	85	82	20	74	94	87
GO:0045321	immune cell activation	105	79	97	89	76	91	90	24	64	94	93
GO:0050790	regulation of enzyme activity	105	76	98	91	64	94	92	20	74	97	95
GO:0001775	cell activation	106	79	98	90	76	92	91	24	65	95	94
GO:0007276	gametogenesis	106	64	98	92	70	85	82	27	76	91	85
GO:0045944	positive regulation of transcription from RNA polymerase II promoter	110	86	97	96	76	98	99	40	80	102	100
GO:0000904	cellular morphogenesis during differentiation	111	71	106	101	76	98	95	27	73	100	98
GO:0019226	transmission of nerve impulse	112	69	104	101	76	99	98	33	81	98	102
GO:0030097	hemopoiesis	112	84	105	100	82	102	104	28	76	104	104
GO:0048598	embryonic morphogenesis	112	58	93	93	80	88	88	30	71	94	89
GO:0031175	neurite development	113	73	108	103	77	102	99	21	80	104	103
GO:0050793	regulation of development	115	82	107	100	79	101	102	27	79	107	103
GO:0042592	homeostasis	116	76	112	102	81	101	99	47	75	111	103
GO:0007389	pattern specification	118	75	108	106	94	105	103	39	84	107	106
GO:0007167	enzyme linked receptor protein signaling pathway	123	87	118	112	72	113	111	25	91	118	113
GO:0019953	sexual reproduction	124	70	115	108	81	98	95	28	88	106	100
GO:0030001	metal ion transport	124	58	121	120	56	112	110	26	93	117	113
GO:0009611	response to wounding	125	89	113	109	85	108	106	38	90	111	109
GO:0048534	hemopoietic or lymphoid organ development	125	96	118	113	94	114	117	34	81	117	117
GO:0006605	protein targeting	127	71	112	104	25	110	105	18	96	123	111
GO:0001501	skeletal development	131	96	126	124	101	117	118	59	92	123	119
GO:0006118	electron transport	132	56	123	116	16	110	108	18	87	119	109
GO:0016481	negative regulation of transcription	132	86	122	120	63	113	115	24	94	124	116
GO:0007243	protein kinase cascade	133	101	127	116	76	121	121	30	94	128	123
GO:0016070	RNA metabolism	133	87	125	116	16	113	112	8	92	117	113
GO:0045893	positive regulation of transcription, DNA-dependent	133	104	119	118	90	119	120	49	100	124	121
GO:0006519	amino acid and derivative metabolism	136	81	129	125	40	118	117	46	92	128	118
GO:0045934	negative regulation of nucleobase, nucleoside, nucleotide and nucleic acid metabolism	137	91	127	125	67	118	120	28	98	129	121
GO:0048666	neuron development	137	88	130	125	95	120	117	31	95	124	123
GO:0005975	carbohydrate metabolism	139	72	135	132	50	122	121	44	96	130	123
GO:0051239	regulation of organismal physiological process	139	101	128	123	102	119	115	49	89	125	119
GO:0009613	response to pest, pathogen or parasite	143	94	123	118	93	117	112	38	93	124	119
GO:0016192	vesicle-mediated transport	149	112	140	135	54	126	125	21	97	138	130
GO:0000003	reproduction	152	87	142	135	101	122	119	37	107	131	125
GO:0007610	behavior	152	101	138	134	113	126	125	52	98	134	129
GO:0031324	negative regulation of cellular metabolism	153	101	142	140	75	131	133	32	108	144	134
GO:0044248	cellular catabolism	156	87	153	149	43	139	135	45	93	143	139
GO:0051707	response to other organism	156	98	134	129	98	125	119	40	99	132	127
GO:0007267	cell-cell signaling	159	96	151	148	103	145	145	44	117	144	149
GO:0009308	amine metabolism	159	84	151	147	47	139	138	49	105	150	139
GO:0045935	positive regulation of nucleobase, nucleoside, nucleotide and nucleic acid metabolism	161	123	144	143	104	140	141	54	120	150	142
GO:0045941	positive regulation of transcription	161	123	144	143	104	140	141	54	120	150	142
GO:0006807	nitrogen compound metabolism	166	87	158	154	48	146	145	51	108	157	146
GO:0009888	tissue development	168	119	155	154	122	140	141	69	106	149	142
GO:0009892	negative regulation of metabolism	168	112	156	154	81	146	148	34	121	159	149
GO:0042221	response to chemical stimulus	169	69	161	155	54	130	129	27	87	147	144
GO:0030182	neuron differentiation	172	112	165	160	121	152	149	42	118	159	155
GO:0042127	regulation of cell proliferation	172	129	161	153	112	151	150	57	108	157	153
GO:0016477	cell migration	175	129	171	160	126	158	157	42	132	162	160
GO:0006812	cation transport	176	79	173	171	69	160	158	34	128	166	161
GO:0007010	cytoskeleton organization and biogenesis	176	120	166	159	67	156	155	38	117	162	157
GO:0009605	response to external stimulus	176	121	164	159	124	156	153	53	126	160	158
GO:0009056	catabolism	181	103	178	174	54	160	157	50	110	168	161
GO:0007049	cell cycle	183	133	168	160	97	161	159	30	131	169	162
GO:0007155	cell adhesion	184	90	170	161	71	159	156	28	131	168	162
GO:0006091	generation of precursor metabolites and energy	190	86	180	173	33	161	158	36	122	172	160
GO:0006259	DNA metabolism	196	134	185	176	79	161	161	36	141	178	164
GO:0044255	cellular lipid metabolism	196	87	185	182	83	179	177	44	134	178	181
GO:0006082	organic acid metabolism	200	107	191	185	71	181	178	60	138	188	181
GO:0019752	carboxylic acid metabolism	200	107	191	185	71	181	178	60	138	188	181
GO:0031325	positive regulation of cellular metabolism	200	151	177	175	131	172	170	64	142	182	175
GO:0048699	neurogenesis	200	132	193	187	143	178	175	53	140	185	181
GO:0006928	cell motility	206	149	200	187	142	187	187	44	153	191	190
GO:0009893	positive regulation of metabolism	206	155	183	181	137	178	176	65	147	188	181
GO:0051674	localization of cell	206	149	200	187	142	187	187	44	153	191	190
GO:0006886	intracellular protein transport	207	131	190	181	39	181	175	22	150	201	182
GO:0040011	locomotion	209	150	202	189	143	189	189	46	155	193	192
GO:0000902	cellular morphogenesis	215	141	203	193	129	192	187	45	156	198	192
GO:0006468	protein amino acid phosphorylation	218	145	211	201	97	195	195	36	161	203	197
GO:0042981	regulation of apoptosis	218	173	203	189	129	193	192	51	149	207	195
GO:0048468	cell development	220	144	207	200	151	186	183	67	147	200	188
GO:0043067	regulation of programmed cell death	221	174	205	191	131	195	194	51	150	209	198
GO:0015031	protein transport	223	142	206	197	39	196	190	23	165	217	197
GO:0009790	embryonic development	227	139	197	192	166	183	182	59	141	197	185
GO:0006811	ion transport	232	97	227	220	87	209	205	42	170	216	210
GO:0006357	regulation of transcription from RNA polymerase II promoter	233	158	211	204	131	202	204	53	161	219	207
GO:0006629	lipid metabolism	234	105	223	217	97	213	212	52	160	216	216
GO:0016310	phosphorylation	234	153	227	217	99	211	211	40	169	219	213
GO:0009628	response to abiotic stimulus	237	111	225	217	97	191	188	52	130	208	204
GO:0045184	establishment of protein localization	238	155	221	211	52	211	205	29	173	232	212
GO:0006508	proteolysis	240	103	233	222	51	207	202	31	155	222	211
GO:0008283	cell proliferation	251	186	240	229	165	221	220	74	164	229	225
GO:0006955	immune response	254	166	233	216	153	216	211	59	163	224	219
GO:0006915	apoptosis	260	199	243	226	146	231	230	59	182	245	234
GO:0008104	protein localization	260	171	240	226	61	230	224	33	189	252	231
GO:0006366	transcription from RNA polymerase II promoter	268	180	243	234	140	235	236	56	184	251	240
GO:0012501	programmed cell death	268	203	249	230	150	237	236	60	187	252	241
GO:0006952	defense response	277	173	256	238	163	234	229	63	176	245	237
GO:0008219	cell death	281	210	262	241	158	248	247	66	194	265	252
GO:0046907	intracellular transport	286	184	262	247	59	244	238	38	201	273	245
GO:0006793	phosphorus metabolism	287	186	280	266	112	259	257	44	211	271	261
GO:0006796	phosphate metabolism	287	186	280	266	112	259	257	44	211	271	261
GO:0016265	death	288	214	268	247	163	253	252	70	200	271	257
GO:0051649	establishment of cellular localization	289	186	264	249	61	247	241	38	203	276	248
GO:0051641	cellular localization	292	189	267	251	63	250	244	39	205	279	251
GO:0006412	protein biosynthesis	297	161	251	239	75	231	228	36	173	241	234

## Sheet: KLR(integration, unstandardize)
GO_ID	GO_Description	Gene_count	AUC	Intercept	interpro1	interpro0	pfam1	pfam0	ppi1	ppi0	mgi1	mgi0	phylogenetic_bioMart1	phylogenetic_bioMart0	phylogenetic_inparanoid1	phylogenetic_inparanoid0	omim1	omim0	zhang1	zhang0	su1	su0	sage1	sage0
GO:0000018	regulation of DNA recombination	3	0.589357	-27.2937	NA	0.432222	NA	-2.55507	870.615	637.928	-4.5494	0.111548	-0.373652	0.335123	-0.873433	1.58855	-0.600843	217.264	-0.731567	0.186792	0.112789	-0.589335	-2.86434	-0.964989
GO:0000084	S phase of mitotic cell cycle	3	0.616164	-93.5347	-24.813	-67.881	-494.14	73.7169	NA	-105237	NA	47.7111	2.86689	-2.04984	1.31815	-2.42256	NA	-161.422	NA	12.4505	33.3926	71.0361	-15.5955	264.691
GO:0000086	G2/M transition of mitotic cell cycle	3	0.123974	-43.769	3.3185	-1.90941	1.90187	27.2574	11652.8	-96246.4	-3.66516	6.85862	4.2996	-4.97504	-5.86972	5.09671	NA	-994.326	NA	85.2046	-14.5298	19.7068	-2.04921	69.9271
GO:0000089	mitotic metaphase	3	0.400913	-122.978	NA	-11.8636	NA	17.964	4658.17	-3690.41	NA	-1.05616	-32.5872	48.4925	0.0401471	-0.298074	NA	118.544	7.51125	-33.7884	-5.83982	13.5412	-8.87152	-2.48739
GO:0000098	sulfur amino acid catabolism	3	0.586047	-25.2244	217.335	1.14141	NA	-2720.09	NA	41524.2	NA	-2.76555	-5.0798	4.84819	-6.52523	3.72118	NA	606.82	1.21073	5.65664	45.4121	-594.972	-3.11008	63.0976
GO:0000103	sulfate assimilation	3	0.771379	-44.9254	NA	10.4096	NA	15.8132	-207.529	18214.4	NA	-0.0455168	-2.26379	3.29666	3.20618	-3.69547	NA	500.357	-10.7929	19.071	4.03303	-5.96858	0.235955	-58.3958
GO:0000209	protein polyubiquitination	3	0.252912	-261.44	28.0672	-94.428	-47.1891	196.766	1391.01	55692.6	-25.4394	3.76761	-87.7342	98.832	-15.9118	39.9899	NA	2457.76	-43.2191	226.451	11.3871	-87.3768	12.4165	-61.7315
GO:0000320	re-entry into mitotic cell cycle	3	0.910643	-90.4676	-6.0935	74.6214	25.0444	-137.345	787.493	29391.1	-0.885621	12.281	-3.36548	4.76916	-6.13361	5.75999	NA	-1757.35	-15.8619	107.733	NA	291.375	-15.079	48.8155
GO:0000578	embryonic axis specification	3	0.434935	-41.867	0.667241	51.5728	NA	-34.5453	743.418	55755.2	12.2393	-20.3809	9.09571	-8.37128	-14.1805	12.6657	NA	1609.95	-4.3431	-31.3974	14.5475	1.09861	-7.5969	5.21293
GO:0001101	response to acid	3	0.498544	-27.5533	30.0868	-117.992	NA	117.841	NA	26799.6	-1.45724	5.32752	-17.3024	4.45989	-8.45986	1.46065	NA	-2502.62	-0.630593	26.4493	-1.13915	-11.2089	3.73679	-87.7749
GO:0001539	ciliary or flagellar motility	3	0.243646	-33.3022	NA	8.35357	NA	-2.44365	NA	-11999.3	NA	0.408652	-5.45404	6.14576	-0.50122	0.797723	NA	164.666	NA	3.88296	7.04739	11.3178	3.13267	5.60612
GO:0001553	luteinization	3	0.480342	-28.4754	1.56019	-1.28955	-1.10023	6.23687	480.149	-17414.1	2.99164	-8.62964	-1.35683	1.04694	-0.171608	0.292908	NA	163.36	1.48514	0.672675	-1.85156	2.55724	-3.46145	1.42492
GO:0001578	microtubule bundle formation	3	0.33704	-37.0198	NA	-59.6438	NA	103.169	NA	262.83	NA	-0.143122	-2.72136	1.13076	9.26475	-10.8609	NA	-2346.71	5.41685	43.1377	-20.0165	-18.2844	13.3797	17.4695
GO:0001667	ameboidal cell migration	3	0.431758	-34.1099	6.19198	-1.43625	NA	86.4903	301.509	-1270.76	NA	-0.896063	-0.105583	0.631901	-6.54582	6.3726	NA	84.5226	0.109151	-7.12168	1.20519	1.29188	-5.4347	21.0163
GO:0001675	acrosome formation	3	0.281639	-20.295	-23.9615	29.9464	168.208	-2301.32	1212.82	52151.6	5.05901	-1.47218	1.50623	-4.29502	-11.5275	14.152	NA	-4081.25	-1.66325	-165.831	-12.6202	20.1818	6.49421	-509.929
GO:0001802	type III hypersensitivity	3	0.45969	-44.7055	6.79049	10.5411	-26.5622	-9.40729	343.508	-314.108	-0.500387	1.4926	0.979557	-2.68603	-0.591852	0.998542	NA	-1054.82	NA	-93.1951	8.43814	20.4	13.6326	66.2502
GO:0001803	regulation of type III hypersensitivity	3	0.387411	-63.729	-0.561723	8.31793	-15.3027	-0.808102	374.037	-35739.5	0.475386	4.12737	3.29331	-1.45854	-3.70368	1.3462	NA	543.919	NA	-45.5372	9.32073	28.1183	19.6396	-0.947084
GO:0001805	positive regulation of type III hypersensitivity	3	0.528131	-68.9298	-27.4576	69.4757	82.0736	-64.1697	497.143	38217.2	0.946543	1.80041	2.57166	-0.76213	-2.05535	0.00716542	NA	275.935	NA	-68.8917	10.0783	4.56755	22.2642	16.4315
GO:0001833	inner cell mass cell proliferation	3	0.490336	-119.71	7.13727	26.8375	0.499641	-20.0185	NA	-33596.4	6.17386	-6.04553	-32.6253	48.3277	2.69283	-2.33197	NA	501.004	-0.0496695	15.7046	0.313359	28.9301	-0.483783	25.9003
GO:0001835	blastocyst hatching	3	0.790508	-48.7465	NA	29.2838	NA	-10.2263	NA	-43574.8	-1.64626	7.34738	-0.182005	-0.143718	-0.97066	0.131148	NA	-333.087	-5.36399	72.5502	6.52253	39.5817	9.94152	-10.0786
GO:0001895	retinal homeostasis	3	0.329958	-26.7609	-2.9533	-0.444066	4.02452	3.08057	NA	-3220.32	-0.00103176	0.0700511	-1.45435	1.71013	-0.65804	0.872735	NA	236.165	NA	1.13399	-37.5388	-0.518234	0.164502	3.08162
GO:0001911	negative regulation of immune cell mediated cytotoxicity	3	0.984313	-25.7472	22.2853	-19.8948	-21.5161	41.2102	NA	-139.62	NA	0.436323	NA	3.49902	NA	-0.569712	NA	115.788	NA	-528.825	-18.1862	1.83094	NA	19.0452
GO:0001945	lymph vessel development	3	0.28978	-94.9658	3.36775	87.5557	NA	-465.945	9129.04	-475828	36.5128	-61.2385	-33.6713	32.362	1.91305	-3.32218	NA	-453.974	-84.3343	423.31	-21.3686	52.4146	12.8179	-137.387
GO:0001978	baroreceptor feedback regulation of blood pressure	3	0.740733	-30.0842	8.94903	-35.6483	-1.15947	24.6844	NA	1484.99	8.5612	-11.7022	-6.99635	6.93831	0.633619	-0.361643	NA	220.701	-1.17703	-5.0928	-3.96733	3.88577	-3.87542	20.9917
GO:0002016	renin-angiotensin regulation of body fluid levels	3	0.519195	-26.8884	0.384587	-11.9369	-11.7631	91.3492	NA	7928.5	0.51661	-3.66773	-1.98445	1.98715	0.0716994	-0.1148	NA	73.6461	0.497679	-2.02282	NA	-3.17516	0.347235	-7.46028
GO:0002035	brain renin-angiotensin system	3	0.70691	-27.129	10.4977	-51.7743	-11.3013	87.1995	114.588	5693.69	-0.59069	0.595125	-2.41394	2.77124	0.157309	-0.326535	NA	130.206	0.38229	-3.44823	NA	-2.91581	-0.146514	8.32183
GO:0005980	glycogen catabolism	3	0.616362	-114.379	NA	-43.832	NA	325.372	NA	55587.9	1.95503	-4.72494	-0.620064	0.142551	-24.746	44.4354	NA	1067.58	7.17745	-130.28	2.92498	-70.5752	-6.67968	12.8365
GO:0006012	galactose metabolism	3	0.649259	-98.9231	NA	-164.031	NA	397.592	463.492	-267904	NA	-12.4308	17.5456	-25.6112	-18.0671	31.1277	NA	3699.47	59.5125	-151.534	NA	-192.394	-35.1653	393.942
GO:0006081	aldehyde metabolism	3	0.304077	-72.9262	37.4359	102.331	-59.0057	-126.815	NA	45490.2	NA	-7.92034	-27.1139	29.5383	-8.96906	15.1614	NA	1846.88	-14.9204	-73.5571	22.3733	-68.4154	-10.0006	19.7752
GO:0006109	regulation of carbohydrate metabolism	3	0.32089	-71.0612	10.8992	-391.467	-272.375	1182.64	779.78	25451.8	5.63069	-15.2129	57.5797	-65.517	9.47559	-7.30371	NA	38.9412	NA	58.469	-9.76761	-13.7627	-6.48574	-352.076
GO:0006120	mitochondrial electron transport, NADH to ubiquinone	3	0.51754	-27.8399	2.01867	4.59548	NA	-5.59698	NA	-112115	NA	-0.0343961	-0.207347	0.225082	-0.785526	1.23862	NA	141.03	NA	-2.39704	2.02836	2.9001	1.17113	3.45666
GO:0006213	pyrimidine nucleoside metabolism	3	0.338562	-19.3824	NA	-23.8487	NA	-632.944	1641.17	37849.9	NA	10.9126	-18.4586	16.7393	11.5425	-4.94044	NA	-3721.67	2.46225	-156.513	-22.5628	13.6187	24.0213	-575.471
GO:0006268	DNA unwinding during replication	3	0.345579	-17.6973	4.82054	-90.1459	NA	-441.874	-4105.39	-13376.2	NA	-34.8592	-3.64144	2.62949	0.174683	0.765672	NA	-97.1067	-8.37174	9.87115	-15.9821	-14.9507	-12.6821	-86.1904
GO:0006287	base-excision repair, gap-filling	3	0.900847	-29.5166	0.866306	5.44282	NA	-3.33416	6519.69	-23654.5	NA	-0.658778	-3.46623	3.99617	0.105371	-0.106102	NA	-1038.01	NA	-19.5922	-0.166557	1.37316	1.52784	3.66298
GO:0006290	pyrimidine dimer repair	3	0.633572	-29.5169	11.8419	2.63559	NA	9.68468	2103.89	18273.5	NA	18.7732	-3.29879	-0.165782	NA	4.3839	NA	305.312	-0.869263	-8.32452	-2.11066	9.00855	1.06804	56.7799
GO:0006354	RNA elongation	3	0.651906	-65.7771	25.2566	-40.5619	NA	95.8083	NA	-35283.2	NA	-2.24667	-7.606	6.49693	-25.6225	34.5534	NA	360.817	NA	-79.6597	-0.224122	-17.3894	17.5657	59.8086
GO:0006381	mRNA editing	3	0.58608	-28.6988	9.29667	2.84328	NA	-3.39806	58.3188	2676.57	NA	-0.0851958	-0.711295	0.6851	-1.01767	1.73434	NA	5.2976	-0.360252	1.58431	0.0768074	-0.598838	0.179268	-0.843108
GO:0006400	tRNA modification	3	0.258208	-4590.43	NA	13455.9	NA	-192990	NA	-2.18403e+06	NA	-7.17726	115.266	-189.376	35.8986	39.9314	NA	74724.3	203.787	-401.361	3729.44	-1479	855.475	284.778
GO:0006422	aspartyl-tRNA aminoacylation	3	0.999834	-27.7654	0.0555012	-0.580076	16.6757	-1.98399	403.063	2596.6	NA	-0.197783	-1.32079	1.61472	-0.309007	0.598483	NA	-10.525	-0.0189815	1.52357	0.118808	0.405217	0.225467	-2.56054
GO:0006481	C-terminal protein amino acid methylation	3	0.594586	-27.6716	-0.602086	0.293217	NA	-3.04684	110.508	1033.08	NA	0.0797938	-0.550698	0.571355	-0.75706	1.42916	NA	-4.74626	NA	0.102781	-0.500614	3.27857	0.246694	-3.0345
GO:0006559	L-phenylalanine catabolism	3	0.19771	-257.639	1.95301	-1105.65	199.47	1370.96	NA	318314	-43.8443	84.9667	15.4338	-9.47848	-40.0927	61.3028	NA	-3454.43	NA	54.8734	-43.3653	-194.163	115.715	-2433.44
GO:0006560	proline metabolism	3	0.606037	-17.7416	-10.5507	-2590.35	20.9751	2411.05	NA	-22526.5	NA	-25.0065	-4.32348	3.9864	1.50612	-1.25996	NA	-4535.98	NA	0.931345	-20.7863	-16.2578	-14.7039	-19.238
GO:0006568	tryptophan metabolism	3	0.781374	-146.664	NA	-885.501	NA	-1488.15	NA	227640	-92.8209	24.6479	17.6422	-2.14171	-67.3527	58.0759	NA	2082.98	34.6318	-396.304	-19.0165	-334.506	149.553	-4432.97
GO:0006598	polyamine catabolism	3	0.733982	-239.835	219.656	-74556.8	NA	78055.9	NA	655389	NA	-82.4242	-23.8681	19.8664	58.4074	-72.2684	NA	8302.15	-132.045	739.549	-64.213	-88.3208	151.525	-466.953
GO:0006613	cotranslational protein targeting to membrane	3	0.571287	-68.4078	92.0762	34.6953	NA	-51.5416	543.395	-98143.9	NA	-2.70579	8.03571	-8.92865	-2.34691	5.12101	NA	-631.155	-16.5558	23.4463	35.9895	-326.971	-21.6773	-219.435
GO:0006625	protein targeting to peroxisome	3	0.652303	-27.1031	0.142531	-1.76213	0.0386901	0.694596	37.5034	735.249	-0.480554	1.11921	-1.62613	2.00791	-0.0825323	0.13172	NA	-31.9755	-0.0728141	-0.262749	-0.0383202	0.131939	0.0979556	-1.12198
GO:0006688	glycosphingolipid biosynthesis	3	0.785676	-54.7957	69.1284	-116.741	NA	131.966	NA	-1.98585e+06	NA	48.1358	NA	-19.9544	24.1755	-25.1959	NA	1084.12	NA	-30.505	4.83947	-40.3762	-47.8586	482.033
GO:0006689	ganglioside catabolism	3	0.268533	-26.4341	NA	-1.82262	NA	5.10494	-24.6167	-4187.98	-0.0710035	0.236825	-2.31088	2.5944	0.252445	-0.270012	NA	22.405	NA	-1.20424	-0.0742171	-1.51029	-0.140229	-0.227822
GO:0006721	terpenoid metabolism	3	0.456447	-49.5851	NA	23.7086	NA	23.998	NA	28817.9	NA	-0.357791	-4.39482	3.67336	3.26127	-2.33626	NA	591.812	-40.6952	103.783	13.4862	-29.6098	-7.3544	87.4197
GO:0006779	porphyrin biosynthesis	3	0.482129	-88.5683	NA	-139.189	NA	352.374	NA	-347942	-19.9203	13.2541	-11.7332	12.565	5.97577	-6.66045	NA	2120.81	42.5444	194.969	-23.1798	16.9225	32.6999	-384.536
GO:0006783	heme biosynthesis	3	0.555798	-116.564	NA	-111.168	NA	267.358	NA	-554869	-41.839	32.4051	-9.63736	7.44206	6.06038	0.94391	NA	-1083.85	48.0008	-41.3932	-8.80676	51.1237	28.1916	-862.261
GO:0006791	sulfur utilization	3	0.565396	-186.68	86.6905	-33.31	NA	96.6331	NA	225906	NA	-4.62885	-47.8081	63.8608	-8.38276	11.315	NA	-1685.02	-30.4388	62.7246	59.6559	185.474	-29.4577	-587.748
GO:0006809	nitric oxide biosynthesis	3	0.413953	-81.3509	-26.7186	-92.5123	NA	160.401	-14097.4	286335	NA	-15.9544	-21.545	26.1859	-0.722535	-0.0952219	NA	-264.061	15.4476	-207.971	32.5567	98.4403	-2.59693	-440.811
GO:0006817	phosphate transport	3	0.819301	-19.0567	NA	-7347.58	NA	-11879.8	NA	-2.99153e+06	NA	-30.3007	0.794175	-0.41999	-0.553738	1.01482	NA	-3277.19	-18.6086	8.57793	-15.0837	-7.9455	-16.9772	4.74795
GO:0006839	mitochondrial transport	3	0.418057	-264.295	256.745	65.3607	-444.424	-63.0853	NA	-2.85405e+06	NA	91.9145	NA	-155.995	NA	13.4924	NA	14962.6	NA	-621.632	-310.654	930.032	NA	851.692
GO:0006882	zinc ion homeostasis	3	0.454064	-42.8421	11.9114	-52.7357	NA	122.822	NA	-90071.4	NA	-29.4495	7.58638	-8.9804	-17.2387	16.8786	NA	708.414	10.7452	-90.5189	23.8095	-82.7016	11.2354	199.046
GO:0006883	sodium ion homeostasis	3	0.381189	-17.7971	-15.2993	-0.254296	17.8115	0.302082	-11744.3	1100.38	NA	0.846382	-4.76783	5.1418	-0.196091	-0.0308631	NA	-3337.6	-18.3614	3.5296	-8.81071	0.522178	-15.1346	-52.4999
GO:0006888	ER to Golgi vesicle-mediated transport	3	0.293884	-148.467	36.1299	378.952	NA	-346590	98788.2	-865982	NA	-251.475	2.71602	-4.32755	11.4567	-2.26389	NA	28140.4	-126.009	286.04	9.49133	-244.466	-230.959	-3339.45
GO:0006893	Golgi to plasma membrane transport	3	0.361927	-134.846	NA	-1057.92	NA	-355.627	NA	-3.5763e+06	NA	-42.35	-24.8945	36.8465	14.5166	-18.6244	NA	4308.49	-45.846	90.6052	72.1173	-156.615	-27.0214	256.097
GO:0006904	vesicle docking during exocytosis	3	0.205189	-62.4822	NA	-14.8625	NA	1.89748	NA	7727.29	-2.78868	9.05791	-16.6435	21.3949	-1.43704	-1.58118	NA	-1330.85	NA	-95.1097	-46.7859	10.487	7.34764	-34.1139
GO:0006906	vesicle fusion	3	0.225576	-29.4796	18.5853	-62.1581	NA	92.5233	854.205	26989.3	-12.5357	19.2117	8.61236	-9.21961	-5.86477	2.49301	NA	234.908	0.880868	-45.2819	-17.6199	-35.8863	-1.69217	96.999
GO:0006927	transformed cell apoptosis	3	0.57453	-173.063	-43.3664	-282.244	67.2443	542.784	2990.02	295116	49.1403	-58.7186	18.9193	-19.5058	14.72	-11.9332	206.397	4669.07	-4.38097	523.246	-66.6252	24.6939	-49.4928	293.493
GO:0006972	hyperosmotic response	3	0.10928	-142.375	-11.0015	132.685	11.2032	-135.081	734.705	-57315.7	NA	9.94818	7.75521	-11.7043	NA	-10.0757	NA	748.244	NA	-164.305	-14.7349	71.0819	-13.3151	-64.7395
GO:0007030	Golgi organization and biogenesis	3	0.317514	-54.2064	12.317	67.8341	NA	-120.565	NA	9588.37	0.16927	2.53697	2.12559	1.08663	-18.7704	14.7744	NA	1943.46	NA	-135.534	31.7852	-119.725	-73.2873	-105.94
GO:0007032	endosome organization and biogenesis	3	0.480209	-18.1972	-14.5021	-104.172	NA	96.1336	-3731.98	416.847	NA	-376.601	-2.93785	3.40082	0.048627	0.343935	NA	-3802.83	NA	-2.31865	-18.1719	1.96183	-17.4265	-13.1669
GO:0007041	lysosomal transport	3	0.710981	-8.06233	-2.41465	17.6243	2.5459	-273.66	NA	-7.77379e+06	NA	43.2925	NA	9.63057	NA	-6.42923	NA	-5841.76	NA	-236.673	-22.9509	-9.33169	NA	-1980.06
GO:0007089	traversing start control point of mitotic cell cycle	3	0.441025	-1.65369e+15	NA	1.1365e+15	NA	-1.46965e+15	NA	1.30467e+18	NA	161307000000000	-126537000000000	180253000000000	89427200000000	-126231000000000	NA	-2.20838e+16	-1.33366e+15	4.1813e+15	262121000000000	3.58543e+15	-5288130000000	-56492500000000
GO:0007091	mitotic metaphase/anaphase transition	3	0.490535	-139.784	-8.31645	119.879	NA	-60.6685	-485.766	-112618	-14.1075	12.5459	-11.0799	22.4901	-2.60239	3.69951	NA	67.6401	-11.8993	45.8771	-38.6364	142.051	-2.40755	35.8636
GO:0007095	mitotic G2 checkpoint	3	0.356434	-2.93326e+15	-635285000000000	1.97023e+15	1.99826e+15	532774000000000	2.37246e+16	1.57553e+18	NA	-703767000000000	-216327000000000	208289000000000	236409000000000	-193985000000000	NA	1.73644e+16	-277011000000000	2.33302e+15	-1.77381e+15	6.30883e+15	-979972000000000	5.73168e+15
GO:0007128	meiotic prophase I	3	0.277172	-29.6964	0.964478	14.6948	NA	-29.6438	NA	-21151.8	NA	-2.32033	-9.11765	5.01094	-1.65659	1.63336	NA	435.032	NA	27.4388	NA	-18.0263	-6.35481	-40.8351
GO:0007131	meiotic recombination	3	0.591938	-706.379	143.457	-2883.68	-135.019	2822.89	15860.7	143551	-22.3268	3.6144	-54.8404	132.937	7.11881	-7.01681	NA	-2436.13	-131.99	-57.7592	-17.832	110.701	32.0956	-197.967
GO:0007199	G-protein signaling, coupled to cGMP nucleotide second messenger	3	0.253773	-18.6434	-14.0728	-0.148336	9.16196	-128.131	NA	-3461.99	NA	-305.832	-0.682754	1.18952	-0.36807	0.25336	NA	-3629.6	NA	-7.45109	-18.1753	-7.57992	-18.2082	-9.71078
GO:0007213	acetylcholine receptor signaling, muscarinic pathway	3	0.301364	-28.0142	19.173	-98.3014	-20.9784	122.532	-181.272	9681.96	NA	-1.02018	-1.29535	1.52543	-0.257306	0.578993	NA	-43.3386	-0.930378	4.40475	-0.887485	2.87048	-0.708685	-2.83001
GO:0007250	activation of NF-kappaB-inducing kinase	3	0.545737	-399.401	NA	-15.6268	NA	658.594	5984.86	-192140	-82.0142	36.2937	23.4309	-15.6453	25.654	-18.6891	NA	-35544.6	NA	-1340.26	-450.646	1508.31	6.03665	-143.088
GO:0007262	STAT protein nuclear translocation	3	0.312748	-32.9561	10.7373	23.8819	NA	-40.2989	-9426	-149899	-2.54338	2.55654	-1.20009	2.00127	1.56691	-0.734111	NA	-3978.3	0.258257	-15.6163	-28.6682	-26.377	-3.77787	-155.492
GO:0007341	penetration of zona pellucida	3	0.7222	-16.5115	NA	-11314.4	NA	-2168.41	NA	-4.69672e+06	NA	-53.7277	NA	20.021	NA	-7.35501	NA	3379.32	NA	-347.094	-42.1662	4.89288	NA	-511.887
GO:0007350	blastoderm segmentation	3	0.522836	-36.2157	0.897857	36.8011	17.0748	-14.2584	638.679	79503.7	12.5206	-20.1508	7.59941	-7.4366	-12.8078	12.0406	NA	-2118.07	6.93933	-32.9104	9.46853	-40.5154	-12.9265	-8.41097
GO:0007351	regional subdivision	3	0.480275	-360.112	332.944	-1608.68	NA	2566.44	5843.49	-631757	62.0417	-67.6832	-28.1998	25.0173	4.52054	6.46425	NA	-3703.91	-236.247	1247.7	36.035	-404.962	89.0935	-805.466
GO:0007386	compartment specification	3	0.46995	-44.8876	NA	44.4682	NA	-29.2414	22469.3	-84082.5	-20.3626	20.0309	5.80386	-5.87424	-2.20647	2.36756	NA	-296.369	NA	-25.0084	-15.9581	49.3267	-10.9356	-56.2446
GO:0007412	axon target recognition	3	0.754766	-43.9203	21.9557	-20.0947	NA	50.104	-553.3	43429.1	-9.38139	16.1567	-3.16089	3.25821	-5.57307	6.48595	9.94093	412.915	NA	-31.4066	7.37435	14.356	2.30505	31.2279
GO:0007435	salivary gland morphogenesis	3	0.622584	-59.7146	19.9348	41.5336	-94.0269	14.5389	-13275.3	87199.5	7.73676	-19.0835	-0.659813	2.61737	5.7316	-7.48933	NA	-3452.6	NA	-255.99	-33.2082	-64.5606	8.74931	-124.847
GO:0007468	regulation of rhodopsin gene activity	3	0.530315	-48.8361	10.4866	-55.118	-11.8395	139.603	3359.95	-214109	15.0133	-25.5859	-4.55798	3.34668	3.05234	-2.24971	NA	922.635	NA	2.93111	6.66203	-34.1975	-4.21628	-9.80085
GO:0007520	myoblast fusion	3	0.324166	-353.995	-14.6313	898.73	95.858	-1503.08	NA	-7.98716e+06	NA	81.5783	NA	26.971	NA	-42.6803	NA	-6677.62	85.5745	435.618	-338.841	1406.32	NA	-29.0788
GO:0007525	somatic muscle development	3	0.296465	-37.8394	24.7773	0.231165	-27.2345	-72.69	17814.3	-393283	47.159	-58.1288	-18.174	14.4348	1.81362	0.175346	NA	3755.88	-16.7195	-124.588	-34.3122	-80.3898	10.2596	249.093
GO:0007529	establishment of synaptic specificity at neuromuscular junction	3	0.481864	-49.02	28.6113	-59.794	NA	102.862	NA	-51916.9	-6.38846	10.4211	1.09737	-2.52074	-8.92967	14.0373	NA	-155.954	NA	34.0656	12.043	-7.23936	-4.77918	14.1968
GO:0007638	mechanosensory behavior	3	0.590283	-15.8436	-16.717	2.93155	0.46567	-17.1745	NA	-14028.8	-13.7439	30.425	-5.17046	0.146381	-6.62293	3.90188	NA	-6814.84	0.319309	-270.969	-17.5392	-0.613772	26.1935	-1132.73
GO:0008045	motor axon guidance	3	0.410643	-102.133	19.4788	35.5271	-138.82	340.035	2322.77	-201902	-0.37423	8.68697	47.8407	-56.1101	-2.45925	2.81658	NA	-1326.95	-14.303	-0.0450795	NA	297.751	11.0044	-43.3826
GO:0008090	retrograde axon cargo transport	3	0.0632777	-35.7732	-2.82693	-13.7422	0.657994	19.7959	NA	-957.253	5.76321	-8.57575	-5.45125	6.05079	1.50853	-1.74727	NA	383.877	NA	-18.9629	-24.4328	12.224	7.91878	-18.685
GO:0008209	androgen metabolism	3	0.445459	-29.0446	NA	4.1003	NA	-1.20922	NA	8186.7	0.80634	-0.628889	-5.24548	5.61135	-5.26118	4.74481	NA	368.258	NA	-2.47183	0.67665	-9.01088	0.605486	-15.3172
GO:0008347	glial cell migration	3	0.48054	-756862000000000	900382000000000	-4.22962e+15	-3.21673e+15	8.68822e+15	6.70875e+16	1.57252e+18	-322077000000000	301358000000000	-616692000000000	486581000000000	285354000000000	-322847000000000	NA	3.49279e+16	655818000000000	-7.09192e+15	-776085000000000	1.09224e+15	-358597000000000	4.03084e+15
GO:0008354	germ cell migration	3	0.395751	-20.4876	-13.0829	41.1284	1920.48	-11850.8	17108.7	-2.28987e+06	-89.2935	250.74	-154.286	162.777	5.30368	-10.1226	NA	-1570.99	-9.25786	27.9021	-14.8854	6.97529	77.0436	-2564.53
GO:0008595	determination of anterior/posterior axis, embryo	3	0.53892	-41.961	7.20005	14.8966	NA	15.5149	782.452	39697.7	16.5429	-27.5855	2.86548	-3.4745	-9.79936	9.10208	NA	661.025	-8.57074	-1.93684	14.2552	13.7015	-3.05404	50.9388
GO:0008635	caspase activation via cytochrome c	3	0.730937	-53.605	3.50244	-296.755	-49.547	357.315	2153.8	366024	-3.82975	9.31205	-0.838641	-0.131616	-7.63836	3.39835	NA	794.441	-6.49669	26.3924	-6.29814	-66.1857	6.40005	-9.8018
GO:0009065	glutamine family amino acid catabolism	3	0.715383	-135.318	NA	57.918	NA	210.939	NA	45054.6	NA	8.21178	7.458	-6.19963	-11.2729	9.40049	NA	146.381	NA	-221.139	48.2358	35.2983	-31.7196	341.465
GO:0009069	serine family amino acid metabolism	3	0.517607	-137.888	196.372	-145.995	NA	190.08	NA	-39281	NA	-6.54655	9.51564	-10.1279	-6.16901	6.57007	NA	-10244	-23.0738	-21.4406	86.4795	273.588	-56.7358	-25.1975
GO:0009083	branched chain family amino acid catabolism	3	0.766614	-190.925	NA	-533.612	NA	-796.544	NA	508466	NA	-15.4747	-25.7077	22.354	-9.08302	16.1741	NA	3079.79	NA	262.933	-81.8626	775.541	2.41255	103.022
GO:0009084	glutamine family amino acid biosynthesis	3	0.421697	-58.2423	NA	-581.747	NA	715.394	NA	74121.9	NA	7.84554	-8.31235	6.5137	1.29704	-0.255993	NA	800.881	NA	109.979	-23.4732	-59.7295	44.8275	-561.509
GO:0009120	deoxyribonucleoside metabolism	3	0.624835	-24.5351	-13.2112	10.8945	112.764	-293.051	NA	18089	NA	3.1935	-13.7179	12.313	0.631746	-1.63161	NA	-3458.31	NA	-256.761	-32.0907	12.5068	NA	-699.617
GO:0009135	purine nucleoside diphosphate metabolism	3	0.843196	-21.3506	-16.237	-5887.81	NA	5626.65	NA	-16699.8	NA	-0.292328	-0.0993387	0.470857	-1.41816	1.90281	NA	-3808.19	NA	-4.57748	-16.8728	-0.16582	-16.2291	-2.43332
GO:0009154	purine ribonucleotide catabolism	3	0.95195	-28.2449	NA	4.55824	NA	2.53399	NA	-1212.7	NA	0.0292663	-3.53244	3.98035	-0.575285	0.882552	NA	21.2943	NA	-1.3901	0.438494	-0.452493	0.491607	-2.0521
GO:0009179	purine ribonucleoside diphosphate metabolism	3	0.688973	-50.5305	-0.24557	-290.052	NA	314.789	NA	-66393.5	NA	-63.1391	-5.16836	9.1662	-0.73236	1.46962	NA	-2269.26	-6.63001	-20.8625	-17.1693	0.702793	-16.6855	4.96538
GO:0009203	ribonucleoside triphosphate catabolism	3	0.701951	-26.5579	NA	-18.2683	NA	39.1603	NA	8319.21	NA	-0.345594	-5.21804	4.32734	-1.70629	1.397	NA	31.3983	0.322721	5.36843	0.594298	-9.37367	2.5697	-16.0001
GO:0009218	pyrimidine ribonucleotide metabolism	3	0.756156	-56.2008	15.2858	-43.2843	-34.0058	70.3118	5953.28	45241.3	NA	-1.83573	3.13955	-3.75597	2.95153	-2.1736	NA	-387.686	NA	30.6931	-8.6071	-2.47247	21.066	43.46
GO:0009220	pyrimidine ribonucleotide biosynthesis	3	0.623577	-963.321	60.6745	970.958	NA	-4238.29	13666.8	201394	NA	-15.1297	-70.4464	169.6	15.4357	-24.1696	NA	-1011.04	12.0732	108.05	-12.6392	-108.484	57.0689	711.609
GO:0009251	glucan catabolism	3	0.47968	-34.1196	NA	-39.5054	NA	-32.8405	532.886	-224630	NA	-4.00985	1.14599	-2.38463	-4.26994	6.15305	NA	544.333	NA	-13.8888	-15.4266	41.7789	17.2444	-69.8411
GO:0009263	deoxyribonucleotide biosynthesis	3	0.762576	-24.2813	NA	16.838	NA	-279.632	NA	44433.6	NA	2.01566	-5.09012	4.35742	-2.42153	1.18093	NA	-3782.08	0.671256	-142.002	-27.4401	48.6457	1.83871	-44.8391
GO:0009264	deoxyribonucleotide catabolism	3	0.491197	-31.3327	30.2593	-11.3825	NA	-10.2016	NA	-171335	NA	-1.28296	-11.1622	4.83058	0.0561377	-5.31697	NA	-330.07	-2.94199	-3.09897	0.0981359	30.5643	4.2993	-4.09434
GO:0009296	flagellum biogenesis	3	0.556195	-27.3326	-44.6222	-0.534689	44.6092	1.84117	62.8358	-2212.44	-0.467144	1.1271	-0.889462	1.11368	-0.734522	0.965738	24.6989	60.4364	-0.084198	0.576136	0.312668	0.398118	-0.0779677	-0.0832409
GO:0009396	folic acid and derivative biosynthesis	3	0.552025	-58.5537	NA	-35.7569	NA	47.279	2014.97	103185	-12.3773	8.60276	-28.4015	34.5792	-20.0108	9.62458	NA	-3299.25	16.3776	-21.1938	-24.4249	43.9525	-6.46041	-87.4757
GO:0009435	NAD biosynthesis	3	0.590482	-8524.61	NA	-1.05846e+06	NA	967970	NA	2.87687e+06	NA	259.103	-234.099	695.337	46.7664	344.025	NA	-20373.4	NA	-816.19	2370.76	-5287.05	3448.45	-23862.6
GO:0009994	oocyte differentiation	3	0.337172	-31.3645	-16.7755	-181.097	9.60163	174.38	-4159.76	278.634	-9.44145	1.58266	1.66811	-0.673503	-1.26863	1.36731	NA	-4015.33	-18.6333	2.46932	-18.6608	4.42452	-17.4789	4.83838
GO:0010033	response to organic substance	3	0.510392	-56.5931	10.9693	-90.2588	-114.277	466.02	NA	-130633	-4.94451	9.01093	-17.3395	22.0853	5.76707	-8.00554	NA	-4917.97	NA	13.9526	-0.776747	-35.6602	3.09806	-73.3088
GO:0014014	negative regulation of gliogenesis	3	0.510988	-22.4867	-1.99072	2.24637	-3.86113	-4.64878	NA	-3.859e+06	0.641601	1.25132	0.996	-0.708819	-0.814955	1.32272	NA	-2573.82	-10.5448	4.46705	-25.9494	39.228	-18.0793	-35.0842
GO:0014015	positive regulation of gliogenesis	3	0.0997485	-56.9685	2.87476	-28.1522	NA	64.668	NA	22269.8	-26.8402	14.1144	-1.48183	2.55901	-6.97341	6.31588	NA	1404.62	7.6327	-51.1953	-50.4048	181.457	17.5395	-182.764
GO:0015012	heparan sulfate proteoglycan biosynthesis	3	0.511186	-511.339	NA	-29635.6	NA	23066.7	NA	-2.73843e+06	66.6579	-14.9485	-14.0658	30.8546	70.2464	-82.7035	NA	11535.1	-52.507	66.56	-291.925	644.209	-74.0301	730.581
GO:0015669	gas transport	3	0.563807	-28.5993	114.243	6.69813	NA	-8792.59	NA	-6.13149e+06	NA	1.66647	NA	-3.80003	NA	-0.2917	NA	-2628.11	NA	-194.503	-4.43195	-22.0128	NA	-355.695
GO:0015671	oxygen transport	3	0.485968	-26.5747	-0.169163	4.16832	25.2436	-0.806297	NA	-10392.3	NA	0.428743	-4.42415	3.58987	-0.404174	-0.196983	NA	234.227	NA	-4.82725	0.345882	-9.09379	NA	0.442731
GO:0015701	bicarbonate transport	3	0.196518	-18.8077	12.1685	-278.345	-36.0915	348.883	NA	6914.26	-7.68039	-0.51272	0.0630529	-0.234955	-0.389435	0.658977	NA	-3744.16	-8.28637	-7.08749	-8.71063	-3.20637	-17.454	-11.7596
GO:0015800	acidic amino acid transport	3	0.598226	-16.7182	-18.7169	2.25359	19.4213	-12.8302	NA	-5.85409e+06	NA	20.9034	-29.4895	26.8137	-12.9678	13.7024	NA	-3835.8	NA	7.34304	-17.7349	0.99785	53.114	-2861.7
GO:0015802	basic amino acid transport	3	0.404355	-31.5807	-36.5291	14.3403	NA	-17.349	NA	-8692.44	NA	0.372923	8.03451	-9.02344	-0.49011	0.277919	NA	-172.168	2.12758	22.473	-9.69378	-0.957326	-2.58765	18.7805
GO:0015816	glycine transport	3	0.749801	-83.775	13.0384	31.7023	NA	-34.0003	NA	-39572.1	NA	-0.758203	-0.656268	-0.524196	-2.46943	9.97142	NA	653.629	NA	-30.5777	1.61387	28.8448	-7.65191	-33.8826
GO:0015844	monoamine transport	3	0.706447	-34.8789	22.37	4.05703	NA	-9.51497	NA	28369.4	3.08907	-3.61925	-9.54716	10.6541	5.56059	-7.32115	NA	-996.87	NA	-27.3256	2.1378	5.44324	3.65371	-83.8423
GO:0015872	dopamine transport	3	0.362854	-64.0735	12.5927	59.5922	NA	-39.887	706.423	-29583.7	6.25476	-8.19192	4.82157	-7.63457	-16.8644	27.4974	NA	858.073	7.08494	2.11741	5.16351	-50.3403	-0.368997	16.4642
GO:0015918	sterol transport	3	0.61067	-22.1821	20.5096	-13.1869	17.2485	38.9336	NA	99861.1	NA	19.4351	-2.184	0.765422	-0.337787	0.597492	NA	-444.339	0.608162	-90.1121	-1.35585	-394.372	4.56441	-30.191
GO:0016096	polyisoprenoid metabolism	3	0.599186	-17.9121	-14.0417	-12.4162	28.4269	-77.6525	NA	-5.41129e+06	NA	0.346007	-3.05177	3.36972	-0.327112	0.329931	NA	-3370.41	-18.7568	-0.417803	-18.1964	-8.87282	-18.7267	13.0856
GO:0016188	synaptic vesicle maturation	3	0.385954	-33.6955	NA	-208.451	NA	240.318	-171.021	-6053.05	-10.2316	0.418906	1.60704	-1.38158	-1.11191	2.36447	NA	-2894.18	NA	52.8114	-16.2354	-12.5382	-20.5894	11.8583
GO:0016198	axon choice point recognition	3	0.635425	-93.5713	14.864	116.885	25.7265	-341.986	-9078.58	80063.3	12.517	-2.01943	-5.25988	4.88769	8.54952	-10.2338	NA	-2614.66	-33.4654	64.9068	35.9504	156.213	-6.39032	-82.1563
GO:0016338	calcium-independent cell-cell adhesion	3	0.720148	-46.5891	3.40949	-254.278	22.9989	406.464	NA	-169546	NA	-25.2204	-9.1322	9.7989	0.0359545	-3.34257	NA	4625.19	NA	-59.781	-11.0073	0.543245	-10.5715	73.2159
GO:0016441	posttranscriptional gene silencing	3	0.38569	-165.249	33.0045	-35.1896	1.95923	49.6315	2893.12	354279	NA	33.4429	-39.5678	21.7771	37.9146	-35.2975	NA	740.313	30.1623	-114.524	-69.3755	496.085	-80.0941	605.224
GO:0016444	somatic cell DNA recombination	3	0.0390469	-27.1121	0.36062	-3.23796	NA	7.22558	NA	-5984.96	0.0315657	0.238855	-4.31592	4.87163	-0.168884	0.0139534	NA	101.398	-0.293446	2.62207	-0.209132	1.87736	0.371692	-4.34976
GO:0018107	peptidyl-threonine phosphorylation	3	0.238086	-31.7283	-3.65446	6.33121	15.8598	-17.7574	575.653	22129.7	NA	-1.55293	-3.74792	3.67481	-10.4123	12.1443	NA	244.663	NA	14.7238	1.15514	-8.42246	1.29061	5.04443
GO:0018195	peptidyl-arginine modification	3	0.276476	-81.3893	NA	-34.602	NA	178.47	1823.16	266583	NA	-15.0869	51.7665	-44.9985	-38.6551	29.9616	NA	3283.41	NA	-157.653	-11.4331	97.8948	54.311	123.202
GO:0018208	peptidyl-proline modification	3	0.18381	-76.7069	1.65862	30.8294	7.84265	-44.8486	NA	-38232.9	NA	-0.648248	-14.9299	20.7246	2.14559	-2.82628	NA	663.507	-29.9907	76.9888	3.26375	2.85023	20.7912	-27.7207
GO:0018210	peptidyl-threonine modification	3	0.241064	-31.0183	-1.65762	4.86407	10.368	-18.1252	-416.51	19445	NA	-1.61861	-3.73915	3.50871	-9.69002	11.4614	NA	336.361	NA	10.9479	-0.623734	-6.32823	-1.65355	6.08585
GO:0018401	peptidyl-proline hydroxylation to 4-hydroxy-L-proline	3	0.160908	-70.2816	4.06657	44.6404	-6.101	-85.5805	NA	4202.43	NA	-3.59178	-13.581	19.0035	1.83225	-2.2238	NA	899.943	-15.1055	41.7748	-10.9446	-32.7373	18.0051	-15.7635
GO:0018410	peptide or protein carboxyl-terminal blocking	3	0.335782	-1.1795e+15	NA	283295000000000	NA	2.96326e+15	5.75575e+16	-7.32029e+18	NA	-257421000000000	2000870000000	-35654900000000	-126017000000000	161460000000000	NA	-2.87384e+16	NA	746058000000000	144795000000000	-233895000000000	767845000000000	-2.43345e+15
GO:0019218	regulation of steroid metabolism	3	0.185597	-26.7805	1.50898	-4.58848	0.980874	6.39004	162.631	-18892	3.41928	-11.3457	-2.65131	2.96686	0.642874	-0.773913	NA	56.3344	-1.20924	-3.32628	0.636882	-2.55364	0.0609458	-0.11205
GO:0019363	pyridine nucleotide biosynthesis	3	0.671565	-158.643	101.519	-139.055	NA	-69.0966	NA	-488208	NA	2.80445	15.1344	-6.32775	-5.50275	4.65454	NA	1317.45	NA	-476.932	60.0923	-35.6708	25.2466	-348.118
GO:0019377	glycolipid catabolism	3	0.565859	-26.522	NA	-0.485494	NA	3.05952	-41.3828	-1705.08	-0.123034	0.211991	-2.3053	2.60414	0.243641	-0.280784	NA	22.2914	NA	-0.138739	-0.0390129	-1.16349	0.0191795	0.610702
GO:0019432	triacylglycerol biosynthesis	3	0.665078	-78.7693	NA	68.5448	NA	-145.699	NA	-79174.7	NA	-12.6686	-0.143828	-1.32537	-6.42479	13.1986	NA	-627.693	-18.1393	120.529	10.9146	6.46909	13.0723	46.8043
GO:0019471	4-hydroxyproline metabolism	3	0.544943	-160.392	19.0714	243.032	-44.0577	-645.072	NA	11224.9	NA	-15.5024	15.7287	-21.3018	-5.65658	18.7116	NA	4302.34	-22.8134	126.876	34.9408	-288.453	12.9335	-41.9403
GO:0019511	peptidyl-proline hydroxylation	3	0.667891	-134.491	-6.2956	141.131	19.7176	-713.12	NA	12838.9	NA	-5.93298	21.3293	-25.7251	-12.6499	24.0744	NA	23.4195	-24.7522	165.293	-4.50122	-302.506	29.5411	-40.3145
GO:0019730	antimicrobial humoral response	3	0.493405	-168.673	12.3851	319.27	NA	-25.4087	NA	781286	NA	-8.34794	NA	2.41181	NA	-2.35526	NA	-1205.01	NA	-67.4543	-1.55937	219.08	NA	216.734
GO:0019731	antibacterial humoral response	3	0.742149	-17.8455	NA	6.67552	NA	-10.8036	NA	15000.2	NA	10.0326	NA	0.311613	NA	-6.29889	NA	-3962.11	NA	-261.662	-7.98413	5.07563	NA	-1053.85
GO:0019733	antibacterial humoral response (sensu Vertebrata)	3	0.515022	-17.9344	-1.13723	12.7829	NA	-19.1609	NA	-11154.5	NA	14.6595	NA	-3.71511	NA	-1.01265	NA	-11686	NA	-341.626	-9.00426	4.49559	NA	-939.486
GO:0019735	antimicrobial humoral response (sensu Vertebrata)	3	0.706795	-18.8296	-14.2285	8.5624	NA	0.204735	NA	30121.3	NA	10.2412	NA	0.246678	NA	-1.84612	NA	-4145.95	NA	-297.674	-9.07015	-3.51098	NA	-674.549
GO:0019827	stem cell maintenance	3	0.269989	-170.992	17.381	473.796	-79.1029	-483.927	4399.79	-240558	8.9378	16.2416	-53.3401	52.5671	NA	-37.4001	NA	-10407.5	-68.8758	178.75	104.123	-114.706	-7.09046	-90.4235
GO:0019934	cGMP-mediated signaling	3	0.385756	-26.8689	1.2159	1.61	NA	2.63133	NA	-132296	NA	0.799473	-1.87346	2.28439	0.493642	-0.477761	NA	155.5	-1.17149	-17.7135	2.28595	-16.0472	0.0903912	-2.47063
GO:0030091	protein repair	3	0.969685	-27.2461	NA	2.11476	NA	-1.55982	NA	-898.505	NA	-0.212261	-2.02103	2.15192	-0.410597	0.353851	NA	-19.3225	-0.137841	0.887285	0.0633763	-0.160066	-0.881544	8.34283
GO:0030168	platelet activation	3	0.175867	-17.7562	-15.4024	-542.52	5.43562	-308.303	-2946.79	10794.5	-19.6164	0.589206	-0.81847	1.39969	0.177385	-0.392974	NA	-3271.17	-17.6845	0.345954	-15.3156	-12.1093	-15.1478	-28.3384
GO:0030301	cholesterol transport	3	0.637014	-776469000000000	934686000000000	-4.33602e+15	-868516000000000	3.81982e+15	1.01366e+16	6.49389e+18	NA	-146362000000000	-172925000000000	119882000000000	-60478400000000	70597100000000	NA	4.90959e+16	900659000000000	-3.24952e+15	508222000000000	-4.5875e+15	367275000000000	-5.65983e+15
GO:0030501	positive regulation of bone mineralization	3	0.507479	-23.4269	-17.9222	11.1367	NA	-5.69864	-6773.14	-53869.9	1.23374	2.00894	0.546618	-0.302912	0.347391	-0.253848	NA	3.95259	-8.92388	2.84489	-20.8367	24.5015	-18.0527	-1.58506
GO:0030539	male genitalia development	3	0.27866	-2.24615e+15	NA	1.41503e+15	NA	-1.86905e+15	NA	6.22735e+17	-291231000000000	431153000000000	-250414000000000	291613000000000	286944000000000	-240879000000000	NA	8.67898e+15	NA	-301839000000000	1.9831e+15	21018100000000	1.38104e+15	-2.14861e+15
GO:0030856	regulation of epithelial cell differentiation	3	0.319433	-32.2359	-18.4065	5.39621	8.65663	-0.312823	-12697.5	6354.11	1.0171	-0.476258	-1.77441	2.92799	-1.32625	2.59439	NA	-3801.85	-19.5617	-4.98228	-17.9327	0.99111	-15.6426	-104.168
GO:0030859	polarized epithelial cell differentiation	3	0.265158	-107.315	48.1407	-593.021	-30.6363	-3698.52	NA	-1.22521e+06	-100.573	147.028	37.6351	-36.0037	-17.5718	14.8335	NA	-64528	-118.664	600.624	30.7436	-25.3677	43.1092	-1981.62
GO:0030865	cortical cytoskeleton organization and biogenesis	3	0.181559	-16.3363	-11.831	5.05313	-436.749	-185.762	31829.5	-5.93121e+06	NA	3.04097	-52.1028	50.0037	-1.44652	2.99729	NA	-4094.35	NA	-333.985	-18.1442	-0.503787	57.4311	-687.863
GO:0030866	cortical actin cytoskeleton organization and biogenesis	3	0.39542	-15.8693	-13.7982	0.406446	517.09	-96.5801	7462.92	-3.38973e+06	NA	10.7457	-1.86941	-3.6147	-31.1686	35.4682	NA	5709.21	NA	-311.633	-17.128	-0.439286	94.893	-3016.66
GO:0030968	unfolded protein response	3	0.520254	-626143000000000	411719000000000	365762000000000	-1.89211e+15	123737000000000	NA	5.61209e+17	NA	-139812000000000	-69397400000000	-2356230000000	114806000000000	-90453400000000	NA	1.63103e+16	NA	-2.50414e+15	-165700000000000	-649837000000000	-213743000000000	4.26372e+15
GO:0031018	endocrine pancreas development	3	0.689966	-192.36	23.3094	-105.78	NA	170.702	NA	-440464	NA	1.22354	-30.1964	48.3561	12.2501	-16.7654	NA	1462.96	NA	-24.0306	38.7017	-8.09379	100.53	-336.198
GO:0031047	RNA-mediated gene silencing	3	0.501059	-34.5699	-23.676	-28.8714	46.1325	57.8099	444.536	-26710	NA	-0.895831	-1.89241	-3.26745	-3.10782	1.52514	NA	132.566	6.03345	-0.444948	-3.67365	-2.50034	-10.3372	68.8062
GO:0031050	dsRNA fragmentation	3	0.653693	-38.2976	-33.7904	23.8446	60.8009	-39.4678	2515.72	-96329.7	NA	-3.9614	-2.68743	-1.92115	-6.60143	6.33005	NA	1175.35	7.50067	-11.4996	-1.18508	15.9923	-22.8399	99.0767
GO:0031099	regeneration	3	0.114707	-62.6438	65.2697	-67.9107	-152.718	91.4144	1282.7	179729	-49.4315	10.8832	15.3683	-17.7577	6.37382	-1.9075	NA	1826.4	NA	-235.498	15.9224	-306.043	-14.951	79.0228
GO:0031342	negative regulation of cell killing	3	0.985703	-26.1086	22.5288	2.12038	-21.702	4.71335	NA	14523.6	NA	0.432132	NA	1.05445	NA	-0.246908	NA	79.2837	NA	-19.215	-18.7852	0.441433	NA	14.899
GO:0031424	keratinization	3	0.914383	-26.2791	0.122857	-1.51258	2.20514	4.9197	793.58	-4541.26	-0.124167	0.309006	-2.5026	2.6248	0.0215192	-0.164538	NA	-2.93662	NA	-0.416084	-0.112932	-1.25937	0.40269	1.13964
GO:0031572	G2/M transition DNA damage checkpoint	3	0.345976	-77.2637	-17.6236	128.156	37.209	-212.271	1024.1	17226	NA	-9.29801	-3.39816	5.05496	1.48287	-0.654513	NA	-6976.56	-13.5894	31.5726	-62.3941	200.495	-19.6805	31.7144
GO:0031576	G2/M transition checkpoint	3	0.372849	-2.3635e+15	-210620000000000	963087000000000	748649000000000	-1.41827e+15	2.09438e+15	-1.40162e+18	NA	-176874000000000	51408400000000	-48658900000000	-884623000000	-2690500000000	NA	7.95888e+16	285208000000000	-700243000000000	-471597000000000	1.74426e+15	-290456000000000	930899000000000
GO:0035089	establishment of apical/basal cell polarity	3	0.617554	-19.0182	-10.3119	-3.18034	13.9194	-30.5678	NA	-7.36911e+06	-12.2774	3.96103	-1.46831	1.84925	-0.481806	0.374756	NA	-3034.46	-19.3812	12.3538	-23.2084	12.8343	-14.9107	-29.0434
GO:0035176	social behavior	3	0.663622	-2.35428e+15	-277081000000000	-506283000000000	NA	-434381000000000	5.30235e+17	-2.71874e+18	NA	545874000000000	NA	51866700000000	NA	-44898000000000	NA	3.64837e+16	NA	-174497000000000	-397045000000000	3.73844e+15	NA	-4.22381e+15
GO:0035194	RNA-mediated posttranscriptional gene silencing	3	0.438774	-48.7214	-29.89	35.2804	49.2292	-51.6705	7529.59	-13313.6	NA	-2.12117	-1.04575	-3.32362	-5.69064	5.00695	NA	880.62	7.92538	2.59828	-3.31606	31.3253	-9.3398	74.7757
GO:0035195	miRNA-mediated gene silencing	3	0.403031	-478.187	125.631	821.808	-221.71	-761.386	10749.5	1.00195e+06	NA	141.042	-105.934	69.0269	160.645	-161.375	NA	-12061.9	-27.9097	-21.0981	-43.4997	970.206	83.1763	786.506
GO:0035196	miRNA-mediated gene silencing, production of miRNAs	3	0.345909	-257.903	107.878	-179.251	-48.435	132.616	55655.9	217192	NA	59.2745	-99.9395	60.2086	87.4128	-87.6434	NA	-32705.2	-10.2141	-349.226	-6.82319	898.172	-123.557	1063.77
GO:0035265	organ growth	3	0.494407	-155.69	-62.9725	-625.53	241.041	682.294	818.189	77057.2	-9.69071	31.6595	30.3782	-31.3076	-71.3524	70.4898	NA	6070.02	33.1329	89.8567	-70.7704	107.301	43.7752	-327.095
GO:0042033	chemokine biosynthesis	3	0.703535	-51.9717	10.0965	34.376	NA	15.217	482.15	36273.2	0.55135	-1.61912	-5.70226	4.21801	4.25521	-1.83398	25.9203	843.757	-11.0257	101.165	-14.3286	48.0529	1.693	-28.1594
GO:0042074	cell migration during gastrulation	3	0.259399	-44.0922	6.62361	11.2739	-4.44647	6.0296	NA	-59465.8	1.86269	0.618225	-4.97533	5.07299	-11.6816	10.5376	NA	989.925	0.637815	-54.2237	24.3544	-54.1859	-4.0203	22.5613
GO:0042092	T-helper 2 type immune response	3	0.245168	-47.1172	6.83864	-10.5633	26.7766	16.2327	163.014	-36874.2	7.2897	-2.93697	-2.24101	2.45463	0.852557	-0.238586	NA	326.627	NA	13.7543	-4.53506	-6.47928	8.5754	-142.429
GO:0042176	regulation of protein catabolism	3	0.261649	-16.1966	11.8718	-75.0647	-36.1775	-95.0683	1416.06	20977.2	-2.85731	10.9296	-10.3396	6.10145	-6.97922	8.68331	NA	-3819.1	12.6369	-233.934	-17.6518	-3.24855	31.281	-1015.88
GO:0042214	terpene metabolism	3	0.466111	-48.9993	NA	52.3061	NA	-30.3632	NA	49591.5	NA	-2.79333	-3.59892	3.07836	3.08307	-2.43537	NA	79.1256	-39.1879	105.531	11.5922	-30.9086	-18.2034	117.524
GO:0042223	interleukin-3 biosynthesis	3	0.902319	-29.8914	1.21991	8.06008	-0.766967	2.56551	217.729	3275.05	NA	-0.570091	-7.39863	5.88078	-0.524799	-0.230657	NA	196.043	NA	-15.4405	-2.8256	14.3037	2.52369	39.5361
GO:0042246	tissue regeneration	3	0.533625	-85.3238	-6.39919	207.412	-2.96111	-176.964	-1148.2	96070.9	9.94342	-3.23624	33.0389	-36.2793	3.63382	-2.81409	NA	-3788.86	NA	-517.209	-2.22027	-340.031	-5.48828	92.1286
GO:0042253	granulocyte macrophage colony-stimulating factor biosynthesis	3	0.926536	-29.9497	0.282714	7.29583	0.727984	-2.74054	230.344	5737.12	NA	0.266914	-8.23246	6.15051	0.682799	-0.55531	NA	308.333	NA	-25.4265	-2.34071	18.4529	4.43523	15.5128
GO:0042307	positive regulation of protein import into nucleus	3	0.454759	-20.2281	-15.6622	4.32068	-2.44783	-0.346318	84.1927	-4307.57	NA	0.606327	-1.20048	1.48291	1.5582	-1.43158	NA	-3488.25	-8.35757	0.132218	-19.3652	8.90289	-14.8754	-26.1107
GO:0042311	vasodilation	3	0.886087	-34.963	14.8321	-59.1281	-89.1569	374.91	-4301.95	32768.4	NA	-7.16798	-10.6211	8.71986	NA	0.408702	NA	-50.8265	NA	0.814213	NA	-0.837367	-13.8968	42.0853
GO:0042326	negative regulation of phosphorylation	3	0.308578	-1.46829e+15	NA	-19177900000000	NA	557753000000000	NA	9.0865e+17	NA	-13585100000000	-73581600000000	150512000000000	-68524900000000	97312400000000	NA	-3.53123e+15	NA	-1.11454e+15	-592798000000000	-16193800000000	353548000000000	-3.88246e+15
GO:0042345	regulation of NF-kappaB import into nucleus	3	0.607824	-137.876	37.0407	416.829	14.4739	-284.606	11326.2	-350220	-1.24991	18.0423	71.8726	-80.6406	34.2268	-32.4751	NA	-5724.14	NA	-261.541	-7.10489	-41.5446	22.6913	209.257
GO:0042348	NF-kappaB import into nucleus	3	0.440528	-19.6326	-16.3563	2.50313	-2.34324	3.25978	120.853	-4773.42	NA	0.370903	-1.49065	1.70211	1.31225	-1.20433	NA	-3396.56	-8.19409	-0.0692858	-20.0406	10.2418	-15.6077	-25.3054
GO:0042391	regulation of membrane potential	3	0.449762	-133.536	159.189	-52.8992	-187.156	19.7741	NA	-1.30012e+06	NA	62.5672	13.9449	-17.9402	-18.4004	19.9278	NA	-5753.65	NA	-135.372	-100.56	569.348	-64.8351	429.197
GO:0042396	phosphagen biosynthesis	3	0.846042	-42.2627	5.90534	-49.5163	NA	100.768	NA	27618.6	NA	1.11532	11.2949	-14.6593	1.41208	0.652551	NA	-825.677	NA	-8.06322	3.63616	7.31052	20.5155	-8.27273
GO:0042415	norepinephrine metabolism	3	0.312682	-2.00391e+15	-2.39097e+15	-915568000000000	1.02927e+15	-648099000000000	-8.09997e+16	-2.17603e+17	157091000000000	-123211000000000	-56202700000000	142525000000000	-193323000000000	374983000000000	NA	-1.65959e+15	251450000000000	-3.32042e+15	667900000000000	-7.54037e+15	-313632000000000	-6.3037e+15
GO:0042559	pteridine and derivative biosynthesis	3	0.286735	-44.0195	NA	-1486.04	NA	1711.52	NA	479628	NA	44.5653	16.921	-24.2591	-4.42854	10.6418	NA	1758.71	15.7748	-199.71	-0.939709	-290.95	4.91104	-658.895
GO:0042574	retinal metabolism	3	0.515952	-17.984	-13.5773	-5.50528	10.5876	-89.9705	NA	-5.03001e+06	NA	0.505076	-2.84986	3.18753	-0.385407	0.40884	NA	-3426.11	-18.3469	-0.11269	-18.3536	-12.017	-19.8191	14.2099
GO:0042590	antigen presentation, exogenous antigen via MHC class I	3	0.375099	-147.965	44.5013	274.021	-360.894	-1401.22	NA	146056	10.8782	57.3219	60.8268	-51.4054	-18.9999	6.1529	NA	-79566	NA	-4169.94	-150.745	250.756	42.064	544.447
GO:0042711	maternal behavior	3	0.0565126	-28.9066	6.02745	3.83461	-9.8098	-2.08202	NA	-2551.61	-0.638899	1.32235	-2.22677	2.79255	-1.09127	1.60364	NA	19.7115	0.0876258	0.533552	-0.567124	3.26407	0.363965	-3.10486
GO:0042773	ATP synthesis coupled electron transport	3	0.648861	-27.5774	NA	2.6184	NA	-1.95309	NA	1391.91	NA	-0.103451	-0.366777	0.358601	-1.07668	1.80731	28.0184	31.129	NA	-1.05384	0.0615835	-0.170436	-0.1395	1.30731
GO:0042775	ATP synthesis coupled electron transport (sensu Eukaryota)	3	0.63099	-27.3347	0.937119	2.40317	NA	-2.05023	NA	843.402	NA	-0.0886149	-0.245161	0.152081	-1.18095	1.98358	27.6991	18.834	NA	-0.95282	0.111903	-0.215155	-0.112918	1.26292
GO:0042982	amyloid precursor protein metabolism	3	0.57645	-80.4279	NA	-45.5126	NA	38.8044	762.4	-10518	-17.0128	12.0608	-23.9656	34.4911	0.432672	-0.141791	NA	-50.1125	-9.37746	46.886	-1.61325	-33.029	3.43643	-61.1726
GO:0043288	apocarotenoid metabolism	3	0.602462	-17.6749	9.8591	-4.63469	-20.1129	-272.02	NA	-4.89814e+06	NA	0.303954	-2.80835	3.09831	-0.447736	0.488439	NA	-2933.31	-18.6098	0.0114246	-18.2721	-9.38394	-18.1338	9.90943
GO:0043299	immune cell degranulation	3	0.894116	-29.5696	0.057663	10.555	1.24058	-12.3148	NA	4502.02	NA	0.896522	-7.26552	5.86751	-0.261213	-0.323872	NA	189.5	NA	-23.8201	-3.00163	18.3064	2.88272	21.2718
GO:0043300	regulation of immune cell degranulation	3	0.779066	-28.9883	1.03735	0.612029	-1.87574	5.66206	244.255	4727.02	NA	-0.569353	-6.9984	5.53947	-0.986714	0.234621	NA	282.922	NA	-4.4382	-2.3282	17.7704	0.524543	11.9669
GO:0043302	positive regulation of immune cell degranulation	3	0.815865	-30.1362	1.00084	12.6633	-0.0658728	-5.67444	280.867	3829.46	NA	-0.782815	-7.27786	5.86097	-1.05604	0.218959	NA	311.511	NA	-0.19135	-2.19576	12.3366	0.471254	9.13896
GO:0043303	mast cell degranulation	3	0.964399	-29.5714	0.543386	6.30924	1.17803	0.507837	2819.31	-9288	NA	-0.290234	-8.08491	6.28081	0.58544	-0.65819	NA	315.639	NA	-11.2421	-5.11999	15.6549	2.41305	22.3928
GO:0043304	regulation of mast cell degranulation	3	0.977104	-27.9624	0.727731	9.5192	-0.127538	-7.00201	3084.8	-14250.4	NA	-0.523579	-7.13827	5.71769	-0.716867	-0.162294	NA	475.744	NA	-24.0421	-2.9	6.87011	1.6739	38.9389
GO:0043306	positive regulation of mast cell degranulation	3	0.966905	-28.7834	1.20379	15.0715	-2.68665	-9.63755	4431.1	-26624	NA	1.55822	-7.21356	5.64162	-1.09473	0.316629	NA	286.408	NA	-0.366968	-3.03383	4.04269	0.477868	16.0181
GO:0043331	response to dsRNA	3	0.424014	-71.4167	-3.87677	-136.376	33.8833	201.244	3107.17	119031	NA	13.5905	-33.4147	19.9578	24.8079	-24.9758	NA	-10065	13.9755	-105.107	-13.3602	179.142	-31.0693	430.714
GO:0044273	sulfur compound catabolism	3	0.533956	-87.5386	NA	-384.13	NA	598.54	NA	514550	NA	-8.44525	-10.1849	9.42716	0.903999	0.357058	NA	2535.27	-11.0943	48.3825	52.2486	-94.9163	1.66878	-91.5474
GO:0045022	early endosome to late endosome transport	3	0.497121	-10.6772	-18.8841	24.3648	32.2275	-27.7584	NA	-6.03733e+06	NA	26.3697	NA	-5.74958	NA	0.417309	NA	-4433.55	NA	-530.758	-28.7568	-11.8665	NA	-1601.14
GO:0045026	plasma membrane fusion	3	0.58426	-68.9167	8.68923	-36.2429	-3.13844	-72.7941	NA	-60386.6	-19.1338	11.6664	3.39663	-2.97376	-25.947	15.6167	NA	-1217.11	8.54333	-18.233	6.32026	81.7629	9.93445	-83.1964
GO:0045072	regulation of interferon-gamma biosynthesis	3	0.604647	-30.9445	14.0678	-11.6174	-8.07047	-56.673	NA	82191.8	8.99758	1.62723	10.9647	-8.30206	-5.92655	1.97039	NA	173.029	-2.60159	11.332	-4.0287	-47.5379	-4.08337	-231.913
GO:0045073	regulation of chemokine biosynthesis	3	0.561557	-49.6457	4.27303	-22.2711	NA	62.0524	26.7788	50753.9	3.6188	-3.68379	-8.42347	6.38938	8.98762	-5.61338	-8.20888	1375.57	-10.4886	47.3	-33.7443	78.7129	-2.40854	-98.7701
GO:0045136	development of secondary sexual characteristics	3	0.498279	-275.257	56.8644	-554.164	22.067	551.667	23972.4	-300152	-57.3334	56.6999	-84.9007	120.216	37.4112	-51.1082	NA	-550.609	-17.5559	-288.318	-8.67965	-93.8602	-188.816	549.674
GO:0045197	establishment and/or maintenance of epithelial cell polarity	3	0.467898	-75.4057	NA	34.2581	NA	-8.40726	NA	-253777	NA	-13.2878	-5.24002	-0.894459	-0.846061	-1.15503	NA	1427.82	-13.1779	193.587	-18.6437	-219.67	-12.7454	14.0737
GO:0045213	neurotransmitter receptor metabolism	3	0.507546	-29.9675	0.779721	-4.92651	NA	25.681	569.546	-24609.7	NA	8.95239	-2.57408	2.47642	-5.06138	4.31497	NA	527.618	-4.08181	-2.30819	-3.43123	-6.33507	5.65483	16.3209
GO:0045348	positive regulation of MHC class II biosynthesis	3	0.526542	-45.6703	10.6373	30.8082	NA	12.0273	29.9163	14108.1	7.71796	-16.7697	-7.7752	5.24846	0.873825	-0.420844	6.41041	898.451	-0.219645	21.2828	-2.52355	48.0899	14.3706	-10.1461
GO:0045399	regulation of interleukin-3 biosynthesis	3	0.957113	-29.7924	1.04988	14.3891	-2.37828	-6.67022	205.705	29917.2	NA	0.715109	-7.17488	5.83719	-0.68511	0.150319	NA	273.617	NA	-19.9144	-1.62453	9.29875	3.84981	-17.9501
GO:0045401	positive regulation of interleukin-3 biosynthesis	3	0.722198	-28.8496	0.73939	11.7909	1.57352	-10.3637	NA	-34878	NA	0.73513	-8.04585	6.11242	0.453711	-0.525361	NA	350.342	NA	-10.7136	-4.12977	12.4687	2.13464	17.3499
GO:0045410	positive regulation of interleukin-6 biosynthesis	3	0.530116	-55.3158	-3.05335	-60.105	3.42614	101.149	44.2744	90816.9	2.03122	-2.43631	-10.6999	8.05517	11.9872	-6.40189	NA	1166.97	NA	45.5403	-23.7571	86.0455	8.0418	-159.438
GO:0045423	regulation of granulocyte macrophage colony-stimulating factor biosynthesis	3	0.894509	-29.0809	0.227575	14.5459	0.988994	-10.1688	216.166	26765.5	NA	0.00626322	-7.4377	5.84612	-0.277938	-0.26883	NA	60.5973	NA	-2.5719	-2.87608	8.33027	1.12116	24.5133
GO:0045425	positive regulation of granulocyte macrophage colony-stimulating factor biosynthesis	3	0.887748	-29.4861	0.233537	10.2204	0.841469	-11.3226	240.618	4684.79	NA	-0.513788	-7.49425	5.86679	-0.118071	-0.435689	NA	-71.5414	NA	-15.0165	-1.9213	18.0538	1.7529	43.9628
GO:0045620	negative regulation of lymphocyte differentiation	3	0.584359	-15.855	37.7489	-29.0277	25.1893	27.8015	NA	-2.88495e+06	NA	16.3191	NA	-2.84292	NA	8.50208	NA	-1827.6	NA	-323.218	NA	-322.299	NA	-1437.83
GO:0045662	negative regulation of myoblast differentiation	3	0.514165	-30.1927	4.76646	12.4816	NA	-32.4111	NA	23695.2	NA	14.6165	8.32725	-9.34405	2.88155	-3.07555	NA	-699.944	0.0613133	15.4814	1.33845	-11.7578	11.8324	-118.882
GO:0045668	negative regulation of osteoblast differentiation	3	0.476569	-142.019	115.998	-73.577	-89.6316	196.581	NA	-79952.2	-4.73455	-6.52347	-37.3054	41.5083	8.55425	-11.3702	NA	5587.4	-10.8733	-78.2827	-155.977	636.079	-39.8515	-107.865
GO:0045686	negative regulation of glial cell differentiation	3	0.617355	-19.7312	NA	-1.44206	NA	7.61232	NA	-3.96448e+06	-0.0611802	1.38629	-2.98062	2.94257	-0.564106	0.0634413	NA	-3178.6	NA	13.1189	-22.2809	20.6114	-15.0589	-30.6873
GO:0045687	positive regulation of glial cell differentiation	3	0.450159	-101.478	13.4558	-43.7498	-60.3889	31.6218	NA	-149859	12.6948	-0.333586	-28.5156	37.9247	10.18	-10.9301	NA	-4907.87	5.01905	-146.483	22.1514	23.7141	43.1967	-533.849
GO:0045744	negative regulation of G-protein coupled receptor protein signaling pathway	3	0.651244	-980.035	-223.449	2732.02	640.259	-764.416	-107880	6.00657e+06	NA	252.156	3.02378	9.58361	20.2919	-50.712	NA	-100685	61.4814	-244.232	-419.015	358.809	160.07	1461.46
GO:0045766	positive regulation of angiogenesis	3	0.543818	-16.1315	48.2486	-341.732	NA	-7769.17	NA	-1.23201e+06	NA	-11.3444	-9.52882	8.80221	2.19302	-1.32949	NA	2299.02	-17.6452	18.6815	8.92865	-324.322	0.513292	-305.509
GO:0045862	positive regulation of proteolysis	3	0.0855838	-37.7439	NA	1.35997	NA	33.3161	NA	-19870.6	NA	-9.5299	41.7869	-46.6176	-14.7202	16.5937	NA	1702.38	-1.42479	-79.3098	5.84873	-233.985	-6.7293	42.2552
GO:0045910	negative regulation of DNA recombination	3	0.999934	-27.4822	-27.9352	-0.942847	NA	-2.9452	925.434	-192.075	-0.198467	-0.65104	-0.681179	0.744335	-0.721694	1.39386	10.3155	-54.6507	-0.129999	-0.294942	0.139859	0.304541	0.194254	-2.74615
GO:0045923	positive regulation of fatty acid metabolism	3	0.704925	-70.4647	46.7916	-217.868	-48.6798	54.4491	NA	271995	NA	-65.1391	-13.7314	10.6678	6.66705	-3.78224	NA	4771.4	16.9528	-41.6764	-71.195	-61.793	-12.2258	316.226
GO:0045931	positive regulation of progression through mitotic cell cycle	3	0.179706	-27.5419	-2.3506	-8.54761	4.45472	15.1847	1008.35	-37369.5	0.363879	-0.767235	-1.3085	1.34264	-0.255993	0.651717	NA	-761.115	-1.75964	0.777802	0.198475	-0.92279	-0.600327	1.01243
GO:0045936	negative regulation of phosphate metabolism	3	0.308644	-626556000000000	NA	-9.99322e+15	NA	6.90559e+15	NA	3.41993e+18	NA	-41484600000000	-358191000000000	409027000000000	264045000000000	-284588000000000	NA	-8.66551e+16	NA	-453915000000000	-1.22614e+15	-652175000000000	-633892000000000	-1.42691e+16
GO:0045953	negative regulation of natural killer cell mediated cytotoxicity	3	0.990402	-26.1282	22.2865	-6.19191	-21.8449	20.573	NA	2923.48	NA	5.06406	NA	1.71663	NA	-0.722681	NA	-1116.93	NA	-30.1011	-18.2394	4.24671	NA	-65.1853
GO:0046209	nitric oxide metabolism	3	0.63152	-195.383	NA	-366.18	NA	618.875	3214.28	119798	NA	50.1641	-34.5096	51.0811	-12.528	11.9283	NA	1638.06	NA	212.869	4.21843	-39.2415	-22.3434	369.639
GO:0046325	negative regulation of glucose import	3	0.659717	-136.167	29.6503	-13.8603	-34.7362	203.8	2728.47	410318	-6.06906	35.8006	-148.83	159.496	27.5008	-33.6334	NA	-2280.68	11.3901	283.451	65.5314	-145.366	50.6664	-330.341
GO:0046427	positive regulation of JAK-STAT cascade	3	0.773961	-85.9733	51.5253	16.9119	NA	-16357.4	26581.6	30668.9	NA	-26.8232	NA	1.45754	NA	-1.63539	NA	8927.49	-51.1472	39.6317	NA	120.852	31.4335	-38.3237
GO:0046479	glycosphingolipid catabolism	3	0.402237	-26.3759	NA	-1.05457	NA	3.53863	7.48664	-413.883	-0.0397021	0.152458	-2.32156	2.60096	0.275221	-0.279925	NA	26.1635	NA	-1.29287	-0.277288	-2.71067	-0.0509837	-0.361584
GO:0046513	ceramide biosynthesis	3	0.2917	-77.9182	15.1221	67.3845	-14.5428	-106.922	NA	-192577	NA	12.5442	-28.0808	29.616	-24.9723	20.3633	NA	-2928.66	-26.099	175.006	18.1362	-159.397	24.1732	-59.7821
GO:0046520	sphingoid biosynthesis	3	0.338761	-44.0262	NA	13.7074	NA	-17.6207	NA	46914.3	NA	2.87932	4.5153	-4.71787	1.41245	-1.21808	NA	526.172	-4.66312	17.543	2.00479	57.3132	-3.65729	-28.5236
GO:0046548	retinal rod cell development	3	0.635888	-143.397	-29.7916	319.964	12.9356	-363.285	196.804	8130.28	4.05056	3.0773	-30.0476	33.5975	27.7964	-23.201	NA	-224.848	NA	196.131	-47.5632	58.6674	47.4318	-78.3819
GO:0046627	negative regulation of insulin receptor signaling pathway	3	0.700424	-77.9645	839.641	-4536.29	-997.813	8008.89	75529.6	458376	NA	87.331	NA	-105.416	NA	-7.40137	NA	1478.28	NA	-1708.14	-6.51966	-1.43956	NA	309.252
GO:0046632	alpha-beta T cell differentiation	3	0.459624	-74.471	-1.80899	103.906	3.64762	-112.39	-493.883	-72353.9	NA	-6.68016	-6.27771	12.0974	-5.09627	2.46475	NA	-583.471	NA	-121.262	16.1565	17.1066	-33.4938	45.2725
GO:0046633	alpha-beta T cell proliferation	3	0.333863	-59.5217	-13.8632	77.0192	7.1977	-52.8458	253.496	171810	NA	-8.70321	0.00852382	1.64316	-2.50318	-0.344613	NA	1161.42	NA	69.0009	3.61137	-2.04784	14.3618	-8.19038
GO:0046634	regulation of alpha-beta T cell activation	3	0.207374	-36.0596	NA	-110.724	NA	141.529	2332.25	27365.1	-3.43821	-2.37178	-6.07986	7.86662	1.54313	-1.76438	NA	28.4114	NA	-24.6913	-23.1083	1.07999	-4.20956	39.9327
GO:0046635	positive regulation of alpha-beta T cell activation	3	0.698504	-387.379	-17.9815	380.283	35.0922	-251.871	-384.071	283693	8.1813	-13.8147	-35.8968	78.077	-2.57659	0.577459	NA	1755.56	NA	-85.1145	-25.5767	-12.6368	-12.1641	223.58
GO:0046637	regulation of alpha-beta T cell differentiation	3	0.235107	-59.4462	-5.55966	91.8653	3.8218	-117.516	376.748	-57868	NA	-13.6136	-3.59279	8.13961	-4.04589	1.84156	NA	-607.169	NA	-108.566	12.2645	-23.0492	-22.6993	-23.6894
GO:0046638	positive regulation of alpha-beta T cell differentiation	3	0.185067	-31.5352	NA	-76.023	NA	94.8386	4430.88	32308.4	-4.82535	-2.24847	-5.80931	6.50358	1.69985	-1.25331	NA	64.3322	NA	-8.68049	-3.44676	-10.3537	-6.48734	18.0317
GO:0046668	regulation of retinal programmed cell death	3	0.163423	-46.0326	34.7578	-114.496	NA	-28.1819	NA	331430	-8.47667	17.4716	3.12926	-6.6901	-7.00861	4.73915	NA	1812.57	NA	113.215	13.2828	-340.973	-11.6687	290.1
GO:0046716	muscle maintenance	3	0.519261	-24.5898	-15.3536	-2.10301	1.00541	-307.55	-5780.53	8868.98	-0.35687	1.64744	-3.75108	4.7947	0.184797	-0.134389	NA	-4718.8	NA	9.5854	-17.345	-6.14929	-16.1225	-18.1813
GO:0046824	positive regulation of nucleocytoplasmic transport	3	0.381189	-26.5066	-23.9554	0.275518	26.0784	2.12974	NA	-2146.07	-0.032605	0.101466	-2.69356	2.7818	0.328858	-0.318085	NA	21.4909	-0.408699	1.61489	0.49208	-1.26565	-0.095921	-0.703317
GO:0046883	regulation of hormone secretion	3	0.295406	-141.814	-144.855	68.5439	NA	-126.904	NA	-103382	NA	-13.2945	-47.3075	63.2327	-9.06218	8.54371	NA	1623	6.06143	-88.0932	-25.5369	181.522	-28.0052	254.31
GO:0047496	vesicle transport along microtubule	3	0.520982	-367.719	-15.1366	165.948	NA	-549.267	NA	154743	31.8603	-28.0389	-15.6163	23.6991	49.0235	-53.1252	NA	1376.85	NA	-101.39	-131.786	220.094	-117.994	506.228
GO:0048011	nerve growth factor receptor signaling pathway	3	0.736299	-35.8031	-2.97403	48.4886	NA	-44.3348	700.403	-15013.2	-5.80512	13.5751	3.00688	-4.76461	-0.340006	-0.521208	NA	-295.078	NA	-50.3408	7.26929	4.55844	-20.0511	131.397
GO:0048013	ephrin receptor signaling pathway	3	0.291766	-168.226	71.0758	-693.359	-171.955	1208.17	-19837.7	915966	11.4695	-58.5343	-90.2826	98.7022	64.7673	-69.6434	NA	-1979.46	NA	283.679	-144.247	131.891	-143.629	519.416
GO:0048041	focal adhesion formation	3	0.490204	-40.3297	-4.5628	-29.1414	NA	48.7139	NA	-31718.8	1.14022	-1.78012	-3.58855	4.85917	-3.24648	2.71954	NA	-3364.78	-19.0968	-8.17521	-19.5565	-3.09949	-19.244	7.70474
GO:0048147	negative regulation of fibroblast proliferation	3	0.721174	-28.8042	555.721	-1850.08	NA	1734.18	-1381.45	-161543	-19.9887	86.111	-110.194	-16.0927	-150.523	2.35473	NA	-9758.96	-65.0109	-9.7511	5.2006	-4.17002	232.02	-1191.89
GO:0048278	vesicle docking	3	0.8195	-52.9112	NA	-84.6737	NA	220.929	390.384	105104	0.632693	8.24162	-5.80309	6.72216	NA	-3.87245	NA	-7964.91	NA	-139.224	30.8286	-206.692	7.29138	93.4644
GO:0048318	axial mesoderm development	3	0.669618	-27.5009	0.426932	3.88819	-0.448393	0.00265774	NA	-1483.3	-0.191212	0.485477	-1.65564	1.78437	-1.8517	2.77485	NA	-9.92556	-0.144962	-0.615656	-0.186496	-0.234977	-0.0713677	0.423488
GO:0048546	digestive tract morphogenesis	3	0.331877	-705676000000000	260488000000000	1.5032e+15	-567879000000000	-1.47384e+15	NA	9.76383e+17	35474100000000	9637390000000	-158722000000000	230507000000000	43088100000000	-58906600000000	NA	-2.25785e+16	140498000000000	-5.22868e+15	236672000000000	-3.34041e+15	-938703000000000	3.09029e+15
GO:0048557	embryonic digestive tract morphogenesis	3	0.242719	-87.6584	20.4301	120.837	NA	-80.2172	NA	-60135.1	48.5182	-73.8585	29.4317	-28.8549	-15.4355	11.2994	NA	2962.25	-8.98433	21.2432	35.7472	-253.512	-10.169	155.746
GO:0048599	oocyte development	3	0.204329	-25.477	-6.25648	-174.068	NA	186.37	927.424	-4566.73	-8.002	0.745369	-2.41477	3.40213	-1.1487	0.770326	NA	-3626.5	-19.6899	9.48377	-27.5499	44.0106	-15.1073	-5.21226
GO:0050435	beta-amyloid metabolism	3	0.654355	-79.7188	NA	-59.9327	NA	64.6876	803.144	-19454	-16.0587	11.4158	-22.1326	32.1164	0.351203	0.343303	NA	-216.349	-7.70425	47.8505	-1.66781	-29.1285	9.62506	-165.824
GO:0050755	chemokine metabolism	3	0.544016	-51.9257	0.400541	-35.6653	NA	95.8022	826.859	70993.4	2.69503	-0.536659	-8.82308	7.05471	7.51767	-5.30854	NA	1713.57	-10.6157	54.5376	-34.4574	104.153	-7.64373	-81.8341
GO:0050779	RNA destabilization	3	0.367885	-44.601	5.282	-60.9397	37.8959	-65.1582	4362.99	-42785.9	-30.3752	36.1412	-9.07545	6.40583	14.0202	-12.5237	NA	-6821.89	NA	123.112	3.31022	-26.9792	-13.1558	-13.1614
GO:0050796	regulation of insulin secretion	3	0.317249	-91.016	34.0327	-15.4789	NA	44.0949	1551.31	95753.9	NA	-8.30718	-28.0709	36.9919	-10.0324	8.79981	NA	1049.71	4.52147	-68.3607	-35.3681	146.515	-10.3591	136.36
GO:0050818	regulation of coagulation	3	0.541435	-16.1736	-17.0275	2.83275	NA	-8.16421	NA	-9461.94	-16.9067	22.5717	-17.0071	12.8498	0.282602	-1.75443	NA	343.509	8.79684	-354.581	NA	-10.405	26.5678	-816.696
GO:0050858	negative regulation of antigen receptor mediated signaling pathway	3	0.724451	-134.5	28.2207	297.351	NA	-1541.63	20252.2	369682	NA	-42.8755	NA	-7.12373	NA	8.32602	NA	4129.82	-48.8021	421.304	NA	-610.584	NA	539.133
GO:0050860	negative regulation of T cell receptor signaling pathway	3	0.453005	-40.9821	NA	30.0574	NA	-15.5521	-2169.24	87306.9	-3.04381	-1.17142	-1.45999	2.37394	-3.35414	1.79415	NA	-190.19	6.63616	23.4757	NA	-7.81823	6.56498	-6.46973
GO:0050955	thermoception	3	0.901443	-64.7191	11.8331	41.0786	2.14576	64.2569	NA	-185582	NA	6.9206	-15.8733	17.1461	5.12313	-2.56181	NA	-1332.83	-10.7996	-35.3247	-18.5417	93.7686	16.9861	-154.029
GO:0051146	striated muscle cell differentiation	3	0.343924	-39.3792	0.882498	-15.5621	2.5498	40.8402	-1689.99	-15665.8	4.46574	-16.4703	-2.69575	2.13928	1.83543	-0.879264	NA	-25.2905	-1.61541	-1.89326	-19.2913	17.1574	6.94836	-38.6051
GO:0051222	positive regulation of protein transport	3	0.440495	-26.4352	-23.4955	-0.969073	24.8468	4.73037	NA	-793.263	-0.178758	0.0242114	-2.71844	2.78842	0.370517	-0.357557	NA	22.3253	-0.449056	0.779742	0.22759	-1.79457	0.0711077	0.241518
GO:0051320	S phase	3	0.58512	-50.3455	41.3681	-292.47	-461.747	131.276	NA	-76134.8	NA	48.7423	22.1938	-26.883	-1.59341	0.327194	NA	-737.306	NA	34.9482	63.5126	-352.088	-30.1544	305.066
GO:0051323	metaphase	3	0.742918	-185.075	306.502	-269.831	NA	597.665	8103.17	216690	NA	29.2957	-3.91427	12.6737	7.1307	-10.1329	NA	1405.33	129.456	-534.187	-53.8962	70.2382	-37.5622	-186.798
GO:0051324	prophase	3	0.367159	-28.6577	0.670009	2.3586	NA	4.49496	NA	-8474.11	NA	-1.5983	-8.68276	5.67165	-0.507116	0.604406	NA	-777.884	NA	18.6175	NA	-25.7602	-10.4587	-50.1743
GO:0051604	protein maturation	3	0.316389	-137592000000000	885727000000000	86629200000000	NA	-7.90278e+15	-7.82067e+15	-3.12637e+18	NA	55505600000000	NA	-174889000000000	NA	5128750000000	NA	4.47297e+16	NA	-3.77064e+15	-279097000000000	-270500000000000	NA	-1.50807e+15
GO:0051605	proteolysis during protein maturation	3	0.340416	-1.25363e+15	NA	-1.60193e+15	NA	-3.50735e+15	-4.55001e+16	-2.02994e+18	392890000000000	-1.00183e+15	203252000000000	-250339000000000	-201065000000000	344926000000000	NA	-8.241e+16	NA	1.39305e+15	731138000000000	-2.56176e+15	-258206000000000	259559000000000
GO:0051656	establishment of organelle localization	3	0.479349	-474.219	30.409	-856.151	-24.2447	1128.54	3363.51	-76085.4	-19.9501	10.1563	-102.222	162.019	31.2248	-32.0511	NA	-4110.87	46.5806	-633.735	-10.1529	244.315	-8.50628	321.228
GO:0051668	localization within membrane	3	0.55507	-37.3877	-9220.05	-5929	14073.4	-52973.3	-1.83288e+06	227257	NA	-2.68651	-191.41	91.1499	166.739	-124.656	NA	9916.45	-56.073	116.117	1.09934	-92.9052	162.358	-971.042
GO:0000002	mitochondrial genome maintenance	4	0.487334	-77.8454	-9.07312	-77.988	NA	-258.564	NA	-215060	NA	-32.1609	4.069	-4.87856	-9.68678	16.4041	NA	-2465.32	18.0731	-63.7683	-58.0073	170.872	-27.1922	-29.8537
GO:0000059	protein import into nucleus, docking	4	0.25715	-38.5776	-10.7483	-2.33611	12.3779	49.8036	2190.36	31733.9	NA	1.63651	1.35705	-2.45582	1.27387	-1.04638	NA	-11.949	NA	-78.5443	-16.5788	34.3705	9.93874	-97.9506
GO:0000186	activation of MAPKK activity	4	0.333188	-467.543	130.745	-657.849	-123.85	1058.4	1356.41	340313	-44.0928	28.6416	-45.3323	87.5428	-6.93397	-6.21911	NA	-22353.8	-31.7467	-270.211	-123.077	-456.053	-73.6766	435.028
GO:0000272	polysaccharide catabolism	4	0.479812	-599061000000000	NA	-6.73449e+15	NA	3.56308e+15	1.11059e+16	2.76566e+16	NA	-91073200000000	-6740980000000	22176300000000	45034800000000	-73455000000000	NA	-8.20059e+16	NA	-3.1982e+15	69546300000000	-509803000000000	4949820000000	-406834000000000
GO:0001523	retinoid metabolism	4	0.448509	-25.2905	-7.42999	0.94274	1.19763	-4.2622	NA	-6.04867e+06	-5.80838	-2.09581	-2.73611	4.1756	0.72198	-0.578667	NA	-3073.35	-8.95033	-3.49277	-15.8823	-7.51903	-18.5375	-1.74772
GO:0001678	cell glucose homeostasis	4	0.821653	-86.6346	0.0836789	36.695	NA	-105.924	NA	-170177	-23.6222	24.7882	19.7917	-15.3318	-20.7241	12.3739	NA	1975.27	-8.55567	83.553	-2.62166	4.24928	24.8364	-247.38
GO:0001738	morphogenesis of a polarized epithelium	4	0.687326	-183.176	-5.31051	341.737	45.9639	-366.447	15383.5	-1.28551e+06	-5.45743	19.6444	-7.11994	-2.20478	14.3909	-12.108	NA	-4365.69	115.92	526.844	-73.4178	-11.3226	-14.7474	-159.573
GO:0001778	plasma membrane repair	4	0.616757	-102.218	54.0915	-540.881	-27.2866	694.035	12620.4	117699	-36.0933	26.9187	-3.0877	3.38553	4.34059	-7.99808	NA	1842.27	40.3108	76.6337	-71.3423	315.55	28.0574	-177.965
GO:0001779	natural killer cell differentiation	4	0.681623	-61.3382	-24.8369	-50.4199	14.1243	101.414	-4549.65	-30026.5	15.1203	-27.4725	-7.06028	5.82629	10.7554	-10.2296	NA	-2051.26	-21.947	19.7874	12.9537	-34.0328	-32.4411	166.395
GO:0001788	antibody-dependent cellular cytotoxicity	4	0.505764	-40.3465	0.230436	-21.4549	24.7337	72.4552	-69.4779	-41636.5	NA	-0.0336096	NA	-2.50481	NA	-0.0133851	NA	-1889.41	NA	-94.9845	-65.0041	-18.1809	NA	-32.9043
GO:0001820	serotonin secretion	4	0.234114	-21.0398	-12.4916	21.502	0.0714079	-12.7388	-4982.36	22586.1	-9.07673	0.972797	-6.6305	4.75597	-0.543975	-0.0295596	NA	-3481.3	NA	-20.9725	-20.0396	-0.151571	-15.5161	5.01698
GO:0001889	liver development	4	0.427901	-34.7517	-3.61035	-43.2567	14.7464	77.7869	-5967.8	-21071	NA	13.8093	NA	8.64085	NA	-10.7334	NA	-4985.98	NA	-437.548	-18.8683	43.3269	NA	-1366.25
GO:0001912	positive regulation of immune cell mediated cytotoxicity	4	0.404701	-45.8376	6.05762	-120.048	-82.1464	193.239	NA	-4.40732e+06	40.2275	-17.9873	-24.9207	9.57178	12.0233	-7.06527	NA	-2652.76	6.33347	-217.285	-18.0231	19.2956	10.5434	-857.36
GO:0001963	synaptic transmission, dopaminergic	4	0.685006	-54.7753	98.0974	-176.445	-177.037	411.438	6771.56	-22733.1	-14.604	0.238287	11.8306	-16.1698	-7.41389	13.8574	NA	495.24	0.00501517	-80.5738	9.54549	-126.025	-9.83538	61.2312
GO:0001977	renal blood volume regulation of blood pressure	4	0.832296	-35.5651	93.0147	-1531.13	8.68306	1422.46	3077.94	-115444	55.6809	-151.179	-41.0044	35.5578	5.79366	-10.3363	157.885	18100.7	41.1467	-493.268	-171.703	-653.158	-11.6916	-1755.82
GO:0001993	norepinephrine-epinephrine regulation of blood pressure	4	0.834349	-28.9234	29.0154	-142.321	-28.4845	182.046	938.704	-18068.8	11.1897	-15.3528	-3.59727	3.37451	0.603085	-0.284805	NA	373.389	0.353901	-2.86285	-1.86934	1.51299	-4.65845	11.8854
GO:0002011	morphogenesis of an epithelial sheet	4	0.789725	-1.60451e+15	116224000000000	-526806000000000	-784404000000000	1.58983e+15	4.29797e+16	-8.8451e+17	-27796300000000	86287900000000	-225971000000000	378667000000000	210200000000000	-255816000000000	NA	-9.67379e+16	-2.22177e+15	-15855900000000	-289454000000000	-398753000000000	-2.48843e+15	459841000000000
GO:0006023	aminoglycan biosynthesis	4	0.531176	-479687000000000	-249925000000000	1.27918e+15	-431877000000000	-3.71842e+15	NA	-3.49172e+18	NA	-220380000000000	79791500000000	-118032000000000	171416000000000	-225477000000000	NA	-1.31853e+16	-1.72331e+15	426588000000000	335850000000000	-3.11328e+15	-98721000000000	1.32885e+15
GO:0006024	glycosaminoglycan biosynthesis	4	0.844021	-17.1718	476.09	-223.502	-515.012	-10.4561	NA	-4.10443e+06	NA	-112.526	-0.0396653	0.418303	1.54472	-1.52976	NA	-6291.91	-24.3992	-9.21916	-37.5788	18.7929	-32.832	-16.2365
GO:0006054	N-acetylneuraminate metabolism	4	0.530183	-1.64042e+15	1.25889e+15	-1.273e+15	NA	1.22502e+15	NA	-7.87508e+18	NA	355004000000000	-307973000000000	311058000000000	429106000000000	-257409000000000	NA	3.23652e+16	NA	-6.51528e+15	-427064000000000	-2.49564e+15	-768534000000000	-900368000000000
GO:0006085	acetyl-CoA biosynthesis	4	0.601398	-63.7989	-5.93238	-427.419	19.746	529.043	1434.32	-427235	NA	-5.26767	-23.898	30.3022	10.4987	-15.4444	NA	-1578.36	-7.99328	52.7878	-2.83751	-97.1253	-7.78285	-118.699
GO:0006098	pentose-phosphate shunt	4	0.999702	-165.403	51.607	-1609.2	NA	-17321.5	NA	111281	NA	-40.2489	-16.1612	33.4511	1.36136	-3.99151	NA	-4731.72	-18.8813	-47.2226	6.38395	-50.0775	-12.1314	-236.775
GO:0006099	tricarboxylic acid cycle	4	0.974648	-273.163	72.8502	459.619	-93.9417	-673.066	-49317.9	103797	NA	-54.1363	-7.22491	19.8324	12.8553	-15.2432	NA	4613.83	NA	-232.339	68.5103	-146.113	-5.71204	231.432
GO:0006100	tricarboxylic acid cycle intermediate metabolism	4	0.401762	-494.112	391.742	-2947.89	NA	3225.86	102362	-2.30162e+06	NA	-93.0739	-119.097	184.743	65.1231	-90.4716	NA	8958.03	NA	93.8515	-6.57896	-424.762	-85.2745	829.839
GO:0006206	pyrimidine base metabolism	4	0.526608	-248.276	0.986288	406.368	23.8194	-408.199	53777	-229334	NA	-11.9873	1.42423	4.52247	14.7374	-12.3435	NA	2340.97	61.9317	-259.645	-25.3504	0.549339	-15.5898	-1.67511
GO:0006265	DNA topological change	4	0.461287	-45.612	437.976	-5516.86	NA	-11193.2	5269.13	41057.5	NA	-23.8664	-54.4177	19.3562	-10.4525	4.17727	NA	-9205.77	-21.589	-121.327	-37.2496	3.48199	5.93595	-1093.44
GO:0006283	transcription-coupled nucleotide-excision repair	4	0.694438	-27.0621	1.96586	6.63672	-2.8649	-11.9249	1328.55	15281.7	NA	-3.65588	-6.11027	5.29496	-1.38223	2.10352	NA	4.87345	1.21576	-6.7591	-8.05469	8.69081	3.13334	0.548089
GO:0006301	postreplication repair	4	0.565831	-53.8323	130.905	-63.4166	NA	171.203	-820.673	-36350.6	-24.886	8.44728	17.8679	-26.7374	-8.9688	15.954	NA	-374.911	2.60925	-33.6326	-24.6955	-5.48074	19.2296	-68.8515
GO:0006309	DNA fragmentation during apoptosis	4	0.767097	-49.0101	99.928	-1367.89	-208.124	1526.8	-23818	133456	-4.90703	-4.8403	-12.8838	12.5331	7.89219	-8.55407	NA	85.0659	NA	-441.596	43.4178	-145.37	32.6535	88.6822
GO:0006473	protein amino acid acetylation	4	0.613483	-228500000000000	-260130000000000	718190000000000	NA	-92270900000000	1.70156e+17	-2.33726e+18	NA	25116600000000	-318107000000000	319246000000000	156455000000000	-199749000000000	NA	3.38345e+16	11280300000000	-947169000000000	-1.43209e+15	-1.81624e+15	-282977000000000	3.78436e+15
GO:0006476	protein amino acid deacetylation	4	0.535115	-141.527	59.2783	-2844.93	NA	2418.49	NA	195072	-29.1581	11.914	26.0252	-37.6356	-36.0438	56.3476	NA	2727.92	-121.588	198.306	-38.4839	-22.0845	12.0509	-447.46
GO:0006506	GPI anchor biosynthesis	4	0.499139	-4.20388e+15	NA	-4.03385e+15	NA	4.28893e+15	NA	-1.0507e+19	NA	-18703700000000	-110162000000000	33128400000000	-265580000000000	635313000000000	NA	-5.73789e+16	-973851000000000	6.9508e+15	-2.20646e+15	8.52435e+15	647575000000000	-4.85104e+15
GO:0006555	methionine metabolism	4	0.676761	-49.1775	NA	-13553.9	NA	-487.511	-8761.32	16730.4	11.4447	9.77137	-34.5623	33.9268	19.4121	-11.1145	NA	-5078.02	-2.98428	-59.7323	-2.43936	7.06174	35.9506	-1939.73
GO:0006558	L-phenylalanine metabolism	4	0.161779	-168.265	-152.881	319.445	385.991	-239.871	11399.3	250525	NA	-183.495	5.54433	1.85522	6.18856	-9.04561	NA	11390.9	-55.3417	-54.7768	72.2295	-550.714	41.6908	-776.766
GO:0006570	tyrosine metabolism	4	0.630222	-56.923	-3.61241	-80.8242	104.382	103.212	NA	-171172	-84.8732	69.04	-0.408149	-1.04519	-4.13655	4.43335	NA	-5387.4	6.39702	-204.554	7.3604	-252.435	-30.7732	45.2345
GO:0006586	indolalkylamine metabolism	4	0.583532	-41.5148	NA	-181619	NA	24626.5	NA	-3.29294e+06	-602.582	264.03	-185.818	202.709	-61.9769	38.8553	NA	3796.08	15.7288	-681.265	-106.097	-5436.35	-451.048	-166.987
GO:0006599	phosphagen metabolism	4	0.643211	-30.4526	33.5655	-98.7437	NA	141.511	NA	-31103	NA	1.2497	12.8501	-15.8453	2.23585	-2.42442	NA	606.969	-0.867067	16.7088	5.0879	-30.8749	18.6251	22.5089
GO:0006626	protein targeting to mitochondrion	4	0.837021	-144.268	NA	-377.244	NA	658.895	52406.1	-642696	NA	-20.2874	43.3751	-58.0984	-1.19329	10.8225	NA	4444.96	-53.502	96.0654	-46.0067	3.39185	28.2078	-163.66
GO:0006651	diacylglycerol biosynthesis	4	0.784111	-229.805	143.063	-1587.79	NA	1363.71	NA	-1169373	NA	-22.3643	-45.1353	32.1675	-15.868	38.3857	NA	9692.58	-19.2596	46.3149	-3.61983	-20.4931	-124.04	498.61
GO:0006656	phosphatidylcholine biosynthesis	4	0.631687	-36.4371	136.286	-17.0218	-283.919	-64.132	NA	-5.07012e+06	24.0685	30.8749	-16.6193	15.71	-21.6899	22.3706	NA	-3487.24	NA	-15.8208	-20.8802	17.5262	90.6202	-2258.35
GO:0006692	prostanoid metabolism	4	0.42718	-697.441	195.677	-889.231	-407.892	674.68	NA	-7.94347e+06	NA	69.0947	-84.2857	160.168	44.2791	-50.1969	NA	5113.48	-83.2122	554.79	-16.3979	-693.499	0.924691	-723.214
GO:0006693	prostaglandin metabolism	4	0.486548	-304.767	93.4384	309.806	-98.7225	-992.057	153692	-841969	-54.4469	18.5566	-50.7011	54.5675	-0.767327	-2.70056	NA	7588.97	24.76	-297.896	-320.823	1425.65	-67.0189	-188.821
GO:0006740	NADPH regeneration	4	0.799656	-262.431	3.65333	186.59	NA	-1031.7	NA	397518	NA	-34.9883	-15.466	39.4413	1.93853	-1.831	NA	2375.22	-35.5707	-138.839	-6.27835	-398.199	-50.8964	-80.0093
GO:0006891	intra-Golgi vesicle-mediated transport	4	0.496609	-116.182	19.8351	-73.6905	-9.31607	110.425	1115.42	1135.05	NA	-45.3638	-16.0979	23.5849	-4.68037	7.42429	NA	-1880.89	-20.1001	17.6585	-1.40872	13.7227	-63.3338	285.757
GO:0006940	regulation of smooth muscle contraction	4	0.580652	-96.0112	33.568	-280.491	-115.183	519.345	-6082.78	-89796.1	-19.4536	5.61357	-26.9142	36.9527	2.53984	-2.60789	NA	-2856.67	-8.1912	-0.533932	-26.4493	15.7463	-14.4359	-82.2857
GO:0006983	ER overload response	4	0.50867	-59.7487	11.8707	-27.211	10.5972	92.2138	1096.7	165286	NA	14.0321	-15.7023	17.3828	4.6879	-5.54789	NA	1119.65	NA	-22.6767	-26.3263	46.5194	18.2305	-100.339
GO:0007006	mitochondrial membrane organization and biogenesis	4	0.652675	-717808000000000	9299210000000	-9.01438e+15	NA	6.07257e+15	6.58008e+15	-6.81012e+18	-112348000000000	394479000000000	-128320000000000	141727000000000	15829800000000	-30886400000000	NA	2.9419e+16	NA	-163812000000000	-58113100000000	931485000000000	-80435300000000	-186112000000000
GO:0007031	peroxisome organization and biogenesis	4	0.999669	-26.3695	1.81549	-4.90718	0.367547	9.20827	13201.4	-121138	-5.73484	4.92948	0.879663	-1.26831	0.175272	-0.683698	NA	-404.306	-6.76251	-6.51128	-13.5087	-0.300392	6.19264	-66.2553
GO:0007076	mitotic chromosome condensation	4	0.759804	-3.18389	NA	-13085.1	NA	31.512	NA	-6.87399e+06	NA	-1.02649	-47.874	34.3942	-27.931	15.3956	NA	-8101.27	NA	-795.084	-47.148	-3.71165	44.268	-816.181
GO:0007094	mitotic spindle checkpoint	4	0.623259	-228.267	NA	-1014.87	NA	-4130.78	-523.375	237658	NA	-16.245	-20.0162	27.0807	8.01141	-12.9162	NA	1573.21	61.6439	753.338	-85.2342	-17.9287	-107.333	421.872
GO:0007129	synapsis	4	0.240354	-36.4705	62.5355	-74.3236	-22.7073	-355.599	-9489.42	-223545	2.48535	-2.0209	10.7618	-17.7402	-21.7165	28.5357	NA	-4230.97	-34.2299	62.3011	-37.9919	101.106	32.7747	-1311.88
GO:0007143	female meiosis	4	0.458562	-85.3852	17.7194	-217.811	60.2251	-408.402	-10623.4	-2.08894e+06	NA	9.25673	-8.12862	3.88094	-21.5373	24.0472	NA	4297.11	-17.5742	155.509	17.2087	71.6903	21.1394	-463.227
GO:0007205	protein kinase C activation	4	0.278847	-176.798	30.9124	-419.145	-11.5199	526.624	3974.38	109208	NA	-2.77943	-48.0156	65.7004	14.2488	-15.9244	NA	1830.42	5.25432	-1.21721	-57.8508	257.213	11.8649	45.313
GO:0007214	gamma-aminobutyric acid signaling pathway	4	0.918254	-59.529	5.94665	-0.970769	17.7912	50.991	NA	-29243.2	-17.4473	6.18476	13.6391	-12.5148	-12.4647	7.47577	NA	-246.676	-2.82059	15.4882	-10.9468	-1.90025	18.7487	-70.3251
GO:0007216	metabotropic glutamate receptor signaling pathway	4	0.597425	-1.84707e+15	1.91836e+15	-1.0666e+16	-1.08181e+15	1.93024e+16	-628579000000000	-1.27935e+18	NA	302307000000000	-204867000000000	194918000000000	-65482200000000	74158600000000	NA	-7.74121e+16	1.16763e+15	-516182000000000	38355400000000	1.53172e+15	352599000000000	585107000000000
GO:0007223	frizzled-2 signaling pathway	4	0.283685	-42.4646	-10.3612	44.1451	26.855	-2.94969	NA	-94312.8	-20.0712	11.6517	-11.2736	12.6925	4.39299	-4.72981	NA	-2232.41	-9.68692	23.6974	-54.2111	66.3253	-15.6934	62.5053
GO:0007271	synaptic transmission, cholinergic	4	0.673946	-65.376	14.2811	-136.491	NA	437.205	NA	34815.8	5.35685	-9.38603	-12.3241	12.2048	0.111896	-1.62301	NA	-2120.14	29.5832	0.294093	-20.322	-91.1406	-18.2141	73.3852
GO:0007274	neuromuscular synaptic transmission	4	0.3436	-63.3378	91.6459	-238.67	NA	323.175	NA	7691.81	-26.2383	33.5305	-52.5541	40.0901	7.8797	-3.45872	NA	-60.1307	-16.7262	-46.3884	62.8292	-155.815	28.3403	-469.996
GO:0007340	acrosome reaction	4	0.608765	-3.39173	254.549	-27723	64.8398	14698.3	NA	-3.70221e+06	NA	16.4502	-137.365	121.519	-20.5746	13.2215	NA	-8264.38	NA	-662.314	-47.036	-2.11319	80.8656	-1566.19
GO:0007595	lactation	4	0.391223	-1316.74	-63.9234	2224.45	-1952.37	796.926	16426	5.5307e+06	-307.987	618.797	1013.04	-1204.58	-216.245	287.291	NA	-40122.1	-68.6878	-1243.02	-1117.72	894.987	339.206	-2047.59
GO:0007622	rhythmic behavior	4	0.652767	-1.35236e+15	441443000000000	-2.76825e+15	-1.08246e+15	866756000000000	NA	6.29024e+18	NA	81573700000000	-133360000000000	68258900000000	-125417000000000	133219000000000	NA	9.97437e+15	NA	3.73513e+15	214453000000000	-533197000000000	615223000000000	-5.78154e+15
GO:0008037	cell recognition	4	0.863749	-69.4872	41.5312	-116.612	-72.4273	153.383	-24.813	79657.7	9.37466	-10.6825	-17.2429	17.1979	2.11867	-4.86931	NA	1203.16	-6.2859	-70.6247	27.1217	70.7234	-38.7719	106.24
GO:0008038	neuron recognition	4	0.560318	-83.0772	59.3647	-170.714	-61.9886	145.546	626.013	-837.489	18.4206	-23.3234	-6.56476	5.49871	8.51948	-10.4657	NA	1348.45	-18.4981	-3.04234	-12.5605	136.059	17.9427	-64.1901
GO:0008299	isoprenoid biosynthesis	4	0.378518	-88.1631	-15.1059	-287.914	25.2955	277.872	NA	-89857.5	NA	-129.422	-17.5731	22.0996	-47.1741	52.6668	NA	-4733.01	-58.6861	-14.3624	20.3222	-140.92	-6.67141	-174.45
GO:0008340	determination of adult life span	4	0.653603	-462.789	142.717	-990.608	-61.0245	1566.58	417.366	95614.9	10.2453	6.25239	-106.754	164.419	48.6439	-69.3904	192.972	-2268.04	-65.2391	-459.153	-35.1299	211.016	32.9106	-291
GO:0009060	aerobic respiration	4	0.909383	-442.873	102.75	0.166959	-129.673	524.023	1399.68	371827	NA	-9.50197	-15.8687	49.4258	4.69226	-3.54124	NA	5010.83	NA	-441.395	63.7907	-223.237	41.5816	58.4924
GO:0009081	branched chain family amino acid metabolism	4	0.313637	-22.5412	64.8241	-74.4166	NA	-8.1848	NA	27611.2	NA	-0.704783	0.464907	-1.01059	-5.03411	3.05539	NA	-3082.35	-14.8062	5.54693	-21.7507	38.3248	16.3873	-245.205
GO:0009086	methionine biosynthesis	4	0.729112	-37.9896	NA	-11369.4	NA	-3452.24	-9934.82	-36160.6	23.3313	2.62931	-30.2727	27.6597	10.079	-6.6459	NA	-3241.56	2.14313	-54.8264	-7.57955	13.8345	40.359	-1864.3
GO:0009123	nucleoside monophosphate metabolism	4	0.958631	-190.424	159.205	-419.534	NA	938.334	NA	148086	NA	-5.71676	-7.03535	9.76622	19.4765	-23.7532	NA	1141.46	-26.2018	110.831	-5.64595	-54.454	-22.3567	15.6892
GO:0009124	nucleoside monophosphate biosynthesis	4	0.9537	-96.4071	29.855	-134.298	NA	423.023	2998.22	-166749	NA	-21.3041	-2.69586	2.81554	11.083	-12.6301	NA	3540.71	-9.83721	18.5206	-21.7007	6.25363	5.18232	-132.076
GO:0009146	purine nucleoside triphosphate catabolism	4	0.312285	-164.131	-383.62	-46587.1	NA	47627.1	NA	-8.6883e+06	1.42666	9.71977	-14.4322	4.45282	128.205	-129.692	NA	14841	NA	566.065	104.669	-794.817	-169.846	-259.102
GO:0009147	pyrimidine nucleoside triphosphate metabolism	4	0.358113	-37.4627	-0.855999	9.47966	40.8247	-61.9226	NA	-85189.2	NA	-0.359268	-4.96331	3.07487	8.41007	-5.10362	NA	-2303.57	12.0625	-290.956	-30.2054	20.6177	43.0276	-870.578
GO:0009156	ribonucleoside monophosphate biosynthesis	4	0.948868	-132.08	405.564	-169.421	NA	470.817	NA	215673	NA	-45.1795	-5.61907	6.9312	13.4826	-15.8638	NA	191.196	-31.258	84.3979	-23.2012	-131.364	-15.9087	-5.67568
GO:0009161	ribonucleoside monophosphate metabolism	4	0.979779	-183.256	262.562	-317.909	NA	934.885	NA	-179389	NA	-11.6092	-7.70962	12.109	19.8575	-26.1031	NA	2904.67	-21.3754	189.676	11.1003	-260.052	-26.7139	108.722
GO:0009191	ribonucleoside diphosphate catabolism	4	0.786401	-77.2075	459.576	-1412.1	NA	1460.52	NA	-474905	NA	-35.4918	-50.5023	50.4124	24.0159	-22.9921	NA	2830.31	-28.9421	27.8725	-25.4446	-510.427	172.701	-3783.74
GO:0009200	deoxyribonucleoside triphosphate metabolism	4	0.390406	-29.2407	10.1789	35.3522	NA	-207.74	NA	7518.67	NA	6.68729	-15.3396	10.2083	37.9467	-11.449	NA	-3943.91	-6.07241	-283.312	-16.0927	-15.9043	29.2462	-816.864
GO:0009303	rRNA transcription	4	0.529243	-89.9591	NA	17.741	NA	-147.651	22541.3	-64637.4	NA	4.04365	-3.48937	6.96491	-12.2723	8.45979	NA	-1017.24	NA	-233.602	44.1212	-47.0953	-17.9698	205.798
GO:0009312	oligosaccharide biosynthesis	4	0.80065	-205.702	95.7464	-452.4	NA	-466.361	NA	-472851	-74.9538	28.998	-51.8773	75.6586	18.123	-24.3171	NA	-2339.17	NA	57.5524	18.3146	-284.742	-16.691	159.691
GO:0009595	detection of biotic stimulus	4	0.548048	-139.236	53.4987	30.0882	0.398609	85.2583	NA	51043.9	12.979	-6.89254	-18.3761	12.1675	NA	14.0088	NA	-1290.63	5.80833	462.51	0.66275	73.8257	21.8482	37.1714
GO:0009636	response to toxin	4	0.395485	-116.503	76.3317	-46.9728	NA	149.106	721.108	156498	-12.284	38.08	-16.0087	16.4892	-4.68614	4.72776	NA	-470.126	-19.6731	31.5861	-55.8059	309.338	-13.2058	91.7103
GO:0009894	regulation of catabolism	4	0.328784	-24.4269	-11.7607	-120.127	-10.578	186.97	-12963.1	17289.3	9.07476	-6.0316	-10.9846	11.6632	-3.57986	-1.53958	NA	-5086.99	12.8898	-282.816	-24.8033	27.7654	25.4047	-850.052
GO:0009991	response to extracellular stimulus	4	0.414272	-117.913	-29.0584	192.758	49.6224	-198.875	-5005.89	-872195	-180.647	68.3841	-8.45614	9.10551	9.0278	-6.74957	NA	-8183.8	-4.02921	-123.326	-52.3385	-70.3963	-145.554	510.016
GO:0010035	response to inorganic substance	4	0.421962	-161.619	196.995	-807.917	NA	-6560.53	NA	-4.71935e+06	NA	161.297	-5.6082	11.3211	17.9367	-20.2244	NA	-39246.7	-272.649	932.508	-214.408	-436.219	263.456	-4688.72
GO:0010165	response to X-ray	4	0.811737	-115.64	-3.91478	-318.066	NA	162.927	8052.52	-523093	13.299	-28.5812	36.0761	-55.9102	-25.6337	18.0022	19.2801	10197.6	-20.0431	66.3551	-144.048	459.321	-43.5754	-38.6651
GO:0015711	organic anion transport	4	0.33672	-21.2105	5.0476	-53.4364	-55.7299	48.3312	NA	432.791	NA	1.74889	-0.756474	0.18367	8.31183	-1.42029	NA	-5936.73	-20.4945	26.9941	-9.52501	-28.5197	-17.6882	48.9633
GO:0015858	nucleoside transport	4	0.256509	-34.6259	28.1741	5.80996	NA	37.8237	NA	-2334.28	NA	3.50972	-10.3974	10.8551	4.02072	-5.73799	NA	-176.169	NA	7.96076	-0.299504	-3.08512	10.2426	-147.944
GO:0016547	RNA editing	4	0.684105	-72.4351	6.30137	66.6268	NA	-269.109	8103.5	-352537	-18.1178	22.9563	-16.2604	20.58	-7.28231	6.63432	NA	1579.18	-22.6384	96.0822	-8.66408	91.1688	21.5987	-53.6712
GO:0016556	mRNA modification	4	0.762201	-127.855	NA	-13.4504	NA	20.4213	11899.3	-353671	NA	4.58772	-45.8793	63.9141	7.72454	-7.99158	NA	647.337	3.45568	-61.0358	3.09905	-44.6407	5.53354	-36.9137
GO:0019058	viral infectious cycle	4	0.450453	-112.43	16.398	-241.617	5.43699	384.382	-4565.7	-20403.8	NA	-7.68494	5.44311	-10.5882	-8.46004	17.7863	NA	-6456.93	-26.1161	95.5825	-1.44164	-39.4285	-44.1843	337.339
GO:0019370	leukotriene biosynthesis	4	0.377217	-29.472	-18.0098	40.0477	5.74718	-44.9695	NA	-12200.5	NA	-354.625	-1.33798	0.397733	-1.40428	0.346354	NA	-2564.65	NA	-15.7073	-19.5789	2.24005	-21.1192	35.287
GO:0019438	aromatic compound biosynthesis	4	0.414681	-1.05578e+15	-419170000000000	-3.03506e+15	NA	2.30871e+15	NA	6.91511e+18	NA	-155432000000000	506847000000000	-622436000000000	-329647000000000	476982000000000	NA	-9.46275e+16	-33255800000000	-6.97522e+15	-866065000000000	-5.02819e+15	-395959000000000	-2.90091e+15
GO:0019674	NAD metabolism	4	0.580951	-1.87526e+15	-2.09566e+15	-5.38325e+15	NA	3.13798e+15	NA	7.11067e+17	NA	-777191000000000	-278016000000000	442224000000000	-19827500000000	66892100000000	NA	-4.9678e+16	-37319900000000	-283000000000000	-113841000000000	361370000000000	-860214000000000	-159389000000000
GO:0019835	cytolysis	4	0.61924	-700868000000000	245630000000000	-4.29244e+15	393604000000000	3.26631e+15	NA	7.11068e+17	NA	-23780700000000	-40875600000000	51719200000000	-101808000000000	67349200000000	NA	8.43468e+15	92698300000000	-2.87613e+15	-1.81694e+15	295022000000000	573439000000000	1.23963e+15
GO:0030201	heparan sulfate proteoglycan metabolism	4	0.789661	-261.712	270.387	-3299.14	NA	3198.39	NA	-7.93125e+06	23.3912	-0.153872	25.0344	-22.282	27.2342	-40.2728	NA	-30275.7	45.5617	-327.133	-261.497	544.625	-282.43	528.406
GO:0030239	myofibril assembly	4	0.610109	-3.8626	NA	-13323.4	NA	-831.737	17255.9	-2.55136e+06	NA	130.598	NA	-9.30624	NA	67.3697	NA	-6488.62	NA	-4573.42	-204.174	-11.531	NA	-26201.2
GO:0030300	regulation of cholesterol absorption	4	0.795971	-110.792	88.2624	249.627	NA	-3279.91	1054.73	580208	-53.6	64.4976	-90.6244	77.0198	44.1372	-28.0423	NA	6348.4	26.595	-810.629	-48.1322	-762.902	-32.2205	246.164
GO:0030325	adrenal gland development	4	0.572346	-39.3919	-0.975399	-13.8363	-28.3255	22.2179	994.272	-92106.3	6.01417	-11.3286	7.80215	-10.5757	-14.6022	15.118	NA	-2639.2	-9.24081	65.9022	-5.16386	-37.1012	-6.94328	102.473
GO:0030330	DNA damage response, signal transduction by p53 class mediator	4	0.681137	-48.2093	3.70644	-114.849	NA	241.564	30675.6	-132841	22.141	-57.7954	-11.3728	10.11	1.01384	1.08218	-28.6308	3900.41	6.54504	-104.689	9.55949	-71.8221	-28.9642	162.995
GO:0030335	positive regulation of cell migration	4	0.458146	-40.33	NA	-12.596	NA	-256.228	NA	-90255.5	-18.0591	7.14027	0.787166	0.0597335	1.45318	-2.12737	NA	-5667.05	-22.4752	37.5709	-6.50531	15.2567	2.66134	-38.2209
GO:0030833	regulation of actin filament polymerization	4	0.55309	-135.887	79.7732	229.133	-22.7925	-41.933	-6219.81	587159	-10.5331	-22.8465	-11.5946	4.3956	33.5704	-18.3888	NA	-3301.54	-24.8526	110.113	-12.7537	1.91613	-9.50396	-126.106
GO:0031343	positive regulation of cell killing	4	0.500596	-117514000000000	-299133000000000	48577100000000	304805000000000	324453000000000	2.55587e+15	-3.86582e+18	128019000000000	255338000000000	-376110000000000	172586000000000	-14824700000000	-87487100000000	NA	5.32618e+16	150173000000000	-4.40712e+15	-1.21756e+15	-79196500000000	-19797900000000	-891915000000000
GO:0031577	spindle checkpoint	4	0.958792	-151.757	72.253	-549.942	NA	852.145	7164.87	113156	NA	-2.79012	6.98552	-6.57369	4.76759	-6.69197	NA	-525.085	23.5031	233.84	34.7392	114.025	-56.7933	2.8923
GO:0035058	sensory cilium biogenesis	4	0.59764	-35.4053	-16.196	-38.6046	NA	-53.4673	3599.63	-61365.7	0.527798	-1.57846	-1.71047	2.59105	0.257741	-0.270121	10.3096	1364.07	-18.2318	8.53769	-4.71355	-15.9266	-6.19701	23.7074
GO:0042095	interferon-gamma biosynthesis	4	0.706663	-42.824	-8.93912	-24.7264	-5.23139	24.2045	268.693	174968	57.6424	-86.4365	2.74001	-5.99437	-4.67417	4.48031	NA	403.394	1.25772	48.6015	-24.6497	-130.385	6.19236	84.1169
GO:0042104	positive regulation of activated T cell proliferation	4	0.582221	-46.0681	15.0869	60.4599	-32.872	-63.7336	1392.55	-41529	14.4915	-22.7688	-3.99934	3.58095	-3.8657	3.05468	NA	-719.364	7.77131	-1.00358	-27.4856	82.9075	2.66467	-55.2364
GO:0042306	regulation of protein import into nucleus	4	0.699089	-41.8533	-7.59481	-6.87397	-1.92532	4.61635	2117.9	-8223.17	-25.7776	7.48813	2.29702	-1.8917	1.62616	-1.78314	NA	-2729.68	15.1028	-88.6272	-1.67517	4.72137	-32.0339	65.6216
GO:0042364	water-soluble vitamin biosynthesis	4	0.458244	-421.441	NA	-162.604	NA	630.688	NA	-1.76388e+06	NA	-1.67687	9.43335	-14.7116	14.9083	9.86612	NA	17036.1	-34.1568	-157.665	-61.4137	-515.816	200.904	-2694.53
GO:0042420	dopamine catabolism	4	0.464577	-92.2347	51.1156	6.21035	-18.8511	39.4268	NA	-441839	2.36507	4.6954	-10.2998	15.0978	-9.83833	7.96805	89.9159	560.129	29.0707	100.76	-25.8822	8.33743	-14.7575	201.753
GO:0042423	catecholamine biosynthesis	4	0.792294	-131.162	187.467	-9866.39	NA	8345.33	37425.9	-771868	11.1476	11.9632	-29.1334	47.0175	19.1342	-24.8265	NA	7044.86	NA	-52.1234	36.4151	-897.648	46.0721	-3416.47
GO:0042424	catecholamine catabolism	4	0.427841	-1112.17	291.361	-3174.7	-67.356	-1420.25	71584.7	-2.35698e+06	-376.456	152.37	36.3185	37.8292	61.4732	-81.2269	1733.58	31129.7	45.0132	1318.75	-191.263	-31.6297	-300.635	622.778
GO:0042430	indole and derivative metabolism	4	0.537265	-234.869	NA	-2.36381	NA	157.661	NA	-931473	-77.0778	55.2504	8.91546	-7.96042	-39.8523	40.6957	NA	1545.25	NA	1289.82	38.9013	-543.262	-100.703	157.246
GO:0042434	indole derivative metabolism	4	0.619804	-154.592	NA	15.9059	NA	117.724	NA	-987983	-109.799	47.0777	-25.6024	32.2811	-7.09616	9.83219	NA	-4838.13	NA	475.143	1.99744	-351.09	1.33053	-354.12
GO:0042487	regulation of odontogenesis (sensu Vertebrata)	4	0.342696	-48.4227	3.34279	-79.5581	NA	96.6989	691.226	-20600.6	6.22256	-22.9475	-20.454	22.9486	-2.60029	-0.199006	NA	830.521	-0.331344	-5.58183	-14.41	-38.9115	29.1839	8.21476
GO:0042516	regulation of tyrosine phosphorylation of Stat3 protein	4	0.689686	-26.0038	11.2295	-122.279	NA	125.984	689.453	128171	NA	6.81022	NA	2.76414	NA	1.1942	NA	-4622.66	19.901	-312.671	-14.487	-80.1328	22.4503	-653.085
GO:0042558	pteridine and derivative metabolism	4	0.489517	-91.3142	17.6187	9.09646	NA	16.3922	-4652.26	-123526	-12.6094	32.2266	-8.26521	6.29768	-24.4915	33.8783	NA	832.921	4.76256	-18.4093	-15.991	72.2406	-25.0237	99.5056
GO:0042990	regulation of transcription factor import into nucleus	4	0.465512	-21.9443	-13.0659	0.65233	-3.47825	3.56554	3063.69	-84092.9	-31.5266	5.83954	3.26901	-3.28594	0.644512	-0.705276	NA	-3789.98	-17.1456	12.3189	-15.7236	-9.13244	-13.4712	-97.1799
GO:0042991	transcription factor import into nucleus	4	0.845478	-154.867	-22.0603	239.925	64.8672	-166.416	27456.2	48192	-43.6466	10.3535	53.0579	-63.8707	36.2083	-26.1145	NA	376.24	-5.48192	-13.0184	-55.797	182.826	-34.4781	-304.896
GO:0043064	flagellum organization and biogenesis	4	0.440959	-46.7673	14.2537	73.1903	-15.9823	-51.9261	2642.97	141763	-20.6332	25.0827	5.52984	-6.18742	4.09862	-4.87605	35.7147	1928.7	-37.3005	38.008	14.0518	-91.4073	1.48283	121.049
GO:0043350	neuroblast proliferation (sensu Vertebrata)	4	0.293388	-139.94	31.9887	-131.739	6.92229	246.366	-34336.1	-146006	-26.9457	19.8498	-31.5839	40.2533	21.7684	-24.2458	NA	2340.08	-6.18676	403.611	-3.23341	-35.7116	-88.2489	-48.3499
GO:0043410	positive regulation of MAPKKK cascade	4	0.501908	-76.0673	29.8781	-177.744	-29.4322	285.692	2101.21	99902.7	NA	-3.38588	-2.34394	3.95916	-14.7553	11.882	NA	2212.27	29.3291	82.3572	-11.3418	13.2993	4.11645	-388.143
GO:0043450	alkene biosynthesis	4	0.396545	-44.7125	-3.59705	40.2447	NA	-59.2465	NA	72081.1	NA	-2.12359	-3.62879	3.81236	-0.0393377	-0.483454	NA	507.284	-1.26724	-26.718	-19.2654	77.0208	16.2495	-19.8155
GO:0043550	regulation of lipid kinase activity	4	0.16538	-26.0347	-28.6142	22.4978	7.16025	-13.3822	-15343	51116.3	-26.6462	1.84527	3.98643	-1.85583	-13.0028	3.25344	NA	-7357.49	-27.0049	-15.5423	-31.3964	3.8755	-31.2399	27.5438
GO:0043551	regulation of phosphoinositide 3-kinase activity	4	0.270105	-64.6416	28.1492	6.85511	-73.5405	-80.847	4170.9	-232502	39.2954	-32.9327	31.4773	-27.3904	-28.7175	18.6538	NA	1950.48	9.27798	-198.425	-97.0473	150.887	-4.27093	452.958
GO:0043552	positive regulation of phosphoinositide 3-kinase activity	4	0.260214	-80.2481	1.76376	-38.9093	24.9577	62.1366	6034.81	69386.6	95.1594	-83.2131	57.0655	-53.9289	-34.6278	33.1627	NA	2709.86	29.7392	-392.546	-93.4084	207.87	-19.2567	675.12
GO:0044247	cellular polysaccharide catabolism	4	0.602001	-181.081	14.4829	-2578.48	9.28594	3113.44	NA	-800101	-64.1638	39.4471	-5.02346	4.61106	-37.0895	66.2376	NA	1206.58	-4.47981	-18.9958	-4.32488	-110.796	-31.326	131.955
GO:0045084	positive regulation of interleukin-12 biosynthesis	4	0.459144	-149.984	13.246	-290.062	-18.0157	489.393	2475.13	174196	-44.9692	11.7034	-46.4858	40.1861	15.0083	-11.4593	49.9965	2320.72	0.482458	49.935	-102.155	573.819	21.212	-437.448
GO:0045109	intermediate filament organization	4	0.848325	-26.2815	2.41534	-2.21429	1.62459	6.70289	2015.81	-5366.09	1.60928	-2.27533	-1.91573	2.18075	0.113194	-0.0174142	NA	-962.562	NA	-4.44569	0.00382908	-3.39677	2.57394	-15.4124
GO:0045123	cellular extravasation	4	0.70168	-37.9219	-34.7493	9.33929	60.7058	-20.1168	1860.94	-6571.93	1.76896	-0.0458715	7.30023	-7.58472	-4.01411	3.38456	NA	82.3228	8.75508	13.4979	6.1431	-42.9601	-0.173655	40.0337
GO:0045132	meiotic chromosome segregation	4	0.35829	-40.6971	NA	2.91856	NA	-136.601	3193.21	-12407.6	-20.2229	12.9517	-16.2149	17.4475	3.94768	-2.64995	NA	1563.66	-27.5616	40.0047	-37.6415	-8.45706	19.4126	-1732.07
GO:0045214	sarcomere organization	4	0.551112	-349391000000000	-154942000000000	-2.29604e+15	-248652000000000	-7.4086e+15	1.42335e+16	1.11798e+18	NA	-568857000000000	NA	-17852800000000	NA	-6023790000000	NA	-1.30055e+17	NA	-2.55277e+15	-223512000000000	-69117200000000	NA	-692901000000000
GO:0045342	MHC class II biosynthesis	4	0.475334	-63.7032	3.26105	-41.505	NA	-79.826	-12136.8	-22163.1	-16.3061	1.48289	-15.0684	20.0662	-0.283547	-1.45484	50.5451	1988.55	20.381	-58.6995	45.8874	-111.181	46.4345	-53.8161
GO:0045346	regulation of MHC class II biosynthesis	4	0.564851	-59.7885	9.89968	-41.371	-8.22651	-6.53628	756.952	40948.7	-0.697259	-2.25839	-7.07576	5.01959	-2.93183	3.83953	13.5591	1685.36	-9.81189	52.0427	4.71938	89.2992	16.8103	-23.5472
GO:0045408	regulation of interleukin-6 biosynthesis	4	0.696637	-1.14219e+15	-111430000000000	-2.59492e+15	-634074000000000	2.85304e+15	-6.76769e+16	1.58463e+18	61249000000000	-64955600000000	-363439000000000	289532000000000	115613000000000	-58384600000000	1.03502e+15	-2.40222e+15	127150000000000	-253775000000000	-148139000000000	3.57026e+15	322775000000000	-2.25326e+15
GO:0045648	positive regulation of erythrocyte differentiation	4	0.431546	-135.183	-27.7621	140.863	15.5026	-69.9496	283.676	161548	9.55592	-10.0187	-20.6619	33.4935	-26.8741	29.4322	NA	-17581.7	38.3014	-1610.5	57.5372	-307.111	-13.626	-801.426
GO:0045736	negative regulation of cyclin dependent protein kinase activity	4	0.602068	-48.4316	29.2928	-36.501	-44.8317	90.0534	1187.12	79053	10.4898	-10.7653	-12.7106	9.01173	0.788251	-1.61145	NA	-835.396	-5.25646	-54.2458	-27.0407	130.175	26.0089	29.1982
GO:0045745	positive regulation of G-protein coupled receptor protein signaling pathway	4	0.445965	-88.7723	123.168	-147.448	-342.658	1106.11	NA	-350636	NA	-83.1178	-14.4792	12.0317	-4.25322	-2.94709	NA	2258.98	NA	-390.253	9.18645	-463.974	33.8262	-280.261
GO:0045773	positive regulation of axon extension	4	0.383027	-108.014	-26.5158	-42.7758	26.0957	-413.709	-7929.85	21771.2	-64.7949	13.7319	-41.2494	55.1341	23.1572	-23.5975	NA	-4362.45	-44.0021	249.55	1.37502	-81.0545	39.9975	-443.13
GO:0045778	positive regulation of ossification	4	0.214441	-95.3069	-0.15283	-137.679	NA	158.361	-7294.86	-47466.5	-15.341	11.529	43.5851	-51.9904	-7.6495	8.6232	NA	-3437.22	-18.9348	-29.4327	-82.533	238.299	-32.2811	-178.533
GO:0045785	positive regulation of cell adhesion	4	0.482526	-620831000000000	-663482000000000	-1.37731e+15	898055000000000	1.62192e+15	-6.01618e+16	-1.91356e+18	-456777000000000	218573000000000	64647100000000	-166553000000000	190467000000000	-227625000000000	NA	1.11149e+16	265346000000000	-330051000000000	335249000000000	146097000000000	247366000000000	1.527e+15
GO:0045806	negative regulation of endocytosis	4	0.882184	-38.3045	16.5289	-61.0508	-7.37146	95.8865	7660.34	-135181	NA	-7.81944	25.0546	-27.004	-13.245	13.8026	NA	-2243.24	-8.66651	-48.7499	2.13963	8.1147	-11.0198	-14.7637
GO:0045834	positive regulation of lipid metabolism	4	0.678547	-87.5772	2.00291	67.1039	-2.96743	-5.66888	808.766	140517	12.4691	-13.2085	-12.298	6.26137	11.8331	-6.4484	NA	-1668.09	27.9464	64.1595	9.13749	-75.1497	-30.9092	-90.0854
GO:0046148	pigment biosynthesis	4	0.575248	-186.195	NA	170.431	NA	-534.279	NA	-2.13442e+06	-71.7122	50.1165	-0.108166	12.4813	-40.2173	41.5986	NA	4351.03	15.8123	28.1312	-50.8208	-148.647	-6.10356	-208.591
GO:0046356	acetyl-CoA catabolism	4	0.95995	-183.746	99.5276	-117.428	NA	535.427	-11790.2	-486722	NA	-46.2446	6.08249	-1.75017	25.4216	-43.481	NA	6373.24	NA	-219.544	95.2478	-122.13	-116.284	858.267
GO:0046456	icosanoid biosynthesis	4	0.409915	-41.969	-4.22031	54.757	NA	-58.9786	NA	90624.5	NA	0.244143	-3.73956	4.21575	0.330057	-1.36733	NA	1076.58	-0.0622077	-32.8606	-20.3312	50.6341	18.9441	-89.2482
GO:0046489	phosphoinositide biosynthesis	4	0.499735	-3.03117e+15	NA	-5.64172e+15	NA	4.36435e+15	NA	4.01584e+18	NA	309239000000000	-361065000000000	331067000000000	-93416300000000	275752000000000	NA	-6.37799e+16	-975377000000000	7.83743e+15	-444534000000000	-1.54673e+15	-461631000000000	-1.33384e+16
GO:0046626	regulation of insulin receptor signaling pathway	4	0.356362	-29.6961	-11.2531	-107.123	21.9033	165.401	-4933.99	44034	-35.2503	38.4048	-17.0319	15.54	-10.3039	10.1853	NA	-2693.4	15.5415	-327.337	-14.9655	-49.7914	27.8478	-805.959
GO:0046631	alpha-beta T cell activation	4	0.642816	-526.962	-32.4829	607.669	-3.20291	-476.149	5352.75	612933	-2.86925	-22.2654	-66.0696	125.989	-10.466	6.12887	NA	3075.75	0.616524	-109.612	30.2525	-80.4489	-36.2339	172.386
GO:0046851	negative regulation of bone remodeling	4	0.5768	-239.13	108.413	-3955.52	-127.81	-9525.56	39361.9	-315947	0.0366875	-25.8623	46.5133	-39.7997	4.71026	-5.88143	255.772	7624.65	NA	-1690.63	-84.2983	-441.692	139.204	-422.815
GO:0046852	positive regulation of bone remodeling	4	0.234423	-149.705	54.9546	40.2322	-57.1564	-14.3558	2000.03	-165286	-36.836	47.6568	-25.8684	41.2535	7.96687	-9.06993	NA	1296.47	0.202323	-40.4442	-38.8537	149.854	29.0373	-218.032
GO:0048005	antigen presentation, exogenous peptide antigen	4	0	-39.0198	-6.46782	14.9262	28.9931	-1.19238	-3502.6	-42323.3	NA	-2.98099	NA	0.382524	NA	0.243489	NA	237.005	NA	19.1803	-0.815077	-2.15857	NA	1.53798
GO:0048009	insulin-like growth factor receptor signaling pathway	4	0.7638	-26.2634	0.393374	-13.7255	-28.9258	21.7064	1866.1	-11886.8	0.157754	-1.95472	-0.645941	0.716286	0.116343	-0.112661	NA	83.2576	NA	0.528862	-28.9483	0.489724	1.36439	-12.9957
GO:0048168	regulation of neuronal synaptic plasticity	4	0.791285	-75.4533	-23.702	54.7666	55.6271	-9.17403	-21573.2	153752	9.01969	-1.24541	-4.66638	3.20618	-3.10406	0.0774791	NA	-2698.81	26.6476	-0.277545	0.602872	89.7124	-25.4198	31.7333
GO:0048704	embryonic skeletal morphogenesis	4	0.866955	-49.8649	2.50196	-17.1587	-14.9401	30.8221	NA	-142819	5.25209	-6.37227	1.4629	-2.35496	-9.96355	11.4212	NA	-944.225	-5.66378	-28.232	2.96709	67.0092	-17.8159	-30.2891
GO:0048706	embryonic skeletal development	4	0.968691	-49.6701	4.42972	32.9951	-18.5297	-13.3465	NA	-29381.2	8.35495	-15.972	3.22044	-3.47855	-13.4142	13.6018	NA	-5755.55	1.35103	21.0204	6.16232	31.1462	2.31092	-46.2159
GO:0048806	genitalia development	4	0.141011	-98.9534	-3.06239	120.126	-8.39699	-79.3178	3014.59	-20349.4	-63.1196	68.356	29.215	-30.3662	7.31407	-6.75715	NA	-412.841	12.9462	-83.3843	-37.1627	14.8792	0.209416	38.3848
GO:0050678	regulation of epithelial cell proliferation	4	0.629921	-115.361	36.8054	38.3921	-80.3982	-0.749798	1336.16	95908.6	-8.90676	25.668	19.426	-20.2927	-27.3172	21.4542	NA	-2671.67	22.6097	-207.987	-83.4355	498.4	-1.73688	-49.683
GO:0050854	regulation of antigen receptor mediated signaling pathway	4	0.567257	-87.9942	6.45957	118.999	NA	-188.997	9175.15	175404	NA	-39.1107	-12.0033	9.08132	-5.69596	2.08077	NA	153.583	-12.2477	178.483	23.5842	-729.675	-7.85229	58.7805
GO:0050856	regulation of T cell receptor signaling pathway	4	0.22958	-22.9806	NA	-9863.85	NA	-4499.08	51947.1	42269.4	-11.654	0.405316	-3.88261	3.12523	0.82101	-0.769221	NA	-1514.83	-19.8201	-1.26534	-6.02978	-67.8059	-17.335	68.6877
GO:0050905	neuromuscular physiological process	4	0.731858	-135.768	107.387	-14.293	-60.1379	319.382	2936.58	-14840.9	17.2317	-16.9052	27.4872	-40.4735	-28.9538	51.1989	-62.9095	6549.56	26.1403	-272.271	-30.4135	-166.041	-57.5099	368.639
GO:0050918	positive chemotaxis	4	0.392329	-146.761	-19.5949	62.7706	91.8358	-1417.39	6430.93	37561.8	-174.728	49.7472	2.71561	4.02312	-36.2335	18.6068	NA	-2367.97	15.0217	-263.863	-103.827	441.043	41.8848	-683.18
GO:0050920	regulation of chemotaxis	4	0.311259	-20.2573	-16.4328	-522.661	9.45669	496.055	-1983.99	-15678.7	-26.4912	7.54731	-12.1754	12.155	20.017	-14.14	NA	-3800.26	-8.94764	-74.6698	-40.2754	-83.095	-39.9498	135.012
GO:0050921	positive regulation of chemotaxis	4	0.364725	-27.091	0.32729	-6.67624	-6.18827	-34.6706	-1233.85	-76488.1	-6.26268	-4.4613	-0.0249519	-1.62827	-2.60065	2.9387	NA	-2475.64	-7.90389	-26.8279	-29.3804	1.53557	-7.57174	2.0576
GO:0050926	regulation of positive chemotaxis	4	0.411542	-57.339	-17.0769	-1080.53	68.0863	1203.4	-25949	58768.4	-74.9102	28.1841	-24.6881	27.5666	44.3744	-34.3747	NA	-11993.9	32.4399	-432.754	-55.7137	53.0742	-23.7798	327.422
GO:0050927	positive regulation of positive chemotaxis	4	0.39827	-15.9933	-8.7209	-562.963	-3.53512	441.573	-3880.38	-28563.2	-21.4738	7.17211	-17.1062	17.4236	24.831	-20.2181	NA	-7803.79	5.22258	-149.773	-23.5486	5.33213	-7.6505	16.2828
GO:0050930	induction of positive chemotaxis	4	0.38652	-367696000000000	282155000000000	-3.19388e+15	-2.51769e+15	4.15371e+15	NA	2.09974e+18	-422824000000000	111153000000000	204266000000000	-235238000000000	-231511000000000	201258000000000	NA	-1.77669e+16	NA	-1.45312e+15	-439713000000000	-2.22856e+15	-14700000000000	2.4113e+15
GO:0050951	sensory perception of temperature stimulus	4	0.425205	-58.4891	32.4185	-206.73	-40.5067	306.314	NA	73205.4	-30.3437	15.5559	-19.7189	17.8651	12.9791	-10.7856	NA	157.779	14.895	-199.799	8.01894	-111.02	34.4408	45.8428
GO:0050974	detection of mechanical stimulus during sensory perception	4	0.470808	-38.4413	30.9805	-37.4239	-4.96273	116.607	1992.75	-17195.1	-58.8504	51.0376	0.994245	-2.08677	4.37403	-3.78107	NA	317.265	7.81676	-20.0189	-14.3477	-44.4918	9.16887	-47.2544
GO:0051052	regulation of DNA metabolism	4	0.317812	-30.0532	-15.4679	6.5999	15.0963	-9.2284	874.721	-22969.6	-7.25286	10.1915	-5.28956	5.38588	-2.72648	3.7389	2.86261	465.131	-4.05271	-6.96299	-0.191082	1.63596	-2.49106	-12.6791
GO:0051053	negative regulation of DNA metabolism	4	0.311797	-31.2998	3.2797	-10.4935	3.00595	23.3491	1007.84	15140.7	-2.79291	6.72494	-4.57351	4.38362	-3.10513	4.14105	-8.59872	763.492	-4.86555	-0.503148	2.74728	-13.9157	1.33915	-10.9001
GO:0051057	positive regulation of small GTPase mediated signal transduction	4	0.667204	-72.6898	19.0089	-95.9802	-67.8548	194.269	-11663.7	162830	-1.53797	-5.24595	-9.67442	14.6029	-7.41436	0.634477	NA	1285.99	-3.74316	-54.1989	16.7127	-26.8747	-9.32103	-5.10708
GO:0051235	maintenance of localization	4	0.676234	-100.018	39.4137	-10.9453	-77.6809	127.668	3622.69	39178	-15.1286	11.0395	5.93309	-3.8883	-8.39578	1.48664	NA	7.18792	-6.69611	139.436	11.4786	67.4628	-15.9895	198.029
GO:0051640	organelle localization	4	0.418528	-223.393	-12.541	370.917	-83.8966	-929.742	NA	-5.97205e+06	-13.1291	13.9473	-3.78358	23.8607	16.9202	-24.2041	NA	-3206.03	-126.273	-233.912	-41.2587	67.9203	31.2324	-538.179
GO:0000097	sulfur amino acid biosynthesis	5	0.783479	-17.1872	30.9763	-6280.47	NA	5178.79	-21400.2	18765	-7.67178	-0.159064	0.328548	-0.71203	0.136061	-0.15364	NA	-2475.27	3.55149	10.117	2.89356	-5.17614	-22.3527	8.09647
GO:0001504	neurotransmitter uptake	5	0.535531	-262.636	-15.6293	-269.275	67.9667	309.527	NA	-26129.1	8.88362	-17.0553	-24.1694	25.7404	-30.0668	66.8395	NA	1371.57	-16.8916	-6.4068	-34.0837	177.623	0.475792	104.748
GO:0001573	ganglioside metabolism	5	0.40241	-44.5323	NA	7.30653	NA	-72.5399	NA	-197669	12.545	-26.7968	-8.49782	4.97145	-1.51029	3.56577	NA	2266.92	NA	-118.363	13.4372	-97.9767	0.990064	313.386
GO:0001773	dendritic cell activation	5	0.798442	-39.0873	-87.4075	-1198.9	179.768	252.932	12360.3	-80836.2	-15.0594	94.5289	17.2072	-16.6729	-9.41117	0.436647	NA	-637.003	35.0082	-386.292	1.89031	-376.744	-114.107	345.015
GO:0001836	release of cytochrome c from mitochondria	5	0.421809	-1.14553e+15	232237000000000	-393334000000000	-1.02017e+15	737726000000000	2.05218e+16	5.34609e+18	-275615000000000	122584000000000	-67358200000000	-40820400000000	-104248000000000	10876400000000	NA	1.85896e+16	466457000000000	-652376000000000	1.02356e+15	-326544000000000	396820000000000	-1.48478e+15
GO:0001837	epithelial to mesenchymal transition	5	0.384424	-1448.62	-696.177	-1314.03	2044.25	-27823.2	27575.2	546691	-409.658	595.319	497.901	-464.558	-10.0922	-23.9069	NA	-107646	75.5824	-1766.88	141.626	-3075.66	-299.149	-3664.16
GO:0001933	negative regulation of protein amino acid phosphorylation	5	0.590064	-1743.09	4657.26	-60456.3	-4317.77	67937.9	363391	1.60689e+07	NA	-2764.78	1022.75	-1290.07	-2848.98	2366.95	NA	-100027	1797.23	-7635.08	-1602.82	-2336.18	-2541.42	24557.2
GO:0006044	N-acetylglucosamine metabolism	5	0.563295	-297663000000000	3.39765e+15	-4.30497e+15	-4.65483e+15	3.85766e+15	NA	1.03972e+18	-173559000000000	66133900000000	330526000000000	-500038000000000	-204028000000000	205579000000000	NA	-1.68845e+16	249314000000000	-3.62032e+15	-973759000000000	-1.45943e+15	638913000000000	-2.43842e+15
GO:0006072	glycerol-3-phosphate metabolism	5	0.360976	-64.4995	56.9148	-226.118	-8.39383	668.228	2003.45	-554431	NA	17.3217	34.9768	-42.9451	8.34765	-14.2594	NA	15491.1	-35.9951	-131.119	-126.885	-220.624	-129.73	-350.083
GO:0006195	purine nucleotide catabolism	5	0.694386	-215787000000000	1.17855e+15	-1.4291e+16	NA	1.61917e+16	NA	-1.73508e+19	-193880000000000	-7760640000000	-39801900000000	5431650000000	104743000000000	-90828300000000	NA	2.00924e+16	NA	763412000000000	38448500000000	-1.62958e+15	207656000000000	-2.98103e+15
GO:0006220	pyrimidine nucleotide metabolism	5	0.708797	-36.5771	-5.62247	-11.9047	20.6009	-336.796	NA	29249.7	NA	-244.916	12.8538	-13.7362	-12.2947	5.68738	NA	-4177.31	-6.78603	-4.909	-33.513	78.2589	4.78412	-81.0004
GO:0006221	pyrimidine nucleotide biosynthesis	5	0.666181	-392990000000000	-907845000000000	1.04809e+15	2.29065e+15	-6.12818e+15	3.02178e+16	1.59148e+18	NA	73028600000000	-511739000000000	559844000000000	-268789000000000	194708000000000	NA	3.97845e+16	-47175600000000	-3.09978e+15	-286526000000000	-554838000000000	-75692800000000	2.30099e+15
GO:0006298	mismatch repair	5	0.999868	-36.3953	-118.137	-28.5323	NA	50.6716	3004.01	46521.4	2.59616	-5.61377	2.68535	-4.82792	-6.61971	10.843	23.0508	367.621	9.73834	-52.0812	7.58419	18.2498	-0.49005	-337.028
GO:0006367	transcription initiation from RNA polymerase II promoter	5	0.355667	-27.3597	-235.711	12.8136	1049.07	-130.483	41626.9	-5.99252e+06	NA	56.4237	-58.2159	57.7426	NA	-7.03079	NA	-3219.3	-0.141209	-286.772	-44.8474	15.7412	114.632	-620.512
GO:0006610	ribosomal protein import into nucleus	5	0.776086	-72.0522	-83.7647	-151.291	197.635	385.886	-10128.2	36118.1	NA	-2.39087	13.5309	-20.2991	-2.7524	6.95277	NA	970.978	28.59	-83.1444	-59.9264	-16.0882	-80.7158	186.887
GO:0006760	folic acid and derivative metabolism	5	0.64601	-203.2	400.999	-2304.23	NA	2034.35	9836.04	82079.3	42.3546	-23.9974	22.2886	-7.74968	-25.8697	10.1333	NA	1587.41	12.4363	-153.922	-77.4985	-105.019	115.014	-2157.91
GO:0006826	iron ion transport	5	0.642633	-10.884	-0.975051	-3172.07	NA	-38770.9	NA	-2.82853e+06	-9.63524	4.56435	-4.9583	6.34376	-1.83484	1.3225	NA	-7421.5	-35.3394	-18.6625	-48.6635	-27.9151	-30.8438	-51.0259
GO:0006835	dicarboxylic acid transport	5	0.352798	-45.9635	-47.4535	37.6337	183.698	-40.8878	NA	-838036	NA	2.11563	15.1969	-18.0493	-19.3886	22.8341	NA	1288.6	-4.87711	8.26651	-30.8269	13.2623	16.9291	-29.7923
GO:0006857	oligopeptide transport	5	0.698844	-271.706	79.1651	-1723.72	21.4114	1846.12	NA	-1.1652e+06	NA	24.3573	-70.8928	106.059	-54.5139	60.5719	NA	4955.2	-108.079	663.289	-20.6723	-168.577	75.1517	12.5794
GO:0006921	disassembly of cell structures during apoptosis	5	0.597767	-162.501	-9.2461	-98.6734	91.8029	-1440.19	-9425.28	-199532	-47.8641	76.7391	-23.4501	33.739	50.2761	-50.552	NA	-4456.39	NA	-885.477	-19.3842	-312.956	-60.0151	212.005
GO:0006958	complement activation, classical pathway	5	0.683575	-30.3701	-7.94825	-31.3545	-7.54745	134.842	42241.3	-1.80076e+06	NA	30.4377	NA	2.60062	NA	2.5993	NA	-3461.65	NA	-368.954	-37.3217	-309.956	NA	-1019.31
GO:0006970	response to osmotic stress	5	0.508629	-31.6131	-14.2273	-165.151	-10.3705	172.386	-11140.2	-130493	-26.5373	12.3526	-23.7732	26.1632	26.7446	-23.0982	NA	-3810.56	NA	-149.311	2.77179	-14.7991	-26.4986	-37.027
GO:0007026	negative regulation of microtubule depolymerization	5	0.35527	-100.003	12.843	-2806.52	NA	1416.9	21894.6	-241482	NA	-36.7352	-19.2253	25.0035	-10.8705	14.1065	NA	-3695.19	-15.7177	0.657738	-118.604	294.695	-49.3335	97.6841
GO:0007034	vacuolar transport	5	0.720295	-11.5296	-29.7521	36.5167	1.71644	-269.201	760.977	13768.6	NA	11.0262	NA	-3.92257	NA	3.52749	NA	-2696.86	-26.8321	13.8453	-5.20133	-30.8104	NA	-1047.76
GO:0007044	cell-substrate junction assembly	5	0.171412	-28.5732	-7.3391	-37.7873	-31.0305	92.8743	-11294.9	44798.9	-17.0372	9.22573	1.49771	-1.87038	-4.27163	5.15725	NA	-4003.52	-1.69913	-10.1239	-11.8099	-11.1135	-57.8862	47.9733
GO:0007098	centrosome cycle	5	0.633982	-90.1517	30.3309	-68.944	3.84991	-1516.62	-6924.99	-69318.4	NA	-266.303	32.9559	-38.4267	8.02384	-8.54587	NA	4144.71	45.176	18.7637	-45.143	-185.39	-47.2749	35.0996
GO:0007140	male meiosis	5	0.250287	-33.1661	1.07055	-56.1778	11.7019	-8.0683	-43357.3	-73906.4	13.8588	-15.5711	11.0165	-12.4181	2.55405	-1.30385	260.348	759.255	-29.8756	-14.0308	-50.916	59.7716	-18.4618	-323.16
GO:0007212	dopamine receptor signaling pathway	5	0.77703	-52.9541	-11.6898	-1084.12	-278.935	2217.24	-9388.95	134076	-15.0018	7.94557	39.488	-41.1369	-0.39857	0.691638	NA	-8134.26	-35.0252	-189.263	-5.84175	-37.7844	39.1472	-459.6
GO:0007379	segment specification	5	0.538908	-40.0346	-7.34441	86.6981	-26.8926	-364.509	-13955.8	-149468	35.939	-67.9579	-6.79936	4.84547	-5.08554	6.0854	NA	-2688.88	-3.71923	-209.985	-58.1594	-17.6889	93.5978	-1159.33
GO:0008215	spermine metabolism	5	0.864363	-3.40392	79.2285	-17587.5	NA	2569.99	10872.3	-4117.77	NA	-3.89498	-5.1756	2.50043	-14.546	9.8507	NA	-7853.29	-4.98901	-234.976	-42.9163	-9.08053	37.26	-751.475
GO:0008625	induction of apoptosis via death domain receptors	5	0.501037	-158.273	NA	-116.225	NA	386.872	-113505	620785	NA	-41.621	17.114	-22.1718	46.0318	-57.4736	NA	6337.84	-113.082	44.2889	-254.666	-745.435	-53.3025	396.408
GO:0008630	DNA damage response, signal transduction resulting in induction of apoptosis	5	0.717293	-63.3965	-34.4257	-167.862	112.892	172.111	33429.4	-150001	16.4288	-23.9265	-46.3	42.266	1.83222	-3.02608	-52.4076	3980.97	-11.7782	163.56	-101.481	-279.792	-128.572	57.5456
GO:0008631	induction of apoptosis by oxidative stress	5	0.508188	-203.472	24.5899	220.542	-15.0749	-98.5189	4684.78	-950183	47.4277	-7.72015	18.3192	-15.3798	73.1368	-68.2422	NA	-23064.8	-19.469	-170.129	-79.4252	-149.03	36.1742	79.426
GO:0009066	aspartate family amino acid metabolism	5	0.630164	-2.14881e+15	NA	1.36046e+15	NA	-4.53648e+15	-2.65806e+17	-9.79809e+17	775665000000000	-565702000000000	-202138000000000	276473000000000	-173080000000000	247749000000000	NA	-2.82327e+16	-226570000000000	7.51359e+15	1.04469e+15	-6.62795e+15	-138266000000000	-6.05053e+15
GO:0009067	aspartate family amino acid biosynthesis	5	0.774673	-68.6211	NA	-7892.47	NA	-4153.15	-9711.23	43276.5	-67.2779	32.3258	9.41816	-12.0744	-19.5846	6.92206	NA	-5971.37	-2.27045	-80.3164	-24.2801	206.985	41.6459	-453.338
GO:0009074	aromatic amino acid family catabolism	5	0.544359	-93.5722	-46.2149	-92.284	121.835	237.912	11244.9	-505900	-59.7656	29.5488	46.7741	-51.5245	-90.7769	96.7478	NA	-18177.7	-33.1555	-93.3489	52.7245	-453.572	124.621	-1525.41
GO:0009110	vitamin biosynthesis	5	0.440457	-569.795	674.66	-1253.76	NA	1331.96	NA	-89325.2	NA	3.84444	-111.219	176.177	-22.2194	28.4544	NA	1049.88	-54.0161	23.0414	85.4952	-178.346	16.5726	-766.944
GO:0009134	nucleoside diphosphate catabolism	5	0.89015	-146.04	119.831	6.44722	NA	-4.62135	NA	-54477	NA	-3.62796	-53.7234	75.0811	-4.5894	4.4076	NA	221.201	0.339759	-9.75657	0.222706	-16.3897	-6.18405	-37.4734
GO:0009185	ribonucleoside diphosphate metabolism	5	0.515713	-1.02615e+15	NA	-1.87767e+15	NA	1.66651e+15	NA	-1.22996e+18	NA	-179528000000000	-103014000000000	149731000000000	-239461000000000	367269000000000	NA	-1.06182e+17	226528000000000	-3.07987e+15	229616000000000	105521000000000	20248900000000	-1.39895e+16
GO:0009225	nucleotide-sugar metabolism	5	0.585011	-2.20553e+15	2.10186e+15	-2.64311e+15	NA	4.64228e+15	-1.96259e+16	-1.7154e+18	NA	518574000000000	152481000000000	-166831000000000	107205000000000	-108517000000000	NA	4.44476e+16	-529598000000000	593545000000000	-592166000000000	-339277000000000	-377918000000000	-1.82765e+15
GO:0009261	ribonucleotide catabolism	5	0.410011	-22.7667	9.30446	-9014.75	NA	8726.96	NA	4498.94	NA	-35.9591	1.24068	-1.15602	0.739202	-0.957783	NA	-4048.87	-7.39362	-6.22267	-16.8335	-3.79177	-16.6851	4.84281
GO:0009409	response to cold	5	0.490245	-139.085	33.2397	-194.128	6.63558	469.784	3807.03	-106227	-22.0491	8.6389	-11.2005	2.97034	23.9361	-11.928	-13.3541	5352.03	-92.0631	-73.8194	-71.6505	137.463	-58.0688	405.182
GO:0009620	response to fungi	5	0.853918	-18.4867	-0.937257	-1150.86	14.1395	151.707	NA	-4.35921e+06	NA	65.371	NA	-9.58489	NA	-6.74738	NA	3026.16	-29.4552	-130.863	-34.5315	-60.4883	NA	-2859.54
GO:0009948	anterior/posterior axis specification	5	0.481241	-1.09539e+15	-15844800000000	-1.0334e+15	245165000000000	-6.93416e+15	-1.77823e+17	-2.63286e+17	86316800000000	-673701000000000	-120886000000000	174803000000000	57715700000000	-59887100000000	NA	-3.53307e+16	-1.01847e+15	1.09816e+15	57083200000000	-16333100000000	121552000000000	-410865000000000
GO:0009954	proximal/distal pattern formation	5	0.593309	-42.4024	1.055	-140.138	-6.36603	166.756	NA	-75738.1	6.96715	-9.26035	-8.72659	10.4818	-4.03368	5.25823	NA	48.5047	9.55448	-30.6528	-56.2872	2.51884	6.62903	-176.752
GO:0014013	regulation of gliogenesis	5	0.318348	-40.552	-8.17134	7.94214	8.26188	13.012	-6058.83	-115846	-10.3641	19.0627	0.252698	-0.0635848	-7.56268	9.94341	NA	-3051.39	-37.3148	27.4566	-49.8197	90.5806	-27.4684	-120.79
GO:0015718	monocarboxylic acid transport	5	0.581877	-309.309	125.077	300.899	-224.999	-444.954	NA	-799302	121.756	-142.619	-107.319	141.192	-11.2115	18.5215	NA	-9097.76	-9.8682	75.5071	-61.5959	-105.547	-167.817	621.271
GO:0015893	drug transport	5	0.752648	-12.1723	60.2951	-29.7984	NA	-16191.7	NA	-5.80345e+06	NA	7.82453	NA	-2.89055	NA	-0.924939	NA	-8836.99	-18.722	8.06021	-5.917	-42.02	NA	-2163.42
GO:0016486	peptide hormone processing	5	0.577882	-10.7175	-37.9448	-73.8572	NA	-14457.9	NA	-1.94912e+06	NA	0.164954	-34.6572	21.3988	-5.41224	-2.10906	NA	-3947.24	NA	-328.821	-14.9709	-7.01169	26.2286	-938.246
GO:0016601	Rac protein signal transduction	5	0.519807	-79.3633	-0.159659	-100.261	5.96305	97.9366	-10738	13972.8	NA	-283.956	-14.8751	22.2406	3.11466	-3.94064	NA	-2428.03	-35.9694	36.0902	-13.7644	29.2105	-6.16498	104.093
GO:0016925	protein sumoylation	5	0.849885	-301.4	524.339	-4278.46	-413.336	5131.14	15104.3	946332	23.6778	-47.1544	64.6821	-76.4757	-32.8705	59.7264	NA	-1583.29	25.292	-315.411	124.696	493.001	102.782	-1430.09
GO:0016998	cell wall catabolism	5	0.784748	-33.6409	27.9604	10.9849	NA	14.7922	1816.33	14134.3	NA	-2.02756	2.89157	-3.11186	-3.97139	4.94579	NA	240.568	0.170008	-1.38198	-5.62418	3.9676	3.17434	3.28241
GO:0017015	regulation of transforming growth factor beta receptor signaling pathway	5	0.83927	-110.256	32.3294	-345.089	-5.30242	173.713	1777.85	150242	30.6314	-37.2504	56.9529	-56.7009	-69.8618	38.2629	NA	-5925.62	-25.193	175.24	-6.95545	141.428	-98.7645	403.922
GO:0017156	calcium ion-dependent exocytosis	5	0.663555	-254.385	-17.6691	305.609	60.7169	69.103	54028.4	-921421	NA	-7.25488	28.758	-34.0054	-4.84331	5.54739	NA	4290.05	-66.8624	394.086	-70.2199	104.702	-59.8	388.064
GO:0018105	peptidyl-serine phosphorylation	5	0.584172	-164.09	-30.8644	213.276	121.462	-233.768	2933.84	-80999.9	NA	4.82827	-8.3201	11.465	-9.36621	8.475	NA	-6042.86	-45.0762	541.17	7.41705	24.2145	-18.696	195.574
GO:0018209	peptidyl-serine modification	5	0.598495	-49.1893	-23.7145	71.4085	87.2605	-62.0339	1433.32	-81022.7	NA	4.28637	6.1759	-9.0733	-4.68552	5.59653	NA	2545.09	20.5138	-93.8114	14.7361	-104.941	-7.98762	121.458
GO:0030004	monovalent inorganic cation homeostasis	5	0.509137	-62.6015	-25.8014	-42.0502	31.3667	93.0128	-18783.3	264325	NA	-6.21376	-8.8695	8.11639	-0.137094	0.617167	NA	-3263.31	8.93299	48.0738	-37.053	129.893	-14.364	-31.654
GO:0030048	actin filament-based movement	5	0.356683	-46.9334	28.8956	-27.6447	-14.246	123.305	-5977.62	-28081.2	-4.3273	7.69289	-11.3879	10.7101	-3.71156	2.92121	NA	-7798.45	-8.49654	43.0761	13.842	7.92704	-34.4506	123.563
GO:0030238	male sex determination	5	0.408978	-13.9825	-29.7132	21.4366	18.6064	-33.012	-25474.1	-4909.37	-0.404288	1.61992	-2.74351	3.72377	-0.357131	0.38695	NA	-7088.47	-24.6762	3.21738	-27.0617	-0.858124	-32.4962	-124.523
GO:0030261	chromosome condensation	5	0.804974	-4.4937	640.255	-13320.9	NA	-1533.29	95228	-3.0253e+06	NA	-302.054	-5.82428	-1.10678	-1.87169	9.31467	NA	-5900.73	49.9177	-355.947	-44.665	1.77943	23.2309	-670.324
GO:0030262	apoptotic nuclear changes	5	0.492717	-432.096	-712.417	-1636.37	1896.66	-375.881	98921.8	-8.58854e+06	-374.702	573.041	18.7381	-21.9215	144.998	-132.861	NA	8383.36	NA	-4018.45	-63.6841	-51.1683	-13.2978	783.745
GO:0030299	cholesterol absorption	5	0.498102	-107.01	-75.6298	74.9379	NA	-144.407	4001.8	31662.1	35.2399	-22.1309	-1.65967	10.2643	8.23952	-6.30171	NA	332.531	-1.4084	-201.157	4.94913	-92.4757	-6.08901	-95.8642
GO:0030308	negative regulation of cell growth	5	0.686242	-60.8252	4.52534	-1284.32	NA	1238	NA	-177737	NA	-31.6382	0.529561	-2.40486	-8.86226	6.55541	NA	-188.872	-122.934	487.19	5.0618	-445.256	-6.74267	179.965
GO:0030433	ER-associated protein catabolism	5	0.591543	-297.143	345.499	-991.063	-297.409	1435.67	-60564.8	-270591	NA	-18.6276	18.6046	-3.48385	11.2966	-23.6336	NA	3901.06	81.5889	-249.456	-124.275	195.399	-5.30233	518.327
GO:0030517	negative regulation of axon extension	5	0.293829	-44.7202	-7.05832	-63.7498	-20.5807	83.7066	1199.11	-61251.5	NA	-68.5341	-12.2986	16.4772	0.694189	-0.675055	NA	-2054.83	-16.6852	-14.1136	-12.1362	6.05955	-24.2383	15.1253
GO:0030835	negative regulation of actin filament depolymerization	5	0.86743	-64.0928	-41.1994	-20.5838	278.468	102.056	1590.81	92231.7	4.00122	-7.80411	-26.8267	29.6508	-14.2513	20.3292	NA	109.519	-2.93819	18.5126	-8.01118	-54.7316	-6.93695	43.5882
GO:0031016	pancreas development	5	0.400534	-285.439	107.445	-1046.22	-156.717	1206.1	NA	-732726	-72.3818	146.315	-104.755	119.038	27.9767	-23.9406	NA	-654.946	-26.0433	36.5974	-50.9843	584.862	93.0619	-114.537
GO:0031069	hair follicle morphogenesis	5	0.642766	-19.4647	42.2862	2.99849	21.8228	-14192.6	34353.8	66223.7	-19.7454	4.41381	-26.2227	18.3476	-4.63567	-1.83281	NA	-425.269	6.46369	25.9972	-14.9804	-38.6468	28.4371	-1712.77
GO:0031114	regulation of microtubule depolymerization	5	0.438206	-117.532	-4.67478	-7983.88	NA	6257.14	7405.67	-221848	NA	-193.22	-25.6208	31.6102	-16.5734	23.1388	NA	-3063.08	-12.5157	1.45428	-96.7031	338.834	-34.6755	31.8665
GO:0031294	lymphocyte costimulation	5	0.666733	-179.857	-189.677	294.981	NA	-331.728	-11274.9	496779	13.1817	-54.8183	29.2859	-28.4896	32.0629	-15.7453	NA	629.7	35.0816	-408.257	-144.36	-32.751	87.265	413.204
GO:0031295	T cell costimulation	5	0.603306	-43.087	-41.9716	-140.406	58.1681	-17.0414	8585.09	-141777	6.7211	-6.72525	13.8611	-11.4526	-2.39965	1.31441	NA	902.862	-18.3639	36.1433	6.96628	-9.72124	-25.0476	59.9654
GO:0035315	hair cell differentiation	5	0.167329	-16.0309	6.76684	-12.2865	-23.6975	9.57413	5391.28	-4.93136e+06	1.12786	29.5103	-18.6743	14.8683	-11.4486	10.4154	NA	-3319.42	26.9286	-381.185	-16.7616	-7.92738	31.1217	-1291.29
GO:0040015	negative regulation of body size	5	0.412165	-36.8132	-21.5117	-104.638	-56.2355	327.916	-11860.9	-83361.4	-19.5918	25.2937	-26.2055	23.0987	-3.07662	1.64034	-9.59425	1391.06	-5.23161	-89.893	-36.0914	7.47015	-26.5642	93.0285
GO:0040017	positive regulation of locomotion	5	0.638087	-54.8105	48.0732	-299.881	NA	-22060.2	130967	-1.33906e+06	-123.503	45.2435	-23.4856	15.0253	19.4129	-10.8103	NA	-564.402	-45.21	304.681	-31.4217	-18.6566	0.346783	-396.481
GO:0042090	interleukin-12 biosynthesis	5	0.235787	-15.3573	-45.7073	-22.3663	8.82574	16.1878	-12508.2	21124	1.31765	0.288682	-3.5261	3.53301	2.23609	-1.80632	NA	-3820.48	-37.9253	3.64658	-13.7426	20.6329	-45.9271	-40.0903
GO:0042226	interleukin-6 biosynthesis	5	0.348517	-45.159	-23.3282	-52.856	-11.7043	93.2412	-21790.1	70815.1	6.42237	-7.80829	-12.0758	9.19047	11.8201	-7.57887	NA	-3129.3	-18.5054	22.4695	-60.194	138.893	-22.2638	-56.3273
GO:0042267	natural killer cell mediated cytotoxicity	5	0.831126	-36.2373	87.8344	-128.809	-96.4868	206.936	NA	54362.5	NA	2.01241	-23.1243	15.7134	-2.85559	-0.522513	NA	-263.375	NA	-728.53	22.5336	-95.6274	29.2947	-191.737
GO:0042269	regulation of natural killer cell mediated cytotoxicity	5	0.765051	-22.2268	16.8818	-8.81476	-8.11924	7.57028	NA	-27573.9	NA	1.94621	NA	-1.99446	NA	-0.471712	NA	-3215.3	NA	-38.4413	-10.5979	7.28667	NA	-69.3894
GO:0042491	auditory receptor cell differentiation	5	0.32966	-39.7417	-2.58685	45.7535	7.52473	-14.7582	NA	-4603392	NA	0.769712	NA	-4.12312	NA	3.50732	NA	-5269.95	NA	-269.927	11.8595	-158.449	NA	-1265.28
GO:0042503	tyrosine phosphorylation of Stat3 protein	5	0.622175	-98.9532	609.533	-29717.7	NA	36784.3	36523.7	760184	NA	-58.7249	-428.696	303.145	-11.4724	22.031	NA	5462.93	1022.13	-14687.3	62.4016	-146.383	791.585	-6654.07
GO:0042756	drinking behavior	5	0.763473	-47.4288	13.0731	-59	-152.554	425.328	2224.61	-62365.1	19.161	-15.6745	-37.2124	30.9348	1.21465	-2.87123	66.8911	571.805	8.96771	-47.8514	5.59852	-114.927	-18.1227	-451.797
GO:0043011	dendritic cell differentiation	5	0.640559	-29.7515	-34.2107	28.0828	15.5674	-206.072	-20704.6	-12722.6	11.1487	-9.24804	-4.89974	3.64456	0.610477	-0.182906	NA	-2736.51	NA	-19.5386	-39.5049	87.1787	-6.66655	-21.9387
GO:0043029	T cell homeostasis	5	0.569253	-2.12947e+15	-468710000000000	-362338000000000	543706000000000	-42185600000000	-9.72506e+16	1.3962e+18	-42839900000000	107252000000000	-70384000000000	79141800000000	-27329600000000	19670400000000	NA	5.53468e+16	1.70137e+15	854154000000000	46298000000000	-606033000000000	101159000000000	-194319000000000
GO:0043408	regulation of MAPKKK cascade	5	0.29416	-545736000000000	383885000000000	-1.15404e+16	-165129000000000	1.20893e+16	3.1233e+15	8.91854e+17	-264059000000000	343427000000000	-173550000000000	141140000000000	21728400000000	-13119300000000	NA	-4.55356e+16	173950000000000	510945000000000	-131689000000000	-1.34534e+15	-772312000000000	3.27634e+15
GO:0043488	regulation of mRNA stability	5	0.554379	-14.9341	-33.8457	-1.19629	34.0796	-1.57451	-13043.5	-158999	NA	-35.9997	-0.385724	0.161499	0.221312	0.0627359	NA	-6607.64	-13.6943	-2.02459	-42.3638	7.02852	-39.2381	41.8892
GO:0043523	regulation of neuron apoptosis	5	0.503575	-305.354	-7.58965	-411.367	157.864	-598.667	-45854.3	922730	-3.26467	34.5976	-6.41221	12.8904	-46.1724	41.3817	NA	-12148.1	11.7805	-193.643	16.0395	580.469	-130.621	-1409.66
GO:0043524	negative regulation of neuron apoptosis	5	0.499404	-328.671	95.8915	-212.379	-33.7985	-96.8987	7892.43	619445	-16.1679	71.7415	-3.72822	12.726	-62.9619	58.0225	NA	-11379.8	-206.098	-366.599	-20.6869	651.821	-48.5772	-1053.23
GO:0044241	lipid digestion	5	0.476496	-73.5661	382.431	678.372	-1337.26	-718899	364186	507449	-56.3508	129.136	-277.59	269.757	274.406	-251.348	NA	21288.3	NA	-2480.91	-281.288	-3714.72	-573.132	-1159.93
GO:0045047	protein targeting to ER	5	0.789062	-47.9106	8.85609	-14.2144	NA	27.0893	7149.06	-34116.2	NA	-2.34087	-15.313	20.7436	-2.28723	2.27161	NA	-2231.84	1.52046	-19.6241	2.68411	-8.70326	-7.9674	-4.90421
GO:0045059	positive thymic T cell selection	5	0.562323	-93.0528	23.0885	-245.793	NA	323.136	5009.2	70531.9	30.8795	-35.5855	-19.3153	31.8244	-9.41888	1.71064	NA	-8343.9	-62.7511	-38.6744	-0.77961	-37.2936	-85.9981	-4.21697
GO:0045075	regulation of interleukin-12 biosynthesis	5	0.440457	-315.439	136.018	-167.98	-152.941	779.587	8824.69	182268	65.0286	-63.0054	-245.912	236.729	35.3465	-36.4892	297.316	6861.86	-42.0813	72.7242	-851.74	1337.13	230.348	-14.2267
GO:0045216	intercellular junction assembly and maintenance	5	0.456341	-21.8146	-6.94312	24.7254	42.3857	-531.69	NA	-103606	5.95453	-6.985	4.59377	-3.82865	-6.91584	3.43599	NA	-1825.86	-8.0448	-148.659	-29.575	-38.2188	-19.4964	-165.434
GO:0045494	photoreceptor maintenance	5	0.780742	-152.111	207.348	-4919.66	-239.043	5228.59	149864	-1.49276e+06	40.0132	-32.046	-33.3701	49.2499	-17.6369	14.6651	-64.388	8809.88	-143.658	156.389	15.6268	-240.884	118.704	-1658.83
GO:0045576	mast cell activation	5	0.613271	-61.6967	-9.08325	52.2093	39.4118	-52.5817	-214.264	20079.2	NA	-10.4685	4.7992	-3.74397	-2.40489	2.05763	NA	449.055	NA	-70.2987	-14.1139	25.6961	30.2182	-10.0311
GO:0045579	positive regulation of B cell differentiation	5	0.547206	-42.4167	-225.954	-61.1808	178.06	-165.958	-20994.2	83616.9	7.64348	-14.9556	4.50296	-5.17498	6.6735	-6.34706	NA	-159.71	-26.8434	-50.208	2.2455	-55.2989	-0.844092	-252.357
GO:0045671	negative regulation of osteoclast differentiation	5	0.540938	-80.0161	-68.0766	-293.485	105.095	286.286	-4660.5	113509	-22.3511	10.855	-7.49461	10.5515	9.78962	-7.84567	NA	1546.62	NA	-407.218	57.4458	-89.7718	-42.498	-635.881
GO:0045685	regulation of glial cell differentiation	5	0.470207	-63.9474	9.23318	-42.2888	-42.7007	118.484	6329.07	-387014	6.68321	-5.72839	-5.67608	6.47327	6.1696	-6.88868	NA	-2643.64	-63.9041	173.72	27.2913	-22.9602	-37.6847	49.5643
GO:0045763	negative regulation of amino acid metabolism	5	0.584415	-351.757	690.893	-26745.8	-681.317	30010.9	30885	2.79651e+06	NA	-46.1818	-80.2368	53.9761	-6.81659	27.1506	NA	17614.2	95.2741	-430.636	50.6067	-24.6784	62.7865	-394.033
GO:0045787	positive regulation of progression through cell cycle	5	0.452684	-109.47	-48.7946	49.2942	33.4019	-43.8396	-14200.9	189648	-28.5047	59.0505	-13.8035	20.9949	-2.83939	6.61644	NA	-10346.6	-20.5205	-92.832	-16.1743	-32.0902	1.79677	-67.6814
GO:0045921	positive regulation of exocytosis	5	0.56203	-128.354	-8.56235	103.734	-13.0142	-131.223	10350.9	-63378.4	NA	-3.1208	-26.2764	40.3067	10.0202	-14.4791	NA	775.638	-9.89438	66.7384	-26.4672	91.3384	5.57771	-40.6911
GO:0046006	regulation of activated T cell proliferation	5	0.66852	-174.727	-341.375	-3843.41	36.2096	-1409.45	66537.2	-1.36256e+06	133.038	-19.4736	44.0615	-37.0869	-96.9382	30.2323	NA	-1142.4	-1667.95	-414.79	708.837	-3774.47	531.807	-5141.98
GO:0046330	positive regulation of JNK cascade	5	0.37937	-125.031	-14.3748	-40.1888	299.045	247.519	28009.3	-4.68587e+06	-36.4991	74.1833	-101.036	98.4694	-18.6137	16.1763	NA	-2200.66	-70.686	223.774	-137.974	-31.9203	56.5838	-2417.27
GO:0046470	phosphatidylcholine metabolism	5	0.46747	-295.685	164.834	-90.8668	-199.321	-171.254	6798.48	255499	62.8164	-44.87	-44.0807	75.8632	-29.0757	7.37117	NA	-8344.24	55.5247	-234.118	9.93755	-152.868	-52.5637	410.326
GO:0046666	retinal cell programmed cell death	5	0.481969	-72.454	125.701	-233.679	-162.527	-222.873	9154.22	58647.6	64.7297	18.5456	-54.6826	47.2315	-24.8941	-17.9458	NA	-1126.13	-10.3397	47.5511	133.794	-1471.86	-72.8061	1708.71
GO:0046928	regulation of neurotransmitter secretion	5	0.4744	-158.795	14.123	244.015	-36.4022	-1079.62	2037.46	-357774	18.8418	-62.4295	25.928	-17.8012	-30.4024	17.3991	NA	-5599.6	128.338	66.1299	54.7436	0.821303	-223.425	544.67
GO:0048002	antigen presentation, peptide antigen	5	0.779076	-57.146	11.7528	-223.92	-17.8954	291.551	1615.85	-27728.8	NA	-12.212	NA	0.187723	NA	0.460076	NA	560.189	-17.6577	-1.53486	21.7766	108.324	NA	6.62621
GO:0048144	fibroblast proliferation	5	0.589645	-65.429	207.185	-411.532	NA	246.934	-28463.1	2124.36	65.188	-82.356	-21.1899	10.7643	-7.59288	5.78161	NA	2292.41	-5.86474	-117.236	-40.8443	-51.3411	77.5966	64.5351
GO:0048145	regulation of fibroblast proliferation	5	0.467956	-18.528	-24.8	-47.6782	NA	-151.496	-20410.2	-42280.4	18.1857	-20.9196	-1.04086	-2.01923	-3.45872	2.96251	NA	471.427	-28.2766	1.4222	4.5391	-67.8888	15.7989	-108.541
GO:0048167	regulation of synaptic plasticity	5	0.963211	-54.509	-1.91288	16.5103	6.0044	18.0846	-730.584	84299.2	10.8344	-15.801	-3.48664	3.55013	-19.1608	14.526	NA	1314.74	1.76766	25.4041	-13.5651	76.9369	-31.5963	13.1538
GO:0048291	isotype switching to IgG isotypes	5	0.681961	-33.527	-23.2956	-9.10972	NA	-14.5425	-26184.6	-16426.4	8.50162	-10.2015	0.854426	-0.923508	1.13242	-0.69524	NA	-3410.64	-11.7313	17.8758	2.53052	64.7256	-25.3506	-27.2706
GO:0048302	regulation of isotype switching to IgG isotypes	5	0.841984	-381.596	-45.2366	375.947	70.0406	-4276.81	7275.32	-1.07688e+06	37.9719	-2.98037	-45.8054	23.7115	133.332	-60.6568	NA	7992.67	NA	-279.766	-92.9809	432.2	107.491	-2494.36
GO:0048304	positive regulation of isotype switching to IgG isotypes	5	0.645083	-148.024	-79.2343	150.297	129.806	-405.291	-16264.8	154572	16.0187	-19.5812	-3.25386	-1.89364	30.5475	-9.26566	NA	-1701.16	-15.7314	-56.3103	-62.4006	278.026	-89.932	-68.72
GO:0048339	paraxial mesoderm development	5	0.340945	-30.9711	5.14327	4.88814	5.20168	6.42261	NA	-31075.6	-2.98358	4.19478	0.802751	-1.25614	-1.24442	2.15457	NA	93.5041	13.2015	-186.542	1.9351	8.93096	-21.5706	49.4218
GO:0048477	oogenesis	5	0.477953	-119.515	9.70327	-565.223	-20.8305	769.056	-3309.94	153222	25.2475	-36.6966	-37.3151	47.1136	12.8869	-16.0775	NA	-2146.66	-39.4652	-71.5271	-92.5135	229.807	-14.7469	-74.2574
GO:0048488	synaptic vesicle endocytosis	5	0.27357	-30.7276	-42.059	-135.625	27.1864	150.123	-12718.4	13656	5.3104	-5.79143	-16.7419	18.7468	2.08748	-2.12467	NA	-3792.08	-8.02019	-8.20382	4.02902	-35.2709	7.41013	14.7333
GO:0048565	gut development	5	0.375706	-77.2205	-668.782	323.905	1430.42	-3037.68	-5411.98	-166102	12.2293	-9.06488	-56.9876	57.39	11.139	-11.1552	NA	26.5153	12.2585	-70.704	-116.621	410.726	42.0974	435.681
GO:0048705	skeletal morphogenesis	5	0.990775	-114.625	11.1208	-8.43377	-27.6549	73.7604	10667.9	-290168	17.6474	-39.1912	-10.9678	14.9318	7.221	-6.15498	NA	1108.87	-18.4282	-39.0009	-4.13069	127.304	42.0366	-13.7734
GO:0050673	epithelial cell proliferation	5	0.330067	-373.436	224.37	-428.301	-357.52	683.962	NA	35669.6	-30.0298	69.756	-70.2241	99.945	-17.349	6.0765	258.411	-1894.5	NA	121.97	-249.679	1231.69	-260.037	365.626
GO:0050853	B cell receptor signaling pathway	5	0.700786	-57.3918	23.3278	113.016	-54.7334	-97.738	-5714.17	251881	NA	-45.3535	3.21353	-4.40397	1.56607	-2.38464	NA	-788.866	34.7274	-223.69	36.8107	-46.9017	-6.77696	141.509
GO:0050982	detection of mechanical stimulus	5	0.419492	-29.529	26.2079	-76.3471	22.719	104.967	8805.02	-398622	-2.84172	8.05951	-1.44508	1.59264	-8.08863	3.49413	NA	1822.87	-12.1631	7.99018	7.19332	-32.4242	-21.9107	-132.231
GO:0051016	barbed-end actin filament capping	5	0.958245	-100.187	-49.1674	-54.246	213.125	177.226	1490.76	71211.7	3.68195	-15.3257	-13.4042	17.5158	-9.61925	17.2514	NA	951.914	15.5739	40.3772	-25.9783	-13.8045	1.72296	52.1671
GO:0051023	regulation of immunoglobulin secretion	5	0.491923	-48.8608	17.1126	32.2693	4.8534	42.7379	2012.58	-10250.3	-8.04955	6.62001	-2.64228	2.60093	0.943771	0.043076	NA	1304.15	-24.4028	-1.84827	-20.3468	24.5685	-6.17857	-86.3767
GO:0051056	regulation of small GTPase mediated signal transduction	5	0.294801	-18.9305	-1.50537	-96.6353	-42.9422	94.1114	-23786.1	-83415	-6.62018	-2.01581	0.806567	0.658539	0.345752	-0.888458	NA	-3877.95	-25.0648	-6.87689	-46.7522	-6.83331	-55.0061	-1.53589
GO:0051090	regulation of transcription factor activity	5	0.684322	-114.111	-4.38432	76.6013	-116.071	48.958	3000.72	577101	29.8717	-39.0489	47.3527	-53.0217	-5.49562	0.79554	127.957	2595.78	21.521	223.643	5.97249	-94.1179	2.90072	-133.961
GO:0051091	positive regulation of transcription factor activity	5	0.512888	-158.809	-37.7676	230.526	46.6516	-238.392	1581.67	469251	12.5194	-18.3724	23.0626	-23.3688	-3.62814	2.21031	NA	3241.52	67.2744	118.998	-26.6709	154.14	-66.5626	-78.9872
GO:0051092	activation of NF-kappaB transcription factor	5	0.161105	-36.9573	-33.9168	-6.96362	16.8738	5.43801	-21219.6	62757.2	-14.148	21.319	-11.8188	9.06073	-4.56921	1.68421	91.0501	-3922.79	-79.949	62.8581	-72.3871	125.153	18.7509	-2243.55
GO:0051130	positive regulation of cell organization and biogenesis	5	0.547383	-83.0169	165.481	-4394.65	NA	4326.66	21221.1	-271972	25.9892	-0.576	-122.665	127.692	-64.201	66.3388	NA	2639.19	-214.227	201.027	-132.091	175.778	-57.6613	461.316
GO:0051223	regulation of protein transport	5	0.653491	-336.002	85.1411	376.113	-38.2968	-355.112	75387.6	-99242.6	-232.389	104.939	151.587	-152.983	19.0333	-20.6464	NA	6652.38	-12.5574	6.59609	78.0391	-76.8713	-112.154	-330.28
GO:0051225	spindle assembly	5	0.709714	-556.053	NA	-8186.88	NA	4722.72	NA	-2.07608e+06	NA	13.2688	-33.9531	20.6299	-7.5339	30.8785	NA	14514.3	159.194	1197.54	-80.5469	263.459	28.0592	-629.72
GO:0051227	mitotic spindle assembly	5	0.75711	-588.66	148.185	-4410.22	413.282	-72474	NA	-506723	NA	-76.6788	39.8494	-17.4041	-59.7596	58.7784	NA	10493.1	14.6776	951.6	-70.953	286.696	-82.7363	-635.584
GO:0051272	positive regulation of cell motility	5	0.54608	-107.312	234.306	-228.25	NA	-1303.45	4969.37	-65305.7	-117.099	44.4988	3.18256	4.34635	-6.88199	4.33191	NA	-323.724	-70.0161	-8.33799	72.9437	-831.916	4.8669	-45.2921
GO:0051297	centrosome organization and biogenesis	5	0.677878	-121.339	63.2539	-78.1117	-13.2769	-283.361	-1587.18	41606.4	NA	-35.3553	-45.1947	53.5	14.9283	-17.5869	NA	105.59	37.0674	-10.0826	8.40402	-109.67	-43.6857	-45.6364
GO:0051402	neuron apoptosis	5	0.338829	-34.6012	-12.5329	-26.2674	61.323	38.0493	42183.4	-379649	-1903.34	2582.75	793.193	-1053.68	-1758.34	1325.74	NA	-6.36068e+06	-441.238	-2804.8	-1524.57	11.615	221.857	-2381.76
GO:0051693	actin filament capping	5	0.838597	-97.3164	37.6009	-24.799	96.6114	129.512	NA	89988.5	NA	3.85044	4.98669	-7.66218	-14.3634	23.7999	NA	-869.786	19.5043	65.6148	-59.5752	1.56967	-23.76	95.8658
GO:0000070	mitotic sister chromatid segregation	6	0.344123	-6.79975	-21.7562	-232.362	NA	-16338.4	-1569.62	-7347.45	NA	-44.9589	1.6236	-2.3356	-1.06628	1.40502	NA	-7605.33	-31.5959	9.3583	-59.6908	5.01246	-35.0882	6.21231
GO:0000080	G1 phase of mitotic cell cycle	6	0.552454	-18.5614	-42.3023	18.7228	NA	-17085.5	-14372.5	-17094.2	NA	-41.6387	-3.56014	5.17049	0.620194	-0.818665	NA	-8118.62	-16.7463	10.6441	-25.2967	9.87972	-49.5031	7.5531
GO:0000819	sister chromatid segregation	6	0.553351	-5.07963	1804.93	-4529.74	NA	-6770.5	NA	-6.73906e+06	-178.172	227.742	-60.1906	40.2908	56.0851	-70.9613	NA	-13855.5	207.706	-1592.25	-249.566	0.537676	282.908	-537.108
GO:0001580	detection of chemical stimulus during sensory perception of bitter taste	6	0.999868	-26.0078	18.9487	12.4215	NA	-8.01583	NA	-4742.18	NA	0.00343506	-0.951933	0.650575	-0.225314	0.0834719	NA	216.901	0.457374	6.22004	NA	-91.0064	1.08399	7.11709
GO:0001659	thermoregulation	6	0.578809	-53.9053	3.83835	-154.177	-269.13	824.547	NA	-125262	-29.2043	29.7244	-16.8839	19.4824	6.62552	-5.22608	12.4625	168.635	3.2448	-27.3416	-1.88855	-122.41	-4.35636	28.5517
GO:0001676	long-chain fatty acid metabolism	6	0.421768	-50.4311	24.2233	-327.442	-4.1245	336.062	NA	-3.07276e+06	NA	-31.9574	12.1324	-14.1857	-0.512639	1.58614	NA	-2638.99	-29.3134	28.243	7.74746	29.2199	11.0757	-26.6515
GO:0001812	positive regulation of type I hypersensitivity	6	0.37361	-34.5158	-9.497	-95.6223	16.4508	135.021	-2745.3	1354.14	4.16274	0.0889214	-3.98396	2.02785	-3.90241	-0.0655543	NA	116.819	NA	-238.199	-20.0778	61.665	-3.45425	81.581
GO:0001818	negative regulation of cytokine production	6	0.485021	-184.645	27.0878	101.172	-218.142	-46.3516	-92766.5	233585	60.6392	-47.4603	1.84166	-2.90603	49.054	-47.4961	NA	371.788	-175.12	429.062	-91.7339	455.565	356.441	-2519.69
GO:0001832	blastocyst growth	6	0.87974	-144.152	-38.2354	280.853	77.4901	-417.845	2100.82	-240782	29.371	-24.6003	-3.61839	5.88795	-27.7309	19.9692	NA	1389.49	49.9254	-93.731	-88.1671	93.8868	-240.139	773.19
GO:0001892	embryonic placenta development	6	0.619155	-8.25119	-45.5297	-37.1986	-0.306678	-21.0658	-23463.3	-19617.2	-0.916691	4.02915	-0.764691	0.808899	-2.18517	2.44044	NA	-4672.56	NA	-418.026	-29.7498	5.97097	-44.2265	-2.30754
GO:0001947	heart looping	6	0.699859	-275.687	31.0335	89.3696	-132.598	77.6425	-9310.63	4543.43	4.49408	1.8127	1.83512	18.4865	4.11359	-7.96025	NA	-5384.97	-85.4661	417.944	-19.661	-161.867	-39.9735	-125.954
GO:0001991	regulation of blood pressure by circulatory renin-angiotensin	6	0.923021	-54.8419	59.0675	-66.5102	-167.336	366.942	2692.15	-129.258	18.8729	-20.8767	-15.8522	10.6672	14.4276	-8.03736	26.6877	1886.54	4.51324	-90.5677	-10.2865	-226.073	-22.6354	-346.536
GO:0005978	glycogen biosynthesis	6	0.55814	-5.87271	561.948	-14952.2	NA	14182.3	43528.3	-2.45046e+06	NA	104.425	91.6305	-117.783	-50.0545	42.0141	NA	4388.67	-4.46012	-222.572	74.9592	-1809.23	5.32692	-887.316
GO:0006020	myo-inositol metabolism	6	0.750849	-612.984	1468.68	-4525.74	NA	1729.84	67999.6	-717393	-189.855	54.0239	-74.2194	85.9628	2.99451	7.56946	NA	13997.8	-544.353	2151.8	-258.814	444.16	-97.1821	506.833
GO:0006041	glucosamine metabolism	6	0.777059	-21.1953	146.949	-12507.6	NA	-11288.8	299047	30949.1	-19.3683	7.6566	23.2067	-25.685	-76.9527	86.9122	NA	-12437.9	NA	-528.371	32.0433	-228.717	-36.5126	-39.2963
GO:0006182	cGMP biosynthesis	6	0.835933	-91.393	-73.007	180.323	217.576	-100.517	35760.4	-103471	-14.5753	-25.373	-47.2261	50.0305	15.2074	-12.1218	NA	241.869	10.534	-294.184	-53.4035	-88.4721	18.6445	-42.6839
GO:0006302	double-strand break repair	6	0.449586	-185.003	74.7334	-2119.83	330.058	379.219	66084.7	-300733	-278.44	17.0839	-84.6584	83.3858	51.6015	-58.5584	NA	-3567.08	55.349	-7.33094	-18.3493	429.017	-1417.75	-884.389
GO:0006308	DNA catabolism	6	0.632705	-91.8783	294.501	-14377.2	NA	14282.2	13038.6	-36171.6	-348.102	186.446	-43.798	47.7714	38.9282	-36.8512	NA	1932.26	78.4467	-866.223	-0.487438	-546.621	-33.0031	466.37
GO:0006342	chromatin silencing	6	0.39237	-17.35	5.39907	-57.6475	NA	17.5577	-11629.9	2811.98	-6.12718	-3.50703	-0.0906343	0.190866	0.137964	-0.107233	NA	-3441.43	-17.8144	7.10387	-17.2793	0.191314	-25.9602	-7.8487
GO:0006378	mRNA polyadenylylation	6	0.632738	-87.9398	77.3711	-1612.85	-75.5164	959.954	13599.1	486349	NA	-66.3733	-17.0919	6.10645	10.6695	-16.9973	NA	10410.7	-110.86	489.462	-72.2864	-52.1405	-23.1914	243.186
GO:0006406	mRNA export from nucleus	6	0.605896	-49.4711	117.817	-482.221	-327.483	566.055	3788.02	209518	NA	-4.52369	-17.8902	17.0169	-28.821	21.2341	NA	792.982	-20.6153	-163.704	-0.0106284	-153.525	-30.1357	17.3133
GO:0006505	GPI anchor metabolism	6	0.670566	-15.251	-2785.48	-36336.2	NA	28230.2	1.01141e+06	176270	NA	-358.831	-637.664	579.992	70.5863	-79.6456	NA	-3337.93	-36.4382	89.4269	-536.677	-1182.41	-342.033	-369.99
GO:0006515	misfolded or incompletely synthesized protein catabolism	6	0.748511	-70.3219	149.834	-374.231	6.75982	501.231	-341.484	-172565	NA	-86.5903	45.3342	-52.5707	-7.57799	2.87924	NA	-2092.8	17.0949	-163.526	-70.6913	154.728	79.3179	-506.679
GO:0006516	glycoprotein catabolism	6	0.60271	-492.44	512.204	234.187	NA	-56525.5	11199.9	-1.90381e+06	NA	85.7975	-23.5779	52.6122	34.9638	-33.9538	NA	4607.26	-6.95505	-455.575	-41.3538	-355.16	46.7511	-1385.53
GO:0006612	protein targeting to membrane	6	0.862938	-1520.12	261.877	-1000.49	NA	2.50388	45116	31293.5	NA	-56.5808	-257.7	470.404	24.1897	-22.2775	NA	-9669.74	-4.16562	-832.947	-98.2389	-774.392	-20.443	437.696
GO:0006687	glycosphingolipid metabolism	6	0.518393	-90.6601	84.3879	-248.913	NA	212.637	NA	-572350	20.1043	-47.7131	13.4249	-10.7882	13.1293	-10.0635	NA	4908.56	NA	12.1347	30.5355	-672.584	19.7859	-360.008
GO:0006695	cholesterol biosynthesis	6	0.568023	-20.475	-51.9465	-45.5176	27.7537	-19.4071	NA	-7.18809e+06	-18.534	2.55854	-3.00074	5.01146	-0.0734362	0.133298	NA	-6125.86	-23.6054	0.199789	4.03656	-15.8239	-53.6819	-15.5653
GO:0006739	NADP metabolism	6	0.625113	-93.7728	22.3767	-86.4139	3.4133	92.0683	8561.21	10978.6	NA	-2.39479	-19.2907	28.8289	-9.49276	10.5122	NA	296.357	3.6455	-76.7105	20.8481	21.4768	-133.113	75.2171
GO:0006878	copper ion homeostasis	6	0.531436	-16.7541	-4.45392	-11.0733	62.6725	8.9463	-622.4	14172.1	4.58387	-9.70097	-5.24257	4.84801	0.469203	-0.850004	NA	-3983.82	5.06991	-42.8731	-4.77171	3.28606	2.54341	-30.0495
GO:0006879	iron ion homeostasis	6	0.320443	-23.3133	2.58505	0.0256974	NA	-130.416	-9528.86	-21321	0.523002	0.156336	1.8475	-1.58429	5.49684	-5.46464	NA	-4039.6	-23.8402	31.401	-22.9776	2.67329	-18.7154	-43.7731
GO:0006929	substrate-bound cell migration	6	0.522308	-223.376	-123.85	-667.865	297.214	1001.39	-23180.4	685127	-94.6072	49.5004	-134.808	145.794	52.4619	-38.5989	NA	-14760.4	27.2537	-413.367	-579.149	-679.308	250.21	-89.7558
GO:0007019	microtubule depolymerization	6	0.334718	-53.6547	-67.5712	69.9106	75.4864	-127.815	-14751	-226531	-16.4193	3.709	-66.4377	71.3342	-19.4187	28.9506	NA	-3822.87	-29.982	-3.70499	9.92641	-114.897	-36.0577	-7.22863
GO:0007052	mitotic spindle organization and biogenesis	6	0.293278	-74.8693	NA	6.33965	NA	-19.5518	9852.82	-53376.7	-3.41962	1.84099	-3.24472	2.9973	-49.5402	61.5746	NA	37.8853	4.54743	27.4062	-3.35594	-14.1248	20.1981	-58.4232
GO:0007215	glutamate signaling pathway	6	0.569332	-231.819	80.2552	-780.759	-94.9901	1253.54	1397.8	-620.15	-96.8443	116.088	-33.6898	33.096	36.7025	-51.2969	NA	-8318.13	-31.2401	209.493	-192.011	1022.2	97.2537	-164.447
GO:0007339	binding of sperm to zona pellucida	6	0.864816	-134.901	39.8742	-634.904	11.6141	623.027	NA	-5.34041e+07	506.726	-955.954	32.5207	-33.6346	61.7053	-69.4257	NA	17285.1	-84.9824	201.92	-296.646	195.103	-248.353	-169.496
GO:0007566	embryo implantation	6	0.360252	-68.0214	-20.2833	-25.8747	31.6747	39.8124	-7737.84	46114.1	-31.0973	14.8697	-18.6858	18.1276	3.31414	-2.88016	NA	-3623.42	-12.2678	-33.5341	-108.892	322.059	19.74	5.58357
GO:0007632	visual behavior	6	0.759335	-91.7556	57.7486	-283.099	-182.786	607.551	2827.61	-19811.1	11.2867	-12.2034	8.66729	-12.9011	10.3154	-11.8128	NA	410.845	-92.2242	109.225	16.2429	-1.99673	15.256	316.124
GO:0008306	associative learning	6	0.563002	-232.614	-172.871	-374.914	368.355	-153.141	NA	-415396	-10.4025	-6.02549	7.68911	-16.292	4.11061	-0.625315	NA	6552.22	-46.0739	666.403	66.7954	-60.237	99.3115	-540.446
GO:0008542	visual learning	6	0.666865	-156.466	296.747	-849.534	-490.838	-158.667	10363.2	-1.00095e+06	1.94354	28.2841	-15.0072	16.2776	19.8173	-21.4689	NA	-724.442	-208.554	91.8285	56.0964	-320.063	-24.8759	694.482
GO:0009048	dosage compensation, by inactivation of X chromosome	6	0.795109	-14.5454	NA	-13938.5	NA	-240.675	NA	-5.21029e+06	NA	34.5068	NA	-5.18161	NA	4.74746	NA	2787.83	26.6202	19.6406	NA	-342.454	NA	-531.098
GO:0009064	glutamine family amino acid metabolism	6	0.598984	-179.861	508.659	-8762.16	NA	8915.06	-70568.5	476019	NA	-556.906	-1.96182	3.6522	33.2491	-39.4998	NA	3256.56	-276.123	731.465	157.556	-266.278	250.613	-1791.81
GO:0009109	coenzyme catabolism	6	0.47113	-489.807	153.424	-674.902	-138.576	701.971	-28494.9	272411	NA	-86.1261	-88.6723	158.246	-30.5046	37.5298	NA	-11748.3	-16.0346	-7.70988	11.0161	-110.087	-8.33395	-483.146
GO:0009112	nucleobase metabolism	6	0.529021	-129.316	41.3051	-2179.33	190.15	2912.73	-275.559	-581114	NA	-187.078	-116.132	78.3544	22.5916	-20.4364	NA	4955.87	136.702	77.7505	-205.164	75.2227	65.9298	-1797.72
GO:0009143	nucleoside triphosphate catabolism	6	0.987752	-99.3779	399.445	-16408.5	NA	15668.1	NA	-2.07013e+07	-12.9066	-15.5079	-7.1505	4.30254	47.4364	-37.9172	NA	3505.06	-84.4215	-259.185	-17.9659	-350.235	51.8589	-473.884
GO:0009247	glycolipid biosynthesis	6	0.656088	-7.80865	-39.6702	-303.944	-3.04535	-3020.3	NA	-2.80587e+06	-4.47045	-1.82823	-1.64964	1.26541	1.1882	-0.761264	NA	-9087.49	-28.6624	-41.739	-31.4368	-24.6868	-20.5005	-34.0304
GO:0009250	glucan biosynthesis	6	0.552045	-13.4486	203.614	-17220.6	NA	16648.9	36277.9	-1.26816e+06	NA	38.8064	-33.4373	25.1929	3.14758	-3.5797	NA	6901.31	58.0096	-445.892	12.7104	-1035.9	19.6427	-791.909
GO:0009401	phosphoenolpyruvate-dependent sugar phosphotransferase system	6	0.999735	-48.5783	48.8615	-115.409	-85.7156	175.715	2356.27	6262.38	NA	6.49175	3.19289	-2.57377	-3.59862	2.5026	NA	520.791	13.5857	-112.916	-1.41934	29.3873	-34.5001	-197.251
GO:0015804	neutral amino acid transport	6	0.963315	-1640.77	-692.434	-1787.24	1764.75	-1822.46	NA	-2.66565e+06	NA	-91.1121	-346.227	579.403	38.8854	-51.3467	NA	20434	-7.68888	-691.821	-71.6351	-2582.35	-215.068	1673.73
GO:0015833	peptide transport	6	0.933435	-203.428	772.997	538.577	-152.288	-738.247	NA	-1.75373e+06	38.6197	-11.0189	-78.7217	79.7075	37.2717	-43.5015	NA	-9061.13	-172.542	770.311	298.95	-1091.59	-15.6539	-1743.81
GO:0015988	energy coupled proton transport, against electrochemical gradient	6	0.418757	-132.721	98.083	-562.569	75.1511	-1374.25	NA	-5.75841e+06	NA	-30.8401	-1.67481	0.0963164	-10.077	26.252	NA	-3066.43	22.2903	-274.417	-90.8066	91.0183	-25.1385	115.108
GO:0015991	ATP hydrolysis coupled proton transport	6	0.46677	-95.9034	177.064	-428.711	-147.982	775.726	19713.1	-587856	NA	-5.52816	-9.33124	8.12874	13.0783	-15.0794	NA	2591.99	-310.082	242.237	-7.55306	-141.924	-103.207	112.636
GO:0016032	viral life cycle	6	0.46253	-43.0032	10.7226	-104.951	-25.5701	91.0939	-12055.1	21197.1	NA	-33.473	-24.2504	22.6588	5.45929	-6.61116	NA	-672.4	-23.9213	173.632	-1.42092	10.2178	-41.9952	331.835
GO:0016079	synaptic vesicle exocytosis	6	0.683348	-195.588	30.4988	74.5284	-93.7936	-42.4052	8683.19	276997	8.42034	-32.9307	-19.7613	25.9468	-83.1277	95.3439	NA	949.159	-62.213	301.997	31.4601	18.683	-112.8	-622.534
GO:0016202	regulation of striated muscle development	6	0.589285	-14.3425	-43.1386	-15.6011	18.4613	-357.675	-25272.3	25326.3	-1.70402	3.44565	1.29376	-0.923387	-1.06535	0.979908	NA	-8371.17	-50.5227	20.8191	6.37244	-22.1751	-58.296	16.4771
GO:0019439	aromatic compound catabolism	6	0.501827	-37.9524	-30.6693	-124.171	265.093	-29.0243	9631.22	-250109	27.9924	-4.11319	17.1587	-23.68	-28.4305	23.6183	NA	-3653.79	8.76451	-286.873	19.3624	-57.4657	113.112	-2328.47
GO:0019886	antigen processing, exogenous antigen via MHC class II	6	0.599237	-113.279	-20.1383	-41.9383	29.2148	-137.994	NA	12725	NA	-5.44171	-7.42662	6.54566	-2.94847	3.92168	NA	1827.7	17.6189	-88.0984	81.2622	-381.833	-7.11868	16.2846
GO:0030149	sphingolipid catabolism	6	0.651347	-290.541	-34.1929	-1493.13	NA	-492.224	NA	-3.23093e+07	-40.7857	103.078	-56.6189	78.7605	-4.41106	-8.80601	NA	18188.2	2.60427	-678.163	-126.818	151.036	152.838	-1341.22
GO:0030178	negative regulation of Wnt receptor signaling pathway	6	0.706873	-208.196	26.5576	3.7823	-5.12082	97.7065	-93334.8	19740.5	-2.79755	-5.43867	8.333	1.00438	-23.7043	20.7316	NA	4010.76	-46.602	-74.8417	-62.2432	511.382	2.8221	-194.232
GO:0030510	regulation of BMP signaling pathway	6	0.492903	-5.28128	-840.477	-56.577	1301.89	-15060.5	NA	-4.82409e+06	NA	-1.29122	38.5566	-47.2428	-4.52639	3.70502	NA	-3956.33	32.7699	-410.602	-533.548	-19.9395	21.1764	-872.114
GO:0030514	negative regulation of BMP signaling pathway	6	0.5956	-11.4063	-66.1704	-346.567	103.073	261.283	NA	-1.76211e+06	NA	-29.4715	-3.40055	3.59397	4.42836	-4.0977	NA	-3092.3	-34.1925	3.72791	-55.4725	-65.3585	-41.3456	27.9849
GO:0030851	granulocyte differentiation	6	0.21666	-10.4011	-11.1235	-276	-41.2543	296.307	-28182.2	20671	-6.21625	-3.1877	0.756834	-0.462464	-0.688178	0.286542	NA	-7776.23	-26.3446	-8.50405	-59.8462	31.8163	-44.3615	-6.27799
GO:0030889	negative regulation of B cell proliferation	6	0.43323	-118.115	-49.939	10.8534	-4.89608	-2.79382	-12366.7	235264	1.58512	-16.7334	26.2432	-14.5935	10.2984	-9.79064	NA	-876.093	-20.0248	-32.7284	16.5521	-224.128	-35.9962	162.228
GO:0031023	microtubule organizing center organization and biogenesis	6	0.835839	-75.5285	45.9271	-8.9289	193.414	-4029.43	NA	-1.30087e+06	NA	-25.2015	-1.2325	1.55147	-61.8434	73.6178	NA	6787.62	79.2009	-103.457	139.925	-1949.9	-51.7566	-437.355
GO:0031111	negative regulation of microtubule polymerization or depolymerization	6	0.400031	-115.43	-8.4455	-5417.8	NA	4799.43	-5844.61	-229494	-15.5857	9.35073	-26.6374	33.8938	-8.93441	13.0018	NA	-6587.29	-7.59874	5.00887	-116.599	325.474	-44.2199	53.3226
GO:0031507	heterochromatin formation	6	0.715928	-29.7954	-505.603	-43.5244	958.141	119.684	868.841	-3.04585e+06	-11.8427	12.555	18.1451	-21.4546	13.8248	-16.5958	NA	-3587.58	-15.2629	-68.249	-4.44517	-95.3843	-60.7144	67.9216
GO:0035036	sperm-egg recognition	6	0.840364	-140.47	287.792	-3657.17	-426.656	3764.5	NA	-3.86156e+06	142.397	-77.2358	-9.56671	-4.2716	27.2201	-8.65054	NA	16368.7	-211.731	533.277	-90.7732	-496.781	-183.152	-6.61834
GO:0035088	establishment and/or maintenance of apical/basal cell polarity	6	0.304181	-2265.94	-138.795	1539.26	397.789	-1506.68	-122785	464845	-89.8686	1.24958	-585.054	909.27	57.314	-70.1267	NA	-25434.2	-117.161	572.194	33.0507	160.379	25.1144	-127.488
GO:0035115	embryonic forelimb morphogenesis	6	0.547751	-69.6989	5.32618	-173.332	143.351	-1649.66	-7411.46	-534628	32.0907	-28.9604	2.01677	-1.60141	-40.289	42.2438	NA	-15538.3	15.7332	74.2129	66.2222	-284.997	-127.851	340.589
GO:0035136	forelimb morphogenesis	6	0.559889	-27.8698	-33.8452	-207.851	51.7332	238.816	-170.153	-444104	8.27629	-15.7752	2.93668	-4.10887	-13.2639	15.4367	NA	-2538.84	-29.44	17.3043	7.26205	-16.2266	-17.717	-74.4705
GO:0040018	positive regulation of body size	6	0.31309	-1.20466e+15	-745960000000000	1.95741e+15	-4.23014e+15	-868999000000000	-1.33768e+17	-1.46579e+18	43969000000000	-49940300000000	-37463800000000	135337000000000	5154210000000	-28210400000000	NA	-1.63669e+16	-196728000000000	-1.30296e+15	267424000000000	1.47717e+15	80261200000000	-2.45588e+15
GO:0042036	negative regulation of cytokine biosynthesis	6	0.396749	-25.4906	-55.7746	44.2968	-17.0365	-38.6492	-20500.4	-7008.64	9.48046	-7.07555	8.77234	-8.09131	0.856187	-1.2983	NA	-4595.87	-50.579	30.269	-18.8711	-9.96922	-7.53288	-38.0998
GO:0042135	neurotransmitter catabolism	6	0.487483	-49.8918	47.2378	-125.734	-13.4108	66.1029	NA	-4.90161e+06	-8.80686	0.665171	-1.10082	3.17013	-20.5405	9.82529	456.748	3256.19	4.78202	-39.7719	-122.386	253.837	-10.0345	3.94817
GO:0042136	neurotransmitter biosynthesis	6	0.944464	-161.453	-121.491	-1370.39	NA	541.713	-2539.99	-90766.7	-11.0222	32.5874	-44.0373	61.2706	20.089	-24.7589	NA	-8442.09	34.1758	-28.0841	-42.0307	-263.745	-60.0711	-81.135
GO:0042310	vasoconstriction	6	0.697857	-69.5352	48.2249	-146.942	-170.55	621.756	1992.06	-256237	8.13196	-5.61566	-43.5939	51.2683	0.966489	-2.26417	4.7064	1994.16	-28.3472	36.6923	-4.55726	-23.6711	5.14969	-52.2402
GO:0042509	regulation of tyrosine phosphorylation of STAT protein	6	0.710177	-504996000000000	-743303000000000	1.32998e+15	NA	-1.1462e+16	-2.26066e+16	-4.3792e+18	NA	-121445000000000	-403426000000000	460497000000000	185970000000000	-189959000000000	NA	9.30081e+15	-1140870000000	249604000000000	55411100000000	-2.18369e+15	-1.50742e+15	-18213700000000
GO:0042533	tumor necrosis factor-alpha biosynthesis	6	0.717798	-106.288	-3.77786	-7.48126	-58.2449	-41.7342	-6629.39	-270605	93.228	-61.3138	-14.905	19.3002	-19.3688	6.39211	NA	-7373.62	21.5794	218.693	68.2987	-697.987	87.5801	29.2186
GO:0042534	regulation of tumor necrosis factor-alpha biosynthesis	6	0.556349	-29.4583	81.4299	55.1953	-160.793	-199.322	-4311.06	144599	32.7111	-21.4362	13.5623	-12.4336	-15.468	9.43166	NA	-2364.04	-12.5457	-233.27	28.7887	-341.429	-104.52	227.848
GO:0042535	positive regulation of tumor necrosis factor-alpha biosynthesis	6	0.884606	-41.9133	-11.6473	-12.5069	58.1181	-27.2532	-5772.65	-69256.7	17.0774	-2.6658	0.386412	1.76685	-7.68374	4.57883	NA	-1144.76	-18.1762	8.28669	25.9662	-16.2171	-51.2652	15.8928
GO:0043087	regulation of GTPase activity	6	0.598256	-288.415	-367.596	-1841.67	786.841	2923.16	-146539	1.16836e+06	35.363	-9.51684	79.7433	-101.488	18.9541	-14.1034	NA	244.516	147.453	90.579	-132.21	6.62298	323.763	-2858.33
GO:0043112	receptor metabolism	6	0.473246	-127.763	-29.4792	48.1098	123.778	-447.023	-61551.1	146445	-125.312	140.612	-89.6789	96.274	-17.9079	9.21789	NA	-4497.71	7.40968	-160.428	46.053	213.322	-96.1996	320.789
GO:0043123	positive regulation of I-kappaB kinase/NF-kappaB cascade	6	0.19347	-10.3797	-44.7667	15.3696	6.03912	-27.5942	-28324	9825.49	-1.09049	3.85413	-4.86767	5.11885	1.60641	-1.45855	NA	-4558.34	-34.6487	5.02093	-52.8275	-1.14348	-53.655	1.96088
GO:0043631	RNA polyadenylation	6	0.544265	-289.348	134.953	-1262.15	-28.9876	1203.05	15959.6	301848	NA	-914.733	82.3076	-137.61	-50.8208	94.1742	NA	10282.9	-482.779	978.919	-44.5104	819.576	223.744	-2965.52
GO:0045005	maintenance of fidelity during DNA-dependent DNA replication	6	0.720692	-35.541	24.8404	17.4143	-10.679	-3.54137	-193.975	-133063	13.9424	-8.23481	5.16693	-7.77663	-0.22404	0.831778	15.7622	-1808.54	-6.80373	-16.7866	9.7474	-18.0771	-5.85588	-11.2581
GO:0045191	regulation of isotype switching	6	0.600368	-9.06915	-52.8666	-6.57784	4.99169	-125.122	-30390	6335.21	3.61328	-2.78859	-1.23739	0.830203	3.20749	-2.59218	NA	-3918.95	NA	-333.589	-29.708	21.554	-48.9723	-17.291
GO:0045351	interferon type I biosynthesis	6	0.677182	-77.9354	-50.2258	79.9566	73.7024	-301.234	21479	98026.6	29.4936	-19.6576	17.5111	-18.6132	1.03242	-2.68137	NA	-1049.51	21.4932	14.0489	7.20695	77.9507	-35.6817	-458.94
GO:0045446	endothelial cell differentiation	6	0.56459	-222.153	1.65779	-102.499	48.2856	184.053	1676.59	-127794	3.35839	-7.04798	-22.1654	38.583	-34.6395	39.8574	NA	-1070.39	-5.18579	67.4412	43.2959	-266.497	-35.6021	293.083
GO:0045453	bone resorption	6	0.429227	-59.6846	-28.5389	-242.717	42.1821	295.272	-7765.26	190848	-30.4957	22.3193	-18.4524	19.0192	9.04421	-7.00842	-0.229677	-722.237	-8.08935	-6.12888	-11.1266	44.0588	22.9169	-55.676
GO:0045598	regulation of fat cell differentiation	6	0.556274	-78.1449	-41.2088	-305.325	24.395	318.011	-3464.66	4203.32	8.43359	-28.5097	24.0954	-22.5238	-18.0198	14.0739	NA	-2937.81	-42.1993	90.0351	25.3178	2.0647	-18.1342	-84.5468
GO:0045646	regulation of erythrocyte differentiation	6	0.307205	-51.111	-47.4343	71.8454	53.7466	-28.1254	-47058.3	24256.7	1.16679	1.12934	-3.72937	5.91834	-8.97382	10.7924	NA	-4678.99	-76.0598	-27.557	-7.63263	-4.90966	-21.8706	-115.792
GO:0045656	negative regulation of monocyte differentiation	6	0.263377	-16.9801	-30.696	-26.1296	-0.838721	-40.1058	-16034.7	-1406.97	-10.6186	3.6009	-1.75953	2.9417	0.346715	-0.630581	NA	-3874.94	NA	-655.532	-63.7279	42.2164	-56.8187	-26.7002
GO:0045661	regulation of myoblast differentiation	6	0.674288	-6.55884	144.144	-782.711	-106.509	-9443.98	-18252.7	-749205	-93.9243	225.998	116.05	-145.412	58.248	-60.5382	NA	-7830.18	-270.537	20.2558	-107.861	-317.751	-115.62	-1557.77
GO:0045669	positive regulation of osteoblast differentiation	6	0.370786	-29.3804	113.595	-1814.84	-109.91	2143.35	-4570.73	238376	7.92371	17.1624	-5.83658	-11.3308	-3.59233	7.58864	NA	4301.94	118.745	-1015.42	-58.5782	-272.227	-57.6931	503.465
GO:0045792	negative regulation of cell size	6	0.499868	-1.00546e+15	1.83077e+15	-403468000000000	-842220000000000	-2.65781e+15	-1.1204e+18	-4.4932e+18	NA	52727500000000	169526000000000	-279127000000000	40909800000000	-25958500000000	NA	-1.50695e+17	9755090000000	207880000000000	275450000000000	-325708000000000	-206251000000000	4.2535e+15
GO:0045814	negative regulation of gene expression, epigenetic	6	0.722821	-35.775	-346.17	-653.507	NA	830.696	20459.8	-4.92921e+06	NA	-8.13926	48.0303	-57.3639	17.4828	-20.5152	NA	1050.38	38.0168	-220.034	-45.6039	-538.182	-184.73	-118.317
GO:0045830	positive regulation of isotype switching	6	0.612052	-50.0898	-16.1946	-190.67	65.6302	152.641	-59166.4	-514112	33.9143	-35.2823	-14.9648	7.35782	25.4401	-16.6083	NA	154.522	NA	-236.516	-54.4234	138.725	-51.0027	-746.949
GO:0045885	positive regulation of survival gene product activity	6	0.782804	-2.31714e+15	1.24608e+15	-298293000000000	-1.05857e+15	1.35596e+15	5.10685e+16	7.01083e+18	440444000000000	-821601000000000	-913099000000000	912556000000000	-36783200000000	-9486800000000	NA	8.95866e+16	1.05433e+15	713457000000000	-756483000000000	1.84463e+15	-111485000000000	5.21733e+15
GO:0045927	positive regulation of growth	6	0.507173	-30.0529	32.9579	-229.815	-113.748	395.036	2211.73	-79484.5	-7.22452	18.4043	-11.0162	11.0049	-1.12996	0.0783868	NA	-6738.87	5.62114	-63.1961	14.1959	-0.6108	-21.5918	-23.9113
GO:0046323	glucose import	6	0.470774	-67.6072	63.0117	48.1411	-331.857	-28.2164	-10570.6	-8228.51	-17.0436	1.45065	-22.7037	28.6016	-1.30329	0.830467	NA	-3195.41	-112.567	-28.629	-28.502	-26.0938	-21.4193	12.7504
GO:0046324	regulation of glucose import	6	0.255722	-14.362	-4.14544	-108.57	-66.0117	132.431	-11362.3	-24906.1	-9.89865	2.73968	-10.7728	12.4793	-0.268091	-0.151044	NA	-3515.23	-36.5613	-36.1304	-62.1309	-9.44213	-59.8038	36.6212
GO:0046460	neutral lipid biosynthesis	6	0.573799	-807766000000000	4.1386e+15	1.92181e+15	-9.11114e+15	-6.69486e+15	NA	-4.75e+18	18934900000000	-62991100000000	-55418300000000	31977800000000	40136500000000	-15394900000000	NA	9.05188e+15	-199870000000000	-84976400000000	-107408000000000	-1.3616e+15	44881500000000	46664000000000
GO:0046463	acylglycerol biosynthesis	6	0.909323	-328.905	558.396	-3527.55	NA	-750.436	NA	-108567	5.76747	-54.0438	-32.6073	16.3975	14.8152	11.8822	NA	2770.42	-25.1848	-2381.76	-290.636	-880.652	-233.075	1923.72
GO:0046488	phosphatidylinositol metabolism	6	0.612322	-16.3135	-22.2681	-9.8663	43.8201	-227.842	7575.7	-46638.7	-14.0465	4.87159	-0.933765	0.190307	-3.08477	3.75968	NA	-3078.81	-21.0062	11.6694	-29.5487	-2.77638	-13.1782	-16.4796
GO:0046822	regulation of nucleocytoplasmic transport	6	0.443679	-9444.24	1331.01	-3635.37	-3061.86	9959.65	-52062.6	6.3942e+06	-1800.97	3826.76	2063.15	-2350.53	2938.58	-2602.42	NA	218828	4828.61	-17035	-6756.55	11205.9	4136.41	-12342.1
GO:0048265	response to pain	6	0.205466	-13.5392	-24.5432	-52.4548	-50.9718	-1232.63	-10455.8	54939	-20.3549	2.02578	-19.8495	19.0904	1.49779	-1.76269	NA	-2371.7	-47.4908	45.1095	-18.2246	-1.12833	-40.8727	52.0015
GO:0050771	negative regulation of axonogenesis	6	0.194736	-8.42544	-13.2571	-32.7256	-31.7234	18.5074	-27538.4	-9601.93	-11.2316	-0.0295394	0.923452	-1.14444	1.15189	-1.01251	NA	-3318.18	-43.7916	-1.2467	-17.1996	-7.1318	-48.315	4.57745
GO:0050912	detection of chemical stimulus during sensory perception of taste	6	0.999868	-25.7552	22.2942	5.31087	NA	-2.66663	NA	-1931.83	NA	0.0629806	-0.607139	0.331991	0.0404399	0.0454746	NA	-21.202	-0.046355	3.52029	NA	-97.8583	0.944717	0.616133
GO:0051028	mRNA transport	6	0.424979	-50.6975	47.8776	-188.323	-75.4048	307.742	13172	115.821	NA	2.30489	-5.61295	5.03855	15.089	-22.7628	NA	212.669	-37.1472	61.3659	-2.84878	-70.2491	46.8745	-40.8225
GO:0051084	posttranslational protein folding	6	0.334501	-22.7649	-38.7337	2.59778	96.1448	-31.3355	43905	-5.53547e+06	NA	9.93506	-14.0023	11.9138	-8.18041	3.32159	NA	-3242.79	-30.6535	15.4113	-19.9056	4.93061	32.8462	-2255.22
GO:0051085	chaperone cofactor dependent protein folding	6	0.637725	-128.044	-61.684	301.035	270.02	-646.996	33556.8	347558	NA	-239.087	40.103	-29.5264	9.48882	-9.43314	NA	-16278.4	-25.5292	-417.759	43.0079	-848.105	-75.8095	416.834
GO:0051098	regulation of binding	6	0.405492	-228.695	39.1612	-816.684	-48.6146	746.074	-9982.59	-1.05639e+06	16.8728	-33.0146	-47.7459	74.238	15.2117	-16.7141	NA	-3562.54	-47.666	158.63	-39.228	1.85944	-43.9383	-213.831
GO:0051318	G1 phase	6	0.450919	-18.3369	-38.4502	20.8328	31.5421	-1030.73	-14630.5	20098.3	-19.141	2.8205	-2.51001	3.79906	1.35686	-1.42369	NA	-7590.89	-47.1803	32.5367	-26.8459	4.53923	-41.6461	-17.0409
GO:0000079	regulation of cyclin dependent protein kinase activity	7	0.778753	-156.432	-83.7236	-3735.98	414	3895.47	484.899	890450	23.266	-29.3786	-284.686	294.781	23.4338	-29.0035	NA	-3130.24	-84.5464	-417.199	-7.73633	356.402	-310.168	-41.3555
GO:0000302	response to reactive oxygen species	7	0.543775	-223.257	66.6586	257.422	86.6324	-586.931	NA	-6.43385e+06	54.2801	-19.5311	-23.8333	37.7994	-1.59922	9.29169	NA	798.896	-33.9304	-742.801	102.845	-662.745	-116.581	152.298
GO:0001542	ovulation (sensu Mammalia)	7	0.753676	-339.796	-4.53426	-343.449	-16.9392	-77.2445	10948.1	343729	52.4498	-52.3252	-26.5983	54.3836	15.6692	-29.3325	402.35	5685.39	39.202	140.565	-220.719	287.708	-273.005	-492.305
GO:0001662	behavioral fear response	7	0.353907	-35.6115	-56.4288	-57.2431	59.305	-10.7681	-4816.26	11970.3	5.66813	-8.47859	-5.25618	5.9872	-33.2226	27.0365	NA	-3387.46	-26.466	67.6716	-18.6596	14.9175	-61.4629	-198.065
GO:0001810	regulation of type I hypersensitivity	7	0.891855	-92.0593	45.3879	-509.551	-10.9427	768.488	2209.17	-49323.4	4.60815	-10.8728	-9.85222	4.93277	-12.9703	8.25328	NA	358.322	NA	-154.829	-40.9131	-152.772	44.451	-171.004
GO:0001910	regulation of immune cell mediated cytotoxicity	7	0.88649	-64.7175	33.1029	-230.95	29.8685	276.071	NA	30139.1	33.3089	-18.2998	-19.5941	9.34291	13.0228	-13.6607	NA	-2490.68	-0.227835	-198.718	7.35973	55.8281	-14.1104	92.1284
GO:0006094	gluconeogenesis	7	0.582296	-118.099	31.4949	79.6284	-192.463	100.799	7119.28	-56139.5	1.78056	-10.2438	19.0424	-18.6814	-48.4675	60.2075	NA	2308.08	17.8591	-194.587	35.3647	-114.082	5.0966	-225.489
GO:0006096	glycolysis	7	0.672042	-5.68292	-34.7193	-90.2573	NA	-14667.9	-21217.4	-21599	NA	-53.7896	-14.2042	9.69567	-3.75441	3.48456	NA	-7464.36	-37.0475	-2.96715	-54.2049	-2.8782	-19.9623	-712.152
GO:0006284	base-excision repair	7	0.60723	-15.3562	-59.1369	-73.8438	-0.16562	-4335.26	-3895.28	-9006.13	-2.75451	-3.6088	-1.35893	1.86422	1.53889	-1.92665	NA	-2704.11	-28.887	-37.1085	7.23281	31.8404	-22.4207	1.75182
GO:0006360	transcription from RNA polymerase I promoter	7	0.333306	-8.60748	-45.9612	-9.424	22.3272	-667.462	-6160.46	-74604.2	NA	-348.818	-4.87235	3.91257	1.80911	-1.1676	NA	-6466.31	-38.2431	-5.76044	-15.4699	10.6509	-63.1739	4.46562
GO:0006376	mRNA splice site selection	7	0.645199	-112.412	-34.893	-547.923	109.663	450.478	-9181.77	12664.2	NA	-262.809	-14.8092	22.777	3.26761	-3.88294	NA	-2776.67	-40.8299	124.1	27.3436	-11.3346	13.0448	-62.3887
GO:0006471	protein amino acid ADP-ribosylation	7	0.463035	-27.8783	-21.7601	-170.727	130.32	160.212	NA	-179126	NA	-3.07909	0.683682	-1.12771	-6.44861	1.39468	NA	-1286.52	-44.6781	53.4068	-74.4949	13.4166	-16.1315	-8.76674
GO:0006635	fatty acid beta-oxidation	7	0.481689	-96.259	23.5816	-100.257	21.7779	234.777	-2600.63	117079	-6.25479	4.1223	-7.33058	9.11637	12.0409	-14.7158	NA	-16490.8	-16.0999	108.786	42.2698	-71.4483	41.1066	118.278
GO:0006778	porphyrin metabolism	7	0.58723	-254.288	NA	-688.231	NA	389.502	NA	-570396	-151.809	110.842	-48.7251	74.278	-2.9546	2.92867	NA	-1836.48	77.4722	227.704	17.9263	-286.41	-162.419	528.411
GO:0006805	xenobiotic metabolism	7	0.541049	-372.152	-263.639	533.397	883.332	-706.555	12573.9	1.07993e+06	NA	-93.8262	-86.94	124.332	-131.393	125.923	NA	10242	-71.3618	-167.145	-672.448	660.787	73.66	-2170.25
GO:0006829	zinc ion transport	7	0.949967	-88.3122	182.59	-5999.65	NA	6258.44	NA	-482143	-6.8213	27.1213	23.6579	-30.1736	-24.612	23.4072	NA	2637.18	106.52	-56.4739	-31.6295	178.831	-22.276	-199.905
GO:0006892	post-Golgi vesicle-mediated transport	7	0.578333	-43.052	4.3837	-187.172	-50.5497	-379.414	-16188.7	26135.8	NA	-105.224	6.3272	-5.22673	-3.30677	4.78487	NA	-7227.84	-6.65175	12.0987	-67.3334	87.7577	-24.0793	-131.141
GO:0006898	receptor mediated endocytosis	7	0.32032	-6.90732	-57.2929	-0.515712	36.6914	-125.746	-37850.2	26970	-35.0151	3.50243	4.76949	-4.99568	-4.48805	4.49807	NA	-7858.92	-33.7367	-4.95999	-26.3841	-2.4701	-47.4537	3.35512
GO:0006914	autophagy	7	0.647837	-843.243	293.164	-2351.82	NA	2899.2	-22471.2	287943	-6.11215	17.3252	-49.9414	123.303	16.9478	-11.6749	NA	2904.51	162.58	-271.646	24.6378	-769.804	-44.472	-758.772
GO:0006939	smooth muscle contraction	7	0.635397	-56.7496	121.448	-1192.82	-248.296	1397.4	-10596.9	19831.8	2.59922	-0.224176	-20.2897	26.1781	-19.8966	17.5556	NA	-2818.03	-15.4222	-13.0848	-15.1962	-29.2292	-20.8223	-69.2871
GO:0006984	ER-nuclear signaling pathway	7	0.513709	-9.55987	-33.9075	-113.458	37.0363	-318.288	-35008.5	32311.1	-17.0123	2.2508	0.997989	-1.11221	-6.9145	8.32767	NA	-3769.21	-13.5571	-29.5919	-28.3143	-1.93134	-15.152	-67.3813
GO:0006986	response to unfolded protein	7	0.478896	-468563000000000	-496134000000000	-2.09597e+15	376127000000000	-7.93616e+15	-1.20385e+16	3.56238e+17	NA	-108957000000000	-215903000000000	130132000000000	-61295800000000	25303300000000	NA	-1.13616e+17	NA	1.42161e+15	27962900000000	-37542100000000	-258890000000000	-1.12782e+15
GO:0006997	nuclear organization and biogenesis	7	0.390221	-7.38007	-44.7189	-1519.54	20.0184	460.766	-38523.4	6775.26	-9.51788	1.37996	-2.77136	2.9653	-2.25419	2.29266	NA	-4812.09	-41.5437	-3.42926	-69.0991	23.7288	-42.324	-7.63932
GO:0007431	salivary gland development	7	0.54808	-243.377	22.7921	-105.417	-145.934	-55.8504	-9851.68	366991	20.8852	-52.4563	-44.9655	62.8584	-20.4471	17.3576	NA	2728.48	NA	-727.232	-179.737	769.507	39.1118	-1282.23
GO:0007569	cell aging	7	0.187031	-13.2476	-52.4249	-7.80037	18.2775	-17.4219	-24555.1	8014.21	-2.43345	3.31549	0.954695	-0.552553	-13.5304	7.69621	NA	-3666.13	-76.1269	-51.3647	-107.787	45.7675	-24.8391	24.341
GO:0007588	excretion	7	0.696943	-9.23381	-53.1672	2.05393	45.2077	-26.3549	-4124.43	-30304.9	-0.849241	1.12883	-3.65949	4.49832	0.367138	-0.675396	NA	-8586.32	-27.6573	5.88342	-21.1133	-65.0332	-50.8401	-156.554
GO:0007617	mating behavior	7	0.498162	-168.682	245.721	367.884	-254.822	-857.724	-11687.5	-917420	2.99379	38.3615	-232.54	197.624	54.9006	-77.2133	NA	-53459.8	-96.7002	-311.338	-533.82	790.896	74.3984	439.945
GO:0007628	adult walking behavior	7	0.576435	-33.8663	63.1613	-23.7219	NA	47.8321	-21126.2	33780.4	0.389764	6.86708	-6.70155	5.07912	2.14153	-2.08271	NA	-3759.64	2.81545	-81.6793	16.9826	10.8618	6.86566	-29.223
GO:0008088	axon cargo transport	7	0.447759	-62.7186	-12.8611	-61.3519	-33.1962	80.8256	-19235.2	-8048.39	-3.56059	12.7676	-16.6334	17.798	-4.72121	10.0909	NA	-3514.96	3.33928	-30.6432	17.9843	-31.3999	-8.39587	172.693
GO:0008272	sulfate transport	7	0.581921	-8.96324	-31.5823	-425.16	9.31835	305.483	NA	-6.48574e+06	NA	-72.8637	-1.27504	1.4199	-1.08228	1.67024	NA	-7032.99	-32.202	-0.164649	-23.6029	-13.647	-66.217	-72.2361
GO:0009132	nucleoside diphosphate metabolism	7	0.708179	-53.5171	102.814	-1559.2	NA	1299.8	6587.48	-217103	NA	-44.6857	-0.250713	0.446973	-13.1232	15.5975	NA	-1290.18	-14.0639	-15.2846	-28.8108	0.496734	-43.8596	47.1421
GO:0009262	deoxyribonucleotide metabolism	7	0.546534	-13.0574	-10.1431	-3786.94	NA	3102.37	10382.4	-548038	NA	0.947002	-14.0538	5.19028	2.07068	-2.04366	NA	-4271.53	-45.5155	10.6504	-71.7424	19.6032	-31.7539	-420.01
GO:0009311	oligosaccharide metabolism	7	0.629382	-2.34027e+15	1.3981e+15	-1.57694e+15	NA	1.13822e+15	8.65705e+15	4.87634e+18	711709000000000	-830921000000000	-208443000000000	373323000000000	-684149000000000	786194000000000	NA	3.35386e+16	-430606000000000	62746700000000	1.56461e+15	2.62627e+15	-744525000000000	-6.66126e+15
GO:0009410	response to xenobiotic stimulus	7	0.597561	-370.726	-791.183	-402.364	2722.9	513.647	-23482.6	-38503.6	NA	-186.907	-60.6302	98.5903	-745.87	455.118	NA	10785.9	35.4522	-338.548	-1803.4	747.361	322.995	-4367.84
GO:0009798	axis specification	7	0.416446	-664164000000000	10359900000000	1.00639e+15	-386652000000000	-9.65262e+15	-4.91749e+16	1.05533e+18	208644000000000	-375406000000000	-99568400000000	-9455190000000	202494000000000	-214047000000000	133876000000000	-4.44616e+16	472615000000000	-180980000000000	538298000000000	-1.68905e+15	985915000000000	4.15852e+15
GO:0016068	type I hypersensitivity	7	0.819364	-53.3282	-99.7656	-137.837	299.475	324.028	1514.59	35718.9	0.418333	-3.05531	-2.89474	0.515469	-4.80716	3.15687	NA	-497.967	NA	-37.9417	-12.7282	19.0468	11.6658	98.5673
GO:0016579	protein deubiquitination	7	0.842472	-49.5093	110.805	-15.6202	NA	45.4912	NA	20539.8	NA	1.57711	-8.64677	2.4869	9.10573	-7.08471	NA	686.19	NA	-117.562	-62.5129	162.612	-11.4183	80.9741
GO:0018345	protein palmitoylation	7	0.839255	-86.4035	81.8885	10.7396	34.1938	32.3249	NA	-52886.9	NA	11.0917	-4.1542	4.6198	1.38992	2.11442	NA	416.163	-20.4179	-41.0221	25.9893	-23.4119	-86.5866	19.3593
GO:0019217	regulation of fatty acid metabolism	7	0.627119	-295.388	-76.7645	190.772	213.919	-198.278	9120.45	344780	66.6225	-113.007	-244.831	284.513	26.4926	-19.1624	NA	3861.46	-71.3335	-62.116	-35.6755	213.538	-351.04	270.777
GO:0019915	sequestering of lipid	7	0.414415	-323.081	-207.992	-84.8585	224.21	142.32	-16541.3	-17498.5	-2.50003	10.9892	-27.6206	59.1588	-3.66712	7.80339	NA	-5088.68	-24.7367	-4.6767	-42.7922	10.5258	-32.729	-230.885
GO:0030042	actin filament depolymerization	7	0.829189	-1707.77	682.385	-7345.42	627.284	1708.9	21928.9	1.04883e+06	44.4379	-54.8333	-309.141	415.882	75.6969	-83.668	NA	9878.64	29.0204	2589.3	-169.44	-714.714	-61.8729	444.016
GO:0030073	insulin secretion	7	0.512241	-248.873	106.139	-3178.4	-165.509	2848.47	5370.22	448391	NA	30.6692	-298.192	350.192	45.8367	-40.3189	NA	8311.83	-113.856	-109.079	137.523	95.3773	-502.95	-791.55
GO:0030162	regulation of proteolysis	7	0.448631	-66.879	-10.5993	-139.671	-4.98928	186.648	85982	-613241	-15.8183	16.4522	-1.31659	0.132352	8.94966	-21.2916	NA	-1743.84	-39.9462	141.49	-91.5569	257.25	-2.27813	-429.124
GO:0030199	collagen fibril organization	7	0.147119	-14.3625	-49.382	26.9505	-2.86302	-81.476	-14924.9	-26580.3	-35.3951	13.0113	3.92317	-4.47678	-1.80635	1.16634	NA	-5509.07	-20.1706	4.56283	-52.5979	-31.8642	-47.6078	35.9567
GO:0030225	macrophage differentiation	7	0.512605	-34.3657	-0.465294	-6.33774	77.1112	-791.564	-6690.36	-69760.9	32.2658	-46.0292	1.06573	-0.893364	-30.4257	21.1295	8.03606	2363.51	4.31798	-115.945	-77.9238	70.2705	29.0093	-397.841
GO:0030318	melanocyte differentiation	7	0.593179	-88.2208	-16.64	-160.826	-369.27	275.729	12369.8	387197	23.2321	-39.3823	17.6376	-21.4423	9.78182	-5.73706	168.315	-396.856	-38.2028	0.801888	-5.0718	-370.545	44.2674	-323.881
GO:0030500	regulation of bone mineralization	7	0.464956	-16.8759	-27.3366	-15.2515	10.9473	-10.2558	-10897.8	-384007	-169.007	222.899	178.339	-206.105	70.7522	-106.91	NA	-7526.69	-64.0838	-26.8005	-75.3513	57.7426	-26.8729	-593.052
GO:0030518	steroid hormone receptor signaling pathway	7	0.29926	-181.991	-61.8213	-180.308	222.681	191.492	-37422.2	-209484	40.0393	-59.9101	-5.7286	7.61851	-7.87667	3.84238	NA	1927.44	27.3183	-775.419	-415.961	715.798	-1.06221	595.543
GO:0030728	ovulation	7	0.305199	-13.2215	-46.8856	-144.27	19.4657	87.9217	-29126.1	15547.7	5.75573	-7.70225	-10.1916	10.8261	-1.19946	0.60308	16.4423	601.455	-56.1602	11.7595	-38.3997	14.3476	-53.6249	-98.1069
GO:0030834	regulation of actin filament depolymerization	7	0.365397	-66.6789	53.2313	15.4847	15.4448	46.9042	886.487	160713	-2.11551	3.1291	-10.3509	8.61049	4.04086	-5.12853	NA	930.147	-34.26	173.33	20.2822	13.7857	16.5025	-29.0634
GO:0030879	mammary gland development	7	0.461159	-761.234	75.4988	356.988	-626.159	1450.86	-14569.7	-1.70428e+06	-41.0082	54.2174	-86.4233	153.924	-50.8594	36.7634	NA	-21896.9	-458.359	91.1694	-396.559	866.257	-332.951	106.309
GO:0031109	microtubule polymerization or depolymerization	7	0.57362	-272.969	55.1513	15.5119	10.6458	-192.841	-14545.2	-387787	-60.6376	47.9209	-123.16	147.069	-38.1789	53.6772	NA	-19887.2	-256.97	244.601	26.4433	210.331	-87.3247	-293.955
GO:0031110	regulation of microtubule polymerization or depolymerization	7	0.460419	-17.6593	-38.1882	-160.064	15.7291	155.014	-33058.2	-18846.4	NA	-63.0636	-0.672641	0.939754	0.867128	0.263566	NA	-7196.69	-20.3755	2.45446	-27.3484	-1.39859	-66.9755	15.08
GO:0031341	regulation of cell killing	7	0.50654	-1.06832e+15	83601900000000	-2.8022e+15	456749000000000	3.20722e+15	NA	-7.48925e+18	NA	85721200000000	102095000000000	-101165000000000	77433500000000	-35437100000000	NA	-41648100000000	NA	-61206400000000	242508000000000	2.17088e+15	2029980000000	1.20103e+15
GO:0035116	embryonic hindlimb morphogenesis	7	0.819669	-161.194	43.2331	-111.236	-20.5235	-633.82	-1596.03	-8326.56	7.68435	-3.30186	-36.025	49.0141	-7.63798	10.363	NA	-12590.9	-32.1727	-3.51919	-34.094	202.169	-90.7264	43.4839
GO:0035270	endocrine system development	7	0.399598	-37.1531	-9.48594	-31.4715	-7.02414	26.9308	-9227.04	-100991	-19.0892	48.6034	7.38174	-7.57899	-26.1156	21.3968	NA	-3643.64	-13.6351	-77.9022	-35.6596	142.378	-57.2354	-171.13
GO:0035272	exocrine system development	7	0.581596	-77.2014	-9.12878	-156.816	-190.926	4.3457	-17524.7	311687	0.689712	-7.83111	-35.3295	46.5204	1.68491	-4.62833	NA	-1179.64	34.8399	-225.762	-6.32069	9.336	-35.3626	-163.636
GO:0042130	negative regulation of T cell proliferation	7	0.603742	-9.90786	-8.46663	-48.9527	15.8781	-198.393	-47619	7792.71	3.98202	-2.47281	-6.1489	5.05963	2.49433	-2.24341	NA	-7601.37	-19.5153	30.582	-27.3264	-34.9196	-55.2162	17.1947
GO:0042168	heme metabolism	7	0.589106	-2126.37	4123.78	-10062.3	-5412.6	-11314.2	7921.64	-5.57798e+06	-124.488	111.454	-936.262	1325.24	98.3239	-136.393	NA	12866.3	31.4146	2138.5	404.455	-1616.89	465.545	-1724.16
GO:0042446	hormone biosynthesis	7	0.499714	-67.5911	-70.5677	9.23949	178.499	-2801.56	10954.1	-2.714e+06	-123.527	100.283	38.1362	-36.6773	2.90478	-5.03674	NA	-2951.96	NA	-304.696	-61.8749	-820.298	-29.378	-59.9749
GO:0042573	retinoic acid metabolism	7	0.854674	-56.8543	62.9861	-409.328	-12.3299	528.262	NA	-26622.4	11.8028	-6.48683	-17.5858	13.3887	11.0246	-8.62878	NA	-1074.07	-2.7924	-4.36447	-156.79	-14.11	-18.605	26.7855
GO:0042632	cholesterol homeostasis	7	0.400342	-82.7356	26.3821	226.279	-163.9	-454.46	-39257.4	488418	97.8155	-161.157	-124.249	106.128	28.2983	-22.893	NA	6806.24	-12.2176	-138.53	-93.0796	42.4632	-114.753	195.273
GO:0042829	defense response to pathogen	7	0.767677	-366.244	162.303	807.072	-305.839	-108.218	9791.98	1.37165e+06	-125.416	137.976	35.3152	-40.8974	49.4088	-36.1567	NA	-7421.5	NA	-812.08	-273.939	1125.66	38.0295	-410.121
GO:0042830	defense response to pathogenic bacteria	7	0.722965	-227.072	-71.1739	164.732	427.294	-35.5354	-66638.3	674998	35.3083	-86.2398	43.9267	-49.3832	13.6156	-6.96783	NA	2857.75	NA	-676.837	-93.2683	1001.57	-4.68066	-1090.03
GO:0045017	glycerolipid biosynthesis	7	0.824818	-75.8336	45.4798	-1331.84	52.5924	-2470.33	NA	-84327.3	-0.911674	-7.65497	-1.98809	0.279857	-7.00913	16.5997	NA	-579.205	-56.6978	-17.9613	-28.7601	-78.461	-43.1398	198.873
GO:0045190	isotype switching	7	0.524382	-102.006	-49.3441	257.986	-52.0236	-414.313	-17366.6	-213255	92.4366	-148.718	-20.7775	23.7932	19.9429	-13.4972	NA	-6525.13	11.2193	-5.99816	2.12518	-179.649	30.403	-290.469
GO:0045333	cellular respiration	7	0.499007	-139.87	30.8808	-82.6842	-25.2474	291.832	-19475.1	-94146.7	NA	-22.089	-27.1103	29.3046	-8.27727	15.624	NA	4119.29	-6.37895	-59.3575	43.4885	-89.0575	-37.734	355.734
GO:0045665	negative regulation of neuron differentiation	7	0.343433	-102.227	-73.6462	134.026	169.419	28.8503	1369.58	281549	-162.553	154.184	71.7636	-74.3209	-1.621	-4.62351	NA	2715.26	-12.9849	-107.931	93.6792	-55.6339	223.899	-1174.13
GO:0046339	diacylglycerol metabolism	7	0.64057	-11.0182	-61.6481	-1000.34	100.741	-48.6466	1391.85	-19886.9	NA	-83.7405	-4.64115	2.47469	-1.28535	2.28977	NA	-7773.75	-32.0512	-8.4231	-35.0041	-20.8634	-46.8305	60.747
GO:0046466	membrane lipid catabolism	7	0.835497	-9.94614	20.9863	-120.37	NA	-18198	6462.66	-3.00656e+06	1.76451	-27.5341	-0.781686	1.29009	1.50838	-1.89943	NA	-5905.16	20.7212	-2728.71	-56.903	10.3225	-50.6521	-25.6595
GO:0046504	glycerol ether biosynthesis	7	0.647285	-1.59717e+15	256907000000000	-3.23839e+15	NA	1.78239e+15	NA	-5.55339e+18	-98199000000000	89007100000000	-60341900000000	-56545600000000	315894000000000	-333901000000000	NA	2.96401e+16	-1.25552e+15	2.26962e+15	-1.14135e+15	-1.93908e+15	-2.52762e+15	7.5744e+15
GO:0048627	myoblast development	7	0.418951	-51.07	-34.9889	54.0716	-13.2137	-64.5283	20090.9	-375222	NA	27.8124	-21.9232	24.1567	-21.1965	12.6561	NA	-4915.68	-31.5021	105.747	-49.4073	-67.978	19.3305	-1217.5
GO:0048628	myoblast maturation	7	0.472881	-27.8159	-587.956	48.009	958.996	-900.114	22372.7	85082.8	NA	-13.8102	-11.5601	11.9635	6.19506	-3.63937	NA	-4302.87	-6.12767	-29.8953	-76.2995	-51.0579	150.21	-5888.09
GO:0050708	regulation of protein secretion	7	0.189746	-9.31677	-50.9165	-191.961	-5.97297	200.527	-11572	-12479.9	3.6433	-2.52574	1.24211	-1.07629	-1.22956	0.865793	39.6264	145.457	-35.8032	13.1101	-26.6379	2.04576	-44.1374	-49.2736
GO:0050852	T cell receptor signaling pathway	7	0.580581	-56.9905	11.4503	67.1643	-101.916	-117.506	-2137.74	14124.7	-7.77808	2.0863	-27.0345	31.8193	6.63735	-8.33141	NA	900.013	5.36036	19.2982	15.1368	-73.9863	32.7767	-139.604
GO:0050869	negative regulation of B cell activation	7	0.354857	-18.954	-28.3389	-30.4368	2.95037	23.2355	-9801.16	46366.5	-1.40969	8.5554	-3.83698	4.29036	-0.336048	-0.982636	NA	-3322.17	-28.5086	-11.5748	-1.98425	-23.6752	-51.9526	-30.7918
GO:0050907	detection of chemical stimulus during sensory perception	7	0.978013	-64.3518	51.8193	-139.027	NA	91.1732	NA	-160684	NA	43.0201	42.7948	-28.8824	-49.1771	13.0254	NA	1483.34	5.18978	260.86	NA	-227.762	36.8326	-640.051
GO:0050931	pigment cell differentiation	7	0.735828	-79.3676	23.1979	-118.037	-8.61197	341.185	3431.73	-159163	30.4087	-50.8062	-18.4215	23.0391	-13.9649	13.3606	107.892	2308.82	-80.3075	129.566	-16.222	-162.822	35.2789	-138.69
GO:0051017	actin filament bundle formation	7	0.37298	-88.745	82.0904	-598.012	-53.3345	770.461	-39618.5	734585	-23.9592	15.2396	-84.1567	76.9312	-52.1577	40.0344	NA	-3959.68	-91.2676	-169.598	-44.8768	-97.5663	168.115	-1207.97
GO:0051187	cofactor catabolism	7	0.499647	-435.377	284.911	-4964.14	-471.472	5317.73	-14405.1	684161	NA	-52.5267	-159.138	214.86	-52.6838	79.8874	NA	3204.58	-71.1897	317.33	95.6894	-673.077	-202.182	562.233
GO:0051789	response to protein stimulus	7	0.371093	-618071000000000	66694800000000	-1.0109e+15	-80216200000000	447665000000000	-1.07917e+17	1.21186e+18	NA	-866281000000000	505764000000000	-512893000000000	-456175000000000	468679000000000	NA	7.1219e+15	-725567000000000	293762000000000	-319414000000000	61385900000000	-1.14601e+15	4.09168e+15
GO:0000096	sulfur amino acid metabolism	8	0.659967	-1.49301e+15	-4.45647e+15	2.50084e+15	4.04154e+15	-1.08086e+15	7.82306e+15	-5.33501e+18	32566400000000	108366000000000	60477800000000	15424300000000	-463548000000000	398634000000000	NA	-1.00056e+17	-446490000000000	-483179000000000	-306804000000000	1.27755e+15	917631000000000	-2.26893e+15
GO:0000188	inactivation of MAPK activity	8	0.437696	-13.4358	-38.0356	14.4375	22.2967	-112.571	-21686.7	6952.38	-2.70967	3.3152	-0.9823	1.54219	-0.643401	0.653256	NA	-7466.67	5.61193	-1.26005	-1.76921	-0.536426	-71.3338	-6.67333
GO:0000271	polysaccharide biosynthesis	8	0.573311	-1.05215e+15	-253999000000000	-9.43693e+15	NA	1.00517e+16	-8.92201e+16	4.80534e+17	-103620000000000	22410900000000	269414000000000	-195567000000000	-216033000000000	191811000000000	NA	1.43651e+16	242664000000000	-1.92263e+15	7622110000000	-169192000000000	61559700000000	1.04193e+15
GO:0001759	induction of an organ	8	0.594328	-45.2154	-17.8928	-39.607	78.1188	33.3387	1840.07	-135945	14.0382	-25.112	4.6408	-5.06626	-2.21271	1.35665	NA	-3280.11	-26.8542	-79.1506	-74.4827	159.35	-20.1085	-8.66352
GO:0001794	type IIa hypersensitivity	8	0.428687	-20.7454	-16.1386	-11.4258	15.5514	20.7915	70738.8	55225.3	14.2438	3.0996	12.0853	-17.4245	5.82492	-9.34005	NA	-8316.03	NA	-6511.81	-2658.92	15.1927	22.4857	-520.654
GO:0001796	regulation of type IIa hypersensitivity	8	0.528808	-499091000000000	-315212000000000	-2.86278e+15	1.01362e+15	3.35292e+15	-7.14216e+16	7.8512e+17	NA	-119611000000000	NA	-31017600000000	NA	3393500000000	NA	1.24472e+15	NA	-1.05698e+15	-2107680000000	243294000000000	NA	-2.2333e+15
GO:0001798	positive regulation of type IIa hypersensitivity	8	0.771468	-1.62058e+15	-590602000000000	-1.45398e+15	2.96193e+15	1.72432e+15	2.38142e+16	-2.81493e+18	-123166000000000	29626400000000	364627000000000	-305350000000000	117753000000000	-53098800000000	NA	487901000000000	NA	-3.81013e+15	1.31759e+15	2.24355e+15	230927000000000	1.75479e+15
GO:0006171	cAMP biosynthesis	8	0.832065	-75.7851	77.59	-58.4487	NA	123.724	NA	-188863	-22.6015	-0.665128	37.9222	-31.1027	20.8375	-20.8959	NA	1384.84	15.7101	-132.631	-34.4994	38.0595	11.9183	-562.013
GO:0006349	imprinting	8	0.439489	-13.4094	14.2333	-30.3112	-39.8262	-73.0612	-15225	-123303	-22.3561	21.0412	-21.7522	22.5197	-25.3449	19.2793	NA	661.722	-19.5591	-231.482	-3.37895	-279.102	-37.3951	-80.3858
GO:0006402	mRNA catabolism	8	0.53777	-1.23947e+15	-1.15718e+15	260939000000000	166126000000000	1.51645e+15	4.82694e+16	9.65696e+17	NA	-826799000000000	55336300000000	-39374900000000	-88513700000000	115464000000000	NA	7.34674e+16	50045100000000	-5.33164e+15	357547000000000	-766342000000000	-399261000000000	5.47889e+15
GO:0006487	protein amino acid N-linked glycosylation	8	0.497991	-11.9232	-61.8996	-2259.27	NA	1680.83	-17952.5	-59551.6	NA	-39.6834	0.811662	-1.17808	-1.02187	2.06925	NA	-7385.64	-27.6126	-8.81952	7.56385	-1.87256	-61.9524	-6.31385
GO:0006641	triacylglycerol metabolism	8	0.420421	-59.276	-23.3297	-0.167456	22.3764	-3396.62	-603.42	-107056	-15.6079	6.56362	3.25485	0.259065	-9.71348	12.5735	NA	-5588.48	-16.901	-50.2394	12.6198	-47.2473	-35.4317	-35.0015
GO:0006691	leukotriene metabolism	8	0.521148	-2.04536e+15	654011000000000	1.11281e+15	-2.10277e+15	-1.59838e+15	4.94689e+16	-4.47804e+16	329425000000000	-509596000000000	1.09942e+15	-1.19531e+15	-27209000000000	-4247070000000	NA	-1.13448e+16	NA	-3573690000000	-302153000000000	-3.59412e+15	-814475000000000	6.91279e+15
GO:0006869	lipid transport	8	0.448132	-659625000000000	2.10533e+15	-4.58967e+15	2.37555e+15	2.99609e+15	NA	4.01827e+18	-35876500000000	73789400000000	-157410000000000	35245100000000	-362856000000000	257911000000000	NA	3.28888e+16	-51475300000000	-2.1041e+15	-439723000000000	-3.44342e+15	195197000000000	-644085000000000
GO:0006941	striated muscle contraction	8	0.55801	-156.039	-356.043	420.266	608.319	-1582.44	53703.4	-8.51735e+06	-130.385	101.135	-427.501	418.549	-80.0546	31.1788	NA	40051.7	490.122	-943.088	-571.211	-905.049	-25.7849	1468.55
GO:0006956	complement activation	8	0.384481	-15.5385	-49.3921	-23.2124	89.2343	32.7303	1537.68	-5.04761e+06	1.28572	-4.27626	5.55786	-9.89659	-4.20889	-0.429787	NA	-4287.6	6.38262	-55.7843	-7.16334	-13.5815	-20.6471	-410.69
GO:0007040	lysosome organization and biogenesis	8	0.428799	-7.78933	-104.887	8.77847	105.711	-44.494	-5906.88	21508.5	-2.13115	9.1689	-21.5646	21.3474	1.1563	-4.34158	NA	-8900.71	-46.4424	22.9103	-34.7395	-1.51276	30.2938	-2293.94
GO:0007093	mitotic checkpoint	8	0.157781	-75.0297	-50.334	90.7799	127.494	-149.494	-9074.7	124219	0.671894	-11.1373	-19.1292	24.0352	-19.178	23.6978	NA	-3318.39	-20.9951	88.3255	-41.9656	80.2764	10.8217	-8.75349
GO:0007157	heterophilic cell adhesion	8	0.501711	-13.4006	-19.0956	-66.8337	3.67925	3.72763	862.913	-34709.7	NA	-99.9868	2.99151	-2.59727	-2.53815	1.8812	NA	-3903.8	-20.7362	16.9545	-64.6234	-11.9871	-74.5093	19.6176
GO:0007162	negative regulation of cell adhesion	8	0.510397	-32.5169	3.28235	60.0556	70.206	-187.385	-11932.6	130128	NA	-435.856	-43.0438	25.6504	13.2162	-12.7049	NA	-8386.13	-59.5209	70.1221	-34.4445	-40.3476	-11.0784	79.6094
GO:0007193	G-protein signaling, adenylate cyclase inhibiting pathway	8	0.629271	-1.15054e+15	452965000000000	-641287000000000	-1.30682e+15	6.30696e+15	1.1532e+16	1.08898e+18	-193455000000000	155656000000000	115053000000000	-63380200000000	105655000000000	-92013600000000	NA	2.22173e+15	228900000000000	-2.1078e+15	741810000000000	-2.32903e+15	369619000000000	-3.6217e+15
GO:0007204	elevation of cytosolic calcium ion concentration	8	0.573974	-774256000000000	215929000000000	-2.76806e+15	866884000000000	1.55394e+15	4.08078e+16	-1.11613e+18	-337814000000000	230068000000000	428851000000000	-496952000000000	-49513300000000	50406600000000	NA	-1.10487e+16	-717864000000000	1.20501e+15	102208000000000	-573686000000000	409725000000000	-2.96939e+15
GO:0007257	activation of JNK activity	8	0.377837	-71.5181	-44.9704	176.297	-0.0267699	-220.65	-7220.36	170326	-74.201	36.2054	-13.5243	15.7629	7.06033	-10.019	NA	-3068.21	-32.0295	-1.26092	-103.837	155.981	15.0052	-61.4007
GO:0007260	tyrosine phosphorylation of STAT protein	8	0.744957	-43.5581	35.3409	-80.5613	NA	-193.506	3371.33	53871.4	-66.904	8.58624	-55.7999	50.6956	15.8018	-14.6961	NA	-1121.32	47.6471	-33.3607	-13.0008	-294.168	18.2701	101.765
GO:0007416	synaptogenesis	8	0.236536	-64.1553	-1.58925	-24.2986	49.6232	73.1532	-18819.1	-1334.59	-2.97454	10.0671	-31.0193	34.6982	1.25293	-2.04764	NA	-2511.31	-37.317	-1.14563	11.6123	29.6161	-26.3339	248.183
GO:0007528	neuromuscular junction development	8	0.339398	-10.8131	-27.1059	-9.27315	2.72174	5.15734	-24778.5	347.682	2.64766	-2.83677	0.221987	-0.301751	-0.692455	0.681335	NA	-6602.71	NA	-384.64	-36.2116	-14.2785	-20.2587	-19.2307
GO:0007549	dosage compensation	8	0.402609	-2.25158e+15	253913000000000	-86491500000000	-245796000000000	140117000000000	NA	1.99124e+16	NA	-5019090000000	-33294700000000	38062100000000	-4888800000000	5106840000000	NA	3.85726e+16	107222000000000	-9743380000000	-5725370000000	-36100400000000	-19035700000000	-114788000000000
GO:0008033	tRNA processing	8	0.831914	-14.5133	1901.49	-989.184	NA	-33698.6	-3725.51	2334.03	NA	-117.981	-4.11031	5.39534	1.79119	-1.42296	NA	-7400.41	6.59165	-24.8984	-23.2886	-1.00402	-66.2714	-19.5164
GO:0008206	bile acid metabolism	8	0.396011	-83.8264	62.4281	-49.7607	-170.278	-29.2791	-453.078	-477021	8.29329	-5.52349	-15.7778	19.2127	-11.0763	9.12277	NA	2358.74	58.6834	-139.716	-193.539	239.127	106.282	-390.109
GO:0008543	fibroblast growth factor receptor signaling pathway	8	0.51832	-31.9724	-75.8583	10.1642	64.9003	-55.8409	-18976.4	-56866.7	0.664586	4.63402	6.60275	-6.88824	1.32047	-1.0198	NA	-4817.71	-26.0917	-30.1075	12.96	-29.9428	-8.38396	-65.2197
GO:0008584	male gonad development	8	0.290172	-36.4621	-262.25	-1189.65	421.973	1516.07	-169380	169321	60.3426	-75.9931	84.1066	-80.8376	8.8721	-9.34299	NA	-784.529	-30.2016	-997.633	23.1295	-321.778	-122.842	-382
GO:0009593	detection of chemical stimulus	8	0.868177	-25.9799	-52.1054	-20.6144	NA	147.357	NA	-41400.8	NA	-6.20848	-3.05525	1.30052	-8.41334	4.4832	NA	-213.769	18.4803	-69.3022	NA	-138.924	-2.33019	6.54279
GO:0009612	response to mechanical stimulus	8	0.622346	-8.2007	-16.5495	-21.6184	-0.966092	6.22809	9773.56	-791.11	-15.0482	66.0327	47	-57.389	19.2526	-24.9661	NA	-15485.8	-32.0399	-293.963	-76.4478	15.0528	4.21838	-701.692
GO:0010092	specification of organ identity	8	0.438088	-47.932	-73.8993	28.7748	165.121	-537.689	3238.92	-418516	24.8317	-28.854	9.01887	-10.4879	-6.4947	4.78163	NA	-5800.91	-88.5781	78.5867	-59.1491	63.1135	-35.3527	-47.9496
GO:0015985	energy coupled proton transport, down electrochemical gradient	8	0.751796	-8.83437	-21.5885	-243.283	179.241	-1285.67	-9215.08	718.558	NA	-417.113	1.43336	-1.09439	-0.771171	0.737897	NA	-7131.83	-37.5138	-24.0052	-35.472	5.41739	-34.7012	-36.9808
GO:0015986	ATP synthesis coupled proton transport	8	0.4525	-64.8901	169.307	-89.1098	-445.689	-41.2158	NA	-508450	NA	-231.653	-47.8937	51.3718	-35.6462	38.2545	NA	-3032.7	-21.0789	-420.576	-299.545	239.655	11.0865	-263.625
GO:0016339	calcium-dependent cell-cell adhesion	8	0.758683	-30.1395	26.7995	-35.6014	-7.07709	-37.3548	NA	-38927.9	-9.1413	5.15001	5.46828	-7.87693	-2.8626	2.17377	NA	-3343.24	-29.8152	-26.0739	-50.5757	-4.0729	-14.7899	35.1525
GO:0016571	histone methylation	8	0.362089	-22.2079	37.7465	-64.422	9.20679	95.5504	1775.79	-23441.2	-9.73765	16.7728	-5.37179	3.48937	3.63144	-1.69579	NA	-7573.75	38.8105	-88.2399	-12.5492	-75.7012	-2.31135	-430.58
GO:0018346	protein amino acid prenylation	8	0.845191	-316.13	279.799	-246.684	22.0719	309.279	13222.8	-247095	27.9545	-23.7591	-104.84	140.544	-21.1871	28.3286	NA	-3673.49	-51.1094	93.7447	-96.8831	138.388	-51.2828	40.8811
GO:0030010	establishment of cell polarity	8	0.641607	-11.0801	-23.8965	17.5573	4.28931	-43.8812	-26600.1	7302.38	0.566646	-0.276091	-0.634464	0.789432	-1.11226	0.561433	NA	-8022.4	-36.6961	28.6261	-40.5944	1.42086	-34.7515	-4.7205
GO:0030072	peptide hormone secretion	8	0.232765	-82.6134	-66.761	-9.33597	40.007	28.6921	-2198.75	-178264	-29.3345	16.3917	-13.7992	20.1384	7.33319	-7.27369	NA	-1.07605	-25.4662	-64.9493	-159.791	207.307	-15.5099	6.73494
GO:0030166	proteoglycan biosynthesis	8	0.576057	-11.288	-60.5031	-10.9576	-10.4296	-452.07	NA	-5.01475e+06	-20.3991	1.76778	-0.775987	1.02716	1.07181	-1.05643	NA	-7255.13	-33.8828	-0.707321	-42.3901	15.3768	-70.8154	-12.4068
GO:0030216	keratinocyte differentiation	8	0.453795	-9.17437	-55.1747	11.0902	18.3187	-54.5732	-27904.5	-10728.2	-0.828263	3.3461	-0.750878	0.688555	0.676854	-0.541572	NA	-7254.8	-32.1616	-11.3604	-36.2643	9.07271	-73.2313	-70.3567
GO:0030890	positive regulation of B cell proliferation	8	0.458239	-12.2578	-67.0308	-38.5964	28.7111	-138.113	-33317.9	28497.5	7.59305	-5.45177	-1.31813	0.627263	0.968743	-1.02192	NA	-7350.45	-28.7862	-9.44273	1.69125	26.5372	-31.6777	-75.6931
GO:0031123	RNA 3'-end processing	8	0.401291	-2.11199e+15	1.57279e+15	6.48803e+15	-895228000000000	-1.19701e+16	1.72834e+17	-3.42349e+18	NA	-21277000000000	178389000000000	-207603000000000	122145000000000	-139561000000000	NA	5.45809e+16	2.23846e+15	-6.77576e+15	-312948000000000	3.24472e+15	-244505000000000	-26716300000000
GO:0031124	mRNA 3'-end processing	8	0.585233	-179.776	175.741	-413.377	-307.752	821.717	2765.59	-687186	NA	-45.3688	-23.201	3.92187	-5.99065	12.402	NA	9197.38	-59.8172	331.665	73.0923	202.142	-21.8547	-81.2576
GO:0031644	regulation of neurophysiological process	8	0.731431	-105.462	16.1605	95.8901	-80.7723	-350.426	-24471.7	234944	41.2747	-65.565	27.8798	-30.4554	-32.2898	28.4572	355.567	-804.334	22.2523	54.4612	-57.7628	137.825	-72.7708	161.834
GO:0035137	hindlimb morphogenesis	8	0.640942	-148.774	45.1832	22.2385	-6.20346	-131.419	-34527.6	-309666	22.274	-11.6664	12.043	-16.3199	-28.8312	26.4007	NA	-5607.41	-69.4398	433.473	-103.351	348.942	41.7747	103.969
GO:0042440	pigment metabolism	8	0.673924	-270.207	29.0914	-457.821	NA	606.055	NA	-6.92389e+06	-211.313	140.062	-51.9363	86.8675	-0.162059	-4.54868	NA	-2711.59	7.49403	85.6283	166.77	-659.041	70.6832	7.64778
GO:0042640	anagen	8	0.627893	-82.9679	-321.917	34.6619	736.131	27.9496	-3504.95	37620	-5.08344	36.1766	-14.2225	19.9304	3.94695	-7.92101	NA	-5316.52	-12.477	-156.967	-35.0534	-158.442	-125.494	338.805
GO:0042733	embryonic digit morphogenesis	8	0.56569	-196.731	-50.4834	-27.5076	181.451	341.99	-12230.5	-832144	15.4951	-31.1616	34.563	-41.9018	-47.2574	56.4701	39.2807	4034.9	-40.9626	249.319	61.8734	249.067	-76.1106	-140.075
GO:0042755	eating behavior	8	0.553874	-1.36701e+15	4.26169e+15	-2.59916e+15	-1.19268e+16	1.16206e+16	1.57953e+16	-3.46919e+18	-47943600000000	324861000000000	376087000000000	-361548000000000	254071000000000	-292829000000000	433700000000000	-1.01936e+17	-961511000000000	-57558300000000	-825242000000000	-315629000000000	634998000000000	-162937000000000
GO:0043161	proteasomal ubiquitin-dependent protein catabolism	8	0.502783	-71084200000000	424149000000000	-1.65367e+15	-1.75012e+15	1.49517e+15	2.60594e+16	2.17996e+17	NA	-50572300000000	9549600000000	-8559570000000	-3041700000000	-2143370000000	NA	-2.78995e+15	-132944000000000	451928000000000	-23729500000000	41156800000000	-100625000000000	157834000000000
GO:0043284	biopolymer biosynthesis	8	0.564967	-1.4345e+15	90054400000000	-5.52671e+15	NA	4.36114e+15	7.4638e+15	-4.86571e+16	-349448000000000	162622000000000	63641500000000	43322900000000	-120330000000000	112761000000000	NA	-2.78897e+16	-37551800000000	-374642000000000	160289000000000	-153166000000000	99035000000000	-4.82438e+15
GO:0043407	negative regulation of MAPK activity	8	0.381667	-245.075	-40.6959	208	214.941	-47.6382	-62627	229304	-120.334	51.3615	-33.6121	45.3983	14.9403	-17.3747	NA	2341.4	23.3424	55.4438	-325.861	391.474	-24.628	-86.971
GO:0043487	regulation of RNA stability	8	0.437439	-7.95435	-57.1552	-19.8421	0.387309	-0.419141	-43243.1	26003.3	-9.35996	1.47439	-1.94783	1.82392	-2.96279	2.89411	NA	-8186.56	-21.6828	-6.15088	-28.9254	-5.29848	-66.963	23.4623
GO:0043506	regulation of JNK activity	8	0.394967	-71.5983	8.72239	87.838	-367.906	-239.508	-3192.26	99637.9	-18.1267	-7.25227	16.998	-15.3095	-8.81045	7.73458	NA	-1430.42	-47.7006	76.2096	-69.1112	145.671	8.56103	-224.961
GO:0043507	positive regulation of JNK activity	8	0.346324	-2.45732e+15	-179068000000000	684354000000000	258867000000000	-1.39619e+15	-6.946e+15	1.29702e+18	44838100000000	-52725500000000	-65513100000000	214009000000000	46953900000000	-71442900000000	NA	1.47807e+16	1.10396e+15	1284220000000	-378874000000000	445342000000000	661858000000000	284958000000000
GO:0045060	negative thymic T cell selection	8	0.19841	-16.8269	-101.724	34.2444	70.3327	-44.5305	-38426.9	37072.7	7.87713	-13.4675	-10.2951	8.63176	5.98803	-4.78903	NA	-9281.75	-23.9397	19.086	-0.200586	1.69528	9.94508	48.1962
GO:0045577	regulation of B cell differentiation	8	0.556317	-37.7014	-402.362	107.103	340.58	-1189.22	-12021.2	-181332	15.2695	-12.9233	56.8714	-58.329	-6.73934	4.27632	NA	-3834.23	57.7197	-209.615	-92.254	18.3293	-153.048	-491.936
GO:0045639	positive regulation of myeloid cell differentiation	8	0.573835	-27.9112	-16.2692	-27.6988	-74.8345	-186.969	-41917	50770.9	-1.23699	3.9991	-16.9701	19.2984	2.84972	-3.11507	NA	-5196.61	-74.4299	-33.1488	-61.247	20.9815	-56.2394	-13.3015
GO:0046068	cGMP metabolism	8	0.742631	-5350.63	4158.12	-35192.2	11498.6	-53110.5	3.10905e+06	-1.40211e+08	-5834.8	6772.01	3903.74	-3792.08	243.204	-124.982	NA	-99427.7	3842.16	-74290	-10060.7	-18230.9	-8883.19	-18465
GO:0046546	development of primary male sexual characteristics	8	0.411702	-79.6436	167.795	-497.199	-516.667	429.842	-277654	555342	-4.11021	65.5096	95.1238	-91.7943	12.111	-6.03376	2469.5	-9575.83	162.297	-1475.22	-35.5939	-173.079	105.348	-1222.26
GO:0048305	immunoglobulin secretion	8	0.700519	-65.7078	18.3185	93.0593	50.0967	-103.069	-12906.4	90634.3	10.4858	-9.03298	23.3307	-24.5207	3.46862	0.251	NA	578.087	-47.5405	-207.414	74.0359	-279.601	13.4255	131.524
GO:0048593	eye morphogenesis (sensu Vertebrata)	8	0.524106	-124.339	200.39	-2468.08	-188.108	2550.82	-149787	39996.9	34.5158	-64.4961	-2.05986	0.613574	32.67	-34.7214	-140.421	3900.84	-100.731	63.0972	-255.655	-322.295	-94.9093	110.963
GO:0048595	eye morphogenesis (sensu Mammalia)	8	0.570982	-119.409	407.737	-537.968	-339.076	554.666	-18539.5	-70370.1	-14.3873	63.9635	4.74415	-10.3071	-2.11579	12.9	59.1058	-4347.7	98.5932	-491.72	-121.67	-587.913	-60.9749	111.146
GO:0048663	neuron fate commitment	8	0.163836	-26.5767	-63.2837	28.2333	29.4919	-33.6252	-29726.1	19888.1	-0.062522	0.883272	-3.51866	5.94217	0.727922	-0.807343	NA	-3768.79	-15.6793	-1.13951	-81.272	19.4423	8.51153	-7.99683
GO:0050728	negative regulation of inflammatory response	8	0.505142	-159.722	-119.724	372.95	95.8315	-346.186	-33201.1	445726	29.6693	-31.2422	7.92064	-11.4035	24.4033	-8.55659	NA	-3841.43	-39.9555	-307.259	47.0812	83.9816	-205.464	259.417
GO:0050804	regulation of synaptic transmission	8	0.814932	-212.021	-66.6823	345.524	179.848	-410.564	-23743.6	275110	59.5142	-68.6433	18.8131	-15.3089	-58.2168	53.2199	NA	3720.48	-32.0506	437.373	-26.5959	176.519	120.93	6.82009
GO:0050848	regulation of calcium-mediated signaling	8	0.494265	-161.176	-126.884	451.639	166.276	-300.802	-567.994	481905	25.1334	-62.4832	-13.2356	11.6107	11.5569	-10.3899	NA	3794.17	11.9572	2.12816	0.603021	15.0809	60.7187	195.243
GO:0050850	positive regulation of calcium-mediated signaling	8	0.500667	-113.057	-23.7851	187.015	53.9577	-572.655	5044.2	37352.6	20.8317	-20.0994	8.05032	-4.56561	3.85474	-2.24345	NA	-2953.05	23.0957	-346.748	11.9846	103.96	1.23492	115.441
GO:0050880	regulation of blood vessel size	8	0.759306	-77.6925	34.5078	-696.201	-395.631	2506.79	11396.1	-78194.6	9.75634	-1.43329	-50.824	52.0434	9.61936	-11.5288	20.7341	3937.82	24.8961	7.74015	-0.471845	-55.467	75.8668	-89.5725
GO:0050913	sensory perception of bitter taste	8	0.976948	-53.9125	5.98523	88.8294	NA	-11.0752	NA	201116	NA	-15.7069	-11.8872	9.37485	3.79742	-2.62495	NA	1058.69	-4.64701	-8.21371	NA	-48.9238	-38.7323	7.06182
GO:0051480	cytosolic calcium ion homeostasis	8	0.502336	-32.4454	-494.017	-142.053	205.405	417.269	-10166.5	5962.35	-26.2796	17.3838	-4.62685	5.06118	-12.3009	9.47836	NA	-3921.04	-41.3137	23.5602	19.2114	-36.9935	-41.5877	147.307
GO:0051969	regulation of transmission of nerve impulse	8	0.532248	-63.7588	-35.1595	74.6535	2.95452	-117.519	-6856.72	122285	56.7032	-137.976	10.8509	-11.1112	0.619245	-2.23116	499.959	1173.31	43.3903	-37.3367	2.47638	-31.6176	12.8628	162.448
GO:0000060	protein import into nucleus, translocation	9	0.35891	-14.3121	-61.9573	0.778339	2.3346	-12.6163	-50725.1	5222.28	-10.2554	7.88767	-3.22166	4.32278	0.291755	-0.282306	NA	-4028.31	-71.7527	1.06891	-45.6343	-1.08105	-86.4147	6.67529
GO:0001541	ovarian follicle development	9	0.812277	-288.555	103.435	-270.304	-116.03	189.659	2793.82	-210892	69.3912	-63.88	-65.8316	62.155	-3.01551	13.4741	NA	-8033.46	-192.375	-466.966	116.946	154.463	-97.1433	144.828
GO:0001666	response to hypoxia	9	0.457817	-973385000000000	301005000000000	-2.49262e+15	-1.45721e+15	2.82163e+15	9.38617e+16	-7.05535e+18	-45177900000000	109653000000000	-332608000000000	449674000000000	44805500000000	-74018300000000	NA	-6.3648e+16	-312741000000000	-2.25593e+15	-1.23163e+15	347476000000000	298711000000000	-1.94562e+15
GO:0001782	B cell homeostasis	9	0.606283	-871.578	-143.117	514.224	277.576	-16192.6	28367.3	1.10668e+06	286.304	-381.087	185.87	-115.789	-83.174	41.2254	NA	-9215.03	-295.715	-303.449	191.189	541.496	-67.869	316.883
GO:0006084	acetyl-CoA metabolism	9	0.67033	-143.382	46.7461	-311.907	-248.15	508.459	-18306.8	98348.1	NA	-281.03	-54.6522	64.1006	7.71109	-5.24071	NA	-778.425	67.7409	45.8071	24.6292	-240.735	-219.083	247.789
GO:0006405	RNA export from nucleus	9	0.291637	-71.8345	115.405	-85.4937	-794.466	164.171	-14558.9	178423	NA	-23.2567	-29.7912	26.1619	0.803207	1.84405	NA	2002.06	30.9816	-347.014	-13.0601	11.9151	15.767	-164.177
GO:0006637	acyl-CoA metabolism	9	0.405902	-614558000000000	-1.86839e+15	-738071000000000	2.99512e+15	-1.52905e+15	-3.47832e+16	3.25455e+17	NA	-36902700000000	-71894500000000	92037900000000	44098900000000	-65091200000000	NA	-4.23466e+16	92387900000000	-441084000000000	106734000000000	1.57534e+15	-56537000000000	-2.85879e+15
GO:0006664	glycolipid metabolism	9	0.591766	-1.25697e+15	-2.07279e+15	1.74432e+15	4.96772e+15	-2.90697e+15	1.61125e+17	-5.41666e+17	-1755330000000	30260300000000	-172661000000000	201762000000000	115386000000000	-101140000000000	NA	-7.57674e+15	59563500000000	-764862000000000	334572000000000	-1.57695e+15	-155387000000000	1.53504e+15
GO:0006730	one-carbon compound metabolism	9	0.840709	-410.566	1339.16	483.343	NA	-5933.82	46788.8	-25863.1	41.7013	-44.2569	-274.059	282.588	-290.933	347.63	NA	7334.5	651.411	-2889.85	93.4654	244.991	-427.948	-58.9936
GO:0006833	water transport	9	0.94433	-29.5721	14.9279	8.18097	37.9818	-13.0012	588.739	-47039.8	10.4223	-16.6351	0.880818	-0.169415	3.07537	-4.00019	NA	-337.757	3.44279	-17.5123	-26.14	-26.5085	-14.5253	-55.226
GO:0006944	membrane fusion	9	0.262414	-44.5452	-57.3336	41.2087	39.3814	-98.2351	-7333.27	51139.9	3.61261	3.54637	1.20155	1.77588	-19.9204	11.8138	NA	-9699.38	30.7992	-123.321	-75.6723	56.1403	-159.086	10.3513
GO:0007009	plasma membrane organization and biogenesis	9	0.261811	-32.9939	-818.466	37.4851	948.73	-608.994	-4583.05	8274.03	-64.189	111.989	27.5042	-30.7314	-3.97202	5.8228	NA	-2054.91	-103.591	132.701	18.9256	-569.648	-53.3716	179.15
GO:0007173	epidermal growth factor receptor signaling pathway	9	0.325437	-12.7887	-25.0535	17.753	-41.6484	-167.323	1197.98	-1981.05	-2.90934	6.97377	3.32548	-3.01918	1.04568	-1.21537	NA	-4393.77	-16.6257	-16.5364	-96.1288	-8.19229	-17.3382	-37.8911
GO:0007190	adenylate cyclase activation	9	0.930164	-45.9579	-113.098	-109.475	NA	179.82	NA	-9914.11	-49.6494	30.6655	-5.91106	5.19341	-36.7999	38.9144	NA	1404.75	10.9167	114.286	-5.02061	-185.599	-85.502	-620.542
GO:0009116	nucleoside metabolism	9	0.799086	-25.2122	-289.447	-1277.38	1087.34	-4049.5	-19750.1	53639.8	NA	-106.808	-1.13996	0.275603	-8.99174	9.4722	NA	-3600.2	-27.7396	13.3712	-32.2976	59.6486	-63.9079	-134.163
GO:0016126	sterol biosynthesis	9	0.505147	-25.9546	-37.6298	-135.217	50.0054	-757.907	NA	-1.87342e+06	-11.8456	1.55369	8.95092	-9.24223	-0.538455	0.629405	NA	-7705.5	-39.0863	23.7564	12.6333	-18.1493	-99.3192	18.091
GO:0016525	negative regulation of angiogenesis	9	0.514143	-1.479e+15	-384704000000000	1.48556e+15	339361000000000	-2.55607e+15	1.52713e+17	-1.97774e+18	51310100000000	-52395300000000	188235000000000	-108266000000000	-237955000000000	174249000000000	NA	-3.45701e+16	79925400000000	-897145000000000	-2.61549e+15	3.51472e+15	-1.01947e+15	61152500000000
GO:0017148	negative regulation of protein biosynthesis	9	0.534066	-12.4115	-64.9705	-42.1391	109.269	2.13528	-40834.4	11384.5	1.0727	-0.1143	-11.5655	13.5074	-0.525574	0.628024	NA	-3415.99	-25.2007	8.15978	-36.0683	2.81863	-31.9267	-24.9391
GO:0030041	actin filament polymerization	9	0.461636	-129.907	-10224.7	-5443.45	7823.68	5432.15	-121234	761871	51.661	-157.862	127.235	-125.853	-4.30218	7.40443	NA	1615.77	-105.957	47.5322	-276.508	205.419	66.0778	-635.961
GO:0030111	regulation of Wnt receptor signaling pathway	9	0.640799	-623046000000000	147426000000000	-193408000000000	-4.78201e+15	511528000000000	6.60705e+16	-7.5342e+17	-16462300000000	37032900000000	256362000000000	-319627000000000	-226971000000000	155355000000000	NA	-5.99102e+16	-438114000000000	-34553200000000	-162345000000000	69979700000000	-622729000000000	-447953000000000
GO:0030148	sphingolipid biosynthesis	9	0.61142	-6.99339	-61.4536	-4.88053	13.6561	-23.7245	NA	-3.51799e+06	-5.34523	-2.00544	-5.85806	5.18198	-1.79683	1.84304	NA	-8293.42	-32.3292	6.7924	-84.8104	-11.9893	5.33992	31.7301
GO:0030317	sperm motility	9	0.640822	-120.077	234.981	-453.586	-80.8957	-1068.13	28948.9	-390478	178.042	-86.2071	-49.8661	21.7209	-256.191	286.786	NA	4323.11	20.0242	-684.556	208.535	-246.279	412.448	-1991.42
GO:0030336	negative regulation of cell migration	9	0.624765	-18.215	-20.9414	-17.04	-6.51941	42.4733	NA	-5.35877e+06	-8.55167	0.158049	-6.75144	8.60185	0.65963	-0.570995	NA	-6448.36	-13.841	-24.1158	-23.6654	-9.46822	-11.212	5.48372
GO:0030522	intracellular receptor-mediated signaling pathway	9	0.366574	-44.5984	-36.2712	-359.656	72.5001	437.284	-7740.87	-36731	-39.9838	43.8504	4.6857	-5.09055	2.21876	-2.09357	NA	-2679.01	-5.81758	-283.995	-27.7527	-219.235	-10.97	87.6237
GO:0031128	induction	9	0.359069	-2.34046e+15	-774627000000000	-13099300000000	2.78202e+15	-1.77916e+15	-1.71399e+16	-2.85032e+18	1.03117e+15	-1.37157e+15	-135021000000000	138800000000000	-166031000000000	261332000000000	NA	9.90354e+16	-1.40095e+15	5.40344e+15	1.50265e+15	-4.73108e+15	2.29883e+15	-449904000000000
GO:0031281	positive regulation of cyclase activity	9	0.861291	-54.2696	50.5024	-88.1133	NA	117.834	NA	-534489	28.4497	-18.7524	-0.0956582	-1.91328	-68.1863	71.8572	NA	992.024	36.7535	36.0614	-24.7682	-117.489	6.89941	-67.5643
GO:0031327	negative regulation of cellular biosynthesis	9	0.109579	-9.58623	-62.4351	-9.92484	-2.18687	-5.2991	-36223.8	13331	3.78657	-14.2447	0.97851	-0.487228	-1.59103	1.17636	NA	-3506.56	-54.9401	8.48317	-34.412	5.8778	-69.798	-16.9168
GO:0042044	fluid transport	9	0.933376	-42.7617	31.2873	21.3042	54.7407	-31.1739	NA	-379754	16.345	-13.3685	-5.23139	8.26898	10.5664	-12.9827	NA	-734.517	-22.3877	-17.7458	-30.0703	-55.8519	-28.0549	-176.93
GO:0042384	cilium biogenesis	9	0.798569	-56.445	181.747	-6516.68	-25.2229	-18113.4	172579	-8.42513e+06	62.1798	-69.5685	3.86264	-9.06323	32.3546	-33.1417	219.119	-221.478	-56.8609	-38.4641	26.1764	-107.988	-152.452	-1224.96
GO:0042462	eye photoreceptor cell development	9	0.518193	-17.8066	-60.2837	16.5581	47.4425	-61.6291	-30048.6	5683.33	-2.23841	5.73561	-0.629568	0.436018	0.730005	-0.903845	NA	-3299.5	-3.45431	-35.011	-12.9392	81.8586	-64.7367	-82.0438
GO:0042596	fear response	9	0.529451	-111.892	201.659	-5200.33	-1077.53	6826.64	-15767.6	514331	40.7637	-31.5832	2.91678	1.15427	-22.0875	17.4126	NA	-9638.22	-19.1022	174.345	45.1488	-14.8679	-157.751	-92.2145
GO:0043122	regulation of I-kappaB kinase/NF-kappaB cascade	9	0.141759	-13.6605	-25.4071	-14.8609	-50.7278	-1.86156	-36135	4190.68	-1.17813	0.701303	-7.09153	6.91152	4.19168	-2.69108	NA	-5410.65	8.04422	-46.4033	-37.6553	-3.26563	-73.4575	0.184965
GO:0045086	positive regulation of interleukin-2 biosynthesis	9	0.565554	-434.394	159.576	-798.654	-415.695	447.709	-50125.8	757443	120.022	-79.6788	-175.755	165.568	56.4114	-33.9211	NA	-27653.6	-232.78	694.114	171.526	248.539	297.036	-6660.88
GO:0045104	intermediate filament cytoskeleton organization and biogenesis	9	0.675791	-44.091	-19.4993	28.6689	67.1612	-9.44311	11581.8	-42171.9	-21.1768	1.12942	-0.798806	-0.253898	4.31786	-2.25766	97.7655	822.793	-57.4563	32.6331	-4.02391	26.821	7.61534	22.3095
GO:0045168	cell-cell signaling during cell fate commitment	9	0.566213	-79.0853	-31.4046	110.311	27.0816	-99.8212	7302.2	-221317	0.999666	3.84587	-5.87214	12.1859	-1.14748	1.80013	NA	-1005.79	-308.849	-112.185	-107.077	43.2883	-49.9861	-67.8922
GO:0045582	positive regulation of T cell differentiation	9	0.704803	-4463.91	-10.2254	5823.93	283.204	-27665.3	18221.6	3.58381e+06	20.2467	-11.0165	-646.946	1197.15	161.171	-196.493	NA	-456313	1421.49	-13885.4	-515.435	51.692	692.293	907.158
GO:0045667	regulation of osteoblast differentiation	9	0.449477	-8.32168	-65.7991	-276.629	41.5218	273.543	-5179.74	-13476.1	-1.85777	4.61612	-0.681139	0.510231	1.62133	-1.42912	0.54308	253.344	1.88095	9.88507	-82.5468	-0.421095	-25.4098	-20.8447
GO:0045761	regulation of adenylate cyclase activity	9	0.858019	-160.435	192.258	-76.2873	NA	269.021	48494	-296742	-60.2533	25.1148	-32.8017	44.7633	-4.28463	3.02239	NA	1555.5	46.094	246.625	-147.32	-108.69	33.8706	-949.743
GO:0045762	positive regulation of adenylate cyclase activity	9	0.60788	-146.85	-16.4884	-660.243	NA	771.701	NA	-338149	-67.0407	41.2301	-32.3079	47.1518	1.84881	-2.36766	NA	2458.36	-159.898	217.773	-35.1403	-122.096	88.505	-1572.89
GO:0045884	regulation of survival gene product activity	9	0.423841	-309.512	-162.113	-766.205	-91.2325	854.854	-31424.7	285248	80.8624	-50.3775	-314.631	285.509	15.7486	-36.2252	NA	-37875.8	-168.285	-289.218	28.913	947.375	-432.317	1578.05
GO:0046328	regulation of JNK cascade	9	0.298384	-11.1478	-32.6567	11.4656	39.8514	-21.3746	449.338	10379.7	1.2234	-0.607669	-1.98538	2.69181	-0.757402	0.644074	NA	-4310.63	-75.5654	5.96193	-99.5841	2.85108	-33.2342	-2.92714
GO:0046425	regulation of JAK-STAT cascade	9	0.569621	-40.6671	21.0945	-126.661	-26.5484	70.7848	-17999.1	19219.8	-28.9031	11.5372	-51.3062	57.598	-1.31846	0.474755	NA	-13584.7	17.4674	37.1748	-159.057	-147.865	-80.1512	-155.427
GO:0048820	hair follicle maturation	9	0.372185	-12.4575	-52.1438	-38.3373	11.1529	28.1556	-44606.6	16595.4	2.38159	-0.613539	-5.56822	6.09437	1.22519	-0.899219	NA	-4891.72	-28.4916	6.21352	-25.4884	-20.2287	-91.5974	-13.2121
GO:0050657	nucleic acid transport	9	0.644406	-177.71	146.518	-195.093	-578.866	346.692	3869.3	246426	NA	-226.232	-14.9382	28.4925	-2.90593	-2.69547	NA	-1359.83	-113.416	-399.316	11.0671	264.112	110.035	334.242
GO:0050658	RNA transport	9	0.640309	-105.458	118.301	-1723.82	-690.544	1671.78	17085.8	32093.8	NA	-30.5547	-51.7908	53.9997	-3.87357	0.268683	NA	11473.2	-58.036	-152.176	26.2743	-256.681	94.2767	-249.083
GO:0050772	positive regulation of axonogenesis	9	0.281581	-359.134	-97.4804	609.558	425.828	-563.96	-108168	141624	-101.829	56.7733	16.3599	-5.46866	-5.86008	5.0505	NA	-105.644	-947.755	202.958	-1035.36	530.666	122.633	-883.115
GO:0050803	regulation of synapse structure and function	9	0.632717	-243.288	30.4036	-140.036	-87.5494	247.198	-87731.3	484737	54.307	-74.6658	-42.477	60.1011	-37.2204	38.6915	NA	4400.5	-52.3331	163.76	2.13135	2.08068	-69.0639	462.024
GO:0050892	intestinal absorption	9	0.469562	-6.87791	-28.1726	-13.6115	-31.9049	-1806.38	-33147.5	6041.08	1.3673	-1.71978	0.844955	-0.583584	-1.238	0.793597	7.25402	460.181	7.76639	-40.125	3.78429	-26.6783	-31.0764	4.57319
GO:0051236	establishment of RNA localization	9	0.81193	-53.1159	26.4525	-34.3964	39.0971	136.406	-0.843675	43428.5	NA	-2.71249	-34.5946	31.6167	-2.20695	4.4386	NA	1710.11	-17.977	-96.8099	8.43465	40.2759	51.0533	-113.934
GO:0051252	regulation of RNA metabolism	9	0.446218	-8.38186	-72.407	3.32097	26.3692	-34.972	-49876.8	13274.3	NA	-584.191	-4.02462	4.44247	-1.0762	1.05952	NA	-8024.09	-26.0595	-10.4855	-17.118	-0.54993	-74.6354	28.8479
GO:0051349	positive regulation of lyase activity	9	0.812265	-143.657	260.769	-740.038	NA	744.072	8732.99	-363201	34.1111	-8.3865	11.3741	-5.0679	30.3277	-38.361	NA	1313.45	-13.7923	302.406	62.6896	-303.41	-358.147	-398.28
GO:0000160	two-component signal transduction system (phosphorelay)	10	0.437861	-8.42534	8.29424	-4.3739	43.0797	-8.16784	59513.5	-3.15271e+06	NA	-11.3194	60.6666	-82.3018	2.37962	-4.60698	NA	-5117.88	-8154.18	11.9646	-56.3143	-36.611	-13.4949	-689.13
GO:0000245	spliceosome assembly	10	0.524387	-38.0939	-8.45857	-107.397	26.6958	105.689	-31217.3	33182.2	-17.306	-0.879835	-5.36539	7.76852	-0.221913	1.10776	NA	-5649.89	3.97814	-14.4494	-0.529971	20.507	2.64943	14.6034
GO:0000723	telomere maintenance	10	0.519271	-4.57572	-41.3058	-82.0674	27.8786	-1040.22	-22231.6	2531.35	-2.81806	3.41498	-1.06936	1.59035	-3.58285	2.75026	NA	-16697.3	0.596161	-0.0141372	1.75411	-17.5903	-51.6878	-153.193
GO:0001502	cartilage condensation	10	0.167909	-9.5798	-43.9725	12.639	-9.1808	-19.4462	-57931.6	15705.6	-0.613184	2.60944	-1.85337	2.36501	-1.64759	1.33366	NA	-8734.25	7.12289	-13.7187	-109.386	-3.00532	-85.8494	22.4579
GO:0001658	ureteric bud branching	10	0.572154	-446.186	-508.959	746.755	864.485	-620.171	-24044.4	2.59951e+06	191.97	-214.325	-694.76	755.417	-28.1253	59.1725	NA	-16254	-827.767	234.517	634.388	-1901.32	-128.192	-7288.54
GO:0001707	mesoderm formation	10	0.622562	-627812000000000	436854000000000	-9.04129e+15	251088000000000	7.6146e+15	-4.06942e+15	882505000000000	264710000000000	-438014000000000	78140300000000	-176000000000000	214067000000000	-272988000000000	NA	-1.00023e+17	-2.63183e+15	-1.25608e+15	1.596e+15	-195517000000000	538145000000000	883960000000000
GO:0001708	cell fate specification	10	0.547809	-51.5738	-79.3086	-63.1095	263.404	133.976	-19630.2	-56284.6	8.67387	-20.0942	1.78138	-2.39277	7.91086	-10.0193	NA	-2696.18	-15.3187	71.9684	-197.104	105.733	-46.6323	-6.76702
GO:0001755	neural crest cell migration	10	0.312806	-52.2165	-4.41598	-91.5077	-279.262	516.846	-29589.1	-2803.7	12.3265	-12.5214	-23.587	24.3472	-11.1545	15.9105	NA	-5474.44	-117.23	118.017	28.2973	-24.7042	-43.8756	-16.4743
GO:0001890	placenta development	10	0.593809	-8.14866	-76.7924	-87.9556	3.42349	92.8147	-34221.4	3148.67	2.49244	-1.3007	-2.81429	3.18128	0.293599	-0.206002	NA	-3147.68	-9.66322	-17.074	-0.221677	4.46323	-32.6509	-10.8619
GO:0001976	fast regulation of arterial pressure	10	0.813764	-41.1945	49.8903	-156.213	-80.877	437.357	17362.3	-486432	39.9101	-37.0491	-28.2636	21.5847	2.54839	0.000260828	46.6863	4094.16	-39.9795	-150.272	72.6415	-236.502	-10.3371	-257.991
GO:0001990	regulation of blood pressure by hormones	10	0.715587	-17.7013	53.0823	-450.249	-105.705	749.556	-16268.1	-48197.1	3.38031	-2.19521	-1.08973	0.759888	-3.35105	3.27714	NA	-3087.01	-15.3783	-29.491	6.3907	-25.9509	-28.8877	-23.3875
GO:0006022	aminoglycan metabolism	10	0.582405	-186.284	-29.7722	-1815.74	115.319	1043.24	NA	-6.1511e+06	-0.309435	-0.513978	-46.1938	47.4493	36.1526	-33.973	NA	-17523.2	-83.9214	-163.441	-124.941	139.476	-125.625	23.6391
GO:0006090	pyruvate metabolism	10	0.495402	-16.5096	-63.8687	-22	21.4433	-170.62	-48285.1	18842.1	-17.036	1.7774	-0.366871	1.60443	-1.23065	1.33864	NA	-4175.04	0.365606	0.251703	4.29724	-17.6402	7.65911	-50.2352
GO:0006493	protein amino acid O-linked glycosylation	10	0.668488	-16.2369	-38.7599	-245.021	89.1385	-427.529	-3282.06	-309995	NA	-280.574	-1.46385	2.66889	-1.06253	1.07354	NA	-3175.01	-29.117	26.01	-35.5165	-41.3204	-37.5576	-66.5332
GO:0006611	protein export from nucleus	10	0.468422	-1052.19	-4262.6	600.856	15529.8	-35913.5	-29310.7	1.36556e+06	-1478.87	1004.41	395.31	-632.678	-196.706	374.455	NA	-115427	-2462.1	2051.93	508.818	3652.48	-716.368	-1627.99
GO:0006733	oxidoreduction coenzyme metabolism	10	0.414519	-36.8031	-92.1642	-428.967	14.8759	447.331	-39771.7	7969.12	NA	-123.879	-3.76043	7.70149	-6.23176	7.41352	NA	-3467.12	-24.6889	-6.80752	3.76175	-6.97477	-41.2762	-25.3797
GO:0006769	nicotinamide metabolism	10	0.391405	-47.9684	-74.2154	-72.7348	-11.9389	53.7917	-35548.1	19007.4	NA	-86.8095	-3.28808	7.97576	-6.13754	7.44159	NA	-7392.14	-23.3844	-24.3226	2.97926	-6.58551	-104.524	5.98978
GO:0006801	superoxide metabolism	10	0.498105	-1.60369e+15	481746000000000	1.32985e+15	254390000000000	-5.32358e+15	-1.49996e+16	4.61124e+18	-248150000000000	207095000000000	352382000000000	-308670000000000	-46997800000000	1522320000000	NA	1.45924e+16	1.23943e+15	-7.63655e+15	342908000000000	190293000000000	-1.6807e+15	6.7059e+15
GO:0007051	spindle organization and biogenesis	10	0.713898	-7.72604	-34.1789	-1052.75	NA	-19935.2	-27028.5	-72079.3	-27.4436	5.34976	-18.6231	19.9502	-12.913	14.7099	NA	-5867.65	31.2747	-135.727	1.21153	-128.202	34.8708	-146.632
GO:0007224	smoothened signaling pathway	10	0.367643	-8.44833	-37.7527	-74.4951	-54.7133	-90.384	1039.12	-600622	1.61258	-0.534444	2.69392	-3.29301	1.22523	-1.82862	NA	-5403.55	-0.73988	13.788	1.13388	-4.03793	-69.1938	-130.525
GO:0007530	sex determination	10	0.475155	-6.24764	50.7933	-11444.9	388.502	737.935	-15640.7	25354.5	-4.87542	4.46662	-29.5233	27.6682	-0.0637809	-0.627791	NA	-8550.56	-39.9777	-2.76021	-20.7749	-8.45762	-9.69338	-979.06
GO:0007585	respiratory gaseous exchange	10	0.630438	-13.6253	-70.8202	-32.8703	-53.9593	80.1531	-16919.8	24597.1	9.50426	-12.8293	-6.52948	6.03639	-5.45079	5.35605	NA	-5918.2	-25.4965	-5.9092	-54.9385	44.1921	-92.8069	42.3013
GO:0008637	apoptotic mitochondrial changes	10	0.533874	-8.45473	-43.1952	13.2796	7.31475	-35.5554	-34506.3	38358.5	-1.77623	1.26315	-6.39332	5.38913	0.912155	-0.615486	-46.4019	57.2647	5.5644	1.51497	-37.7551	-7.02448	-61.7514	-43.2828
GO:0009072	aromatic amino acid family metabolism	10	0.580531	-642.68	-654.383	386.859	1708.59	-4521.72	-12428	-262284	-324.189	98.9063	-305.993	424.121	6.45234	-16.0056	NA	-1744.02	102.538	-959.582	-259.998	205.313	-278.553	-18.1381
GO:0009411	response to UV	10	0.557874	-8.82153	-75.8896	-22.7619	18.972	7.36111	-47059.5	-4679.39	0.64578	0.629634	0.980606	-0.985543	-1.626	1.39045	NA	-3788.51	-48.6449	24.3592	2.65194	-4.43683	-44.1373	13.7774
GO:0009451	RNA modification	10	0.383419	-4.71189	377.107	-8821.92	1260.87	-4708.07	-42822.4	29304.7	108.774	-141.599	14.5921	-50.4491	-498.195	531.938	NA	9700.56	-28.0423	-368.06	-143.873	-365.672	-63.6466	-704.706
GO:0014032	neural crest cell development	10	0.380278	-20.8937	-35.5928	18.3242	-8.37247	-16.2815	-53792	19695.5	0.0235461	0.740891	0.419416	0.283006	-0.0371585	0.576187	NA	-4191.66	-29.9067	15.0138	-1.01737	4.23972	-42.6926	-56.623
GO:0014033	neural crest cell differentiation	10	0.434479	-86.6038	11.7664	-310.213	-389.583	808.159	-17282.2	138379	-2.07245	4.98435	-3.00637	2.96054	-40.0282	51.9527	NA	-4504.46	-55.4166	239.204	-32.4509	-45.723	-70.2818	-229.676
GO:0017157	regulation of exocytosis	10	0.841938	-76.2274	-18.7179	133.732	-32.9463	-106.324	2673.57	126788	-17.2821	-7.91445	-0.673067	4.68105	-21.5102	17.3758	NA	-3106.92	-25.0866	43.52	-14.799	-25.3982	-15.2108	91.3241
GO:0019098	reproductive behavior	10	0.325113	-11.1676	-31.8619	-3.70635	10.8489	-316.638	-15245.7	-26110.6	2.69969	-3.33726	0.778355	-1.46197	-0.6789	1.61597	NA	-4023.22	-14.7145	-3.4629	-50.3976	8.37309	1.41271	9.7521
GO:0019319	hexose biosynthesis	10	0.377831	-6.20526	-65.7774	-46.6945	5.45402	-146.857	-29882.8	14461.7	-0.388128	-0.422462	1.66231	-1.85365	-4.05157	4.37908	NA	-3854.39	-30.3682	12.1406	7.22626	-20.3353	-30.6796	-40.0275
GO:0019362	pyridine nucleotide metabolism	10	0.486889	-33.0943	-31.8326	-92.6859	-24.1492	103.188	-39603.2	19004.8	NA	-80.2713	-2.42176	5.72935	-4.9515	5.92536	NA	-7323.73	-45.9986	-9.17764	2.14583	-6.04724	-46.3373	-47.7976
GO:0019724	B cell mediated immunity	10	0.452596	-87.3875	-34.4026	21.302	16.236	-2.93499	-24662.6	44087.3	17.5024	-19.8938	5.48868	-2.10855	1.06262	-0.490037	NA	486.054	-6.6344	-59.2155	26.6994	46.572	-74.0597	-44.3006
GO:0030203	glycosaminoglycan metabolism	10	0.724205	-16.71	-1203.66	-2919.46	1159.74	1096.58	NA	-1.12553e+06	-46.6915	14.0372	-3.45541	4.14498	2.10047	-2.07417	NA	-7417.39	-55.3585	0.397277	3.08512	8.68737	-85.0576	-10.4141
GO:0030516	regulation of axon extension	10	0.327285	-15.729	-62.2651	-140.746	-17.4488	130.504	-22366.6	-122845	3.92931	-4.75253	-2.08031	3.06957	1.26968	-1.68903	NA	-7899.66	-74.337	34.6129	-27.0421	-26.9927	-89.7009	4.9765
GO:0030901	midbrain development	10	0.8894	-3048.04	375.029	-8444.3	80.3633	5787.5	-1.45145e+06	-2.8927e+06	261.475	-233.941	-1062.73	1387.06	347.984	-439.103	NA	-438137	783.837	-1580.25	-3714.92	4481.14	-250.659	963.204
GO:0030902	hindbrain development	10	0.553591	-2.17805e+15	-1.20515e+15	4.38331e+15	5.08705e+15	-1.10047e+16	-5.74916e+16	-1.9711e+18	-40793300000000	-121898000000000	-93222800000000	43236200000000	358435000000000	-282350000000000	NA	6.93227e+16	303901000000000	-6.84769e+15	-4.83981e+15	8.38623e+15	-1.08093e+15	879302000000000
GO:0035050	embryonic heart tube development	10	0.499503	-1.31998e+15	-17718600000000	3.04286e+15	54713400000000	-2.69158e+15	-1.27722e+17	6.91297e+17	-11498200000000	17314200000000	-22709300000000	108303000000000	56871100000000	-61147300000000	NA	-1.03878e+17	-1.52288e+15	301179000000000	-736939000000000	-912563000000000	-2.59078e+15	2.21028e+15
GO:0040013	negative regulation of locomotion	10	0.429822	-8.3283	-29.0685	0.250405	-18.5263	14.709	-11954.9	-307605	-20.9226	8.91259	-15.5125	17.1066	1.4256	-1.23874	NA	-5769.11	-23.6946	-41.2184	-44.798	-12.3381	-33.8805	12.8266
GO:0042401	biogenic amine biosynthesis	10	0.655376	-4.41969	46.9928	-2241.96	-58.782	1595.43	-13442.9	-7236.97	-5.3899	9.8751	-4.02509	4.18613	1.14439	-1.245	NA	-3631.13	-12.9966	-17.4854	-81.8452	-32.7287	-68.7671	5.52802
GO:0042402	biogenic amine catabolism	10	0.502871	-58.224	-260.375	-340.966	408.253	-486.284	-1000.25	-301220	-37.2786	40.6875	0.573355	0.848252	-33.5485	37.4963	NA	-1790.72	23.3514	-153.704	-155.184	162.127	-58.889	71.9831
GO:0045670	regulation of osteoclast differentiation	10	0.623587	-78.1568	13.925	-448.321	84.6865	476.356	6419.33	49739.2	8.64451	-13.388	-112.861	117.987	15.9072	-12.3046	4.73261	-840.755	21.9744	-117.052	31.8901	164.969	-53.632	-32.8218
GO:0045926	negative regulation of growth	10	0.475959	-35.939	55.528	-106.379	-161.191	-1017.98	-12934	-245772	0.733717	2.32407	-12.8752	17.6108	-2.85976	1.88102	19.0789	748.904	-85.0109	68.1012	-34.0635	-53.0177	-130.838	87.6445
GO:0046058	cAMP metabolism	10	0.732503	-105.351	176.727	-5555.22	NA	5763.23	-5363.18	-543864	11.0897	-4.21473	-43.1899	46.8769	-2.79333	3.72518	NA	-2476.49	-41.7096	-127.695	82.097	-218.337	-346.175	911.762
GO:0046165	alcohol biosynthesis	10	0.691539	-6.74729	12.1572	-4426.66	-246.802	73.273	-6886.14	-31436.3	-12.9423	-1.1231	9.28447	-10.023	-3.84249	4.03994	NA	-8392.32	-44.6967	12.1976	8.05217	-9.56793	-27.2275	-52.8206
GO:0046364	monosaccharide biosynthesis	10	0.425616	-7.22297	-72.7206	-39.9558	-2.42767	-139.058	-32098.7	10434	-7.11493	-0.752064	-3.89476	4.45991	0.194256	-0.183386	NA	-3865.36	-27.4321	8.73011	-39.2963	-8.54854	-25.4679	-16.7595
GO:0046474	glycerophospholipid biosynthesis	10	0.437707	-7.90825	-34.494	-150.09	-22.965	-290.039	-16137.8	-9545.84	-33.2288	0.53894	0.228509	-0.244047	-1.98237	2.67348	NA	-7230.57	2.71978	3.07712	-25.8023	-4.45794	-69.4725	0.450497
GO:0050672	negative regulation of lymphocyte proliferation	10	0.557248	-10.0441	10.0766	-331.513	14.3785	-26.1293	-52958.2	36230.6	3.28787	-1.96856	-4.44915	3.79044	2.93921	-2.65827	NA	-8835.47	-32.8571	30.9134	7.11183	-60.8519	-120.046	43.6867
GO:0050768	negative regulation of neurogenesis	10	0.32978	-8.77731	-5.85476	2.66716	-25.9368	-15.8565	-16392.9	-59274	-0.828098	2.67058	1.45986	-1.6929	2.67796	-2.78092	NA	-5280.25	-35.14	3.49654	3.35692	-7.32698	-87.4871	20.3394
GO:0050769	positive regulation of neurogenesis	10	0.333104	-12.8061	-1341.49	18.3558	1062.93	-93.6754	-38088.6	19309	2.30473	-1.90997	-7.69506	8.98059	0.529555	-0.534899	NA	-7163.25	4.76605	-5.81398	-72.2055	-20.1476	-83.3896	0.228791
GO:0050886	endocrine physiological process	10	0.793626	-94.4078	180.698	-727.763	-384.935	1788.85	29402.8	-508887	57.7182	-45.0538	18.5662	-13.2844	-18.7103	19.4507	175.787	-3372.59	11.1748	-200.101	58.4555	12.2457	-10.5593	-749.973
GO:0050906	detection of stimulus during sensory perception	10	0.922681	-49.6847	-176.594	-122.947	524.163	245.01	NA	-220589	-30.2681	52.7786	-9.58853	11.9033	-29.1146	6.9314	NA	-856.828	-55.101	112.266	1.49287	-116.849	-7.42661	-144.235
GO:0051271	negative regulation of cell motility	10	0.544508	-298.798	-660.904	1249.77	528.175	-1192.24	1583.32	-1.68766e+06	-150.124	195.079	-148.631	169.514	72.2032	-65.5128	NA	1467.68	-103.746	-288.506	-221.671	-383.8	-255.326	638.639
GO:0000077	DNA damage checkpoint	11	0.619795	-20.4337	1.90974	0.494548	6.4184	-20.6525	534.76	-4146.46	0.684095	0.800537	2.14139	-2.1895	-0.573047	0.839507	-26.5078	247.327	8.54576	-16.8211	1.93776	23.8148	-84.0419	26.8534
GO:0001704	formation of primary germ layer	11	0.59864	-10.1657	-62.8278	3.32291	54.3716	-22.73	-11543	2598.5	2.54141	-3.29236	1.42554	-1.92387	2.19837	-2.54428	-23.4476	-181.204	-110.968	-11.2884	-4.99528	12.9798	-24.5739	5.88593
GO:0001754	eye photoreceptor cell differentiation	11	0.510741	-11.6816	-56.4773	13.222	5.96038	-31.2763	-73755.7	9445.61	1.54711	-1.28891	-9.65674	10.9923	1.11143	-1.09156	NA	-2456.53	5.62189	-8.60109	0.767737	8.72574	-133.652	-1.81393
GO:0001906	cell killing	11	0.907644	-9.60291	5.77302	-136.241	9.34834	97.4168	-33627.9	-10549.8	8.90022	-16.451	1.15685	-1.82329	3.20161	-2.39859	NA	-8769.99	-9.65503	-30.6567	-5.03805	18.9922	-25.0351	-51.1375
GO:0001909	immune cell mediated cytotoxicity	11	0.758022	-204866000000000	288166000000000	-5.13037e+15	-94671100000000	6.44909e+15	1.83295e+16	-3.8183e+17	-101134000000000	106062000000000	180789000000000	-162965000000000	15497600000000	-6132830000000	NA	-2.48226e+16	227024000000000	-2.15049e+15	37058600000000	-154726000000000	-114915000000000	-2.33694e+15
GO:0006029	proteoglycan metabolism	11	0.525703	-6.48991	-64.4338	-5.1645	20.2214	-93.9559	-16493.1	-29427.9	0.547915	0.103605	0.72642	-0.856117	0.425439	-0.498529	NA	-12126.8	5.58444	-4.78415	-0.261398	0.804485	-143.669	-10.142
GO:0006071	glycerol metabolism	11	0.492369	-30.0914	82.3744	-502.485	15.8275	-41.5524	-1102.18	-245395	-30.2013	12.8782	-42.4585	41.732	2.746	-0.807929	NA	-988.986	-117.901	-12.2457	-29.2695	-34.7344	-131.539	223.187
GO:0006364	rRNA processing	11	0.782975	-7.92239	-7534.49	-3723.02	3078.23	1425.86	2377.89	-54560	NA	-476.105	0.451827	-0.673992	-0.400836	0.875624	NA	-11164.5	-42.093	13.5031	12.9529	-56.6241	6.26108	9.35384
GO:0006401	RNA catabolism	11	0.340559	-6.38631	18.198	-40.924	-69.6757	-244.713	-34268.4	15246	-3.77324	0.606425	-2.36497	2.45844	0.695253	-0.885141	NA	-12211.2	-25.0584	3.92385	-29.2144	-5.51888	-26.3162	15.6647
GO:0006403	RNA localization	11	0.788748	-10.1273	12.5849	-154.28	-16.8764	119.758	736.194	20522.4	NA	-207.842	-2.94436	2.97447	-1.90156	2.76955	NA	-2092.33	1.77455	-18.4771	9.27303	-29.2896	4.40629	9.22451
GO:0006595	polyamine metabolism	11	0.880194	-6.91921	-54.6589	-628.564	187.529	-16055.8	-6578.41	25490.3	NA	-146.713	-26.7456	28.7161	-1.28523	1.24319	NA	-15821.9	-77.5429	-18.9389	4.32083	4.77295	-28.9696	-88.8014
GO:0006749	glutathione metabolism	11	0.659281	-498503000000000	121959000000000	611429000000000	49100000000000	-1.00506e+15	-2.88934e+16	-1.38792e+17	13669700000000	-37512800000000	-255990000000000	298316000000000	-264227000000000	317131000000000	NA	1.0956e+16	-314597000000000	167073000000000	184593000000000	-1.41879e+15	114694000000000	92252700000000
GO:0006910	phagocytosis, recognition	11	0.787715	-6.79997	0.513048	3.01772	9.41321	-41.9143	-40134.9	2552.76	2.71931	-1.44656	-0.351145	0.370804	-0.395713	-0.102879	NA	-11761.8	-75.4224	5.75494	-3.15528	-4.46854	-25.3027	-8.51023
GO:0007033	vacuole organization and biogenesis	11	0.431309	-6.29763	-97.2215	-12.8417	68.0147	-43.2884	-21024	15852	1.10146	-1.944	0.974412	-1.43648	-1.10338	1.44068	NA	-11983.7	-34.1407	10.9483	3.71394	-3.61232	-11.6686	-4.19567
GO:0007088	regulation of mitosis	11	0.602142	-18.0522	0.124881	16.3922	12.0246	-187.608	-17477.6	11409.4	1.58451	-2.41037	-0.747415	1.72987	-1.59958	2.14083	NA	-11227.1	0.494698	3.348	-3.02729	11.9168	-0.933258	1.12004
GO:0007229	integrin-mediated signaling pathway	11	0.804921	-23.5952	-4.73005	13.9568	12.2529	-15.6003	921.622	30589.8	1.73234	-1.63958	-5.5562	8.07681	0.0819193	0.137895	NA	-2353.14	9.88499	-17.2323	-5.58557	2.7637	12.3438	-58.3526
GO:0007272	ionic insulation of neurons by glial cells	11	0.396786	-9.03748	-97.5386	4.16706	55.8755	-15.3241	-15724.9	-2093.1	1.78639	-1.1608	-3.98506	4.37336	-4.36165	4.64532	NA	-2476.73	1.63014	-2.02143	2.41317	-19.2598	4.76888	2.29816
GO:0007346	regulation of progression through mitotic cell cycle	11	0.488061	-7.56486	-52.892	-34.0721	8.37619	1.1012	-33383.5	4613.84	0.568528	0.174016	0.202675	-0.171107	-1.79511	1.76013	NA	-11961.6	-0.654122	6.62686	2.06771	5.19993	-54.397	9.59953
GO:0007565	pregnancy	11	0.545593	-6.69615	4.72857	-8.70089	-2.56732	-4.41887	-10611	1440.15	1.09369	-0.997155	-5.93993	6.30162	-2.75532	3.03068	NA	-2378.3	-93.9301	-7.82141	-2.23477	0.546862	-35.1922	24.2559
GO:0007613	memory	11	0.5028	-8.24508	6.46235	-125.841	-3.23372	35.7299	-23180.8	10938.4	3.30959	-3.27988	0.985043	-1.19594	0.380154	-0.340562	NA	-2342.71	-45.343	12.7237	3.49391	-6.54513	-64.1066	1.87085
GO:0008064	regulation of actin polymerization and/or depolymerization	11	0.582192	-10.0282	-3449.3	-56.2391	3092.87	-132.236	528.505	28123.8	2.81091	-2.19431	-0.171497	0.283185	-0.445665	0.332804	NA	-11375.2	-3.28057	23.3244	3.4828	-2.17416	-10.4817	-5.13138
GO:0009408	response to heat	11	0.739784	-5.09145	-98.1114	-9.07501	-10.9865	-6.27994	-38157.5	18490.1	4.62667	-4.91552	-1.82906	1.3036	-0.246006	0.346864	NA	-12690.7	-72.6163	-3.80156	7.06132	-33.9277	-22.3462	-25.7737
GO:0009890	negative regulation of biosynthesis	11	0.500724	-8.73296	-54.359	-14.6914	65.4593	8.74065	-81292	20489.5	-0.0480525	0.388471	1.61953	-1.47607	0.423562	-0.354977	NA	-2461.38	-39.4761	-0.172416	-3.64615	6.56291	-26.1328	-9.53609
GO:0009913	epidermal cell differentiation	11	0.514608	-250480000000000	-400975000000000	-478319000000000	1.00548e+15	2839160000000	3.22318e+16	2.32898e+17	70263600000000	-166958000000000	-94797300000000	87414300000000	-21041600000000	48434300000000	NA	-4.5154e+15	383520000000000	-3.38369e+15	40131300000000	-75186700000000	157955000000000	-7.77072e+15
GO:0016458	gene silencing	11	0.597256	-6.51141	-75.8336	-54.8866	100.664	41.8177	-71537.3	-16597.2	-8.58805	3.34736	1.36879	-1.74871	-3.75722	4.49087	NA	-2217.56	1.51654	1.96842	2.82162	-9.75433	-5.3951	11.8033
GO:0016569	covalent chromatin modification	11	0.486815	-7.75611	-29.6746	-47.3742	44.3661	-23.211	-22163.5	-18885	0.821705	-0.432249	-0.886103	1.25804	-5.84442	5.42324	NA	-12221	3.65172	-0.17551	5.15171	-10.0323	-36.905	-17.1939
GO:0016570	histone modification	11	0.337439	-7.86367	8.66563	-33.8328	-36.1929	-34.5653	-20812.2	-24083.3	1.01687	-0.656352	-1.28655	1.58632	-9.32955	9.06493	NA	-13071.2	4.99742	-4.53465	4.35291	-10.5116	-60.4462	-22.8025
GO:0018342	protein prenylation	11	0.857081	-248.506	379.572	-2945.06	-745.586	-4235.78	-52631	21841.4	-0.480682	-1.66524	-114.378	140.875	-22.0891	29.6369	NA	-10088.9	124.64	277.733	-193.78	156.663	-906.374	-788.659
GO:0019233	sensory perception of pain	11	0.736521	-8.39356	-91.5973	-257.057	-153.142	472.537	-17962.9	36451.3	4.75045	-8.91436	0.727904	-0.680756	0.472146	-0.407235	NA	-11614	6.61389	-13.1599	7.00015	-23.6799	0.318929	-35.7799
GO:0019722	calcium-mediated signaling	11	0.825188	-9.96624	0.432158	-1.48732	4.8534	4.81888	249.624	17390	0.215186	-1.74486	-1.21866	1.1561	1.64991	-1.18222	NA	-11216.1	6.5473	-31.212	-0.503557	6.89379	2.05753	12.2689
GO:0019751	polyol metabolism	11	0.435801	-31.21	-31.1883	-87.4535	106.195	56.4808	-6811.51	-3.26684e+06	-3.33176	-0.0125472	-8.40924	8.66273	0.0775873	0.116472	NA	-4398.64	-2.68397	-29.9781	18.8144	36.6064	-64.2342	66.3863
GO:0030282	bone mineralization	11	0.345621	-6.87891	-128.409	-28.6813	88.0503	3.21237	-33551	10439	1.22278	-0.806738	1.9262	-2.16549	-0.006043	0.00180198	NA	-4878.07	-30.9006	-4.01631	-5.16254	7.6742	-50.9952	7.022
GO:0030333	antigen processing	11	0.846623	-1.52829e+15	657399000000000	686279000000000	-307954000000000	-1.90153e+15	9.28334e+15	-1.58998e+18	-193676000000000	432999000000000	-270010000000000	229382000000000	-323491000000000	409197000000000	NA	-3.6598e+16	198357000000000	-740416000000000	305162000000000	-1.1843e+15	677830000000000	-228930000000000
GO:0030593	neutrophil chemotaxis	11	0.642851	-7.55448	2.89123	2.32451	-135.755	-22.8759	182.815	5548.57	2.70104	-1.90311	0.353953	-0.251426	-0.018154	-0.213218	-53.8279	170.007	-0.0776723	-1.31129	6.46132	-8.64518	-66.3965	25.0728
GO:0030832	regulation of actin filament length	11	0.555007	-10.7799	-19.1048	-54.9554	61.264	-59.811	-15242.7	25006.6	2.39358	-1.55314	-0.107991	0.247893	-1.18093	1.04116	NA	-11794.2	-4.54321	31.1681	3.70051	-4.98206	-36.6378	-1.01368
GO:0031279	regulation of cyclase activity	11	0.797218	-49.4685	-28.7325	-153.052	119.385	-49.1233	48505.4	-1.23121e+07	32.512	-9.23745	5.11789	-2.10809	-44.074	46.0172	NA	-6214.61	31.638	-17.3257	-18.1012	-151.707	-297.424	-168.494
GO:0042417	dopamine metabolism	11	0.607305	-9.59237	-115.169	-91.0712	0.220127	21.992	529.367	-7221.69	1.5626	-1.53093	-0.465684	0.910339	0.560352	-0.772913	-0.697546	238.951	-21.5188	-12.205	9.5572	-10.4474	-9.95856	21.559
GO:0042461	photoreceptor cell development	11	0.763607	-10.551	-133.99	10.5343	17.6614	-32.4904	-58037.9	9265.5	2.37809	-2.249	-4.40681	5.04681	-0.415694	0.375348	-87.4096	113.439	-20.6344	-3.75117	5.27612	0.944176	-130.976	-7.59341
GO:0042490	mechanoreceptor differentiation	11	0.694519	-31.1695	-6.88042	-63.669	-8.05793	101.47	2852.46	-7051.92	1.19871	1.18608	-20.3802	22.5836	-3.10785	2.41506	NA	-2918.66	21.0025	-38.3816	-2.59321	-18.925	-98.75	-261.292
GO:0042552	myelination	11	0.502438	-8.67291	-155.839	5.75951	114.062	-15.6205	-13385	-1780.12	1.7436	-1.04016	-4.98037	5.49483	-5.24512	5.48027	-65.3443	84.8074	0.675668	-3.00998	4.84507	-22.3112	4.70786	6.48067
GO:0042553	cellular nerve ensheathment	11	0.46773	-8.44525	-146.434	6.59938	109.406	-28.4604	-29040.3	-1315.83	1.80719	-1.36155	-6.2178	6.82533	-2.80803	2.90168	-61.5951	118.689	0.474969	2.75185	4.08866	-18.861	4.3937	1.75248
GO:0042591	antigen presentation, exogenous antigen via MHC class II	11	0.890711	-435.622	134.289	-2378.83	209.794	3479	34902.7	647750	-158.183	247.141	-146.004	165.701	17.158	-21.486	1547.83	-94404.9	242.459	-2923.13	-77.6412	-756.532	397.123	-382.635
GO:0044272	sulfur compound biosynthesis	11	0.775544	-8.34966	21.6247	-471.836	-111.315	-1432.32	-50239.2	-21344	4.18689	-4.53789	2.78271	-3.57591	-6.51804	7.50224	NA	-11820.6	-43.6405	19.5275	4.16413	-8.07559	-143.774	-10.1036
GO:0045061	thymic T cell selection	11	0.86556	-116.525	74.3305	229.194	-1144.67	-276.561	11932.4	363704	47.3397	-79.5758	-78.755	78.6088	1.45161	-6.00041	NA	-7876.83	52.8546	245.246	42.9989	-87.2724	21.8767	298.09
GO:0045076	regulation of interleukin-2 biosynthesis	11	0.945658	-11.3277	2.19761	4.80562	1.74754	-27.2646	337.882	-16.4448	3.63598	-2.76286	-0.230419	-0.0752784	0.748841	-0.108023	NA	-11011.5	0.301712	15.3216	0.10241	-0.710463	4.92089	-36.568
GO:0045655	regulation of monocyte differentiation	11	0.670207	-11.5634	3.18893	-49.8049	-41.5578	46.2083	580.697	12492.2	1.18085	-1.27634	-8.85411	9.97767	0.364494	-0.489836	-55.4248	139.189	-36.8582	-1.36512	-0.12332	9.50379	-148.886	-4.28372
GO:0048332	mesoderm morphogenesis	11	0.571174	-10.2325	-61.9733	-17.1638	69.9475	-9.64997	85.7334	-4246.94	1.65757	-1.63261	2.35685	-2.94272	1.9219	-2.24568	-14.9543	-351.428	-24.4996	-7.35538	-16.362	23.7747	-0.24489	4.58367
GO:0048589	developmental growth	11	0.567738	-26.8772	-29.0263	38.2579	-33.4379	-42.5749	-75180	14386.3	-0.607805	1.79965	-2.13365	4.4298	-20.7941	20.6845	NA	-13425	-10.5652	-19.8802	-1.54737	-4.29611	0.398642	22.6549
GO:0050868	negative regulation of T cell activation	11	0.745914	-6.87059	4.59501	-212.417	6.80272	212.731	-36812.5	386.541	2.3722	-0.447608	-4.3603	3.91148	2.04248	-2.04081	NA	-12373.7	7.68501	1.29072	-11.121	-10.7954	2.9945	0.371267
GO:0050881	musculoskeletal movement	11	0.89755	-268.092	-124.363	-479.244	323.302	571.878	5236.57	71273	18.7048	-19.7524	16.4334	0.554045	-1.62992	1.79937	NA	-1413.54	-0.170279	-15.2898	-57.3439	135.569	96.7583	-440.052
GO:0050885	regulation of balance	11	0.829801	-229.337	-82.5699	-388.894	254.523	379.575	6373.83	-77398.6	19.2791	-22.6681	11.8731	2.1687	1.8438	-1.66498	NA	-1159.83	12.1294	-85.5304	-66.7337	127.713	64.5992	-326.04
GO:0050909	sensory perception of taste	11	0.754386	-65.3412	-15291.5	27.0803	15877.7	-17440	32725.4	-3.80228e+06	1494.11	-938.639	-357.637	273.807	-481.808	282.678	NA	-12035.1	-535.182	-1131.12	-2057.23	-1234.7	-1231.08	-2044.76
GO:0051129	negative regulation of cell organization and biogenesis	11	0.579963	-14.919	-7.85923	-58.7809	35.7993	-33.1079	-81175.8	-13277.8	-4.05539	-2.28061	-4.00272	4.8761	-1.45453	2.45611	NA	-11553.4	-0.0734092	2.56884	4.86929	-6.80952	-7.12765	11.6229
GO:0051258	protein polymerization	11	0.857156	-7.98185	1.65217	2.95729	12.3041	-424.645	998.741	32946.1	-8.38255	9.57451	-0.172413	0.30828	-1.67524	1.24479	NA	-11128.1	1.53432	0.382822	-4.31601	-5.23281	-179.449	-17.2615
GO:0051339	regulation of lyase activity	11	0.715849	-424.661	458.191	-791.773	-58.5912	-3231.66	NA	-1.04654e+07	-220.452	124.159	25.624	16.3249	-198.458	197.942	NA	-43236.6	-38.0473	78.8251	-87.0815	-1006.95	-131.644	-1267.08
GO:0001569	patterning of blood vessels	12	0.587166	-31.1131	-47.1545	11.266	66.0706	-6.61656	-76214.6	-17021.6	3.04948	-3.68896	-12.2387	16.0919	-0.227585	0.444447	NA	-2671.92	5.63383	0.0932963	-4.72986	4.25159	-10.5884	9.20799
GO:0001709	cell fate determination	12	0.678329	-17.7462	1.7657	-1.06082	10.5595	-135.248	-109.609	13037.7	0.122012	1.19757	-0.612432	1.4537	0.696593	-0.521904	-58.4513	59.0012	-26.8275	6.92484	-30.8425	-12.0036	12.8115	-36.6498
GO:0006007	glucose catabolism	12	0.769969	-6.77615	30.1076	-103.26	-30.0125	-2979.74	-76874.9	25419.4	-28.5834	1.33392	-6.03516	6.7764	-2.28479	3.06171	NA	-4890.69	-31.5859	-4.06345	-6.98738	-16.2356	-28.0904	7.11429
GO:0006040	amino sugar metabolism	12	0.781077	-6.60937	-144.201	-38.4994	-12.1258	-442.623	-29446.8	-69184.2	-43.0106	0.7819	1.51447	-1.4105	-2.75656	2.36358	NA	-11186.1	-75.3264	2.82057	-34.1937	4.82575	-6.14492	21.1238
GO:0006119	oxidative phosphorylation	12	0.816854	-8.47793	21.7957	-67.608	-213.482	31.5477	-66349.6	15189.6	NA	-697.952	-3.33779	3.66164	0.0591256	0.180503	80.5385	-4874.71	-129.064	-10.5998	4.7623	-2.76763	-0.961982	-5.83687
GO:0006289	nucleotide-excision repair	12	0.426099	-10.5112	-3395.63	-2.4505	2973.84	-111.711	1102.42	-3605.35	0.94022	-0.746784	-0.348424	0.115389	-0.572063	0.869507	NA	-5864.17	-31.0143	16.2505	-3.13176	21.7504	15.6005	-39.2092
GO:0006352	transcription initiation	12	0.664215	-7.32023	8.6149	6.58158	-25.6621	-317.456	674.584	14555.8	NA	-140.247	0.674652	-0.522195	0.53862	-0.876241	NA	-4480.44	0.253909	-0.597093	-3.48531	5.03824	-24.6144	-36.0763
GO:0006690	icosanoid metabolism	12	0.669732	-7.64724	-39.5422	6.76814	65.7936	-34.4053	230.779	-4260.76	4.04635	-3.27991	-8.79735	8.9447	1.5705	-1.43262	-30.175	-121.839	-12.6147	-2.14398	0.0731351	2.496	5.24455	-6.47805
GO:0006720	isoprenoid metabolism	12	0.592821	-8.79799	6.17815	-120.903	2.59905	99.5596	-25101.7	-16712.7	-11.0857	0.309476	0.101466	0.163778	-0.204421	0.214432	NA	-11383.5	-0.205442	-3.66462	3.79677	0.265667	6.47015	-8.05701
GO:0006753	nucleoside phosphate metabolism	12	0.685123	-7.30342	172.032	-1993.42	110.254	944.172	5822.33	-2.09149e+06	NA	-392.198	-2.37629	2.55403	0.241255	0.020648	NA	-21800.6	-238.778	-15.3189	-5.03972	1.68224	-253.167	-46.3663
GO:0006754	ATP biosynthesis	12	0.795273	-9.42168	61.6226	-943.213	-142.299	871.295	870.151	-25728	NA	-527.898	-6.97846	7.94573	0.625131	-0.503553	NA	-10693.7	-83.3601	-12.1361	-0.711912	0.993861	-21.7978	-39.468
GO:0006885	regulation of pH	12	0.68319	-9.86311	-16.3767	-213.411	53.1148	160.138	507.454	22998.9	0.419523	0.268292	-1.84461	1.80692	-6.26238	4.93058	NA	-1429.07	8.52979	0.457824	1.83435	5.45851	17.7256	-55.4215
GO:0007200	G-protein signaling, coupled to IP3 second messenger (phospholipase C activating)	12	0.367064	-11.4241	-42.0425	-102.826	12.666	192.333	-18420.4	8485.33	-1.82106	0.881652	-1.91897	2.55173	-0.924194	1.18449	NA	-11562.2	-17.6154	-1.59863	-1.14063	3.37295	-58.9715	-5.26241
GO:0007270	nerve-nerve synaptic transmission	12	0.373194	-10.6125	-148.885	-147.852	132.202	178.721	-12094.2	3983.02	2.57661	-2.58285	-1.75531	2.01226	-0.234862	0.486598	NA	-2341.24	7.76814	-20.6072	-3.8744	-4.4911	-2.67531	8.63798
GO:0007492	endoderm development	12	0.507522	-6.90512	-0.0308976	-10.0052	11.2143	-16.8893	418.296	2551.07	0.446177	-0.189244	-3.01013	2.97037	0.218577	-0.238085	NA	-4910.13	-42.1546	-0.711833	-46.3002	8.86057	-27.6761	20.303
GO:0007596	blood coagulation	12	0.553799	-7.91089	-57.8217	-23.4322	-18.7389	82.902	906.028	15300.1	2.56272	-2.03087	1.05493	-1.10818	0.676162	-0.602522	NA	-2887.14	-57.8559	3.83411	8.07881	-27.2855	-2.53548	3.99738
GO:0008277	regulation of G-protein coupled receptor protein signaling pathway	12	0.596797	-9.88504	-3353.12	-44.5866	2963.5	45.7148	659.793	16234.5	-15.3765	0.250409	0.966773	-0.665401	0.0177576	-0.096066	NA	-11602.9	-0.0459958	-0.0353707	3.53277	3.09778	-28.6011	-25.9729
GO:0008624	induction of apoptosis by extracellular signals	12	0.692622	-7.73347	-40.0282	-80.2638	-75.1755	-69.7661	533.802	32930.9	0.654814	-0.449167	-6.50954	6.1493	2.44429	-2.05937	-32.3402	20.4876	-0.389946	9.94127	0.702761	-10.3226	4.84787	-9.8937
GO:0008652	amino acid biosynthesis	12	0.650055	-7.06451	-30.3659	-517.002	-149.206	-1685.77	-14787.4	15669.4	-10.1069	-0.964696	-1.18807	1.54303	0.209317	-0.246528	NA	-11132.8	0.0965697	5.46025	5.13772	-14.2368	1.44097	-16.8857
GO:0009618	response to pathogenic bacteria	12	0.749944	-8.77679	3.26147	-25.3663	10.4529	-27.3807	-66346.9	29120.5	2.0928	-1.81596	-1.24631	1.16278	-1.13603	0.82656	-44.9063	253.594	-10.4288	-26.1195	3.1021	8.38155	-97.1608	-9.31987
GO:0015807	L-amino acid transport	12	0.802132	-7.03537	-13.4859	-111.531	45.6236	31.8819	-41616.1	-37788.5	NA	-167.336	-7.90282	8.32079	0.0914419	0.161286	NA	-10672.5	-43.6297	-2.28007	-2.94071	-1.02132	-166.874	6.09529
GO:0019320	hexose catabolism	12	0.712105	-6.62858	24.3823	-56.2433	1.19968	-2382.45	-79476.1	25483.9	NA	-150.835	-5.55085	6.33811	-2.09362	2.72403	NA	-4330.66	-30.8363	-1.15063	1.40382	-18.536	2.29245	7.17913
GO:0019748	secondary metabolism	12	0.827546	-15.4518	-19.2299	-50.1443	-3.89627	-563.077	-42630.9	-9655.78	-6.08357	4.4553	-4.66307	6.20457	-0.251707	0.410968	NA	-12279.8	2.12414	8.0262	7.53968	-17.1687	0.188169	-2.0713
GO:0030278	regulation of ossification	12	0.390833	-6.74928	-134.405	-10.2772	61.5746	19.2141	-23780.4	-14154.2	0.505444	0.267026	0.261014	-0.355551	0.262334	-0.300204	NA	-2046.87	-70.2719	6.98092	-6.752	6.48411	-59.1505	7.66805
GO:0031570	DNA integrity checkpoint	12	0.913298	-13.0178	1.45861	7.83883	4.43225	-38.3804	819.236	-1312.08	-0.59315	2.75266	1.16997	-1.24565	0.473196	-0.666314	-3.82905	114.304	6.35849	-8.9649	-0.876576	13.6794	-17.5448	16.9284
GO:0042219	amino acid derivative catabolism	12	0.620753	-6.11313	-8901.8	-30.7788	7944.28	-397.889	-51996.7	-15292.5	-5.11754	3.60822	2.81772	-3.13916	-4.63283	4.91241	-77.5925	212.342	4.6437	-8.08264	-4.58424	-7.01382	-145.08	11.9065
GO:0042327	positive regulation of phosphorylation	12	0.772381	-8.50328	5.30524	-12.3778	-7.83533	-20.1364	-135.718	29498.8	0.893693	-1.14878	-0.450691	-0.047731	1.13382	-0.549573	NA	-2125.74	-2.9019	-19.4147	-1.3597	10.0305	1.87623	-4.87713
GO:0042493	response to drug	12	0.392638	-8.85664	-975.322	-171.186	599.417	228.069	-33736	-38609.5	2.28712	-1.71218	0.327657	-0.46712	-1.7088	2.2501	NA	-1972.55	9.10917	-0.788806	0.198465	-5.34943	-100.915	-10.8891
GO:0043449	alkene metabolism	12	0.748971	-7.98774	-1.49956	-6.18462	14.1182	-23.1896	281.553	8608.77	1.52574	-2.32414	1.28063	-1.04574	0.207911	-0.283741	-36.3195	-163.295	1.21351	-5.65114	2.76562	-14.6248	-26.6429	10.8157
GO:0044242	cellular lipid catabolism	12	0.475701	-7.13257	-52.9041	-64.8263	16.8836	-568.241	-7194.16	-18276.5	2.10457	-3.27712	-4.87656	5.36357	0.750969	-0.816091	NA	-11734.9	-14.2345	-25.8874	-2.12468	10.2508	-6.42179	3.5751
GO:0045058	T cell selection	12	0.939375	-9.72424	6.37969	11.4557	-204.627	-25.5403	922.695	8623.14	2.63421	-2.43586	-3.40986	3.23219	1.74648	-1.4225	NA	-12451.9	2.12003	5.33495	2.4181	-9.29869	3.32568	15.5056
GO:0045103	intermediate filament-based process	12	0.84165	-52709600000000	-172093000000000	-1.15215e+15	234670000000000	-2.29662e+15	4.45535e+16	-1.12453e+18	158039000000000	-52656500000000	50047300000000	-85564900000000	72978100000000	-40774500000000	655701000000000	8.85385e+15	101300000000000	259884000000000	-572487000000000	-318639000000000	-819015000000000	438801000000000
GO:0045444	fat cell differentiation	12	0.517009	-11.3439	-128.307	-33.8881	-58.9536	80.9395	-17579.1	7367.43	-1.23097	3.80434	-19.3886	20.8073	2.07013	-2.10894	-19.3186	33.7944	-3.09765	8.53891	8.28513	-6.36855	-1.94037	4.94838
GO:0045621	positive regulation of lymphocyte differentiation	12	0.785642	-21.0445	-30.2573	31.7777	42.0158	-427.466	29.4373	36897.8	2.87315	-3.39581	-14.5596	16.9146	3.00581	-2.50661	NA	-13255	5.2165	-42.4516	-0.930316	-2.41117	-3.88663	23.5397
GO:0045937	positive regulation of phosphate metabolism	12	0.77195	-8.96289	5.46791	-12.4498	-9.25158	-14.0448	41.0061	33568.3	0.632551	-0.914093	-0.497985	-0.0372987	1.26328	-0.609716	NA	-2223.14	-2.45943	-22.4834	-1.58344	11.2854	4.56589	-12.6067
GO:0046164	alcohol catabolism	12	0.731533	-6.20565	26.0946	-60.1011	-3.69428	-2123.77	-80420.2	23423.9	NA	-126.686	-2.92716	3.28127	-1.2021	1.74742	NA	-4832.05	-13.4233	-5.23243	-0.279101	-14.9012	-27.0019	3.12368
GO:0046365	monosaccharide catabolism	12	0.82748	-6.09548	27.1729	-87.853	-6.27551	-2134.13	-78168.1	24426.7	-28.7183	0.97508	-5.09677	5.72324	-2.00368	2.67211	NA	-4741.93	-33.6683	-3.76547	1.22511	-15.7024	2.88352	6.03194
GO:0048048	embryonic eye morphogenesis	12	0.65481	-13.383	15.4986	-168.935	-16.0859	168.866	-28944.8	-32164.9	3.08504	-4.10959	-5.97216	7.25517	-3.99303	4.13936	-58.4807	348.893	4.97628	-1.61696	-3.03624	-41.7563	-23.9135	6.71054
GO:0048675	axon extension	12	0.469067	-8.80466	10.0178	-35.5296	-75.3614	34.6735	-30992	8462.57	5.41062	-6.44291	-2.36241	2.75862	1.18	-1.14658	NA	-4838.49	-47.0076	1.3147	3.07542	-7.03808	-27.6624	-10.2554
GO:0050731	positive regulation of peptidyl-tyrosine phosphorylation	12	0.558914	-8.42837	5.27997	-9.12062	-8.49704	-9.7996	-31.8088	27014.8	0.914977	-1.06524	-0.279555	-0.149529	0.946825	-0.508572	NA	-2231.54	-14.5197	-20.845	-1.70727	9.80043	-25.5746	0.0578886
GO:0051051	negative regulation of transport	12	0.305721	-7.57092	-64392.2	-0.886231	53708.6	-8.59198	-31625.5	-15786	-1.33676	1.76826	-3.96762	4.55169	0.274987	-0.370611	NA	-2439.15	0.986273	-0.880014	0.145212	-3.61119	-86.21	32.7476
GO:0051705	behavioral interaction between organisms	12	0.496387	-8.1305	6.00882	-32.4425	2.35874	-31.8385	-17394.3	-19393.8	1.53332	-1.40022	0.796866	-1.11678	-1.4544	2.00083	-63.4826	47.253	-16.4028	-1.34805	-6.19325	9.18824	3.47334	-9.78605
GO:0001508	regulation of action potential	13	0.833499	-6.94439	-80.8214	-3.05846	68.2594	-15.6018	692.783	12250.9	1.56826	-1.28048	-6.14672	6.60442	-3.39285	3.73568	-72.7647	98.823	3.28412	-6.5863	0.526767	-23.6425	6.17679	-6.36656
GO:0001570	vasculogenesis	13	0.738308	-5.75499	-3.49194	7.21361	12.8796	-36.1626	-89796.6	-629.485	2.71043	-3.09543	0.483933	-0.572048	0.384566	-0.396023	-71.2338	78.2113	-47.7778	-2.80806	1.58191	-10.5323	3.17599	-17.7827
GO:0001824	blastocyst development	13	0.760855	-10.0882	-39.2864	12.2953	30.7017	-32.1024	-20416.5	-23606.3	6.45637	-6.58903	1.28637	-1.42428	-10.9496	11.1539	NA	-10302.9	-1.8465	8.02997	-7.99457	8.90584	-10.2999	25.5938
GO:0006446	regulation of translational initiation	13	0.437354	-63.6433	-646.396	-107.617	1294.28	-144.989	-499320	45599	-32.6338	14.2166	-14.0318	14.6246	5.52081	-6.34819	NA	-534.541	-14.8592	-0.586488	-96.5281	329.468	19.0369	-24.0748
GO:0006638	neutral lipid metabolism	13	0.726541	-6.50144	-55.6382	-17.7701	85.3684	-388.809	-15843	8628.46	2.08195	-2.64147	-0.203731	-0.205519	-2.04793	2.71833	NA	-11831.1	-0.224896	-5.21745	4.10078	-7.76111	-1.75588	19.5166
GO:0006639	acylglycerol metabolism	13	0.637619	-6.49945	-64.4502	-18.9281	89.8843	-357.058	-18783.8	7403.1	2.23791	-2.96028	-0.564645	0.136338	-2.10423	2.81861	NA	-12104.5	-0.194504	-6.36546	2.92325	-8.42628	0.444974	18.4497
GO:0006672	ceramide metabolism	13	0.504953	-8.39611	-126.894	-13.0042	109.022	-70.2141	-10200	-98254	1.64821	-2.65688	-4.7963	5.20093	-2.47247	2.99377	NA	-10890.2	4.81378	-14.849	-6.27318	3.86569	1.39894	9.18567
GO:0006776	vitamin A metabolism	13	0.682648	-567039000000000	502558000000000	-172822000000000	301286000000000	-26822100000000	3.66671e+16	-5.30895e+18	257774000000000	-317130000000000	36306900000000	-57169400000000	86390700000000	-38705400000000	NA	1.14408e+16	412580000000000	-482725000000000	-101531000000000	-2.92404e+15	-631646000000000	285708000000000
GO:0006911	phagocytosis, engulfment	13	0.676309	-6.25059	0.802487	5.17423	9.05267	-98.9154	-12846.9	989.325	1.22389	-0.295784	-0.499441	0.410267	-0.666336	0.209864	NA	-5117.94	-68.4606	-8.54936	-3.32664	0.361655	1.57498	23.0174
GO:0007405	neuroblast proliferation	13	0.672617	-11.2608	-20.3008	11.4123	49.4449	-43.8557	-119.992	-7531.01	1.77372	-1.99252	0.982682	-0.790061	-0.39581	0.384661	-3.86984	-237.203	-3.60473	6.27434	2.6814	-0.295178	-1.40647	15.4708
GO:0008016	regulation of heart contraction	13	0.806934	-10.7873	7.39708	-18.7059	-22.2378	61.8234	339.128	20439.6	4.789	-5.30905	-6.29611	6.73821	0.284473	-0.0899221	NA	-12573.6	4.8869	-6.93114	1.56054	-5.73689	-42.4596	-0.334348
GO:0008366	nerve ensheathment	13	0.549326	-6.89066	-81.4656	-0.142263	67.0143	-10.6415	258.54	1502.45	0.950412	0.155165	-4.15673	4.50252	-2.61288	2.60441	NA	-2676.47	0.885853	-2.6074	1.98844	-6.89316	7.73447	-18.1589
GO:0009615	response to virus	13	0.664546	-5.85658	-11673	-72.0953	9815.35	-367.408	-24948.6	-12634.6	4.60895	-4.55617	-0.237329	-0.0679217	1.06513	-1.04524	NA	-11598.1	5.99502	-6.53569	-2.68782	10.2747	3.18537	4.92432
GO:0010001	glial cell differentiation	13	0.411044	-10.3847	1.442	-10.8273	1.94034	-17.5817	-13053	-10710.7	0.645818	0.0356458	-1.65159	2.28571	0.236668	-0.327141	-53.3844	92.2085	0.397616	-2.29677	2.98969	-2.68418	-5.60525	2.20944
GO:0015931	nucleobase, nucleoside, nucleotide and nucleic acid transport	13	0.588856	-10.091	8.4503	-62.8018	10.0598	-57.346	-13991	3311.93	-27.2349	0.714728	-3.6646	4.06977	-0.0594031	0.372115	NA	-2280.14	-19.5792	-7.88294	4.72039	-13.0402	8.8653	-18.1625
GO:0016072	rRNA metabolism	13	0.817303	-5.32839	-11347.4	-2819.21	4708.2	1888.96	2207.27	-54979.2	NA	-484.172	0.408634	-0.710465	-0.165261	0.408436	NA	-11341.4	-38.0612	1.19116	9.48495	-34.386	5.32997	7.29656
GO:0016197	endosome transport	13	0.375559	-6.3611	-34.6739	-5.91105	-29.7588	-8.46422	-128863	14547.1	-6.76221	-0.308922	0.144658	-0.503455	-0.519713	0.899038	NA	-12168.6	-19.7783	9.11253	-0.140003	2.34515	-13.2108	-16.8295
GO:0019216	regulation of lipid metabolism	13	0.682783	-25.8518	-42.8109	-36.9891	14.2472	17.9297	-40933.3	12784	2.69947	-3.64495	-11.4411	15.0817	2.5785	-2.56183	-76.3542	60.8086	1.38506	-5.43753	1.07786	1.15402	4.68778	-13.6127
GO:0019395	fatty acid oxidation	13	0.735332	-28.3687	-0.918102	-6.36135	32.3791	-36.0839	-16736.4	-4537.44	1.65163	-2.61867	-2.82553	4.99253	-4.50279	5.52756	NA	-12841.5	3.0687	7.79491	0.759725	9.0647	9.60621	-24.3562
GO:0030032	lamellipodium biogenesis	13	0.67377	-12.8172	-1.02817	-8.98321	7.27638	-25.4514	545.541	9144.61	0.777714	-0.516887	-1.51065	2.14312	0.382625	-0.304278	NA	-12116.3	6.1154	-10.8282	4.80463	-7.61048	-46.0301	5.99953
GO:0030218	erythrocyte differentiation	13	0.464241	-12.6151	-79.6879	-4.40158	89.8093	-18.8708	-19725.1	-4606.58	2.58562	-3.10693	-4.72059	5.71458	-0.255258	0.651346	NA	-12269.2	-28.3326	-4.57173	1.02034	-5.05713	-71.9824	-5.06302
GO:0030316	osteoclast differentiation	13	0.817936	-10.1823	1.37787	-10.4261	-7.09888	3.36548	615.809	9994.11	1.92264	-2.69046	-3.16796	3.61534	1.31843	-1.3479	-85.5675	139.601	-5.17896	2.05556	-4.34432	17.2478	-183.944	6.019
GO:0042094	interleukin-2 biosynthesis	13	0.920166	-12.1724	1.85705	-16.982	3.20834	-6.30567	142.158	7543.41	3.66408	-2.66397	-0.413052	0.152179	1.58177	-0.725879	NA	-11126.9	-1.31663	14.6512	0.029687	-3.56513	5.21524	-38.0239
GO:0042398	amino acid derivative biosynthesis	13	0.702805	-4.84579	-112.841	-343.696	86.0432	-385.623	-14945.7	-16125.1	-1.38484	3.45359	-1.16178	1.10774	-3.6616	4.23892	130.047	-7.49305	4.97864	-14.6678	5.38497	-22.1915	2.12532	1.21348
GO:0043543	protein amino acid acylation	13	0.595179	-11.2355	-64.4876	-111.106	86.6065	99.5959	-90956.3	-13411.3	-4.8598	1.61415	-0.136589	0.137337	1.05391	-0.998558	NA	-11569	-23.4379	-10.8397	0.232006	-1.11941	-9.35191	-1.85312
GO:0045580	regulation of T cell differentiation	13	0.888257	-8.31908	-6.49897	16.4541	23.2555	-159.395	362.113	16011	2.23167	-1.95752	-8.29879	8.49854	1.93757	-1.40283	NA	-11897.1	4.70619	-37.8543	-4.04161	-11.5322	5.09374	14.3543
GO:0045638	negative regulation of myeloid cell differentiation	13	0.33457	-9.04405	-70.2749	-79.6352	45.4185	74.6103	-17145.9	4402.03	1.92559	-1.8207	-3.92202	4.52473	-5.22239	5.19705	NA	-2061.87	-16.5203	-7.80866	3.50795	5.31211	-30.0036	-8.67158
GO:0045664	regulation of neuron differentiation	13	0.756965	-6.47262	-4.40767	-10.724	18.0318	11.6443	608.089	942.783	0.599289	0.0562804	0.599643	-0.87685	-2.10847	2.29603	NA	-2246.19	6.04586	-30.7232	3.16918	-2.1991	-8.64626	13.8015
GO:0046661	male sex differentiation	13	0.651741	-8.89375	-14.3355	-0.075695	24.6563	-7.02848	718.808	-2153.39	2.37754	-2.12946	1.69002	-1.70787	0.397176	-0.198196	-2.48192	-104.833	-43.7273	-11.8708	-0.183724	-4.09644	5.12936	-19.8585
GO:0046879	hormone secretion	13	0.603104	-9.34655	2.87575	-0.561864	-118.598	36.1764	420.664	7661.47	-0.242925	-0.465743	-4.85687	5.58184	1.24771	-1.24884	NA	-2168.53	-115.17	-2.8572	1.01948	1.11761	4.44203	9.76009
GO:0050798	activated T cell proliferation	13	0.795498	-7.60589	6.4309	-0.732916	-5.01381	-28.1246	1306.17	6124.06	2.62475	-1.87683	-0.161761	0.256676	-0.268439	-0.0220426	NA	-11726.3	-33.1921	-4.68648	1.8116	1.32978	-145.239	-140.935
GO:0050808	synapse organization and biogenesis	13	0.73184	-9.10568	3.53464	-0.0016652	-4.16793	-12.8633	-31482.3	-1739.58	1.21697	-1.16524	-0.206936	0.28064	1.07422	-1.44381	-67.95	272.575	0.14914	-7.33105	3.63576	10.6451	-3.64015	36.5125
GO:0050817	coagulation	13	0.765573	-7.27127	-23.3376	-32.8413	-14.8114	85.6787	863.246	10367.5	3.20881	-2.35452	-0.541611	0.680948	0.712219	-0.644689	NA	-4639.97	-5.57193	-2.53621	6.31483	-22.484	0.597511	4.2125
GO:0050851	antigen receptor-mediated signaling pathway	13	0.799282	-6.3299	3.93111	-4.02857	-4.12679	-29.8258	607.04	7097.83	1.71343	-2.11807	-0.308546	0.247357	-0.204165	0.131535	NA	-10794.7	1.52222	-4.10746	0.297602	-10.1242	2.28171	-5.3564
GO:0051216	cartilage development	13	0.648339	-8.52749	-3.6547	8.99446	16.1817	-20.9142	-564.077	7202.37	2.26771	-3.60305	-1.94521	2.41272	-0.131331	-0.0780022	NA	-5052.84	5.52565	-9.4832	0.0363976	-3.77056	-1.85168	18.4449
GO:0051260	protein homooligomerization	13	0.394597	-8.99757	2.52052	-12.5992	4.50551	-4.6021	-35301.8	19221.7	-2.5107	2.59253	-0.705975	1.05339	0.685178	-0.780847	-46.8165	209.24	0.932387	3.20196	4.40441	-8.07699	-0.762771	-11.446
GO:0051261	protein depolymerization	13	0.696169	-11.3424	-2.8489	-123.117	31.0749	32.8894	-45259.8	693.992	2.00604	-1.53684	-9.17791	9.74757	-0.999981	1.88984	NA	-10821.9	-3.36411	13.3259	4.56196	-8.88854	-4.94534	7.18792
GO:0051706	physiological interaction between organisms	13	0.625379	-5.94918	7.99713	-20.9111	-14.9936	27.3348	-32524.1	-2933.44	3.29527	-3.13074	-7.63165	8.10556	-2.28925	2.34829	NA	-2489.84	-124.854	-7.88608	-4.88014	-2.11426	-5.57707	20.3079
GO:0001934	positive regulation of protein amino acid phosphorylation	14	0.66459	-7.95954	5.58952	-16.2283	-10.3463	15.549	99.1881	25803.8	-1.2389	1.52389	-1.98123	1.40263	1.54487	-1.17795	NA	-2754.67	-10.2009	-12.2326	-3.35406	10.511	2.66661	4.46242
GO:0006261	DNA-dependent DNA replication	14	0.805741	-5.43591	-27.1562	-82.9094	36.3523	-639.057	250.245	-8907.36	1.38074	-1.18388	0.789682	-1.07572	-0.246181	0.349869	17.4703	65.339	3.58652	-10.0403	5.27042	-16.0023	5.38871	-46.316
GO:0006633	fatty acid biosynthesis	14	0.392636	-11.3993	-74.5666	6.20963	21.3293	-93.2842	-13046	6434.65	-13.1813	-1.25546	-6.01643	7.50252	-2.58302	2.41962	NA	-2098.45	2.3452	-4.92257	0.807166	-7.1448	4.13668	0.70842
GO:0006662	glycerol ether metabolism	14	0.667915	-7.21878	-66.1285	-23.3893	93.8669	-273.457	-17299.6	9052.21	1.38029	-1.3468	-2.17881	1.89409	-2.1311	2.83462	NA	-11952.6	-1.06832	-4.59243	5.6809	-8.4661	-2.84731	16.0906
GO:0006937	regulation of muscle contraction	14	0.678798	-6.24167	2.00584	-21.5099	4.22696	31.8076	358.673	12473.6	-0.529397	1.45018	2.66226	-3.14788	-4.53973	4.90557	NA	-12240.1	2.85244	-10.2745	2.50931	-4.66406	-1.86221	3.02935
GO:0007127	meiosis I	14	0.613399	-6.01668	-10709.9	-62.7812	9275.83	-84.1063	-15170.1	-8222	2.1602	-2.20951	1.38247	-1.87178	-4.88782	5.80829	NA	-2204.73	6.11401	-5.1973	2.36159	-9.0578	-66.8785	-14.6101
GO:0007163	establishment and/or maintenance of cell polarity	14	0.536859	-15.8454	5.68801	15.4967	-105.408	-22.5974	-40707.9	14340.8	3.64844	-3.55575	-4.09145	5.36215	-1.64573	1.21501	NA	-13548.1	-16.2801	36.1235	-6.86749	5.37402	5.21566	7.08911
GO:0007599	hemostasis	14	0.672677	-7.30408	-63.5904	-17.8781	-31.8392	83.3118	967.76	15226.1	1.68168	-1.78351	0.465169	-0.469225	0.640828	-0.492285	NA	-2237.63	-2.19647	-3.10904	7.32297	-24.1237	1.15124	1.04242
GO:0009145	purine nucleoside triphosphate biosynthesis	14	0.845844	-8.44527	16.4254	-80.118	-73.3651	-77.5905	742.833	-48947.5	NA	-670.141	-3.67153	4.20697	0.134535	0.0156712	NA	-12022	-8.60465	-1.42107	-0.208556	3.51972	-4.86004	2.7872
GO:0009166	nucleotide catabolism	14	0.721548	-12.4847	-241.229	-475.016	286.57	60.0467	-12057.3	-12474.3	-8.0055	0.444117	-13.2128	14.7456	2.10251	-1.78137	NA	-11094.2	-149.975	7.62676	-4.66228	-2.02095	-98.946	-0.785185
GO:0009190	cyclic nucleotide biosynthesis	14	0.695451	-109220000000000	-41559700000000	312600000000000	1.43309e+15	-4.09454e+15	3.50047e+16	-1.50131e+18	81926000000000	-23892900000000	151111000000000	-161047000000000	84115000000000	-103073000000000	NA	1.47744e+15	-15569700000000	-5.30066e+15	-126660000000000	-190323000000000	343690000000000	-418936000000000
GO:0009201	ribonucleoside triphosphate biosynthesis	14	0.743891	-8.24127	20.5994	-89.5942	-114.576	57.5575	621.32	-16974.6	NA	-723.691	-5.3789	5.99866	0.347947	-0.186357	NA	-11893.1	-19.8577	-2.25096	-1.57018	4.16389	-0.35883	-3.22736
GO:0009206	purine ribonucleoside triphosphate biosynthesis	14	0.726304	-7.86912	21.7344	-85.3566	-131.585	51.5321	685.384	-38337.1	NA	-717.935	-3.28656	3.74292	0.112998	0.0127809	NA	-12030.1	-13.0468	-2.28734	-1.2565	3.16515	-4.09636	2.02533
GO:0030888	regulation of B cell proliferation	14	0.847282	-8.07055	5.81044	-2.71536	-84.6422	-84.5648	634.614	10980.5	2.01177	-1.1359	-0.448043	0.581621	1.03537	-1.18341	NA	-11509.7	-1.28159	-1.1459	3.80658	1.02906	-1.16753	-2.99221
GO:0042828	response to pathogen	14	0.886754	-8.12475	-1.04978	-13.3311	20.7598	-70.4107	-86764	22210.3	2.70218	-2.3433	1.33221	-1.0769	-2.2316	1.92162	-63.1082	245.152	-3.92256	-15.7006	1.1533	13.9398	-124.827	-20.5664
GO:0045764	positive regulation of amino acid metabolism	14	0.684979	-8.02519	5.97711	-19.1437	-11.0972	15.083	-141.818	26231	-1.31122	1.63099	-1.74403	1.23214	1.48953	-1.16378	NA	-2632.19	-14.9703	-10.884	-4.34566	12.476	3.30498	4.09893
GO:0046034	ATP metabolism	14	0.76937	-10.0541	36.4178	-389.081	-115.781	358.846	712.125	-19649.3	NA	-136.926	-5.73543	6.83429	0.613196	-0.548907	NA	-11134.7	-94.4202	-12.0778	0.297484	-2.06443	-16.6311	-33.1092
GO:0046486	glycerolipid metabolism	14	0.831891	-6.93644	-34.5693	-19.012	63.7455	-311.695	-10588.9	9822.18	1.10654	-0.939894	-1.70393	1.44831	-2.20808	2.98775	NA	-11879.1	-0.711245	-5.72082	5.58163	-8.67957	-0.97868	12.8969
GO:0046519	sphingoid metabolism	14	0.570908	-9.90424	-102.392	-26.1124	136.684	-53.0732	-10398.4	-75275.6	2.46622	-4.60023	-10.5441	11.4712	-1.86959	2.36824	NA	-10829.1	8.0478	-21.8496	-1.4082	2.17182	-0.203162	7.83924
GO:0046530	photoreceptor cell differentiation	14	0.531654	-8.25212	-67.7309	8.06793	9.9157	-28.8491	-36767.1	16314	2.4678	-2.50768	-5.33286	5.88673	0.254974	-0.279762	-36.7734	25.1176	1.58696	0.973187	5.78915	-3.6992	-66.1614	-8.08618
GO:0046850	regulation of bone remodeling	14	0.441245	-6.45817	-155.994	-18.3879	61.3392	34.1647	-27597.4	-6321.04	0.603526	0.0291301	0.789664	-0.904674	0.232033	-0.244805	-4.1562	83.9312	-63.6241	2.01512	-7.00901	6.36912	-67.3166	9.28407
GO:0048489	synaptic vesicle transport	14	0.720161	-19.9298	-47.9396	-29.2219	52.713	34.0193	1079.72	18560.2	0.718293	-0.514307	-3.6076	5.34611	0.663955	-0.778996	NA	-2240.12	-1.19257	6.37802	1.35473	0.783294	-2.13376	18.3449
GO:0048535	lymph node development	14	0.701837	-7.84491	-45.54	5.79943	54.769	-19.4932	896.957	6501.1	2.31061	-1.39738	0.0101587	-0.144714	1.20052	-0.511517	NA	-3038.13	0.255199	-16.2235	2.74767	-7.64726	1.01816	-28.9947
GO:0048646	anatomical structure formation	14	0.472894	-7.2902	-69.3137	-9.34805	46.6761	-11.1576	-773.176	3549.08	2.73746	-3.6106	0.929206	-1.37264	1.90861	-2.34036	NA	-2758.15	-51.0452	-7.72876	-0.668718	6.32299	2.95777	5.01595
GO:0050729	positive regulation of inflammatory response	14	0.748023	-6.45688	1.51515	-1.04844	5.94863	-10.8363	-12849.5	11886.9	0.820319	-0.176359	-2.72475	2.50971	-0.602052	0.510581	NA	-12396.3	-54.5404	-15.4298	0.108458	-1.31845	6.5726	-8.7306
GO:0051259	protein oligomerization	14	0.666617	-8.12884	1.36268	-17.801	7.38699	-0.224041	564.733	17834.7	-12.6091	2.77545	-0.344401	0.622643	0.704751	-0.835124	-1.05287	7.85196	-0.379364	2.81667	5.33932	-6.40822	0.457591	-12.0624
GO:0000041	transition metal ion transport	15	0.819917	-7.4804	-201.16	-578.596	232.462	-98.2767	-19637.7	-30345.1	2.43299	-1.67224	0.33813	-0.313197	-2.31242	2.44818	NA	-11219.7	3.73575	2.78214	8.51486	-4.99336	-0.731168	-17.3674
GO:0001558	regulation of cell growth	15	0.504406	-6.42524	11.7088	-43.886	-34.069	-30.6647	-89808.8	-4170.59	-4.1702	2.558	1.01881	-1.121	0.322981	-0.322489	NA	-11333	-5.04142	12.6609	6.06447	-10.4475	-43.281	19.5426
GO:0001776	immune cell homeostasis	15	0.947507	-7.96582	-2.90055	-4.11488	6.48154	-35.1424	782.56	10290.9	2.592	-2.47722	-0.590257	0.661178	0.0614336	-0.303446	-43.5615	-1.6106	-6.45112	4.80878	1.16171	6.8658	2.38892	-19.4055
GO:0001942	hair follicle development	15	0.416361	-6.10868	-73.7193	-10.0038	12.9072	-2.44569	-21549.4	3059.63	1.50914	-0.915059	0.858964	-0.884069	-4.60183	4.26457	NA	-2594.39	1.16431	2.97765	3.61551	-10.1781	-45.4419	13.4649
GO:0006584	catecholamine metabolism	15	0.878603	-9.90561	20.8763	-173.762	-11.4224	117.017	537.862	-13447	1.09234	-0.87326	-2.44136	3.26128	0.0235108	-0.197779	27.4842	175.353	-0.164137	-14.333	10.7651	-9.96932	-13.665	23.4587
GO:0007046	ribosome biogenesis	15	0.750117	-5.96536	-13702.3	-310.993	5874.51	218.955	1232.9	-22903.4	NA	-148.593	0.677401	-0.965689	-0.488021	0.953615	NA	-11566.8	0.0750415	-0.840228	5.54773	-21.4543	3.72699	-8.09493
GO:0007050	cell cycle arrest	15	0.711894	-6.25506	1.87091	-52.1335	10.61	28.0119	695.308	8996.45	-2.66909	5.63146	-7.06029	6.52198	-0.536723	0.355711	-45.8143	40.5355	-1.552	-0.970997	-4.61826	11.9516	2.20338	-15.9882
GO:0007568	aging	15	0.348318	-7.30764	-4500.48	-23.6035	4060.68	-31.4782	-20960.9	2938.4	-1.59294	2.93701	-6.27918	6.56201	-0.0777919	0.198086	-120.179	117.553	-8.08053	7.42397	-2.8362	-3.42857	-7.68267	9.04459
GO:0007602	phototransduction	15	0.868312	-28.1354	9.08568	-160.638	47.7004	-4.17458	-11701.8	9553.34	7.78255	-6.02843	-14.5646	17.8128	-1.30459	2.37298	NA	-10756.7	8.65061	-19.7667	5.30869	-19.2395	-73.1597	-14.3346
GO:0009306	protein secretion	15	0.670089	-7.08432	4.5033	-3.96068	2.42425	-51.307	473.294	7557.36	2.81738	-2.69758	-0.726247	0.395753	1.24007	-0.903431	NA	-2255.25	2.15488	-16.0322	-4.80281	12.0708	-85.5289	6.07296
GO:0014031	mesenchymal cell development	15	0.545653	-9.25002	8.12514	-12.1916	-110.239	50.8496	-31141.1	14135.2	1.63837	-1.90499	-1.05893	1.31705	-0.147428	0.30456	-18.2511	-1057.19	-2.73506	5.23676	-13.223	8.14745	3.47319	-12.7526
GO:0016567	protein ubiquitination	15	0.544343	-7.45387	9.20217	-26.0945	-1.91993	28.5667	-38118.2	9277.1	-0.329241	0.9913	-0.56053	0.663852	-2.1778	2.33696	NA	-2461.5	3.39273	1.07298	1.91669	-4.18232	-0.139737	4.30268
GO:0018958	phenol metabolism	15	0.689589	-15.1623	16.8684	-137.037	-0.887698	46.1725	645.328	-15269.4	1.49754	-1.50678	-6.54538	8.34812	0.337132	-0.442854	4.82766	212.443	3.81814	-16.3366	8.11344	-10.0011	-19.6184	32.8467
GO:0046916	transition metal ion homeostasis	15	0.677996	-5.59364	-70.6298	-53.5251	94.9304	-132.72	611.394	1582.48	2.4207	-2.00643	0.120358	-0.213347	-3.63896	3.60484	NA	-4947.4	-4.61473	6.74746	3.93575	-4.59833	4.30969	-4.42185
GO:0048730	epidermis morphogenesis	15	0.607029	-4.82644	-4.89465	-11.4538	14.8861	-5.36698	874.683	-4736.67	3.33405	-2.40685	-5.17213	5.2609	-2.17244	1.60038	28.9867	-5194.33	-13.5431	-3.64435	4.45355	-26.1178	-4.24298	-15.7853
GO:0048762	mesenchymal cell differentiation	15	0.577395	-10.1048	6.58591	-9.55389	-95.838	41.5462	-49.2057	16350.2	1.40926	-1.55094	-1.02874	1.40204	-0.0348671	0.195162	-33.6331	-745.499	-3.55015	5.28432	-12.1497	6.51825	3.00209	-13.3153
GO:0050764	regulation of phagocytosis	15	0.927635	-5.50781	0.13528	-0.723896	9.59695	-26.8642	295.314	2858.37	1.17283	0.432207	1.35961	-1.23855	-0.0108196	-0.456924	NA	-12371	-52.9322	-13.2496	3.74174	-14.8856	4.79326	-8.52893
GO:0050766	positive regulation of phagocytosis	15	0.933326	-5.56655	0.516546	0.48704	8.35882	-44.9808	-153.74	9612.8	1.22193	0.11333	1.52532	-1.39583	-0.0263647	-0.438091	NA	-12141.6	-51.8229	-14.5846	2.59553	-10.9138	3.96233	3.01595
GO:0050866	negative regulation of cell activation	15	0.725711	-6.39365	4.83807	-143.866	2.31461	133.964	-431.299	2058.39	1.91039	-0.952122	-0.611458	0.633858	0.45655	-0.613309	NA	-11105.8	2.60105	-2.70742	0.209486	-5.72382	-1.74094	7.86643
GO:0050879	organismal movement	15	0.705337	-18.1179	-174.123	-117.897	154.505	93.5164	501.028	24595.3	2.81591	-3.84502	2.34439	-2.28284	-9.74953	11.9418	-135.033	408.921	-25.985	2.26744	-15.9619	19.46	3.29058	-5.68004
GO:0051250	negative regulation of lymphocyte activation	15	0.723828	-6.56335	3.92592	-126.556	3.95087	116.164	-21419.7	3306.44	2.06753	-1.24011	-0.585492	0.63265	0.407193	-0.57207	NA	-11367.5	2.10384	-1.32292	-1.29368	-3.55265	0.142316	6.28007
GO:0005977	glycogen metabolism	16	0.543443	-5.64178	-101.139	-195.781	143.494	151.222	-29296	-4679.36	0.162145	-0.528832	1.80947	-2.14825	-1.58947	2.00196	NA	-2288.41	0.355517	-6.29688	3.51285	-3.68701	-2.0169	4.27809
GO:0006073	glucan metabolism	16	0.528476	-5.53604	-99.707	-150.769	144.5	115.596	-38603.2	-7653.86	0.497581	-0.738077	1.77802	-2.09022	-1.28581	1.58579	NA	-2300.81	1.08983	-6.45024	1.92447	-2.72307	-0.251482	3.05594
GO:0006836	neurotransmitter transport	16	0.786715	-12.352	-282.862	-42.7758	318.865	-102.844	-6193.59	-12338	3.20254	-4.0179	0.8802	-1.23713	0.661814	-0.232735	-96.3331	119.497	-1.84341	-4.25417	-5.80117	15.6867	9.31338	-12.0589
GO:0006919	caspase activation	16	0.770789	-8.01491	-11.2483	-19.8082	29.9335	-52.2636	473.025	22108.6	1.03356	-1.2742	-4.1475	4.88103	-0.862651	0.782276	-49.0925	43.8299	1.90591	-1.83604	-7.83039	8.19229	-2.06864	-13.0944
GO:0007281	germ cell development	16	0.721712	-9.08995	2.82268	-2.85708	-5.5854	10.876	-25239.2	7765.79	0.877437	-0.448926	1.87924	-1.91702	-2.32639	2.44812	-89.1881	72.6727	-9.10697	4.6638	2.73799	4.30955	0.0245938	-15.2494
GO:0007338	fertilization (sensu Metazoa)	16	0.610683	-5.53287	-37.0361	-12.5994	-0.562805	6.33893	-43304.1	-65765.1	4.86862	-5.53009	-2.97861	2.92012	0.980013	-0.943678	NA	-10506.4	-1.61755	5.77121	3.46703	-7.47422	-78.1211	12.5862
GO:0007586	digestion	16	0.54656	-8.29665	8.69467	-47.7561	-6.70426	45.7391	-42278.3	12098.9	0.705789	-0.479566	-12.8014	12.5852	0.221424	-0.208034	-69.7982	98.0865	-36.4682	3.23884	6.82741	-14.9203	13.1352	-10.0886
GO:0008154	actin polymerization and/or depolymerization	16	0.786602	-7.91663	6.82414	-25.0416	13.6325	-136.62	755.335	19378.6	-1.04333	1.06369	-5.07182	5.33581	-1.57455	1.6655	NA	-10901.3	1.17774	9.71356	2.16675	-7.65689	-20.023	-1.30508
GO:0008286	insulin receptor signaling pathway	16	0.679362	-6.94047	-2.99004	1.52453	15.0616	-13.7626	411.073	1245.46	-0.232735	0.524743	0.437514	-0.523614	1.53149	-1.53735	-46.7679	197.811	-54.5493	-7.23007	-2.04632	1.63027	-2.33059	-2.0322
GO:0009142	nucleoside triphosphate biosynthesis	16	0.750446	-6.86047	20.3505	-68.2337	-135.958	33.6377	570.971	2655.64	NA	-795.421	-3.12789	3.55657	-0.319075	0.316814	NA	-12467.6	-43.2023	0.173142	0.092466	4.43936	3.40027	-12.322
GO:0009152	purine ribonucleotide biosynthesis	16	0.753193	-8.73198	19.6379	-84.8303	-133.847	55.6199	740.747	-9509.51	NA	-754.841	-1.58626	1.86612	0.295353	-0.137121	NA	-1978.93	-12.8438	6.07484	-0.172281	4.46529	-16.3738	17.0023
GO:0009205	purine ribonucleoside triphosphate metabolism	16	0.701567	-8.67902	19.4669	-98.1137	-119.484	68.834	697.202	-51496.8	NA	-155.042	-4.28664	5.0385	0.247806	-0.180287	NA	-11391.6	-41.5589	0.0648058	-0.0652414	2.23469	-2.81615	-2.81605
GO:0009566	fertilization	16	0.538496	-5.44165	5.7861	-20.2468	-87.3608	16.1273	-35258.1	-107645	6.28234	-12.5409	-3.00865	2.90158	0.878554	-0.827863	NA	-10838.5	-1.87031	4.2779	3.58908	-7.39242	-80.8465	12.5265
GO:0030384	phosphoinositide metabolism	16	0.581582	-7.15548	-63.9367	-9.10395	102.652	-133.436	-37927.9	-17267.2	-2.25398	0.530277	-0.151074	0.0847329	0.833354	-1.08624	NA	-10925.3	-4.04461	12.9772	-9.84374	16.8952	-51.9016	-4.08091
GO:0030595	immune cell chemotaxis	16	0.56216	-7.89605	4.00376	-8.54293	-156.022	51.653	198.944	11032.4	2.16604	-1.71767	1.44069	-1.20151	-0.349439	-0.0610714	NA	-2126.42	2.75139	0.454918	3.24563	-5.18339	1.51901	9.73657
GO:0042100	B cell proliferation	16	0.834191	-8.4687	0.817596	2.86869	-9.8558	-24.3278	839.351	21125.6	1.54977	-0.973783	0.879291	-0.684439	0.0993671	-0.328495	NA	-11554.8	0.539995	1.83122	4.45464	0.15749	-12.8144	14.3743
GO:0042102	positive regulation of T cell proliferation	16	0.950233	-9.6648	-1.91151	13.1376	2.9569	-46.1987	775.091	8755.18	2.80369	-2.49073	-0.413263	0.263844	0.742824	-0.502048	NA	-12100.6	0.73975	4.8333	-0.541664	8.27049	5.42337	-2.80919
GO:0042133	neurotransmitter metabolism	16	0.65855	-10.2403	-165.166	-131.583	153.201	66.2226	533.274	-15615.8	1.62945	-1.35494	-1.04885	1.83803	-0.755238	0.510883	16.6737	176.351	0.866734	-11.923	5.78342	-9.31034	-10.7306	19.0654
GO:0042770	DNA damage response, signal transduction	16	0.645128	-8.68734	3.90581	-4.44609	-5.34763	-4.06416	494.486	-743.428	1.44355	-1.4164	0.93144	-1.19146	-2.52544	2.98307	-42.3925	269.503	3.72425	-9.33685	2.55881	3.85148	-6.20079	6.60803
GO:0045445	myoblast differentiation	16	0.539943	-5.20568	-31.8144	-6.43309	-19.0099	-12.6497	-47471	21337.2	-0.331564	0.324766	2.52806	-2.97239	0.634957	-0.669721	NA	-12000.9	-1.78866	0.696692	7.08349	-11.5305	-0.576699	5.98222
GO:0045765	regulation of angiogenesis	16	0.739797	-6.70577	-2.17717	7.65644	11.3021	-26.4371	665.289	3845.42	0.852374	0.00224431	1.17247	-1.26983	0.707518	-0.747575	NA	-12303.4	0.347824	4.0982	-4.61902	-10.2548	2.68296	2.48844
GO:0048562	embryonic organ morphogenesis	16	0.563666	-11.3794	-90.8932	2.30276	60.2712	-36.5148	-48751.9	-12098.2	3.16232	-3.9472	-5.90179	7.25197	-2.70337	2.71682	-80.2142	150.474	4.57549	-6.66585	-16.0381	-37.4206	8.71457	-8.12594
GO:0051046	regulation of secretion	16	0.647167	-7.41233	-31.4632	-20.1831	5.22349	-3.43721	601.01	15790.6	0.90413	-1.2606	-3.01027	2.97171	1.16599	-0.9798	-78.5113	213.985	6.32987	-13.1439	-2.05807	3.79487	-4.91161	12.0679
GO:0000075	cell cycle checkpoint	17	0.837959	-11.0673	-0.347449	8.93981	14.1189	-89.3271	838.633	10259.7	-0.13267	1.12775	0.652757	-0.56673	-0.27024	0.31812	-15.1253	158.276	3.95655	-1.13809	-0.257858	6.48264	-3.41547	2.49488
GO:0006694	steroid biosynthesis	17	0.942877	-9.40442	17.73	-120.823	3.06141	-63.5568	-49960.9	-10514.4	4.2687	-5.04203	-0.439444	0.75083	1.17837	-1.1075	NA	-10776.5	2.77693	-1.39516	5.985	-6.63229	1.0622	-12.4139
GO:0007219	Notch signaling pathway	17	0.670214	-10.3469	0.740059	-36.5075	9.87828	36.8205	434.327	6985.06	0.0273749	0.73885	-1.03174	1.32285	-2.08555	2.6796	NA	-2124.17	-1.6451	-0.625508	-1.99572	0.725308	-102.904	10.0681
GO:0007292	female gamete generation	17	0.581952	-9.25879	-6599.05	-27.4498	5985.99	-91.5962	588.677	11577.1	3.22626	-4.10285	-13.2552	14.5353	-1.39922	1.37104	-12.1087	7.66406	12.0734	-13.1813	-5.97965	14.2203	-91.6026	13.1738
GO:0007422	peripheral nervous system development	17	0.581521	-6.47362	-88.1963	-10.6861	105.185	-4.39168	-22853.3	8041.45	3.18129	-3.57015	-0.355458	0.412041	0.405391	-0.514949	-110.652	277.286	3.24257	-10.4765	-0.0937101	3.05204	-2.6785	-12.3009
GO:0009199	ribonucleoside triphosphate metabolism	17	0.742144	-7.48904	16.4206	-103.148	-50.6975	60.939	544.817	-14883.6	NA	-142.898	-3.93698	4.45912	0.49068	-0.413436	NA	-10529.8	-32.7091	-2.22317	-1.85861	0.117264	-5.85806	-5.81071
GO:0016052	carbohydrate catabolism	17	0.652995	-8.15405	30.749	-188.179	-13.3294	-98.4499	-90855.7	10031.6	-5.60208	0.870585	-3.30748	3.95098	-0.543513	0.949081	NA	-4560.13	-2.69607	-5.13903	-10.7256	-6.2858	8.3001	-8.35111
GO:0016053	organic acid biosynthesis	17	0.464832	-9.05136	-75.197	3.22731	1.98622	-53.6139	-15170.8	319.132	-17.0733	0.0832853	-3.23495	4.07441	-1.62973	1.51357	NA	-2164.94	4.27126	-8.85384	2.79193	-5.00573	4.84135	0.828615
GO:0030855	epithelial cell differentiation	17	0.627531	-7.95527	-3.92436	5.48638	11.2158	-18.9418	-24956.7	2179.71	0.688649	-0.252344	-0.00288146	0.170189	0.492482	-0.469366	-83.9256	119.587	1.64825	3.75725	0.732122	-8.43867	-4.31088	-23.4316
GO:0042063	gliogenesis	17	0.529741	-10.8694	0.810855	-18.269	-32.5987	-11.0298	-20814.4	2449.38	2.28168	-2.35217	-6.8156	7.75171	0.511467	-0.539363	-61.9833	62.097	1.08354	-1.72674	4.57989	-6.08494	3.03496	-9.70451
GO:0042303	molting cycle	17	0.565862	-6.1514	-3.56468	-9.19526	9.94897	-4.3279	470.768	524.524	1.41383	-0.71468	0.675247	-0.720743	-3.94	3.45038	NA	-2665.27	-0.329908	3.2132	3.78905	-10.0844	-42.9733	15.6295
GO:0042593	glucose homeostasis	17	0.499536	-8.22196	-67.2132	-23.8469	14.9476	23.8132	-22736.5	3073.92	2.49764	-2.11921	0.268957	-0.0806186	-1.7015	1.69601	-72.927	-7.08836	0.32011	-6.788	5.5292	0.806691	-5.10682	-12.0598
GO:0042633	hair cycle	17	0.536875	-6.08837	-3.90689	-7.92579	9.49396	-4.11238	-24274.1	4582.98	1.54599	-1.15688	1.22065	-1.25321	-4.08597	3.57648	NA	-2510.12	0.903968	2.72142	4.10258	-9.77359	-45.3458	11.9342
GO:0043280	positive regulation of caspase activity	17	0.664556	-8.13589	-1.98679	-20.7048	12.8332	-8.99258	420.088	18851.9	1.17325	-1.46494	-4.8071	5.62018	-0.479743	0.370419	-43.7664	19.2551	3.39818	-2.30938	-3.16422	4.4314	-2.79106	-14.0736
GO:0043473	pigmentation	17	0.639677	-9.044	-67.6952	-13.2831	-13.0367	24.2116	-30729.9	15905.9	4.13135	-6.32105	1.46956	-2.12596	0.274767	0.012273	-133.142	-0.441176	3.56185	5.19348	-45.4593	0.470086	-179.498	1.33974
GO:0044275	cellular carbohydrate catabolism	17	0.726824	-6.47173	30.9303	-162.998	-9.90046	-187.09	-90037.6	9712.77	-8.70239	0.989238	-2.8132	3.15118	-0.710616	1.21031	NA	-4503.05	-0.405122	-4.52859	-11.8706	-6.88517	7.48579	-6.76793
GO:0046394	carboxylic acid biosynthesis	17	0.494191	-8.85009	-42.7535	-0.497027	-30.9199	-47.9547	-13941.6	50.2562	-17.6218	0.241734	-3.01036	3.81978	-1.25524	1.08733	NA	-2281.58	4.12376	-7.99038	1.88331	-4.55548	4.515	-0.801956
GO:0048015	phosphoinositide-mediated signaling	17	0.461936	-9.30785	-73.0692	-44.2429	41.2294	129.759	-46798.2	-454.051	0.140489	-0.0703497	0.303749	-0.294231	-2.66798	3.3382	NA	-11410.2	-1.12253	0.108804	1.07573	1.18593	-46.5386	-1.15829
GO:0048066	pigmentation during development	17	0.70348	-7.81477	-45.725	-10.0382	-6.85496	17.6933	-32291.2	15571.7	3.61729	-5.66772	0.676554	-1.17115	0.357516	-0.226862	-142.035	55.4619	2.41863	7.23883	-36.4196	3.19197	-170.642	4.95164
GO:0048193	Golgi vesicle transport	17	0.514235	-9.89405	-31.137	-11.3024	10.4202	-196.776	-36759.6	6498.81	NA	-158.77	-0.267537	0.536709	0.281803	-0.20334	NA	-4454.58	2.03082	-2.50179	-0.73756	9.4686	-4.66313	5.9047
GO:0051168	nuclear export	17	0.666683	-8.84743	-0.342117	1.14181	17.1356	-52.4082	798.073	6741.75	NA	-121.17	0.567718	-0.64513	-1.14322	1.574	NA	-2813.9	-0.786375	-0.117556	3.57813	-5.97889	4.49978	-1.25988
GO:0051345	positive regulation of hydrolase activity	17	0.704122	-8.47171	-0.773107	-23.9059	8.47981	1.5173	490.028	19192.7	1.23625	-1.39422	-3.97643	4.74948	-0.884915	0.826497	-45.1671	31.4697	3.69311	-3.78771	-4.91281	4.56669	-0.755119	-14.3967
GO:0000910	cytokinesis	18	0.467998	-7.32068	-27.5729	-44.6355	37.6731	22.36	-449.024	15821.2	0.16975	-1.1191	-0.461876	0.614989	1.01301	-1.21574	NA	-4278.94	-1.07316	3.30646	0.620102	4.90438	-3.87775	4.86946
GO:0001657	ureteric bud development	18	0.688658	-12.3517	-11.6177	-1.79126	20.3337	-10.7758	-810.292	16333.6	1.80124	-2.16349	-6.91496	8.21369	0.469174	-0.495191	NA	-2389.11	-6.4346	8.79259	0.897269	2.2455	10.0267	-29.5481
GO:0006112	energy reserve metabolism	18	0.529935	-5.52287	-100.515	-60.5467	141.523	-44.7347	-34580.1	-9924.59	0.594113	-0.181557	1.49377	-1.8007	-0.835316	1.17415	-89.6796	-3.25857	1.38694	-6.23617	1.53772	-4.23672	2.00925	-4.33756
GO:0006304	DNA modification	18	0.735156	-7.23403	23.5744	-127.198	-22.0413	126.626	498.157	14142.5	-1.99889	1.01858	-12.6969	13.5253	1.66506	-1.82302	NA	-2025.3	6.57685	-3.91312	2.18089	-3.13682	-5.68222	-1.5685
GO:0006305	DNA alkylation	18	0.646076	-7.21682	18.5857	-111.982	-19.4645	96.2283	-17495.5	13395.9	-0.535351	0.528403	-8.74239	9.45421	-0.270868	0.363086	NA	-2114.93	5.67343	-2.31949	1.13567	-2.10004	-5.17355	-1.46053
GO:0006306	DNA methylation	18	0.659691	-7.24835	23.6466	-125.578	-20.2821	61.5705	-14163.3	14903.1	-0.685024	0.455632	-11.3848	12.1978	0.882866	-0.944364	NA	-2188.99	6.41565	-0.738678	1.36959	-2.48272	-6.30951	-1.16003
GO:0006310	DNA recombination	18	0.748558	-765495000000000	2.13822e+15	-358561000000000	219219000000000	62083700000000	5.56891e+15	2.08031e+17	48357500000000	-22164300000000	-13537300000000	10375100000000	-11847800000000	16299900000000	1.34935e+15	2.49696e+16	162753000000000	-242830000000000	120528000000000	-251882000000000	276654000000000	-537654000000000
GO:0006469	negative regulation of protein kinase activity	18	0.788012	-9.48458	-2.27996	-10.1314	34.4056	-33.6945	875.558	8493.7	-0.977758	1.79248	-9.72883	10.4814	-1.53921	1.2461	-26.9846	-58.3464	6.89052	-12.3534	-12.6165	18.6	-0.917673	-0.610719
GO:0006479	protein amino acid methylation	18	0.870761	-7.17965	21.3951	-95.4578	7.26994	-37.4408	446.932	5363.72	-1.17859	1.99969	0.710007	-0.815347	-1.52079	1.6728	NA	-11324.8	6.27521	-7.99923	-3.12086	7.95471	8.39886	-0.487572
GO:0006767	water-soluble vitamin metabolism	18	0.646399	-7.70499	-37.524	-188.094	55.5417	122.772	-23230.4	-9402.62	1.12876	-1.3009	0.747653	-0.509091	0.0662005	-0.191064	NA	-4630.24	0.376765	-5.27772	0.431259	-3.33344	3.40225	-6.68371
GO:0006775	fat-soluble vitamin metabolism	18	0.87452	-6.15337	1.29009	-162.279	25.3911	-224.662	-7167.89	-45997.7	4.41496	-3.62469	-2.51209	2.56638	1.5819	-1.4761	NA	-11747.3	11.3636	-6.71484	-6.60703	-10.4743	-5.95568	-0.437119
GO:0007005	mitochondrion organization and biogenesis	18	0.537398	-6.96916	-7469	-39.46	6796.35	-5.31126	-121753	963.888	-1.57425	2.94844	0.354975	-0.567111	-0.312195	0.501857	-83.265	78.2023	8.01838	-16.1112	-23.0983	29.1649	2.5588	-5.78105
GO:0007265	Ras protein signal transduction	18	0.319633	-5.88785	4.21502	-11.5559	-47.7373	12.0118	684.25	16342.7	-1.55453	2.12637	1.92403	-2.30617	-2.6741	2.75801	-4.97583	149.285	-3.40334	-1.53804	2.32245	-7.98346	-36.8942	7.31938
GO:0007286	spermatid development	18	0.679475	-5.83988	12.5983	-29.6543	-235.891	-162.08	-85549.6	3950.78	2.34841	-2.59739	-4.36441	4.66024	-0.966642	1.09613	-16.9872	26.7257	-1.24322	-0.225683	3.35842	-1.01013	-3.5335	16.1398
GO:0008203	cholesterol metabolism	18	0.752962	-8.23563	11.0498	-20.6517	-5.5805	-34.8369	344.523	-3168.5	-5.31751	7.44894	1.31542	-1.44869	-0.03053	0.209755	NA	-4830.82	8.86349	-24.0698	6.86344	2.55457	-17.2664	0.765677
GO:0008217	blood pressure regulation	18	0.752652	-7.5011	17.212	-60.9743	-50.3019	179.405	820.224	5333.77	2.38235	-2.14356	-2.46802	2.58131	0.729309	-0.773845	24.178	-3240.79	0.837494	-5.74142	0.458594	-10.0398	-8.5722	-6.11269
GO:0008629	induction of apoptosis by intracellular signals	18	0.741301	-6.09105	-84.5201	-7.28877	-109.654	-4.27986	1186.5	6587.9	2.08309	-2.43673	-3.81393	4.15967	-3.46625	3.27825	-40.6413	119.586	2.7397	-9.84696	2.16908	-6.81843	8.91791	-8.32684
GO:0008654	phospholipid biosynthesis	18	0.777101	-5.50943	5.33861	-140.296	25.4316	-2.17331	-25957.4	-21142	-1.22792	1.38277	1.29057	-1.81987	-0.00169196	0.150007	NA	-10751.5	-3.37274	6.78618	-7.02484	5.03514	3.70141	-6.17076
GO:0009063	amino acid catabolism	18	0.807905	-5.14121	-88.8972	-16.6432	24.9596	-747.209	200.912	-374.909	-2.94762	3.24686	1.2491	-1.39255	0.313426	-0.503094	NA	-4822.38	-3.81196	-0.827845	6.87079	-11.4112	5.41456	-21.7319
GO:0009144	purine nucleoside triphosphate metabolism	18	0.84407	-8.05319	21.2715	-129.914	-9.67683	90.0813	760.327	-43900.2	-25.2624	-3.65782	-5.98163	6.87154	0.334321	-0.247376	NA	-10700.8	-31.8326	2.18061	-5.04067	5.33213	-2.27317	-4.92472
GO:0009583	detection of light stimulus	18	0.757865	-22.9034	7.52231	-107.148	32.9569	83.1635	134.998	1286.8	4.87119	-3.01237	-8.74181	11.5332	-0.510813	0.926197	NA	-4867.31	-0.611553	-0.99256	3.89573	-10.3026	-54.6769	-35.1425
GO:0019884	antigen presentation, exogenous antigen	18	0.884338	-7.26254	3.50459	-5.75111	1.05636	-139.566	1033.87	10156.3	-0.516699	1.97926	-1.4824	1.31186	0.386931	-0.270674	1.02332	-2020.85	4.08262	-38.4363	-1.60258	1.12472	4.74909	-8.43084
GO:0030183	B cell differentiation	18	0.705231	-6.34508	-8.5652	8.04697	14.313	-35.9467	-3034.48	8998.69	2.37998	-2.56906	-1.64408	1.55708	-0.888773	0.878627	NA	-4893.23	7.30311	-17.8916	1.96697	-9.55894	-6.6259	12.786
GO:0042551	neuron maturation	18	0.713583	-6.6694	-121.989	-1.25179	93.2987	-15.0498	-434.837	3846.03	1.04913	-0.35235	-4.2271	4.3661	-2.84789	2.91192	-108.889	100.68	2.29091	-0.121274	3.97315	-11.3659	2.10583	1.01788
GO:0042698	menstrual cycle	18	0.727387	-10.7441	-18.4219	-13.6376	31.9039	-30.6966	644.539	10301.4	3.64799	-4.12119	-10.7652	11.6114	-7.98564	9.30071	-1.26695	70.3394	-8.83169	-0.836321	1.12599	8.12161	-51.9427	-1.48143
[truncated: 522 more rows]

## Sheet: KLR(integration, standardize)
GO_ID	GO_Description	Gene_count	AUC	Intercept	interpro1	interpro0	pfam1	pfam0	ppi1	ppi0	mgi1	mgi0	phylogenetic_bioMart1	phylogenetic_bioMart0	phylogenetic_inparanoid1	phylogenetic_inparanoid0	omim1	omim0	zhang1	zhang0	su1	su0	sage1	sage0
[truncated: 1,726 more rows]

[truncated: 5 more sheets: Exhaustive Search, L1logreg(0.01labm,unstadardize), L1logreg(0.1labm,unstadardize), L1logreg(0.01labmda,stadardize), L1logreg(0.1labmda,stadardize)]
