# Supplementary material for: Integrative approaches to the prediction of protein functions based on the feature selection
Source: BMC Bioinformatics. 2009 Dec 31;10:455. doi: 10.1186/1471-2105-10-455 (PMC2813249; doi:10.1186/1471-2105-10-455)
Supplement: Additional file 2 — Precision at various recall values. Precision at various recall values for the ES and KL1LR methods (λ = 0.01, standardized). [file 1471-2105-10-455-S2.XLS]

## Sheet: L1logreg(0.01labmda,stadardize)
GO	GO_Description	Gene_count	p01r	p10r	p20r	p50r	p80r	p100r	auc
GO:0000018	regulation of DNA recombination	3	0.0005266	0.0005266	0.0005266	0.0005266	0.0005266	0.0005266	0.5
GO:0000018	S phase of mitotic cell cycle	3	0.0006238	0.0006238	0.0006238	0.0006238	0.0006382	0.0006382	0.5
GO:0000084	G2/M transition of mitotic cell cycle	3	0.0113636	0.0113636	0.0113636	0.0113636	0.0113636	0.0113636	0.976172
GO:0000084	mitotic metaphase	3	0.0006242	0.0006242	0.0006242	0.0006242	0.0010741	0.0010741	0.5
GO:0000086	sulfur amino acid catabolism	3	0.0017241	0.0017241	0.0017241	0.0017241	0.0017241	0.0017241	0.846969
GO:0000086	sulfate assimilation	3	0.0005003	0.0005003	0.0005003	0.0005003	0.0005967	0.0005967	0.5
GO:0000089	protein polyubiquitination	3	0.0028902	0.0028902	0.0028902	0.0028902	0.0028902	0.0028902	0.915144
GO:0000089	re-entry into mitotic cell cycle	3	0.0004049	0.0004049	0.0004049	0.0004049	0.000604	0.000604	0.5
GO:0000098	embryonic axis specification	3	0.0086957	0.0086957	0.0086957	0.0086957	0.0086957	0.0086957	0.969817
GO:0000098	response to acid	3	0.0006131	0.0006131	0.0006131	0.0006131	0.0008463	0.0010576	0.534154
GO:0000103	ciliary or flagellar motility	3	0.0075758	0.0075758	0.0075758	0.0075758	0.0075758	0.0075758	0.950225
GO:0000103	luteinization	3	0.0003534	0.0003534	0.0003534	0.0003534	0.0006184	0.0006184	0.5
GO:0000209	microtubule bundle formation	3	0.0004359	0.0004359	0.0004359	0.0004359	0.0004359	0.0004359	0.5
GO:0000209	ameboidal cell migration	3	0.0007669	0.0007669	0.0007669	0.0007669	0.0006484	0.0008104	0.501059
GO:0000320	acrosome formation	3	0.0046083	0.0046083	0.0046083	0.0046083	0.0046083	0.0046083	0.942812
GO:0000320	type III hypersensitivity	3	0.0034364	0.0034364	0.0034364	0.0034364	0.0021459	0.002681	0.863119
GO:0000578	regulation of type III hypersensitivity	3	0.0068493	0.0068493	0.0068493	0.0068493	0.0068493	0.0068493	0.954858
GO:0000578	positive regulation of type III hypersensitivity	3	0.0008696	0.0008696	0.0008696	0.0008696	0.000983	0.0012285	0.632645
GO:0001101	inner cell mass cell proliferation	3	0.5	0.5	0.5	0.5	0.5	0.5	0.999868
GO:0001101	blastocyst hatching	3	0.0013889	0.0013889	0.0013889	0.0013889	0.0008726	0.0010905	0.662563
GO:0001539	retinal homeostasis	3	0.0003073	0.0003073	0.0003073	0.0003073	0.0003073	0.0003073	0.5
GO:0001539	negative regulation of immune cell mediated cytotoxicity	3	0.0019724	0.0019724	0.0019724	0.0019724	0.0036166	0.0036166	0.5
GO:0001553	lymph vessel development	3	0.5	0.5	0.5	0.5	0.5	0.5	0.999868
GO:0001553	baroreceptor feedback regulation of blood pressure	3	0.0106383	0.0106383	0.0106383	0.0106383	0.004215	0.0052632	0.937649
GO:0001578	renin-angiotensin regulation of body fluid levels	3	0.025	0.025	0.025	0.025	0.025	0.025	0.989542
GO:0001578	brain renin-angiotensin system	3	0.0008071	0.0008071	0.0008071	0.0008071	0.0008203	0.0010251	0.578104
GO:0001667	glycogen catabolism	3	0.0054645	0.0054645	0.0054645	0.0054645	0.0054645	0.0054645	0.951946
GO:0001667	galactose metabolism	3	0.0018727	0.0018727	0.0018727	0.0018727	0.0012052	0.001506	0.753905
GO:0001675	aldehyde metabolism	3	0.0002825	0.0002825	0.0002825	0.0002825	0.0002825	0.0002825	0.5
GO:0001675	regulation of carbohydrate metabolism	3	0.0005777	0.0005777	0.0005777	0.0005777	0.0006258	0.0006258	0.5
GO:0001802	mitochondrial electron transport, NADH to ubiquinone	3	0.003937	0.003937	0.003937	0.003937	0.003937	0.003937	0.93328
GO:0001802	pyrimidine nucleoside metabolism	3	0.0044643	0.0044643	0.0044643	0.0044643	0.0007249	0.0007249	0.5
GO:0001803	DNA unwinding during replication	3	0.0011574	0.0011574	0.0011574	0.0011574	0.0011574	0.0011574	0.773233
GO:0001803	base-excision repair, gap-filling	3	0.0045872	0.0045872	0.0045872	0.0045872	0.0005404	0.0005404	0.5
GO:0001805	pyrimidine dimer repair	3	0.0035461	0.0035461	0.0035461	0.0035461	0.0035461	0.0035461	0.929441
GO:0001805	RNA elongation	3	0.0048077	0.0048077	0.0048077	0.0048077	0.0007192	0.0007192	0.5
GO:0001833	mRNA editing	3	0.0416667	0.0416667	0.0416667	0.0416667	0.0416667	0.0416667	0.993911
GO:0001833	tRNA modification	3	0.0263158	0.0263158	0.0263158	0.0263158	0.0006365	0.0006365	0.5
GO:0001835	aspartyl-tRNA aminoacylation	3	0.0006494	0.0006494	0.0006494	0.0006494	0.0006494	0.0006494	0.5
GO:0001835	C-terminal protein amino acid methylation	3	0.0384615	0.0384615	0.0384615	0.0384615	0.0011383	0.0014225	0.810829
GO:0001895	L-phenylalanine catabolism	3	0.0005893	0.0005893	0.0005893	0.0005893	0.0005893	0.0005893	0.551496
GO:0001895	proline metabolism	3	0.0020704	0.0020704	0.0020704	0.0020704	0.0020393	0.0025478	0.832341
GO:0001911	tryptophan metabolism	3	0.25	0.25	0.25	0.25	0.25	0.25	0.999206
GO:0001911	polyamine catabolism	3	0.0059524	0.0059524	0.0059524	0.0059524	0.0035336	0.0035336	0.916071
GO:0001945	cotranslational protein targeting to membrane	3	0.0026667	0.0026667	0.0026667	0.0026667	0.0026667	0.0026667	0.90098
GO:0001945	protein targeting to peroxisome	3	0.0344828	0.0344828	0.0344828	0.0344828	0.0031397	0.0039216	0.929044
GO:0001978	glycosphingolipid biosynthesis	3	0.5	0.5	0.5	0.5	0.5	0.5	0.999735
GO:0001978	ganglioside catabolism	3	0.0019417	0.0019417	0.0019417	0.0019417	0.0029165	0.003643	0.858883
GO:0002016	terpenoid metabolism	3	0.003268	0.003268	0.003268	0.003268	0.003268	0.003268	0.5
GO:0002016	porphyrin biosynthesis	3	0.0005171	0.0005171	0.0005171	0.0005171	0.0008595	0.0008595	0.5
GO:0002035	heme biosynthesis	3	0.0030581	0.0030581	0.0030581	0.0030581	0.0030581	0.0030581	0.5
GO:0002035	sulfur utilization	3	0.0030769	0.0030769	0.0030769	0.0030769	0.0005085	0.0006355	0.540707
GO:0005980	nitric oxide biosynthesis	3	0.0003121	0.0003121	0.0003121	0.0003121	0.0003121	0.0003121	0.5
GO:0005980	phosphate transport	3	0.001261	0.001261	0.001261	0.001261	0.0006671	0.0008337	0.577906
GO:0006012	mitochondrial transport	3	0.0050761	0.0050761	0.0050761	0.0050761	0.0050761	0.0050761	0.5
GO:0006012	zinc ion homeostasis	3	0.0018622	0.0018622	0.0018622	0.0018622	0.002809	0.002809	0.5
GO:0006081	sodium ion homeostasis	3	0.0070423	0.0070423	0.0070423	0.0070423	0.0070423	0.0070423	0.978422
GO:0006081	ER to Golgi vesicle-mediated transport	3	0.0024096	0.0024096	0.0024096	0.0024096	0.0011025	0.0011025	0.5
GO:0006109	Golgi to plasma membrane transport	3	0.0015924	0.0015924	0.0015924	0.0015924	0.0015924	0.0015924	0.833995
GO:0006109	vesicle docking during exocytosis	3	0.0008299	0.0008299	0.0008299	0.0008299	0.0013184	0.0016474	0.680169
GO:0006120	vesicle fusion	3	0.0454545	0.0454545	0.0454545	0.0454545	0.0454545	0.0454545	0.99444
GO:0006120	transformed cell apoptosis	3	0.0014065	0.0014065	0.0014065	0.0014065	0.0007587	0.0007587	0.5
GO:0006213	hyperosmotic response	3	0.0008703	0.0008703	0.0008703	0.0008703	0.0008703	0.0008703	0.696055
GO:0006213	Golgi organization and biogenesis	3	0.0006676	0.0006676	0.0006676	0.0006676	0.0007251	0.0009062	0.50834
GO:0006268	endosome organization and biogenesis	3	0.0007047	0.0007047	0.0007047	0.0007047	0.0007047	0.0007047	0.593063
GO:0006268	lysosomal transport	3	0.0006897	0.0006897	0.0006897	0.0006897	0.0007341	0.0009174	0.519857
GO:0006287	traversing start control point of mitotic cell cycle	3	0.2	0.2	0.2	0.2	0.2	0.2	0.998809
GO:0006287	mitotic metaphase/anaphase transition	3	0.0045045	0.0045045	0.0045045	0.0045045	0.0012346	0.0012346	0.5
GO:0006290	mitotic G2 checkpoint	3	0.0005893	0.0005893	0.0005893	0.0005893	0.0005893	0.0005893	0.565925
GO:0006290	meiotic prophase I	3	0.0018797	0.0018797	0.0018797	0.0018797	0.0011481	0.0014347	0.745433
GO:0006354	meiotic recombination	3	0.0555556	0.0555556	0.0555556	0.0555556	0.0555556	0.0555556	0.5
GO:0006354	G-protein signaling, coupled to cGMP nucleotide second messenger	3	0.0009852	0.0009852	0.0009852	0.0009852	0.0005716	0.0005716	0.5
GO:0006381	acetylcholine receptor signaling, muscarinic pathway	3	0.0004498	0.0004498	0.0004498	0.0004498	0.0004498	0.0004498	0.5
GO:0006381	activation of NF-kappaB-inducing kinase	3	0.0015576	0.0015576	0.0015576	0.0015576	0.000548	0.0006849	0.528859
GO:0006400	STAT protein nuclear translocation	3	0.0003196	0.0003196	0.0003196	0.0003196	0.0003196	0.0003196	0.5
GO:0006400	penetration of zona pellucida	3	0.0005593	0.0005593	0.0005593	0.0005593	0.0005613	0.0005613	0.5
GO:0006422	blastoderm segmentation	3	1	1	1	1	1	1	0.999868
GO:0006422	regional subdivision	3	0.0004034	0.0004034	0.0004034	0.0004034	0.000793	0.000793	0.5
GO:0006481	compartment specification	3	0.0006365	0.0006365	0.0006365	0.0006365	0.0006365	0.0006365	0.5
GO:0006481	axon target recognition	3	0.0011001	0.0011001	0.0011001	0.0011001	0.0006167	0.0006167	0.5
GO:0006559	salivary gland morphogenesis	3	0.011236	0.011236	0.011236	0.011236	0.011236	0.011236	0.976701
GO:0006559	regulation of rhodopsin gene activity	3	0.0046729	0.0046729	0.0046729	0.0046729	0.0006982	0.0008726	0.671035
GO:0006560	myoblast fusion	3	0.0010515	0.0010515	0.0010515	0.0010515	0.0010515	0.0010515	0.764893
GO:0006560	somatic muscle development	3	0.0010684	0.0010684	0.0010684	0.0010684	0.0008997	0.0008997	0.5
GO:0006568	establishment of synaptic specificity at neuromuscular junction	3	0.125	0.125	0.125	0.125	0.125	0.125	0.998147
GO:0006568	mechanosensory behavior	3	0.0009091	0.0009091	0.0009091	0.0009091	0.0006583	0.0008227	0.533029
GO:0006598	motor axon guidance	3	0.0011416	0.0011416	0.0011416	0.0011416	0.0011416	0.0011416	0.500927
GO:0006598	retrograde axon cargo transport	3	0.0037175	0.0037175	0.0037175	0.0037175	0.0006991	0.0006991	0.5
GO:0006613	androgen metabolism	3	0.0526316	0.0526316	0.0526316	0.0526316	0.0526316	0.0526316	0.995234
GO:0006613	glial cell migration	3	0.00039	0.00039	0.00039	0.00039	0.0006498	0.0006498	0.5
GO:0006625	germ cell migration	3	1	1	1	1	1	1	0.999868
GO:0006625	determination of anterior/posterior axis, embryo	3	0.0014409	0.0014409	0.0014409	0.0014409	0.0005323	0.0005323	0.5
GO:0006688	caspase activation via cytochrome c	3	0.0006743	0.0006743	0.0006743	0.0006743	0.0006743	0.0006743	0.607625
GO:0006688	glutamine family amino acid catabolism	3	0.0294118	0.0294118	0.0294118	0.0294118	0.0006635	0.0008292	0.676595
GO:0006689	serine family amino acid metabolism	3	0.0004643	0.0004643	0.0004643	0.0004643	0.0004643	0.0004643	0.5
GO:0006689	branched chain family amino acid catabolism	3	0.0007843	0.0007843	0.0007843	0.0007843	0.001182	0.0014771	0.652965
GO:0006721	glutamine family amino acid biosynthesis	3	0.0005872	0.0005872	0.0005872	0.0005872	0.0005872	0.0005872	0.549378
GO:0006721	deoxyribonucleoside metabolism	3	0.0009785	0.0009785	0.0009785	0.0009785	0.000688	0.0008598	0.557188
GO:0006779	purine nucleoside diphosphate metabolism	3	0.0053763	0.0053763	0.0053763	0.0053763	0.0053763	0.0053763	0.951019
GO:0006779	purine ribonucleotide catabolism	3	0.0006028	0.0006028	0.0006028	0.0006028	0.0006935	0.0006935	0.5
GO:0006783	purine ribonucleoside diphosphate metabolism	3	0.002907	0.002907	0.002907	0.002907	0.002907	0.002907	0.909187
GO:0006783	ribonucleoside triphosphate catabolism	3	0.0006135	0.0006135	0.0006135	0.0006135	0.0006894	0.0006894	0.5
GO:0006791	pyrimidine ribonucleotide metabolism	3	0.003937	0.003937	0.003937	0.003937	0.003937	0.003937	0.936722
GO:0006791	pyrimidine ribonucleotide biosynthesis	3	0.001221	0.001221	0.001221	0.001221	0.0006144	0.0006144	0.5
GO:0006809	glucan catabolism	3	0.0005744	0.0005744	0.0005744	0.0005744	0.0005744	0.0005744	0.539317
GO:0006809	deoxyribonucleotide biosynthesis	3	0.0029674	0.0029674	0.0029674	0.0029674	0.0006859	0.0008573	0.646942
GO:0006817	deoxyribonucleotide catabolism	3	0.0123457	0.0123457	0.0123457	0.0123457	0.0123457	0.0123457	0.978819
GO:0006817	flagellum biogenesis	3	0.0020367	0.0020367	0.0020367	0.0020367	0.0006928	0.0008658	0.629468
GO:0006839	folic acid and derivative biosynthesis	3	0.0002946	0.0002946	0.0002946	0.0002946	0.0002946	0.0002946	0.5
GO:0006839	NAD biosynthesis	3	0.0015723	0.0015723	0.0015723	0.0015723	0.0005008	0.000626	0.522438
GO:0006882	oocyte differentiation	3	0.000499	0.000499	0.000499	0.000499	0.000499	0.000499	0.5
GO:0006882	response to organic substance	3	0.0067114	0.0067114	0.0067114	0.0067114	0.0006904	0.0008628	0.673815
GO:0006883	negative regulation of gliogenesis	3	0.0009524	0.0009524	0.0009524	0.0009524	0.0009524	0.0009524	0.722266
GO:0006883	positive regulation of gliogenesis	3	0.0003855	0.0003855	0.0003855	0.0003855	0.0007707	0.0007707	0.5
GO:0006888	heparan sulfate proteoglycan biosynthesis	3	0.0035842	0.0035842	0.0035842	0.0035842	0.0035842	0.0035842	0.926397
GO:0006888	gas transport	3	0.0006761	0.0006761	0.0006761	0.0006761	0.0012315	0.0012315	0.5
GO:0006893	oxygen transport	3	0.0006254	0.0006254	0.0006254	0.0006254	0.0006254	0.0006254	0.576913
GO:0006893	bicarbonate transport	3	0.0010695	0.0010695	0.0010695	0.0010695	0.0012739	0.0012739	0.5
GO:0006904	acidic amino acid transport	3	0.0024752	0.0024752	0.0024752	0.0024752	0.0024752	0.0024752	0.893302
GO:0006904	basic amino acid transport	3	0.0192308	0.0192308	0.0192308	0.0192308	0.005022	0.0062696	0.951284
GO:0006906	glycine transport	3	0.0093458	0.0093458	0.0093458	0.0093458	0.0093458	0.0093458	0.971935
GO:0006906	monoamine transport	3	0.0021368	0.0021368	0.0021368	0.0021368	0.0039216	0.0039216	0.5
GO:0006927	dopamine transport	3	0.0059524	0.0059524	0.0059524	0.0059524	0.0059524	0.0059524	0.955785
GO:0006927	sterol transport	3	0.0065359	0.0065359	0.0065359	0.0065359	0.006436	0.0080321	0.94718
GO:0006972	polyisoprenoid metabolism	3	0.0005368	0.0005368	0.0005368	0.0005368	0.0005368	0.0005368	0.507016
GO:0006972	synaptic vesicle maturation	3	0.0042194	0.0042194	0.0042194	0.0042194	0.0006954	0.0006954	0.5
GO:0007030	axon choice point recognition	3	0.0204082	0.0204082	0.0204082	0.0204082	0.0204082	0.0204082	0.987291
GO:0007030	calcium-independent cell-cell adhesion	3	0.0004338	0.0004338	0.0004338	0.0004338	0.0005912	0.0005912	0.5
GO:0007032	posttranscriptional gene silencing	3	0.0008197	0.0008197	0.0008197	0.0008197	0.0008197	0.0008197	0.677257
GO:0007032	somatic cell DNA recombination	3	0.0010953	0.0010953	0.0010953	0.0010953	0.0014538	0.0018165	0.744242
GO:0007041	peptidyl-threonine phosphorylation	3	0.0027397	0.0027397	0.0027397	0.0027397	0.0027397	0.0027397	0.903627
GO:0007041	peptidyl-arginine modification	3	0.0022883	0.0022883	0.0022883	0.0022883	0.0008632	0.0010787	0.697114
GO:0007089	peptidyl-proline modification	3	0.004878	0.004878	0.004878	0.004878	0.004878	0.004878	0.94493
GO:0007089	peptidyl-threonine modification	3	0.0004751	0.0004751	0.0004751	0.0004751	0.0006506	0.0006506	0.5
GO:0007091	peptidyl-proline hydroxylation to 4-hydroxy-L-proline	3	0.0024331	0.0024331	0.0024331	0.0024331	0.0024331	0.0024331	0.891448
GO:0007091	peptide or protein carboxyl-terminal blocking	3	0.0003708	0.0003708	0.0003708	0.0003708	0.0005453	0.0005453	0.5
GO:0007095	regulation of steroid metabolism	3	0.0004728	0.0004728	0.0004728	0.0004728	0.0004728	0.0004728	0.5
GO:0007095	pyridine nucleotide biosynthesis	3	0.0166667	0.0166667	0.0166667	0.0166667	0.0005309	0.0005309	0.5
GO:0007128	glycolipid catabolism	3	0.000793	0.000793	0.000793	0.000793	0.000793	0.000793	0.666623
GO:0007128	triacylglycerol biosynthesis	3	0.0005967	0.0005967	0.0005967	0.0005967	0.0005967	0.0005967	0.556526
GO:0007131	4-hydroxyproline metabolism	3	0.0004673	0.0004673	0.0004673	0.0004673	0.0004673	0.0004673	0.5
GO:0007131	peptidyl-proline hydroxylation	3	0.0018762	0.0018762	0.0018762	0.0018762	0.0012995	0.0012995	0.5
GO:0007199	antimicrobial humoral response	3	0.0181818	0.0181818	0.0181818	0.0181818	0.0181818	0.0181818	0.985703
GO:0007199	antibacterial humoral response	3	0.0004191	0.0004191	0.0004191	0.0004191	0.0007413	0.0007413	0.5
GO:0007213	antibacterial humoral response (sensu Vertebrata)	3	0.166667	0.166667	0.166667	0.166667	0.166667	0.166667	0.998676
GO:0007213	antimicrobial humoral response (sensu Vertebrata)	3	0.0116279	0.0116279	0.0116279	0.0116279	0.0014959	0.0018692	0.847366
GO:0007250	stem cell maintenance	3	0.0029762	0.0029762	0.0029762	0.0029762	0.0029762	0.0029762	0.911305
GO:0007250	cGMP-mediated signaling	3	0.0011312	0.0011312	0.0011312	0.0011312	0.0006916	0.0008643	0.577045
GO:0007262	protein repair	3	0.0003939	0.0003939	0.0003939	0.0003939	0.0003939	0.0003939	0.5
GO:0007262	platelet activation	3	0.0020747	0.0020747	0.0020747	0.0020747	0.0006821	0.0006821	0.5
GO:0007341	cholesterol transport	3	0.0069444	0.0069444	0.0069444	0.0069444	0.0069444	0.0069444	0.959227
GO:0007341	positive regulation of bone mineralization	3	0.0023148	0.0023148	0.0023148	0.0023148	0.0012763	0.0015949	0.777204
GO:0007350	male genitalia development	3	0.0066225	0.0066225	0.0066225	0.0066225	0.0066225	0.0066225	0.955123
GO:0007350	regulation of epithelial cell differentiation	3	0.0008104	0.0008104	0.0008104	0.0008104	0.0011514	0.0014388	0.653031
GO:0007351	polarized epithelial cell differentiation	3	0.0196078	0.0196078	0.0196078	0.0196078	0.0196078	0.0196078	0.986762
GO:0007351	cortical cytoskeleton organization and biogenesis	3	0.0042373	0.0042373	0.0042373	0.0042373	0.0013293	0.0016611	0.80977
GO:0007386	cortical actin cytoskeleton organization and biogenesis	3	0.0024155	0.0024155	0.0024155	0.0024155	0.0024155	0.0024155	0.890654
GO:0007386	unfolded protein response	3	0.0014948	0.0014948	0.0014948	0.0014948	0.0008335	0.0010417	0.657665
GO:0007412	endocrine pancreas development	3	0.0096154	0.0096154	0.0096154	0.0096154	0.0096154	0.0096154	0.97273
GO:0007412	RNA-mediated gene silencing	3	0.0166667	0.0166667	0.0166667	0.0166667	0.0061162	0.0076336	0.957771
GO:0007435	dsRNA fragmentation	3	0.1	0.1	0.1	0.1	0.1	0.1	0.997617
GO:0007435	regeneration	3	0.0344828	0.0344828	0.0344828	0.0344828	0.0490798	0.0606061	0.99219
GO:0007468	negative regulation of cell killing	3	1	1	1	1	1	1	0.999868
GO:0007468	keratinization	3	0.0006266	0.0006266	0.0006266	0.0006266	0.0006207	0.0006207	0.5
GO:0007520	G2/M transition DNA damage checkpoint	3	0.0002769	0.0002769	0.0002769	0.0002769	0.0002769	0.0002769	0.5
GO:0007520	G2/M transition checkpoint	3	0.0019685	0.0019685	0.0019685	0.0019685	0.0008253	0.0010315	0.694665
GO:0007525	establishment of apical/basal cell polarity	3	0.0833333	0.0833333	0.0833333	0.0833333	0.0833333	0.0833333	0.997088
GO:0007525	social behavior	3	0.0028653	0.0028653	0.0028653	0.0028653	0.0048077	0.0048077	0.5
GO:0007529	RNA-mediated posttranscriptional gene silencing	3	0.0082645	0.0082645	0.0082645	0.0082645	0.0082645	0.0082645	0.968229
GO:0007529	miRNA-mediated gene silencing	3	0.0020661	0.0020661	0.0020661	0.0020661	0.0005332	0.0005332	0.5
GO:0007638	miRNA-mediated gene silencing, production of miRNAs	3	0.0005721	0.0005721	0.0005721	0.0005721	0.0005721	0.0005721	0.5
GO:0007638	organ growth	3	0.0008052	0.0008052	0.0008052	0.0008052	0.0010148	0.0012682	0.627217
GO:0008045	chemokine biosynthesis	3	0.0009174	0.0009174	0.0009174	0.0009174	0.0009174	0.0009174	0.711676
GO:0008045	cell migration during gastrulation	3	0.0006274	0.0006274	0.0006274	0.0006274	0.0012531	0.0012531	0.5
GO:0008090	T-helper 2 type immune response	3	0.0294118	0.0294118	0.0294118	0.0294118	0.0294118	0.0294118	0.991263
GO:0008090	regulation of protein catabolism	3	0.0046948	0.0046948	0.0046948	0.0046948	0.0010873	0.0013587	0.782764
GO:0008209	terpene metabolism	3	0.0005456	0.0005456	0.0005456	0.0005456	0.0005456	0.0005456	0.5
GO:0008209	interleukin-3 biosynthesis	3	0.0006662	0.0006662	0.0006662	0.0006662	0.0010142	0.0010142	0.5
GO:0008347	tissue regeneration	3	0.0009091	0.0009091	0.0009091	0.0009091	0.0009091	0.0009091	0.709028
GO:0008347	granulocyte macrophage colony-stimulating factor biosynthesis	3	0.0014025	0.0014025	0.0014025	0.0014025	0.0010941	0.0010941	0.5
GO:0008354	positive regulation of protein import into nucleus	3	0.0009804	0.0009804	0.0009804	0.0009804	0.0009804	0.0009804	0.730209
GO:0008354	vasodilation	3	0.0038168	0.0038168	0.0038168	0.0038168	0.0029597	0.0036969	0.894096
GO:0008595	negative regulation of phosphorylation	3	0.0212766	0.0212766	0.0212766	0.0212766	0.0212766	0.0212766	0.987821
GO:0008595	regulation of NF-kappaB import into nucleus	3	0.004902	0.004902	0.004902	0.004902	0.0013044	0.00163	0.810961
GO:0008635	NF-kappaB import into nucleus	3	0.25	0.25	0.25	0.25	0.25	0.25	0.999206
GO:0008635	regulation of membrane potential	3	0.04	0.04	0.04	0.04	0.001218	0.0015221	0.8426
GO:0009065	phosphagen biosynthesis	3	0.030303	0.030303	0.030303	0.030303	0.030303	0.030303	0.991395
GO:0009065	norepinephrine metabolism	3	0.0010929	0.0010929	0.0010929	0.0010929	0.0007372	0.0007372	0.5
GO:0009069	pteridine and derivative biosynthesis	3	0.0322581	0.0322581	0.0322581	0.0322581	0.0322581	0.0322581	0.992057
GO:0009069	retinal metabolism	3	0.0119048	0.0119048	0.0119048	0.0119048	0.0008467	0.0008467	0.5
GO:0009083	antigen presentation, exogenous antigen via MHC class I	3	0.0004653	0.0004653	0.0004653	0.0004653	0.0004653	0.0004653	0.500265
GO:0009083	maternal behavior	3	0.0003982	0.0003982	0.0003982	0.0003982	0.0007364	0.0007364	0.5
GO:0009084	ATP synthesis coupled electron transport	3	0.000878	0.000878	0.000878	0.000878	0.000878	0.000878	0.698703
GO:0009084	ATP synthesis coupled electron transport (sensu Eukaryota)	3	0.0004529	0.0004529	0.0004529	0.0004529	0.0007289	0.0007289	0.5
GO:0009120	amyloid precursor protein metabolism	3	0.011236	0.011236	0.011236	0.011236	0.011236	0.011236	0.976701
GO:0009120	apocarotenoid metabolism	3	0.0012034	0.0012034	0.0012034	0.0012034	0.0014564	0.0018198	0.744903
GO:0009135	immune cell degranulation	3	0.004717	0.004717	0.004717	0.004717	0.004717	0.004717	0.944136
GO:0009135	regulation of immune cell degranulation	3	0.0011261	0.0011261	0.0011261	0.0011261	0.0006295	0.0007868	0.545936
GO:0009154	positive regulation of immune cell degranulation	3	0.0011976	0.0011976	0.0011976	0.0011976	0.0011976	0.0011976	0.778189
GO:0009154	mast cell degranulation	3	0.0009294	0.0009294	0.0009294	0.0009294	0.0009294	0.0009294	0.715383
GO:0009179	regulation of mast cell degranulation	3	0.125	0.125	0.125	0.125	0.125	0.125	0.998147
GO:0009179	positive regulation of mast cell degranulation	3	0.0013369	0.0013369	0.0013369	0.0013369	0.0006018	0.0007522	0.549378
GO:0009203	response to dsRNA	3	0.0003343	0.0003343	0.0003343	0.0003343	0.0003343	0.0003343	0.5
GO:0009203	sulfur compound catabolism	3	0.0007587	0.0007587	0.0007587	0.0007587	0.0007587	0.0007587	0.65237
GO:0009218	early endosome to late endosome transport	3	0.0017637	0.0017637	0.0017637	0.0017637	0.0017637	0.0017637	0.850146
GO:0009218	plasma membrane fusion	3	0.0006671	0.0006671	0.0006671	0.0006671	0.0007616	0.0007616	0.5
GO:0009220	regulation of interferon-gamma biosynthesis	3	0.0017271	0.0017271	0.0017271	0.0017271	0.0017271	0.0017271	0.897538
GO:0009220	regulation of chemokine biosynthesis	3	0.0006631	0.0006631	0.0006631	0.0006631	0.0007485	0.0007485	0.5
GO:0009251	development of secondary sexual characteristics	3	0.0003133	0.0003133	0.0003133	0.0003133	0.0003133	0.0003133	0.5
GO:0009251	establishment and/or maintenance of epithelial cell polarity	3	0.0014903	0.0014903	0.0014903	0.0014903	0.000716	0.0008949	0.615766
GO:0009263	neurotransmitter receptor metabolism	3	0.0010163	0.0010163	0.0010163	0.0010163	0.0010163	0.0010163	0.739741
GO:0009263	positive regulation of MHC class II biosynthesis	3	0.0033003	0.0033003	0.0033003	0.0033003	0.0009747	0.001218	0.738748
GO:0009264	regulation of interleukin-3 biosynthesis	3	0.0003758	0.0003758	0.0003758	0.0003758	0.0003758	0.0003758	0.533889
GO:0009264	positive regulation of interleukin-3 biosynthesis	3	0.0021882	0.0021882	0.0021882	0.0021882	0.0014472	0.0014472	0.5
GO:0009296	positive regulation of interleukin-6 biosynthesis	3	0.5	0.5	0.5	0.5	0.5	0.5	0.999735
GO:0009296	regulation of granulocyte macrophage colony-stimulating factor biosynthesis	3	0.0149254	0.0149254	0.0149254	0.0149254	0.021164	0.0263158	0.981401
GO:0009396	positive regulation of granulocyte macrophage colony-stimulating factor biosynthesis	3	0.0005456	0.0005456	0.0005456	0.0005456	0.0005456	0.0005456	0.5
GO:0009396	negative regulation of lymphocyte differentiation	3	0.0012788	0.0012788	0.0012788	0.0012788	0.0007503	0.0009376	0.614046
GO:0009435	negative regulation of myoblast differentiation	3	0.0023585	0.0023585	0.0023585	0.0023585	0.0023585	0.0023585	0.5
GO:0009435	negative regulation of osteoblast differentiation	3	0.0025575	0.0025575	0.0025575	0.0025575	0.0005211	0.0006513	0.539648
GO:0009994	negative regulation of glial cell differentiation	3	0.0007758	0.0007758	0.0007758	0.0007758	0.0007758	0.0007758	0.658989
GO:0009994	positive regulation of glial cell differentiation	3	0.000761	0.000761	0.000761	0.000761	0.0007075	0.0007075	0.5
GO:0010033	negative regulation of G-protein coupled receptor protein signaling pathway	3	0.0024096	0.0024096	0.0024096	0.0024096	0.0024096	0.0024096	0.900318
GO:0010033	positive regulation of angiogenesis	3	0.0003874	0.0003874	0.0003874	0.0003874	0.0006468	0.0006468	0.5
GO:0014014	positive regulation of proteolysis	3	0.0018484	0.0018484	0.0018484	0.0018484	0.0018484	0.0018484	0.857029
GO:0014014	negative regulation of DNA recombination	3	0.0007722	0.0007722	0.0007722	0.0007722	0.0011359	0.0014194	0.642441
GO:0014015	positive regulation of fatty acid metabolism	3	0.0008354	0.0008354	0.0008354	0.0008354	0.0008354	0.0008354	0.657003
GO:0014015	positive regulation of progression through mitotic cell cycle	3	0.0007994	0.0007994	0.0007994	0.0007994	0.0008818	0.0008818	0.5
GO:0015012	negative regulation of phosphate metabolism	3	0.0555556	0.0555556	0.0555556	0.0555556	0.0555556	0.0555556	0.995499
GO:0015012	negative regulation of natural killer cell mediated cytotoxicity	3	0.0006234	0.0006234	0.0006234	0.0006234	0.001173	0.001173	0.5
GO:0015669	nitric oxide metabolism	3	0.0003831	0.0003831	0.0003831	0.0003831	0.0003831	0.0003831	0.523564
GO:0015669	negative regulation of glucose import	3	0.0025126	0.0025126	0.0025126	0.0025126	0.0004268	0.0005335	0.567249
GO:0015671	positive regulation of JAK-STAT cascade	3	0.0006911	0.0006911	0.0006911	0.0006911	0.0006911	0.0006911	0.617156
GO:0015671	glycosphingolipid catabolism	3	0.0022727	0.0022727	0.0022727	0.0022727	0.0006967	0.0008707	0.652502
GO:0015701	ceramide biosynthesis	3	0.0007722	0.0007722	0.0007722	0.0007722	0.0007722	0.0007722	0.6574
GO:0015701	sphingoid biosynthesis	3	0.0017668	0.0017668	0.0017668	0.0017668	0.0013812	0.0013812	0.5
GO:0015800	retinal rod cell development	3	0.0006325	0.0006325	0.0006325	0.0006325	0.0006325	0.0006325	0.581811
GO:0015800	negative regulation of insulin receptor signaling pathway	3	0.0020202	0.0020202	0.0020202	0.0020202	0.0007241	0.000905	0.649457
GO:0015802	alpha-beta T cell differentiation	3	0.0010121	0.0010121	0.0010121	0.0010121	0.0010121	0.0010121	0.738681
GO:0015802	alpha-beta T cell proliferation	3	0.0078125	0.0078125	0.0078125	0.0078125	0.0017153	0.0017153	0.5
GO:0015816	regulation of alpha-beta T cell activation	3	1	1	1	1	1	1	0.999868
GO:0015816	positive regulation of alpha-beta T cell activation	3	0.0011136	0.0011136	0.0011136	0.0011136	0.0006437	0.0006437	0.5
GO:0015844	regulation of alpha-beta T cell differentiation	3	1	1	1	1	1	1	0.999868
GO:0015844	positive regulation of alpha-beta T cell differentiation	3	0.0055866	0.0055866	0.0055866	0.0055866	0.0053763	0.0067114	0.937252
GO:0015872	regulation of retinal programmed cell death	3	0.0142857	0.0142857	0.0142857	0.0142857	0.0142857	0.0142857	0.981731
GO:0015872	muscle maintenance	3	0.000304	0.000304	0.000304	0.000304	0.0005366	0.0005366	0.5
GO:0015918	positive regulation of nucleocytoplasmic transport	3	0.0006321	0.0006321	0.0006321	0.0006321	0.0006321	0.0006321	0.581414
GO:0015918	regulation of hormone secretion	3	0.001005	0.001005	0.001005	0.001005	0.0006769	0.000846	0.548253
GO:0016096	vesicle transport along microtubule	3	0.0011287	0.0011287	0.0011287	0.0011287	0.0011287	0.0011287	0.765687
GO:0016096	nerve growth factor receptor signaling pathway	3	0.0039526	0.0039526	0.0039526	0.0039526	0.000461	0.0005762	0.507413
GO:0016188	ephrin receptor signaling pathway	3	0.0009355	0.0009355	0.0009355	0.0009355	0.0009355	0.0009355	0.717236
GO:0016188	focal adhesion formation	3	0.0344828	0.0344828	0.0344828	0.0344828	0.0005475	0.0006842	0.609147
GO:0016198	negative regulation of fibroblast proliferation	3	0.0243902	0.0243902	0.0243902	0.0243902	0.0243902	0.0243902	0.98941
GO:0016198	vesicle docking	3	0.0013661	0.0013661	0.0013661	0.0013661	0.0015895	0.0019861	0.770188
GO:0016338	axial mesoderm development	3	0.0833333	0.0833333	0.0833333	0.0833333	0.0833333	0.0833333	0.997088
GO:0016338	digestive tract morphogenesis	3	0.0003766	0.0003766	0.0003766	0.0003766	0.0005833	0.0005833	0.5
GO:0016441	embryonic digestive tract morphogenesis	3	0.0023202	0.0023202	0.0023202	0.0023202	0.0023202	0.0023202	0.902701
GO:0016441	oocyte development	3	0.0008787	0.0008787	0.0008787	0.0008787	0.0011522	0.0014399	0.665872
GO:0016444	beta-amyloid metabolism	3	0.0028818	0.0028818	0.0028818	0.0028818	0.0028818	0.0028818	0.5
GO:0016444	chemokine metabolism	3	0.0003009	0.0003009	0.0003009	0.0003009	0.0003009	0.0003009	0.5
GO:0018107	RNA destabilization	3	0.0136986	0.0136986	0.0136986	0.0136986	0.0136986	0.0136986	0.980805
GO:0018107	regulation of insulin secretion	3	0.0054348	0.0054348	0.0054348	0.0054348	0.0004771	0.0005963	0.528859
GO:0018195	regulation of coagulation	3	0.0007407	0.0007407	0.0007407	0.0007407	0.0007407	0.0007407	0.5
GO:0018195	negative regulation of antigen receptor mediated signaling pathway	3	0.0007047	0.0007047	0.0007047	0.0007047	0.0009532	0.0011912	0.594255
GO:0018208	negative regulation of T cell receptor signaling pathway	3	0.0008299	0.0008299	0.0008299	0.0008299	0.0008299	0.0008299	0.5
GO:0018208	thermoception	3	0.0005938	0.0005938	0.0005938	0.0005938	0.0006225	0.0006225	0.5
GO:0018210	striated muscle cell differentiation	3	0.0151515	0.0151515	0.0151515	0.0151515	0.0151515	0.0151515	0.988615
GO:0018210	positive regulation of protein transport	3	0.0030303	0.0030303	0.0030303	0.0030303	0.0004668	0.0005834	0.502383
GO:0018401	S phase	3	0.0017422	0.0017422	0.0017422	0.0017422	0.0017422	0.0017422	0.84816
GO:0018401	metaphase	3	0.0008347	0.0008347	0.0008347	0.0008347	0.0006238	0.0006238	0.5
GO:0018410	prophase	3	0.0006246	0.0006246	0.0006246	0.0006246	0.0006246	0.0006246	0.5
GO:0018410	protein maturation	3	0.0011429	0.0011429	0.0011429	0.0011429	0.0006169	0.0006169	0.5
GO:0019218	proteolysis during protein maturation	3	0.5	0.5	0.5	0.5	0.5	0.5	0.999868
GO:0019218	establishment of organelle localization	3	0.0065789	0.0065789	0.0065789	0.0065789	0.0054311	0.0067797	0.941223
GO:0019363	localization within membrane	3	0.0009074	0.0009074	0.0009074	0.0009074	0.0009074	0.0009074	0.708499
GO:0019363	mitochondrial genome maintenance	4	0.01	0.01	0.01	0.01	0.0007581	0.0009474	0.707638
GO:0019377	protein import into nucleus, docking	4	0.0004602	0.0004602	0.0004602	0.0004602	0.0004602	0.0004602	0.5
GO:0019377	activation of MAPKK activity	4	0.0007402	0.0007402	0.0007402	0.0007402	0.0011263	0.0014075	0.633439
GO:0019432	polysaccharide catabolism	4	0.0181818	0.0181818	0.0181818	0.0181818	0.0181818	0.0181818	0.984776
GO:0019432	retinoid metabolism	4	0.0029499	0.0029499	0.0029499	0.0029499	0.0009016	0.0011268	0.720545
GO:0019471	cell glucose homeostasis	4	0.0007128	0.0007128	0.0007128	0.0007128	0.0007128	0.0007128	0.628806
GO:0019471	morphogenesis of a polarized epithelium	4	0.0008361	0.0008361	0.0008361	0.0008361	0.001182	0.001182	0.5
GO:0019511	plasma membrane repair	4	0.0003131	0.0003131	0.0003131	0.0003131	0.0003131	0.0003131	0.5
GO:0019511	natural killer cell differentiation	4	0.0008237	0.0008237	0.0008237	0.0008237	0.0011737	0.0011737	0.5
GO:0019730	antibody-dependent cellular cytotoxicity	4	0.0016026	0.0016026	0.0016026	0.0016026	0.0016026	0.0016026	0.879698
GO:0019730	serotonin secretion	4	0.0002726	0.0002726	0.0002726	0.0002726	0.0002726	0.0002726	0.5
GO:0019731	liver development	4	0.0015823	0.0015823	0.0015823	0.0015823	0.0015823	0.0015823	0.875596
GO:0019731	positive regulation of immune cell mediated cytotoxicity	4	0.0002721	0.0002721	0.0002721	0.0002721	0.0002721	0.0002721	0.5
GO:0019733	synaptic transmission, dopaminergic	4	0.0015504	0.0015504	0.0015504	0.0015504	0.0015504	0.0015504	0.869905
GO:0019733	renal blood volume regulation of blood pressure	4	0.0002725	0.0002725	0.0002725	0.0002725	0.0002725	0.0002725	0.5
GO:0019735	norepinephrine-epinephrine regulation of blood pressure	4	0.0016181	0.0016181	0.0016181	0.0016181	0.0016181	0.0016181	0.877845
GO:0019735	morphogenesis of an epithelial sheet	4	0.000272	0.000272	0.000272	0.000272	0.000272	0.000272	0.5
GO:0019827	aminoglycan biosynthesis	4	0.0078125	0.0078125	0.0078125	0.0078125	0.0078125	0.0078125	0.966375
GO:0019827	glycosaminoglycan biosynthesis	4	0.0009681	0.0009681	0.0009681	0.0009681	0.0009124	0.0011403	0.631454
GO:0019934	N-acetylneuraminate metabolism	4	0.0056818	0.0056818	0.0056818	0.0056818	0.0056818	0.0056818	0.953667
GO:0019934	acetyl-CoA biosynthesis	4	0.001269	0.001269	0.001269	0.001269	0.0008435	0.0008435	0.5
GO:0030091	pentose-phosphate shunt	4	1	1	1	1	1	1	0.999868
GO:0030091	tricarboxylic acid cycle	4	0.0015649	0.0015649	0.0015649	0.0015649	0.000819	0.0010235	0.657135
GO:0030168	tricarboxylic acid cycle intermediate metabolism	4	0.001692	0.001692	0.001692	0.001692	0.001692	0.001692	0.843791
GO:0030168	pyrimidine base metabolism	4	0.0051813	0.0051813	0.0051813	0.0051813	0.001355	0.001355	0.5
GO:0030301	DNA topological change	4	0.0026882	0.0026882	0.0026882	0.0026882	0.0026882	0.0026882	0.5
GO:0030301	transcription-coupled nucleotide-excision repair	4	0.0023474	0.0023474	0.0023474	0.0023474	0.0005354	0.0006691	0.541567
GO:0030501	postreplication repair	4	0.0263158	0.0263158	0.0263158	0.0263158	0.0263158	0.0263158	0.98888
GO:0030501	DNA fragmentation during apoptosis	4	0.0026525	0.0026525	0.0026525	0.0026525	0.0033855	0.0042283	0.887609
GO:0030539	protein amino acid acetylation	4	0.0031153	0.0031153	0.0031153	0.0031153	0.0031153	0.0031153	0.915277
GO:0030539	protein amino acid deacetylation	4	0.0045455	0.0045455	0.0045455	0.0045455	0.0037244	0.0037244	0.5
GO:0030856	GPI anchor biosynthesis	4	0.5	0.5	0.5	0.5	0.5	0.5	0.999868
GO:0030856	methionine metabolism	4	0.0066225	0.0066225	0.0066225	0.0066225	0.0010799	0.0013495	0.78422
GO:0030859	L-phenylalanine metabolism	4	0.0005473	0.0005473	0.0005473	0.0005473	0.0005473	0.0005473	0.516548
GO:0030859	tyrosine metabolism	4	0.0009208	0.0009208	0.0009208	0.0009208	0.0010372	0.0012962	0.650913
GO:0030865	indolalkylamine metabolism	4	0.0007593	0.0007593	0.0007593	0.0007593	0.0007593	0.0007593	0.651575
GO:0030865	phosphagen metabolism	4	0.0011601	0.0011601	0.0011601	0.0011601	0.0005503	0.0006878	0.530315
GO:0030866	protein targeting to mitochondrion	4	0.0007564	0.0007564	0.0007564	0.0007564	0.0007564	0.0007564	0.650251
GO:0030866	diacylglycerol biosynthesis	4	0.0009141	0.0009141	0.0009141	0.0009141	0.0007454	0.0009315	0.592732
GO:0030968	phosphatidylcholine biosynthesis	4	0.0003483	0.0003483	0.0003483	0.0003483	0.0003483	0.0003483	0.5
GO:0030968	prostanoid metabolism	4	0.004878	0.004878	0.004878	0.004878	0.0041602	0.0051948	0.902039
GO:0031018	prostaglandin metabolism	4	0.0025974	0.0025974	0.0025974	0.0025974	0.0025974	0.0025974	0.8982
GO:0031018	NADPH regeneration	4	0.0006431	0.0006431	0.0006431	0.0006431	0.0009836	0.0012293	0.579163
GO:0031047	intra-Golgi vesicle-mediated transport	4	0.0007257	0.0007257	0.0007257	0.0007257	0.0007257	0.0007257	0.635425
GO:0031047	regulation of smooth muscle contraction	4	0.003125	0.003125	0.003125	0.003125	0.004603	0.0057471	0.911967
GO:0031050	ER overload response	4	0.0022676	0.0022676	0.0022676	0.0022676	0.0022676	0.0022676	0.882711
GO:0031050	mitochondrial membrane organization and biogenesis	4	0.0004085	0.0004085	0.0004085	0.0004085	0.0007402	0.0007402	0.5
GO:0031099	peroxisome organization and biogenesis	4	0.002381	0.002381	0.002381	0.002381	0.002381	0.002381	0.889065
GO:0031099	mitotic chromosome condensation	4	0.000684	0.000684	0.000684	0.000684	0.0007062	0.0008826	0.506884
GO:0031342	mitotic spindle checkpoint	4	0.333333	0.333333	0.333333	0.333333	0.333333	0.333333	0.999603
GO:0031342	synapsis	4	0.0013477	0.0013477	0.0013477	0.0013477	0.0010727	0.0013405	0.70466
GO:0031424	female meiosis	4	0.0013123	0.0013123	0.0013123	0.0013123	0.0013123	0.0013123	0.5
GO:0031424	protein kinase C activation	4	0.0004744	0.0004744	0.0004744	0.0004744	0.0006819	0.0006819	0.5
GO:0031572	gamma-aminobutyric acid signaling pathway	4	0.0126582	0.0126582	0.0126582	0.0126582	0.0126582	0.0126582	0.5
GO:0031572	metabotropic glutamate receptor signaling pathway	4	0.0004866	0.0004866	0.0004866	0.0004866	0.0005309	0.0005309	0.5
GO:0031576	frizzled-2 signaling pathway	4	0.0004836	0.0004836	0.0004836	0.0004836	0.0004836	0.0004836	0.5
GO:0031576	synaptic transmission, cholinergic	4	0.0169492	0.0169492	0.0169492	0.0169492	0.0005311	0.0005311	0.5
GO:0035089	neuromuscular synaptic transmission	4	0.000627	0.000627	0.000627	0.000627	0.000627	0.000627	0.577972
GO:0035089	acrosome reaction	4	0.0005855	0.0005855	0.0005855	0.0005855	0.0009208	0.0011507	0.544215
GO:0035176	lactation	4	0.001233	0.001233	0.001233	0.001233	0.001233	0.001233	0.5
GO:0035176	rhythmic behavior	4	0.0016026	0.0016026	0.0016026	0.0016026	0.0020346	0.0020346	0.5
GO:0035194	cell recognition	4	0.0012063	0.0012063	0.0012063	0.0012063	0.0012063	0.0012063	0.780911
GO:0035194	neuron recognition	4	0.002193	0.002193	0.002193	0.002193	0.0014407	0.0018002	0.792957
GO:0035195	isoprenoid biosynthesis	4	0.0022779	0.0022779	0.0022779	0.0022779	0.0022779	0.0022779	0.902039
GO:0035195	determination of adult life span	4	0.0019231	0.0019231	0.0019231	0.0019231	0.0005192	0.0006489	0.523564
GO:0035196	aerobic respiration	4	0.0023202	0.0023202	0.0023202	0.0023202	0.0023202	0.0023202	0.886153
GO:0035196	branched chain family amino acid metabolism	4	0.0004132	0.0004132	0.0004132	0.0004132	0.0007496	0.0007496	0.5
GO:0035265	methionine biosynthesis	4	0.0015798	0.0015798	0.0015798	0.0015798	0.0015798	0.0015798	0.832936
GO:0035265	nucleoside monophosphate metabolism	4	0.0016447	0.0016447	0.0016447	0.0016447	0.0006036	0.0007544	0.56897
GO:0042033	nucleoside monophosphate biosynthesis	4	0.0212766	0.0212766	0.0212766	0.0212766	0.0212766	0.0212766	0.987821
GO:0042033	purine nucleoside triphosphate catabolism	4	0.02	0.02	0.02	0.02	0.0277778	0.0344828	0.9861
GO:0042074	pyrimidine nucleoside triphosphate metabolism	4	0.0019881	0.0019881	0.0019881	0.0019881	0.0019881	0.0019881	0.86709
GO:0042074	ribonucleoside monophosphate biosynthesis	4	0.0166667	0.0166667	0.0166667	0.0166667	0.000983	0.0012285	0.776939
GO:0042092	ribonucleoside monophosphate metabolism	4	0.0010753	0.0010753	0.0010753	0.0010753	0.0010753	0.0010753	0.754038
GO:0042092	ribonucleoside diphosphate catabolism	4	0.005	0.005	0.005	0.005	0.0008636	0.0008636	0.5
GO:0042176	deoxyribonucleoside triphosphate metabolism	4	0.166667	0.166667	0.166667	0.166667	0.166667	0.166667	0.5
GO:0042176	rRNA transcription	4	0.0008921	0.0008921	0.0008921	0.0008921	0.0006489	0.000811	0.562153
GO:0042214	oligosaccharide biosynthesis	4	0.0006406	0.0006406	0.0006406	0.0006406	0.0006406	0.0006406	0.5
GO:0042214	detection of biotic stimulus	4	0.0027397	0.0027397	0.0027397	0.0027397	0.0010246	0.0012804	0.745168
GO:0042223	response to toxin	4	0.000602	0.000602	0.000602	0.000602	0.000602	0.000602	0.560614
GO:0042223	regulation of catabolism	4	0.0007776	0.0007776	0.0007776	0.0007776	0.0007776	0.0007776	0.659783
GO:0042246	response to extracellular stimulus	4	0.0243902	0.0243902	0.0243902	0.0243902	0.0243902	0.0243902	0.98941
GO:0042246	response to inorganic substance	4	0.0064516	0.0064516	0.0064516	0.0064516	0.0005964	0.0007454	0.624504
GO:0042253	response to X-ray	4	0.0010582	0.0010582	0.0010582	0.0010582	0.0010582	0.0010582	0.750132
GO:0042253	organic anion transport	4	0.0006313	0.0006313	0.0006313	0.0006313	0.0006313	0.0006313	0.580884
GO:0042307	nucleoside transport	4	0.0010941	0.0010941	0.0010941	0.0010941	0.0010941	0.0010941	0.758274
GO:0042307	RNA editing	4	0.0003165	0.0003165	0.0003165	0.0003165	0.000624	0.000624	0.5
GO:0042311	mRNA modification	4	0.001626	0.001626	0.001626	0.001626	0.001626	0.001626	0.837437
GO:0042311	viral infectious cycle	4	0.0043478	0.0043478	0.0043478	0.0043478	0.000575	0.0007186	0.601602
GO:0042326	leukotriene biosynthesis	4	0.0003035	0.0003035	0.0003035	0.0003035	0.0003035	0.0003035	0.5
GO:0042326	aromatic compound biosynthesis	4	0.0012315	0.0012315	0.0012315	0.0012315	0.0006607	0.0006607	0.5
GO:0042345	NAD metabolism	4	0.0016234	0.0016234	0.0016234	0.0016234	0.0016234	0.0016234	0.837172
GO:0042345	cytolysis	4	0.0003189	0.0003189	0.0003189	0.0003189	0.000626	0.000626	0.5
GO:0042348	heparan sulfate proteoglycan metabolism	4	0.000314	0.000314	0.000314	0.000314	0.000314	0.000314	0.5
GO:0042348	myofibril assembly	4	0.0004272	0.0004272	0.0004272	0.0004272	0.0006274	0.0006274	0.5
GO:0042391	regulation of cholesterol absorption	4	0.0013605	0.0013605	0.0013605	0.0013605	0.0013605	0.0013605	0.5
GO:0042391	adrenal gland development	4	0.0045455	0.0045455	0.0045455	0.0045455	0.0017498	0.0017498	0.5
GO:0042396	DNA damage response, signal transduction by p53 class mediator	4	0.0357143	0.0357143	0.0357143	0.0357143	0.0357143	0.0357143	0.996029
GO:0042396	positive regulation of cell migration	4	0.0027473	0.0027473	0.0027473	0.0027473	0.0007128	0.0007128	0.5
GO:0042415	regulation of actin filament polymerization	4	0.0294118	0.0294118	0.0294118	0.0294118	0.0294118	0.0294118	0.991263
GO:0042415	positive regulation of cell killing	4	0.0128205	0.0128205	0.0128205	0.0128205	0.0052016	0.0064935	0.949365
GO:0042559	spindle checkpoint	4	0.0005003	0.0005003	0.0005003	0.0005003	0.0005003	0.0005003	0.5
GO:0042559	sensory cilium biogenesis	4	0.0007734	0.0007734	0.0007734	0.0007734	0.000534	0.000534	0.5
GO:0042574	interferon-gamma biosynthesis	4	0.0006238	0.0006238	0.0006238	0.0006238	0.0006238	0.0006238	0.575854
GO:0042574	positive regulation of activated T cell proliferation	4	0.0009911	0.0009911	0.0009911	0.0009911	0.0007218	0.0009021	0.573339
GO:0042590	regulation of protein import into nucleus	4	0.0140845	0.0140845	0.0140845	0.0140845	0.0140845	0.0140845	0.95605
GO:0042590	water-soluble vitamin biosynthesis	4	0.0005698	0.0005698	0.0005698	0.0005698	0.0008665	0.0010828	0.524623
GO:0042711	dopamine catabolism	4	0.0025253	0.0025253	0.0025253	0.0025253	0.0025253	0.0025253	0.895447
GO:0042711	catecholamine biosynthesis	4	0.0003252	0.0003252	0.0003252	0.0003252	0.0003252	0.0003252	0.5
GO:0042773	catecholamine catabolism	4	0.333333	0.333333	0.333333	0.333333	0.333333	0.333333	0.999603
GO:0042773	indole and derivative metabolism	4	0.0014368	0.0014368	0.0014368	0.0014368	0.0008861	0.0008861	0.5
GO:0042775	indole derivative metabolism	4	0.5	0.5	0.5	0.5	0.5	0.5	0.999868
GO:0042775	regulation of odontogenesis (sensu Vertebrata)	4	0.0004444	0.0004444	0.0004444	0.0004444	0.0007605	0.0007605	0.5
GO:0042982	regulation of tyrosine phosphorylation of Stat3 protein	4	0.0010965	0.0010965	0.0010965	0.0010965	0.0010965	0.0010965	0.759068
GO:0042982	pteridine and derivative metabolism	4	0.0015848	0.0015848	0.0015848	0.0015848	0.0009229	0.0011534	0.687318
GO:0043288	regulation of transcription factor import into nucleus	4	0.0012092	0.0012092	0.0012092	0.0012092	0.0012092	0.0012092	0.781308
GO:0043288	transcription factor import into nucleus	4	0.003861	0.003861	0.003861	0.003861	0.000459	0.0005737	0.504633
GO:0043299	flagellum organization and biogenesis	4	0.000577	0.000577	0.000577	0.000577	0.000577	0.000577	0.541556
GO:0043299	neuroblast proliferation (sensu Vertebrata)	4	0.0035971	0.0035971	0.0035971	0.0035971	0.0035971	0.0035971	0.926661
GO:0043300	positive regulation of MAPKKK cascade	4	0.0008032	0.0008032	0.0008032	0.0008032	0.0008032	0.0008032	0.670725
GO:0043300	alkene biosynthesis	4	0.0006365	0.0006365	0.0006365	0.0006365	0.0006365	0.0006365	0.584326
GO:0043302	regulation of lipid kinase activity	4	0.0005507	0.0005507	0.0005507	0.0005507	0.0005507	0.0005507	0.519587
GO:0043302	regulation of phosphoinositide 3-kinase activity	4	0.0041322	0.0041322	0.0041322	0.0041322	0.0041322	0.0041322	0.936193
GO:0043303	positive regulation of phosphoinositide 3-kinase activity	4	0.0030675	0.0030675	0.0030675	0.0030675	0.0030675	0.0030675	0.913976
GO:0043303	cellular polysaccharide catabolism	4	0.0005305	0.0005305	0.0005305	0.0005305	0.0005305	0.0005305	0.501191
GO:0043304	positive regulation of interleukin-12 biosynthesis	4	0.0006443	0.0006443	0.0006443	0.0006443	0.0006443	0.0006443	0.589465
GO:0043304	intermediate filament organization	4	0.0007184	0.0007184	0.0007184	0.0007184	0.0007184	0.0007184	0.631718
GO:0043306	cellular extravasation	4	0.0007042	0.0007042	0.0007042	0.0007042	0.0007042	0.0007042	0.624404
GO:0043306	meiotic chromosome segregation	4	0.0005907	0.0005907	0.0005907	0.0005907	0.0005907	0.0005907	0.552025
GO:0043331	sarcomere organization	4	0.0004205	0.0004205	0.0004205	0.0004205	0.0004205	0.0004205	0.5
GO:0043331	MHC class II biosynthesis	4	0.0016502	0.0016502	0.0016502	0.0016502	0.0023068	0.0028818	0.828303
GO:0044273	regulation of MHC class II biosynthesis	4	0.003125	0.003125	0.003125	0.003125	0.003125	0.003125	0.916601
GO:0044273	regulation of interleukin-6 biosynthesis	4	0.0006234	0.0006234	0.0006234	0.0006234	0.0007903	0.0009877	0.519989
GO:0045022	positive regulation of erythrocyte differentiation	4	0.0029674	0.0029674	0.0029674	0.0029674	0.0029674	0.0029674	0.911041
GO:0045022	negative regulation of cyclin dependent protein kinase activity	4	0.0017513	0.0017513	0.0017513	0.0017513	0.0008485	0.0010604	0.708366
GO:0045026	positive regulation of G-protein coupled receptor protein signaling pathway	4	0.0008734	0.0008734	0.0008734	0.0008734	0.0008734	0.0008734	0.697114
GO:0045026	positive regulation of axon extension	4	0.0023697	0.0023697	0.0023697	0.0023697	0.0007161	0.0007161	0.5
GO:0045072	positive regulation of ossification	4	0.0044248	0.0044248	0.0044248	0.0044248	0.0044248	0.0044248	0.935928
GO:0045072	positive regulation of cell adhesion	4	0.0009208	0.0009208	0.0009208	0.0009208	0.0010226	0.001278	0.649457
GO:0045073	negative regulation of endocytosis	4	0.0227273	0.0227273	0.0227273	0.0227273	0.0227273	0.0227273	0.988615
GO:0045073	positive regulation of lipid metabolism	4	0.0238095	0.0238095	0.0238095	0.0238095	0.0144665	0.018018	0.980341
GO:0045136	pigment biosynthesis	4	0.004717	0.004717	0.004717	0.004717	0.004717	0.004717	0.944136
GO:0045136	acetyl-CoA catabolism	4	0.006993	0.006993	0.006993	0.006993	0.0004813	0.0006015	0.524887
GO:0045197	icosanoid biosynthesis	4	0.0003717	0.0003717	0.0003717	0.0003717	0.0003717	0.0003717	0.5
GO:0045197	phosphoinositide biosynthesis	4	0.0076923	0.0076923	0.0076923	0.0076923	0.0016502	0.0016502	0.5
GO:0045213	regulation of insulin receptor signaling pathway	4	0.003663	0.003663	0.003663	0.003663	0.003663	0.003663	0.927985
GO:0045213	alpha-beta T cell activation	4	0.05	0.05	0.05	0.05	0.0006361	0.0006361	0.5
GO:0045348	negative regulation of bone remodeling	4	0.25	0.25	0.25	0.25	0.25	0.25	0.999206
GO:0045348	positive regulation of bone remodeling	4	0.0014347	0.0014347	0.0014347	0.0014347	0.001387	0.0017331	0.755361
GO:0045399	antigen presentation, exogenous peptide antigen	4	0.0013263	0.0013263	0.0013263	0.0013263	0.0013263	0.0013263	0.800688
GO:0045399	insulin-like growth factor receptor signaling pathway	4	0.0006309	0.0006309	0.0006309	0.0006309	0.0006309	0.0006309	0.580619
GO:0045401	regulation of neuronal synaptic plasticity	4	0.0032258	0.0032258	0.0032258	0.0032258	0.0032258	0.0032258	0.918211
GO:0045401	embryonic skeletal morphogenesis	4	0.0005519	0.0005519	0.0005519	0.0005519	0.0005519	0.0005519	0.520519
GO:0045410	embryonic skeletal development	4	0.0357143	0.0357143	0.0357143	0.0357143	0.0357143	0.0357143	0.992851
GO:0045410	genitalia development	4	0.0384615	0.0384615	0.0384615	0.0384615	0.0040241	0.0050251	0.738615
GO:0045423	regulation of epithelial cell proliferation	4	0.0007289	0.0007289	0.0007289	0.0007289	0.0007289	0.0007289	0.63711
GO:0045423	regulation of antigen receptor mediated signaling pathway	4	0.0011669	0.0011669	0.0011669	0.0011669	0.0011669	0.0011669	0.773365
GO:0045425	regulation of T cell receptor signaling pathway	4	0.0003367	0.0003367	0.0003367	0.0003367	0.0003367	0.0003367	0.5
GO:0045425	neuromuscular physiological process	4	0.0033003	0.0033003	0.0033003	0.0033003	0.0033003	0.0033003	0.920042
GO:0045620	positive chemotaxis	4	0.001003	0.001003	0.001003	0.001003	0.001003	0.001003	0.761451
GO:0045620	regulation of chemotaxis	4	0.001912	0.001912	0.001912	0.001912	0.0014738	0.0014738	0.5
GO:0045662	positive regulation of chemotaxis	4	0.0033557	0.0033557	0.0033557	0.0033557	0.0033557	0.0033557	0.921366
GO:0045662	regulation of positive chemotaxis	4	0.0021413	0.0021413	0.0021413	0.0021413	0.0018886	0.0018886	0.5
GO:0045668	positive regulation of positive chemotaxis	4	0.0008137	0.0008137	0.0008137	0.0008137	0.0008137	0.0008137	0.5
GO:0045668	induction of positive chemotaxis	4	0.0012376	0.0012376	0.0012376	0.0012376	0.0004852	0.0006064	0.575192
GO:0045686	sensory perception of temperature stimulus	4	0.0011507	0.0011507	0.0011507	0.0011507	0.0011507	0.0011507	0.770188
GO:0045686	detection of mechanical stimulus during sensory perception	4	0.0008511	0.0008511	0.0008511	0.0008511	0.001207	0.0015083	0.669314
GO:0045687	regulation of DNA metabolism	4	0.0013643	0.0013643	0.0013643	0.0013643	0.0013643	0.0013643	0.806195
GO:0045687	negative regulation of DNA metabolism	4	0.0021097	0.0021097	0.0021097	0.0021097	0.0007125	0.0008905	0.640323
GO:0045744	positive regulation of small GTPase mediated signal transduction	4	0.0007348	0.0007348	0.0007348	0.0007348	0.0007348	0.0007348	0.639926
GO:0045744	maintenance of localization	4	0.0029674	0.0029674	0.0029674	0.0029674	0.0010865	0.0013578	0.760789
GO:0045766	organelle localization	4	0.0003342	0.0003342	0.0003342	0.0003342	0.0003342	0.0003342	0.5
GO:0045766	sulfur amino acid biosynthesis	5	0.0028986	0.0028986	0.0028986	0.0028986	0.0005611	0.0007013	0.577178
GO:0045862	neurotransmitter uptake	5	0.0006557	0.0006557	0.0006557	0.0006557	0.0006557	0.0006557	0.5
GO:0045862	ganglioside metabolism	5	0.001845	0.001845	0.001845	0.001845	0.0013523	0.0013523	0.5
GO:0045910	dendritic cell activation	5	1	1	1	1	1	1	0.999868
GO:0045910	release of cytochrome c from mitochondria	5	0.0088496	0.0088496	0.0088496	0.0088496	0.0004415	0.0005519	0.505692
GO:0045923	epithelial to mesenchymal transition	5	0.0006998	0.0006998	0.0006998	0.0006998	0.0006998	0.0006998	0.62179
GO:0045923	negative regulation of protein amino acid phosphorylation	5	0.0004241	0.0004241	0.0004241	0.0004241	0.0007746	0.0007746	0.5
GO:0045931	N-acetylglucosamine metabolism	5	0.0050505	0.0050505	0.0050505	0.0050505	0.0050505	0.0050505	0.947842
GO:0045931	glycerol-3-phosphate metabolism	5	0.0133333	0.0133333	0.0133333	0.0133333	0.011976	0.0149254	0.97273
GO:0045936	purine nucleotide catabolism	5	0.0012195	0.0012195	0.0012195	0.0012195	0.0012195	0.0012195	0.5
GO:0045936	pyrimidine nucleotide metabolism	5	0.0003292	0.0003292	0.0003292	0.0003292	0.0006086	0.0006086	0.5
GO:0045953	pyrimidine nucleotide biosynthesis	5	0.5	0.5	0.5	0.5	0.5	0.5	0.999735
GO:0045953	mismatch repair	5	0.0013405	0.0013405	0.0013405	0.0013405	0.0011367	0.0014205	0.71525
GO:0046209	transcription initiation from RNA polymerase II promoter	5	0.0008264	0.0008264	0.0008264	0.0008264	0.0008264	0.0008264	0.5
GO:0046209	ribosomal protein import into nucleus	5	0.0027473	0.0027473	0.0027473	0.0027473	0.0006787	0.0008482	0.640323
GO:0046325	folic acid and derivative metabolism	5	0.0012674	0.0012674	0.0012674	0.0012674	0.0012674	0.0012674	0.806195
GO:0046325	iron ion transport	5	0.0037175	0.0037175	0.0037175	0.0037175	0.0010215	0.0010215	0.5
GO:0046427	dicarboxylic acid transport	5	0.0005405	0.0005405	0.0005405	0.0005405	0.0005405	0.0005405	0.511252
GO:0046427	oligopeptide transport	5	0.0013514	0.0013514	0.0013514	0.0013514	0.0010121	0.0010121	0.5
GO:0046479	disassembly of cell structures during apoptosis	5	0.0004897	0.0004897	0.0004897	0.0004897	0.0004897	0.0004897	0.5
GO:0046479	complement activation, classical pathway	5	0.0147059	0.0147059	0.0147059	0.0147059	0.0026118	0.0032626	0.910511
GO:0046513	response to osmotic stress	5	0.0003995	0.0003995	0.0003995	0.0003995	0.0003995	0.0003995	0.5
GO:0046513	negative regulation of microtubule depolymerization	5	0.0020325	0.0020325	0.0020325	0.0020325	0.0008856	0.0011068	0.696055
GO:0046520	vacuolar transport	5	0.0002706	0.0002706	0.0002706	0.0002706	0.0002706	0.0002706	0.5
GO:0046520	cell-substrate junction assembly	5	0.001171	0.001171	0.001171	0.001171	0.0008022	0.0008022	0.5
GO:0046548	centrosome cycle	5	0.0128205	0.0128205	0.0128205	0.0128205	0.0128205	0.0128205	0.979613
GO:0046548	male meiosis	5	0.0057803	0.0057803	0.0057803	0.0057803	0.001234	0.001542	0.805931
GO:0046627	dopamine receptor signaling pathway	5	0.000285	0.000285	0.000285	0.000285	0.000285	0.000285	0.5
GO:0046627	segment specification	5	0.0039216	0.0039216	0.0039216	0.0039216	0.0008038	0.0010045	0.703071
GO:0046632	spermine metabolism	5	0.001182	0.001182	0.001182	0.001182	0.001182	0.001182	0.776277
GO:0046632	induction of apoptosis via death domain receptors	5	0.0142857	0.0142857	0.0142857	0.0142857	0.0005088	0.0006359	0.574795
GO:0046633	DNA damage response, signal transduction resulting in induction of apoptosis	5	0.0047619	0.0047619	0.0047619	0.0047619	0.0047619	0.0047619	0.944665
GO:0046633	induction of apoptosis by oxidative stress	5	0.0055556	0.0055556	0.0055556	0.0055556	0.0065681	0.0081967	0.944268
GO:0046634	aspartate family amino acid metabolism	5	0.0002714	0.0002714	0.0002714	0.0002714	0.0002714	0.0002714	0.5
GO:0046634	aspartate family amino acid biosynthesis	5	0.0070423	0.0070423	0.0070423	0.0070423	0.0006752	0.0006752	0.5
GO:0046635	aromatic amino acid family catabolism	5	0.0002715	0.0002715	0.0002715	0.0002715	0.0002715	0.0002715	0.5
GO:0046635	vitamin biosynthesis	5	0.0072993	0.0072993	0.0072993	0.0072993	0.0006598	0.0006598	0.5
GO:0046637	nucleoside diphosphate catabolism	5	0.001046	0.001046	0.001046	0.001046	0.001046	0.001046	0.747154
GO:0046637	ribonucleoside diphosphate metabolism	5	0.005848	0.005848	0.005848	0.005848	0.000579	0.0007236	0.611861
GO:0046638	nucleotide-sugar metabolism	5	0.0008264	0.0008264	0.0008264	0.0008264	0.0008264	0.0008264	0.679905
GO:0046638	ribonucleotide catabolism	5	0.012987	0.012987	0.012987	0.012987	0.0005516	0.0006894	0.606169
GO:0046668	response to cold	5	0.0003415	0.0003415	0.0003415	0.0003415	0.0003415	0.0003415	0.5
GO:0046668	response to fungi	5	0.0069444	0.0069444	0.0069444	0.0069444	0.0004562	0.0005701	0.516945
GO:0046716	anterior/posterior axis specification	5	0.0014837	0.0014837	0.0014837	0.0014837	0.0014837	0.0014837	0.821816
GO:0046716	proximal/distal pattern formation	5	0.0082645	0.0082645	0.0082645	0.0082645	0.0004729	0.000591	0.536405
GO:0046824	regulation of gliogenesis	5	0.0072993	0.0072993	0.0072993	0.0072993	0.0072993	0.0072993	0.963993
GO:0046824	monocarboxylic acid transport	5	0.0004342	0.0004342	0.0004342	0.0004342	0.0006327	0.0006327	0.5
GO:0046883	drug transport	5	0.0104167	0.0104167	0.0104167	0.0104167	0.0104167	0.0104167	0.5
GO:0046883	peptide hormone processing	5	0.0004042	0.0004042	0.0004042	0.0004042	0.0006137	0.0006137	0.5
GO:0047496	Rac protein signal transduction	5	0.0003101	0.0003101	0.0003101	0.0003101	0.0003101	0.0003101	0.5
GO:0047496	protein sumoylation	5	0.0048077	0.0048077	0.0048077	0.0048077	0.0007199	0.0008997	0.678581
GO:0048011	cell wall catabolism	5	0.0204082	0.0204082	0.0204082	0.0204082	0.0204082	0.0204082	0.987291
GO:0048011	regulation of transforming growth factor beta receptor signaling pathway	5	0.009434	0.009434	0.009434	0.009434	0.0056617	0.0070671	0.948901
GO:0048013	calcium ion-dependent exocytosis	5	0.0192308	0.0192308	0.0192308	0.0192308	0.0192308	0.0192308	0.986497
GO:0048013	peptidyl-serine phosphorylation	5	0.006135	0.006135	0.006135	0.006135	0.0025907	0.0025907	0.5
GO:0048041	peptidyl-serine modification	5	0.0018762	0.0018762	0.0018762	0.0018762	0.0018762	0.0018762	0.844586
GO:0048041	monovalent inorganic cation homeostasis	5	0.0008032	0.0008032	0.0008032	0.0008032	0.001011	0.0012634	0.627217
GO:0048147	actin filament-based movement	5	0.0588235	0.0588235	0.0588235	0.0588235	0.0588235	0.0588235	0.995764
GO:0048147	male sex determination	5	0.0357143	0.0357143	0.0357143	0.0357143	0.0019546	0.002442	0.888271
GO:0048278	chromosome condensation	5	0.0035461	0.0035461	0.0035461	0.0035461	0.0035461	0.0035461	0.925602
GO:0048278	apoptotic nuclear changes	5	0.0018587	0.0018587	0.0018587	0.0018587	0.0005549	0.0006935	0.547392
GO:0048318	cholesterol absorption	5	0.0003259	0.0003259	0.0003259	0.0003259	0.0003259	0.0003259	0.5
GO:0048318	negative regulation of cell growth	5	0.0005562	0.0005562	0.0005562	0.0005562	0.0005562	0.0005562	0.524226
GO:0048546	ER-associated protein catabolism	5	0.0166667	0.0166667	0.0166667	0.0166667	0.0166667	0.0166667	0.985173
GO:0048546	negative regulation of axon extension	5	0.0019048	0.0019048	0.0019048	0.0019048	0.0026247	0.0032787	0.850278
GO:0048557	negative regulation of actin filament depolymerization	5	0.0028986	0.0028986	0.0028986	0.0028986	0.0028986	0.0028986	0.909187
GO:0048557	pancreas development	5	0.0004566	0.0004566	0.0004566	0.0004566	0.0007254	0.0007254	0.5
GO:0048599	hair follicle morphogenesis	5	0.0007133	0.0007133	0.0007133	0.0007133	0.0007133	0.0007133	0.610405
GO:0048599	regulation of microtubule depolymerization	5	0.0006949	0.0006949	0.0006949	0.0006949	0.0007189	0.0008985	0.515224
GO:0050435	lymphocyte costimulation	5	0.166667	0.166667	0.166667	0.166667	0.166667	0.166667	0.998676
GO:0050435	T cell costimulation	5	0.007874	0.007874	0.007874	0.007874	0.0028798	0.0035971	0.909981
GO:0050755	hair cell differentiation	5	0.0588235	0.0588235	0.0588235	0.0588235	0.0588235	0.0588235	0.995764
GO:0050755	negative regulation of body size	5	0.0010449	0.0010449	0.0010449	0.0010449	0.0009294	0.0011614	0.645751
GO:0050779	positive regulation of locomotion	5	0.0006545	0.0006545	0.0006545	0.0006545	0.0006545	0.0006545	0.595711
GO:0050779	interleukin-12 biosynthesis	5	0.000817	0.000817	0.000817	0.000817	0.0012217	0.0015267	0.664946
GO:0050796	interleukin-6 biosynthesis	5	0.0097087	0.0097087	0.0097087	0.0097087	0.0097087	0.0097087	0.5
GO:0050796	natural killer cell mediated cytotoxicity	5	0.0011136	0.0011136	0.0011136	0.0011136	0.0005942	0.0007427	0.52502
GO:0050818	regulation of natural killer cell mediated cytotoxicity	5	0.0007315	0.0007315	0.0007315	0.0007315	0.0007315	0.0007315	0.638337
GO:0050818	auditory receptor cell differentiation	5	0.0022075	0.0022075	0.0022075	0.0022075	0.0015043	0.0018797	0.799576
GO:0050858	tyrosine phosphorylation of Stat3 protein	5	0.0007669	0.0007669	0.0007669	0.0007669	0.0007669	0.0007669	0.5
GO:0050858	drinking behavior	5	0.002439	0.002439	0.002439	0.002439	0.0022081	0.0027586	0.850146
GO:0050860	dendritic cell differentiation	5	0.0004279	0.0004279	0.0004279	0.0004279	0.0004279	0.0004279	0.5
GO:0050860	T cell homeostasis	5	0.004329	0.004329	0.004329	0.004329	0.0007856	0.0009818	0.700159
GO:0050955	regulation of MAPKKK cascade	5	0.2	0.2	0.2	0.2	0.2	0.2	0.999471
GO:0050955	regulation of mRNA stability	5	0.0027548	0.0027548	0.0027548	0.0027548	0.0010325	0.0012903	0.749338
GO:0051146	regulation of neuron apoptosis	5	0.05	0.05	0.05	0.05	0.05	0.05	0.99497
GO:0051146	negative regulation of neuron apoptosis	5	0.0013004	0.0013004	0.0013004	0.0013004	0.0005537	0.0005537	0.5
GO:0051222	lipid digestion	5	0.0033898	0.0033898	0.0033898	0.0033898	0.0033898	0.0033898	0.92216
GO:0051222	protein targeting to ER	5	0.0004301	0.0004301	0.0004301	0.0004301	0.0006363	0.0006363	0.5
GO:0051320	positive thymic T cell selection	5	0.0090909	0.0090909	0.0090909	0.0090909	0.0090909	0.0090909	0.971009
GO:0051320	regulation of interleukin-12 biosynthesis	5	0.0005429	0.0005429	0.0005429	0.0005429	0.0010477	0.0010477	0.5
GO:0051323	intercellular junction assembly and maintenance	5	0.0075758	0.0075758	0.0075758	0.0075758	0.0075758	0.0075758	0.975245
GO:0051323	photoreceptor maintenance	5	0.0004021	0.0004021	0.0004021	0.0004021	0.0006044	0.0006044	0.5
GO:0051324	mast cell activation	5	0.0006887	0.0006887	0.0006887	0.0006887	0.0006887	0.0006887	0.615934
GO:0051324	positive regulation of B cell differentiation	5	0.0008969	0.0008969	0.0008969	0.0008969	0.0008969	0.0008969	0.705189
GO:0051604	negative regulation of osteoclast differentiation	5	0.0005208	0.0005208	0.0005208	0.0005208	0.0005208	0.0005208	0.5
GO:0051604	regulation of glial cell differentiation	5	0.0005328	0.0005328	0.0005328	0.0005328	0.0007582	0.0007582	0.5
GO:0051605	negative regulation of amino acid metabolism	5	0.0014409	0.0014409	0.0014409	0.0014409	0.0014409	0.0014409	0.816521
GO:0051605	positive regulation of progression through cell cycle	5	0.0075188	0.0075188	0.0075188	0.0075188	0.0006654	0.0008316	0.667726
GO:0051656	positive regulation of exocytosis	5	0.0043478	0.0043478	0.0043478	0.0043478	0.0043478	0.0043478	0.93937
GO:0051656	regulation of activated T cell proliferation	5	0.0033445	0.0033445	0.0033445	0.0033445	0.0005496	0.0005496	0.5
GO:0051668	positive regulation of JNK cascade	5	0.0005672	0.0005672	0.0005672	0.0005672	0.0005672	0.0005672	0.533492
GO:0051668	phosphatidylcholine metabolism	5	0.0074627	0.0074627	0.0074627	0.0074627	0.0080564	0.0100503	0.956314
GO:0000002	retinal cell programmed cell death	5	0.0016234	0.0016234	0.0016234	0.0016234	0.000744	0.0009298	0.634101
GO:0000002	regulation of neurotransmitter secretion	5	0.0131579	0.0131579	0.0131579	0.0131579	0.010989	0.0136986	0.971001
GO:0000059	antigen presentation, peptide antigen	5	1	1	1	1	0.150943	0.181818	0.999206
GO:0000059	fibroblast proliferation	5	0.333333	0.333333	0.333333	0.333333	0.242424	0.285714	0.999073
GO:0000186	regulation of fibroblast proliferation	5	0.0011933	0.0011933	0.0011933	0.0011933	0.0012918	0.0016142	0.726238
GO:0000186	regulation of synaptic plasticity	5	0.0015601	0.0015601	0.0015601	0.0015601	0.0006892	0.0006892	0.514301
GO:0000272	isotype switching to IgG isotypes	5	0.0016077	0.0016077	0.0016077	0.0016077	0.0008318	0.0010395	0.663357
GO:0000272	regulation of isotype switching to IgG isotypes	5	0.0003595	0.0003595	0.0003595	0.0003595	0.00062	0.00062	0.5
GO:0001523	positive regulation of isotype switching to IgG isotypes	5	0.0005935	0.0005935	0.0005935	0.0005935	0.0006227	0.0006227	0.5
GO:0001523	paraxial mesoderm development	5	0.0003779	0.0003779	0.0003779	0.0003779	0.0005769	0.0005769	0.5
GO:0001678	oogenesis	5	0.00271	0.00271	0.00271	0.00271	0.0009717	0.0012143	0.733519
GO:0001678	synaptic vesicle endocytosis	5	0.000939	0.000939	0.000939	0.000939	0.000935	0.000935	0.5
GO:0001738	gut development	5	0.333333	0.333333	0.333333	0.333333	0.0075614	0.009434	0.971472
GO:0001738	skeletal morphogenesis	5	0.0023256	0.0023256	0.0023256	0.0023256	0.0027369	0.0034188	0.865996
GO:0001778	epithelial cell proliferation	5	0.0018519	0.0018519	0.0018519	0.0018519	0.0019102	0.0023866	0.804144
GO:0001778	B cell receptor signaling pathway	5	0.0028409	0.0028409	0.0028409	0.0028409	0.0009036	0.0011293	0.60719
GO:0001779	detection of mechanical stimulus	5	1	1	1	1	0.0178571	0.0222222	0.987225
GO:0001779	barbed-end actin filament capping	5	0.2	0.2	0.2	0.2	0.0425532	0.0526316	0.994571
GO:0001788	regulation of immunoglobulin secretion	5	0.0322581	0.0322581	0.0322581	0.0322581	0.0571429	0.0571429	0.993381
GO:0001788	regulation of small GTPase mediated signal transduction	5	1	1	1	1	0.0358744	0.0444444	0.996094
GO:0001820	regulation of transcription factor activity	5	0.003876	0.003876	0.003876	0.003876	0.003876	0.003876	0.94493
GO:0001820	positive regulation of transcription factor activity	5	0.0008818	0.0008818	0.0008818	0.0008818	0.0012227	0.0015279	0.676992
GO:0001889	activation of NF-kappaB transcription factor	5	0.0012987	0.0012987	0.0012987	0.0012987	0.0014227	0.0017778	0.782698
GO:0001889	positive regulation of cell organization and biogenesis	5	0.0033333	0.0033333	0.0033333	0.0033333	0.0018744	0.0023419	0.847391
GO:0001912	regulation of protein transport	5	0.0005405	0.0005405	0.0005405	0.0005405	0.0008446	0.0008446	0.5
GO:0001912	spindle assembly	5	0.030303	0.030303	0.030303	0.030303	0.0022936	0.0028653	0.721862
GO:0001963	mitotic spindle assembly	5	0.0021322	0.0021322	0.0021322	0.0021322	0.0019171	0.0023952	0.827773
GO:0001963	positive regulation of cell motility	5	0.0238095	0.0238095	0.0238095	0.0238095	0.0018357	0.0022936	0.87937
GO:0001977	centrosome organization and biogenesis	5	0.0007918	0.0007918	0.0007918	0.0007918	0.0011935	0.0014914	0.655679
GO:0001977	neuron apoptosis	5	0.0074627	0.0074627	0.0074627	0.0074627	0.0023859	0.0029806	0.895524
GO:0001993	actin filament capping	5	1	1	1	1	0.666667	0.666667	0.999868
GO:0001993	mitotic sister chromatid segregation	6	0.5	0.5	0.5	0.5	0.615385	0.666667	0.999801
GO:0002011	G1 phase of mitotic cell cycle	6	0.0909091	0.0909091	0.0909091	0.0909091	0.0044126	0.0055096	0.950887
GO:0002011	sister chromatid segregation	6	0.25	0.25	0.25	0.25	0.0776699	0.0952381	0.997087
GO:0006023	detection of chemical stimulus during sensory perception of bitter taste	6	0.0126582	0.0126582	0.0126582	0.0126582	0.001842	0.0023015	0.874901
GO:0006023	thermoregulation	6	0.0056818	0.0056818	0.0056818	0.0056818	0.0024331	0.0030395	0.889963
GO:0006024	long-chain fatty acid metabolism	6	0.0033784	0.0033784	0.0033784	0.0033784	0.0015186	0.0018975	0.821684
GO:0006024	positive regulation of type I hypersensitivity	6	0.0009823	0.0009823	0.0009823	0.0009823	0.0013087	0.0016353	0.703655
GO:0006054	negative regulation of cytokine production	6	0.0028818	0.0028818	0.0028818	0.0028818	0.0028818	0.0028818	0.908393
GO:0006054	blastocyst growth	6	0.0005313	0.0005313	0.0005313	0.0005313	0.0007457	0.0007457	0.5
GO:0006085	embryonic placenta development	6	0.006135	0.006135	0.006135	0.006135	0.0078973	0.0098522	0.95188
GO:0006085	heart looping	6	0.0041152	0.0041152	0.0041152	0.0041152	0.0038499	0.0048077	0.913136
GO:0006098	regulation of blood pressure by circulatory renin-angiotensin	6	0.0024155	0.0024155	0.0024155	0.0024155	0.0025949	0.0032415	0.863913
GO:0006098	glycogen biosynthesis	6	0.0625	0.0625	0.0625	0.0625	0.0011106	0.0013879	0.807468
GO:0006099	myo-inositol metabolism	6	0.25	0.25	0.25	0.25	0.242424	0.285714	0.998941
GO:0006099	glucosamine metabolism	6	1	1	1	1	0.137931	0.166667	0.99861
GO:0006100	cGMP biosynthesis	6	0.0050761	0.0050761	0.0050761	0.0050761	0.0005145	0.0006431	0.562616
GO:0006100	double-strand break repair	6	0.0015601	0.0015601	0.0015601	0.0015601	0.0016779	0.0016779	0.5
GO:0006206	DNA catabolism	6	0.0012626	0.0012626	0.0012626	0.0012626	0.0012626	0.0012626	0.790574
GO:0006206	chromatin silencing	6	0.0151515	0.0151515	0.0151515	0.0151515	0.0015232	0.0015232	0.5
GO:0006265	mRNA polyadenylylation	6	0.0008163	0.0008163	0.0008163	0.0008163	0.0007746	0.0009681	0.584591
GO:0006265	mRNA export from nucleus	6	0.00058	0.00058	0.00058	0.00058	0.0008788	0.0010983	0.530985
GO:0006283	GPI anchor metabolism	6	0.0024814	0.0024814	0.0024814	0.0024814	0.0012876	0.001609	0.782499
GO:0006283	misfolded or incompletely synthesized protein catabolism	6	0.0006349	0.0006349	0.0006349	0.0006349	0.00065	0.00065	0.5
GO:0006301	glycoprotein catabolism	6	0.0018083	0.0018083	0.0018083	0.0018083	0.0022266	0.0027816	0.830156
GO:0006301	protein targeting to membrane	6	0.0097087	0.0097087	0.0097087	0.0097087	0.0066778	0.0083333	0.954979
GO:0006309	glycosphingolipid metabolism	6	0.0007622	0.0007622	0.0007622	0.0007622	0.000705	0.0008811	0.526211
GO:0006309	cholesterol biosynthesis	6	0.005102	0.005102	0.005102	0.005102	0.0013044	0.00163	0.81197
GO:0006473	NADP metabolism	6	0.0005402	0.0005402	0.0005402	0.0005402	0.0005672	0.0005672	0.5
GO:0006473	copper ion homeostasis	6	0.000512	0.000512	0.000512	0.000512	0.0008905	0.0008905	0.5
GO:0006476	iron ion homeostasis	6	0.0153846	0.0153846	0.0153846	0.0153846	0.0004818	0.0006022	0.553415
GO:0006476	substrate-bound cell migration	6	0.0012837	0.0012837	0.0012837	0.0012837	0.0006724	0.0008403	0.582031
GO:0006506	microtubule depolymerization	6	0.025641	0.025641	0.025641	0.025641	0.0007628	0.0009533	0.717501
GO:0006506	mitotic spindle organization and biogenesis	6	0.004878	0.004878	0.004878	0.004878	0.0036232	0.0036232	0.5
GO:0006555	glutamate signaling pathway	6	0.0008197	0.0008197	0.0008197	0.0008197	0.0008366	0.0010455	0.58565
GO:0006555	binding of sperm to zona pellucida	6	0.0015723	0.0015723	0.0015723	0.0015723	0.0007527	0.0009407	0.634666
GO:0006558	embryo implantation	6	0.04	0.04	0.04	0.04	0.0074906	0.0093458	0.968758
GO:0006558	visual behavior	6	0.0016667	0.0016667	0.0016667	0.0016667	0.0016201	0.0020243	0.790122
GO:0006570	associative learning	6	0.0018832	0.0018832	0.0018832	0.0018832	0.0011514	0.0014388	0.746095
GO:0006570	visual learning	6	0.0120482	0.0120482	0.0120482	0.0120482	0.0028189	0.0035211	0.914195
GO:0006586	dosage compensation, by inactivation of X chromosome	6	0.2	0.2	0.2	0.2	0.2	0.2	0.998941
GO:0006586	glutamine family amino acid metabolism	6	0.0008905	0.0008905	0.0008905	0.0008905	0.0006508	0.0008133	0.526211
GO:0006599	coenzyme catabolism	6	0.166667	0.166667	0.166667	0.166667	0.0559441	0.0689655	0.996161
GO:0006599	nucleobase metabolism	6	0.142857	0.142857	0.142857	0.142857	0.0909091	0.111111	0.997087
GO:0006626	nucleoside triphosphate catabolism	6	0.0029326	0.0029326	0.0029326	0.0029326	0.0026204	0.0032733	0.874636
GO:0006626	glycolipid biosynthesis	6	0.0120482	0.0120482	0.0120482	0.0120482	0.0108401	0.0135135	0.969809
GO:0006651	glucan biosynthesis	6	0.05	0.05	0.05	0.05	0.0128411	0.016	0.981202
GO:0006651	phosphoenolpyruvate-dependent sugar phosphotransferase system	6	0.0009653	0.0009653	0.0009653	0.0009653	0.0009515	0.0009515	0.629899
GO:0006656	neutral amino acid transport	6	0.0072464	0.0072464	0.0072464	0.0072464	0.0005327	0.0006658	0.584459
GO:0006656	peptide transport	6	0.0007027	0.0007027	0.0007027	0.0007027	0.0006682	0.0006682	0.5
GO:0006692	energy coupled proton transport, against electrochemical gradient	6	0.0016313	0.0016313	0.0016313	0.0016313	0.0005373	0.0005373	0.5
GO:0006692	ATP hydrolysis coupled proton transport	6	0.001002	0.001002	0.001002	0.001002	0.0007368	0.0009208	0.580641
GO:0006693	viral life cycle	6	0.0020534	0.0020534	0.0020534	0.0020534	0.000704	0.0008799	0.635028
GO:0006693	synaptic vesicle exocytosis	6	0.0007651	0.0007651	0.0007651	0.0007651	0.0012079	0.0015094	0.65188
GO:0006740	regulation of striated muscle development	6	0.0028329	0.0028329	0.0028329	0.0028329	0.0029929	0.0037383	0.882844
GO:0006740	aromatic compound catabolism	6	0.0909091	0.0909091	0.0909091	0.0909091	0.0010932	0.0013661	0.805085
GO:0006891	antigen processing, exogenous antigen via MHC class II	6	0.0003752	0.0003752	0.0003752	0.0003752	0.0005933	0.0005933	0.5
GO:0006891	sphingolipid catabolism	6	0.0011186	0.0011186	0.0011186	0.0011186	0.0016234	0.0020284	0.751457
GO:0006940	negative regulation of Wnt receptor signaling pathway	6	0.5	0.5	0.5	0.5	0.0011255	0.0014065	0.811954
GO:0006940	regulation of BMP signaling pathway	6	0.0035088	0.0035088	0.0035088	0.0035088	0.0026684	0.0033333	0.882548
GO:0006983	negative regulation of BMP signaling pathway	6	0.0014684	0.0014684	0.0014684	0.0014684	0.0006456	0.0006456	0.5
GO:0006983	granulocyte differentiation	6	0.0050251	0.0050251	0.0050251	0.0050251	0.0005651	0.0007062	0.624868
GO:0007006	negative regulation of B cell proliferation	6	0.0033003	0.0033003	0.0033003	0.0033003	0.000664	0.0008299	0.64125
GO:0007006	microtubule organizing center organization and biogenesis	6	0.0018149	0.0018149	0.0018149	0.0018149	0.0021692	0.00271	0.829714
GO:0007031	negative regulation of microtubule polymerization or depolymerization	6	0.0588235	0.0588235	0.0588235	0.0588235	0.0522876	0.0645161	0.994639
GO:0007031	heterochromatin formation	6	0.0014577	0.0014577	0.0014577	0.0014577	0.0006081	0.0006081	0.5
GO:0007076	sperm-egg recognition	6	0.0036496	0.0036496	0.0036496	0.0036496	0.001991	0.0024876	0.857691
GO:0007076	establishment and/or maintenance of apical/basal cell polarity	6	0.0071942	0.0071942	0.0071942	0.0071942	0.0015631	0.0019531	0.846398
GO:0007094	embryonic forelimb morphogenesis	6	0.0067114	0.0067114	0.0067114	0.0067114	0.0068788	0.0085837	0.949828
GO:0007094	forelimb morphogenesis	6	0.025	0.025	0.025	0.025	0.0416667	0.0416667	0.968353
GO:0007129	positive regulation of body size	6	0.0175439	0.0175439	0.0175439	0.0175439	0.0039761	0.0039761	0.5
GO:0007129	negative regulation of cytokine biosynthesis	6	0.111111	0.111111	0.111111	0.111111	0.0045351	0.0045351	0.5
GO:0007143	neurotransmitter catabolism	6	0.0020964	0.0020964	0.0020964	0.0020964	0.0018832	0.0018832	0.5
GO:0007143	neurotransmitter biosynthesis	6	0.0008104	0.0008104	0.0008104	0.0008104	0.0007922	0.0009901	0.569849
GO:0007205	vasoconstriction	6	0.0007628	0.0007628	0.0007628	0.0007628	0.0007366	0.0007366	0.5
GO:0007205	regulation of tyrosine phosphorylation of STAT protein	6	0.001003	0.001003	0.001003	0.001003	0.0006333	0.0006333	0.5
GO:0007214	tumor necrosis factor-alpha biosynthesis	6	0.5	0.5	0.5	0.5	0.666667	0.666667	0.999603
GO:0007214	regulation of tumor necrosis factor-alpha biosynthesis	6	0.5	0.5	0.5	0.5	0.444444	0.5	0.999669
GO:0007216	positive regulation of tumor necrosis factor-alpha biosynthesis	6	1	1	1	1	0.0033999	0.0042463	0.749603
GO:0007216	regulation of GTPase activity	6	0.0015699	0.0015699	0.0015699	0.0015699	0.000578	0.000578	0.5
GO:0007223	receptor metabolism	6	0.0011274	0.0011274	0.0011274	0.0011274	0.0004637	0.0005795	0.576847
GO:0007223	positive regulation of I-kappaB kinase/NF-kappaB cascade	6	0.333333	0.333333	0.333333	0.333333	0.0029707	0.0037106	0.748808
GO:0007271	RNA polyadenylation	6	0.0064103	0.0064103	0.0064103	0.0064103	0.0063091	0.007874	0.946055
GO:0007271	maintenance of fidelity during DNA-dependent DNA replication	6	0.030303	0.030303	0.030303	0.030303	0.0081384	0.0101523	0.969942
GO:0007274	regulation of isotype switching	6	0.142857	0.142857	0.142857	0.142857	0.0012446	0.0015552	0.829229
GO:0007274	interferon type I biosynthesis	6	0.0026247	0.0026247	0.0026247	0.0026247	0.0032613	0.0040733	0.884997
GO:0007340	endothelial cell differentiation	6	0.0007524	0.0007524	0.0007524	0.0007524	0.0010843	0.001355	0.629071
GO:0007340	bone resorption	6	0.0012092	0.0012092	0.0012092	0.0012092	0.0016536	0.0020661	0.762712
GO:0007595	regulation of fat cell differentiation	6	1	1	1	1	0.0052016	0.0064935	0.959426
GO:0007595	regulation of erythrocyte differentiation	6	0.0078125	0.0078125	0.0078125	0.0078125	0.0023035	0.0028777	0.89142
GO:0007622	negative regulation of monocyte differentiation	6	0.0018939	0.0018939	0.0018939	0.0018939	0.0014202	0.0017746	0.781308
GO:0007622	regulation of myoblast differentiation	6	0.0019305	0.0019305	0.0019305	0.0019305	0.0022359	0.0027933	0.833091
GO:0008037	positive regulation of osteoblast differentiation	6	0.25	0.25	0.25	0.25	0.005022	0.0062696	0.957638
GO:0008037	negative regulation of cell size	6	0.0277778	0.0277778	0.0277778	0.0277778	0.0096038	0.011976	0.972656
GO:0008038	negative regulation of gene expression, epigenetic	6	0.010989	0.010989	0.010989	0.010989	0.009009	0.011236	0.964787
GO:0008038	positive regulation of isotype switching	6	0.0909091	0.0909091	0.0909091	0.0909091	0.0304183	0.0377358	0.991923
GO:0008299	positive regulation of survival gene product activity	6	0.0006165	0.0006165	0.0006165	0.0006165	0.0006911	0.0006911	0.5
GO:0008299	positive regulation of growth	6	0.0013158	0.0013158	0.0013158	0.0013158	0.0008366	0.0010455	0.646451
GO:0008340	glucose import	6	0.0144928	0.0144928	0.0144928	0.0144928	0.0206186	0.025641	0.980805
GO:0008340	regulation of glucose import	6	0.0026316	0.0026316	0.0026316	0.0026316	0.0014052	0.0017559	0.799258
GO:0009060	neutral lipid biosynthesis	6	0.333333	0.333333	0.333333	0.333333	0.0963855	0.117647	0.997749
GO:0009060	acylglycerol biosynthesis	6	0.0909091	0.0909091	0.0909091	0.0909091	0.0178571	0.0222222	0.987023
GO:0009081	phosphatidylinositol metabolism	6	0.0028329	0.0028329	0.0028329	0.0028329	0.0004461	0.0005576	0.500993
GO:0009081	regulation of nucleocytoplasmic transport	6	0.0004666	0.0004666	0.0004666	0.0004666	0.0008973	0.0008973	0.503973
GO:0009086	response to pain	6	0.0016287	0.0016287	0.0016287	0.0016287	0.0007388	0.0009234	0.63238
GO:0009086	negative regulation of axonogenesis	6	0.0005291	0.0005291	0.0005291	0.0005291	0.0006947	0.0006947	0.5
GO:0009123	detection of chemical stimulus during sensory perception of taste	6	1	1	1	1	0.0776699	0.0952381	0.997419
GO:0009123	mRNA transport	6	1	1	1	1	0.0006	0.0007499	0.749801
GO:0009124	posttranslational protein folding	6	1	1	1	1	0.0006105	0.0007631	0.749868
GO:0009124	chaperone cofactor dependent protein folding	6	1	1	1	1	0.285714	0.333333	0.999404
GO:0009146	regulation of binding	6	0.0012453	0.0012453	0.0012453	0.0012453	0.0012453	0.0012453	0.787662
GO:0009146	G1 phase	6	0.0022936	0.0022936	0.0022936	0.0022936	0.00068	0.00068	0.5
GO:0009147	regulation of cyclin dependent protein kinase activity	7	0.0006734	0.0006734	0.0006734	0.0006734	0.0005729	0.0005729	0.5
GO:0009147	response to reactive oxygen species	7	0.0135135	0.0135135	0.0135135	0.0135135	0.0007829	0.0009785	0.678032
GO:0009156	ovulation (sensu Mammalia)	7	0.0035088	0.0035088	0.0035088	0.0035088	0.0045506	0.0056818	0.916071
GO:0009156	behavioral fear response	7	1	1	1	1	0.0006167	0.0007707	0.749868
GO:0009161	regulation of type I hypersensitivity	7	1	1	1	1	0.0006131	0.0007663	0.749801
GO:0009161	regulation of immune cell mediated cytotoxicity	7	0.0022523	0.0022523	0.0022523	0.0022523	0.0024111	0.003012	0.853681
GO:0009191	gluconeogenesis	7	0.0016722	0.0016722	0.0016722	0.0016722	0.000778	0.0009723	0.648928
GO:0009191	glycolysis	7	0.0025575	0.0025575	0.0025575	0.0025575	0.0020603	0.002574	0.845736
GO:0009200	base-excision repair	7	0.0014903	0.0014903	0.0014903	0.0014903	0.0007653	0.0009565	0.634763
GO:0009200	transcription from RNA polymerase I promoter	7	0.0008389	0.0008389	0.0008389	0.0008389	0.0009953	0.0012438	0.629634
GO:0009303	mRNA splice site selection	7	0.00123	0.00123	0.00123	0.00123	0.0005617	0.000702	0.515621
GO:0009303	protein amino acid ADP-ribosylation	7	0.0005507	0.0005507	0.0005507	0.0005507	0.0005645	0.0005645	0.5
GO:0009312	fatty acid beta-oxidation	7	0.0097087	0.0097087	0.0097087	0.0097087	0.015444	0.0192308	0.972994
GO:0009312	porphyrin metabolism	7	0.5	0.5	0.5	0.5	0.0075614	0.009434	0.74947
GO:0009595	xenobiotic metabolism	7	0.0014837	0.0014837	0.0014837	0.0014837	0.0008148	0.0010183	0.651178
GO:0009595	zinc ion transport	7	0.0017422	0.0017422	0.0017422	0.0017422	0.0018989	0.0023725	0.804621
GO:0009636	post-Golgi vesicle-mediated transport	7	0.0032051	0.0032051	0.0032051	0.0032051	0.0008774	0.0010965	0.717633
GO:0009636	receptor mediated endocytosis	7	0.0133333	0.0133333	0.0133333	0.0133333	0.0023931	0.0029895	0.90188
GO:0009894	autophagy	7	0.0003273	0.0003273	0.0003273	0.0003273	0.0005501	0.0005501	0.5
GO:0009894	smooth muscle contraction	7	0.0007321	0.0007321	0.0007321	0.0007321	0.0008066	0.0010081	0.556806
GO:0009991	ER-nuclear signaling pathway	7	0.0008306	0.0008306	0.0008306	0.0008306	0.0010899	0.0010899	0.5
GO:0009991	response to unfolded protein	7	0.0006988	0.0006988	0.0006988	0.0006988	0.0008082	0.0010101	0.548729
GO:0010035	nuclear organization and biogenesis	7	0.0006064	0.0006064	0.0006064	0.0006064	0.0006064	0.0006064	0.563675
GO:0010035	salivary gland development	7	0.0016611	0.0016611	0.0016611	0.0016611	0.0005386	0.0005386	0.5
GO:0010165	cell aging	7	1	1	1	1	0.0007549	0.0009434	0.719553
GO:0010165	excretion	7	0.25	0.25	0.25	0.25	0.0019763	0.0024691	0.892677
GO:0015711	mating behavior	7	0.0526316	0.0526316	0.0526316	0.0526316	0.0005808	0.000726	0.746492
GO:0015711	adult walking behavior	7	0.0021786	0.0021786	0.0021786	0.0021786	0.0008348	0.0010433	0.685779
GO:0015858	axon cargo transport	7	0.0011494	0.0011494	0.0011494	0.0011494	0.0012658	0.0012658	0.5
GO:0015858	sulfate transport	7	0.000618	0.000618	0.000618	0.000618	0.0008997	0.0008997	0.5
GO:0016547	nucleoside diphosphate metabolism	7	0.0008718	0.0008718	0.0008718	0.0008718	0.0008956	0.0011192	0.611994
GO:0016547	deoxyribonucleotide metabolism	7	0.0006477	0.0006477	0.0006477	0.0006477	0.0008853	0.0008853	0.5
GO:0016556	oligosaccharide metabolism	7	0.0020704	0.0020704	0.0020704	0.0020704	0.001103	0.0013784	0.744374
GO:0016556	response to xenobiotic stimulus	7	1	1	1	1	0.0061872	0.007722	0.74861
GO:0019058	axis specification	7	0.0058824	0.0058824	0.0058824	0.0058824	0.0008313	0.001039	0.723061
GO:0019058	type I hypersensitivity	7	0.002	0.002	0.002	0.002	0.0030558	0.0038168	0.864804
GO:0019370	protein deubiquitination	7	0.0006285	0.0006285	0.0006285	0.0006285	0.0006285	0.0006285	0.579031
GO:0019370	protein palmitoylation	7	0.0005368	0.0005368	0.0005368	0.0005368	0.0005576	0.0005576	0.5
GO:0019438	regulation of fatty acid metabolism	7	0.0005488	0.0005488	0.0005488	0.0005488	0.0005339	0.0005339	0.5
GO:0019438	sequestering of lipid	7	0.0007924	0.0007924	0.0007924	0.0007924	0.0010106	0.0010106	0.5
GO:0019674	actin filament depolymerization	7	0.0041152	0.0041152	0.0041152	0.0041152	0.0027797	0.0034722	0.891978
GO:0019674	insulin secretion	7	0.0024631	0.0024631	0.0024631	0.0024631	0.0029873	0.0037313	0.875662
GO:0019835	regulation of proteolysis	7	0.0003008	0.0003008	0.0003008	0.0003008	0.0005804	0.0005804	0.5
GO:0019835	collagen fibril organization	7	0.000576	0.000576	0.000576	0.000576	0.0008182	0.0010225	0.51152
GO:0030201	macrophage differentiation	7	0.0113636	0.0113636	0.0113636	0.0113636	0.0030211	0.0037736	0.918586
GO:0030201	melanocyte differentiation	7	0.0208333	0.0208333	0.0208333	0.0208333	0.0026076	0.0032573	0.912738
GO:0030239	regulation of bone mineralization	7	0.0015748	0.0015748	0.0015748	0.0015748	0.0010174	0.0012715	0.730209
GO:0030239	steroid hormone receptor signaling pathway	7	0.027027	0.027027	0.027027	0.027027	0.0070609	0.0088106	0.965373
GO:0030300	ovulation	7	0.0013298	0.0013298	0.0013298	0.0013298	0.000874	0.0010923	0.658459
GO:0030300	regulation of actin filament depolymerization	7	0.5	0.5	0.5	0.5	0.0009595	0.001199	0.749735
GO:0030325	mammary gland development	7	0.0526316	0.0526316	0.0526316	0.0526316	0.0526316	0.0526316	0.995234
GO:0030325	microtubule polymerization or depolymerization	7	0.0076923	0.0076923	0.0076923	0.0076923	0.006436	0.0080321	0.950225
GO:0030330	regulation of microtubule polymerization or depolymerization	7	1	1	1	1	0.0019498	0.0024361	0.891514
GO:0030330	regulation of cell killing	7	0.0036232	0.0036232	0.0036232	0.0036232	0.0033333	0.0033333	0.5
GO:0030335	embryonic hindlimb morphogenesis	7	0.0037736	0.0037736	0.0037736	0.0037736	0.0006032	0.0007539	0.614112
GO:0030335	endocrine system development	7	0.0012788	0.0012788	0.0012788	0.0012788	0.0005335	0.0005335	0.5
GO:0030833	exocrine system development	7	0.0011287	0.0011287	0.0011287	0.0011287	0.0012369	0.0015456	0.711808
GO:0030833	negative regulation of T cell proliferation	7	0.0009191	0.0009191	0.0009191	0.0009191	0.0007653	0.0009565	0.579449
GO:0031343	heme metabolism	7	0.0005453	0.0005453	0.0005453	0.0005453	0.0008368	0.0008368	0.5
GO:0031343	hormone biosynthesis	7	0.0029326	0.0029326	0.0029326	0.0029326	0.0023135	0.0028902	0.681872
GO:0031577	retinoic acid metabolism	7	0.0208333	0.0208333	0.0208333	0.0208333	0.0338983	0.0338983	0.964257
GO:0031577	cholesterol homeostasis	7	0.0117647	0.0117647	0.0117647	0.0117647	0.0050697	0.0063291	0.947564
GO:0035058	defense response to pathogen	7	0.5	0.5	0.5	0.5	0.0005099	0.0006373	0.749735
GO:0035058	defense response to pathogenic bacteria	7	0.1	0.1	0.1	0.1	0.0007799	0.0009747	0.755694
GO:0042095	glycerolipid biosynthesis	7	0.0050505	0.0050505	0.0050505	0.0050505	0.006462	0.0080645	0.940826
GO:0042095	isotype switching	7	0.012987	0.012987	0.012987	0.012987	0.0162272	0.020202	0.977423
GO:0042104	cellular respiration	7	0.25	0.25	0.25	0.25	0.0264026	0.0327869	0.991792
GO:0042104	negative regulation of neuron differentiation	7	0.04	0.04	0.04	0.04	0.047619	0.047619	0.990466
GO:0042306	diacylglycerol metabolism	7	0.0006592	0.0006592	0.0006592	0.0006592	0.0007787	0.0009732	0.527535
GO:0042306	membrane lipid catabolism	7	0.0003405	0.0003405	0.0003405	0.0003405	0.0006285	0.0006285	0.5
GO:0042364	glycerol ether biosynthesis	7	0.0024155	0.0024155	0.0024155	0.0024155	0.0027064	0.0027064	0.5
GO:0042364	myoblast development	7	0.0021322	0.0021322	0.0021322	0.0021322	0.0014511	0.0018132	0.792241
GO:0042420	myoblast maturation	7	0.0263158	0.0263158	0.0263158	0.0263158	0.0029707	0.0037106	0.923948
GO:0042420	regulation of protein secretion	7	0.0017825	0.0017825	0.0017825	0.0017825	0.000914	0.0011422	0.586798
GO:0042423	T cell receptor signaling pathway	7	0.0126582	0.0126582	0.0126582	0.0126582	0.0102828	0.0128205	0.969354
GO:0042423	negative regulation of B cell activation	7	0.142857	0.142857	0.142857	0.142857	0.040404	0.05	0.994174
GO:0042424	detection of chemical stimulus during sensory perception	7	0.0016077	0.0016077	0.0016077	0.0016077	0.0010419	0.0013021	0.714721
GO:0042424	pigment cell differentiation	7	0.0003081	0.0003081	0.0003081	0.0003081	0.0006061	0.0006061	0.5
GO:0042430	actin filament bundle formation	7	0.25	0.25	0.25	0.25	0.25	0.25	0.999206
GO:0042430	cofactor catabolism	7	0.000994	0.000994	0.000994	0.000994	0.0006122	0.0007651	0.521181
GO:0042434	response to protein stimulus	7	0.0344828	0.0344828	0.0344828	0.0344828	0.0344828	0.0344828	0.992587
GO:0042434	sulfur amino acid metabolism	8	0.0018018	0.0018018	0.0018018	0.0018018	0.0006191	0.0007737	0.584723
GO:0042487	inactivation of MAPK activity	8	0.333333	0.333333	0.333333	0.333333	0.0006567	0.0008207	0.694665
GO:0042487	polysaccharide biosynthesis	8	0.0263158	0.0263158	0.0263158	0.0263158	0.0350877	0.0434783	0.989274
GO:0042516	induction of an organ	8	0.005814	0.005814	0.005814	0.005814	0.0013371	0.0016708	0.819169
GO:0042516	type IIa hypersensitivity	8	0.0003374	0.0003374	0.0003374	0.0003374	0.0006085	0.0006085	0.5
GO:0042558	regulation of type IIa hypersensitivity	8	0.0008482	0.0008482	0.0008482	0.0008482	0.000795	0.0009935	0.57784
GO:0042558	positive regulation of type IIa hypersensitivity	8	0.0014409	0.0014409	0.0014409	0.0014409	0.000426	0.0005325	0.594081
GO:0042990	cAMP biosynthesis	8	0.0045249	0.0045249	0.0045249	0.0045249	0.0017925	0.0022396	0.852926
GO:0042990	imprinting	8	0.0004255	0.0004255	0.0004255	0.0004255	0.000624	0.000624	0.5
GO:0042991	mRNA catabolism	8	0.025	0.025	0.025	0.025	0.0032481	0.0040568	0.929839
GO:0042991	protein amino acid N-linked glycosylation	8	0.001287	0.001287	0.001287	0.001287	0.0008481	0.0010599	0.647643
GO:0043064	triacylglycerol metabolism	8	1	1	1	1	0.0094899	0.0118343	0.749603
GO:0043064	leukotriene metabolism	8	0.0196078	0.0196078	0.0196078	0.0196078	0.0304183	0.0377358	0.986626
GO:0043350	lipid transport	8	0.0034247	0.0034247	0.0034247	0.0034247	0.0036563	0.0045662	0.90376
GO:0043350	striated muscle contraction	8	0.0004798	0.0004798	0.0004798	0.0004798	0.0006729	0.0006729	0.5
GO:0043410	complement activation	8	0.0006293	0.0006293	0.0006293	0.0006293	0.0008258	0.001032	0.533492
GO:0043410	lysosome organization and biogenesis	8	0.0036496	0.0036496	0.0036496	0.0036496	0.0005339	0.0005339	0.5
GO:0043450	mitotic checkpoint	8	0.0003092	0.0003092	0.0003092	0.0003092	0.0003092	0.0003092	0.511517
GO:0043450	heterophilic cell adhesion	8	0.0005426	0.0005426	0.0005426	0.0005426	0.0006709	0.0006709	0.5
GO:0043550	negative regulation of cell adhesion	8	0.0010152	0.0010152	0.0010152	0.0010152	0.000772	0.0009648	0.595579
GO:0043550	G-protein signaling, adenylate cyclase inhibiting pathway	8	0.0011792	0.0011792	0.0011792	0.0011792	0.0005915	0.0005915	0.5
GO:0043551	elevation of cytosolic calcium ion concentration	8	0.0022371	0.0022371	0.0022371	0.0022371	0.0007803	0.0009751	0.588761
GO:0043551	activation of JNK activity	8	0.0003051	0.0003051	0.0003051	0.0003051	0.0005954	0.0005954	0.5
GO:0043552	tyrosine phosphorylation of STAT protein	8	0.0056497	0.0056497	0.0056497	0.0056497	0.0007768	0.0009709	0.624371
GO:0043552	synaptogenesis	8	0.0019231	0.0019231	0.0019231	0.0019231	0.0005977	0.0005977	0.5
GO:0044247	neuromuscular junction development	8	0.0021186	0.0021186	0.0021186	0.0021186	0.0009867	0.001233	0.723193
GO:0044247	dosage compensation	8	0.001182	0.001182	0.001182	0.001182	0.0012436	0.001554	0.717955
GO:0045084	tRNA processing	8	0.001385	0.001385	0.001385	0.001385	0.0006848	0.0008558	0.595843
GO:0045084	bile acid metabolism	8	0.0069444	0.0069444	0.0069444	0.0069444	0.0020315	0.0025381	0.877119
GO:0045109	fibroblast growth factor receptor signaling pathway	8	0.0769231	0.0769231	0.0769231	0.0769231	0.0769231	0.0769231	0.996823
GO:0045109	male gonad development	8	0.001297	0.001297	0.001297	0.001297	0.0009474	0.0009474	0.5
GO:0045123	detection of chemical stimulus	8	0.2	0.2	0.2	0.2	0.0268456	0.0333333	0.991726
GO:0045123	response to mechanical stimulus	8	0.0434783	0.0434783	0.0434783	0.0434783	0.0014381	0.0017969	0.850503
GO:0045132	specification of organ identity	8	0.0114943	0.0114943	0.0114943	0.0114943	0.0047962	0.005988	0.940958
GO:0045132	energy coupled proton transport, down electrochemical gradient	8	0.0175439	0.0175439	0.0175439	0.0175439	0.0089087	0.0111111	0.97067
GO:0045214	ATP synthesis coupled proton transport	8	0.0153846	0.0153846	0.0153846	0.0153846	0.0101523	0.0126582	0.970876
GO:0045214	calcium-dependent cell-cell adhesion	8	0.0014903	0.0014903	0.0014903	0.0014903	0.0009971	0.0012461	0.72206
GO:0045342	histone methylation	8	0.333333	0.333333	0.333333	0.333333	0.0112202	0.013986	0.957638
GO:0045342	protein amino acid prenylation	8	0.0075758	0.0075758	0.0075758	0.0075758	0.0114613	0.0142857	0.964645
GO:0045346	establishment of cell polarity	8	0.0454545	0.0454545	0.0454545	0.0454545	0.0051847	0.0064725	0.955917
GO:0045346	peptide hormone secretion	8	0.333333	0.333333	0.333333	0.333333	0.0174672	0.0217391	0.74861
GO:0045408	proteoglycan biosynthesis	8	0.0131579	0.0131579	0.0131579	0.0131579	0.0061397	0.0076628	0.957374
GO:0045408	keratinocyte differentiation	8	0.0102041	0.0102041	0.0102041	0.0102041	0.0037071	0.0046296	0.936374
GO:0045648	positive regulation of B cell proliferation	8	0.00271	0.00271	0.00271	0.00271	0.0021175	0.0026455	0.655878
GO:0045648	"RNA 3'-end processing"	8	0.009901	0.009901	0.009901	0.009901	0.0012311	0.0015385	0.814817
GO:0045736	"mRNA 3'-end processing"	8	0.0526316	0.0526316	0.0526316	0.0526316	0.0023168	0.0028944	0.906473
GO:0045736	regulation of neurophysiological process	8	0.0666667	0.0666667	0.0666667	0.0666667	0.0740741	0.0909091	0.995498
GO:0045745	hindlimb morphogenesis	8	0.001002	0.001002	0.001002	0.001002	0.0017094	0.0017094	0.5
GO:0045745	pigment metabolism	8	0.0004314	0.0004314	0.0004314	0.0004314	0.000536	0.000536	0.5
GO:0045773	anagen	8	0.0022883	0.0022883	0.0022883	0.0022883	0.0036069	0.0045045	0.88377
GO:0045773	embryonic digit morphogenesis	8	0.0011574	0.0011574	0.0011574	0.0011574	0.0008428	0.0008428	0.5
GO:0045778	eating behavior	8	0.025641	0.025641	0.025641	0.025641	0.0029817	0.0037244	0.908525
GO:0045778	proteasomal ubiquitin-dependent protein catabolism	8	0.0105263	0.0105263	0.0105263	0.0105263	0.0033333	0.0033333	0.5
GO:0045785	biopolymer biosynthesis	8	0.0416667	0.0416667	0.0416667	0.0416667	0.0005106	0.0006382	0.771181
GO:0045785	negative regulation of MAPK activity	8	0.0009251	0.0009251	0.0009251	0.0009251	0.0011319	0.0014144	0.670021
GO:0045806	regulation of RNA stability	8	1	1	1	1	0.0032814	0.0040984	0.748345
GO:0045806	regulation of JNK activity	8	0.0003339	0.0003339	0.0003339	0.0003339	0.0006464	0.0006464	0.5
GO:0045834	positive regulation of JNK activity	8	0.000429	0.000429	0.000429	0.000429	0.0007794	0.0007794	0.5
GO:0045834	negative thymic T cell selection	8	0.0070922	0.0070922	0.0070922	0.0070922	0.001103	0.0013784	0.789592
GO:0046148	regulation of B cell differentiation	8	0.002045	0.002045	0.002045	0.002045	0.0006684	0.0008354	0.618745
GO:0046148	positive regulation of myeloid cell differentiation	8	0.0031447	0.0031447	0.0031447	0.0031447	0.0037157	0.0046404	0.901218
GO:0046356	cGMP metabolism	8	1	1	1	1	0.0625	0.0769231	0.996757
GO:0046356	development of primary male sexual characteristics	8	0.0769231	0.0769231	0.0769231	0.0769231	0.057971	0.0714286	0.994968
GO:0046456	immunoglobulin secretion	8	0.0002774	0.0002774	0.0002774	0.0002774	0.0002774	0.0002774	0.5
GO:0046456	eye morphogenesis (sensu Vertebrata)	8	0.0005411	0.0005411	0.0005411	0.0005411	0.0006658	0.0006658	0.5
GO:0046489	eye morphogenesis (sensu Mammalia)	8	0.0033223	0.0033223	0.0033223	0.0033223	0.0034364	0.0034364	0.5
GO:0046489	neuron fate commitment	8	0.0014409	0.0014409	0.0014409	0.0014409	0.0005226	0.0006532	0.503046
GO:0046626	negative regulation of inflammatory response	8	0.0002856	0.0002856	0.0002856	0.0002856	0.0005711	0.0005711	0.5
GO:0046626	regulation of synaptic transmission	8	0.001056	0.001056	0.001056	0.001056	0.0015186	0.0018975	0.735434
GO:0046631	regulation of calcium-mediated signaling	8	0.1	0.1	0.1	0.1	0.004899	0.0061162	0.971935
GO:0046631	positive regulation of calcium-mediated signaling	8	0.0063694	0.0063694	0.0063694	0.0063694	0.0069991	0.0087336	0.949285
GO:0046851	regulation of blood vessel size	8	0.0128205	0.0128205	0.0128205	0.0128205	0.0005365	0.0005365	0.5
GO:0046851	sensory perception of bitter taste	8	0.0128205	0.0128205	0.0128205	0.0128205	0.0004578	0.0005722	0.527277
GO:0046852	cytosolic calcium ion homeostasis	8	0.0113636	0.0113636	0.0113636	0.0113636	0.0031056	0.0031056	0.5
GO:0046852	regulation of transmission of nerve impulse	8	0.025	0.025	0.025	0.025	0.0030326	0.0037879	0.910024
GO:0048005	protein import into nucleus, translocation	9	0.0005339	0.0005339	0.0005339	0.0005339	0.0009372	0.0009372	0.5
GO:0048005	ovarian follicle development	9	0.111111	0.111111	0.111111	0.111111	0.166667	0.166667	0.997484
GO:0048009	response to hypoxia	9	1	1	1	1	1	1	1
GO:0048009	B cell homeostasis	9	1	1	1	1	0.347826	0.4	0.999537
GO:0048168	acetyl-CoA metabolism	9	0.0021231	0.0021231	0.0021231	0.0021231	0.0025699	0.0032103	0.855573
GO:0048168	RNA export from nucleus	9	0.004878	0.004878	0.004878	0.004878	0.0062598	0.0078125	0.939354
GO:0048704	acyl-CoA metabolism	9	0.0909091	0.0909091	0.0909091	0.0909091	0.0041068	0.0051282	0.947644
GO:0048704	glycolipid metabolism	9	1	1	1	1	0.166667	0.2	0.998941
GO:0048706	one-carbon compound metabolism	9	0.1	0.1	0.1	0.1	0.0043644	0.0054496	0.950821
GO:0048706	water transport	9	1	1	1	1	0.242424	0.285714	0.999272
GO:0048806	membrane fusion	9	0.005988	0.005988	0.005988	0.005988	0.0032814	0.0040984	0.913622
GO:0048806	plasma membrane organization and biogenesis	9	0.0169492	0.0169492	0.0169492	0.0169492	0.0019427	0.0024272	0.883408
GO:0050678	epidermal growth factor receptor signaling pathway	9	0.0029851	0.0029851	0.0029851	0.0029851	0.0043644	0.0054496	0.907466
GO:0050678	adenylate cyclase activation	9	0.0019881	0.0019881	0.0019881	0.0019881	0.0028592	0.0035714	0.85964
GO:0050854	nucleoside metabolism	9	0.0007704	0.0007704	0.0007704	0.0007704	0.0008745	0.0008745	0.5
GO:0050854	sterol biosynthesis	9	0.0006978	0.0006978	0.0006978	0.0006978	0.00096	0.0011998	0.58991
GO:0050856	negative regulation of angiogenesis	9	0.0037037	0.0037037	0.0037037	0.0037037	0.0032349	0.0040404	0.899854
GO:0050856	negative regulation of protein biosynthesis	9	0.000429	0.000429	0.000429	0.000429	0.0008569	0.0008569	0.5
GO:0050905	actin filament polymerization	9	0.0555556	0.0555556	0.0555556	0.0555556	0.0044248	0.0055249	0.950093
GO:0050905	regulation of Wnt receptor signaling pathway	9	0.333333	0.333333	0.333333	0.333333	0.0136054	0.0169492	0.984375
GO:0050918	sphingolipid biosynthesis	9	0.0033784	0.0033784	0.0033784	0.0033784	0.0022124	0.0022124	0.5
GO:0050918	sperm motility	9	0.0011351	0.0011351	0.0011351	0.0011351	0.0005698	0.0005698	0.5
GO:0050920	negative regulation of cell migration	9	0.0011325	0.0011325	0.0011325	0.0011325	0.0005716	0.0005716	0.5
GO:0050920	intracellular receptor-mediated signaling pathway	9	0.0018762	0.0018762	0.0018762	0.0018762	0.0010168	0.0012706	0.721398
GO:0050921	induction	9	0.0012346	0.0012346	0.0012346	0.0012346	0.0009682	0.0012099	0.674345
GO:0050921	positive regulation of cyclase activity	9	0.0011628	0.0011628	0.0011628	0.0011628	0.0005709	0.0005709	0.5
GO:0050926	negative regulation of cellular biosynthesis	9	0.0011325	0.0011325	0.0011325	0.0011325	0.0005724	0.0005724	0.5
GO:0050926	fluid transport	9	0.0019493	0.0019493	0.0019493	0.0019493	0.0008366	0.0010455	0.679158
GO:0050927	cilium biogenesis	9	0.0011377	0.0011377	0.0011377	0.0011377	0.0022222	0.0022222	0.5
GO:0050927	eye photoreceptor cell development	9	0.0036232	0.0036232	0.0036232	0.0036232	0.0005716	0.0005716	0.5
GO:0050930	fear response	9	0.0035336	0.0035336	0.0035336	0.0035336	0.0005711	0.0005711	0.5
GO:0050930	regulation of I-kappaB kinase/NF-kappaB cascade	9	0.0014706	0.0014706	0.0014706	0.0014706	0.0005501	0.0006875	0.524232
GO:0050951	positive regulation of interleukin-2 biosynthesis	9	0.0555556	0.0555556	0.0555556	0.0555556	0.0030972	0.0038685	0.938377
GO:0050951	intermediate filament cytoskeleton organization and biogenesis	9	0.0217391	0.0217391	0.0217391	0.0217391	0.0011091	0.001386	0.803231
GO:0050974	cell-cell signaling during cell fate commitment	9	0.0017953	0.0017953	0.0017953	0.0017953	0.0016383	0.0020471	0.797392
GO:0050974	positive regulation of T cell differentiation	9	0.0008993	0.0008993	0.0008993	0.0008993	0.0007251	0.0009062	0.550252
GO:0051052	regulation of osteoblast differentiation	9	0.0009017	0.0009017	0.0009017	0.0009017	0.0010225	0.0010225	0.5
GO:0051052	regulation of adenylate cyclase activity	9	0.5	0.5	0.5	0.5	0.0298507	0.037037	0.993048
GO:0051053	positive regulation of adenylate cyclase activity	9	0.0059172	0.0059172	0.0059172	0.0059172	0.0024555	0.0030675	0.891713
GO:0051053	regulation of survival gene product activity	9	0.333333	0.333333	0.333333	0.333333	0.102564	0.125	0.997617
GO:0051057	regulation of JNK cascade	9	0.0011507	0.0011507	0.0011507	0.0011507	0.0017418	0.0021763	0.763701
GO:0051057	regulation of JAK-STAT cascade	9	0.0081301	0.0081301	0.0081301	0.0081301	0.0057845	0.0072202	0.947431
GO:0051235	hair follicle maturation	9	0.0022222	0.0022222	0.0022222	0.0022222	0.0009464	0.0011827	0.716971
GO:0051235	nucleic acid transport	9	0.010101	0.010101	0.010101	0.010101	0.0023269	0.002907	0.896186
GO:0051640	RNA transport	9	0.0048544	0.0048544	0.0048544	0.0048544	0.0024555	0.0030675	0.886815
GO:0051640	positive regulation of axonogenesis	9	0.0065359	0.0065359	0.0065359	0.0065359	0.001207	0.0015083	0.804555
GO:0000097	regulation of synapse structure and function	9	0.0066225	0.0066225	0.0066225	0.0066225	0.0007784	0.0009728	0.708157
GO:0000097	intestinal absorption	9	0.0005219	0.0005219	0.0005219	0.0009597	0.0010471	0.0010471	0.5
GO:0001504	establishment of RNA localization	9	0.03125	0.03125	0.03125	0.03125	0.0026464	0.0033058	0.916049
GO:0001504	regulation of RNA metabolism	9	0.0077519	0.0077519	0.0077519	0.0066519	0.0025548	0.0031915	0.889168
GO:0001573	positive regulation of lyase activity	9	0.0588235	0.0588235	0.0588235	0.0588235	0.0559441	0.0689655	0.994306
GO:0001573	two-component signal transduction system (phosphorelay)	10	1	1	1	0.002849	0.0029873	0.0037313	0.882901
GO:0001773	spliceosome assembly	10	0.0055249	0.0055249	0.0055249	0.0055249	0.0024147	0.0030166	0.888705
GO:0001773	telomere maintenance	10	1	1	1	0.0102389	0.0116845	0.0145631	0.970824
GO:0001836	cartilage condensation	10	0.0004274	0.0004274	0.0004274	0.0004274	0.0007474	0.0007474	0.5
GO:0001836	ureteric bud branching	10	0.0217391	0.0217391	0.0217391	0.0175439	0.0009883	0.0012351	0.774453
GO:0001837	mesoderm formation	10	0.0045455	0.0045455	0.0045455	0.0045455	0.0009959	0.0012446	0.758475
GO:0001837	cell fate specification	10	0.0344828	0.0344828	0.0344828	0.0076628	0.0070755	0.0070755	0.5
GO:0001933	neural crest cell migration	10	0.0015974	0.0015974	0.0015974	0.0015974	0.0011953	0.0014937	0.656713
GO:0001933	placenta development	10	0.0046948	0.0046948	0.0046948	0.0005454	0.0007185	0.0008979	0.624823
GO:0006044	fast regulation of arterial pressure	10	0.008	0.008	0.008	0.008	0.0009503	0.0011876	0.760858
GO:0006044	regulation of blood pressure by hormones	10	0.0096154	0.0096154	0.0096154	0.0011472	0.0013375	0.0016713	0.717426
GO:0006072	aminoglycan metabolism	10	0.0232558	0.0232558	0.0232558	0.0232558	0.0007903	0.0009877	0.726635
GO:0006072	pyruvate metabolism	10	0.0024038	0.0024038	0.0024038	0.0024038	0.0015739	0.0019666	0.810646
GO:0006195	protein amino acid O-linked glycosylation	10	1	1	1	1	0.0005599	0.0006998	0.757744
GO:0006195	protein export from nucleus	10	0.0015106	0.0015106	0.0015106	0.0015106	0.0018128	0.002265	0.795816
GO:0006220	oxidoreduction coenzyme metabolism	10	0.0084746	0.0084746	0.0084746	0.0084746	0.0006489	0.000811	0.658236
GO:0006220	nicotinamide metabolism	10	0.0025707	0.0025707	0.0025707	0.0028011	0.0027291	0.0034091	0.841852
GO:0006221	superoxide metabolism	10	0.0008319	0.0008319	0.0008319	0.0008319	0.0010895	0.0013615	0.646716
GO:0006221	spindle organization and biogenesis	10	0.0046948	0.0046948	0.0046948	0.0033956	0.001152	0.0014395	0.736626
GO:0006298	smoothened signaling pathway	10	1	1	1	1	1	1	1
GO:0006298	sex determination	10	1	1	1	1	0.705882	0.75	0.999912
GO:0006367	respiratory gaseous exchange	10	0.0017007	0.0017007	0.0017007	0.0017007	0.001056	0.001056	0.5
GO:0006367	apoptotic mitochondrial changes	10	0.0005368	0.0005368	0.0005368	0.000834	0.0010676	0.0010676	0.5
GO:0006610	aromatic amino acid family metabolism	10	1	1	1	1	0.615385	0.666667	0.999801
GO:0006610	response to UV	10	1	1	1	0.6	0.0037831	0.0047244	0.840395
GO:0006760	RNA modification	10	0.0027322	0.0027322	0.0027322	0.0027322	0.0009671	0.0009671	0.5
GO:0006760	neural crest cell development	10	1	1	1	0.0074813	0.0011603	0.00145	0.796698
GO:0006826	neural crest cell differentiation	10	0.0008446	0.0008446	0.0008446	0.0008446	0.0010097	0.0012618	0.633739
GO:0006826	regulation of exocytosis	10	0.0032362	0.0032362	0.0032362	0.0016788	0.0024306	0.0030364	0.807115
GO:0006835	reproductive behavior	10	0.003003	0.003003	0.003003	0.003003	0.0045977	0.0045977	0.5
GO:0006835	hexose biosynthesis	10	0.0010493	0.0010493	0.0010493	0.0015314	0.0012136	0.0012136	0.5
GO:0006857	pyridine nucleotide metabolism	10	1	1	1	1	1	1	1
GO:0006857	B cell mediated immunity	10	1	1	1	1	0.0014015	0.0017513	0.833201
GO:0006921	glycosaminoglycan metabolism	10	0.0147059	0.0147059	0.0147059	0.0147059	0.0024899	0.0031104	0.90625
GO:0006921	regulation of axon extension	10	0.0026178	0.0026178	0.0026178	0.0019048	0.0016779	0.0020964	0.770922
GO:0006958	midbrain development	10	0.0769231	0.0769231	0.0769231	0.0769231	0.0009555	0.001194	0.744043
GO:0006958	hindbrain development	10	0.0017036	0.0017036	0.0017036	0.0017036	0.0032841	0.0032841	0.912474
GO:0006970	embryonic heart tube development	10	0.0039526	0.0039526	0.0039526	0.0039526	0.0017937	0.0017937	0.5
GO:0006970	negative regulation of locomotion	10	0.0008143	0.0008143	0.0008143	0.0007024	0.0011234	0.0014038	0.5192
GO:0007026	biogenic amine biosynthesis	10	0.0004344	0.0004344	0.0004344	0.0004344	0.0005674	0.0005674	0.5
GO:0007026	biogenic amine catabolism	10	0.0030395	0.0030395	0.0030395	0.0032432	0.0009194	0.001149	0.700124
GO:0007034	regulation of osteoclast differentiation	10	0.0005522	0.0005522	0.0005522	0.0005522	0.0005831	0.0005831	0.5
GO:0007034	negative regulation of growth	10	0.0037037	0.0037037	0.0037037	0.0004315	0.0006849	0.0008559	0.506003
GO:0007044	cAMP metabolism	10	0.0066225	0.0066225	0.0066225	0.0066225	0.0012907	0.0016129	0.816208
GO:0007044	alcohol biosynthesis	10	0.0047619	0.0047619	0.0047619	0.0065934	0.0025147	0.0031414	0.87756
GO:0007098	monosaccharide biosynthesis	10	0.0068493	0.0068493	0.0068493	0.0068493	0.0076702	0.0095694	0.95339
GO:0007098	glycerophospholipid biosynthesis	10	0.0208333	0.0208333	0.0208333	0.0118577	0.0024331	0.0030395	0.89782
GO:0007140	negative regulation of lymphocyte proliferation	10	0.0714286	0.0714286	0.0714286	0.0714286	0.0108401	0.0135135	0.981131
GO:0007140	negative regulation of neurogenesis	10	0.010989	0.010989	0.010989	0.0068027	0.0023543	0.0029412	0.882945
GO:0007212	positive regulation of neurogenesis	10	0.0084034	0.0084034	0.0084034	0.0084034	0.0057845	0.0072202	0.948107
GO:0007212	endocrine physiological process	10	0.0092593	0.0092593	0.0092593	0.0092593	0.0007541	0.0009425	0.705111
GO:0007379	detection of stimulus during sensory perception	10	0.0172414	0.0172414	0.0172414	0.0172414	0.0208877	0.025974	0.982521
GO:0007379	negative regulation of cell motility	10	0.0078125	0.0078125	0.0078125	0.0037453	0.001544	0.0019293	0.841455
GO:0008215	DNA damage checkpoint	11	0.0006854	0.0006854	0.0006854	0.0006854	0.0011364	0.0011364	0.5
GO:0008215	formation of primary germ layer	11	0.001139	0.001139	0.001139	0.0009012	0.0012433	0.0015536	0.605579
GO:0008625	eye photoreceptor cell differentiation	11	0.0008278	0.0008278	0.0008278	0.0008278	0.0007595	0.0009492	0.561441
GO:0008625	cell killing	11	0.0042194	0.0042194	0.0042194	0.0007839	0.0006352	0.0007939	0.56047
GO:0008630	immune cell mediated cytotoxicity	11	1	1	1	1	0.0028902	0.0036101	0.926841
GO:0008630	proteoglycan metabolism	11	0.025641	0.025641	0.025641	0.0425532	0.0007303	0.0009127	0.820268
GO:0008631	glycerol metabolism	11	0.166667	0.166667	0.166667	0.166667	0.0033361	0.0041667	0.936043
GO:0008631	rRNA processing	11	0.0048309	0.0048309	0.0048309	0.0014815	0.0019286	0.0024096	0.782927
GO:0009066	RNA catabolism	11	0.0004803	0.0004803	0.0004803	0.0004803	0.000647	0.000647	0.5
GO:0009066	RNA localization	11	0.0016949	0.0016949	0.0016949	0.000777	0.0009194	0.001149	0.547493
GO:0009067	polyamine metabolism	11	0.0029674	0.0029674	0.0029674	0.0029674	0.0008813	0.0011013	0.715307
GO:0009067	glutathione metabolism	11	0.0005402	0.0005402	0.0005402	0.0006981	0.0009702	0.0009702	0.5
GO:0009074	phagocytosis, recognition	11	0.0238095	0.0238095	0.0238095	0.0238095	0.0053227	0.0066445	0.954979
GO:0009074	vacuole organization and biogenesis	11	0.0029155	0.0029155	0.0029155	0.0009656	0.0013353	0.0016685	0.674347
GO:0009110	regulation of mitosis	11	0.0007686	0.0007686	0.0007686	0.0007686	0.0007738	0.0009671	0.55429
GO:0009110	integrin-mediated signaling pathway	11	0.0013298	0.0013298	0.0013298	0.0019443	0.0014551	0.0018182	0.720339
GO:0009134	ionic insulation of neurons by glial cells	11	1	1	1	1	0.0021147	0.002642	0.89996
GO:0009134	regulation of progression through mitotic cell cycle	11	0.0020619	0.0020619	0.0020619	0.00271	0.0009598	0.0011995	0.68803
GO:0009185	pregnancy	11	0.0128205	0.0128205	0.0128205	0.0128205	0.0007506	0.0009381	0.707892
GO:0009185	memory	11	0.0048077	0.0048077	0.0048077	0.0028116	0.0014081	0.0017595	0.784516
GO:0009225	regulation of actin polymerization and/or depolymerization	11	0.037037	0.037037	0.037037	0.037037	0.0005339	0.0006673	0.713652
GO:0009225	response to heat	11	0.0017668	0.0017668	0.0017668	0.0008693	0.0012401	0.0015496	0.627295
GO:0009261	negative regulation of biosynthesis	11	0.0025773	0.0025773	0.0025773	0.0025773	0.0016761	0.0020942	0.822611
GO:0009261	epidermal cell differentiation	11	0.0055866	0.0055866	0.0055866	0.0055866	0.0007806	0.0009756	0.705244
GO:0009409	gene silencing	11	0.0005018	0.0005018	0.0005018	0.0005018	0.0007321	0.0007321	0.5
GO:0009409	covalent chromatin modification	11	0.0006743	0.0006743	0.0006743	0.0008696	0.0011802	0.0011802	0.5
GO:0009620	histone modification	11	0.0035211	0.0035211	0.0035211	0.0035211	0.0035211	0.0035211	0.925073
GO:0009620	protein prenylation	11	0.0016367	0.0016367	0.0016367	0.0016367	0.0024002	0.0029985	0.831215
GO:0009948	sensory perception of pain	11	0.0149254	0.0149254	0.0149254	0.0149254	0.0253165	0.0253165	0.982521
GO:0009948	calcium-mediated signaling	11	0.04	0.04	0.04	0.0566038	0.0201005	0.025	0.985346
GO:0009954	polyol metabolism	11	0.0111111	0.0111111	0.0111111	0.0111111	0.0066778	0.0083333	0.9567
GO:0009954	bone mineralization	11	0.027027	0.027027	0.027027	0.0171429	0.0254237	0.0315789	0.981109
GO:0014013	antigen processing	11	0.0021277	0.0021277	0.0021277	0.0021277	0.0031153	0.0038911	0.870101
GO:0014013	neutrophil chemotaxis	11	0.015873	0.015873	0.015873	0.0139535	0.0007618	0.0009521	0.707274
GO:0015718	regulation of actin filament length	11	0.0068493	0.0068493	0.0068493	0.0068493	0.0018855	0.0023557	0.868644
GO:0015718	regulation of cyclase activity	11	0.0023095	0.0023095	0.0023095	0.0018951	0.0017349	0.0021676	0.770215
GO:0015893	dopamine metabolism	11	0.0009737	0.0009737	0.0009737	0.0009737	0.0009549	0.0011933	0.650026
GO:0015893	photoreceptor cell development	11	0.0056497	0.0056497	0.0056497	0.0030272	0.0017224	0.0021521	0.818061
GO:0016486	mechanoreceptor differentiation	11	0.0357143	0.0357143	0.0357143	0.0357143	0.0011917	0.0014892	0.722127
GO:0016486	myelination	11	0.0018975	0.0018975	0.0018975	0.0020761	0.0006896	0.0008618	0.584569
GO:0016601	cellular nerve ensheathment	11	0.0021978	0.0021978	0.0021978	0.0021978	0.0011114	0.0013889	0.749404
GO:0016601	antigen presentation, exogenous antigen via MHC class II	11	0.0030864	0.0030864	0.0030864	0.0033003	0.0008289	0.0010359	0.61114
GO:0016925	sulfur compound biosynthesis	11	0.333333	0.333333	0.333333	0.333333	0.444444	0.5	0.99947
GO:0016925	thymic T cell selection	11	1	1	1	0.0018304	0.0011855	0.0014815	0.666049
GO:0016998	regulation of interleukin-2 biosynthesis	11	1	1	1	1	1	1	1
GO:0016998	regulation of monocyte differentiation	11	0.001355	0.001355	0.001355	0.0007952	0.001161	0.001161	0.5
GO:0017015	mesoderm morphogenesis	11	0.0014925	0.0014925	0.0014925	0.0014925	0.001182	0.0014771	0.732389
GO:0017015	developmental growth	11	0.001073	0.001073	0.001073	0.0009737	0.0014015	0.0017513	0.648526
GO:0017156	negative regulation of T cell activation	11	0.333333	0.333333	0.333333	0.333333	0.137931	0.166667	0.998411
GO:0017156	musculoskeletal movement	11	0.25	0.25	0.25	0.0032859	0.0031356	0.0039164	0.892523
GO:0018105	regulation of balance	11	0.0555556	0.0555556	0.0555556	0.0555556	0.0229885	0.0285714	0.991128
GO:0018105	sensory perception of taste	11	0.0666667	0.0666667	0.0666667	0.0638298	0.0318302	0.0394737	0.990378
GO:0018209	negative regulation of cell organization and biogenesis	11	0.015625	0.015625	0.015625	0.015625	0.0246914	0.0246914	0.989407
GO:0018209	protein polymerization	11	0.5	0.5	0.5	0.0263158	0.0333333	0.0333333	0.987023
GO:0030004	regulation of lyase activity	11	0.0020202	0.0020202	0.0020202	0.0020202	0.0019666	0.002457	0.827066
GO:0030004	patterning of blood vessels	12	0.0007513	0.0007513	0.0007513	0.0009575	0.0012845	0.0016051	0.579846
GO:0030048	cell fate determination	12	0.0015748	0.0015748	0.0015748	0.0015748	0.0017786	0.0022222	0.797206
GO:0030048	glucose catabolism	12	0.166667	0.166667	0.166667	0.0008985	0.0013184	0.0016474	0.691914
GO:0030238	amino sugar metabolism	12	0.0039062	0.0039062	0.0039062	0.0039062	0.0034217	0.0042735	0.904554
GO:0030238	oxidative phosphorylation	12	0.0069444	0.0069444	0.0069444	0.0069444	0.0020981	0.0026212	0.880363
GO:0030261	nucleotide-excision repair	12	0.0020492	0.0020492	0.0020492	0.0020492	0.0019263	0.0024067	0.825742
GO:0030261	transcription initiation	12	0.0038314	0.0038314	0.0038314	0.0020394	0.0021269	0.0026572	0.812853
GO:0030262	icosanoid metabolism	12	0.0080645	0.0080645	0.0080645	0.0080645	0.0011473	0.0014337	0.799258
GO:0030262	isoprenoid metabolism	12	0.0052632	0.0052632	0.0052632	0.003871	0.0033408	0.0041725	0.777189
GO:0030299	nucleoside phosphate metabolism	12	0.333333	0.333333	0.333333	0.333333	0.0064103	0.008	0.966896
GO:0030299	ATP biosynthesis	12	0.005	0.005	0.005	0.0013411	0.001058	0.0013222	0.683792
GO:0030308	regulation of pH	12	0.0003451	0.0003451	0.0003451	0.0003451	0.0006242	0.0006242	0.5
GO:0030308	G-protein signaling, coupled to IP3 second messenger (phospholipase C activating)	12	0.0023641	0.0023641	0.0023641	0.002453	0.0014542	0.0018171	0.763418
GO:0030433	nerve-nerve synaptic transmission	12	0.0035971	0.0035971	0.0035971	0.0035971	0.0027137	0.0033898	0.885461
GO:0030433	endoderm development	12	0.0011074	0.0011074	0.0011074	0.0010834	0.0011643	0.0014549	0.616525
GO:0030517	blood coagulation	12	0.0238095	0.0238095	0.0238095	0.0238095	0.0017945	0.0022422	0.739473
GO:0030517	regulation of G-protein coupled receptor protein signaling pathway	12	0.000605	0.000605	0.000605	0.0006506	0.0009288	0.0009288	0.5
GO:0030835	induction of apoptosis by extracellular signals	12	1	1	1	1	1	1	1
GO:0030835	amino acid biosynthesis	12	1	1	1	1	0.0021064	0.0026316	0.833201
GO:0031016	response to pathogenic bacteria	12	0.0044053	0.0044053	0.0044053	0.0044053	0.0038873	0.0048544	0.915784
GO:0031016	L-amino acid transport	12	0.0172414	0.0172414	0.0172414	0.0059406	0.0057637	0.0071942	0.936264
GO:0031069	hexose catabolism	12	0.0097087	0.0097087	0.0097087	0.0097087	0.004329	0.0054054	0.937765
GO:0031069	secondary metabolism	12	0.0020202	0.0020202	0.0020202	0.0027397	0.0013703	0.0017123	0.753796
GO:0031114	regulation of ossification	12	0.0344828	0.0344828	0.0344828	0.0344828	0.004329	0.004329	0.5
GO:0031114	DNA integrity checkpoint	12	0.0004327	0.0004327	0.0004327	0.0006154	0.0008496	0.0008496	0.5
GO:0031294	amino acid derivative catabolism	12	0.016129	0.016129	0.016129	0.016129	0.0057845	0.0072202	0.955508
GO:0031294	positive regulation of phosphorylation	12	0.012987	0.012987	0.012987	0.0147783	0.0039775	0.0049669	0.931409
GO:0031295	response to drug	12	0.0185185	0.0185185	0.0185185	0.0185185	0.0061397	0.0076628	0.958686
GO:0031295	alkene metabolism	12	0.002193	0.002193	0.002193	0.0023456	0.0008555	0.0010691	0.656073
GO:0035315	cellular lipid catabolism	12	0.0006892	0.0006892	0.0006892	0.0006892	0.0006892	0.0006892	0.5
GO:0035315	T cell selection	12	0.0037175	0.0037175	0.0037175	0.0037175	0.0012674	0.0012674	0.5
GO:0040015	intermediate filament-based process	12	0.0277778	0.0277778	0.0277778	0.0277778	0.0063341	0.0079051	0.962195
GO:0040015	fat cell differentiation	12	0.0142857	0.0142857	0.0142857	0.0121457	0.0031234	0.0039012	0.915519
GO:0040017	positive regulation of lymphocyte differentiation	12	0.0004739	0.0004739	0.0004739	0.0004739	0.0005329	0.0005329	0.5
GO:0040017	positive regulation of phosphate metabolism	12	0.0075188	0.0075188	0.0075188	0.0012826	0.0009162	0.001145	0.65422
GO:0042090	alcohol catabolism	12	0.0095238	0.0095238	0.0095238	0.0095238	0.0027558	0.0034423	0.733183
GO:0042090	monosaccharide catabolism	12	0.0045455	0.0045455	0.0045455	0.003881	0.0038873	0.0048544	0.89239
GO:0042226	embryonic eye morphogenesis	12	0.0454545	0.0454545	0.0454545	0.0454545	0.0034217	0.0042735	0.945776
GO:0042226	axon extension	12	0.0128205	0.0128205	0.0128205	0.0048465	0.0018907	0.0023622	0.765846
GO:0042267	positive regulation of peptidyl-tyrosine phosphorylation	12	0.333333	0.333333	0.333333	0.333333	0.0014711	0.0018382	0.855734
GO:0042267	negative regulation of transport	12	0.0012034	0.0012034	0.0012034	0.0012568	0.001698	0.0021216	0.696946
GO:0042269	behavioral interaction between organisms	12	1	1	1	1	0.615385	0.666667	0.999801
GO:0042269	regulation of action potential	13	1	1	1	0.2	0.0012831	0.0016034	0.831612
GO:0042491	vasculogenesis	13	0.0006452	0.0006452	0.0006452	0.0006452	0.0006452	0.0006452	0.5
GO:0042491	blastocyst development	13	0.0039526	0.0039526	0.0039526	0.0039526	0.0013441	0.0013441	0.5
GO:0042503	regulation of translational initiation	13	0.0066225	0.0066225	0.0066225	0.0066225	0.0032219	0.0040241	0.914592
GO:0042503	neutral lipid metabolism	13	1	1	1	0.0027149	0.0008283	0.0010352	0.737553
GO:0042756	acylglycerol metabolism	13	1	1	1	1	0.0223464	0.0277778	0.990665
GO:0042756	ceramide metabolism	13	0.000526	0.000526	0.000526	0.0008493	0.0010997	0.0010997	0.5
GO:0043011	vitamin A metabolism	13	0.005291	0.005291	0.005291	0.005291	0.0023406	0.002924	0.884931
GO:0043011	phagocytosis, engulfment	13	0.125	0.125	0.125	0.0150754	0.0084093	0.0104895	0.965484
GO:0043029	neuroblast proliferation	13	0.0119048	0.0119048	0.0119048	0.0119048	0.0150094	0.0186916	0.975106
GO:0043029	regulation of heart contraction	13	0.333333	0.333333	0.333333	0.0008392	0.0010095	0.0012616	0.662959
GO:0043408	nerve ensheathment	13	0.0004344	0.0004344	0.0004344	0.0004344	0.0007394	0.0007394	0.5
GO:0043408	response to virus	13	0.0032895	0.0032895	0.0032895	0.0010241	0.0008017	0.0008017	0.5
GO:0043488	glial cell differentiation	13	0.0131579	0.0131579	0.0131579	0.0131579	0.0018399	0.0022989	0.875199
GO:0043488	nucleobase, nucleoside, nucleotide and nucleic acid transport	13	0.2	0.2	0.2	0.0036364	0.0006437	0.0008045	0.634446
GO:0043523	rRNA metabolism	13	0.0034483	0.0034483	0.0034483	0.0034483	0.0014202	0.0017746	0.812765
GO:0043523	endosome transport	13	0.0013158	0.0013158	0.0013158	0.0016997	0.0007075	0.0008842	0.555967
GO:0043524	regulation of lipid metabolism	13	0.0034722	0.0034722	0.0034722	0.0034722	0.0005528	0.0006908	0.581899
GO:0043524	fatty acid oxidation	13	0.0047847	0.0047847	0.0047847	0.0011909	0.0012517	0.0015641	0.635505
GO:0044241	lamellipodium biogenesis	13	0.0032154	0.0032154	0.0032154	0.0032154	0.0008275	0.0010341	0.650887
GO:0044241	erythrocyte differentiation	13	0.0153846	0.0153846	0.0153846	0.0106007	0.0013814	0.0017261	0.65038
GO:0045047	osteoclast differentiation	13	0.005618	0.005618	0.005618	0.005618	0.0057637	0.0071942	0.93995
GO:0045047	interleukin-2 biosynthesis	13	1	1	1	0.0029441	0.0029433	0.0036765	0.883342
GO:0045059	amino acid derivative biosynthesis	13	0.142857	0.142857	0.142857	0.142857	0.047619	0.0588235	0.994968
GO:0045059	protein amino acid acylation	13	0.0054945	0.0054945	0.0054945	0.0049587	0.0046118	0.0057582	0.917196
GO:0045075	regulation of T cell differentiation	13	0.025	0.025	0.025	0.025	0.0105541	0.0131579	0.974974
GO:0045075	negative regulation of myeloid cell differentiation	13	0.0048544	0.0048544	0.0048544	0.0042674	0.002849	0.0035587	0.876854
GO:0045216	regulation of neuron differentiation	13	0.0004478	0.0004478	0.0004478	0.0004478	0.0007746	0.0007746	0.5
GO:0045216	male sex differentiation	13	0.009901	0.009901	0.009901	0.009901	0.0016327	0.0016327	0.5
GO:0045494	hormone secretion	13	0.142857	0.142857	0.142857	0.142857	0.0776699	0.0952381	0.99669
GO:0045494	activated T cell proliferation	13	0.2	0.2	0.2	0.047619	0.0044577	0.0055659	0.949682
GO:0045576	synapse organization and biogenesis	13	0.0051813	0.0051813	0.0051813	0.0051813	0.0019079	0.0023838	0.80004
GO:0045576	coagulation	13	0.0140845	0.0140845	0.0140845	0.0140845	0.0006193	0.000774	0.740797
GO:0045579	antigen receptor-mediated signaling pathway	13	0.0014472	0.0014472	0.0014472	0.0014472	0.0022422	0.0028011	0.814354
GO:0045579	cartilage development	13	0.0769231	0.0769231	0.0769231	0.0731707	0.0082361	0.010274	0.971751
GO:0045671	protein homooligomerization	13	0.0005003	0.0005003	0.0005003	0.0005003	0.0005767	0.0005767	0.5
GO:0045671	protein depolymerization	13	0.001996	0.001996	0.001996	0.001124	0.0006367	0.0007958	0.50565
GO:0045685	physiological interaction between organisms	13	0.0588235	0.0588235	0.0588235	0.0588235	0.0055827	0.0069686	0.960143
GO:0045685	positive regulation of protein amino acid phosphorylation	14	0.0023981	0.0023981	0.0023981	0.003517	0.0050912	0.0063559	0.884446
GO:0045763	DNA-dependent DNA replication	14	0.0012376	0.0012376	0.0012376	0.0012376	0.0008421	0.0008421	0.5
GO:0045763	fatty acid biosynthesis	14	0.0128205	0.0128205	0.0128205	0.0140845	0.0006472	0.0008088	0.675141
GO:0045787	glycerol ether metabolism	14	0.0021186	0.0021186	0.0021186	0.0021186	0.0030616	0.0038241	0.868644
GO:0045787	regulation of muscle contraction	14	0.0035971	0.0035971	0.0035971	0.0011884	0.0014327	0.0014327	0.5
GO:0045921	meiosis I	14	0.0005461	0.0005461	0.0005461	0.0005461	0.0006707	0.0006707	0.5
GO:0045921	establishment and/or maintenance of cell polarity	14	0.0004778	0.0004778	0.0004778	0.0004778	0.0008467	0.0008467	0.510064
GO:0046006	hemostasis	14	0.25	0.25	0.25	0.25	0.0316206	0.0392157	0.993181
GO:0046006	purine nucleoside triphosphate biosynthesis	14	0.0040323	0.0040323	0.0040323	0.0057803	0.0081522	0.0101695	0.929643
GO:0046330	nucleotide catabolism	14	0.0011351	0.0011351	0.0011351	0.0011351	0.0010363	0.0010363	0.5
GO:0046330	cyclic nucleotide biosynthesis	14	0.0006254	0.0006254	0.0006254	0.000878	0.0010187	0.0010187	0.5
GO:0046470	ribonucleoside triphosphate biosynthesis	14	0.0010194	0.0010194	0.0010194	0.0010194	0.000753	0.000753	0.548596
GO:0046470	purine ribonucleoside triphosphate biosynthesis	14	0.0007364	0.0007364	0.0007364	0.0007819	0.0010181	0.0012723	0.50309
GO:0046666	regulation of B cell proliferation	14	0.0204082	0.0204082	0.0204082	0.0204082	0.007286	0.0090909	0.964777
GO:0046666	response to pathogen	14	0.009434	0.009434	0.009434	0.001149	0.0016344	0.0020422	0.746027
GO:0046928	positive regulation of amino acid metabolism	14	0.0142857	0.0142857	0.0142857	0.0142857	0.0005881	0.000735	0.629966
GO:0046928	ATP metabolism	14	0.015625	0.015625	0.015625	0.0232558	0.0009014	0.0011265	0.754105
GO:0048002	glycerolipid metabolism	14	0.25	0.25	0.25	0.25	0.166667	0.2	0.998543
GO:0048002	sphingoid metabolism	14	0.142857	0.142857	0.142857	0.222222	0.3	0.3	0.998543
GO:0048144	photoreceptor cell differentiation	14	0.0123457	0.0123457	0.0123457	0.0123457	0.0027653	0.0034542	0.913003
GO:0048144	regulation of bone remodeling	14	0.0588235	0.0588235	0.0588235	0.0017016	0.0019993	0.0024979	0.815148
GO:0048145	synaptic vesicle transport	14	0.5	0.5	0.5	0.5	0.0035746	0.0044643	0.940877
GO:0048145	lymph node development	14	0.004902	0.004902	0.004902	0.005386	0.0070093	0.0087464	0.927613
GO:0048167	anatomical structure formation	14	0.002457	0.002457	0.002457	0.002457	0.0026954	0.003367	0.86785
GO:0048167	positive regulation of inflammatory response	14	0.0714286	0.0714286	0.0714286	0.0177515	0.0086207	0.0107527	0.967161
GO:0048291	protein oligomerization	14	0.0344828	0.0344828	0.0344828	0.0344828	0.0316206	0.0392157	0.989804
GO:0048291	transition metal ion transport	15	0.0048544	0.0048544	0.0048544	0.0040928	0.0024184	0.0030211	0.862288
GO:0048302	regulation of cell growth	15	0.0666667	0.0666667	0.0666667	0.0666667	0.0206186	0.025641	0.988083
GO:0048302	immune cell homeostasis	15	0.0169492	0.0169492	0.0169492	0.0186335	0.0145103	0.0180723	0.973517
GO:0048304	hair follicle development	15	0.005814	0.005814	0.005814	0.005814	0.0040241	0.0050251	0.924921
GO:0048304	catecholamine metabolism	15	0.03125	0.03125	0.03125	0.0253165	0.0100671	0.0125523	0.968882
GO:0048339	ribosome biogenesis	15	0.0126582	0.0126582	0.0126582	0.0126582	0.0126582	0.0126582	0.979349
GO:0048339	cell cycle arrest	15	0.005848	0.005848	0.005848	0.005848	0.0005792	0.0007239	0.611994
GO:0048477	aging	15	0.0097087	0.0097087	0.0097087	0.0097087	0.0004778	0.0005972	0.717757
GO:0048477	phototransduction	15	0.0004829	0.0004829	0.0004829	0.0009528	0.0010772	0.0010772	0.5
GO:0048488	protein secretion	15	0.0204082	0.0204082	0.0204082	0.0204082	0.0007765	0.0009704	0.739009
GO:0048488	mesenchymal cell development	15	0.0416667	0.0416667	0.0416667	0.0122449	0.0014829	0.001853	0.844633
GO:0048565	protein ubiquitination	15	0.0208333	0.0208333	0.0208333	0.0208333	0.0008769	0.0010959	0.752383
GO:0048565	phenol metabolism	15	0.0008396	0.0008396	0.0008396	0.0009461	0.001233	0.0015408	0.58351
GO:0048705	transition metal ion homeostasis	15	0.025	0.025	0.025	0.025	0.0384615	0.047619	0.989539
GO:0048705	epidermis morphogenesis	15	0.5	0.5	0.5	0.6	0.210526	0.25	0.999073
GO:0050673	mesenchymal cell differentiation	15	0.0013441	0.0013441	0.0013441	0.0013441	0.0009255	0.0009255	0.5
GO:0050673	regulation of phagocytosis	15	0.0037736	0.0037736	0.0037736	0.0045249	0.0024233	0.0030272	0.860346
GO:0050853	positive regulation of phagocytosis	15	0.2	0.2	0.2	0.2	0.0255591	0.031746	0.991525
GO:0050853	negative regulation of cell activation	15	0.0263158	0.0263158	0.0263158	0.0063694	0.0059642	0.0074442	0.931453
GO:0050982	organismal movement	15	0.25	0.25	0.25	0.25	0.014733	0.0183486	0.985434
GO:0050982	negative regulation of lymphocyte activation	15	0.0208333	0.0208333	0.0208333	0.0024019	0.002438	0.0030457	0.853858
GO:0051016	glycogen metabolism	16	1	1	1	1	1	1	1
GO:0051016	glucan metabolism	16	1	1	1	1	0.0021231	0.0026525	0.833201
GO:0051023	neurotransmitter transport	16	0.5	0.5	0.5	0.5	0.0963855	0.117647	0.997948
GO:0051023	caspase activation	16	0.0277778	0.0277778	0.0277778	0.027027	0.0141677	0.0176471	0.977401
GO:0051056	germ cell development	16	0.0003158	0.0003158	0.0003158	0.0003158	0.0005616	0.0005616	0.5
GO:0051056	fertilization (sensu Metazoa)	16	0.0021505	0.0021505	0.0021505	0.0013072	0.0006365	0.0007955	0.525247
GO:0051090	digestion	16	0.0035714	0.0035714	0.0035714	0.0035714	0.0040241	0.0050251	0.91062
GO:0051090	actin polymerization and/or depolymerization	16	0.0015456	0.0015456	0.0015456	0.0017534	0.0018803	0.0023493	0.75512
GO:0051091	insulin receptor signaling pathway	16	0.0007746	0.0007746	0.0007746	0.0007746	0.000744	0.0009298	0.54469
GO:0051091	nucleoside triphosphate biosynthesis	16	0.0016474	0.0016474	0.0016474	0.0016069	0.0016038	0.002004	0.744483
GO:0051092	purine ribonucleotide biosynthesis	16	0.0040816	0.0040816	0.0040816	0.0040816	0.0022644	0.0028289	0.881886
GO:0051092	purine ribonucleoside triphosphate metabolism	16	0.003876	0.003876	0.003876	0.0020094	0.0007721	0.0009649	0.710628
GO:0051130	fertilization	16	0.003937	0.003937	0.003937	0.003937	0.0007492	0.0009363	0.683925
GO:0051130	phosphoinositide metabolism	16	0.0043478	0.0043478	0.0043478	0.0027907	0.002448	0.0030581	0.846266
GO:0051223	immune cell chemotaxis	16	0.0007937	0.0007937	0.0007937	0.0007937	0.0008871	0.0011086	0.594478
GO:0051223	B cell proliferation	16	0.0015267	0.0015267	0.0015267	0.0014279	0.0019877	0.0024834	0.743335
GO:0051225	positive regulation of T cell proliferation	16	0.0007559	0.0007559	0.0007559	0.0007559	0.000769	0.0009611	0.549775
GO:0051225	neurotransmitter metabolism	16	0.0090909	0.0090909	0.0090909	0.0090909	0.0040858	0.005102	0.933991
GO:0051227	DNA damage response, signal transduction	16	0.0086207	0.0086207	0.0086207	0.0086207	0.0008817	0.0011019	0.69857
GO:0051227	myoblast differentiation	16	0.006993	0.006993	0.006993	0.006993	0.0006071	0.0007587	0.705773
GO:0051272	regulation of angiogenesis	16	0.0114943	0.0114943	0.0114943	0.0114943	0.0007653	0.0009565	0.711997
GO:0051272	embryonic organ morphogenesis	16	0.0010616	0.0010616	0.0010616	0.0012892	0.0014368	0.0017953	0.667108
GO:0051297	regulation of secretion	16	0.0142857	0.0142857	0.0142857	0.0142857	0.0036232	0.0045249	0.932601
GO:0051297	cell cycle checkpoint	17	0.0007123	0.0007123	0.0007123	0.0009545	0.001424	0.0017794	0.588983
GO:0051402	steroid biosynthesis	17	0.0035211	0.0035211	0.0035211	0.0035211	0.0006564	0.0008203	0.646253
GO:0051402	Notch signaling pathway	17	0.0111111	0.0111111	0.0111111	0.0023715	0.0018996	0.0023734	0.825124
GO:0051693	female gamete generation	17	1	1	1	1	1	1	1
GO:0051693	peripheral nervous system development	17	1	1	1	1	0.0020647	0.0025795	0.833201
GO:0000070	ribonucleoside triphosphate metabolism	17	0.0022222	0.0022222	0.0022222	0.0019443	0.0006569	0.000821	0.570092
GO:0000070	carbohydrate catabolism	17	0.0041667	0.0041667	0.0041667	0.0006595	0.0006526	0.0008157	0.556998
GO:0000080	organic acid biosynthesis	17	0.0005605	0.0005605	0.0005605	0.0009728	0.0009954	0.0009954	0.5
GO:0000080	epithelial cell differentiation	17	0.0044053	0.0044053	0.0044053	0.0012782	0.0006576	0.0008219	0.591435
GO:0000819	gliogenesis	17	0.0555556	0.0555556	0.0555556	0.0070671	0.0013239	0.0013239	0.5
GO:0000819	molting cycle	17	0.0005299	0.0005299	0.0005299	0.0007631	0.0008206	0.0008206	0.5
GO:0001580	glucose homeostasis	17	1	1	1	0.666667	0.75	0.75	0.999735
GO:0001580	hair cycle	17	1	1	1	1	1	1	0.999868
GO:0001659	positive regulation of caspase activity	17	0.0084034	0.0084034	0.0084034	0.0084034	0.0027605	0.0034483	0.907839
GO:0001659	pigmentation	17	0.008547	0.008547	0.008547	0.0040706	0.0039841	0.0049751	0.904396
GO:0001676	cellular carbohydrate catabolism	17	0.0909091	0.0909091	0.0909091	0.166667	0.0006718	0.0008396	0.831612
GO:0001676	carboxylic acid biosynthesis	17	0.2	0.2	0.2	0.25	0.0217391	0.027027	0.832141
GO:0001812	phosphoinositide-mediated signaling	17	1	1	1	1	0.0394089	0.0487805	0.995101
GO:0001812	pigmentation during development	17	0.0769231	0.0769231	0.0769231	0.0410959	0.0566038	0.0697674	0.993291
GO:0001818	Golgi vesicle transport	17	0.0285714	0.0285714	0.0285714	0.0150754	0.0105541	0.0131579	0.968485
GO:0001818	nuclear export	17	0.0013624	0.0013624	0.0013624	0.0017847	0.0006882	0.0008601	0.650729
GO:0001832	positive regulation of hydrolase activity	17	0.0454545	0.0454545	0.0454545	0.0082645	0.0024834	0.0031024	0.897158
GO:0001832	cytokinesis	18	0.5	0.5	0.5	0.0013061	0.0016873	0.0021082	0.773554
GO:0001892	ureteric bud development	18	0.0090909	0.0090909	0.0090909	0.0043541	0.0016311	0.002038	0.823093
GO:0001892	energy reserve metabolism	18	0.0588235	0.0588235	0.0588235	0.0119522	0.0048544	0.0060606	0.944238
GO:0001947	DNA modification	18	0.0217391	0.0217391	0.0217391	0.0217391	0.0085288	0.0106383	0.97067
GO:0001947	DNA alkylation	18	0.0204082	0.0204082	0.0204082	0.0134529	0.002287	0.0028571	0.893626
GO:0001991	DNA methylation	18	0.2	0.2	0.2	0.0041841	0.0008951	0.0011186	0.664062
GO:0001991	DNA recombination	18	0.0192308	0.0192308	0.0192308	0.0094044	0.0036342	0.0045386	0.923091
GO:0005978	negative regulation of protein kinase activity	18	0.0333333	0.0333333	0.0333333	0.0032	0.0008324	0.0008324	0.5
GO:0005978	protein amino acid methylation	18	0.0008905	0.0008905	0.0008905	0.000678	0.0008774	0.0008774	0.5
GO:0006020	water-soluble vitamin metabolism	18	0.010101	0.010101	0.010101	0.0058708	0.0008961	0.0011198	0.732698
GO:0006020	fat-soluble vitamin metabolism	18	0.5	0.5	0.5	0.0005916	0.0008061	0.0010074	0.666446
GO:0006041	mitochondrion organization and biogenesis	18	0.0010331	0.0010331	0.0010331	0.0011123	0.0014308	0.0017878	0.647864
GO:0006041	Ras protein signal transduction	18	0.0153846	0.0153846	0.0153846	0.0086455	0.0032241	0.0040268	0.913642
GO:0006182	spermatid development	18	1	1	1	1	0.0050804	0.0063425	0.95851
GO:0006182	cholesterol metabolism	18	1	1	1	0.5	0.0035746	0.0044643	0.934305
GO:0006302	blood pressure regulation	18	0.0008857	0.0008857	0.0008857	0.0007675	0.0009385	0.0011728	0.502383
GO:0006302	induction of apoptosis by intracellular signals	18	0.0011737	0.0011737	0.0011737	0.0017857	0.0010013	0.0010013	0.5
GO:0006308	phospholipid biosynthesis	18	0.0028249	0.0028249	0.0028249	0.0013245	0.0016411	0.0020506	0.740113
GO:0006308	amino acid catabolism	18	0.003012	0.003012	0.003012	0.0039113	0.0032284	0.0040323	0.871611
GO:0006342	purine nucleoside triphosphate metabolism	18	1	1	1	1	0.0008891	0.0011111	0.833377
GO:0006342	detection of light stimulus	18	1	1	1	1	0.0009912	0.0012386	0.832936
GO:0006378	antigen presentation, exogenous antigen	18	0.0769231	0.0769231	0.0769231	0.105263	0.0032111	0.0040107	0.952816
GO:0006378	B cell differentiation	18	0.2	0.2	0.2	0.1	0.0010632	0.0013286	0.827815
GO:0006406	neuron maturation	18	0.111111	0.111111	0.111111	0.0005784	0.0007341	0.0009174	0.664372
GO:0006406	menstrual cycle	18	0.0029326	0.0029326	0.0029326	0.0054795	0.0011643	0.0014549	0.706534
GO:0006505	defense response to bacteria	18	0.0019048	0.0019048	0.0019048	0.0026954	0.0032415	0.0040486	0.839601
GO:0006505	regulation of lymphocyte differentiation	18	0.0007042	0.0007042	0.0007042	0.0009618	0.0012052	0.001506	0.561501
GO:0006515	positive regulation of endocytosis	18	0.000956	0.000956	0.000956	0.0009401	0.0008399	0.0010497	0.515007
GO:0006515	regulation of axonogenesis	18	0.001218	0.001218	0.001218	0.0008889	0.0009554	0.0009554	0.5
GO:0006516	positive regulation of B cell activation	18	0.0032362	0.0032362	0.0032362	0.0020848	0.0010543	0.0013175	0.708642
GO:0006516	sphingolipid metabolism	19	0.0006423	0.0006423	0.0006423	0.0009602	0.0008855	0.0008855	0.5
GO:0006612	group transfer coenzyme metabolism	19	0.142857	0.142857	0.142857	0.0018645	0.0027045	0.0033784	0.850459
GO:0006612	response to oxidative stress	19	0.0032468	0.0032468	0.0032468	0.003861	0.0043526	0.0054348	0.890243
GO:0006687	G-protein signaling, adenylate cyclase activating pathway	19	0.047619	0.047619	0.047619	0.0012547	0.0017616	0.002201	0.772775
GO:0006687	Rho protein signal transduction	19	0.0086207	0.0086207	0.0086207	0.0032787	0.0017905	0.0022371	0.831435
GO:0006695	adult locomotory behavior	19	0.166667	0.166667	0.166667	0.0138249	0.0018371	0.0022953	0.875
GO:0006695	purine ribonucleotide metabolism	19	0.0322581	0.0322581	0.0322581	0.015544	0.0024964	0.0031185	0.904901
GO:0006739	cyclic nucleotide metabolism	19	0.011236	0.011236	0.011236	0.002271	0.001472	0.0018394	0.790342
GO:0006739	response to temperature stimulus	19	0.0059172	0.0059172	0.0059172	0.0018507	0.0009283	0.0011601	0.685651
GO:0006878	dendrite development	19	0.0040984	0.0040984	0.0040984	0.0049917	0.0021672	0.0027076	0.854608
GO:0006878	protein autoprocessing	19	0.0175439	0.0175439	0.0175439	0.0201342	0.0189873	0.023622	0.97766
GO:0006879	BMP signaling pathway	19	1	1	1	0.0044978	0.0047581	0.0059406	0.923861
GO:0006879	odontogenesis (sensu Vertebrata)	19	0.0035211	0.0035211	0.0035211	0.0026667	0.0020246	0.0025295	0.835055
GO:0006929	odontogenesis	19	0.0029412	0.0029412	0.0029412	0.0016207	0.0015254	0.001906	0.749956
GO:0006929	negative regulation of enzyme activity	19	0.0041494	0.0041494	0.0041494	0.0015966	0.001204	0.0015045	0.720177
GO:0007019	negative regulation of progression through cell cycle	19	0.001001	0.001001	0.001001	0.000823	0.0012052	0.001506	0.575521
GO:0007019	protein amino acid autophosphorylation	19	0.0322581	0.0322581	0.0322581	0.0021368	0.0013251	0.0013251	0.5
GO:0007052	spermatid differentiation	19	0.0010183	0.0010183	0.0010183	0.0010183	0.0008071	0.0008071	0.5
GO:0007052	gland development	19	0.0011429	0.0011429	0.0011429	0.0010508	0.0009895	0.0012366	0.583289
GO:0007215	regulation of cell organization and biogenesis	19	0.0030395	0.0030395	0.0030395	0.0014786	0.0019845	0.0024793	0.775071
GO:0007215	negative regulation of transferase activity	19	0.333333	0.333333	0.333333	0.0031024	0.0018686	0.0023346	0.6634
GO:0007339	gastrulation (sensu Deuterostomia)	20	0.0263158	0.0263158	0.0263158	0.029703	0.0021008	0.0026247	0.891773
GO:0007339	somitogenesis	20	0.2	0.2	0.2	0.0087977	0.0016708	0.0020877	0.858101
GO:0007566	tissue homeostasis	20	0.0012547	0.0012547	0.0012547	0.0015221	0.0010622	0.0013274	0.643538
GO:0007566	polysaccharide metabolism	20	0.0005316	0.0005316	0.0005316	0.0008834	0.0008545	0.0008545	0.5
GO:0007632	purine nucleotide biosynthesis	20	0.0243902	0.0243902	0.0243902	0.0243902	0.0336134	0.0416667	0.988612
GO:0007632	regulation of translation	20	0.0212766	0.0212766	0.0212766	0.00369	0.0026537	0.0033149	0.880561
GO:0008306	chloride transport	20	0.0169492	0.0169492	0.0169492	0.0169492	0.0005046	0.0006307	0.694003
GO:0008306	JAK-STAT cascade	20	0.0015408	0.0015408	0.0015408	0.0015408	0.0010453	0.0013063	0.599775
GO:0008542	circadian rhythm	20	0.01	0.01	0.01	0.01	0.0019148	0.0023923	0.876457
GO:0008542	protein amino acid alkylation	20	0.0117647	0.0117647	0.0117647	0.003148	0.0033927	0.0042373	0.888418
GO:0009048	regulation of cell shape	20	0.0056818	0.0056818	0.0056818	0.0056818	0.0056818	0.0056818	0.953667
GO:0009048	female gonad development	20	0.0136986	0.0136986	0.0136986	0.0136986	0.0006985	0.000873	0.68745
GO:0009064	ribonucleotide biosynthesis	20	0.0714286	0.0714286	0.0714286	0.0422535	0.0037951	0.0047393	0.940237
GO:0009064	gastrulation (sensu Mammalia)	20	0.0131579	0.0131579	0.0131579	0.0107527	0.0010028	0.0012531	0.79404
GO:0009109	regulation of cell adhesion	20	0.0166667	0.0166667	0.0166667	0.0020877	0.0016445	0.0020548	0.802878
GO:0009109	T cell differentiation	20	0.5	0.5	0.5	0.0461538	0.0029218	0.0036496	0.924901
GO:0009112	body growth	20	0.0056818	0.0056818	0.0056818	0.0056818	0.0024555	0.0030675	0.886255
GO:0009112	regulation of body size	20	0.0045872	0.0045872	0.0045872	0.0013187	0.001134	0.0014171	0.693944
GO:0009143	cellular polysaccharide metabolism	20	0.2	0.2	0.2	0.2	0.285714	0.333333	0.999139
GO:0009143	development of primary female sexual characteristics	20	1	1	1	0.0035587	0.0018067	0.0022573	0.666534
GO:0009247	female sex differentiation	20	0.0047619	0.0047619	0.0047619	0.0029042	0.0019011	0.0023753	0.824859
GO:0009247	gastrulation (sensu Vertebrata)	20	0.0066667	0.0066667	0.0066667	0.0040706	0.0011855	0.0014815	0.775894
GO:0009250	embryonic organ development	20	0.0007067	0.0007067	0.0007067	0.0009308	0.0011383	0.0014225	0.54714
GO:0009250	positive regulation of lymphocyte proliferation	20	0.0013605	0.0013605	0.0013605	0.0012771	0.0016223	0.002027	0.701192
GO:0009401	G1/S transition of mitotic cell cycle	21	1	1	1	1	1	1	0.999603
GO:0009401	chromosome segregation	21	0.333333	0.333333	0.333333	0.111111	0.166667	0.2	0.998588
GO:0015804	neurotransmitter secretion	21	0.25	0.25	0.25	0.0109091	0.0139211	0.017341	0.972723
GO:0015804	determination of left/right symmetry	21	0.0044248	0.0044248	0.0044248	0.0058939	0.002642	0.0033003	0.877792
GO:0015833	hexose transport	21	0.0055866	0.0055866	0.0055866	0.0054645	0.0031356	0.0039164	0.755517
GO:0015833	monosaccharide transport	21	1	1	1	0.0008678	0.0012274	0.0015337	0.666534
GO:0015988	glucose transport	21	0.0106383	0.0106383	0.0106383	0.0086957	0.0041068	0.0051282	0.925274
GO:0015988	sterol metabolism	21	0.0016077	0.0016077	0.0016077	0.0011132	0.0011416	0.0014265	0.640883
GO:0015991	cytokine and chemokine mediated signaling pathway	21	0.0026385	0.0026385	0.0026385	0.0021692	0.0021364	0.002669	0.807954
GO:0015991	monocyte differentiation	21	0.125	0.125	0.125	0.0121457	0.0026566	0.0033186	0.908918
GO:0016032	regulation of T cell proliferation	21	0.0063291	0.0063291	0.0063291	0.0031414	0.0009031	0.0011287	0.664239
GO:0016032	ribosome biogenesis and assembly	21	0.0013038	0.0013038	0.0013038	0.0008194	0.0010374	0.0012965	0.566799
GO:0016079	immune cell migration	21	0.5	0.5	0.5	0.0114943	0.0065681	0.0081967	0.956524
GO:0016079	nucleosome assembly	22	0.2	0.2	0.2	0.176471	0.0006613	0.0008264	0.828963
GO:0016202	chromatin remodeling	22	0.0044248	0.0044248	0.0044248	0.0014542	0.0011383	0.0014225	0.703302
GO:0016202	feeding behavior	22	0.0021053	0.0021053	0.0021053	0.0010749	0.0014359	0.0017943	0.687682
GO:0019439	nucleoside triphosphate metabolism	22	0.0007819	0.0007819	0.0007819	0.0011242	0.0010877	0.0010877	0.5
GO:0019439	amine biosynthesis	22	0.0071942	0.0071942	0.0071942	0.0065076	0.0032328	0.0040377	0.902826
GO:0019886	post-embryonic development	22	1	1	1	0.011583	0.0037129	0.0046368	0.79842
GO:0019886	determination of symmetry	22	0.0107527	0.0107527	0.0107527	0.0160428	0.0156454	0.0194805	0.970508
GO:0030149	determination of bilateral symmetry	22	0.0131579	0.0131579	0.0131579	0.0010642	0.0015775	0.0019711	0.735125
GO:0030149	cell growth	22	0.0086207	0.0086207	0.0086207	0.0015361	0.0012174	0.0015213	0.72989
GO:0030178	T-helper 1 type immune response	22	0.004	0.004	0.004	0.0008515	0.0009076	0.0011342	0.589424
GO:0030178	nitrogen compound biosynthesis	22	0.0263158	0.0263158	0.0263158	0.0011173	0.0012452	0.001556	0.708388
GO:0030510	regulated secretory pathway	22	1	1	1	0.230769	0.0017224	0.0021521	0.876721
GO:0030510	negative regulation of immune response	22	0.0053476	0.0053476	0.0053476	0.0011066	0.0007819	0.0009772	0.593201
GO:0030514	regulation of body fluids	22	1	1	1	0.6	0.0022569	0.0028195	0.906206
GO:0030514	RNA splicing, via transesterification reactions	23	0.1	0.1	0.1	0.0098361	0.0009251	0.0011561	0.664106
GO:0030851	RNA splicing, via transesterification reactions with bulged adenosine as nucleophile	23	0.0005669	0.0005669	0.0005669	0.0009398	0.0009533	0.0009533	0.5
GO:0030851	nuclear mRNA splicing, via spliceosome	23	0.0019881	0.0019881	0.0019881	0.0010235	0.0012299	0.0015369	0.654393
GO:0030889	translational initiation	23	1	1	1	0.0053476	0.0010727	0.0013405	0.778028
GO:0030889	phagocytosis	23	0.0023981	0.0023981	0.0023981	0.0025445	0.001553	0.0019405	0.775099
GO:0031023	learning	23	0.0714286	0.0714286	0.0714286	0.0084746	0.0122449	0.0122449	0.962659
GO:0031023	embryonic pattern specification	23	0.0384615	0.0384615	0.0384615	0.027027	0.0014775	0.0018462	0.784371
GO:0031111	proton transport	23	0.0011274	0.0011274	0.0011274	0.0012111	0.0010566	0.0013204	0.612818
GO:0031111	antigen presentation	23	0.0018182	0.0018182	0.0018182	0.0010384	0.0007138	0.0008921	0.580927
GO:0031507	adult behavior	23	1	1	1	1	0.001115	0.0013934	0.861714
GO:0031507	inner ear morphogenesis	23	1	1	1	1	0.0010185	0.0012728	0.83298
GO:0035036	regulation of myeloid cell differentiation	23	0.0181818	0.0181818	0.0181818	0.0017133	0.002189	0.0027347	0.849311
GO:0035036	regulation of inflammatory response	23	0.037037	0.037037	0.037037	0.0058252	0.0015292	0.0019108	0.836954
GO:0035088	regulation of neurogenesis	23	0.003125	0.003125	0.003125	0.0039113	0.0007738	0.0009671	0.64473
GO:0035088	neural tube closure	24	0.0018519	0.0018519	0.0018519	0.0006291	0.0007021	0.0008774	0.535762
GO:0035115	glycerophospholipid metabolism	24	0.0022573	0.0022573	0.0022573	0.0016278	0.0007301	0.0009124	0.662032
GO:0035115	mesoderm development	24	0.2	0.2	0.2	0.0461538	0.0356083	0.0441176	0.99117
GO:0035136	lipid catabolism	24	0.111111	0.111111	0.111111	0.157895	0.0201005	0.025	0.988259
GO:0035136	muscle cell differentiation	24	0.0026738	0.0026738	0.0026738	0.0017291	0.0006696	0.0008368	0.655188
GO:0040018	regulation of caspase activity	24	0.0035587	0.0035587	0.0035587	0.003881	0.0019977	0.0024958	0.835452
GO:0040018	regulation of peptidyl-tyrosine phosphorylation	24	0.0011249	0.0011249	0.0011249	0.0012782	0.0015921	0.0019894	0.685254
GO:0042036	cell division	24	0.0026525	0.0026525	0.0026525	0.0030519	0.00083	0.0010373	0.746866
GO:0042036	positive regulation of cytokine production	25	0.0037313	0.0037313	0.0037313	0.0062893	0.0079156	0.0079156	0.928874
GO:0042135	I-kappaB kinase/NF-kappaB cascade	25	0.0123457	0.0123457	0.0123457	0.0040268	0.001125	0.0014058	0.772069
GO:0042135	ribonucleotide metabolism	25	0.0010741	0.0010741	0.0010741	0.0012072	0.0011448	0.0014306	0.6234
GO:0042136	dorsal/ventral pattern formation	25	0.0054054	0.0054054	0.0054054	0.0005935	0.0007246	0.0009055	0.634446
GO:0042136	primary neural tube formation	25	0.0153846	0.0153846	0.0153846	0.014218	0.0037891	0.0047319	0.929448
GO:0042310	regulation of endocytosis	25	0.333333	0.333333	0.333333	0.0508475	0.048583	0.06	0.993203
GO:0042310	cell-mediated immune response	25	0.0227273	0.0227273	0.0227273	0.0059642	0.0082079	0.0102389	0.948521
GO:0042509	positive regulation of cytokine biosynthesis	25	0.25	0.25	0.25	0.0016807	0.000725	0.0009061	0.66009
GO:0042509	ear morphogenesis	25	0.0053763	0.0053763	0.0053763	0.0017114	0.0018413	0.0023006	0.791523
GO:0042533	ear development	25	0.025	0.025	0.025	0.0066519	0.0027354	0.0034169	0.899541
GO:0042533	regulation of B cell activation	25	0.0108696	0.0108696	0.0108696	0.012766	0.0087783	0.0109489	0.959294
GO:0042534	negative regulation of protein metabolism	25	0.0769231	0.0769231	0.0769231	0.0135747	0.015544	0.0193548	0.976165
GO:0042534	interaction between organisms	25	0.03125	0.03125	0.03125	0.0054845	0.0082079	0.0102389	0.947638
GO:0042535	metanephros development	26	0.0136986	0.0136986	0.0136986	0.0191083	0.0138408	0.0172414	0.971751
GO:0042535	main pathways of carbohydrate metabolism	26	0.05	0.05	0.05	0.0344828	0.006009	0.0075	0.959338
GO:0043087	regulation of cell size	26	0.001996	0.001996	0.001996	0.0014771	0.0022214	0.0027752	0.550759
GO:0043087	gonad development	26	1	1	1	0.0022814	0.0015351	0.0019182	0.801854
GO:0043112	coenzyme biosynthesis	26	0.0011364	0.0011364	0.0011364	0.0011596	0.0008651	0.0010811	0.563648
GO:0043112	amine catabolism	26	0.0020704	0.0020704	0.0020704	0.00145	0.0021119	0.0026385	0.766093
GO:0043123	response to bacteria	26	0.007874	0.007874	0.007874	0.0019443	0.0008957	0.0011194	0.708024
GO:0043123	lung development	26	0.0060976	0.0060976	0.0060976	0.0032017	0.0036619	0.0045732	0.895762
GO:0043631	wound healing	26	0.5	0.5	0.5	0.666667	0.000695	0.0008686	0.830244
GO:0043631	nitrogen compound catabolism	26	0.0666667	0.0666667	0.0666667	0.0869565	0.0331492	0.0410959	0.991876
GO:0045005	development of primary sexual characteristics	26	1	1	1	0.0010187	0.0015621	0.0019519	0.665916
GO:0045005	skeletal muscle development	26	1	1	1	0.6	0.0014359	0.0017943	0.831611
GO:0045191	tissue morphogenesis	26	0.012987	0.012987	0.012987	0.0097087	0.001938	0.0024213	0.870674
GO:0045191	skeletal muscle fiber development	26	0.0048544	0.0048544	0.0048544	0.006237	0.0016897	0.0021112	0.835585
GO:0045351	muscle fiber development	26	0.1	0.1	0.1	0.0062112	0.0088757	0.0110701	0.957892
GO:0045351	purine nucleotide metabolism	27	0.0009862	0.0009862	0.0009862	0.001675	0.0013549	0.001693	0.691612
GO:0045446	tRNA aminoacylation for protein translation	27	0.003876	0.003876	0.003876	0.0005299	0.0007483	0.0009352	0.554467
GO:0045446	protein amino acid lipidation	27	0.0013351	0.0013351	0.0013351	0.0017762	0.0008275	0.0010341	0.60362
GO:0045453	amino acid transport	27	0.0588235	0.0588235	0.0588235	0.0022918	0.0019828	0.0024773	0.834304
GO:0045453	exocytosis	27	0.333333	0.333333	0.333333	0.0019776	0.0020665	0.0025818	0.723267
GO:0045598	detection of external stimulus	27	0.0013908	0.0013908	0.0013908	0.0013327	0.001549	0.0019355	0.656956
GO:0045598	positive regulation of signal transduction	27	0.0060606	0.0060606	0.0060606	0.002201	0.0014198	0.0017741	0.735408
GO:0045646	Wnt receptor signaling pathway	27	0.5	0.5	0.5	0.0019724	0.001672	0.0020891	0.714557
GO:0045646	respiratory tube development	27	0.166667	0.166667	0.166667	0.0100334	0.0076825	0.0095847	0.959117
GO:0045656	segmentation	27	0.0027248	0.0027248	0.0027248	0.0005006	0.0006854	0.0008567	0.577639
GO:0045656	amino acid activation	27	0.0095238	0.0095238	0.0095238	0.009772	0.0082079	0.0102389	0.951832
GO:0045661	tRNA aminoacylation	27	0.0007593	0.0007593	0.0007593	0.0010348	0.0015371	0.0019206	0.618379
GO:0045661	positive regulation of T cell activation	27	0.0073529	0.0073529	0.0073529	0.0027498	0.0008015	0.0010017	0.67585
GO:0045669	protein import into nucleus	28	0.025641	0.025641	0.025641	0.0066519	0.0009965	0.0012453	0.764477
GO:0045669	mitosis	28	0.0008013	0.0008013	0.0008013	0.0011099	0.0014048	0.0017554	0.619956
GO:0045792	transforming growth factor beta receptor signaling pathway	28	0.0051546	0.0051546	0.0051546	0.0051546	0.0012475	0.0015588	0.80482
GO:0045792	JNK cascade	28	0.0013021	0.0013021	0.0013021	0.0011723	0.0010665	0.0013327	0.63065
GO:0045814	protein import	28	1	1	1	1	0.0008838	0.0011046	0.833422
GO:0045814	lipoprotein biosynthesis	28	1	1	1	1	0.0039709	0.0049587	0.946843
GO:0045830	membrane lipid biosynthesis	28	0.0135135	0.0135135	0.0135135	0.0179641	0.0102389	0.012766	0.965837
GO:0045830	eye morphogenesis	28	0.0026596	0.0026596	0.0026596	0.0042463	0.0013126	0.0016402	0.72181
GO:0045885	regulation of lymphocyte proliferation	28	0.0144928	0.0144928	0.0144928	0.0171429	0.0271493	0.0337079	0.978769
GO:0045885	positive regulation of transport	28	0.333333	0.333333	0.333333	0.12	0.0085898	0.0107143	0.974393
GO:0045927	nuclear import	28	0.0104167	0.0104167	0.0104167	0.0051107	0.0030832	0.0038511	0.897334
GO:0045927	M phase of mitotic cell cycle	29	0.0056497	0.0056497	0.0056497	0.0083565	0.0036957	0.0046154	0.911612
GO:0046323	activation of MAPK activity	29	0.0032258	0.0032258	0.0032258	0.0015552	0.0011688	0.0014606	0.706656
GO:0046323	neural tube formation	29	0.0005216	0.0005216	0.0005216	0.000793	0.0008542	0.0008542	0.5
GO:0046324	regulation of protein amino acid phosphorylation	29	0.0009606	0.0009606	0.0009606	0.0013061	0.0013766	0.0017202	0.653249
GO:0046324	regulation of amino acid metabolism	29	0.0714286	0.0714286	0.0714286	0.0012453	0.0010374	0.0012965	0.672759
GO:0046460	sodium ion transport	29	1	1	1	0.0041379	0.0026478	0.0033076	0.888418
GO:0046460	negative regulation of signal transduction	29	0.02	0.02	0.02	0.0040816	0.0027542	0.0034404	0.883841
GO:0046463	membrane organization and biogenesis	29	1	1	1	0.001533	0.0015332	0.0019157	0.775733
GO:0046463	regulation of cell migration	29	0.0263158	0.0263158	0.0263158	0.0309278	0.0091116	0.0113636	0.969536
GO:0046488	stress-activated protein kinase signaling pathway	29	1	1	1	1	0.0016897	0.0021112	0.874823
GO:0046488	lipoprotein metabolism	29	1	1	1	1	0.0008187	0.0010232	0.833686
GO:0046822	positive regulation of MAPK activity	29	0.0008292	0.0008292	0.0008292	0.0012433	0.0011581	0.0014472	0.60452
GO:0046822	cofactor biosynthesis	29	0.003125	0.003125	0.003125	0.0006243	0.0008595	0.0010741	0.513466
GO:0048265	negative regulation of organismal physiological process	29	0.0227273	0.0227273	0.0227273	0.002331	0.0020576	0.0025707	0.836776
GO:0048265	embryonic epithelial tube formation	30	0.0005388	0.0005388	0.0005388	0.0007075	0.0007991	0.0007991	0.5
GO:0050771	neural plate morphogenesis	30	0.0042553	0.0042553	0.0042553	0.001037	0.001387	0.0017331	0.698226
GO:0050771	oxygen and reactive oxygen species metabolism	30	0.0006116	0.0006116	0.0006116	0.0006542	0.0008425	0.0008425	0.5
GO:0050912	hydrogen transport	30	1	1	1	1	1	1	0.999868
GO:0050912	calcium ion homeostasis	30	1	1	1	0.666667	0.75	0.75	0.999735
GO:0051028	actin filament organization	30	0.2	0.2	0.2	0.176471	0.0007366	0.0009205	0.831524
GO:0051028	microtubule-based movement	30	0.0048077	0.0048077	0.0048077	0.004878	0.0043605	0.0054446	0.90649
GO:0051084	G-protein signaling, coupled to cAMP nucleotide second messenger	30	0.0013175	0.0013175	0.0013175	0.0015345	0.0006352	0.0007939	0.513595
GO:0051084	visual perception	30	0.25	0.25	0.25	0.0027498	0.0038253	0.0047771	0.662958
GO:0051085	RNA splicing	30	0.0020121	0.0020121	0.0020121	0.0015129	0.0022091	0.0022091	0.5
GO:0051085	carbohydrate transport	30	0.0017212	0.0017212	0.0017212	0.0019455	0.001773	0.001773	0.5
GO:0051098	detection of abiotic stimulus	30	0.05	0.05	0.05	0.0048	0.0024834	0.0031024	0.88577
GO:0051098	cell projection biogenesis	30	0.333333	0.333333	0.333333	0.0059406	0.0032026	0.004	0.905519
GO:0051318	chromatin assembly	30	0.0005724	0.0005724	0.0005724	0.0009732	0.0009885	0.0009885	0.5
GO:0051318	positive regulation of protein biosynthesis	30	0.0044843	0.0044843	0.0044843	0.001219	0.0006594	0.0008242	0.590331
GO:0000079	branching morphogenesis of a tube	30	0.1	0.1	0.1	0.0063158	0.0013301	0.001662	0.818057
GO:0000079	sensory perception of light stimulus	30	0.142857	0.142857	0.142857	0.0227273	0.0008709	0.0010884	0.791623
GO:0000302	regulation of hydrolase activity	30	0.010101	0.010101	0.010101	0.0042313	0.0019255	0.0024058	0.850331
GO:0000302	morphogenesis of a branching structure	31	0.0027548	0.0027548	0.0027548	0.0028129	0.001164	0.0014545	0.696623
GO:0001542	glucose metabolism	31	0.142857	0.142857	0.142857	0.0121457	0.0111421	0.0138889	0.970817
GO:0001542	meiosis	31	0.0204082	0.0204082	0.0204082	0.0126582	0.0072202	0.009009	0.930431
GO:0001662	apoptotic program	31	0.0081301	0.0081301	0.0081301	0.0033223	0.0012362	0.0015448	0.793775
GO:0001662	regulation of phosphate metabolism	31	0.0024272	0.0024272	0.0024272	0.002442	0.0008774	0.0010965	0.610199
GO:0001810	cell projection organization and biogenesis	31	1	1	1	0.6	0.107143	0.130435	0.998102
GO:0001810	regulation of phosphorylation	31	1	1	1	0.0909091	0.084507	0.103448	0.995364
GO:0001910	heterocycle metabolism	31	0.027027	0.027027	0.027027	0.0344828	0.0306122	0.0379747	0.985916
GO:0001910	regulation of phosphorus metabolism	31	1	1	1	0.4	0.0559441	0.0689655	0.994801
GO:0006094	regulation of cell motility	31	0.0217391	0.0217391	0.0217391	0.0026155	0.0017564	0.0021946	0.825563
GO:0006094	meiotic cell cycle	31	0.0023923	0.0023923	0.0023923	0.0028129	0.0011151	0.0011151	0.5
GO:0006096	M phase of meiotic cell cycle	31	0.0008842	0.0008842	0.0008842	0.000995	0.0011757	0.0014691	0.587197
GO:0006096	microtubule cytoskeleton organization and biogenesis	32	0.0013089	0.0013089	0.0013089	0.0019589	0.0012538	0.0015668	0.553642
GO:0006284	protein folding	32	0.2	0.2	0.2	0.0024896	0.0037129	0.0046368	0.89298
GO:0006284	positive regulation of biosynthesis	32	0.0052632	0.0052632	0.0052632	0.0052083	0.0010795	0.0013491	0.730132
GO:0006360	inorganic anion transport	32	0.0071942	0.0071942	0.0071942	0.002313	0.0018642	0.0023292	0.817351
GO:0006360	humoral defense mechanism (sensu Vertebrata)	32	0.0285714	0.0285714	0.0285714	0.0091743	0.0014779	0.0018467	0.781126
GO:0006376	cellular defense response (sensu Vertebrata)	32	0.0526316	0.0526316	0.0526316	0.0114068	0.0052242	0.0065217	0.937528
GO:0006376	positive regulation of cellular biosynthesis	32	0.0028169	0.0028169	0.0028169	0.0047393	0.0010075	0.001259	0.769305
GO:0006471	regulation of locomotion	32	0.142857	0.142857	0.142857	0.006012	0.0011171	0.001396	0.782428
GO:0006471	regulation of cytokine biosynthesis	32	0.0012903	0.0012903	0.0012903	0.0022173	0.0008528	0.0010658	0.572715
GO:0006635	chemotaxis	33	0.2	0.2	0.2	0.142857	0.0074673	0.0093168	0.970596
GO:0006635	cytoplasm organization and biogenesis	33	0.006993	0.006993	0.006993	0.0064103	0.0027534	0.0034394	0.815265
GO:0006778	G-protein signaling, coupled to cyclic nucleotide second messenger	33	0.0227273	0.0227273	0.0227273	0.0071599	0.0057225	0.0071429	0.941016
GO:0006778	gastrulation	33	0.0188679	0.0188679	0.0188679	0.0155039	0.0029762	0.0037175	0.889834
GO:0006805	response to light stimulus	33	0.0008137	0.0008137	0.0008137	0.0009712	0.0009355	0.0011691	0.529007
GO:0006805	carbohydrate biosynthesis	33	0.03125	0.03125	0.03125	0.0444444	0.0016047	0.002005	0.766788
GO:0006829	protein processing	33	0.5	0.5	0.5	0.6	0.545454	0.6	0.999691
GO:0006829	cAMP-mediated signaling	33	1	1	1	0.5	0.444444	0.5	0.999271
GO:0006892	taxis	33	0.0014368	0.0014368	0.0014368	0.0018668	0.0022359	0.0027933	0.773245
GO:0006892	reproductive organismal physiological process	33	0.003268	0.003268	0.003268	0.0022523	0.0017845	0.0022297	0.731027
GO:0006898	reproductive physiological process	33	0.0017212	0.0017212	0.0017212	0.0033613	0.0021505	0.0021505	0.5
GO:0006898	eye development (sensu Mammalia)	34	0.002451	0.002451	0.002451	0.0025543	0.0009478	0.0011845	0.688245
GO:0006914	kidney development	34	0.0049505	0.0049505	0.0049505	0.006865	0.0028322	0.0035377	0.897395
GO:0006914	DNA replication	34	0.0357143	0.0357143	0.0357143	0.0172414	0.0010519	0.0013145	0.762914
GO:0006939	sulfur metabolism	34	0.0009881	0.0009881	0.0009881	0.0009782	0.0007312	0.0009138	0.524327
GO:0006939	sex differentiation	34	0.0032787	0.0032787	0.0032787	0.0039062	0.0021975	0.0027454	0.754503
GO:0006984	T cell proliferation	34	0.0068966	0.0068966	0.0068966	0.0035757	0.0012094	0.0015113	0.775364
GO:0006984	hormone metabolism	34	0.0034014	0.0034014	0.0034014	0.004902	0.0011498	0.0014368	0.687947
GO:0006986	interphase	34	0.04	0.04	0.04	0.0005096	0.0007325	0.0009155	0.658543
GO:0006986	interphase of mitotic cell cycle	34	0.0015949	0.0015949	0.0015949	0.002845	0.0021918	0.0021918	0.5
GO:0006997	detection of stimulus	34	0.0555556	0.0555556	0.0555556	0.0014556	0.0014656	0.0014656	0.5
GO:0006997	regulation of cytokine production	35	0.0052632	0.0052632	0.0052632	0.005618	0.0013422	0.0016771	0.682318
GO:0007431	translational elongation	35	0.0384615	0.0384615	0.0384615	0.0566038	0.0677966	0.0833333	0.992673
GO:0007431	protein amino acid glycosylation	35	0.0232558	0.0232558	0.0232558	0.0083565	0.0013626	0.0017026	0.825254
GO:0007569	homophilic cell adhesion	35	0.0052356	0.0052356	0.0052356	0.0014584	0.0019271	0.0024077	0.782782
GO:0007569	circulation	35	0.0034014	0.0034014	0.0034014	0.0037951	0.0013501	0.0016871	0.748477
GO:0007588	chromatin modification	35	0.25	0.25	0.25	0.0526316	0.0062926	0.0078534	0.963885
GO:0007588	cytoskeleton-dependent intracellular transport	35	0.0033333	0.0033333	0.0033333	0.002805	0.0027845	0.0034783	0.80851
GO:0007617	eye development (sensu Vertebrata)	35	0.0070423	0.0070423	0.0070423	0.0037547	0.0016536	0.0020661	0.745342
GO:0007617	biopolymer glycosylation	35	0.0555556	0.0555556	0.0555556	0.011976	0.0013979	0.0017467	0.795596
GO:0007628	positive regulation of cell activation	35	0.0909091	0.0909091	0.0909091	0.0018904	0.0017224	0.0021521	0.806358
GO:0007628	positive regulation of lymphocyte activation	35	1	1	1	0.0032258	0.001712	0.002139	0.753278
GO:0008088	embryonic development (sensu Mammalia)	36	0.0625	0.0625	0.0625	0.0021914	0.0014586	0.0018226	0.793333
GO:0008088	biogenic amine metabolism	36	0.0243902	0.0243902	0.0243902	0.0185185	0.0054776	0.0068376	0.942384
GO:0008272	cellular defense response	36	1	1	1	0.666667	0.705882	0.75	0.999779
GO:0008272	amine transport	36	1	1	1	0.4	0.0008726	0.0010905	0.874205
GO:0009132	organic acid transport	36	1	1	1	0.0006207	0.0008479	0.0010597	0.666181
GO:0009132	cyclic-nucleotide-mediated signaling	36	0.0140845	0.0140845	0.0140845	0.0032415	0.0018832	0.0023529	0.791987
GO:0009262	biopolymer methylation	36	0.002439	0.002439	0.002439	0.0027959	0.0012596	0.001574	0.748609
GO:0009262	carboxylic acid transport	36	0.0030675	0.0030675	0.0030675	0.002845	0.001616	0.0020192	0.669702
GO:0009311	regulation of T cell activation	36	1	1	1	0.0070588	0.0011803	0.0014749	0.776115
GO:0009311	vitamin metabolism	37	0.0025575	0.0025575	0.0025575	0.0027211	0.0018855	0.0023557	0.72106
GO:0009410	epidermis development	37	0.0008026	0.0008026	0.0008026	0.0009521	0.0011734	0.0014663	0.570684
GO:0009410	morphogenesis of embryonic epithelium	37	0.0714286	0.0714286	0.0714286	0.0909091	0.0012199	0.0015244	0.738676
GO:0009798	regulation of MAPK activity	37	0.0526316	0.0526316	0.0526316	0.0491803	0.0566038	0.0697674	0.992318
GO:0009798	urogenital system development	38	0.0074074	0.0074074	0.0074074	0.0115607	0.0069535	0.0086768	0.922715
GO:0016068	neuron migration	38	1	1	1	0.6	0.0441176	0.0545455	0.995498
GO:0016068	cell-matrix adhesion	38	0.2	0.2	0.2	0.0508475	0.0697674	0.0857143	0.994569
GO:0016579	learning and/or memory	38	1	1	1	1	0.179104	0.214286	0.999029
GO:0016579	embryonic limb morphogenesis	38	1	1	1	0.666667	0.428571	0.428571	0.99947
GO:0018345	cell-substrate adhesion	38	1	1	1	0.6	0.545454	0.6	0.999691
GO:0018345	embryonic appendage morphogenesis	38	0.25	0.25	0.25	0.4	0.0014342	0.0017921	0.893278
GO:0019217	regulation of gene expression, epigenetic	38	0.166667	0.166667	0.166667	0.0063966	0.0029762	0.0037175	0.907991
GO:0019217	negative regulation of cell differentiation	38	0.0052083	0.0052083	0.0052083	0.0083682	0.0014931	0.0018657	0.811325
GO:0019915	positive regulation of cell differentiation	38	0.25	0.25	0.25	0.024	0.0057361	0.0071599	0.958102
GO:0019915	cell maturation	38	0.0769231	0.0769231	0.0769231	0.0140845	0.0050063	0.00625	0.935927
GO:0030042	tRNA metabolism	39	1	1	1	1	0.0029948	0.0037406	0.929051
GO:0030042	potassium ion transport	39	1	1	1	1	0.009434	0.0117647	0.962053
GO:0030073	calcium ion transport	39	0.0041841	0.0041841	0.0041841	0.0010874	0.0011598	0.0014493	0.67479
GO:0030073	muscle contraction	39	0.0153846	0.0153846	0.0153846	0.015873	0.0021692	0.00271	0.834636
GO:0030162	neuropeptide signaling pathway	39	0.0006662	0.0006662	0.0006662	0.0012937	0.0012788	0.0012788	0.5
GO:0030162	extracellular matrix organization and biogenesis	39	0.003096	0.003096	0.003096	0.0035336	0.0012034	0.0012034	0.5
GO:0030199	extracellular structure organization and biogenesis	39	0.125	0.125	0.125	0.0024331	0.003517	0.0043924	0.885033
GO:0030199	regulation of neurotransmitter levels	40	0.027027	0.027027	0.027027	0.0042194	0.0031305	0.0039101	0.86202
GO:0030225	mRNA processing	40	0.166667	0.166667	0.166667	0.0181818	0.004914	0.006135	0.949492
GO:0030225	phospholipid metabolism	40	0.047619	0.047619	0.047619	0.0142857	0.0010289	0.0012858	0.779238
GO:0030318	ectoderm development	40	0.5	0.5	0.5	0.111111	0.0026894	0.0033595	0.920309
GO:0030318	sensory perception of sound	40	0.0769231	0.0769231	0.0769231	0.0444444	0.0319361	0.039604	0.985099
GO:0030500	appendage morphogenesis	40	0.0010504	0.0010504	0.0010504	0.0009699	0.0013618	0.0017016	0.624194
GO:0030500	limb morphogenesis	40	0.0012136	0.0012136	0.0012136	0.0016129	0.0011786	0.0014728	0.542252
GO:0030518	B cell activation	40	0.166667	0.166667	0.166667	0.0022607	0.0007796	0.0009743	0.734216
GO:0030518	positive regulation of protein kinase activity	40	0.0079365	0.0079365	0.0079365	0.0096618	0.0034438	0.0043011	0.862517
GO:0030728	appendage development	40	0.0037313	0.0037313	0.0037313	0.0048309	0.0049241	0.0061475	0.906313
GO:0030728	anion transport	41	0.0344828	0.0344828	0.0344828	0.0135135	0.0078393	0.00978	0.943046
GO:0030834	humoral immune response	41	1	1	1	0.428571	0.0219378	0.0272727	0.990331
GO:0030834	glycoprotein biosynthesis	41	1	1	1	1	0.0129976	0.0161943	0.976093
GO:0030879	regulation of growth	41	0.015873	0.015873	0.015873	0.0171429	0.0040582	0.0050676	0.934879
GO:0030879	cytokine biosynthesis	41	0.0106383	0.0106383	0.0106383	0.0049875	0.0039791	0.0049689	0.882086
GO:0031109	rhythmic process	41	0.0004394	0.0004394	0.0004394	0.0006148	0.0008465	0.0008465	0.5
GO:0031109	chromatin assembly or disassembly	42	0.0344828	0.0344828	0.0344828	0.0042017	0.0014435	0.0014435	0.5
GO:0031110	peptidyl-tyrosine phosphorylation	42	0.0018484	0.0018484	0.0018484	0.0007926	0.0010627	0.001328	0.586181
GO:0031110	peptidyl-tyrosine modification	42	0.0017762	0.0017762	0.0017762	0.002656	0.001368	0.0017094	0.632517
GO:0031341	cytokine metabolism	42	1	1	1	0.0157068	0.0248963	0.0309278	0.983444
GO:0031341	response to radiation	43	0.0769231	0.0769231	0.0769231	0.1	0.0225035	0.027972	0.987218
GO:0035116	forebrain development	43	0.0175439	0.0175439	0.0175439	0.0201342	0.0087783	0.0109489	0.965651
GO:0035116	steroid metabolism	44	0.0526316	0.0526316	0.0526316	0.0210526	0.0192539	0.0239521	0.97553
GO:0035270	nucleotide biosynthesis	44	0.0061728	0.0061728	0.0061728	0.0091185	0.0057088	0.0071259	0.934499
GO:0035270	di-, tri-valent inorganic cation homeostasis	44	0.0022676	0.0022676	0.0022676	0.0029211	0.00071	0.0008873	0.703753
GO:0035272	lymphocyte differentiation	44	0.030303	0.030303	0.030303	0.037037	0.017991	0.0223881	0.982168
GO:0035272	lymphocyte proliferation	44	0.0714286	0.0714286	0.0714286	0.0019802	0.0008891	0.0011111	0.723885
GO:0042130	sensory perception of mechanical stimulus	44	0.0089286	0.0089286	0.0089286	0.0128755	0.0117417	0.0146341	0.962207
GO:0042130	nuclear transport	44	0.001634	0.001634	0.001634	0.0025381	0.0023219	0.0029007	0.758973
GO:0042168	positive regulation of protein metabolism	44	0.0098039	0.0098039	0.0098039	0.0021978	0.0018921	0.0023641	0.819161
GO:0042168	positive regulation of transferase activity	44	0.0102041	0.0102041	0.0102041	0.0098522	0.0016333	0.0020408	0.820232
GO:0042446	ubiquitin-dependent protein catabolism	45	0.0021142	0.0021142	0.0021142	0.0024691	0.0019255	0.0024058	0.795065
GO:0042446	aromatic compound metabolism	46	0.04	0.04	0.04	0.0016207	0.0007483	0.0009352	0.719205
GO:0042573	striated muscle development	46	0.5	0.5	0.5	0.0052724	0.001322	0.001652	0.757219
GO:0042573	hexose metabolism	46	0.125	0.125	0.125	0.166667	0.001491	0.0018631	0.748444
GO:0042632	monosaccharide metabolism	47	0.0046948	0.0046948	0.0046948	0.0004887	0.0006942	0.0008676	0.569272
GO:0042632	energy derivation by oxidation of organic compounds	47	0.0010417	0.0010417	0.0010417	0.0014793	0.0010652	0.0013311	0.545099
GO:0042829	modification-dependent protein catabolism	47	0.0277778	0.0277778	0.0277778	0.0277778	0.002486	0.0031056	0.891817
GO:0042829	modification-dependent macromolecule catabolism	47	0.25	0.25	0.25	0.030303	0.0023406	0.002924	0.905411
GO:0042830	amino acid derivative metabolism	48	0.008	0.008	0.008	0.008	0.0025575	0.0031949	0.900755
GO:0042830	glycoprotein metabolism	48	0.0769231	0.0769231	0.0769231	0.0025274	0.0006415	0.0008017	0.709481
GO:0045017	anterior/posterior pattern formation	48	1	1	1	0.0322581	0.0037014	0.0046225	0.93894
GO:0045017	regulation of cell activation	48	0.0238095	0.0238095	0.0238095	0.0112994	0.0061515	0.0076775	0.91947
GO:0045190	negative regulation of development	48	0.0082645	0.0082645	0.0082645	0.0069606	0.0018966	0.0023697	0.858985
GO:0045190	regulation of lymphocyte activation	48	0.0022026	0.0022026	0.0022026	0.0042017	0.0014202	0.0017746	0.730729
GO:0045333	protein amino acid dephosphorylation	49	0.2	0.2	0.2	0.0769231	0.0034463	0.0043042	0.936777
GO:0045333	metal ion homeostasis	49	0.0357143	0.0357143	0.0357143	0.0425532	0.0042373	0.005291	0.940993
GO:0045665	anti-apoptosis	49	0.0016207	0.0016207	0.0016207	0.0022272	0.0027479	0.0034325	0.809272
GO:0045665	positive regulation of development	49	0.047619	0.047619	0.047619	0.0263158	0.0009761	0.0012199	0.831291
GO:0046339	transmembrane receptor protein serine/threonine kinase signaling pathway	50	0.0009709	0.0009709	0.0009709	0.000982	0.0010698	0.0013369	0.578213
GO:0046339	regulation of transport	50	0.001642	0.001642	0.001642	0.0023904	0.0031729	0.003963	0.824459
GO:0046466	dephosphorylation	51	0.0006215	0.0006215	0.0006215	0.000939	0.0008606	0.0008606	0.5
GO:0046466	cation homeostasis	51	0.0074074	0.0074074	0.0074074	0.0081967	0.0010727	0.0013405	0.603642
GO:0046504	nucleocytoplasmic transport	52	0.0033898	0.0033898	0.0033898	0.0006384	0.000956	0.0011947	0.545254
GO:0046504	axon guidance	52	1	1	1	0.0091324	0.0044187	0.0055172	0.909305
GO:0048627	cell ion homeostasis	53	0.0035336	0.0035336	0.0035336	0.003861	0.0034217	0.0042735	0.879205
GO:0048627	angiogenesis	54	0.0020964	0.0020964	0.0020964	0.0038986	0.0008609	0.0010758	0.539338
GO:0048628	di-, tri-valent inorganic cation transport	54	0.0023697	0.0023697	0.0023697	0.0010084	0.0007285	0.0009105	0.542958
GO:0048628	cellular protein catabolism	54	0.0029326	0.0029326	0.0029326	0.0030628	0.0030098	0.0037594	0.815133
GO:0050708	proteolysis during cellular protein catabolism	54	1	1	1	0.0638298	0.0594059	0.0731707	0.994216
GO:0050708	myeloid cell differentiation	55	0.03125	0.03125	0.03125	0.031746	0.0090857	0.0113314	0.966291
GO:0050852	cytokine production	56	0.0384615	0.0384615	0.0384615	0.0160428	0.0016267	0.0020325	0.85964
GO:0050852	DNA repair	56	0.125	0.125	0.125	0.0265487	0.0015312	0.0019133	0.809801
GO:0050869	mRNA metabolism	56	0.0075188	0.0075188	0.0075188	0.0029383	0.0018599	0.0023238	0.829669
GO:0050869	peptidyl-amino acid modification	56	0.0263158	0.0263158	0.0263158	0.0266667	0.0027091	0.0033841	0.825
GO:0050907	positive regulation of immune response	56	1	1	1	0.6	0.705882	0.75	0.999779
GO:0050907	ubiquitin cycle	57	1	1	1	1	0.0049674	0.0062016	0.95745
GO:0050931	membrane lipid metabolism	58	0.0208333	0.0208333	0.0208333	0.0160428	0.0039907	0.0049834	0.934834
GO:0050931	endocytosis	59	0.0769231	0.0769231	0.0769231	0.0666667	0.0140845	0.0175439	0.97596
GO:0051017	cell fate commitment	59	0.0018282	0.0018282	0.0018282	0.0010363	0.0009096	0.0009096	0.5
GO:0051017	regulation of protein kinase activity	59	0.0063694	0.0063694	0.0063694	0.0097561	0.0008871	0.0011086	0.712285
GO:0051187	M phase	60	0.0059524	0.0059524	0.0059524	0.0008545	0.0012543	0.0015674	0.661634
GO:0051187	regulation of protein biosynthesis	60	0.0071429	0.0071429	0.0071429	0.0054201	0.0011375	0.0014215	0.641656
GO:0051789	growth	60	0.125	0.125	0.125	0.0022272	0.0029985	0.0037453	0.664547
GO:0051789	T cell activation	60	0.0015291	0.0015291	0.0015291	0.0024814	0.000924	0.0011547	0.633709
GO:0000096	embryonic development (sensu Vertebrata)	60	0.0344828	0.0344828	0.0344828	0.0277778	0.003648	0.0045558	0.907881
GO:0000096	protein complex assembly	61	0.047619	0.047619	0.047619	0.0034072	0.0026033	0.003252	0.83797
GO:0000188	tube morphogenesis	61	0.111111	0.111111	0.111111	0.0034483	0.0041819	0.0052219	0.683311
GO:0000188	secretory pathway	61	0.0008741	0.0008741	0.0008741	0.0014286	0.0012933	0.0016162	0.566441
GO:0000271	second-messenger-mediated signaling	62	0.0019881	0.0019881	0.0019881	0.0029674	0.0009016	0.0011268	0.594768
GO:0000271	eye development	63	0.0208333	0.0208333	0.0208333	0.0246914	0.0011038	0.0013793	0.712606
GO:0001759	cell homeostasis	63	0.1	0.1	0.1	0.166667	0.0011917	0.0014892	0.74755
GO:0001759	regulation of kinase activity	63	0.0039062	0.0039062	0.0039062	0.0074906	0.0037331	0.004662	0.875464
GO:0001794	regulation of cellular biosynthesis	64	1	1	1	0.0215827	0.0012702	0.0015873	0.827329
GO:0001794	regulation of transferase activity	64	0.0232558	0.0232558	0.0232558	0.0444444	0.0038452	0.0048019	0.936026
GO:0001796	coenzyme metabolism	65	0.333333	0.333333	0.333333	0.0447761	0.0540541	0.0666667	0.993466
GO:0001796	ion homeostasis	65	0.0434783	0.0434783	0.0434783	0.0162602	0.0043764	0.0054645	0.941159
GO:0001798	negative regulation of cell proliferation	66	0.0833333	0.0833333	0.0833333	0.0285714	0.040404	0.05	0.990684
GO:0001798	regulation of biosynthesis	66	1	1	1	0.0222222	0.003615	0.0045147	0.944536
GO:0006171	morphogenesis of an epithelium	67	1	1	1	0.666667	0.0009653	0.0012063	0.87447
GO:0006171	fatty acid metabolism	67	1	1	1	1	0.615385	0.666667	0.999735
GO:0006349	inflammatory response	67	1	1	1	0.0150376	0.0009179	0.0011471	0.621987
GO:0006349	protein catabolism	67	0.0023202	0.0023202	0.0023202	0.0018116	0.0017065	0.0021322	0.699059
GO:0006402	positive regulation of organismal physiological process	67	0.0033784	0.0033784	0.0033784	0.0050083	0.0012349	0.0015432	0.776247
GO:0006402	response to pheromone	68	0.0011587	0.0011587	0.0011587	0.0005881	0.001089	0.001089	0.5
GO:0006487	osteoblast differentiation	69	0.0136986	0.0136986	0.0136986	0.005571	0.0011842	0.0014798	0.760099
GO:0006487	transmembrane receptor protein tyrosine kinase signaling pathway	69	0.0063694	0.0063694	0.0063694	0.0054645	0.0021147	0.002642	0.8281
GO:0006641	microtubule-based process	70	0.0136986	0.0136986	0.0136986	0.0048662	0.0020023	0.0025016	0.813444
GO:0006641	spermatogenesis	70	0.2	0.2	0.2	0.03125	0.001692	0.0021142	0.831346
GO:0006691	actin cytoskeleton organization and biogenesis	70	0.0434783	0.0434783	0.0434783	0.0037175	0.0011553	0.0014437	0.782826
GO:0006691	negative regulation of apoptosis	70	1	1	1	0.0148148	0.0021619	0.0027009	0.826589
GO:0006869	male gamete generation	70	0.0010799	0.0010799	0.0010799	0.0015798	0.0008492	0.0010613	0.51298
GO:0006869	blood vessel morphogenesis	70	0.142857	0.142857	0.142857	0.0041929	0.001353	0.0016906	0.740527
GO:0006941	lipid biosynthesis	71	0.0212766	0.0212766	0.0212766	0.0408163	0.0014738	0.0018416	0.826225
GO:0006941	negative regulation of programmed cell death	71	0.0238095	0.0238095	0.0238095	0.04	0.0015001	0.0018744	0.849132
GO:0006956	positive regulation of enzyme activity	71	0.0014045	0.0014045	0.0014045	0.0026076	0.0012497	0.0015617	0.722561
GO:0006956	establishment and/or maintenance of chromatin architecture	72	0.166667	0.166667	0.166667	0.002181	0.0013686	0.0017101	0.656689
GO:0007040	nucleotide metabolism	72	0.003937	0.003937	0.003937	0.0022198	0.001711	0.0021379	0.690695
GO:0007040	cell-cell adhesion	72	0.0416667	0.0416667	0.0416667	0.0021954	0.0009723	0.0012151	0.582141
GO:0007093	DNA packaging	75	0.0060241	0.0060241	0.0060241	0.0016077	0.0019558	0.0024435	0.696689
GO:0007093	induction of apoptosis	76	0.027027	0.027027	0.027027	0.008	0.0015903	0.0019871	0.689222
GO:0007157	brain development	76	0.037037	0.037037	0.037037	0.0265487	0.0095847	0.0119522	0.970949
GO:0007157	induction of programmed cell death	76	0.0012005	0.0012005	0.0012005	0.0021231	0.0013305	0.0016625	0.638212
GO:0007162	actin filament-based process	76	0.25	0.25	0.25	0.0018815	0.0014786	0.0018476	0.708543
GO:0007162	cofactor metabolism	76	0.0009872	0.0009872	0.0009872	0.0011325	0.0014766	0.0014766	0.5
GO:0007193	muscle development	77	1	1	1	0.0447761	0.0697674	0.0857143	0.994305
GO:0007193	negative regulation of transcription from RNA polymerase II promoter	78	1	1	1	0.0147059	0.0020656	0.0025806	0.873676
GO:0007204	MAPKKK cascade	80	0.0008013	0.0008013	0.0008013	0.0013532	0.0013387	0.0013387	0.5
GO:0007204	mitotic cell cycle	80	0.0009911	0.0009911	0.0009911	0.0016026	0.0019702	0.0024615	0.636692
GO:0007257	positive regulation of cell proliferation	81	0.0011723	0.0011723	0.0011723	0.0014588	0.0010057	0.0010057	0.5
GO:0007257	RNA processing	82	0.0042017	0.0042017	0.0042017	0.0037106	0.0014077	0.001759	0.709834
GO:0007260	locomotory behavior	82	0.0625	0.0625	0.0625	0.0046948	0.0008503	0.0010627	0.775298
GO:0007260	cellular macromolecule catabolism	82	0.0833333	0.0833333	0.0833333	0.0046404	0.0017456	0.002181	0.811275
GO:0007416	heart development	83	1	1	1	0.0526316	0.0038826	0.0048485	0.939238
GO:0007416	regulation of immune response	84	0.0909091	0.0909091	0.0909091	0.0714286	0.0061991	0.0077369	0.950152
GO:0007528	response to DNA damage stimulus	85	0.0243902	0.0243902	0.0243902	0.0050891	0.0018602	0.0023242	0.795828
GO:0007528	chromosome organization and biogenesis (sensu Eukaryota)	86	0.0588235	0.0588235	0.0588235	0.0008217	0.0008524	0.0010652	0.539878
GO:0007549	response to endogenous stimulus	87	0.0003651	0.0003651	0.0003651	0.0003651	0.0006198	0.0006198	0.5
GO:0007549	blood vessel development	88	0.0005266	0.0005266	0.0005266	0.0007683	0.0011173	0.0011173	0.5
GO:0008033	tube development	88	0.002381	0.002381	0.002381	0.0015291	0.0010194	0.0012739	0.528477
GO:0008033	biopolymer catabolism	88	0.0080645	0.0080645	0.0080645	0.0034542	0.0014171	0.0017707	0.653286
GO:0008206	secretion	89	0.0007547	0.0007547	0.0007547	0.0009629	0.0015498	0.0015498	0.5
GO:0008206	chromosome organization and biogenesis	89	0.0909091	0.0909091	0.0909091	0.0010805	0.0008488	0.0010607	0.587904
GO:0008543	central nervous system development	90	0.125	0.125	0.125	0.0145985	0.0104507	0.0130293	0.960596
GO:0008543	regulation of signal transduction	90	0.1	0.1	0.1	0.0425532	0.001684	0.0021042	0.858506
GO:0008584	monovalent inorganic cation transport	90	0.0046948	0.0046948	0.0046948	0.0041068	0.0031898	0.0039841	0.851689
GO:0008584	regulation of cell differentiation	90	0.0263158	0.0263158	0.0263158	0.0215054	0.0097502	0.0121581	0.957439
GO:0009593	vasculature development	91	0.5	0.5	0.5	0.666667	0.0010152	0.0012686	0.749735
GO:0009593	ossification	92	1	1	1	1	1	1	0.999868
GO:0009612	biomineral formation	92	0.0714286	0.0714286	0.0714286	0.0072993	0.0035312	0.0044101	0.884073
GO:0009612	alcohol metabolism	94	0.2	0.2	0.2	0.0434783	0.0078011	0.0097324	0.945416
GO:0010092	synaptic transmission	94	0.0046296	0.0046296	0.0046296	0.0043573	0.0011149	0.0013932	0.694371
GO:0010092	translation	94	0.0714286	0.0714286	0.0714286	0.125	0.0011816	0.0014766	0.746688
GO:0015985	axonogenesis	95	0.0050761	0.0050761	0.0050761	0.0083333	0.0015038	0.0015038	0.503709
GO:0015985	positive regulation of apoptosis	95	0.0019157	0.0019157	0.0019157	0.0021763	0.0009253	0.0011564	0.563494
GO:0015986	lymphocyte activation	95	0.1	0.1	0.1	0.004329	0.0009487	0.0011855	0.641457
GO:0015986	regulation of progression through cell cycle	96	0.0011655	0.0011655	0.0011655	0.0021645	0.0009711	0.0012136	0.590289
GO:0016339	amino acid metabolism	96	0.25	0.25	0.25	0.166667	0.0883978	0.108108	0.995497
GO:0016339	bone remodeling	96	0.2	0.2	0.2	0.25	0.0008774	0.0010965	0.747085
GO:0016571	neuron morphogenesis during differentiation	96	0.0080645	0.0080645	0.0080645	0.0071429	0.0028902	0.0036101	0.834901
GO:0016571	neurite morphogenesis	96	0.005291	0.005291	0.005291	0.0060976	0.0013991	0.0017483	0.766759
GO:0018346	regulation of cell cycle	96	1	1	1	1	0.0242057	0.0300752	0.991457
GO:0018346	positive regulation of programmed cell death	97	0.25	0.25	0.25	0.4	0.0070609	0.0088106	0.970224
GO:0030010	tissue remodeling	98	0.1	0.1	0.1	0.0079051	0.0044994	0.005618	0.907947
GO:0030010	small GTPase mediated signal transduction	99	0.0042735	0.0042735	0.0042735	0.0044944	0.0028798	0.0035971	0.825252
GO:0030072	macromolecule catabolism	101	0.0019231	0.0019231	0.0019231	0.0022962	0.0011535	0.0014414	0.661391
GO:0030072	embryonic development (sensu Metazoa)	104	0.0588235	0.0588235	0.0588235	0.002	0.0018921	0.0023641	0.747681
GO:0030166	cellular carbohydrate metabolism	104	0.333333	0.333333	0.333333	0.0064103	0.0014896	0.0018613	0.744901
GO:0030166	negative regulation of transcription, DNA-dependent	104	0.0009355	0.0009355	0.0009355	0.0012634	0.0011638	0.0011638	0.5
GO:0030216	regulation of protein metabolism	104	0.0333333	0.0333333	0.0333333	0.0645161	0.0012918	0.0016142	0.808642
GO:0030216	immune cell activation	105	0.0060976	0.0060976	0.0060976	0.0082988	0.002126	0.002656	0.786533
GO:0030890	regulation of enzyme activity	105	0.25	0.25	0.25	0.0163934	0.0029762	0.0037175	0.825662
GO:0030890	cell activation	106	0.0222222	0.0222222	0.0222222	0.0048662	0.0027894	0.0034843	0.849232
GO:0031123	gametogenesis	106	0.0092593	0.0092593	0.0092593	0.0090909	0.000874	0.0010923	0.661324
GO:0031123	positive regulation of transcription from RNA polymerase II promoter	110	0.333333	0.333333	0.333333	0.002439	0.0009267	0.0011581	0.621953
GO:0031124	cellular morphogenesis during differentiation	111	0.027027	0.027027	0.027027	0.0125	0.0040547	0.0050633	0.903775
GO:0031124	transmission of nerve impulse	112	0.0588235	0.0588235	0.0588235	0.0327869	0.0025292	0.0031596	0.837838
GO:0031644	hemopoiesis	112	0.01	0.01	0.01	0.0069686	0.0012856	0.0016064	0.73245
GO:0031644	embryonic morphogenesis	112	0.0357143	0.0357143	0.0357143	0.0273973	0.0047114	0.0058824	0.921304
GO:0035137	neurite development	113	0.025641	0.025641	0.025641	0.0357143	0.0153698	0.0191388	0.975232
GO:0035137	regulation of development	115	0.142857	0.142857	0.142857	0.133333	0.0169133	0.0210526	0.985725
GO:0042440	homeostasis	116	0.0042194	0.0042194	0.0042194	0.0071174	0.0012622	0.0015773	0.752848
GO:0042440	pattern specification	118	0.0277778	0.0277778	0.0277778	0.0057971	0.0035667	0.0044543	0.884009
GO:0042640	enzyme linked receptor protein signaling pathway	123	0.0172414	0.0172414	0.0172414	0.0208333	0.004004	0.005	0.917649
GO:0042640	sexual reproduction	124	0.1	0.1	0.1	0.0606061	0.0033784	0.0042194	0.926338
GO:0042733	metal ion transport	124	0.2	0.2	0.2	0.0215827	0.0156454	0.0194805	0.980486
GO:0042733	response to wounding	125	0.0769231	0.0769231	0.0769231	0.117647	0.0019886	0.0024845	0.866093
GO:0042755	hemopoietic or lymphoid organ development	125	0.012987	0.012987	0.012987	0.0039526	0.0020276	0.0025332	0.759404
GO:0042755	protein targeting	127	0.0097087	0.0097087	0.0097087	0.0029542	0.0013581	0.0016971	0.730458
GO:0043161	skeletal development	131	0.2	0.2	0.2	0.028169	0.0009984	0.0012477	0.631126
GO:0043161	electron transport	132	0.0526316	0.0526316	0.0526316	0.0909091	0.0014813	0.001851	0.836712
GO:0043284	negative regulation of transcription	132	0.0344828	0.0344828	0.0344828	0.0011841	0.0011611	0.0011611	0.5
GO:0043284	protein kinase cascade	133	0.0016207	0.0016207	0.0016207	0.0017575	0.0011145	0.0011145	0.5
GO:0043407	RNA metabolism	133	0.125	0.125	0.125	0.2	0.0018431	0.0023028	0.859901
GO:0043407	positive regulation of transcription, DNA-dependent	133	1	1	1	0.0024242	0.0009345	0.0011679	0.663553
GO:0043487	amino acid and derivative metabolism	136	0.002681	0.002681	0.002681	0.0027894	0.0009397	0.0011744	0.597086
GO:0043487	negative regulation of nucleobase, nucleoside, nucleotide and nucleic acid metabolism	137	0.0011338	0.0011338	0.0011338	0.0013986	0.0011703	0.0011703	0.5
GO:0043506	neuron development	137	0.0023256	0.0023256	0.0023256	0.0018975	0.0010065	0.0012579	0.588079
GO:0043506	carbohydrate metabolism	139	0.0038023	0.0038023	0.0038023	0.0012812	0.0013973	0.001746	0.577649
GO:0043507	regulation of organismal physiological process	139	0.0015152	0.0015152	0.0015152	0.0018083	0.0008382	0.0010475	0.61532
GO:0043507	response to pest, pathogen or parasite	143	0.0026385	0.0026385	0.0026385	0.0014378	0.0013316	0.0013316	0.5
GO:0045060	vesicle-mediated transport	149	0.1	0.1	0.1	0.0869565	0.0020484	0.0025592	0.87957
GO:0045060	reproduction	152	0.125	0.125	0.125	0.028169	0.0111034	0.0138408	0.964295
GO:0045577	behavior	152	0.166667	0.166667	0.166667	0.25	0.0425532	0.0526316	0.992848
GO:0045577	negative regulation of cellular metabolism	153	1	1	1	0.0266667	0.0028414	0.0035492	0.902458
GO:0045639	cellular catabolism	156	0.03125	0.03125	0.03125	0.0110497	0.0028065	0.0035057	0.670331
GO:0045639	response to other organism	156	0.0104167	0.0104167	0.0104167	0.0152672	0.0058267	0.0072727	0.941541
GO:0046068	cell-cell signaling	159	1	1	1	0.5	0.0170032	0.021164	0.975927
GO:0046068	amine metabolism	159	1	1	1	0.5	0.0040858	0.005102	0.910605
GO:0046546	positive regulation of nucleobase, nucleoside, nucleotide and nucleic acid metabolism	161	0.0384615	0.0384615	0.0384615	0.025641	0.0115858	0.0144404	0.960596
GO:0046546	positive regulation of transcription	161	0.0057803	0.0057803	0.0057803	0.0082645	0.0066225	0.0082645	0.91044
GO:0048305	nitrogen compound metabolism	166	0.5	0.5	0.5	0.0625	0.0469208	0.057971	0.989569
GO:0048305	tissue development	168	0.0769231	0.0769231	0.0769231	0.117647	0.0366972	0.0454545	0.987348
GO:0048593	negative regulation of metabolism	168	0.125	0.125	0.125	0.038961	0.0268456	0.0333333	0.988433
GO:0048593	response to chemical stimulus	169	0.0185185	0.0185185	0.0185185	0.0277778	0.0061752	0.0077071	0.944702
GO:0048595	neuron differentiation	172	0.0076336	0.0076336	0.0076336	0.0039113	0.0027669	0.0034562	0.877616
GO:0048595	regulation of cell proliferation	172	0.2	0.2	0.2	0.142857	0.0816327	0.1	0.995629
GO:0048663	cell migration	175	0.0086207	0.0086207	0.0086207	0.0065574	0.0013266	0.0016577	0.751689
GO:0048663	cation transport	176	0.0208333	0.0208333	0.0208333	0.0172414	0.0015457	0.0019314	0.776331
GO:0050728	cytoskeleton organization and biogenesis	176	0.0149254	0.0149254	0.0149254	0.0066007	0.0035273	0.0044053	0.885861
GO:0050728	response to external stimulus	176	0.0625	0.0625	0.0625	0.0162602	0.0083945	0.0104712	0.953928
GO:0050804	catabolism	181	0.0434783	0.0434783	0.0434783	0.0058997	0.0068788	0.0085837	0.919735
GO:0050804	cell cycle	183	0.025641	0.025641	0.025641	0.0253165	0.0180587	0.0224719	0.970853
GO:0050848	cell adhesion	184	0.0091743	0.0091743	0.0091743	0.0095847	0.0082645	0.0103093	0.955067
GO:0050848	generation of precursor metabolites and energy	190	0.0769231	0.0769231	0.0769231	0.0265487	0.0050378	0.0062893	0.956291
GO:0050850	DNA metabolism	196	0.125	0.125	0.125	0.142857	0.0148699	0.0185185	0.984552
GO:0050850	cellular lipid metabolism	196	0.0084034	0.0084034	0.0084034	0.0148148	0.0160643	0.02	0.968477
GO:0050880	organic acid metabolism	200	0.5	0.5	0.5	0.666667	0.0098401	0.0122699	0.977583
GO:0050880	carboxylic acid metabolism	200	0.0769231	0.0769231	0.0769231	0.1	0.0086674	0.0108108	0.963732
GO:0050913	positive regulation of cellular metabolism	200	1	1	1	1	0.0032915	0.004111	0.874868
GO:0050913	neurogenesis	200	1	1	1	1	1	1	0.999868
GO:0051480	cell motility	206	0.002924	0.002924	0.002924	0.0028818	0.0008702	0.0010875	0.61043
GO:0051480	positive regulation of metabolism	206	0.0045045	0.0045045	0.0045045	0.0034247	0.0009021	0.0011274	0.503445
GO:0051969	localization of cell	206	0.0196078	0.0196078	0.0196078	0.0089686	0.0015413	0.0019259	0.828212
GO:0051969	intracellular protein transport	207	0.0416667	0.0416667	0.0416667	0.031746	0.010589	0.0132013	0.964527
GO:0000060	locomotion	209	0.0526316	0.0526316	0.0526316	0.0307692	0.0011502	0.0014373	0.780074
GO:0000060	cellular morphogenesis	215	0.0028169	0.0028169	0.0028169	0.0020105	0.0023683	0.0022614	0.688924
GO:0001541	protein amino acid phosphorylation	218	0.5	0.5	0.5	0.181818	0.0221914	0.0275862	0.989305
GO:0001541	regulation of apoptosis	218	0.0434783	0.0434783	0.0434783	0.08	0.0035548	0.0044395	0.933095
GO:0001666	cell development	220	0.0285714	0.0285714	0.0285714	0.0058824	0.0023595	0.0029477	0.845257
GO:0001666	regulation of programmed cell death	221	0.0909091	0.0909091	0.0909091	0.0127877	0.0040568	0.0015788	0.810201
GO:0001782	protein transport	223	0.0666667	0.0666667	0.0666667	0.0555556	0.0150801	0.0187793	0.9739
GO:0001782	embryonic development	227	1	1	1	0.0043365	0.0066667	0.0064767	0.891335
GO:0006084	ion transport	232	0.0147059	0.0147059	0.0147059	0.0232558	0.0104507	0.0130293	0.951477
GO:0006084	regulation of transcription from RNA polymerase II promoter	233	0.0222222	0.0222222	0.0222222	0.0123457	0.0104987	0.011655	0.941388
GO:0006405	lipid metabolism	234	0.5	0.5	0.5	0.117647	0.0203562	0.0253165	0.979796
GO:0006405	phosphorylation	234	0.111111	0.111111	0.111111	0.0214592	0.0277778	0.0070423	0.941362
GO:0006637	response to abiotic stimulus	237	0.2	0.2	0.2	0.0106952	0.0071556	0.0089286	0.934353
GO:0006637	establishment of protein localization	238	0.0135135	0.0135135	0.0135135	0.01002	0.0055866	0.0017999	0.790037
GO:0006664	proteolysis	240	0.5	0.5	0.5	0.0037383	0.0015708	0.0019627	0.727577
GO:0006664	cell proliferation	251	1	1	1	0.007874	0.0062598	0.0071225	0.89902
GO:0006730	immune response	254	1	1	1	0.5	0.0024977	0.0031201	0.915044
GO:0006730	apoptosis	260	1	1	1	1	0.08	0.0074184	0.962109
GO:0006833	protein localization	260	1	1	1	1	1	1	0.999934
GO:0006833	transcription from RNA polymerase II promoter	268	1	1	1	1	1	0.002713	0.899868
GO:0006944	programmed cell death	268	0.0023202	0.0023202	0.0023202	0.0013671	0.0015817	0.0019763	0.61354
GO:0006944	defense response	277	0.0294118	0.0294118	0.0294118	0.0045579	0.006689	0.0017513	0.593164
GO:0007009	cell death	281	0.0140845	0.0140845	0.0140845	0.002584	0.0009484	0.0011852	0.597542
GO:0007009	intracellular transport	286	0.0008143	0.0008143	0.0008143	0.0015738	0.002346	0.0027159	0.586539
GO:0007173	phosphorus metabolism	287	0.0625	0.0625	0.0625	0.0625	0.0016536	0.0020661	0.782227
GO:0007173	phosphate metabolism	287	0.0555556	0.0555556	0.0555556	0.0010458	0.0016064	0.0018975	0.595761
GO:0007190	death	288	1	1	1	0.666667	0.0023269	0.002907	0.874735
GO:0007190	establishment of cellular localization	289	1	1	1	0.555556	0.666667	0.00228	0.899523
GO:0009116	cellular localization	292	0.0008658	0.0008658	0.0008658	0.0016978	0.0010836	0.0013541	0.555246
GO:0009116	protein biosynthesis	297	1	1	1	0.0074963	0.0015055	0.0013587	0.631028
GO:0016126			0.111111	0.111111	0.111111	0.142857	0.0178571	0.0222222	0.983174
GO:0016126			0.142857	0.142857	0.142857	0.060241	0.0251572	0.0044723	0.929995
GO:0016525			0.0454545	0.0454545	0.0454545	0.0043573	0.0013786	0.0017227	0.62086
GO:0016525			0.125	0.125	0.125	0.0117096	0.0068143	0.0078493	0.920588
GO:0017148			0.001626	0.001626	0.001626	0.0016367	0.0008928	0.0011158	0.598113
GO:0017148			0.0086957	0.0086957	0.0086957	0.0054795	0.0032349	0.0040404	0.867117
GO:0030041			0.25	0.25	0.25	0.1	0.0114613	0.0142857	0.740991
GO:0030041			1	1	1	0.0190114	0.0229885	0.0285714	0.97496
GO:0030111			0.0227273	0.0227273	0.0227273	0.0052632	0.0015332	0.0019157	0.758082
GO:0030111			0.0126582	0.0126582	0.0126582	0.0126582	0.0028409	0.0017059	0.749232
GO:0030148			0.0833333	0.0833333	0.0833333	0.0029542	0.0010595	0.0013241	0.7084
GO:0030148			0.002079	0.002079	0.002079	0.0049669	0.0058651	0.0013426	0.764361
GO:0030317			0.2	0.2	0.2	0.142857	0.0031366	0.0039177	0.929915
GO:0030317			0.0217391	0.0217391	0.0217391	0.0344828	0.0106383	0.0031646	0.882538
GO:0030336			0.0021978	0.0021978	0.0021978	0.0030166	0.0013098	0.0016367	0.707737
GO:0030336			0.012987	0.012987	0.012987	0.001221	0.001308	0.0015788	0.547324
GO:0030522			1	1	1	0.0026316	0.0033119	0.0041365	0.821178
GO:0030522			0.006993	0.006993	0.006993	0.0041288	0.0023108	0.0025549	0.746582
GO:0031128			0.5	0.5	0.5	0.25	0.0050141	0.0062598	0.922463
GO:0031128			1	1	1	0.0043215	0.0066667	0.0071531	0.896635
GO:0031281			1	1	1	1	0.444444	0.5	0.999536
GO:0031281			1	1	1	0.714286	0.045977	0.0020868	0.878802
GO:0031327			0.0048544	0.0048544	0.0048544	0.00409	0.0009166	0.0011455	0.656358
GO:0031327			0.0714286	0.0714286	0.0714286	0.0020942	0.0013846	0.0017301	0.704988
GO:0042044			1	1	1	1	1	1	0.999934
GO:0042044			1	1	1	1	1	0.0027685	0.899788
GO:0042384			0.2	0.2	0.2	0.0046296	0.0042941	0.0053619	0.87447
GO:0042384			0.5	0.5	0.5	0.0028425	0.0028129	0.003367	0.794674
GO:0042462			0.0034722	0.0034722	0.0034722	0.0035026	0.0021402	0.0026738	0.794834
GO:0042462			0.011236	0.011236	0.011236	0.0142857	0.0122511	0.0152672	0.955419
GO:0042596			0.0016978	0.0016978	0.0016978	0.0032841	0.003024	0.0037771	0.797993
GO:0042596			0.001443	0.001443	0.001443	0.0016943	0.0025806	0.0014594	0.593137
GO:0043122			0.1	0.1	0.1	0.0065147	0.0013804	0.0017249	0.617713
GO:0043122			0.333333	0.333333	0.333333	0.010395	0.0014631	0.0017587	0.726391
GO:0045086			0.333333	0.333333	0.333333	0.0088106	0.0021855	0.0027304	0.839163
GO:0045086			0.25	0.25	0.25	0.0174216	0.0191388	0.0136986	0.957923
GO:0045104			1	1	1	0.666667	0.516129	0.571429	0.999636
GO:0045104			0.333333	0.333333	0.333333	0.5	0.347826	0.4	0.999338
GO:0045168			0.5	0.5	0.5	0.181818	0.0027629	0.0034513	0.903451
GO:0045168			0.0227273	0.0227273	0.0227273	0.0028686	0.0036697	0.0013463	0.739984
GO:0045582			0.0047619	0.0047619	0.0047619	0.0052083	0.0030587	0.0038204	0.845787
GO:0045582			0.0909091	0.0909091	0.0909091	0.015873	0.012012	0.0022665	0.857552
GO:0045667			0.0555556	0.0555556	0.0555556	0.00271	0.0012311	0.0015385	0.663818
GO:0045667			0.0188679	0.0188679	0.0188679	0.0059172	0.0071048	0.0058685	0.8854
GO:0045761			0.5	0.5	0.5	0.666667	0.0014571	0.0018207	0.749602
GO:0045761			1	1	1	0.555556	0.666667	0.714286	0.999602
GO:0045762			1	1	1	1	0.615385	0.666667	0.999602
GO:0045762			0.5	0.5	0.5	0.714286	0.0434783	0.0020433	0.875623
GO:0045884			1	1	1	0.133333	0.0277778	0.0344828	0.988043
GO:0045884			0.0833333	0.0833333	0.0833333	0.0632911	0.056338	0.0106838	0.968415
GO:0046328			0.142857	0.142857	0.142857	0.0357143	0.0086909	0.0108401	0.962043
GO:0046328			0.0026882	0.0026882	0.0026882	0.004095	0.0041667	0.0020644	0.739931
GO:0046425			0.1	0.1	0.1	0.0045767	0.002196	0.0027435	0.819224
GO:0046425			0.0027701	0.0027701	0.0027701	0.0034698	0.004008	0.0019055	0.71505
GO:0048820			0.0344828	0.0344828	0.0344828	0.0152672	0.0061872	0.007722	0.944654
GO:0048820			0.027027	0.027027	0.027027	0.0232558	0.0095012	0.0088496	0.937043
GO:0050657			1	1	1	0.025974	0.0016983	0.002122	0.857346
GO:0050657			0.03125	0.03125	0.03125	0.019305	0.0300752	0.0117925	0.942342
GO:0050658			1	1	1	0.0689655	0.0078973	0.0098522	0.967872
GO:0050658			0.5	0.5	0.5	0.0116009	0.0078278	0.0057078	0.90416
GO:0050772			0.5	0.5	0.5	0.0222222	0.0034662	0.004329	0.735758
GO:0050772			0.0021413	0.0021413	0.0021413	0.0020842	0.0031373	0.0026767	0.709645
GO:0050803			0.0333333	0.0333333	0.0333333	0.0540541	0.0164779	0.0205128	0.976749
GO:0050803			0.0075758	0.0075758	0.0075758	0.0064185	0.0091324	0.0047259	0.878113
GO:0050892			0.002924	0.002924	0.002924	0.0032206	0.0028214	0.0035242	0.799152
GO:0050892			1	1	1	0.0048876	0.007326	0.0019833	0.809036
GO:0051236			1	1	1	0.4	0.0469208	0.057971	0.995959
GO:0051236			0.0526316	0.0526316	0.0526316	0.010846	0.0067568	0.0081967	0.912957
GO:0051252			0.004	0.004	0.004	0.0049875	0.0012052	0.001506	0.670509
GO:0051252			0.0016978	0.0016978	0.0016978	0.0017432	0.0013193	0.001465	0.5
GO:0051349			0.5	0.5	0.5	0.666667	0.0013119	0.0016393	0.845191
GO:0051349			1	1	1	1	1	1	0.999947
GO:0000160			1	1	1	0.714286	0.8	0.178571	0.998755
GO:0000160			1	1	1	0.294118	0.111111	0.125	0.996024
GO:0000245			0.0384615	0.0384615	0.0384615	0.0049456	0.0032895	0.0015868	0.738606
GO:0000245			0.166667	0.166667	0.166667	0.0442478	0.0065681	0.004223	0.901087
GO:0000723			0.0011468	0.0011468	0.0011468	0.0013785	0.0019465	0.0018335	0.532008
GO:0000723			0.0588235	0.0588235	0.0588235	0.0021035	0.0024096	0.0014702	0.695229
GO:0001502			0.0111111	0.0111111	0.0111111	0.00998	0.0078278	0.0039246	0.885268
GO:0001502			0.025641	0.025641	0.025641	0.0190114	0.0186047	0.0051387	0.925629
GO:0001658			0.0070423	0.0070423	0.0070423	0.0071124	0.0110193	0.0130548	0.924218
GO:0001658			0.05	0.05	0.05	0.0058343	0.0057554	0.0065189	0.877869
GO:0001707			0.0714286	0.0714286	0.0714286	0.0070323	0.0065574	0.0032154	0.806995
GO:0001707			0.0071942	0.0071942	0.0071942	0.0085179	0.0038573	0.0039494	0.847813
GO:0001708			0.0434783	0.0434783	0.0434783	0.0246305	0.0246914	0.0075873	0.94841
GO:0001708			0.0357143	0.0357143	0.0357143	0.0072359	0.0106101	0.0021515	0.835542
GO:0001755			0.0105263	0.0105263	0.0105263	0.0180505	0.0048251	0.0030084	0.851298
GO:0001755			0.0029762	0.0029762	0.0029762	0.0029603	0.0014942	0.0015538	0.658309
GO:0001890			0.0075188	0.0075188	0.0075188	0.0050251	0.0028674	0.0030864	0.776868
GO:0001890			0.142857	0.142857	0.142857	0.0185874	0.0127389	0.0123153	0.948396
GO:0001976			0.25	0.25	0.25	0.294118	0.363636	0.0847458	0.996078
GO:0001976			0.5	0.5	0.5	0.238095	0.005305	0.0039714	0.893718
GO:0001990			1	1	1	0.555556	0.333333	0.15625	0.998039
GO:0001990			1	1	1	1	0.125	0.0195312	0.985211
GO:0006022			0.0163934	0.0163934	0.0163934	0.0028361	0.003276	0.0024062	0.763991
GO:0006022			0.009434	0.009434	0.009434	0.0084602	0.0091533	0.0068213	0.907024
GO:0006090			0.0107527	0.0107527	0.0107527	0.0135501	0.0030698	0.0019732	0.776206
GO:0006090			0.0714286	0.0714286	0.0714286	0.002862	0.0040692	0.002924	0.801643
GO:0006493			1	1	1	0.0013605	0.001212	0.0015146	0.623576
GO:0006493			0.0238095	0.0238095	0.0238095	0.0082919	0.0018315	0.0020747	0.731558
GO:0006611			1	1	1	0.009901	0.0119048	0.001858	0.814044
GO:0006611			0.0032895	0.0032895	0.0032895	0.0038432	0.0019714	0.0022502	0.705274
GO:0006733			0.010989	0.010989	0.010989	0.001744	0.0018762	0.0019194	0.658029
GO:0006733			1	1	1	0.0107991	0.0086393	0.0020738	0.824463
GO:0006769			0.0196078	0.0196078	0.0196078	0.0019818	0.0017668	0.0014569	0.612242
GO:0006769			0.002193	0.002193	0.002193	0.0014065	0.0018771	0.0018423	0.574609
GO:0006801			0.333333	0.333333	0.333333	0.0011908	0.0017399	0.0018044	0.610652
GO:0006801			0.0178571	0.0178571	0.0178571	0.0075188	0.003325	0.0039777	0.686297
GO:0007051			0.0126582	0.0126582	0.0126582	0.0108108	0.0020563	0.002569	0.809221
GO:0007051			0.0227273	0.0227273	0.0227273	0.002633	0.0024465	0.0015818	0.672231
GO:0007224			0.0027701	0.0027701	0.0027701	0.0030248	0.0016701	0.0018532	0.633466
GO:0007224			0.0714286	0.0714286	0.0714286	0.0228311	0.0209424	0.0025628	0.880546
GO:0007530			0.0029326	0.0029326	0.0029326	0.0009859	0.0009414	0.0011765	0.610861
GO:0007530			0.0017513	0.0017513	0.0017513	0.0012384	0.0017532	0.0021906	0.621854
GO:0007585			0.0588235	0.0588235	0.0588235	0.0359712	0.0231214	0.0119048	0.959353
GO:0007585			0.0123457	0.0123457	0.0123457	0.006402	0.0081136	0.0033047	0.861755
GO:0008637			0.0277778	0.0277778	0.0277778	0.0181818	0.0127389	0.0069444	0.929942
GO:0008637			0.125	0.125	0.125	0.0034795	0.0041195	0.0047893	0.839385
GO:0009072			0.0098039	0.0098039	0.0098039	0.0055991	0.0042194	0.0024474	0.794701
GO:0009072			0.0117647	0.0117647	0.0117647	0.009901	0.0023557	0.0024558	0.754598
GO:0009411			0.2	0.2	0.2	0.0063694	0.0061256	0.0073964	0.894913
GO:0009411			0.0042553	0.0042553	0.0042553	0.0028785	0.0036166	0.0036075	0.795759
GO:0009451			1	1	1	0.001641	0.0018108	0.0016	0.599867
GO:0009451			1	1	1	0.001387	0.0011151	0.0013532	0.595945
GO:0014032			0.0056818	0.0056818	0.0056818	0.0046685	0.0014842	0.001548	0.694436
GO:0014032			0.25	0.25	0.25	0.0112867	0.0163934	0.0041667	0.90379
GO:0014033			0.03125	0.03125	0.03125	0.0039093	0.0041152	0.0017953	0.760122
GO:0014033			0.0086957	0.0086957	0.0086957	0.0127877	0.020202	0.0054526	0.918155
GO:0017157			0.25	0.25	0.25	0.133333	0.0031994	0.003996	0.869303
GO:0017157			0.333333	0.333333	0.333333	0.333333	0.444444	0.0023105	0.902146
GO:0019098			0.0108696	0.0108696	0.0108696	0.0165289	0.0018098	0.0022612	0.67455
GO:0019098			0.142857	0.142857	0.142857	0.0253807	0.0207254	0.0143678	0.9646
GO:0019319			0.0013661	0.0013661	0.0013661	0.0011499	0.001328	0.0013441	0.5
GO:0019319			0.0238095	0.0238095	0.0238095	0.0046168	0.0019743	0.0016093	0.68415
GO:0019362			0.027027	0.027027	0.027027	0.001843	0.0026247	0.003012	0.698702
GO:0019362			0.0666667	0.0666667	0.0666667	0.0074294	0.0114613	0.0015888	0.793957
GO:0019724			0.333333	0.333333	0.333333	0.384615	0.0547945	0.0342466	0.988447
GO:0019724			1	1	1	0.0393701	0.0366972	0.0055928	0.948105
GO:0030203			0.0833333	0.0833333	0.0833333	0.0114943	0.0061069	0.0016556	0.789931
GO:0030203			1	1	1	0.0064185	0.0095465	0.0088496	0.926981
GO:0030516			0.0016529	0.0016529	0.0016529	0.0025284	0.0015864	0.0019822	0.693561
GO:0030516			0.0019084	0.0019084	0.0019084	0.0022017	0.0019102	0.0013998	0.564706
GO:0030901			0.2	0.2	0.2	0.011236	0.017094	0.0065963	0.935559
GO:0030901			0.333333	0.333333	0.333333	0.263158	0.16	0.0308642	0.99014
GO:0030902			0.2	0.2	0.2	0.0331126	0.038835	0.0290698	0.981584
GO:0030902			1	1	1	0.0666667	0.097561	0.0033921	0.892579
GO:0035050			0.0769231	0.0769231	0.0769231	0.0327869	0.0009085	0.0011354	0.835519
GO:0035050			0.0555556	0.0555556	0.0555556	0.0220264	0.0191388	0.0214592	0.963699
GO:0040013			0.025641	0.025641	0.025641	0.0013203	0.0014641	0.0018288	0.584367
GO:0040013			0.005102	0.005102	0.005102	0.0026497	0.0017271	0.0020202	0.696422
GO:0042401			0.0020877	0.0020877	0.0020877	0.0024907	0.0025292	0.0031596	0.75053
GO:0042401			0.025641	0.025641	0.025641	0.0180505	0.0123839	0.0132626	0.947695
GO:0042402			0.030303	0.030303	0.030303	0.0017876	0.0019314	0.0015954	0.640487
GO:0042402			1	1	1	0.0015485	0.0014881	0.0017159	0.616512
GO:0045670			0.0081301	0.0081301	0.0081301	0.0136986	0.0207254	0.0062344	0.906651
GO:0045670			0.0769231	0.0769231	0.0769231	0.0028952	0.0040984	0.0014081	0.769494
GO:0045926			0.0028902	0.0028902	0.0028902	0.0016706	0.0019296	0.0014372	0.553789
GO:0045926			0.0068966	0.0068966	0.0068966	0.0018389	0.0029326	0.0015596	0.662126
GO:0046058			1	1	1	0.0746269	0.0021075	0.0016773	0.778961
GO:0046058			0.5	0.5	0.5	0.714286	0.8	0.5	0.999549
GO:0046165			0.0217391	0.0217391	0.0217391	0.0017059	0.0013025	0.0013448	0.544568
GO:0046165			0.0015552	0.0015552	0.0015552	0.0028361	0.0013369	0.0015738	0.556851
GO:0046364			0.0031646	0.0031646	0.0031646	0.002134	0.001829	0.0018699	0.641521
GO:0046364			0.0106383	0.0106383	0.0106383	0.0020008	0.0021119	0.0024655	0.657249
GO:0046474			0.0014327	0.0014327	0.0014327	0.0011947	0.0013329	0.0015418	0.5
GO:0046474			0.0052632	0.0052632	0.0052632	0.0065359	0.0073665	0.0018657	0.5
GO:0050672			0.142857	0.142857	0.142857	0.042735	0.0338983	0.0210084	0.977795
GO:0050672			0.05	0.05	0.05	0.0162866	0.0073801	0.0041982	0.897959
GO:0050768			0.0014451	0.0014451	0.0014451	0.001836	0.0016899	0.0015499	0.5
GO:0050768			0.0039526	0.0039526	0.0039526	0.0015669	0.0023739	0.0017194	0.63692
GO:0050769			0.0014903	0.0014903	0.0014903	0.0019209	0.002811	0.0027248	0.684685
GO:0050769			0.0081301	0.0081301	0.0081301	0.0024938	0.0031104	0.0017053	0.654333
GO:0050886			1	1	1	0.384615	0.5	0.294118	0.99894
GO:0050886			1	1	1	0.454545	0.0055633	0.0019585	0.828333
GO:0050906			0.5	0.5	0.5	0.714286	0.8	0.060241	0.995681
GO:0050906			1	1	1	1	0.117647	0.0909091	0.99568
GO:0051271			0.0434783	0.0434783	0.0434783	0.0012294	0.0018501	0.0013444	0.57867
GO:0051271			0.0031056	0.0031056	0.0031056	0.0030066	0.0026178	0.0021515	0.709303
GO:0000077			0.04	0.04	0.04	0.038961	0.0058337	0.0072816	0.896247
GO:0000077			0.166667	0.166667	0.166667	0.166667	0.126984	0.153846	0.994699
GO:0000077			0.0344828	0.0344828	0.0344828	0.0344828	0.0068788	0.0085837	0.914182
GO:0000077			0.125	0.125	0.125	0.125	0.047619	0.0588235	0.987078
GO:0000077			0.25	0.25	0.25	0.25	0.0625	0.0769231	0.991054
GO:0001704			0.333333	0.333333	0.333333	0.111111	0.0677966	0.0833333	0.989514
GO:0001704			0.5	0.5	0.5	0.5	0.0025782	0.0032206	0.683897
GO:0001704			0.0357143	0.0357143	0.0357143	0.0357143	0.0366972	0.0454545	0.977137
GO:0001704			0.0064935	0.0064935	0.0064935	0.0064935	0.00978	0.0121951	0.895626
GO:0001704			0.0175439	0.0175439	0.0175439	0.0175439	0.0071878	0.0089686	0.908217
GO:0001754			0.0138889	0.0138889	0.0138889	0.0138889	0.0180587	0.0224719	0.947185
GO:0001754			0.333333	0.333333	0.333333	0.333333	0.0255591	0.031746	0.979139
GO:0001754			0.0357143	0.0357143	0.0357143	0.0357143	0.011065	0.0137931	0.942843
GO:0001754			0.0104167	0.0104167	0.0104167	0.0104167	0.0030912	0.003861	0.797548
GO:0001754			0.2	0.2	0.2	0.2	0.0105541	0.0131579	0.948807
GO:0001906			0.0555556	0.0555556	0.0555556	0.0697674	0.107143	0.130435	0.987859
GO:0001906			0.25	0.25	0.25	0.25	0.0860215	0.105263	0.993373
GO:0001906			0.2	0.2	0.2	0.2	0.137931	0.166667	0.995361
GO:0001906			0.0666667	0.0666667	0.0666667	0.0666667	0.102564	0.125	0.990557
GO:0001906			1	1	1	1	0.186047	0.222222	0.997515
GO:0001909			0.0833333	0.0833333	0.0833333	0.0857143	0.0983607	0.12	0.989183
GO:0001909			1	1	1	1	0.347826	0.4	0.999006
GO:0001909			0.0555556	0.0555556	0.0555556	0.0555556	0.0462428	0.0571429	0.983433
GO:0001909			0.111111	0.111111	0.111111	0.111111	0.137931	0.166667	0.994036
GO:0001909			1	1	1	1	0.186047	0.222222	0.997515
GO:0006029			0.0416667	0.0416667	0.0416667	0.0028708	0.0024063	0.003006	0.660265
GO:0006029			0.01	0.01	0.01	0.01	0.0084836	0.010582	0.905235
GO:0006029			0.0015552	0.0015552	0.0015552	0.0015552	0.0029283	0.0029283	0.5
GO:0006029			0.05	0.05	0.05	0.05	0.0137221	0.017094	0.9556
GO:0006029			0.0588235	0.0588235	0.0588235	0.0588235	0.0048077	0.0048077	0.5
GO:0006071			1	1	1	1	0.0044743	0.0055866	0.748179
GO:0006071			0.0068966	0.0068966	0.0068966	0.0068966	0.0013947	0.0013947	0.5
GO:0006071			1	1	1	1	0.0120664	0.0150376	0.956428
GO:0006071			0.5	0.5	0.5	0.5	0.615385	0.666667	0.999503
GO:0006071			0.0011587	0.0011587	0.0011587	0.0011587	0.0013879	0.0013879	0.5
GO:0006364			0.2	0.2	0.2	0.027027	0.0017799	0.0022239	0.658278
GO:0006364			0.25	0.25	0.25	0.25	0.0052016	0.0064935	0.890987
GO:0006364			1	1	1	1	0.0522876	0.0645161	0.990225
GO:0006364			1	1	1	1	0.285714	0.333333	0.998509
GO:0006364			1	1	1	1	0.444444	0.5	0.999172
GO:0006401			0.0015361	0.0015361	0.0015361	0.0015361	0.0015267	0.0015267	0.5
GO:0006401			0.125	0.125	0.125	0.125	0.0053583	0.006689	0.899338
GO:0006401			0.166667	0.166667	0.166667	0.166667	0.002143	0.0026774	0.741551
GO:0006401			0.05	0.05	0.05	0.05	0.0011623	0.0014524	0.730285
GO:0006401			0.0212766	0.0212766	0.0212766	0.0212766	0.0022838	0.0028531	0.726309
GO:0006403			0.0625	0.0625	0.0625	0.0434783	0.0094712	0.011811	0.933885
GO:0006403			1	1	1	1	0.0268456	0.0333333	0.980616
GO:0006403			0.5	0.5	0.5	0.5	0.166667	0.2	0.997184
GO:0006403			1	1	1	1	0.0065681	0.0081967	0.91882
GO:0006403			1	1	1	1	0.117647	0.142857	0.995858
GO:0006595			1	1	1	0.0042796	0.0060545	0.0075567	0.666998
GO:0006595			0.5	0.5	0.5	0.5	0.285714	0.333333	0.998509
GO:0006595			0.5	0.5	0.5	0.5	0.0039254	0.004902	0.822068
GO:0006595			0.5	0.5	0.5	0.5	0.615385	0.666667	0.999337
GO:0006595			0.2	0.2	0.2	0.2	0.0180587	0.0224719	0.969848
GO:0006749			0.333333	0.333333	0.333333	0.017341	0.0162822	0.0202703	0.946358
GO:0006749			0.0555556	0.0555556	0.0555556	0.0555556	0.0366972	0.0454545	0.980451
GO:0006749			1	1	1	1	0.150943	0.181818	0.997349
GO:0006749			0.125	0.125	0.125	0.125	0.0336134	0.0416667	0.982439
GO:0006749			1	1	1	1	0.444444	0.5	0.999172
GO:0006910			0.0909091	0.0909091	0.0909091	0.0909091	0.0776699	0.0952381	0.990397
GO:0006910			1	1	1	1	0.166667	0.2	0.997351
GO:0006910			0.5	0.5	0.5	0.5	0.0540541	0.0666667	0.990722
GO:0006910			0.0294118	0.0294118	0.0294118	0.0294118	0.0555556	0.0555556	0.974486
GO:0006910			0.0526316	0.0526316	0.0526316	0.0526316	0.0298507	0.037037	0.976806
GO:0007033			0.02	0.02	0.02	0.004894	0.0023497	0.0029354	0.696909
GO:0007033			0.0117647	0.0117647	0.0117647	0.0117647	0.0011917	0.0014892	0.663022
GO:0007033			0.0086957	0.0086957	0.0086957	0.0086957	0.0047962	0.005988	0.85222
GO:0007033			0.25	0.25	0.25	0.25	0.0059791	0.0074627	0.910868
GO:0007033			0.0026385	0.0026385	0.0026385	0.0026385	0.001551	0.001938	0.533466
GO:0007088			0.166667	0.166667	0.166667	0.014218	0.011976	0.0149254	0.79989
GO:0007088			0.1	0.1	0.1	0.1	0.0021546	0.0026918	0.726475
GO:0007088			0.0026525	0.0026525	0.0026525	0.0026525	0.0028541	0.0035651	0.691021
GO:0007088			0.166667	0.166667	0.166667	0.166667	0.024024	0.0298507	0.977137
GO:0007088			0.25	0.25	0.25	0.25	0.0029059	0.0036298	0.817097
GO:0007229			0.2	0.2	0.2	0.2	0.285714	0.333333	0.996468
GO:0007229			1	1	1	1	0.0414508	0.0512821	0.987575
GO:0007229			0.0666667	0.0666667	0.0666667	0.0666667	0.0077444	0.0096618	0.927435
GO:0007229			0.0833333	0.0833333	0.0833333	0.0833333	0.0963855	0.117647	0.991385
GO:0007229			0.1	0.1	0.1	0.1	0.0044494	0.0055556	0.878396
GO:0007272			0.0169492	0.0169492	0.0169492	0.0169492	0.0112202	0.013986	0.932782
GO:0007272			0.0625	0.0625	0.0625	0.0625	0.0083507	0.0104167	0.932616
GO:0007272			0.125	0.125	0.125	0.125	0.0909091	0.111111	0.992048
GO:0007272			0.111111	0.111111	0.111111	0.111111	0.0085288	0.0106383	0.935719
GO:0007272			0.25	0.25	0.25	0.25	0.285714	0.333333	0.997681
GO:0007346			0.0024038	0.0024038	0.0024038	0.0026076	0.0035757	0.0035757	0.5
GO:0007346			0.0434783	0.0434783	0.0434783	0.0434783	0.0650407	0.08	0.984592
GO:0007346			0.0222222	0.0222222	0.0222222	0.0222222	0.0102828	0.0128205	0.934394
GO:0007346			0.0084034	0.0084034	0.0084034	0.0084034	0.0107672	0.0134228	0.910537
GO:0007346			0.0047847	0.0047847	0.0047847	0.0047847	0.0015848	0.0019802	0.605368
GO:0007565			0.0294118	0.0294118	0.0294118	0.0094637	0.0055376	0.0069124	0.768543
GO:0007565			0.03125	0.03125	0.03125	0.03125	0.0050063	0.00625	0.88436
GO:0007565			0.012987	0.012987	0.012987	0.012987	0.0067058	0.0083682	0.897117
GO:0007565			0.0243902	0.0243902	0.0243902	0.0243902	0.00906	0.0112994	0.928761
GO:0007565			0.333333	0.333333	0.333333	0.333333	0.011713	0.0145985	0.954606
[truncated: 3,791 more rows]

## Sheet: ES (PPI diffusion 0.1)
GO	GO_Description	Gene_count	p01r	p10r	p20r	p50r	p80r	p100r	auc
GO:0000018	regulation of DNA recombination	3	0.500306	0.500306	0.500306	0.500306	0.500489	0.500611	0.500459
GO:0000084	S phase of mitotic cell cycle	3
GO:0000086	G2/M transition of mitotic cell cycle	3	0.00113285	0.00113285	0.00113285	0.00113285	0.00113285	0.00113285	0.336377
GO:0000089	mitotic metaphase	3	0.00109195	0.00109195	0.00109195	0.00109195	0.00119985	0.0013851	0.381193
GO:0000098	sulfur amino acid catabolism	3
GO:0000103	sulfate assimilation	3	0.503731	0.503731	0.503731	0.503731	0.503731	0.503731	0.941907
GO:0000209	protein polyubiquitination	3	0.500319	0.500319	0.500319	0.500319	0.500319	0.500319	0.504727
GO:0000320	re-entry into mitotic cell cycle	3	0.00163255	0.00163255	0.00163255	0.00163255	0.00143275	0.0016412	0.524465
GO:0000578	embryonic axis specification	3	0.0009593	0.0009593	0.0009593	0.0009593	0.0009449	0.0010901	0.241284
GO:0001101	response to acid	3	1	1	1	1	1	1	0.968052
GO:0001539	ciliary or flagellar motility	3
GO:0001553	luteinization	3	0.0018494	0.0018494	0.0018494	0.0018494	0.0007956	0.0009178	0.201835
GO:0001578	microtubule bundle formation	3	0.0006762	0.0006762	0.0006762	0.0006762	0.0006762	0.0006762	0.0963039
GO:0001667	ameboidal cell migration	3	0.0560024	0.0560024	0.0560024	0.0560024	0.00121125	0.00140195	0.497095
GO:0001675	acrosome formation	3	0.0025582	0.0025582	0.0025582	0.0025582	0.00100515	0.00113755	0.411315
GO:0001802	type III hypersensitivity	3	0.0006154	0.0006154	0.0006154	0.0006154	0.0006154	0.0006154	0.00703065
GO:0001803	regulation of type III hypersensitivity	3	0.0006152	0.0006152	0.0006152	0.0006152	0.0006152	0.0006152	0.00672595
GO:0001805	positive regulation of type III hypersensitivity	3	0.00061635	0.00061635	0.00061635	0.00061635	0.00061635	0.00061635	0.00856135
GO:0001833	inner cell mass cell proliferation	3
GO:0001835	blastocyst hatching	3	0.0006116	0.0006116	0.0006116	0.0006116	0.0006116	0.0006116	0.00091705
GO:0001895	retinal homeostasis	3
GO:0001911	negative regulation of immune cell mediated cytotoxicity	3
GO:0001945	lymph vessel development	3	0.0011751	0.0011751	0.0011751	0.0011751	0.0011751	0.0011751	0.472313
GO:0001978	baroreceptor feedback regulation of blood pressure	3	0.0014009	0.0014009	0.0014009	0.0014009	0.0014009	0.0014009	0.423789
GO:0002016	renin-angiotensin regulation of body fluid levels	3	0.0040772	0.0040772	0.0040772	0.0040772	0.0040772	0.0040772	0.693739
GO:0002035	brain renin-angiotensin system	3	0.00061105	0.00061105	0.00061105	0.00061105	0.00061105	0.00061105	0
GO:0005980	glycogen catabolism	3	0.001134	0.001134	0.001134	0.001134	0.001134	0.001134	0.425296
GO:0006012	galactose metabolism	3	0.00063455	0.00063455	0.00063455	0.00063455	0.0007944	0.00091645	0.017737
GO:0006081	aldehyde metabolism	3
GO:0006109	regulation of carbohydrate metabolism	3	0.0009726	0.0009726	0.0009726	0.0009726	0.0009726	0.0009726	0.365046
GO:0006120	mitochondrial electron transport, NADH to ubiquinone	3	0.501126	0.501126	0.501126	0.501126	0.00515435	0.0061513	0.826453
GO:0006213	pyrimidine nucleoside metabolism	3	0.001737	0.001737	0.001737	0.001737	0.001737	0.001737	0.559217
GO:0006268	DNA unwinding during replication	3	0.00156365	0.00156365	0.00156365	0.00156365	0.00156365	0.00156365	0.462636
GO:0006287	base-excision repair, gap-filling	3	0.250739	0.250739	0.250739	0.250739	0.250489	0.250611	0.646483
GO:0006290	pyrimidine dimer repair	3	0.0029262	0.0029262	0.0029262	0.0029262	0.00180455	0.0019491	0.619725
GO:0006354	RNA elongation	3
GO:0006381	mRNA editing	3	0.501953	0.501953	0.501953	0.501953	0.500967	0.501208	0.834557
GO:0006400	tRNA modification	3
GO:0006422	aspartyl-tRNA aminoacylation	3	0.0558627	0.0558627	0.0558627	0.0558627	0.0560462	0.0561687	0.499694
GO:0006481	C-terminal protein amino acid methylation	3	0.0011455	0.0011455	0.0011455	0.0011455	0.0011455	0.0011455	0.375035
GO:0006559	L-phenylalanine catabolism	3	0.00081695	0.00081695	0.00081695	0.00081695	0.00081695	0.00081695	0.251915
GO:0006560	proline metabolism	3
GO:0006568	tryptophan metabolism	3
GO:0006598	polyamine catabolism	3
GO:0006613	cotranslational protein targeting to membrane	3	0.003684	0.003684	0.003684	0.003684	0.0007947	0.00091685	0.227676
GO:0006625	protein targeting to peroxisome	3	0.500306	0.500306	0.500306	0.500306	0.500489	0.500611	0.499694
GO:0006688	glycosphingolipid biosynthesis	3
GO:0006689	ganglioside catabolism	3	0.00061105	0.00061105	0.00061105	0.00061105	0.00061105	0.00061105	0
GO:0006721	terpenoid metabolism	3
GO:0006779	porphyrin biosynthesis	3	0.500541	0.500541	0.500541	0.500541	0.500541	0.500541	0.70109
GO:0006783	heme biosynthesis	3	0.500529	0.500529	0.500529	0.500529	0.500529	0.500529	0.69313
GO:0006791	sulfur utilization	3	0.00177635	0.00177635	0.00177635	0.00177635	0.00177635	0.00177635	0.628585
GO:0006809	nitric oxide biosynthesis	3	0.00318255	0.00318255	0.00318255	0.00318255	0.00318255	0.00318255	0.799743
GO:0006817	phosphate transport	3
GO:0006839	mitochondrial transport	3
GO:0006882	zinc ion homeostasis	3	0.003406	0.003406	0.003406	0.003406	0.003406	0.003406	0.668534
GO:0006883	sodium ion homeostasis	3	0.00158245	0.00158245	0.00158245	0.00158245	0.001726	0.0019511	0.578899
GO:0006888	ER to Golgi vesicle-mediated transport	3	0.00323255	0.00323255	0.00323255	0.00323255	0.00323255	0.00323255	0.688109
GO:0006893	Golgi to plasma membrane transport	3
GO:0006904	vesicle docking during exocytosis	3	0.00598355	0.00598355	0.00598355	0.00598355	0.00598355	0.00598355	0.821803
GO:0006906	vesicle fusion	3	0.0022019	0.0022019	0.0022019	0.0022019	0.0022019	0.0022019	0.717506
GO:0006927	transformed cell apoptosis	3	0.00146035	0.00146035	0.00146035	0.00146035	0.0007944	0.00091645	0.183945
GO:0006972	hyperosmotic response	3	0.0012788	0.0012788	0.0012788	0.0012788	0.0012788	0.0012788	0.464942
GO:0007030	Golgi organization and biogenesis	3
GO:0007032	endosome organization and biogenesis	3	0.00061255	0.00061255	0.00061255	0.00061255	0.00061255	0.00061255	0.00244575
GO:0007041	lysosomal transport	3
GO:0007089	traversing start control point of mitotic cell cycle	3
GO:0007091	mitotic metaphase/anaphase transition	3	0.00061195	0.00061195	0.00061195	0.00061195	0.00061195	0.00061195	0.00152885
GO:0007095	mitotic G2 checkpoint	3	0.00169265	0.00169265	0.00169265	0.00169265	0.00169265	0.00169265	0.587327
GO:0007128	meiotic prophase I	3
GO:0007131	meiotic recombination	3	0.00066725	0.00066725	0.00066725	0.00066725	0.0007957	0.000918	0.0396024
GO:0007199	G-protein signaling, coupled to cGMP nucleotide second messenger	3
GO:0007213	acetylcholine receptor signaling, muscarinic pathway	3	0.00320465	0.00320465	0.00320465	0.00320465	0.0033918	0.0035849	0.653976
GO:0007250	activation of NF-kappaB-inducing kinase	3	0.00099215	0.00099215	0.00099215	0.00099215	0.0011599	0.00131995	0.35367
GO:0007262	STAT protein nuclear translocation	3	0.0006756	0.0006756	0.0006756	0.0006756	0.0008091	0.00093425	0.0519877
GO:0007341	penetration of zona pellucida	3
GO:0007350	blastoderm segmentation	3	0.0015653	0.0015653	0.0015653	0.0015653	0.0011949	0.00133615	0.459786
GO:0007351	regional subdivision	3	0.0018008	0.0018008	0.0018008	0.0018008	0.0013582	0.0015004	0.516514
GO:0007386	compartment specification	3	0.00078845	0.00078845	0.00078845	0.00078845	0.00078845	0.00078845	0.208839
GO:0007412	axon target recognition	3	0.0232636	0.0232636	0.0232636	0.0232636	0.00364305	0.0041699	0.839144
GO:0007435	salivary gland morphogenesis	3	0.0136004	0.0136004	0.0136004	0.0136004	0.00313065	0.0037982	0.603823
GO:0007468	regulation of rhodopsin gene activity	3	0.00213395	0.00213395	0.00213395	0.00213395	0.00213395	0.00213395	0.635228
GO:0007520	myoblast fusion	3
GO:0007525	somatic muscle development	3	0.0039895	0.0039895	0.0039895	0.0039895	0.0016669	0.0019781	0.515596
GO:0007529	establishment of synaptic specificity at neuromuscular junction	3
GO:0007638	mechanosensory behavior	3	0.00115765	0.00115765	0.00115765	0.00115765	0.00115765	0.00115765	0.430096
GO:0008045	motor axon guidance	3	0.0014898	0.0014898	0.0014898	0.0014898	0.0014898	0.0014898	0.401609
GO:0008090	retrograde axon cargo transport	3	0.00097595	0.00097595	0.00097595	0.00097595	0.00097595	0.00097595	0.282404
GO:0008209	androgen metabolism	3
GO:0008347	glial cell migration	3	0.00137595	0.00137595	0.00137595	0.00137595	0.001742	0.00201315	0.548624
GO:0008354	germ cell migration	3	0.0027144	0.0027144	0.0027144	0.0027144	0.0027144	0.0027144	0.632458
GO:0008595	determination of anterior/posterior axis, embryo	3	0.0010408	0.0010408	0.0010408	0.0010408	0.0011956	0.0013838	0.364526
GO:0008635	caspase activation via cytochrome c	3	0.125306	0.125306	0.125306	0.125306	0.125489	0.125611	0.499541
GO:0009065	glutamine family amino acid catabolism	3
GO:0009069	serine family amino acid metabolism	3
GO:0009083	branched chain family amino acid catabolism	3
GO:0009084	glutamine family amino acid biosynthesis	3	0.0008325	0.0008325	0.0008325	0.0008325	0.0008325	0.0008325	0.263821
GO:0009120	deoxyribonucleoside metabolism	3
GO:0009135	purine nucleoside diphosphate metabolism	3
GO:0009154	purine ribonucleotide catabolism	3
GO:0009179	purine ribonucleoside diphosphate metabolism	3
GO:0009203	ribonucleoside triphosphate catabolism	3
GO:0009218	pyrimidine ribonucleotide metabolism	3	0.0009629	0.0009629	0.0009629	0.0009629	0.0009629	0.0009629	0.330527
GO:0009220	pyrimidine ribonucleotide biosynthesis	3	0.0010002	0.0010002	0.0010002	0.0010002	0.0010002	0.0010002	0.333784
GO:0009251	glucan catabolism	3	0.00185385	0.00185385	0.00185385	0.00185385	0.00185385	0.00185385	0.656047
GO:0009263	deoxyribonucleotide biosynthesis	3	0.00226705	0.00226705	0.00226705	0.00226705	0.00226705	0.00226705	0.485893
GO:0009264	deoxyribonucleotide catabolism	3
GO:0009296	flagellum biogenesis	3	0.00403325	0.00403325	0.00403325	0.00403325	0.00558965	0.0067416	0.785015
GO:0009396	folic acid and derivative biosynthesis	3	0.0010599	0.0010599	0.0010599	0.0010599	0.0010599	0.0010599	0.423724
GO:0009435	NAD biosynthesis	3	0.00499035	0.00499035	0.00499035	0.00499035	0.00499035	0.00499035	0.87465
GO:0009994	oocyte differentiation	3	0.00087305	0.00087305	0.00087305	0.00087305	0.0010193	0.00116815	0.26422
GO:0010033	response to organic substance	3	0.500916	0.500916	0.500916	0.500916	0.500916	0.500916	0.816218
GO:0014014	negative regulation of gliogenesis	3
GO:0014015	positive regulation of gliogenesis	3
GO:0015012	heparan sulfate proteoglycan biosynthesis	3
GO:0015669	gas transport	3
GO:0015671	oxygen transport	3
GO:0015701	bicarbonate transport	3	0.0022924	0.0022924	0.0022924	0.0022924	0.0022924	0.0022924	0.570998
GO:0015800	acidic amino acid transport	3
GO:0015802	basic amino acid transport	3
GO:0015816	glycine transport	3
GO:0015844	monoamine transport	3	0.00221775	0.00221775	0.00221775	0.00221775	0.00221775	0.00221775	0.720585
GO:0015872	dopamine transport	3	0.00061465	0.00061465	0.00061465	0.00061465	0.00061465	0.00061465	0.0058087
GO:0015918	sterol transport	3	0.0010416	0.0010416	0.0010416	0.0010416	0.0010416	0.0010416	0.39679
GO:0016096	polyisoprenoid metabolism	3
GO:0016188	synaptic vesicle maturation	3	0.00695005	0.00695005	0.00695005	0.00695005	0.00695005	0.00695005	0.905525
GO:0016198	axon choice point recognition	3	0.00648135	0.00648135	0.00648135	0.00648135	0.00678665	0.00704585	0.752294
GO:0016338	calcium-independent cell-cell adhesion	3
GO:0016441	posttranscriptional gene silencing	3	0.00148185	0.00148185	0.00148185	0.00148185	0.00127715	0.00143405	0.478593
GO:0016444	somatic cell DNA recombination	3
GO:0018107	peptidyl-threonine phosphorylation	3	0.00095565	0.00095565	0.00095565	0.00095565	0.00091235	0.0010503	0.225994
GO:0018195	peptidyl-arginine modification	3	0.00178905	0.00178905	0.00178905	0.00178905	0.00178905	0.00178905	0.625837
GO:0018208	peptidyl-proline modification	3	0.00092925	0.00092925	0.00092925	0.00092925	0.00092925	0.00092925	0.282878
GO:0018210	peptidyl-threonine modification	3	0.00155425	0.00155425	0.00155425	0.00155425	0.0014876	0.0016978	0.534404
GO:0018401	peptidyl-proline hydroxylation to 4-hydroxy-L-proline	3	0.00105375	0.00105375	0.00105375	0.00105375	0.00105375	0.00105375	0.32857
GO:0018410	peptide or protein carboxyl-terminal blocking	3	0.000956	0.000956	0.000956	0.000956	0.000956	0.000956	0.310245
GO:0019218	regulation of steroid metabolism	3	0.00142385	0.00142385	0.00142385	0.00142385	0.0016015	0.00173345	0.408869
GO:0019363	pyridine nucleotide biosynthesis	3	0.00745405	0.00745405	0.00745405	0.00745405	0.00745405	0.00745405	0.91776
GO:0019377	glycolipid catabolism	3	0.00061105	0.00061105	0.00061105	0.00061105	0.00061105	0.00061105	0
GO:0019432	triacylglycerol biosynthesis	3
GO:0019471	4-hydroxyproline metabolism	3	0.500436	0.500436	0.500436	0.500436	0.500436	0.500436	0.633649
GO:0019511	peptidyl-proline hydroxylation	3	0.00104385	0.00104385	0.00104385	0.00104385	0.00104385	0.00104385	0.364666
GO:0019730	antimicrobial humoral response	3
GO:0019731	antibacterial humoral response	3
GO:0019733	antibacterial humoral response (sensu Vertebrata)	3
GO:0019735	antimicrobial humoral response (sensu Vertebrata)	3
GO:0019827	stem cell maintenance	3	0.0025387	0.0025387	0.0025387	0.0025387	0.00152985	0.0018021	0.503058
GO:0019934	cGMP-mediated signaling	3
GO:0030091	protein repair	3
GO:0030168	platelet activation	3	0.00094515	0.00094515	0.00094515	0.00094515	0.00094515	0.00094515	0.348806
GO:0030301	cholesterol transport	3	0.001297	0.001297	0.001297	0.001297	0.001297	0.001297	0.374408
GO:0030501	positive regulation of bone mineralization	3	0.0007611	0.0007611	0.0007611	0.0007611	0.0007611	0.0007611	0.183157
GO:0030539	male genitalia development	3
GO:0030856	regulation of epithelial cell differentiation	3	0.0420664	0.0420664	0.0420664	0.0420664	0.0422212	0.0423596	0.585168
GO:0030859	polarized epithelial cell differentiation	3
GO:0030865	cortical cytoskeleton organization and biogenesis	3	0.0024643	0.0024643	0.0024643	0.0024643	0.0024643	0.0024643	0.751141
GO:0030866	cortical actin cytoskeleton organization and biogenesis	3	0.0020533	0.0020533	0.0020533	0.0020533	0.0020533	0.0020533	0.691397
GO:0030968	unfolded protein response	3	0.00599255	0.00599255	0.00599255	0.00599255	0.0026063	0.00275155	0.695795
GO:0031018	endocrine pancreas development	3
GO:0031047	RNA-mediated gene silencing	3	0.00087635	0.00087635	0.00087635	0.00087635	0.00113875	0.00131565	0.301223
GO:0031050	dsRNA fragmentation	3	0.0013738	0.0013738	0.0013738	0.0013738	0.00109	0.00123855	0.399235
GO:0031099	regeneration	3	0.0029098	0.0029098	0.0029098	0.0029098	0.00366115	0.0042449	0.784251
GO:0031342	negative regulation of cell killing	3
GO:0031424	keratinization	3	0.0006129	0.0006129	0.0006129	0.0006129	0.0007944	0.00091645	0.00137615
GO:0031572	G2/M transition DNA damage checkpoint	3	0.0010266	0.0010266	0.0010266	0.0010266	0.0010266	0.0010266	0.385169
GO:0031576	G2/M transition checkpoint	3	0.00119015	0.00119015	0.00119015	0.00119015	0.00119015	0.00119015	0.440893
GO:0035089	establishment of apical/basal cell polarity	3
GO:0035176	social behavior	3	0.0008785	0.0008785	0.0008785	0.0008785	0.0008785	0.0008785	0.300231
GO:0035194	RNA-mediated posttranscriptional gene silencing	3	0.00167385	0.00167385	0.00167385	0.00167385	0.00153655	0.00166695	0.499847
GO:0035195	miRNA-mediated gene silencing	3	0.00624615	0.00624615	0.00624615	0.00624615	0.00134385	0.00150695	0.578364
GO:0035196	miRNA-mediated gene silencing, production of miRNAs	3	0.0011715	0.0011715	0.0011715	0.0011715	0.00088405	0.0010159	0.245719
GO:0035265	organ growth	3	0.00114005	0.00114005	0.00114005	0.00114005	0.00121555	0.00135775	0.394495
GO:0042033	chemokine biosynthesis	3	0.00236545	0.00236545	0.00236545	0.00236545	0.0015751	0.0017245	0.584709
GO:0042074	cell migration during gastrulation	3	0.00147305	0.00147305	0.00147305	0.00147305	0.0015227	0.0017244	0.534557
GO:0042092	T-helper 2 type immune response	3	0.00130295	0.00130295	0.00130295	0.00130295	0.00130295	0.00130295	0.5148
GO:0042176	regulation of protein catabolism	3	0.0010199	0.0010199	0.0010199	0.0010199	0.00100835	0.0011334	0.305963
GO:0042214	terpene metabolism	3
GO:0042223	interleukin-3 biosynthesis	3	0.00078005	0.00078005	0.00078005	0.00078005	0.00078005	0.00078005	0.18032
GO:0042246	tissue regeneration	3	0.0304916	0.0304916	0.0304916	0.0304916	0.00208795	0.00233935	0.735168
GO:0042253	granulocyte macrophage colony-stimulating factor biosynthesis	3	0.00061275	0.00061275	0.00061275	0.00061275	0.00061275	0.00061275	0.018194
GO:0042307	positive regulation of protein import into nucleus	3	0.00063345	0.00063345	0.00063345	0.00063345	0.0007944	0.00091645	0.0169725
GO:0042311	vasodilation	3	0.00177525	0.00177525	0.00177525	0.00177525	0.0009467	0.0010828	0.339908
GO:0042326	negative regulation of phosphorylation	3
GO:0042345	regulation of NF-kappaB import into nucleus	3	0.002603	0.002603	0.002603	0.002603	0.0012145	0.00142245	0.418272
GO:0042348	NF-kappaB import into nucleus	3	0.500327	0.500327	0.500327	0.500327	0.500327	0.500327	0.515291
GO:0042391	regulation of membrane potential	3
GO:0042396	phosphagen biosynthesis	3
GO:0042415	norepinephrine metabolism	3	0.00460545	0.00460545	0.00460545	0.00460545	0.00460545	0.00460545	0.661958
GO:0042559	pteridine and derivative biosynthesis	3	0.00111865	0.00111865	0.00111865	0.00111865	0.00111865	0.00111865	0.357001
GO:0042574	retinal metabolism	3
GO:0042590	antigen presentation, exogenous antigen via MHC class I	3	0.0006154	0.0006154	0.0006154	0.0006154	0.0006154	0.0006154	0.00703025
GO:0042711	maternal behavior	3
GO:0042773	ATP synthesis coupled electron transport	3	0.501029	0.501029	0.501029	0.501029	0.0081336	0.00987835	0.827676
GO:0042775	ATP synthesis coupled electron transport (sensu Eukaryota)	3	0.502058	0.502058	0.502058	0.502058	0.501239	0.501548	0.847553
GO:0042982	amyloid precursor protein metabolism	3	0.0011416	0.0011416	0.0011416	0.0011416	0.00087565	0.000999	0.251988
GO:0043288	apocarotenoid metabolism	3
GO:0043299	immune cell degranulation	3	0.00061315	0.00061315	0.00061315	0.00061315	0.00061315	0.00061315	0.018645
GO:0043300	regulation of immune cell degranulation	3	0.00083645	0.00083645	0.00083645	0.00083645	0.00083645	0.00083645	0.214982
GO:0043302	positive regulation of immune cell degranulation	3	0.00061295	0.00061295	0.00061295	0.00061295	0.00061295	0.00061295	0.0195617
GO:0043303	mast cell degranulation	3	0.250307	0.250307	0.250307	0.250307	0.250307	0.250307	0.501986
GO:0043304	regulation of mast cell degranulation	3	0.00061315	0.00061315	0.00061315	0.00061315	0.00061315	0.00061315	0.0197147
GO:0043306	positive regulation of mast cell degranulation	3	0.0006135	0.0006135	0.0006135	0.0006135	0.0006135	0.0006135	0.0039731
GO:0043331	response to dsRNA	3	0.0015325	0.0015325	0.0015325	0.0015325	0.0014306	0.0016264	0.521865
GO:0044273	sulfur compound catabolism	3
GO:0045022	early endosome to late endosome transport	3	0.0012927	0.0012927	0.0012927	0.0012927	0.0012927	0.0012927	0.524317
GO:0045026	plasma membrane fusion	3
GO:0045072	regulation of interferon-gamma biosynthesis	3	0.0008425	0.0008425	0.0008425	0.0008425	0.0008425	0.0008425	0.25302
GO:0045073	regulation of chemokine biosynthesis	3	0.0020933	0.0020933	0.0020933	0.0020933	0.0021702	0.00234695	0.602294
GO:0045136	development of secondary sexual characteristics	3	0.0092951	0.0092951	0.0092951	0.0092951	0.0094656	0.0095997	0.547248
GO:0045197	establishment and/or maintenance of epithelial cell polarity	3
GO:0045213	neurotransmitter receptor metabolism	3	0.00280145	0.00280145	0.00280145	0.00280145	0.00280145	0.00280145	0.716642
GO:0045348	positive regulation of MHC class II biosynthesis	3	0.00110905	0.00110905	0.00110905	0.00110905	0.0012089	0.0013652	0.397706
GO:0045399	regulation of interleukin-3 biosynthesis	3	0.00061275	0.00061275	0.00061275	0.00061275	0.00061275	0.00061275	0.0197231
GO:0045401	positive regulation of interleukin-3 biosynthesis	3	0.0006131	0.0006131	0.0006131	0.0006131	0.0006131	0.0006131	0.0183465
GO:0045410	positive regulation of interleukin-6 biosynthesis	3	0.00118565	0.00118565	0.00118565	0.00118565	0.0013567	0.0015215	0.439602
GO:0045423	regulation of granulocyte macrophage colony-stimulating factor biosynthesis	3	0.00061275	0.00061275	0.00061275	0.00061275	0.00061275	0.00061275	0.0198672
GO:0045425	positive regulation of granulocyte macrophage colony-stimulating factor biosynthesis	3	0.000828	0.000828	0.000828	0.000828	0.000828	0.000828	0.209478
GO:0045620	negative regulation of lymphocyte differentiation	3
GO:0045662	negative regulation of myoblast differentiation	3	0.00090375	0.00090375	0.00090375	0.00090375	0.00090375	0.00090375	0.315783
GO:0045668	negative regulation of osteoblast differentiation	3
GO:0045686	negative regulation of glial cell differentiation	3
GO:0045687	positive regulation of glial cell differentiation	3
GO:0045744	negative regulation of G-protein coupled receptor protein signaling pathway	3	0.500335	0.500335	0.500335	0.500335	0.0009002	0.00104135	0.327294
GO:0045766	positive regulation of angiogenesis	3
GO:0045862	positive regulation of proteolysis	3
GO:0045910	negative regulation of DNA recombination	3	0.250306	0.250306	0.250306	0.250306	0.250489	0.250611	0.499847
GO:0045923	positive regulation of fatty acid metabolism	3	0.001254	0.001254	0.001254	0.001254	0.001254	0.001254	0.506249
GO:0045931	positive regulation of progression through mitotic cell cycle	3	0.0069448	0.0069448	0.0069448	0.0069448	0.00627915	0.00698185	0.891284
GO:0045936	negative regulation of phosphate metabolism	3
GO:0045953	negative regulation of natural killer cell mediated cytotoxicity	3
GO:0046209	nitric oxide metabolism	3	0.0114336	0.0114336	0.0114336	0.0114336	0.0114336	0.0114336	0.900621
GO:0046325	negative regulation of glucose import	3	0.0062688	0.0062688	0.0062688	0.0062688	0.00126665	0.0014048	0.551529
GO:0046427	positive regulation of JAK-STAT cascade	3	0.00333045	0.00333045	0.00333045	0.00333045	0.0017437	0.0020077	0.633027
GO:0046479	glycosphingolipid catabolism	3	0.00061105	0.00061105	0.00061105	0.00061105	0.00061105	0.00061105	0
GO:0046513	ceramide biosynthesis	3
GO:0046520	sphingoid biosynthesis	3
GO:0046548	retinal rod cell development	3	0.0043421	0.0043421	0.0043421	0.0043421	0.0043421	0.0043421	0.808897
GO:0046627	negative regulation of insulin receptor signaling pathway	3	0.00197435	0.00197435	0.00197435	0.00197435	0.0007971	0.0009193	0.207951
GO:0046632	alpha-beta T cell differentiation	3	0.00090565	0.00090565	0.00090565	0.00090565	0.0012256	0.0014387	0.249235
GO:0046633	alpha-beta T cell proliferation	3	0.0717374	0.0717374	0.0717374	0.0717374	0.0719198	0.0720424	0.501988
GO:0046634	regulation of alpha-beta T cell activation	3	0.00066355	0.00066355	0.00066355	0.00066355	0.00079865	0.0009214	0.0394495
GO:0046635	positive regulation of alpha-beta T cell activation	3	0.00069855	0.00069855	0.00069855	0.00069855	0.0008935	0.0010294	0.119419
GO:0046637	regulation of alpha-beta T cell differentiation	3	0.0006511	0.0006511	0.0006511	0.0006511	0.0008346	0.00095945	0.0574923
GO:0046638	positive regulation of alpha-beta T cell differentiation	3	0.00066035	0.00066035	0.00066035	0.00066035	0.00079765	0.00092025	0.0368501
GO:0046668	regulation of retinal programmed cell death	3	0.0025544	0.0025544	0.0025544	0.0025544	0.0025544	0.0025544	0.632462
GO:0046716	muscle maintenance	3	0.0102827	0.0102827	0.0102827	0.0102827	0.0102827	0.0102827	0.936111
GO:0046824	positive regulation of nucleocytoplasmic transport	3	0.0019396	0.0019396	0.0019396	0.0019396	0.0007947	0.00091685	0.203517
GO:0046883	regulation of hormone secretion	3	0.0047091	0.0047091	0.0047091	0.0047091	0.00161795	0.0019311	0.471254
GO:0047496	vesicle transport along microtubule	3
GO:0048011	nerve growth factor receptor signaling pathway	3	0.00275205	0.00275205	0.00275205	0.00275205	0.00275205	0.00275205	0.710835
GO:0048013	ephrin receptor signaling pathway	3	0.0017593	0.0017593	0.0017593	0.0017593	0.0007949	0.00091705	0.198012
GO:0048041	focal adhesion formation	3
GO:0048147	negative regulation of fibroblast proliferation	3	0.0018256	0.0018256	0.0018256	0.0018256	0.00130935	0.0015573	0.341743
GO:0048278	vesicle docking	3	0.0121957	0.0121957	0.0121957	0.0121957	0.0121957	0.0121957	0.84588
GO:0048318	axial mesoderm development	3
GO:0048546	digestive tract morphogenesis	3
GO:0048557	embryonic digestive tract morphogenesis	3
GO:0048599	oocyte development	3	0.0009368	0.0009368	0.0009368	0.0009368	0.0011405	0.0013118	0.32737
GO:0050435	beta-amyloid metabolism	3	0.00221965	0.00221965	0.00221965	0.00221965	0.0011942	0.00131995	0.486391
GO:0050755	chemokine metabolism	3	0.00276	0.00276	0.00276	0.00276	0.002957	0.0032256	0.71896
GO:0050779	RNA destabilization	3	0.00287075	0.00287075	0.00287075	0.00287075	0.00287075	0.00287075	0.786309
GO:0050796	regulation of insulin secretion	3	0.0022662	0.0022662	0.0022662	0.0022662	0.0022993	0.00247575	0.618196
GO:0050818	regulation of coagulation	3	0.0009547	0.0009547	0.0009547	0.0009547	0.0009547	0.0009547	0.330743
GO:0050858	negative regulation of antigen receptor mediated signaling pathway	3	0.0007324	0.0007324	0.0007324	0.0007324	0.0007324	0.0007324	0.149153
GO:0050860	negative regulation of T cell receptor signaling pathway	3	0.00071305	0.00071305	0.00071305	0.00071305	0.00071305	0.00071305	0.134489
GO:0050955	thermoception	3
GO:0051146	striated muscle cell differentiation	3	0.0041139	0.0041139	0.0041139	0.0041139	0.0015957	0.00177225	0.631957
GO:0051222	positive regulation of protein transport	3	0.0018586	0.0018586	0.0018586	0.0018586	0.0007949	0.00091705	0.201376
GO:0051320	S phase	3
GO:0051323	metaphase	3	0.00194975	0.00194975	0.00194975	0.00194975	0.00167475	0.00183805	0.581651
GO:0051324	prophase	3
GO:0051604	protein maturation	3	0.00349185	0.00349185	0.00349185	0.00349185	0.00079685	0.00091915	0.229052
GO:0051605	proteolysis during protein maturation	3	0.00120225	0.00120225	0.00120225	0.00120225	0.0007977	0.00092045	0.167125
GO:0051656	establishment of organelle localization	3	0.0045506	0.0045506	0.0045506	0.0045506	0.0045506	0.0045506	0.784276
GO:0051668	localization within membrane	3	0.0145988	0.0145988	0.0145988	0.0145988	0.0142484	0.0145203	0.823853
GO:0000002	mitochondrial genome maintenance	4	0.00296655	0.00296655	0.00296655	0.00296655	0.00296655	0.00296655	0.593615
GO:0000059	protein import into nucleus, docking	4	0.0128089	0.0128089	0.0128089	0.0128089	0.0013824	0.00172735	0.361075
GO:0000186	activation of MAPKK activity	4	0.000612	0.000612	0.000612	0.000612	0.000612	0.000612	0.00152845
GO:0000272	polysaccharide catabolism	4	0.00142675	0.00142675	0.00142675	0.00142675	0.00142675	0.00142675	0.5056
GO:0001523	retinoid metabolism	4
GO:0001678	cell glucose homeostasis	4	0.00061105	0.00061105	0.00061105	0.00061105	0.00061105	0.00061105	0
GO:0001738	morphogenesis of a polarized epithelium	4	0.501211	0.501211	0.501211	0.501211	0.501211	0.501211	0.856193
GO:0001778	plasma membrane repair	4	0.0017179	0.0017179	0.0017179	0.0017179	0.00187235	0.00204395	0.550306
GO:0001779	natural killer cell differentiation	4	0.0008973	0.0008973	0.0008973	0.0008973	0.000795	0.0009172	0.121254
GO:0001788	antibody-dependent cellular cytotoxicity	4	0.00310915	0.00310915	0.00310915	0.00310915	0.00310915	0.00310915	0.802195
GO:0001820	serotonin secretion	4	0.00061335	0.00061335	0.00061335	0.00061335	0.00061335	0.00061335	0.0206318
GO:0001889	liver development	4	0.00137995	0.00137995	0.00137995	0.00137995	0.00084735	0.00097445	0.235015
GO:0001912	positive regulation of immune cell mediated cytotoxicity	4	0.00171905	0.00171905	0.00171905	0.00171905	0.00171905	0.00171905	0.644455
GO:0001963	synaptic transmission, dopaminergic	4	0.002091	0.002091	0.002091	0.002091	0.00187345	0.00199825	0.538073
GO:0001977	renal blood volume regulation of blood pressure	4	0.0040625	0.0040625	0.0040625	0.0040625	0.00086075	0.00099295	0.287462
GO:0001993	norepinephrine-epinephrine regulation of blood pressure	4	0.0023753	0.0023753	0.0023753	0.0023753	0.0026643	0.00318025	0.639602
GO:0002011	morphogenesis of an epithelial sheet	4	0.0309891	0.0309891	0.0309891	0.0309891	0.0022985	0.0028713	0.72193
GO:0006023	aminoglycan biosynthesis	4
GO:0006024	glycosaminoglycan biosynthesis	4
GO:0006054	N-acetylneuraminate metabolism	4
GO:0006085	acetyl-CoA biosynthesis	4	0.00081255	0.00081255	0.00081255	0.00081255	0.00081255	0.00081255	0.247933
GO:0006098	pentose-phosphate shunt	4	0.0017381	0.0017381	0.0017381	0.0017381	0.0017381	0.0017381	0.627358
GO:0006099	tricarboxylic acid cycle	4	0.00236825	0.00236825	0.00236825	0.00236825	0.0022469	0.0024077	0.615596
GO:0006100	tricarboxylic acid cycle intermediate metabolism	4	0.0024556	0.0024556	0.0024556	0.0024556	0.0024556	0.0024556	0.633993
GO:0006206	pyrimidine base metabolism	4	0.0011156	0.0011156	0.0011156	0.0011156	0.0011156	0.0011156	0.353025
GO:0006265	DNA topological change	4	0.00216245	0.00216245	0.00216245	0.00216245	0.00216245	0.00216245	0.495465
GO:0006283	transcription-coupled nucleotide-excision repair	4	0.0040799	0.0040799	0.0040799	0.0040799	0.0009782	0.0012225	0.421683
GO:0006301	postreplication repair	4	0.00139355	0.00139355	0.00139355	0.00139355	0.0009782	0.0012225	0.272727
GO:0006309	DNA fragmentation during apoptosis	4	0.00395015	0.00395015	0.00395015	0.00395015	0.00134415	0.0016796	0.522638
GO:0006473	protein amino acid acetylation	4	0.0009422	0.0009422	0.0009422	0.0009422	0.0011364	0.00131745	0.316055
GO:0006476	protein amino acid deacetylation	4	0.00327435	0.00327435	0.00327435	0.00327435	0.00327435	0.00327435	0.813819
GO:0006506	GPI anchor biosynthesis	4
GO:0006555	methionine metabolism	4	0.0027327	0.0027327	0.0027327	0.0027327	0.0012078	0.0013794	0.494343
GO:0006558	L-phenylalanine metabolism	4	0.00125715	0.00125715	0.00125715	0.00125715	0.0014324	0.00159245	0.452599
GO:0006570	tyrosine metabolism	4	0.0013507	0.0013507	0.0013507	0.0013507	0.0014437	0.00159575	0.468502
GO:0006586	indolalkylamine metabolism	4
GO:0006599	phosphagen metabolism	4	0.0017295	0.0017295	0.0017295	0.0017295	0.0017295	0.0017295	0.636216
GO:0006626	protein targeting to mitochondrion	4	0.0035594	0.0035594	0.0035594	0.0035594	0.0035594	0.0035594	0.724497
GO:0006651	diacylglycerol biosynthesis	4
GO:0006656	phosphatidylcholine biosynthesis	4
GO:0006692	prostanoid metabolism	4	0.00756305	0.00756305	0.00756305	0.00756305	0.00756305	0.00756305	0.915017
GO:0006693	prostaglandin metabolism	4	1	1	1	1	1	1	0.964078
GO:0006740	NADPH regeneration	4	0.0020715	0.0020715	0.0020715	0.0020715	0.0020715	0.0020715	0.695183
GO:0006891	intra-Golgi vesicle-mediated transport	4	0.0006647	0.0006647	0.0006647	0.0006647	0.00079565	0.0009178	0.0383792
GO:0006940	regulation of smooth muscle contraction	4	0.00147255	0.00147255	0.00147255	0.00147255	0.00137545	0.00171865	0.423965
GO:0006983	ER overload response	4	0.0094269	0.0094269	0.0094269	0.0094269	0.0106003	0.0128567	0.865749
GO:0007006	mitochondrial membrane organization and biogenesis	4	0.00100505	0.00100505	0.00100505	0.00100505	0.00100505	0.00100505	0.292041
GO:0007031	peroxisome organization and biogenesis	4	1	1	1	1	0.615385	0.666667	0.999541
GO:0007076	mitotic chromosome condensation	4
GO:0007094	mitotic spindle checkpoint	4	0.0459808	0.0459808	0.0459808	0.0459808	0.00108385	0.00135445	0.39869
GO:0007129	synapsis	4	0.0006898	0.0006898	0.0006898	0.0006898	0.0007949	0.00091705	0.051529
GO:0007143	female meiosis	4	0.00103965	0.00103965	0.00103965	0.00103965	0.00103965	0.00103965	0.401737
GO:0007205	protein kinase C activation	4	0.00223385	0.00223385	0.00223385	0.00223385	0.0022763	0.0024229	0.561468
GO:0007214	gamma-aminobutyric acid signaling pathway	4
GO:0007216	metabotropic glutamate receptor signaling pathway	4	0.500306	0.500306	0.500306	0.500306	0.500489	0.500611	0.499541
GO:0007223	frizzled-2 signaling pathway	4
GO:0007271	synaptic transmission, cholinergic	4	0.0015222	0.0015222	0.0015222	0.0015222	0.0015222	0.0015222	0.584201
GO:0007274	neuromuscular synaptic transmission	4
GO:0007340	acrosome reaction	4
GO:0007595	lactation	4	0.00978805	0.00978805	0.00978805	0.00978805	0.0009797	0.00122435	0.277212
GO:0007622	rhythmic behavior	4
GO:0008037	cell recognition	4	0.00518725	0.00518725	0.00518725	0.00518725	0.00374535	0.00467515	0.680077
GO:0008038	neuron recognition	4	0.00407015	0.00407015	0.00407015	0.00407015	0.00300395	0.00375105	0.649836
GO:0008299	isoprenoid biosynthesis	4
GO:0008340	determination of adult life span	4	0.00086245	0.00086245	0.00086245	0.00086245	0.0009791	0.0012236	0.146222
GO:0009060	aerobic respiration	4	0.00169125	0.00169125	0.00169125	0.00169125	0.00155445	0.00185265	0.413914
GO:0009081	branched chain family amino acid metabolism	4
GO:0009086	methionine biosynthesis	4	0.0032261	0.0032261	0.0032261	0.0032261	0.0031964	0.0033733	0.663456
GO:0009123	nucleoside monophosphate metabolism	4	0.001714	0.001714	0.001714	0.001714	0.00164175	0.00177485	0.507034
GO:0009124	nucleoside monophosphate biosynthesis	4	0.0014659	0.0014659	0.0014659	0.0014659	0.00116545	0.0013799	0.292584
GO:0009146	purine nucleoside triphosphate catabolism	4
GO:0009147	pyrimidine nucleoside triphosphate metabolism	4	0.00087645	0.00087645	0.00087645	0.00087645	0.00087645	0.00087645	0.260722
GO:0009156	ribonucleoside monophosphate biosynthesis	4	0.00095305	0.00095305	0.00095305	0.00095305	0.0011724	0.00138845	0.241896
GO:0009161	ribonucleoside monophosphate metabolism	4	0.002355	0.002355	0.002355	0.002355	0.00115815	0.00137075	0.319878
GO:0009191	ribonucleoside diphosphate catabolism	4
GO:0009200	deoxyribonucleoside triphosphate metabolism	4
GO:0009303	rRNA transcription	4	0.503448	0.503448	0.503448	0.503448	0.500671	0.500838	0.779358
GO:0009312	oligosaccharide biosynthesis	4
GO:0009595	detection of biotic stimulus	4	0.0016783	0.0016783	0.0016783	0.0016783	0.0016783	0.0016783	0.583048
GO:0009636	response to toxin	4	0.010512	0.010512	0.010512	0.010512	0.00173835	0.0021719	0.675034
GO:0009894	regulation of catabolism	4	0.00416705	0.00416705	0.00416705	0.00416705	0.0020049	0.00250475	0.623167
GO:0009991	response to extracellular stimulus	4	0.0022132	0.0022132	0.0022132	0.0022132	0.00166345	0.00185805	0.613379
GO:0010035	response to inorganic substance	4	0.00081945	0.00081945	0.00081945	0.00081945	0.00081945	0.00081945	0.224044
GO:0010165	response to X-ray	4	0.0023671	0.0023671	0.0023671	0.0023671	0.00123445	0.00154265	0.46986
GO:0015711	organic anion transport	4
GO:0015858	nucleoside transport	4
GO:0016547	RNA editing	4	0.500306	0.500306	0.500306	0.500306	0.174402	0.200611	0.499464
GO:0016556	mRNA modification	4	0.500306	0.500306	0.500306	0.500306	0.0023685	0.00295825	0.435205
GO:0019058	viral infectious cycle	4	0.0014338	0.0014338	0.0014338	0.0014338	0.0013419	0.0014794	0.466361
GO:0019370	leukotriene biosynthesis	4	0.00061335	0.00061335	0.00061335	0.00061335	0.00061335	0.00061335	0.0036697
GO:0019438	aromatic compound biosynthesis	4	0.0013497	0.0013497	0.0013497	0.0013497	0.0013497	0.0013497	0.449333
GO:0019674	NAD metabolism	4	0.0053809	0.0053809	0.0053809	0.0053809	0.0053809	0.0053809	0.817453
GO:0019835	cytolysis	4
GO:0030201	heparan sulfate proteoglycan metabolism	4
GO:0030239	myofibril assembly	4	0.00598855	0.00598855	0.00598855	0.00598855	0.00079705	0.0009195	0.239297
GO:0030300	regulation of cholesterol absorption	4	0.0050965	0.0050965	0.0050965	0.0050965	0.00447585	0.005585	0.685701
GO:0030325	adrenal gland development	4	0.0023249	0.0023249	0.0023249	0.0023249	0.0024313	0.00257595	0.545413
GO:0030330	DNA damage response, signal transduction by p53 class mediator	4	0.500755	0.500755	0.500755	0.500755	0.0015938	0.00199145	0.575341
GO:0030335	positive regulation of cell migration	4
GO:0030833	regulation of actin filament polymerization	4	0.00704255	0.00704255	0.00704255	0.00704255	0.00680905	0.0079744	0.886239
GO:0031343	positive regulation of cell killing	4	0.0012906	0.0012906	0.0012906	0.0012906	0.0012906	0.0012906	0.394461
GO:0031577	spindle checkpoint	4	0.00068055	0.00068055	0.00068055	0.00068055	0.0009794	0.001224	0.0472486
GO:0035058	sensory cilium biogenesis	4	0.0048335	0.0048335	0.0048335	0.0048335	0.0048335	0.0048335	0.858133
GO:0042095	interferon-gamma biosynthesis	4	0.0022918	0.0022918	0.0022918	0.0022918	0.00179515	0.00214505	0.481957
GO:0042104	positive regulation of activated T cell proliferation	4	0.250306	0.250306	0.250306	0.250306	0.022961	0.028389	0.495333
GO:0042306	regulation of protein import into nucleus	4	0.00235465	0.00235465	0.00235465	0.00235465	0.00128975	0.0016117	0.39574
GO:0042364	water-soluble vitamin biosynthesis	4	0.0028382	0.0028382	0.0028382	0.0028382	0.0028382	0.0028382	0.706006
GO:0042420	dopamine catabolism	4	0.0029696	0.0029696	0.0029696	0.0029696	0.0029696	0.0029696	0.605403
GO:0042423	catecholamine biosynthesis	4	0.001224	0.001224	0.001224	0.001224	0.00079715	0.00091965	0.169266
GO:0042424	catecholamine catabolism	4	0.0017953	0.0017953	0.0017953	0.0017953	0.0017953	0.0017953	0.535384
GO:0042430	indole and derivative metabolism	4
GO:0042434	indole derivative metabolism	4
GO:0042487	regulation of odontogenesis (sensu Vertebrata)	4	0.0017042	0.0017042	0.0017042	0.0017042	0.0014335	0.0017912	0.44413
GO:0042516	regulation of tyrosine phosphorylation of Stat3 protein	4	0.500343	0.500343	0.500343	0.500343	0.500549	0.500686	0.296435
GO:0042558	pteridine and derivative metabolism	4	0.00253785	0.00253785	0.00253785	0.00253785	0.0015351	0.001681	0.582416
GO:0042990	regulation of transcription factor import into nucleus	4	0.0029701	0.0029701	0.0029701	0.0029701	0.0012637	0.00157905	0.399575
GO:0042991	transcription factor import into nucleus	4	0.00307605	0.00307605	0.00307605	0.00307605	0.0009782	0.00122245	0.400888
GO:0043064	flagellum organization and biogenesis	4	0.00445165	0.00445165	0.00445165	0.00445165	0.0061765	0.00770665	0.831923
GO:0043350	neuroblast proliferation (sensu Vertebrata)	4	0.00442495	0.00442495	0.00442495	0.00442495	0.0012781	0.0014103	0.544648
GO:0043410	positive regulation of MAPKKK cascade	4	0.00199625	0.00199625	0.00199625	0.00199625	0.00092325	0.00107145	0.284862
GO:0043450	alkene biosynthesis	4	0.00061275	0.00061275	0.00061275	0.00061275	0.00061275	0.00061275	0.0209463
GO:0043550	regulation of lipid kinase activity	4	0.0100669	0.0100669	0.0100669	0.0100669	0.00943775	0.0100082	0.899847
GO:0043551	regulation of phosphoinositide 3-kinase activity	4	0.0164386	0.0164386	0.0164386	0.0164386	0.0007996	0.00092195	0.252446
GO:0043552	positive regulation of phosphoinositide 3-kinase activity	4	0.0024818	0.0024818	0.0024818	0.0024818	0.000797	0.00091915	0.218807
GO:0044247	cellular polysaccharide catabolism	4	0.0012803	0.0012803	0.0012803	0.0012803	0.0012803	0.0012803	0.518482
GO:0045084	positive regulation of interleukin-12 biosynthesis	4	0.0026367	0.0026367	0.0026367	0.0026367	0.00197065	0.00246195	0.603348
GO:0045109	intermediate filament organization	4	0.00061255	0.00061255	0.00061255	0.00061255	0.0007944	0.00091645	0.00107035
GO:0045123	cellular extravasation	4	0.133333	0.133333	0.133333	0.133333	0.00387745	0.00484045	0.795312
GO:0045132	meiotic chromosome segregation	4	0.00183845	0.00183845	0.00183845	0.00183845	0.00183845	0.00183845	0.562759
GO:0045214	sarcomere organization	4	0.00799925	0.00799925	0.00799925	0.00799925	0.00079635	0.00091855	0.242661
GO:0045342	MHC class II biosynthesis	4	0.0016325	0.0016325	0.0016325	0.0016325	0.0024534	0.0030648	0.609373
GO:0045346	regulation of MHC class II biosynthesis	4	0.0014759	0.0014759	0.0014759	0.0014759	0.0015085	0.00188485	0.450287
GO:0045408	regulation of interleukin-6 biosynthesis	4	0.00177475	0.00177475	0.00177475	0.00177475	0.0013521	0.0016895	0.377394
GO:0045648	positive regulation of erythrocyte differentiation	4	0.00619855	0.00619855	0.00619855	0.00619855	0.0022668	0.0025585	0.741743
GO:0045736	negative regulation of cyclin dependent protein kinase activity	4	0.0297204	0.0297204	0.0297204	0.0297204	0.0069136	0.00861615	0.48303
GO:0045745	positive regulation of G-protein coupled receptor protein signaling pathway	4
GO:0045773	positive regulation of axon extension	4	0.0634804	0.0634804	0.0634804	0.0634804	0.00133715	0.0016709	0.553472
GO:0045778	positive regulation of ossification	4	0.0006846	0.0006846	0.0006846	0.0006846	0.0008706	0.0009957	0.100612
GO:0045785	positive regulation of cell adhesion	4	0.0008544	0.0008544	0.0008544	0.0008544	0.0009876	0.00123415	0.132021
GO:0045806	negative regulation of endocytosis	4	0.500306	0.500306	0.500306	0.500306	0.500489	0.500611	0.499847
GO:0045834	positive regulation of lipid metabolism	4	0.00110555	0.00110555	0.00110555	0.00110555	0.00110555	0.00110555	0.402679
GO:0046148	pigment biosynthesis	4	0.500381	0.500381	0.500381	0.500381	0.500523	0.500653	0.549541
GO:0046356	acetyl-CoA catabolism	4	0.0022572	0.0022572	0.0022572	0.0022572	0.0019461	0.00211505	0.622171
GO:0046456	icosanoid biosynthesis	4	0.00295265	0.00295265	0.00295265	0.00295265	0.00295265	0.00295265	0.444989
GO:0046489	phosphoinositide biosynthesis	4
GO:0046626	regulation of insulin receptor signaling pathway	4	0.00873035	0.00873035	0.00873035	0.00873035	0.000983	0.0012285	0.43697
GO:0046631	alpha-beta T cell activation	4	0.00406995	0.00406995	0.00406995	0.00406995	0.00105145	0.001314	0.266674
GO:0046851	negative regulation of bone remodeling	4	0.002878	0.002878	0.002878	0.002878	0.00180015	0.00214225	0.522324
GO:0046852	positive regulation of bone remodeling	4	0.0006866	0.0006866	0.0006866	0.0006866	0.00079545	0.0009176	0.0505352
GO:0048005	antigen presentation, exogenous peptide antigen	4	0.0006114	0.0006114	0.0006114	0.0006114	0.0009779	0.0012221	0
GO:0048009	insulin-like growth factor receptor signaling pathway	4	0.500306	0.500306	0.500306	0.500306	0.222711	0.250611	0.49977
GO:0048168	regulation of neuronal synaptic plasticity	4	0.0090173	0.0090173	0.0090173	0.0090173	0.0029439	0.0036771	0.75758
GO:0048704	embryonic skeletal morphogenesis	4	0.00061335	0.00061335	0.00061335	0.00061335	0.00061335	0.00061335	0.003669
GO:0048706	embryonic skeletal development	4	0.0006133	0.0006133	0.0006133	0.0006133	0.0006133	0.0006133	0.0036686
GO:0048806	genitalia development	4	0.0007183	0.0007183	0.0007183	0.0007183	0.0007183	0.0007183	0.148878
GO:0050678	regulation of epithelial cell proliferation	4	0.0055713	0.0055713	0.0055713	0.0055713	0.0037192	0.00400385	0.808716
GO:0050854	regulation of antigen receptor mediated signaling pathway	4	0.0007229	0.0007229	0.0007229	0.0007229	0.0007229	0.0007229	0.140902
GO:0050856	regulation of T cell receptor signaling pathway	4	0.0007266	0.0007266	0.0007266	0.0007266	0.0007266	0.0007266	0.158976
GO:0050905	neuromuscular physiological process	4	0.0009152	0.0009152	0.0009152	0.0009152	0.00080285	0.0009256	0.134098
GO:0050918	positive chemotaxis	4	0.0072826	0.0072826	0.0072826	0.0072826	0.0072826	0.0072826	0.625396
GO:0050920	regulation of chemotaxis	4	0.0023333	0.0023333	0.0023333	0.0023333	0.0023333	0.0023333	0.736771
GO:0050921	positive regulation of chemotaxis	4	0.00121585	0.00121585	0.00121585	0.00121585	0.00121585	0.00121585	0.494662
GO:0050926	regulation of positive chemotaxis	4	0.0039656	0.0039656	0.0039656	0.0039656	0.0039656	0.0039656	0.61336
GO:0050927	positive regulation of positive chemotaxis	4	0.00180095	0.00180095	0.00180095	0.00180095	0.00180095	0.00180095	0.583559
GO:0050930	induction of positive chemotaxis	4	0.0022646	0.0022646	0.0022646	0.0022646	0.0022646	0.0022646	0.708982
GO:0050951	sensory perception of temperature stimulus	4
GO:0050974	detection of mechanical stimulus during sensory perception	4	0.500455	0.500455	0.500455	0.500455	0.0010508	0.00119955	0.451835
GO:0051052	regulation of DNA metabolism	4	0.500306	0.500306	0.500306	0.500306	0.00113035	0.00141255	0.309863
GO:0051053	negative regulation of DNA metabolism	4	0.500306	0.500306	0.500306	0.500306	0.001144	0.0014296	0.31315
GO:0051057	positive regulation of small GTPase mediated signal transduction	4	0.00089795	0.00089795	0.00089795	0.00089795	0.0012262	0.0015323	0.260631
GO:0051235	maintenance of localization	4	0.00085055	0.00085055	0.00085055	0.00085055	0.0010193	0.00119205	0.210398
GO:0051640	organelle localization	4	0.0159708	0.0159708	0.0159708	0.0159708	0.0159708	0.0159708	0.54863
GO:0000097	sulfur amino acid biosynthesis	5	0.0016004	0.0016004	0.0016004	0.0016004	0.00183655	0.00229455	0.528471
GO:0001504	neurotransmitter uptake	5	0.526316	0.526316	0.526316	0.526316	0.526316	0.526316	0.994346
GO:0001573	ganglioside metabolism	5	0.00061105	0.00061105	0.00061105	0.00061105	0.00061105	0.00061105	0
GO:0001773	dendritic cell activation	5	0.00689395	0.00689395	0.00689395	0.00689395	0.00224095	0.0027996	0.726528
GO:0001836	release of cytochrome c from mitochondria	5	0.0147157	0.0147157	0.0147157	0.0139121	0.0098466	0.0122591	0.821195
GO:0001837	epithelial to mesenchymal transition	5	0.00745405	0.00745405	0.00745405	0.006468	0.00145195	0.0018142	0.580324
GO:0001933	negative regulation of protein amino acid phosphorylation	5	0.00636935	0.00636935	0.00636935	0.00636935	0.00197425	0.0021908	0.707034
GO:0006044	N-acetylglucosamine metabolism	5	0.00371145	0.00371145	0.00371145	0.00371145	0.00371145	0.00371145	0.790614
GO:0006072	glycerol-3-phosphate metabolism	5	0.000716	0.000716	0.000716	0.000716	0.000716	0.000716	0.146443
GO:0006195	purine nucleotide catabolism	5
GO:0006220	pyrimidine nucleotide metabolism	5	0.0012784	0.0012784	0.0012784	0.0012784	0.00106315	0.00120325	0.37974
GO:0006221	pyrimidine nucleotide biosynthesis	5	0.0017767	0.0017767	0.0017767	0.0017767	0.0014701	0.00161175	0.528287
GO:0006298	mismatch repair	5	1	1	1	1	0.500758	0.500948	0.838229
GO:0006367	transcription initiation from RNA polymerase II promoter	5	0.500308	0.500308	0.500308	0.500308	0.0023519	0.0029376	0.436316
GO:0006610	ribosomal protein import into nucleus	5	0.0184783	0.0184783	0.0184783	0.0183344	0.00160345	0.00200355	0.447113
GO:0006760	folic acid and derivative metabolism	5	0.0009412	0.0009412	0.0009412	0.0009412	0.0010736	0.0012368	0.302752
GO:0006826	iron ion transport	5	0.00140795	0.00140795	0.00140795	0.00140795	0.00139535	0.00152775	0.452446
GO:0006835	dicarboxylic acid transport	5
GO:0006857	oligopeptide transport	5
GO:0006921	disassembly of cell structures during apoptosis	5	0.00116505	0.00116505	0.00116505	0.0012311	0.00136355	0.00170385	0.301714
GO:0006958	complement activation, classical pathway	5	0.00130075	0.00130075	0.00130075	0.00130075	0.00130075	0.00130075	0.523405
GO:0006970	response to osmotic stress	5	0.0028249	0.0028249	0.0028249	0.0028249	0.00208435	0.00225305	0.657187
GO:0007026	negative regulation of microtubule depolymerization	5	0.502703	0.502703	0.502703	0.502703	0.0039053	0.0048755	0.78981
GO:0007034	vacuolar transport	5	0.0225695	0.0225695	0.0225695	0.0225695	0.0078751	0.00810725	0.842355
GO:0007044	cell-substrate junction assembly	5	0.167233	0.167233	0.167233	0.167128	0.0395687	0.0485359	0.574714
GO:0007098	centrosome cycle	5	0.001363	0.001363	0.001363	0.001363	0.0011635	0.0013385	0.410627
GO:0007140	male meiosis	5	0.0019612	0.0019612	0.0019612	0.0019612	0.0009782	0.0012225	0.261897
GO:0007212	dopamine receptor signaling pathway	5	0.0006182	0.0006182	0.0006182	0.0006182	0.0006182	0.0006182	0.0116171
GO:0007379	segment specification	5	0.0026631	0.0026631	0.0026631	0.0027332	0.0018581	0.0023215	0.538301
GO:0008215	spermine metabolism	5	0.00185695	0.00185695	0.00185695	0.00185695	0.00130275	0.00162785	0.395632
GO:0008625	induction of apoptosis via death domain receptors	5	0.0011201	0.0011201	0.0011201	0.0012141	0.00122345	0.00152885	0.190076
GO:0008630	DNA damage response, signal transduction resulting in induction of apoptosis	5	0.502513	0.502513	0.502513	0.0032138	0.0012658	0.00158175	0.457747
GO:0008631	induction of apoptosis by oxidative stress	5	0.0093082	0.0093082	0.0093082	0.0093082	0.0010996	0.0013741	0.341469
GO:0009066	aspartate family amino acid metabolism	5	0.00182075	0.00182075	0.00182075	0.00182075	0.00135495	0.0015636	0.500917
GO:0009067	aspartate family amino acid biosynthesis	5	0.0009568	0.0009568	0.0009568	0.0009568	0.0010763	0.0012399	0.30818
GO:0009074	aromatic amino acid family catabolism	5	0.0020654	0.0020654	0.0020654	0.0020654	0.00184345	0.00217865	0.553975
GO:0009110	vitamin biosynthesis	5	0.500787	0.500787	0.500787	0.500787	0.500787	0.500787	0.790071
GO:0009134	nucleoside diphosphate catabolism	5
GO:0009185	ribonucleoside diphosphate metabolism	5	0.0027705	0.0027705	0.0027705	0.0027705	0.0027705	0.0027705	0.774086
GO:0009225	nucleotide-sugar metabolism	5	0.0014696	0.0014696	0.0014696	0.0014696	0.0014696	0.0014696	0.571668
GO:0009261	ribonucleotide catabolism	5
GO:0009409	response to cold	5	0.0009631	0.0009631	0.0009631	0.0009631	0.0011802	0.00132915	0.332263
GO:0009620	response to fungi	5
GO:0009948	anterior/posterior axis specification	5	0.00139655	0.00139655	0.00139655	0.00139655	0.0012773	0.0015961	0.385279
GO:0009954	proximal/distal pattern formation	5
GO:0014013	regulation of gliogenesis	5	0.0009885	0.0009885	0.0009885	0.0009885	0.0009885	0.0009885	0.284703
GO:0015718	monocarboxylic acid transport	5
GO:0015893	drug transport	5	0.00360245	0.00360245	0.00360245	0.00360245	0.00360245	0.00360245	0.74988
GO:0016486	peptide hormone processing	5	0.00328385	0.00328385	0.00328385	0.00328385	0.00328385	0.00328385	0.64361
GO:0016601	Rac protein signal transduction	5	0.00086445	0.00086445	0.00086445	0.00086445	0.0010277	0.0011548	0.244495
GO:0016925	protein sumoylation	5	0.0023615	0.0023615	0.0023615	0.0026211	0.0012396	0.001549	0.423042
GO:0016998	cell wall catabolism	5	0.00354225	0.00354225	0.00354225	0.00354225	0.00354225	0.00354225	0.670673
GO:0017015	regulation of transforming growth factor beta receptor signaling pathway	5	0.062809	0.062809	0.062809	0.062809	0.0629906	0.0631131	0.501529
GO:0017156	calcium ion-dependent exocytosis	5	0.00406595	0.00406595	0.00406595	0.00406595	0.0017444	0.0021794	0.383487
GO:0018105	peptidyl-serine phosphorylation	5	0.0014268	0.0014268	0.0014268	0.0014268	0.00125675	0.0013901	0.451529
GO:0018209	peptidyl-serine modification	5	0.00148125	0.00148125	0.00148125	0.00148125	0.00133845	0.00155735	0.454587
GO:0030004	monovalent inorganic cation homeostasis	5	0.0020919	0.0020919	0.0020919	0.00200645	0.00165405	0.00206665	0.471083
GO:0030048	actin filament-based movement	5	0.00118265	0.00118265	0.00118265	0.00118265	0.00129735	0.00162115	0.308333
GO:0030238	male sex determination	5	0.0033077	0.0033077	0.0033077	0.0033077	0.0011312	0.0014136	0.455059
GO:0030261	chromosome condensation	5	0.0013676	0.0013676	0.0013676	0.0013676	0.0013676	0.0013676	0.531978
GO:0030262	apoptotic nuclear changes	5	0.0011445	0.0011445	0.0011445	0.00114825	0.0014814	0.001851	0.265249
GO:0030299	cholesterol absorption	5	0.501953	0.501953	0.501953	0.002802	0.00341785	0.00426825	0.7041
GO:0030308	negative regulation of cell growth	5	0.0033309	0.0033309	0.0033309	0.0033309	0.0033309	0.0033309	0.556662
GO:0030433	ER-associated protein catabolism	5	0.00285355	0.00285355	0.00285355	0.00285355	0.0022153	0.0027674	0.64059
GO:0030517	negative regulation of axon extension	5	0.00085525	0.00085525	0.00085525	0.00085525	0.0009782	0.00122245	0.142548
GO:0030835	negative regulation of actin filament depolymerization	5	0.0007725	0.0007725	0.0007725	0.0007725	0.0009758	0.0011232	0.199235
GO:0031016	pancreas development	5	0.0014683	0.0014683	0.0014683	0.0014683	0.0014683	0.0014683	0.580238
GO:0031069	hair follicle morphogenesis	5	0.0022077	0.0022077	0.0022077	0.0022077	0.00079535	0.0009174	0.211544
GO:0031114	regulation of microtubule depolymerization	5	0.500371	0.500371	0.500371	0.500371	0.0018356	0.00229335	0.471037
GO:0031294	lymphocyte costimulation	5	0.0718381	0.0718381	0.0718381	0.0719362	0.00178505	0.0022303	0.441605
GO:0031295	T cell costimulation	5	0.500498	0.500498	0.500498	0.500534	0.00170585	0.00213135	0.462235
GO:0035315	hair cell differentiation	5	0.0011385	0.0011385	0.0011385	0.0011385	0.0011385	0.0011385	0.410021
GO:0040015	negative regulation of body size	5	0.0032821	0.0032821	0.0032821	0.0032821	0.00290275	0.00362525	0.691064
GO:0040017	positive regulation of locomotion	5	0.0032586	0.0032586	0.0032586	0.0032586	0.0032586	0.0032586	0.756074
GO:0042090	interleukin-12 biosynthesis	5	0.00237565	0.00237565	0.00237565	0.00200895	0.00194475	0.0024297	0.507038
GO:0042226	interleukin-6 biosynthesis	5	0.00154615	0.00154615	0.00154615	0.0012135	0.0015083	0.0018846	0.349092
GO:0042267	natural killer cell mediated cytotoxicity	5
GO:0042269	regulation of natural killer cell mediated cytotoxicity	5
GO:0042491	auditory receptor cell differentiation	5	0.00145355	0.00145355	0.00145355	0.00145355	0.00145355	0.00145355	0.550561
GO:0042503	tyrosine phosphorylation of Stat3 protein	5	0.500552	0.500552	0.500552	0.500523	0.0012407	0.0015504	0.35381
GO:0042756	drinking behavior	5	0.00266115	0.00266115	0.00266115	0.00266115	0.0009791	0.0012236	0.240194
GO:0043011	dendritic cell differentiation	5	0.00828255	0.00828255	0.00828255	0.00828255	0.0027282	0.00340785	0.763378
GO:0043029	T cell homeostasis	5	0.541667	0.541667	0.541667	0.50046	0.00306205	0.00382385	0.613653
GO:0043408	regulation of MAPKKK cascade	5	0.502778	0.502778	0.502778	0.502778	0.00410745	0.005126	0.684607
GO:0043488	regulation of mRNA stability	5	0.002008	0.002008	0.002008	0.002008	0.00142095	0.00177555	0.469438
GO:0043523	regulation of neuron apoptosis	5	0.251275	0.251275	0.251275	0.251408	0.00984435	0.0122543	0.742631
GO:0043524	negative regulation of neuron apoptosis	5	0.0022348	0.0022348	0.0022348	0.00211145	0.00133355	0.00166635	0.411108
GO:0044241	lipid digestion	5	0.500583	0.500583	0.500583	0.0058831	0.00417915	0.0052154	0.583486
GO:0045047	protein targeting to ER	5	0.00470035	0.00470035	0.00470035	0.00470035	0.0009785	0.00122285	0.430554
GO:0045059	positive thymic T cell selection	5	0.00064695	0.00064695	0.00064695	0.00077235	0.00122285	0.0015281	0.0202468
GO:0045075	regulation of interleukin-12 biosynthesis	5	0.0024771	0.0024771	0.0024771	0.0027752	0.00244465	0.00305345	0.580324
GO:0045216	intercellular junction assembly and maintenance	5	0.00250855	0.00250855	0.00250855	0.00250855	0.00250855	0.00250855	0.47359
GO:0045494	photoreceptor maintenance	5	0.00520085	0.00520085	0.00520085	0.00520085	0.00520085	0.00520085	0.858741
GO:0045576	mast cell activation	5	0.00061405	0.00061405	0.00061405	0.00061405	0.00079795	0.0009206	0.00443425
GO:0045579	positive regulation of B cell differentiation	5	0.0147332	0.0147332	0.0147332	0.0137892	0.0042036	0.0052467	0.727764
GO:0045671	negative regulation of osteoclast differentiation	5	0.00085135	0.00085135	0.00085135	0.00085135	0.00098545	0.00123155	0.142849
GO:0045685	regulation of glial cell differentiation	5	0.00090545	0.00090545	0.00090545	0.00090545	0.00090545	0.00090545	0.270009
GO:0045763	negative regulation of amino acid metabolism	5	0.0054487	0.0054487	0.0054487	0.0054487	0.0047461	0.00489075	0.693272
GO:0045787	positive regulation of progression through cell cycle	5	0.0017235	0.0017235	0.0017235	0.0017235	0.0009791	0.0012236	0.322351
GO:0045921	positive regulation of exocytosis	5	0.500374	0.500374	0.500374	0.500374	0.00097685	0.00112725	0.380505
GO:0046006	regulation of activated T cell proliferation	5	0.166975	0.166975	0.166975	0.0119364	0.00238725	0.00298165	0.431559
GO:0046330	positive regulation of JNK cascade	5	0.0023761	0.0023761	0.0023761	0.0023761	0.0009824	0.0012277	0.345233
GO:0046470	phosphatidylcholine metabolism	5	0.00143735	0.00143735	0.00143735	0.00143735	0.00143735	0.00143735	0.538786
GO:0046666	retinal cell programmed cell death	5	0.00321215	0.00321215	0.00321215	0.00321215	0.003895	0.00486225	0.672893
GO:0046928	regulation of neurotransmitter secretion	5	0.00291355	0.00291355	0.00291355	0.00291355	0.0017357	0.00185775	0.581957
GO:0048002	antigen presentation, peptide antigen	5	0.0006114	0.0006114	0.0006114	0.0006114	0.0009779	0.0012221	0
GO:0048144	fibroblast proliferation	5	0.0247458	0.0247458	0.0247458	0.024418	0.00132885	0.0016605	0.434593
GO:0048145	regulation of fibroblast proliferation	5	0.00121045	0.00121045	0.00121045	0.0013587	0.0015793	0.0019733	0.335348
GO:0048167	regulation of synaptic plasticity	5	0.00941095	0.00941095	0.00941095	0.00168675	0.0018374	0.0022957	0.542075
GO:0048291	isotype switching to IgG isotypes	5	0.0035658	0.0035658	0.0035658	0.0035658	0.00140915	0.0017608	0.554909
GO:0048302	regulation of isotype switching to IgG isotypes	5	0.00545555	0.00545555	0.00545555	0.00545555	0.0016543	0.00206695	0.61841
GO:0048304	positive regulation of isotype switching to IgG isotypes	5	0.00131235	0.00131235	0.00131235	0.00131235	0.001527	0.00190795	0.422031
GO:0048339	paraxial mesoderm development	5	0.00061705	0.00061705	0.00061705	0.00061705	0.00061705	0.00061705	0.0097824
GO:0048477	oogenesis	5	0.0014039	0.0014039	0.0014039	0.0014039	0.0017117	0.00199515	0.534862
GO:0048488	synaptic vesicle endocytosis	5	0.172481	0.172481	0.172481	0.172481	0.0009794	0.001224	0.487462
GO:0048565	gut development	5	0.003087	0.003087	0.003087	0.003087	0.003087	0.003087	0.451104
GO:0048705	skeletal morphogenesis	5	0.00504465	0.00504465	0.00504465	0.00504465	0.0018292	0.0020579	0.681193
GO:0050673	epithelial cell proliferation	5	0.00284735	0.00284735	0.00284735	0.00284735	0.00181195	0.0022638	0.572388
GO:0050853	B cell receptor signaling pathway	5	0.500307	0.500307	0.500307	0.500307	0.0639812	0.0775344	0.499236
GO:0050982	detection of mechanical stimulus	5	0.500463	0.500463	0.500463	0.500463	0.0009782	0.0012225	0.327365
GO:0051016	barbed-end actin filament capping	5	0.0007201	0.0007201	0.0007201	0.0007201	0.0008573	0.0009897	0.107951
GO:0051023	regulation of immunoglobulin secretion	5	0.0392515	0.0392515	0.0392515	0.0389278	0.0018363	0.00229425	0.493013
GO:0051056	regulation of small GTPase mediated signal transduction	5	0.00250975	0.00250975	0.00250975	0.00250975	0.0012981	0.00162205	0.498314
GO:0051090	regulation of transcription factor activity	5	0.0037556	0.0037556	0.0037556	0.00309115	0.0020501	0.0025613	0.606742
GO:0051091	positive regulation of transcription factor activity	5	0.00360595	0.00360595	0.00360595	0.00208285	0.00268785	0.00335755	0.644992
GO:0051092	activation of NF-kappaB transcription factor	5	0.00311015	0.00311015	0.00311015	0.00275495	0.0027484	0.00343235	0.499592
GO:0051130	positive regulation of cell organization and biogenesis	5	0.00107505	0.00107505	0.00107505	0.00107505	0.001181	0.00147585	0.300708
GO:0051223	regulation of protein transport	5	0.00132965	0.00132965	0.00132965	0.0014983	0.00139105	0.0017382	0.249541
GO:0051225	spindle assembly	5
GO:0051227	mitotic spindle assembly	5
GO:0051272	positive regulation of cell motility	5	0.0029842	0.0029842	0.0029842	0.0029842	0.0029842	0.0029842	0.794247
GO:0051297	centrosome organization and biogenesis	5	0.00490135	0.00490135	0.00490135	0.00490135	0.0010832	0.0012545	0.420183
GO:0051402	neuron apoptosis	5	0.0192656	0.0192656	0.0192656	0.0191929	0.00216735	0.00270735	0.597001
GO:0051693	actin filament capping	5	0.00073475	0.00073475	0.00073475	0.00073475	0.0008549	0.0009874	0.112385
GO:0000070	mitotic sister chromatid segregation	6	0.0030741	0.0030741	0.0030741	0.0030741	0.0030741	0.0030741	0.597153
GO:0000080	G1 phase of mitotic cell cycle	6	0.0054218	0.0054218	0.0054218	0.0054218	0.0038924	0.0040264	0.690214
GO:0000819	sister chromatid segregation	6	0.00156085	0.00156085	0.00156085	0.00156085	0.00156085	0.00156085	0.453773
GO:0001580	detection of chemical stimulus during sensory perception of bitter taste	6
GO:0001659	thermoregulation	6	0.0007522	0.0007522	0.0007522	0.0007522	0.0007522	0.0007522	0.179737
GO:0001676	long-chain fatty acid metabolism	6
GO:0001812	positive regulation of type I hypersensitivity	6	0.00111325	0.00111325	0.00111325	0.00111325	0.00111325	0.00111325	0.366931
GO:0001818	negative regulation of cytokine production	6	0.0013484	0.0013484	0.0013484	0.0013484	0.00172645	0.002157	0.452323
GO:0001832	blastocyst growth	6	0.0014882	0.0014882	0.0014882	0.0014882	0.0014882	0.0014882	0.574161
GO:0001892	embryonic placenta development	6	0.0513441	0.0513441	0.0513441	0.0026894	0.0024407	0.0030488	0.660904
GO:0001947	heart looping	6	0.0226762	0.0226762	0.0226762	0.0226762	0.00664765	0.00694995	0.867278
GO:0001991	regulation of blood pressure by circulatory renin-angiotensin	6	0.500332	0.500332	0.500332	0.500459	0.00126555	0.00158145	0.283481
GO:0005978	glycogen biosynthesis	6	0.00123865	0.00123865	0.00123865	0.00123865	0.00142545	0.00164105	0.473853
GO:0006020	myo-inositol metabolism	6	0.00557875	0.00557875	0.00557875	0.0047956	0.00430165	0.0053712	0.779019
GO:0006041	glucosamine metabolism	6	0.00176655	0.00176655	0.00176655	0.00176655	0.00134605	0.00148205	0.506116
GO:0006182	cGMP biosynthesis	6	0.00195	0.00195	0.00195	0.00195	0.00211985	0.00225155	0.459021
GO:0006302	double-strand break repair	6	0.00244125	0.00244125	0.00244125	0.0023625	0.0026345	0.003291	0.640325
GO:0006308	DNA catabolism	6	0.502155	0.502155	0.502155	0.500772	0.00152925	0.00191075	0.521292
GO:0006342	chromatin silencing	6	0.00236465	0.00236465	0.00236465	0.00236465	0.00152055	0.00189995	0.519396
GO:0006378	mRNA polyadenylylation	6	0.00123725	0.00123725	0.00123725	0.00123725	0.0012959	0.0016193	0.268359
GO:0006406	mRNA export from nucleus	6	0.0024871	0.0024871	0.0024871	0.00257675	0.00175775	0.00219625	0.427057
GO:0006505	GPI anchor metabolism	6	0.500626	0.500626	0.500626	0.500626	0.500626	0.500782	0.668807
GO:0006515	misfolded or incompletely synthesized protein catabolism	6	0.00424055	0.00424055	0.00424055	0.0023226	0.0021998	0.0027482	0.615871
GO:0006516	glycoprotein catabolism	6	0.00447025	0.00447025	0.00447025	0.00447025	0.00124175	0.0015517	0.516382
GO:0006612	protein targeting to membrane	6	0.00084355	0.00084355	0.00084355	0.00086915	0.0012248	0.00153055	0.115667
GO:0006687	glycosphingolipid metabolism	6	0.00061105	0.00061105	0.00061105	0.00061105	0.00061105	0.00061105	0
GO:0006695	cholesterol biosynthesis	6	0.501104	0.501104	0.501104	0.501104	0.501555	0.501942	0.835933
GO:0006739	NADP metabolism	6	0.0064621	0.0064621	0.0064621	0.0064621	0.00643825	0.008027	0.643534
GO:0006878	copper ion homeostasis	6	0.0022798	0.0022798	0.0022798	0.0023535	0.00130475	0.0016304	0.323159
GO:0006879	iron ion homeostasis	6	0.500306	0.500306	0.500306	0.500306	0.002447	0.00305625	0.437921
GO:0006929	substrate-bound cell migration	6	0.0255734	0.0255734	0.0255734	0.00233195	0.00229625	0.00286865	0.543051
GO:0007019	microtubule depolymerization	6	0.503106	0.503106	0.503106	0.0045493	0.00265385	0.00331495	0.71912
GO:0007052	mitotic spindle organization and biogenesis	6	0.0014072	0.0014072	0.0014072	0.0014072	0.0014072	0.0014072	0.563732
GO:0007215	glutamate signaling pathway	6	0.500309	0.500309	0.500309	0.0021407	0.00125615	0.0015697	0.301612
GO:0007339	binding of sperm to zona pellucida	6
GO:0007566	embryo implantation	6	0.00210685	0.00210685	0.00210685	0.00210685	0.00121355	0.0015165	0.417434
GO:0007632	visual behavior	6	0.0060111	0.0060111	0.0060111	0.0060111	0.00109635	0.00127185	0.424159
GO:0008306	associative learning	6
GO:0008542	visual learning	6	0.00096665	0.00096665	0.00096665	0.00096665	0.00103425	0.00118545	0.299847
GO:0009048	dosage compensation, by inactivation of X chromosome	6
GO:0009064	glutamine family amino acid metabolism	6	0.00076395	0.00076395	0.00076395	0.00076395	0.0008087	0.00093325	0.093578
GO:0009109	coenzyme catabolism	6	0.00126895	0.00126895	0.00126895	0.0015359	0.00163155	0.00203855	0.39132
GO:0009112	nucleobase metabolism	6	0.00138565	0.00138565	0.00138565	0.00138565	0.00138565	0.00138565	0.47609
GO:0009143	nucleoside triphosphate catabolism	6
GO:0009247	glycolipid biosynthesis	6
GO:0009250	glucan biosynthesis	6	0.00124255	0.00124255	0.00124255	0.00124255	0.00118875	0.0013402	0.420642
GO:0009401	phosphoenolpyruvate-dependent sugar phosphotransferase system	6	0.00129205	0.00129205	0.00129205	0.00129205	0.00129205	0.00129205	0.515415
GO:0015804	neutral amino acid transport	6
GO:0015833	peptide transport	6
GO:0015988	energy coupled proton transport, against electrochemical gradient	6	0.00098845	0.00098845	0.00098845	0.00098845	0.0009791	0.0012236	0.180159
GO:0015991	ATP hydrolysis coupled proton transport	6	0.0007528	0.0007528	0.0007528	0.0007528	0.0009803	0.0012251	0.089339
GO:0016032	viral life cycle	6	0.00133925	0.00133925	0.00133925	0.00133925	0.00111545	0.0012849	0.385627
GO:0016079	synaptic vesicle exocytosis	6	0.625	0.625	0.625	0.165217	0.128529	0.151087	0.856843
GO:0016202	regulation of striated muscle development	6	0.0165438	0.0165438	0.0165438	0.0151351	0.003555	0.00443925	0.771522
GO:0019439	aromatic compound catabolism	6	0.0061848	0.0061848	0.0061848	0.0061848	0.00321225	0.0040113	0.744322
GO:0019886	antigen processing, exogenous antigen via MHC class II	6	0.500306	0.500306	0.500306	0.500306	0.500489	0.500611	0.499694
GO:0030149	sphingolipid catabolism	6	0.00061105	0.00061105	0.00061105	0.00061105	0.00061105	0.00061105	0
GO:0030178	negative regulation of Wnt receptor signaling pathway	6	0.0011544	0.0011544	0.0011544	0.0009265	0.0014675	0.0018337	0.132765
GO:0030510	regulation of BMP signaling pathway	6
GO:0030514	negative regulation of BMP signaling pathway	6
GO:0030851	granulocyte differentiation	6	0.500565	0.500565	0.500565	0.500665	0.00142045	0.0017749	0.429799
GO:0030889	negative regulation of B cell proliferation	6	0.127212	0.127212	0.127212	0.0535692	0.0017351	0.0021679	0.645412
GO:0031023	microtubule organizing center organization and biogenesis	6	0.00251575	0.00251575	0.00251575	0.00251575	0.00156325	0.0019532	0.53093
GO:0031111	negative regulation of microtubule polymerization or depolymerization	6	1	1	1	0.503896	0.00453825	0.00566395	0.79131
GO:0031507	heterochromatin formation	6	0.0020361	0.0020361	0.0020361	0.0020361	0.0014243	0.00177975	0.494055
GO:0035036	sperm-egg recognition	6
GO:0035088	establishment and/or maintenance of apical/basal cell polarity	6	0.013498	0.013498	0.013498	0.013498	0.0008812	0.0010163	0.319266
GO:0035115	embryonic forelimb morphogenesis	6	0.00129565	0.00129565	0.00129565	0.00129565	0.00132115	0.00145065	0.419266
GO:0035136	forelimb morphogenesis	6	0.00270385	0.00270385	0.00270385	0.00270385	0.0011426	0.0013443	0.359633
GO:0040018	positive regulation of body size	6	0.001213	0.001213	0.001213	0.00122575	0.00122555	0.0015315	0.210679
GO:0042036	negative regulation of cytokine biosynthesis	6	0.0014578	0.0014578	0.0014578	0.0014578	0.00185075	0.0023124	0.503486
GO:0042135	neurotransmitter catabolism	6	0.501289	0.501289	0.501289	0.501289	0.501361	0.501701	0.833945
GO:0042136	neurotransmitter biosynthesis	6	0.0012559	0.0012559	0.0012559	0.0012559	0.00079745	0.0009199	0.172783
GO:0042310	vasoconstriction	6	0.00082845	0.00082845	0.00082845	0.00082845	0.00109025	0.0013624	0.160178
GO:0042509	regulation of tyrosine phosphorylation of STAT protein	6	0.00095475	0.00095475	0.00095475	0.00107875	0.0012224	0.00152755	0.157589
GO:0042533	tumor necrosis factor-alpha biosynthesis	6	0.0116126	0.0116126	0.0116126	0.0116126	0.0011826	0.00135255	0.509327
GO:0042534	regulation of tumor necrosis factor-alpha biosynthesis	6	0.0019175	0.0019175	0.0019175	0.0019175	0.00181095	0.0019346	0.510398
GO:0042535	positive regulation of tumor necrosis factor-alpha biosynthesis	6	0.0161997	0.0161997	0.0161997	0.0161997	0.0040266	0.00476565	0.808716
GO:0043087	regulation of GTPase activity	6	0.0006337	0.0006337	0.0006337	0.0006337	0.00098485	0.00123075	0.021106
GO:0043112	receptor metabolism	6	0.00476035	0.00476035	0.00476035	0.00476035	0.0011979	0.0014969	0.412847
GO:0043123	positive regulation of I-kappaB kinase/NF-kappaB cascade	6	0.0011384	0.0011384	0.0011384	0.0013213	0.00144715	0.0018082	0.317574
GO:0043631	RNA polyadenylation	6	0.0018511	0.0018511	0.0018511	0.0018511	0.00126565	0.00158155	0.295286
GO:0045005	maintenance of fidelity during DNA-dependent DNA replication	6	0.75	0.75	0.75	0.8	0.00350735	0.00438	0.848345
GO:0045191	regulation of isotype switching	6	0.008981	0.008981	0.008981	0.00912405	0.0019849	0.0024799	0.567626
GO:0045351	interferon type I biosynthesis	6	0.00443745	0.00443745	0.00443745	0.00149565	0.0014898	0.0018615	0.432986
GO:0045446	endothelial cell differentiation	6	0.0009689	0.0009689	0.0009689	0.0009689	0.0009735	0.0011001	0.279511
GO:0045453	bone resorption	6	0.0273138	0.0273138	0.0273138	0.0093706	0.00357555	0.00446475	0.678236
GO:0045598	regulation of fat cell differentiation	6	0.00287185	0.00287185	0.00287185	0.00287185	0.00287185	0.00287185	0.4823
GO:0045646	regulation of erythrocyte differentiation	6	0.0039797	0.0039797	0.0039797	0.0044426	0.0012245	0.0015302	0.468686
GO:0045656	negative regulation of monocyte differentiation	6	0.0014499	0.0014499	0.0014499	0.0014499	0.0015958	0.00199385	0.417652
GO:0045661	regulation of myoblast differentiation	6	0.0025419	0.0025419	0.0025419	0.0025419	0.00251945	0.00314665	0.559263
GO:0045669	positive regulation of osteoblast differentiation	6	0.00881565	0.00881565	0.00881565	0.00881565	0.00098365	0.00122925	0.270025
GO:0045792	negative regulation of cell size	6	0.00201805	0.00201805	0.00201805	0.00201805	0.00201805	0.00201805	0.602933
GO:0045814	negative regulation of gene expression, epigenetic	6	0.0012392	0.0012392	0.0012392	0.0012392	0.00116605	0.00145715	0.328675
GO:0045830	positive regulation of isotype switching	6	0.0043441	0.0043441	0.0043441	0.0042807	0.0028314	0.0035364	0.582007
GO:0045885	positive regulation of survival gene product activity	6	0.500308	0.500308	0.500308	0.00480725	0.0020314	0.00253785	0.390028
GO:0045927	positive regulation of growth	6	0.0059191	0.0059191	0.0059191	0.00536735	0.0012254	0.0015313	0.437729
GO:0046323	glucose import	6	0.0017689	0.0017689	0.0017689	0.0017689	0.00157665	0.00197	0.486071
GO:0046324	regulation of glucose import	6	0.0015801	0.0015801	0.0015801	0.0015801	0.0010838	0.0013544	0.332033
GO:0046460	neutral lipid biosynthesis	6
GO:0046463	acylglycerol biosynthesis	6
GO:0046488	phosphatidylinositol metabolism	6	0.50105	0.50105	0.50105	0.50105	0.0009794	0.00122395	0.420255
GO:0046822	regulation of nucleocytoplasmic transport	6	0.0008505	0.0008505	0.0008505	0.0011089	0.00146705	0.00183315	0.148955
GO:0048265	response to pain	6	0.00271945	0.00271945	0.00271945	0.00271945	0.0009779	0.0012221	0.385138
GO:0050771	negative regulation of axonogenesis	6	0.00145885	0.00145885	0.00145885	0.0014248	0.0012224	0.00152755	0.291004
GO:0050912	detection of chemical stimulus during sensory perception of taste	6
GO:0051028	mRNA transport	6	0.666667	0.666667	0.666667	0.00175155	0.0021235	0.002653	0.583749
GO:0051084	posttranslational protein folding	6	0.500625	0.500625	0.500625	0.500837	0.00225535	0.00281745	0.580375
GO:0051085	chaperone cofactor dependent protein folding	6	0.00094725	0.00094725	0.00094725	0.0007659	0.00122285	0.0015281	0.0880253
GO:0051098	regulation of binding	6	0.0138292	0.0138292	0.0138292	0.00298945	0.00412145	0.00514345	0.447776
GO:0051318	G1 phase	6	0.0009098	0.0009098	0.0009098	0.0009098	0.00106915	0.00120895	0.291131
GO:0000079	regulation of cyclin dependent protein kinase activity	7	0.0217172	0.0217172	0.0217172	0.00190875	0.0026752	0.0033413	0.540319
GO:0000302	response to reactive oxygen species	7	0.00179685	0.00179685	0.00179685	0.00179685	0.00199085	0.00217255	0.568502
GO:0001542	ovulation (sensu Mammalia)	7	0.0244718	0.0244718	0.0244718	0.00680475	0.0015449	0.00193035	0.460093
GO:0001662	behavioral fear response	7	0.00872215	0.00872215	0.00872215	0.00872215	0.00279025	0.0031715	0.789144
GO:0001810	regulation of type I hypersensitivity	7	0.0559259	0.0559259	0.0559259	0.0559259	0.00297115	0.0036171	0.53945
GO:0001910	regulation of immune cell mediated cytotoxicity	7	0.00116905	0.00116905	0.00116905	0.00116905	0.00116905	0.00116905	0.37672
GO:0006094	gluconeogenesis	7	0.00205755	0.00205755	0.00205755	0.0022453	0.00122435	0.00153	0.377856
GO:0006096	glycolysis	7	0.500606	0.500606	0.500606	0.500606	0.001514	0.0018917	0.504287
GO:0006284	base-excision repair	7	0.504386	0.504386	0.504386	0.00501175	0.00225385	0.00281555	0.618455
GO:0006360	transcription from RNA polymerase I promoter	7	0.503968	0.503968	0.503968	0.503968	0.0009779	0.0012221	0.473466
GO:0006376	mRNA splice site selection	7	0.00185185	0.00185185	0.00185185	0.00185185	0.00079895	0.0009214	0.206269
GO:0006471	protein amino acid ADP-ribosylation	7	0.00061425	0.00061425	0.00061425	0.00061425	0.00079775	0.00092005	0.004893
GO:0006635	fatty acid beta-oxidation	7	0.00205275	0.00205275	0.00205275	0.00209465	0.00123755	0.00154645	0.359063
GO:0006778	porphyrin metabolism	7	0.50431	0.50431	0.50431	0.50431	0.500528	0.500659	0.733792
GO:0006805	xenobiotic metabolism	7	0.0009326	0.0009326	0.0009326	0.0010985	0.00123085	0.00153815	0.182834
GO:0006829	zinc ion transport	7
GO:0006892	post-Golgi vesicle-mediated transport	7	0.00128425	0.00128425	0.00128425	0.00128425	0.00098	0.00122475	0.244396
GO:0006898	receptor mediated endocytosis	7	0.001652	0.001652	0.001652	0.0014923	0.0014743	0.0018422	0.306839
GO:0006914	autophagy	7	0.0009822	0.0009822	0.0009822	0.00091915	0.0014675	0.00183375	0.104049
GO:0006939	smooth muscle contraction	7	0.00172655	0.00172655	0.00172655	0.00183275	0.0017164	0.0021446	0.337212
GO:0006984	ER-nuclear signaling pathway	7	0.0072116	0.0072116	0.0072116	0.0055159	0.00166935	0.0020858	0.400245
GO:0006986	response to unfolded protein	7	0.00129045	0.00129045	0.00129045	0.00096915	0.00146795	0.0018343	0.14706
GO:0006997	nuclear organization and biogenesis	7	0.002578	0.002578	0.002578	0.0021398	0.00160545	0.00200605	0.490361
GO:0007431	salivary gland development	7	0.00556465	0.00556465	0.00556465	0.002725	0.0014684	0.0018349	0.506788
GO:0007569	cell aging	7	0.0150018	0.0150018	0.0150018	0.0150018	0.00161375	0.00201635	0.645119
GO:0007588	excretion	7	0.502066	0.502066	0.502066	0.00208485	0.00146705	0.00183315	0.482926
GO:0007617	mating behavior	7	0.00082235	0.00082235	0.00082235	0.00082235	0.0010258	0.0011651	0.238991
GO:0007628	adult walking behavior	7	0.251488	0.251488	0.251488	0.0020362	0.00186265	0.0023272	0.537308
GO:0008088	axon cargo transport	7	0.0035226	0.0035226	0.0035226	0.0022239	0.00147425	0.0018422	0.427736
GO:0008272	sulfate transport	7
GO:0009132	nucleoside diphosphate metabolism	7	0.00251595	0.00251595	0.00251595	0.00251595	0.00251595	0.00251595	0.744403
GO:0009262	deoxyribonucleotide metabolism	7	0.00289185	0.00289185	0.00289185	0.00289185	0.0009807	0.00111845	0.391437
GO:0009311	oligosaccharide metabolism	7	0.0044978	0.0044978	0.0044978	0.0044978	0.00260485	0.0027961	0.729205
GO:0009410	response to xenobiotic stimulus	7	0.00162705	0.00162705	0.00162705	0.00109495	0.0012309	0.00153815	0.2602
GO:0009798	axis specification	7	0.0012973	0.0012973	0.0012973	0.00120565	0.0014711	0.00183825	0.241834
GO:0016068	type I hypersensitivity	7	0.00111455	0.00111455	0.00111455	0.00111455	0.00103115	0.00116715	0.340061
GO:0016579	protein deubiquitination	7	0.500625	0.500625	0.500625	0.500625	0.500625	0.500625	0.739765
GO:0018345	protein palmitoylation	7	0.00314045	0.00314045	0.00314045	0.00314045	0.0034756	0.0039983	0.787921
GO:0019217	regulation of fatty acid metabolism	7	0.0913979	0.0913979	0.0913979	0.0039409	0.0023397	0.00292275	0.675919
GO:0019915	sequestering of lipid	7	0.0629266	0.0629266	0.0629266	0.0630406	0.00619215	0.00772125	0.549674
GO:0030042	actin filament depolymerization	7	0.501779	0.501779	0.501779	0.500716	0.0012435	0.0015538	0.450352
GO:0030073	insulin secretion	7	0.0027421	0.0027421	0.0027421	0.0013466	0.0014702	0.0018371	0.328668
GO:0030162	regulation of proteolysis	7	0.00203185	0.00203185	0.00203185	0.00203185	0.00203185	0.00203185	0.449212
GO:0030199	collagen fibril organization	7	0.0023555	0.0023555	0.0023555	0.0017571	0.00123925	0.0015485	0.341697
GO:0030225	macrophage differentiation	7	0.505618	0.505618	0.505618	0.500459	0.00127775	0.00159665	0.433267
GO:0030318	melanocyte differentiation	7	0.00666995	0.00666995	0.00666995	0.00154765	0.00144135	0.001801	0.438036
GO:0030500	regulation of bone mineralization	7	0.501639	0.501639	0.501639	0.501639	0.0024055	0.0030044	0.635712
GO:0030518	steroid hormone receptor signaling pathway	7	0.0040942	0.0040942	0.0040942	0.0037945	0.0024759	0.0030927	0.581835
GO:0030728	ovulation	7	0.0376812	0.0376812	0.0376812	0.00441955	0.00169805	0.00212165	0.603304
GO:0030834	regulation of actin filament depolymerization	7	0.0033556	0.0033556	0.0033556	0.00298605	0.00124255	0.00155265	0.348378
GO:0030879	mammary gland development	7	0.508333	0.508333	0.508333	0.508333	0.001055	0.0013184	0.518274
GO:0031109	microtubule polymerization or depolymerization	7	0.501818	0.501818	0.501818	0.00403675	0.00251705	0.00314425	0.674609
GO:0031110	regulation of microtubule polymerization or depolymerization	7	0.502632	0.502632	0.502632	0.0065801	0.001994	0.00249125	0.657872
GO:0031341	regulation of cell killing	7	0.00116495	0.00116495	0.00116495	0.00116495	0.00116495	0.00116495	0.389553
GO:0035116	embryonic hindlimb morphogenesis	7	0.0634597	0.0634597	0.0634597	0.0014097	0.00214305	0.0026773	0.471768
GO:0035270	endocrine system development	7	0.00125875	0.00125875	0.00125875	0.00125875	0.0012618	0.00157675	0.325127
GO:0035272	exocrine system development	7	0.00599605	0.00599605	0.00599605	0.00297505	0.00196535	0.00245545	0.590361
GO:0042130	negative regulation of T cell proliferation	7	0.00220975	0.00220975	0.00220975	0.0020517	0.00161525	0.00201825	0.440178
GO:0042168	heme metabolism	7	0.00089565	0.00089565	0.00089565	0.00089565	0.00109345	0.00122525	0.258257
GO:0042446	hormone biosynthesis	7	0.500433	0.500433	0.500433	0.500433	0.500433	0.500433	0.628299
GO:0042573	retinoic acid metabolism	7
GO:0042632	cholesterol homeostasis	7	0.001462	0.001462	0.001462	0.00177545	0.0014684	0.00183485	0.267058
GO:0042829	defense response to pathogen	7	0.00810835	0.00810835	0.00810835	0.00810835	0.0022658	0.00283065	0.693021
GO:0042830	defense response to pathogenic bacteria	7	0.00384025	0.00384025	0.00384025	0.00384025	0.00394715	0.00492695	0.690985
GO:0045017	glycerolipid biosynthesis	7	0.0020469	0.0020469	0.0020469	0.0020469	0.0020469	0.0020469	0.686967
GO:0045190	isotype switching	7	0.0061162	0.0061162	0.0061162	0.0041806	0.00285095	0.00356095	0.703481
GO:0045333	cellular respiration	7	0.0026822	0.0026822	0.0026822	0.0026822	0.0020547	0.00256695	0.61415
GO:0045665	negative regulation of neuron differentiation	7	0.0013653	0.0013653	0.0013653	0.0013653	0.0009788	0.00122325	0.226486
GO:0046339	diacylglycerol metabolism	7	0.0018682	0.0018682	0.0018682	0.0018682	0.00146025	0.0017409	0.385015
GO:0046466	membrane lipid catabolism	7	0.0007467	0.0007467	0.0007467	0.0007467	0.0007946	0.00091665	0.0770642
GO:0046504	glycerol ether biosynthesis	7	0.00977545	0.00977545	0.00977545	0.00977545	0.00977545	0.00977545	0.850539
GO:0048627	myoblast development	7	0.0009031	0.0009031	0.0009031	0.0009031	0.0009818	0.001227	0.157909
GO:0048628	myoblast maturation	7	0.00142425	0.00142425	0.00142425	0.00142425	0.0009818	0.001227	0.194454
GO:0050708	regulation of protein secretion	7	0.257353	0.257353	0.257353	0.0412864	0.0019804	0.0024743	0.596882
GO:0050852	T cell receptor signaling pathway	7	0.250306	0.250306	0.250306	0.250306	0.0011291	0.00141095	0.309593
GO:0050869	negative regulation of B cell activation	7	0.00407595	0.00407595	0.00407595	0.00470405	0.0019756	0.00246835	0.593026
GO:0050907	detection of chemical stimulus during sensory perception	7
GO:0050931	pigment cell differentiation	7	0.0722495	0.0722495	0.0722495	0.0719521	0.0026318	0.00328715	0.56125
GO:0051017	actin filament bundle formation	7	0.0019977	0.0019977	0.0019977	0.0012233	0.00151	0.00188675	0.270114
GO:0051187	cofactor catabolism	7	0.0027254	0.0027254	0.0027254	0.0021903	0.0016864	0.00210715	0.475163
GO:0051789	response to protein stimulus	7	0.0226916	0.0226916	0.0226916	0.0020527	0.00158455	0.0019799	0.485247
GO:0000096	sulfur amino acid metabolism	8	0.00290125	0.00290125	0.00290125	0.0023826	0.00123945	0.0015488	0.405192
GO:0000188	inactivation of MAPK activity	8	0.0037286	0.0037286	0.0037286	0.0037286	0.0023064	0.00288085	0.579912
GO:0000271	polysaccharide biosynthesis	8	0.00114285	0.00114285	0.00114285	0.00114285	0.00107835	0.0012289	0.361621
GO:0001759	induction of an organ	8	0.500307	0.500307	0.500307	0.00284335	0.0020217	0.00252575	0.373545
GO:0001794	type IIa hypersensitivity	8	0.00184935	0.00184935	0.00184935	0.00184935	0.0023689	0.00295895	0.495644
GO:0001796	regulation of type IIa hypersensitivity	8	0.00894665	0.00894665	0.00894665	0.00894665	0.00098975	0.00123685	0.26284
GO:0001798	positive regulation of type IIa hypersensitivity	8	0.00820625	0.00820625	0.00820625	0.00820625	0.00098885	0.00123575	0.374393
GO:0006171	cAMP biosynthesis	8	1	1	1	1	0.501573	0.501965	0.898471
GO:0006349	imprinting	8	0.501176	0.501176	0.501176	0.00104275	0.0016488	0.00206015	0.35896
GO:0006402	mRNA catabolism	8	0.0017827	0.0017827	0.0017827	0.0010444	0.0014684	0.0018349	0.230451
GO:0006487	protein amino acid N-linked glycosylation	8	0.0015572	0.0015572	0.0015572	0.0015572	0.0009782	0.00122245	0.264025
GO:0006641	triacylglycerol metabolism	8	0.00347835	0.00347835	0.00347835	0.00347835	0.0009779	0.0012221	0.259348
GO:0006691	leukotriene metabolism	8	0.00135695	0.00135695	0.00135695	0.00076765	0.0012224	0.00152755	0.119747
GO:0006869	lipid transport	8	0.500713	0.500713	0.500713	0.500713	0.50085	0.501063	0.735321
GO:0006941	striated muscle contraction	8	0.00099625	0.00099625	0.00099625	0.00099625	0.00099625	0.00099625	0.317267
GO:0006956	complement activation	8	0.0023803	0.0023803	0.0023803	0.0023803	0.00113325	0.00133975	0.315749
GO:0007040	lysosome organization and biogenesis	8	0.0040631	0.0040631	0.0040631	0.0040631	0.0027387	0.00287735	0.669725
GO:0007093	mitotic checkpoint	8	0.085536	0.085536	0.085536	0.0045533	0.0021116	0.0026381	0.515922
GO:0007157	heterophilic cell adhesion	8	0.002797	0.002797	0.002797	0.002797	0.0009794	0.001224	0.384665
GO:0007162	negative regulation of cell adhesion	8	0.0019989	0.0019989	0.0019989	0.0019989	0.0022683	0.00251265	0.649541
GO:0007193	G-protein signaling, adenylate cyclase inhibiting pathway	8	0.25031	0.25031	0.25031	0.250461	0.0520154	0.0634163	0.50074
GO:0007204	elevation of cytosolic calcium ion concentration	8	0.00102875	0.00102875	0.00102875	0.00102875	0.00134895	0.0016856	0.319552
GO:0007257	activation of JNK activity	8	0.00327935	0.00327935	0.00327935	0.00298135	0.0018562	0.0023191	0.513328
GO:0007260	tyrosine phosphorylation of STAT protein	8	0.00691885	0.00691885	0.00691885	0.00234785	0.00201445	0.0025168	0.350722
GO:0007416	synaptogenesis	8	0.00304045	0.00304045	0.00304045	0.0037195	0.0014761	0.0018445	0.42634
GO:0007528	neuromuscular junction development	8	0.00224875	0.00224875	0.00224875	0.0013093	0.00124085	0.0015505	0.311378
GO:0007549	dosage compensation	8	0.00125035	0.00125035	0.00125035	0.00125035	0.00125035	0.00125035	0.507476
GO:0008033	tRNA processing	8	0.00351855	0.00351855	0.00351855	0.00351855	0.00258685	0.0032313	0.653914
GO:0008206	bile acid metabolism	8	0.501202	0.501202	0.501202	0.501202	0.0020747	0.0022924	0.724924
GO:0008543	fibroblast growth factor receptor signaling pathway	8	0.251263	0.251263	0.251263	0.00255815	0.00306745	0.0038306	0.53848
GO:0008584	male gonad development	8	0.256024	0.256024	0.256024	0.00234975	0.00224855	0.00280905	0.437949
GO:0009593	detection of chemical stimulus	8
GO:0009612	response to mechanical stimulus	8	0.0017023	0.0017023	0.0017023	0.00149495	0.0022695	0.0028352	0.452511
GO:0010092	specification of organ identity	8	0.500306	0.500306	0.500306	0.0210068	0.00151585	0.00189415	0.340426
GO:0015985	energy coupled proton transport, down electrochemical gradient	8	0.0026753	0.0026753	0.0026753	0.0026753	0.0026753	0.0026753	0.684857
GO:0015986	ATP synthesis coupled proton transport	8	0.00722315	0.00722315	0.00722315	0.00722315	0.00722315	0.00722315	0.847784
GO:0016339	calcium-dependent cell-cell adhesion	8	0.501316	0.501316	0.501316	0.501316	0.0024168	0.0026913	0.765367
GO:0016571	histone methylation	8	0.500331	0.500331	0.500331	0.00112355	0.00122435	0.00153	0.250816
GO:0018346	protein amino acid prenylation	8	0.500354	0.500354	0.500354	0.0016917	0.00143035	0.00178725	0.356793
GO:0030010	establishment of cell polarity	8	0.00141755	0.00141755	0.00141755	0.00141755	0.00149415	0.00186705	0.416449
GO:0030072	peptide hormone secretion	8	0.0016502	0.0016502	0.0016502	0.00121115	0.00146975	0.00183655	0.278208
GO:0030166	proteoglycan biosynthesis	8	0.00204775	0.00204775	0.00204775	0.00204775	0.00257965	0.0030644	0.641743
GO:0030216	keratinocyte differentiation	8	0.0160464	0.0160464	0.0160464	0.0163561	0.00285995	0.0035716	0.662434
GO:0030890	positive regulation of B cell proliferation	8	0.0281179	0.0281179	0.0281179	0.00393705	0.00171165	0.0021386	0.246428
GO:0031123	"RNA 3'-end processing"	8	0.0638089	0.0638089	0.0638089	0.0015685	0.001566	0.0019567	0.413065
GO:0031124	"mRNA 3'-end processing"	8	0.0837076	0.0837076	0.0837076	0.0604608	0.0038154	0.004763	0.490285
GO:0031644	regulation of neurophysiological process	8	0.0101459	0.0101459	0.0101459	0.0100599	0.0034423	0.004299	0.753087
GO:0035137	hindlimb morphogenesis	8	0.0283241	0.0283241	0.0283241	0.0022975	0.0026729	0.00333885	0.608721
GO:0042440	pigment metabolism	8	0.500331	0.500331	0.500331	0.500331	0.0011762	0.0014698	0.331684
GO:0042640	anagen	8	0.0121662	0.0121662	0.0121662	0.006727	0.00280995	0.00350985	0.741272
GO:0042733	embryonic digit morphogenesis	8	0.00228935	0.00228935	0.00228935	0.00196335	0.0014132	0.00176585	0.415035
GO:0042755	eating behavior	8	0.00561155	0.00561155	0.00561155	0.0049135	0.00194005	0.0024239	0.477776
GO:0043161	proteasomal ubiquitin-dependent protein catabolism	8	0.00225265	0.00225265	0.00225265	0.00238345	0.00218285	0.0027269	0.459762
GO:0043284	biopolymer biosynthesis	8	0.00135395	0.00135395	0.00135395	0.00135395	0.00177295	0.0020651	0.540367
GO:0043407	negative regulation of MAPK activity	8	0.002055	0.002055	0.002055	0.002055	0.0018918	0.00236365	0.590099
GO:0043487	regulation of RNA stability	8	0.0030431	0.0030431	0.0030431	0.00221865	0.00195485	0.00244235	0.48396
GO:0043506	regulation of JNK activity	8	0.0043116	0.0043116	0.0043116	0.00299365	0.00197525	0.00246775	0.513775
GO:0043507	positive regulation of JNK activity	8	0.00636285	0.00636285	0.00636285	0.0040094	0.00209855	0.0026217	0.572752
GO:0045060	negative thymic T cell selection	8	0.109649	0.109649	0.109649	0.00772355	0.0077053	0.0096076	0.803318
GO:0045577	regulation of B cell differentiation	8	0.0111864	0.0111864	0.0111864	0.0010993	0.00122525	0.0015311	0.240922
GO:0045639	positive regulation of myeloid cell differentiation	8	0.00526275	0.00526275	0.00526275	0.0032435	0.0026176	0.0032698	0.619693
GO:0046068	cGMP metabolism	8	0.502564	0.502564	0.502564	0.502564	0.0047463	0.0052889	0.874694
GO:0046546	development of primary male sexual characteristics	8	0.00136235	0.00136235	0.00136235	0.001914	0.00195635	0.00244425	0.22059
GO:0048305	immunoglobulin secretion	8	0.571429	0.571429	0.571429	0.128571	0.0151884	0.0188717	0.912656
GO:0048593	eye morphogenesis (sensu Vertebrata)	8	0.00465415	0.00465415	0.00465415	0.0037672	0.00192005	0.00239885	0.380231
GO:0048595	eye morphogenesis (sensu Mammalia)	8	0.0055513	0.0055513	0.0055513	0.00131595	0.00188185	0.0023511	0.212811
GO:0048663	neuron fate commitment	8	0.0136447	0.0136447	0.0136447	0.0064155	0.00122995	0.00153695	0.401877
GO:0050728	negative regulation of inflammatory response	8	0.0019737	0.0019737	0.0019737	0.00200875	0.00212705	0.00265735	0.498234
GO:0050804	regulation of synaptic transmission	8	0.0133282	0.0133282	0.0133282	0.0148285	0.00453335	0.00565895	0.752449
GO:0050848	regulation of calcium-mediated signaling	8	0.00192405	0.00192405	0.00192405	0.00207515	0.00228115	0.0028496	0.378468
GO:0050850	positive regulation of calcium-mediated signaling	8	0.0576496	0.0576496	0.0576496	0.0217493	0.00852045	0.0106149	0.848684
GO:0050880	regulation of blood vessel size	8	0.00809435	0.00809435	0.00809435	0.0030403	0.00177135	0.0022132	0.538126
GO:0050913	sensory perception of bitter taste	8
GO:0051480	cytosolic calcium ion homeostasis	8	0.00343365	0.00343365	0.00343365	0.00343365	0.00143385	0.00179165	0.465229
GO:0051969	regulation of transmission of nerve impulse	8	0.0233785	0.0233785	0.0233785	0.0060884	0.005331	0.006651	0.736349
GO:0000060	protein import into nucleus, translocation	9	0.00439245	0.00439245	0.00439245	0.00228485	0.0021306	0.0026618	0.40751
GO:0001541	ovarian follicle development	9	0.00237465	0.00237465	0.00237465	0.0016096	0.00146975	0.00183655	0.384158
GO:0001666	response to hypoxia	9	0.0008357	0.0008357	0.0008357	0.0008357	0.0009815	0.0012266	0.114283
GO:0001782	B cell homeostasis	9	0.500332	0.500332	0.500332	0.00255485	0.0020825	0.0026018	0.299111
GO:0006084	acetyl-CoA metabolism	9	0.0015283	0.0015283	0.0015283	0.00135195	0.0018564	0.0023193	0.367707
GO:0006405	RNA export from nucleus	9	0.500342	0.500342	0.500342	0.00572435	0.00235635	0.00294365	0.327207
GO:0006637	acyl-CoA metabolism	9	0.00140975	0.00140975	0.00140975	0.00140975	0.0011594	0.0013445	0.392661
GO:0006664	glycolipid metabolism	9	0.500306	0.500306	0.500306	0.500306	0.0007944	0.00091645	0.242431
GO:0006730	one-carbon compound metabolism	9	0.00285075	0.00285075	0.00285075	0.0012383	0.001524	0.0019042	0.345488
GO:0006833	water transport	9	0.0023001	0.0023001	0.0023001	0.0023001	0.0023001	0.0023001	0.73159
GO:0006944	membrane fusion	9	0.001455	0.001455	0.001455	0.001051	0.0012251	0.0015309	0.193696
GO:0007009	plasma membrane organization and biogenesis	9	0.500614	0.500614	0.500614	0.0013903	0.0016293	0.0020358	0.468686
GO:0007173	epidermal growth factor receptor signaling pathway	9	0.0253374	0.0253374	0.0253374	0.00447035	0.00489555	0.0061083	0.470033
GO:0007190	adenylate cyclase activation	9	1	1	1	1	0.501531	0.501912	0.895948
GO:0009116	nucleoside metabolism	9	0.0009586	0.0009586	0.0009586	0.0009586	0.0009797	0.00122435	0.169298
GO:0016126	sterol biosynthesis	9	0.501786	0.501786	0.501786	0.501786	0.0016306	0.0020374	0.642097
GO:0016525	negative regulation of angiogenesis	9	0.5025	0.5025	0.5025	0.00666305	0.00229085	0.0028372	0.546354
GO:0017148	negative regulation of protein biosynthesis	9	0.0026031	0.0026031	0.0026031	0.00215585	0.0018189	0.00227255	0.485337
GO:0030041	actin filament polymerization	9	0.105556	0.105556	0.105556	0.0729957	0.00764405	0.0095367	0.886987
GO:0030111	regulation of Wnt receptor signaling pathway	9	0.541667	0.541667	0.541667	0.501703	0.00207395	0.00259105	0.652148
GO:0030148	sphingolipid biosynthesis	9	0.503546	0.503546	0.503546	0.503546	0.503546	0.503546	0.942364
GO:0030317	sperm motility	9	0.0010616	0.0010616	0.0010616	0.00117905	0.00174775	0.00218365	0.327341
GO:0030336	negative regulation of cell migration	9	0.500306	0.500306	0.500306	0.500306	0.0019037	0.0023016	0.415596
GO:0030522	intracellular receptor-mediated signaling pathway	9	0.0192495	0.0192495	0.0192495	0.00778685	0.00680315	0.00848135	0.742571
GO:0031128	induction	9	0.416667	0.416667	0.416667	0.113874	0.00311825	0.0038943	0.789051
GO:0031281	positive regulation of cyclase activity	9	1	1	1	1	0.500489	0.500611	0.740826
GO:0031327	negative regulation of cellular biosynthesis	9	0.0014519	0.0014519	0.0014519	0.0014677	0.00198845	0.0024843	0.400274
GO:0042044	fluid transport	9	0.00293005	0.00293005	0.00293005	0.00293005	0.00293005	0.00293005	0.763962
GO:0042384	cilium biogenesis	9	0.0007724	0.0007724	0.0007724	0.0007724	0.0007951	0.00091725	0.087003
GO:0042462	eye photoreceptor cell development	9	0.0154959	0.0154959	0.0154959	0.005525	0.004565	0.00569875	0.796767
GO:0042596	fear response	9	0.138158	0.138158	0.138158	0.138158	0.00218325	0.0027275	0.762757
GO:0043122	regulation of I-kappaB kinase/NF-kappaB cascade	9	0.0026301	0.0026301	0.0026301	0.00154655	0.001724	0.00215405	0.311135
GO:0045086	positive regulation of interleukin-2 biosynthesis	9	0.107042	0.107042	0.107042	0.123077	0.0326155	0.0401954	0.891585
GO:0045104	intermediate filament cytoskeleton organization and biogenesis	9	0.501543	0.501543	0.501543	0.501333	0.50191	0.502385	0.595887
GO:0045168	cell-cell signaling during cell fate commitment	9	0.75	0.75	0.75	0.00650545	0.0020892	0.00261015	0.630715
GO:0045582	positive regulation of T cell differentiation	9	0.0721154	0.0721154	0.0721154	0.0110099	0.00228735	0.0028459	0.579519
GO:0045667	regulation of osteoblast differentiation	9	0.0137938	0.0137938	0.0137938	0.0082637	0.00131115	0.00163845	0.545594
GO:0045761	regulation of adenylate cyclase activity	9	0.501	0.501	0.501	0.501	0.0014888	0.00161085	0.589373
GO:0045762	positive regulation of adenylate cyclase activity	9	0.500306	0.500306	0.500306	0.500306	0.0021506	0.00260975	0.425153
GO:0045884	regulation of survival gene product activity	9	0.5	0.5	0.5	0.0434343	0.00451835	0.00373065	0.691613
GO:0046328	regulation of JNK cascade	9	0.00893675	0.00893675	0.00893675	0.001091	0.0017333	0.0021657	0.136992
GO:0046425	regulation of JAK-STAT cascade	9	0.0036718	0.0036718	0.0036718	0.00174655	0.0018755	0.0023432	0.368009
GO:0048820	hair follicle maturation	9	0.0145416	0.0145416	0.0145416	0.0122156	0.0100161	0.0124703	0.811285
GO:0050657	nucleic acid transport	9	0.250832	0.250832	0.250832	0.00283015	0.0021482	0.00268375	0.385097
GO:0050658	RNA transport	9	0.50072	0.50072	0.50072	0.0051445	0.00222435	0.0027789	0.440901
GO:0050772	positive regulation of axonogenesis	9	0.0031371	0.0031371	0.0031371	0.00169115	0.0022397	0.00279805	0.29582
GO:0050803	regulation of synapse structure and function	9	0.0131967	0.0131967	0.0131967	0.012308	0.00431205	0.00538395	0.789991
GO:0050892	intestinal absorption	9	0.50038	0.50038	0.50038	0.0028308	0.00188165	0.0023509	0.369782
GO:0051236	establishment of RNA localization	9	0.0129514	0.0129514	0.0129514	0.00804325	0.00424185	0.0052961	0.759206
GO:0051252	regulation of RNA metabolism	9	0.00270615	0.00270615	0.00270615	0.0028406	0.00235995	0.0029482	0.489283
GO:0051349	positive regulation of lyase activity	9	0.0488102	0.0488102	0.0488102	0.0488102	0.0465289	0.0467969	0.860856
GO:0000160	two-component signal transduction system (phosphorelay)	10	0.0014217	0.0014217	0.0014217	0.0016652	0.0020286	0.0025345	0.237327
GO:0000245	spliceosome assembly	10	0.0023246	0.0023246	0.0023246	0.00173325	0.00226155	0.00282525	0.449805
GO:0000723	telomere maintenance	10	0.75	0.75	0.75	0.129877	0.00670925	0.00836715	0.832096
GO:0001502	cartilage condensation	10	0.0206924	0.0206924	0.0206924	0.0032224	0.0026774	0.00333745	0.555867
GO:0001658	ureteric bud branching	10	0.0409006	0.0409006	0.0409006	0.0049852	0.0039021	0.0031231	0.550192
GO:0001707	mesoderm formation	10	0.0171494	0.0171494	0.0171494	0.00428035	0.0036367	0.00454175	0.72474
GO:0001708	cell fate specification	10	0.0020128	0.0020128	0.0020128	0.0018863	0.0018842	0.0023541	0.33341
GO:0001755	neural crest cell migration	10	0.00952225	0.00952225	0.00952225	0.0084666	0.0046914	0.005857	0.735051
GO:0001890	placenta development	10	0.0117724	0.0117724	0.0117724	0.00240425	0.00222455	0.0027791	0.604296
GO:0001976	fast regulation of arterial pressure	10	0.167065	0.167065	0.167065	0.200711	0.0026333	0.00328935	0.424248
GO:0001990	regulation of blood pressure by hormones	10	0.129032	0.129032	0.129032	0.00784135	0.00230885	0.0028844	0.529724
GO:0006022	aminoglycan metabolism	10	0.00436205	0.00436205	0.00436205	0.00436205	0.00436205	0.00436205	0.499106
GO:0006090	pyruvate metabolism	10	0.00209115	0.00209115	0.00209115	0.00169335	0.0017152	0.0021431	0.335196
GO:0006493	protein amino acid O-linked glycosylation	10	0.00524715	0.00524715	0.00524715	0.00524715	0.0009785	0.00122285	0.390357
GO:0006611	protein export from nucleus	10	0.04375	0.04375	0.04375	0.0033028	0.0018023	0.00225185	0.549628
GO:0006733	oxidoreduction coenzyme metabolism	10	0.0052933	0.0052933	0.0052933	0.00160195	0.0014675	0.0018337	0.434962
GO:0006769	nicotinamide metabolism	10	0.127451	0.127451	0.127451	0.00276985	0.0023536	0.0029402	0.644643
GO:0006801	superoxide metabolism	10	0.00134625	0.00134625	0.00134625	0.00160955	0.0016664	0.00208205	0.38877
GO:0007051	spindle organization and biogenesis	10	0.00170975	0.00170975	0.00170975	0.0013702	0.0014992	0.0018732	0.378774
GO:0007224	smoothened signaling pathway	10	0.001781	0.001781	0.001781	0.001781	0.0020557	0.0025683	0.578749
GO:0007530	sex determination	10	0.0208977	0.0208977	0.0208977	0.0207243	0.00152805	0.00190925	0.485465
GO:0007585	respiratory gaseous exchange	10	0.250468	0.250468	0.250468	0.010151	0.0038818	0.00484645	0.538275
GO:0008637	apoptotic mitochondrial changes	10	0.505494	0.505494	0.505494	0.0124496	0.00523325	0.00469255	0.720731
GO:0009072	aromatic amino acid family metabolism	10	0.501134	0.501134	0.501134	0.00387095	0.00266025	0.0033229	0.653547
GO:0009411	response to UV	10	0.501603	0.501603	0.501603	0.0041892	0.00321405	0.0035665	0.573085
GO:0009451	RNA modification	10	0.50031	0.50031	0.50031	0.0028249	0.00303195	0.0037863	0.381136
GO:0014032	neural crest cell development	10	0.0147813	0.0147813	0.0147813	0.0087912	0.00461675	0.00576425	0.753919
GO:0014033	neural crest cell differentiation	10	0.0108708	0.0108708	0.0108708	0.0111557	0.0041049	0.00512585	0.742868
GO:0017157	regulation of exocytosis	10	0.75	0.75	0.75	0.176568	0.00225655	0.00281905	0.725339
GO:0019098	reproductive behavior	10	0.00097555	0.00097555	0.00097555	0.00097555	0.00105225	0.00120155	0.312844
GO:0019319	hexose biosynthesis	10	0.00342775	0.00342775	0.00342775	0.00149165	0.0020166	0.00251945	0.433631
GO:0019362	pyridine nucleotide metabolism	10	0.00391335	0.00391335	0.00391335	0.00178045	0.0014675	0.0018337	0.41576
GO:0019724	B cell mediated immunity	10	0.500684	0.500684	0.500684	0.0186445	0.0031135	0.0038774	0.50782
GO:0030203	glycosaminoglycan metabolism	10	0.0040605	0.0040605	0.0040605	0.0040605	0.0040605	0.0040605	0.495132
GO:0030516	regulation of axon extension	10	0.00530805	0.00530805	0.00530805	0.0018385	0.0018725	0.0023395	0.424194
GO:0030901	midbrain development	10	0.00635635	0.00635635	0.00635635	0.00453175	0.00199615	0.0024939	0.627466
GO:0030902	hindbrain development	10	0.00095895	0.00095895	0.00095895	0.00112165	0.0013336	0.00166645	0.207543
GO:0035050	embryonic heart tube development	10	0.0173606	0.0173606	0.0173606	0.0172697	0.0019575	0.00244575	0.478598
GO:0040013	negative regulation of locomotion	10	0.00124405	0.00124405	0.00124405	0.00124405	0.0009779	0.0012221	0.192524
GO:0042401	biogenic amine biosynthesis	10	0.0019164	0.0019164	0.0019164	0.00231425	0.00274975	0.0034348	0.629896
GO:0042402	biogenic amine catabolism	10	0.0023607	0.0023607	0.0023607	0.0026668	0.00187685	0.002345	0.578998
GO:0045670	regulation of osteoclast differentiation	10	0.125904	0.125904	0.125904	0.0124136	0.00284185	0.0034502	0.479963
GO:0045926	negative regulation of growth	10	0.502857	0.502857	0.502857	0.0079655	0.00517	0.0064532	0.831656
GO:0046058	cAMP metabolism	10	1	1	1	0.502355	0.0032231	0.0040256	0.801051
GO:0046165	alcohol biosynthesis	10	0.00432695	0.00432695	0.00432695	0.0017683	0.0023678	0.00295785	0.544615
GO:0046364	monosaccharide biosynthesis	10	0.00383265	0.00383265	0.00383265	0.00136285	0.00174345	0.00217835	0.374696
GO:0046474	glycerophospholipid biosynthesis	10	0.00153735	0.00153735	0.00153735	0.00153735	0.0017111	0.00185715	0.470031
GO:0050672	negative regulation of lymphocyte proliferation	10	0.0054028	0.0054028	0.0054028	0.00234245	0.00224245	0.00275045	0.339966
GO:0050768	negative regulation of neurogenesis	10	0.00972785	0.00972785	0.00972785	0.00155075	0.00196185	0.0024511	0.365508
GO:0050769	positive regulation of neurogenesis	10	0.0278638	0.0278638	0.0278638	0.0183915	0.0152446	0.00362865	0.65815
GO:0050886	endocrine physiological process	10	1	1	1	0.0123984	0.00204975	0.0025609	0.587866
GO:0050906	detection of stimulus during sensory perception	10	0.00136935	0.00136935	0.00136935	0.00136935	0.00147185	0.0017287	0.453364
GO:0051271	negative regulation of cell motility	10	1	1	1	1	1	1	0.730569
GO:0000077	DNA damage checkpoint	11	0.252119	0.252119	0.252119	0.0076337	0.00593865	0.00411	0.63314
GO:0001704	formation of primary germ layer	11	0.0801282	0.0801282	0.0801282	0.0184407	0.00719475	0.0089748	0.866453
GO:0001754	eye photoreceptor cell differentiation	11	0.0195753	0.0195753	0.0195753	0.0071025	0.0024227	0.00302655	0.545979
GO:0001906	cell killing	11	0.0016182	0.0016182	0.0016182	0.0016182	0.00211285	0.0026394	0.442727
GO:0001909	immune cell mediated cytotoxicity	11	0.010034	0.010034	0.010034	0.010034	0.0017908	0.0022374	0.633482
GO:0006029	proteoglycan metabolism	11	0.0075256	0.0075256	0.0075256	0.0061538	0.00273225	0.0034126	0.721032
GO:0006071	glycerol metabolism	11	0.00068815	0.00068815	0.00068815	0.00068815	0.0007947	0.00091685	0.0504587
GO:0006364	rRNA processing	11	0.6	0.6	0.6	0.151515	0.0166538	0.0206709	0.895851
GO:0006401	RNA catabolism	11	0.00260855	0.00260855	0.00260855	0.00263645	0.0024146	0.00301645	0.437985
GO:0006403	RNA localization	11	0.501799	0.501799	0.501799	0.00348945	0.0048326	0.00320265	0.470205
GO:0006595	polyamine metabolism	11	0.0041118	0.0041118	0.0041118	0.00350035	0.00163485	0.00204275	0.573235
GO:0006749	glutathione metabolism	11	1	1	1	0.502377	0.0040673	0.0050789	0.830773
GO:0006910	phagocytosis, recognition	11	0.00116385	0.00116385	0.00116385	0.00116385	0.0011318	0.00141435	0.288435
GO:0007033	vacuole organization and biogenesis	11	0.04261	0.04261	0.04261	0.0029249	0.00279635	0.00349285	0.691656
GO:0007088	regulation of mitosis	11	0.0256684	0.0256684	0.0256684	0.0033881	0.0023097	0.00288535	0.443722
GO:0007229	integrin-mediated signaling pathway	11	0.238095	0.238095	0.238095	0.0230576	0.0145162	0.00986065	0.851685
GO:0007272	ionic insulation of neurons by glial cells	11	0.0281494	0.0281494	0.0281494	0.00302125	0.00206365	0.0025782	0.476952
GO:0007346	regulation of progression through mitotic cell cycle	11	0.0095453	0.0095453	0.0095453	0.00471935	0.00196175	0.002451	0.491686
GO:0007565	pregnancy	11	0.00189185	0.00189185	0.00189185	0.00272505	0.0019605	0.0024495	0.436522
GO:0007613	memory	11	0.00127975	0.00127975	0.00127975	0.001951	0.0025086	0.00310175	0.219618
GO:0008064	regulation of actin polymerization and/or depolymerization	11	0.0028091	0.0028091	0.0028091	0.0028917	0.0021322	0.0026638	0.426311
GO:0009408	response to heat	11	0.00214235	0.00214235	0.00214235	0.00214235	0.00189455	0.002367	0.570172
GO:0009890	negative regulation of biosynthesis	11	0.00941905	0.00941905	0.00941905	0.0051426	0.00289835	0.00362015	0.617286
GO:0009913	epidermal cell differentiation	11	0.0022266	0.0022266	0.0022266	0.00166	0.00219685	0.0027445	0.417891
GO:0016458	gene silencing	11	0.002098	0.002098	0.002098	0.00245925	0.00271925	0.00339675	0.478157
GO:0016569	covalent chromatin modification	11	0.00097665	0.00097665	0.00097665	0.0010822	0.00146885	0.00183545	0.167223
GO:0016570	histone modification	11	0.0018652	0.0018652	0.0018652	0.0015561	0.0014684	0.00183485	0.337544
GO:0018342	protein prenylation	11	0.501629	0.501629	0.501629	0.501403	0.00365785	0.00456675	0.69696
GO:0019233	sensory perception of pain	11	0.00251315	0.00251315	0.00251315	0.00317685	0.00173035	0.00216205	0.422255
GO:0019722	calcium-mediated signaling	11	0.0608974	0.0608974	0.0608974	0.0208113	0.0027533	0.00343925	0.764892
GO:0019751	polyol metabolism	11	0.0016772	0.0016772	0.0016772	0.0016772	0.00163005	0.00181795	0.568349
GO:0030282	bone mineralization	11	0.00231245	0.00231245	0.00231245	0.0020408	0.00196595	0.0024563	0.297788
GO:0030333	antigen processing	11	0.0388435	0.0388435	0.0388435	0.0011591	0.0018051	0.0022553	0.309691
GO:0030593	neutrophil chemotaxis	11	0.0177693	0.0177693	0.0177693	0.0189317	0.00401365	0.00445185	0.656786
GO:0030832	regulation of actin filament length	11	0.0225878	0.0225878	0.0225878	0.00312895	0.0022303	0.00278625	0.407936
GO:0031279	regulation of cyclase activity	11	1	1	1	1	0.00213285	0.00266425	0.65897
GO:0042417	dopamine metabolism	11	0.333333	0.333333	0.333333	0.144483	0.00270305	0.0033764	0.682567
GO:0042461	photoreceptor cell development	11	0.0320882	0.0320882	0.0320882	0.0057976	0.00233555	0.00291775	0.714002
GO:0042490	mechanoreceptor differentiation	11	1	1	1	0.833333	0.0041075	0.00512905	0.87998
GO:0042552	myelination	11	0.0530675	0.0530675	0.0530675	0.0030249	0.00216445	0.0027041	0.439589
GO:0042553	cellular nerve ensheathment	11	0.0089977	0.0089977	0.0089977	0.0034007	0.00227825	0.0028462	0.501432
GO:0042591	antigen presentation, exogenous antigen via MHC class II	11	1	1	1	0.0961387	0.126899	0.0089361	0.80884
GO:0044272	sulfur compound biosynthesis	11	0.502359	0.502359	0.502359	0.0035212	0.00213065	0.00266185	0.633876
GO:0045061	thymic T cell selection	11	0.180556	0.180556	0.180556	0.0056971	0.00682435	0.00372855	0.645075
GO:0045076	regulation of interleukin-2 biosynthesis	11	0.0063832	0.0063832	0.0063832	0.00802835	0.0028646	0.0035781	0.598958
GO:0045655	regulation of monocyte differentiation	11	0.00528075	0.00528075	0.00528075	0.00179405	0.00278585	0.00338395	0.347855
GO:0048332	mesoderm morphogenesis	11	0.0194193	0.0194193	0.0194193	0.00833695	0.00260075	0.00324885	0.681398
GO:0048589	developmental growth	11	0.0110831	0.0110831	0.0110831	0.00443305	0.0030582	0.00381965	0.703919
GO:0050868	negative regulation of T cell activation	11	0.0397274	0.0397274	0.0397274	0.0024498	0.00228965	0.00275045	0.412148
GO:0050881	musculoskeletal movement	11	0.00150475	0.00150475	0.00150475	0.00092195	0.00146705	0.00183315	0.194768
GO:0050885	regulation of balance	11	0.167087	0.167087	0.167087	0.00145	0.00213125	0.0026625	0.396367
GO:0050909	sensory perception of taste	11	0.0025122	0.0025122	0.0025122	0.0025122	0.0025122	0.0025122	0.735838
GO:0051129	negative regulation of cell organization and biogenesis	11	0.00222555	0.00222555	0.00222555	0.00247465	0.00234505	0.0029296	0.360204
GO:0051258	protein polymerization	11	0.252252	0.252252	0.252252	0.00245855	0.00362945	0.00392875	0.493063
GO:0051339	regulation of lyase activity	11	1	1	1	1	0.0024094	0.00300935	0.669949
GO:0001569	patterning of blood vessels	12	0.00480325	0.00480325	0.00480325	0.0035237	0.00223435	0.00279135	0.507602
GO:0001709	cell fate determination	12	0.00962785	0.00962785	0.00962785	0.0024305	0.00248785	0.0030837	0.364358
GO:0006007	glucose catabolism	12	0.502959	0.502959	0.502959	0.0039436	0.00286695	0.00358105	0.653909
GO:0006040	amino sugar metabolism	12	0.0036539	0.0036539	0.0036539	0.0036539	0.00117815	0.0013653	0.456728
GO:0006119	oxidative phosphorylation	12	0.0049682	0.0049682	0.0049682	0.001464	0.0016579	0.0020715	0.400962
GO:0006289	nucleotide-excision repair	12	0.801299	0.801299	0.801299	0.603546	0.213064	0.216229	0.842391
GO:0006352	transcription initiation	12	0.333333	0.333333	0.333333	0.17217	0.0251993	0.0292086	0.877053
GO:0006690	icosanoid metabolism	12	0.0031543	0.0031543	0.0031543	0.001287	0.00171165	0.0021386	0.164702
GO:0006720	isoprenoid metabolism	12	0.0009164	0.0009164	0.0009164	0.0009164	0.00097635	0.00110875	0.264679
GO:0006753	nucleoside phosphate metabolism	12	0.666667	0.666667	0.666667	0.32967	0.245568	0.278846	0.993727
GO:0006754	ATP biosynthesis	12	1	1	1	0.8	0.188345	0.215342	0.854614
GO:0006885	regulation of pH	12	0.00258115	0.00258115	0.00258115	0.0046274	0.00210955	0.00263555	0.49873
GO:0007200	G-protein signaling, coupled to IP3 second messenger (phospholipase C activating)	12	0.0268449	0.0268449	0.0268449	0.00777055	0.008921	0.0045678	0.551134
GO:0007270	nerve-nerve synaptic transmission	12	0.501412	0.501412	0.501412	0.0087235	0.0022076	0.002758	0.55381
GO:0007492	endoderm development	12	0.0068584	0.0068584	0.0068584	0.008652	0.0022942	0.0028661	0.500843
GO:0007596	blood coagulation	12	0.75	0.75	0.75	0.0220366	0.0057895	0.00592825	0.735404
GO:0008277	regulation of G-protein coupled receptor protein signaling pathway	12	0.0719616	0.0719616	0.0719616	0.0216178	0.0022814	0.00284725	0.375092
GO:0008624	induction of apoptosis by extracellular signals	12	0.0826053	0.0826053	0.0826053	0.082226	0.0146027	0.0181541	0.804054
GO:0008652	amino acid biosynthesis	12	0.003995	0.003995	0.003995	0.0025846	0.0027633	0.00345155	0.457068
GO:0009618	response to pathogenic bacteria	12	0.0127326	0.0127326	0.0127326	0.00310025	0.002049	0.00255995	0.538503
GO:0015807	L-amino acid transport	12	0.00241745	0.00241745	0.00241745	0.00241745	0.00320175	0.003999	0.714886
GO:0019320	hexose catabolism	12	0.00959975	0.00959975	0.00959975	0.00242185	0.0025319	0.0031628	0.536002
GO:0019748	secondary metabolism	12	0.00250145	0.00250145	0.00250145	0.00220535	0.0013792	0.0017234	0.406722
GO:0030278	regulation of ossification	12	0.00211865	0.00211865	0.00211865	0.00245535	0.0017152	0.0021431	0.34937
GO:0031570	DNA integrity checkpoint	12	0.804545	0.804545	0.804545	0.617879	0.0211013	0.0261503	0.873217
GO:0042219	amino acid derivative catabolism	12	1	1	1	0.0024283	0.0030029	0.00375055	0.657142
GO:0042327	positive regulation of phosphorylation	12	0.0183306	0.0183306	0.0183306	0.0141331	0.0128743	0.0113788	0.832155
GO:0042493	response to drug	12	0.0026333	0.0026333	0.0026333	0.00258675	0.0025253	0.0031539	0.504539
GO:0043449	alkene metabolism	12	0.502688	0.502688	0.502688	0.0121537	0.00213615	0.00266865	0.575575
GO:0044242	cellular lipid catabolism	12	0.0022877	0.0022877	0.0022877	0.00117285	0.00169075	0.0021124	0.369594
GO:0045058	T cell selection	12	0.467708	0.467708	0.467708	0.467295	0.045156	0.0551508	0.781822
GO:0045103	intermediate filament-based process	12	0.0954545	0.0954545	0.0954545	0.0101812	0.0051103	0.00615315	0.761106
GO:0045444	fat cell differentiation	12	0.0103867	0.0103867	0.0103867	0.00593905	0.002092	0.00261365	0.495422
GO:0045621	positive regulation of lymphocyte differentiation	12	0.275118	0.275118	0.275118	0.0763299	0.0148622	0.0184769	0.775745
GO:0045937	positive regulation of phosphate metabolism	12	0.0254745	0.0254745	0.0254745	0.0350375	0.00259005	0.00309605	0.460053
GO:0046164	alcohol catabolism	12	0.00327895	0.00327895	0.00327895	0.00248615	0.00209825	0.00262135	0.510691
GO:0046365	monosaccharide catabolism	12	0.501805	0.501805	0.501805	0.00228485	0.00223605	0.0027935	0.538834
GO:0048048	embryonic eye morphogenesis	12	0.0048819	0.0048819	0.0048819	0.00408295	0.0019831	0.00247765	0.372767
GO:0048675	axon extension	12	0.0062354	0.0062354	0.0062354	0.0035	0.0030878	0.0032112	0.523177
GO:0050731	positive regulation of peptidyl-tyrosine phosphorylation	12	0.0026083	0.0026083	0.0026083	0.00359325	0.00451175	0.00394415	0.463863
GO:0051051	negative regulation of transport	12	0.500816	0.500816	0.500816	0.0039129	0.00264945	0.00330945	0.484034
GO:0051705	behavioral interaction between organisms	12	0.0011117	0.0011117	0.0011117	0.00127555	0.00122815	0.0015347	0.250765
GO:0001508	regulation of action potential	13	0.0160212	0.0160212	0.0160212	0.00812595	0.00507095	0.0040842	0.648175
GO:0001570	vasculogenesis	13	0.0132099	0.0132099	0.0132099	0.0024778	0.00340775	0.0041369	0.529733
GO:0001824	blastocyst development	13	0.00419245	0.00419245	0.00419245	0.00168775	0.0021202	0.0026488	0.50022
GO:0006446	regulation of translational initiation	13	0.128125	0.128125	0.128125	0.00348635	0.00288335	0.00360145	0.623708
GO:0006638	neutral lipid metabolism	13	0.0010404	0.0010404	0.0010404	0.0012004	0.00146705	0.00183315	0.194906
GO:0006639	acylglycerol metabolism	13	0.00462635	0.00462635	0.00462635	0.00265875	0.0014684	0.00183485	0.447846
GO:0006672	ceramide metabolism	13	0.0025484	0.0025484	0.0025484	0.0025484	0.00139435	0.00174225	0.468522
GO:0006776	vitamin A metabolism	13	0.00590065	0.00590065	0.00590065	0.00590065	0.0027547	0.0030543	0.782875
GO:0006911	phagocytosis, engulfment	13	0.00996745	0.00996745	0.00996745	0.00133005	0.00185005	0.00231145	0.321443
GO:0007405	neuroblast proliferation	13	0.00117115	0.00117115	0.00117115	0.00170745	0.0017257	0.00215615	0.168708
GO:0008016	regulation of heart contraction	13	0.0230357	0.0230357	0.0230357	0.0190854	0.00409894	0.0051183	0.461975
GO:0008366	nerve ensheathment	13	0.0076885	0.0076885	0.0076885	0.00173685	0.0022652	0.00275135	0.256495
GO:0009615	response to virus	13	0.00192665	0.00192665	0.00192665	0.0023716	0.00146705	0.00183315	0.429645
GO:0010001	glial cell differentiation	13	0.0010647	0.0010647	0.0010647	0.0017813	0.0019587	0.00244725	0.186375
GO:0015931	nucleobase, nucleoside, nucleotide and nucleic acid transport	13	1	1	1	0.00158165	0.00232275	0.002898	0.307851
GO:0016072	rRNA metabolism	13	0.666667	0.666667	0.666667	0.231884	0.146888	0.177083	0.994808
GO:0016197	endosome transport	13	0.0082371	0.0082371	0.0082371	0.00792682	0.0042407	0.00529368	0.460034
GO:0019216	regulation of lipid metabolism	13	0.0149284	0.0149284	0.0149284	0.002052	0.0030281	0.00306655	0.435601
GO:0019395	fatty acid oxidation	13	0.0637787	0.0637787	0.0637787	0.0048381	0.0026278	0.00321585	0.530959
GO:0030032	lamellipodium biogenesis	13	0.333333	0.333333	0.333333	0.0235155	0.030784	0.0148539	0.917429
GO:0030218	erythrocyte differentiation	13	0.0198103	0.0198103	0.0198103	0.002899	0.0042782	0.00321405	0.477619
GO:0030316	osteoclast differentiation	13	0.438739	0.438739	0.438739	0.435062	0.00839902	0.0104656	0.764588
GO:0042094	interleukin-2 biosynthesis	13	0.0992063	0.0992063	0.0992063	0.00517275	0.0048053	0.00411225	0.642166
GO:0042398	amino acid derivative biosynthesis	13	0.0025103	0.0025103	0.0025103	0.0024252	0.00147425	0.0018422	0.461177
GO:0043543	protein amino acid acylation	13	0.50188	0.50188	0.50188	0.00949035	0.0039037	0.0048744	0.701344
GO:0045580	regulation of T cell differentiation	13	0.141073	0.141073	0.141073	0.143581	0.00485028	0.00605458	0.686058
GO:0045638	negative regulation of myeloid cell differentiation	13	0.0655488	0.0655488	0.0655488	0.0112969	0.00333535	0.0034286	0.581403
GO:0045664	regulation of neuron differentiation	13	0.0263095	0.0263095	0.0263095	0.0117955	0.0042768	0.00336325	0.640809
GO:0046661	male sex differentiation	13	0.401921	0.401921	0.401921	0.401758	0.128505	0.147451	0.628548
GO:0046879	hormone secretion	13	0.00269645	0.00269645	0.00269645	0.0033104	0.0029106	0.00355335	0.48822
GO:0050798	activated T cell proliferation	13	0.583333	0.583333	0.583333	0.363644	0.0917794	0.107797	0.821597
GO:0050808	synapse organization and biogenesis	13	0.00761735	0.00761735	0.00761735	0.00170805	0.0022975	0.00278375	0.317785
GO:0050817	coagulation	13	0.50049	0.50049	0.50049	0.00932315	0.0052629	0.003137	0.453349
GO:0050851	antigen receptor-mediated signaling pathway	13	1	1	1	0.545455	0.0419136	0.00346635	0.758548
GO:0051216	cartilage development	13	0.0235003	0.0235003	0.0235003	0.00689006	0.00428074	0.0053433	0.463621
GO:0051260	protein homooligomerization	13	0.0204882	0.0204882	0.0204882	0.00231545	0.0031663	0.00327935	0.420159
GO:0051261	protein depolymerization	13	0.555556	0.555556	0.555556	0.00894835	0.0053731	0.0041272	0.673302
GO:0051706	physiological interaction between organisms	13	0.00277595	0.00277595	0.00277595	0.00225335	0.00251355	0.00303985	0.365977
GO:0001934	positive regulation of protein amino acid phosphorylation	14	0.108614	0.108614	0.108614	0.0130322	0.00526414	0.00657048	0.636669
GO:0006261	DNA-dependent DNA replication	14	0.567864	0.567864	0.567864	0.470555	0.204794	0.205983	0.78699
GO:0006633	fatty acid biosynthesis	14	0.00326385	0.00326385	0.00326385	0.00326385	0.00098275	0.0012281	0.408689
GO:0006662	glycerol ether metabolism	14	0.0053887	0.0053887	0.0053887	0.00376775	0.001713	0.0021403	0.411487
GO:0006937	regulation of muscle contraction	14	0.00319015	0.00319015	0.00319015	0.0031783	0.00262265	0.003179	0.337039
GO:0007127	meiosis I	14	0.125633	0.125633	0.125633	0.0019027	0.00244105	0.0030296	0.334574
GO:0007163	establishment and/or maintenance of cell polarity	14	0.0028077	0.0028077	0.0028077	0.00221395	0.00279575	0.00306565	0.265991
GO:0007599	hemostasis	14	0.529398	0.529398	0.529398	0.506353	0.129017	0.140742	0.761182
GO:0009145	purine nucleoside triphosphate biosynthesis	14	1	1	1	1	0.00192345	0.0024031	0.73936
GO:0009166	nucleotide catabolism	14	0.00139845	0.00139845	0.00139845	0.00139845	0.0009785	0.00122285	0.220444
GO:0009190	cyclic nucleotide biosynthesis	14	0.128378	0.128378	0.128378	0.167658	0.006933	0.00864475	0.776196
GO:0009201	ribonucleoside triphosphate biosynthesis	14	1	1	1	1	0.354052	0.376388	0.884543
GO:0009206	purine ribonucleoside triphosphate biosynthesis	14	0.75	0.75	0.75	0.442857	0.35398	0.376298	0.849523
GO:0030888	regulation of B cell proliferation	14	0.800971	0.800971	0.800971	0.433363	0.214767	0.218315	0.85023
GO:0042828	response to pathogen	14	0.00708435	0.00708435	0.00708435	0.0056996	0.00254005	0.00301705	0.555545
GO:0045764	positive regulation of amino acid metabolism	14	0.0198123	0.0198123	0.0198123	0.0163538	0.0089207	0.011118	0.686568
GO:0046034	ATP metabolism	14	1	1	1	0.8	0.381927	0.410714	0.995767
GO:0046486	glycerolipid metabolism	14	0.0041753	0.0041753	0.0041753	0.00214675	0.001964	0.0024538	0.460375
GO:0046519	sphingoid metabolism	14	0.0046737	0.0046737	0.0046737	0.0046737	0.0009779	0.0012221	0.425963
GO:0046530	photoreceptor cell differentiation	14	0.0125393	0.0125393	0.0125393	0.002615	0.0026383	0.00279635	0.409245
GO:0046850	regulation of bone remodeling	14	0.0015685	0.0015685	0.0015685	0.00230595	0.0019611	0.00245025	0.278863
GO:0048489	synaptic vesicle transport	14	0.386036	0.386036	0.386036	0.147361	0.12568	0.14734	0.921268
GO:0048535	lymph node development	14	0.651163	0.651163	0.651163	0.437249	0.089476	0.106146	0.719657
GO:0048646	anatomical structure formation	14	0.00707365	0.00707365	0.00707365	0.00503885	0.00306335	0.0031891	0.532201
GO:0050729	positive regulation of inflammatory response	14	0.511111	0.511111	0.511111	0.00386025	0.00464845	0.00558675	0.632927
GO:0051259	protein oligomerization	14	0.125582	0.125582	0.125582	0.00193	0.00261695	0.0030885	0.298412
GO:0000041	transition metal ion transport	15	0.503876	0.503876	0.503876	0.00351805	0.00171165	0.0021386	0.512617
GO:0001558	regulation of cell growth	15	0.00178885	0.00178885	0.00178885	0.0020831	0.0028173	0.0034866	0.361933
GO:0001776	immune cell homeostasis	15	0.230722	0.230722	0.230722	0.134285	0.0124968	0.0155261	0.7755
GO:0001942	hair follicle development	15	0.0235875	0.0235875	0.0235875	0.0204091	0.00450342	0.00562132	0.59979
GO:0006584	catecholamine metabolism	15	0.167436	0.167436	0.167436	0.0108236	0.0032373	0.0036759	0.426082
GO:0007046	ribosome biogenesis	15	0.416667	0.416667	0.416667	0.222222	0.00377625	0.00471585	0.86087
GO:0007050	cell cycle arrest	15	0.150374	0.150374	0.150374	0.147822	0.00981374	0.0122104	0.691158
GO:0007568	aging	15	0.00321645	0.00321645	0.00321645	0.00266115	0.0025947	0.0030618	0.341614
GO:0007602	phototransduction	15	0.00104885	0.00104885	0.00104885	0.00114875	0.0017193	0.0021482	0.146433
GO:0009306	protein secretion	15	0.417974	0.417974	0.417974	0.134628	0.0142943	0.0177652	0.763318
GO:0014031	mesenchymal cell development	15	0.00960658	0.00960658	0.00960658	0.0101749	0.00752738	0.00938758	0.68272
GO:0016567	protein ubiquitination	15	0.0129857	0.0129857	0.0129857	0.0057473	0.0041636	0.00370075	0.65504
GO:0018958	phenol metabolism	15	0.180556	0.180556	0.180556	0.00477485	0.0055336	0.0058917	0.710687
GO:0046916	transition metal ion homeostasis	15	0.407816	0.407816	0.407816	0.407577	0.005	0.00624146	0.673709
GO:0048730	epidermis morphogenesis	15	0.0540322	0.0540322	0.0540322	0.0056678	0.00407665	0.00324215	0.545556
GO:0048762	mesenchymal cell differentiation	15	0.0113141	0.0113141	0.0113141	0.00898204	0.0061684	0.00769774	0.631953
GO:0050764	regulation of phagocytosis	15	0.132937	0.132937	0.132937	0.0034309	0.00228845	0.00283525	0.414782
GO:0050766	positive regulation of phagocytosis	15	0.00345095	0.00345095	0.00345095	0.0040573	0.0033492	0.0038181	0.571584
GO:0050866	negative regulation of cell activation	15	0.307587	0.307587	0.307587	0.10899	0.00423924	0.0052911	0.481568
GO:0050879	organismal movement	15	0.00570905	0.00570905	0.00570905	0.00773495	0.00388915	0.00360815	0.498434
GO:0051250	negative regulation of lymphocyte activation	15	0.317935	0.317935	0.317935	0.019221	0.00377488	0.00471372	0.439152
GO:0005977	glycogen metabolism	16	0.00219095	0.00219095	0.00219095	0.00262555	0.0019708	0.0024623	0.389073
GO:0006073	glucan metabolism	16	0.0027544	0.0027544	0.0027544	0.0029509	0.00197385	0.0024661	0.402785
GO:0006836	neurotransmitter transport	16	0.0029412	0.0029412	0.0029412	0.0020843	0.0017257	0.00215615	0.328562
GO:0006919	caspase activation	16	0.0790848	0.0790848	0.0790848	0.0255628	0.0124714	0.0155348	0.832874
GO:0007281	germ cell development	16	0.0213523	0.0213523	0.0213523	0.00794708	0.0041398	0.00516888	0.507924
GO:0007338	fertilization (sensu Metazoa)	16	0.504202	0.504202	0.504202	0.504202	0.500751	0.500939	0.801571
GO:0007586	digestion	16	0.0310534	0.0310534	0.0310534	0.0303951	0.00354996	0.00443326	0.448433
GO:0008154	actin polymerization and/or depolymerization	16	0.233939	0.233939	0.233939	0.0334585	0.0335286	0.0407433	0.754499
GO:0008286	insulin receptor signaling pathway	16	0.0629766	0.0629766	0.0629766	0.0029788	0.0037353	0.00337995	0.384838
GO:0009142	nucleoside triphosphate biosynthesis	16	0.500309	0.500309	0.500309	0.0050572	0.00210465	0.0026295	0.348996
GO:0009152	purine ribonucleotide biosynthesis	16	1	1	1	0.504105	0.00334875	0.0032103	0.731265
GO:0009205	purine ribonucleoside triphosphate metabolism	16	0.75	0.75	0.75	0.833333	0.0019447	0.00242965	0.735545
GO:0009566	fertilization	16	1	1	1	1	0.00585275	0.00729915	0.787887
GO:0030384	phosphoinositide metabolism	16	0.501558	0.501558	0.501558	0.00361675	0.0028396	0.0027583	0.491146
GO:0030595	immune cell chemotaxis	16	0.028282	0.028282	0.028282	0.00922866	0.00768562	0.00958512	0.656748
GO:0042100	B cell proliferation	16	0.9	0.9	0.9	0.226733	0.0452841	0.0550171	0.816534
GO:0042102	positive regulation of T cell proliferation	16	0.546667	0.546667	0.546667	0.303919	0.0131524	0.0163695	0.844187
GO:0042133	neurotransmitter metabolism	16	0.0422783	0.0422783	0.0422783	0.0537685	0.00533105	0.0062007	0.686389
GO:0042770	DNA damage response, signal transduction	16	0.328187	0.328187	0.328187	0.0145487	0.00636388	0.00794094	0.706052
GO:0045445	myoblast differentiation	16	0.0275127	0.0275127	0.0275127	0.0185368	0.00349246	0.00436164	0.559851
GO:0045765	regulation of angiogenesis	16	0.335185	0.335185	0.335185	0.289648	0.00485006	0.00605498	0.658768
GO:0048562	embryonic organ morphogenesis	16	0.0469471	0.0469471	0.0469471	0.00343835	0.00316105	0.00346005	0.514076
GO:0051046	regulation of secretion	16	0.153247	0.153247	0.153247	0.07651	0.00629924	0.00786048	0.693967
GO:0000075	cell cycle checkpoint	17	0.645833	0.645833	0.645833	0.145071	0.0216535	0.0268633	0.813129
GO:0006694	steroid biosynthesis	17	0.502049	0.502049	0.502049	0.00162905	0.0021316	0.002663	0.538345
GO:0007219	Notch signaling pathway	17	0.0334786	0.0334786	0.0334786	0.0118807	0.00798088	0.00995052	0.711767
GO:0007292	female gamete generation	17	0.207143	0.207143	0.207143	0.127076	0.00800594	0.00997678	0.711963
GO:0007422	peripheral nervous system development	17	0.0696776	0.0696776	0.0696776	0.0570662	0.00967684	0.012054	0.697627
GO:0009199	ribonucleoside triphosphate metabolism	17	0.75	0.75	0.75	0.633333	0.0061833	0.00771105	0.836612
GO:0016052	carbohydrate catabolism	17	0.500747	0.500747	0.500747	0.0025604	0.0026405	0.0032511	0.418765
GO:0016053	organic acid biosynthesis	17	0.00111695	0.00111695	0.00111695	0.00144355	0.0012307	0.0015379	0.259486
GO:0030855	epithelial cell differentiation	17	0.0256024	0.0256024	0.0256024	0.00560012	0.00390912	0.00488146	0.486432
GO:0042063	gliogenesis	17	0.0209838	0.0209838	0.0209838	0.0095494	0.00587052	0.00732366	0.498036
GO:0042303	molting cycle	17	0.0351766	0.0351766	0.0351766	0.0267546	0.0051649	0.00644708	0.66892
GO:0042593	glucose homeostasis	17	0.003388	0.003388	0.003388	0.00335446	0.0031773	0.0039684	0.244522
GO:0042633	hair cycle	17	0.0300953	0.0300953	0.0300953	0.0302791	0.00824776	0.0102817	0.644798
GO:0043280	positive regulation of caspase activity	17	0.182	0.182	0.182	0.0434618	0.0192797	0.0239519	0.796819
GO:0043473	pigmentation	17	0.50211	0.50211	0.50211	0.0173648	0.0035603	0.0029996	0.619187
GO:0044275	cellular carbohydrate catabolism	17	0.00481085	0.00481085	0.00481085	0.003916	0.0037764	0.00397335	0.575337
GO:0046394	carboxylic acid biosynthesis	17	0.0022912	0.0022912	0.0022912	0.0015568	0.0012268	0.001533	0.335577
GO:0048015	phosphoinositide-mediated signaling	17	0.0981998	0.0981998	0.0981998	0.0470274	0.0092892	0.0115466	0.569325
GO:0048066	pigmentation during development	17	0.00206805	0.00206805	0.00206805	0.00364955	0.00247805	0.00308785	0.416131
GO:0048193	Golgi vesicle transport	17	0.00333995	0.00333995	0.00333995	0.002564	0.00246535	0.0030713	0.373096
GO:0051168	nuclear export	17	0.601795	0.601795	0.601795	0.244639	0.00797572	0.00994392	0.714928
GO:0051345	positive regulation of hydrolase activity	17	0.306136	0.306136	0.306136	0.0998562	0.0230853	0.02845	0.80555
GO:0000910	cytokinesis	18	0.013645	0.013645	0.013645	0.0040712	0.0051279	0.00640118	0.471672
GO:0001657	ureteric bud development	18	0.603914	0.603914	0.603914	0.0359905	0.00550472	0.0068712	0.5931
GO:0006112	energy reserve metabolism	18	0.50076	0.50076	0.50076	0.00335	0.00295495	0.00277415	0.458824
GO:0006304	DNA modification	18	0.0817308	0.0817308	0.0817308	0.00544385	0.00397945	0.0032714	0.538643
GO:0006305	DNA alkylation	18	0.0568644	0.0568644	0.0568644	0.00425905	0.0038007	0.00318455	0.404361
GO:0006306	DNA methylation	18	0.126397	0.126397	0.126397	0.00360365	0.00376545	0.00466075	0.500896
GO:0006310	DNA recombination	18	1	1	1	0.805714	0.134735	0.156657	0.919484
GO:0006469	negative regulation of protein kinase activity	18	0.625556	0.625556	0.625556	0.247606	0.00922054	0.0114908	0.790031
GO:0006479	protein amino acid methylation	18	0.450939	0.450939	0.450939	0.341972	0.027613	0.033669	0.69274
GO:0006767	water-soluble vitamin metabolism	18	1	1	1	0.0034536	0.003481	0.0030572	0.487139
GO:0006775	fat-soluble vitamin metabolism	18	0.00497875	0.00497875	0.00497875	0.0040055	0.0012224	0.00152755	0.360108
GO:0007005	mitochondrion organization and biogenesis	18	0.207326	0.207326	0.207326	0.202819	0.0037326	0.00466122	0.454756
GO:0007265	Ras protein signal transduction	18	0.120395	0.120395	0.120395	0.0138032	0.0075679	0.0094349	0.662888
GO:0007286	spermatid development	18	0.002946	0.002946	0.002946	0.00226525	0.0030596	0.0037315	0.444309
GO:0008203	cholesterol metabolism	18	0.545455	0.545455	0.545455	0.0024817	0.0029433	0.0036534	0.434844
GO:0008217	blood pressure regulation	18	0.373333	0.373333	0.373333	0.171139	0.0108827	0.0135515	0.767725
GO:0008629	induction of apoptosis by intracellular signals	18	0.368182	0.368182	0.368182	0.0749274	0.0156072	0.0193694	0.764111
GO:0008654	phospholipid biosynthesis	18	0.00218545	0.00218545	0.00218545	0.00359575	0.00307915	0.00384595	0.502356
GO:0009063	amino acid catabolism	18	0.0245129	0.0245129	0.0245129	0.00569495	0.00270745	0.00338195	0.609084
GO:0009144	purine nucleoside triphosphate metabolism	18	1	1	1	0.833333	0.501153	0.501441	0.863709
GO:0009583	detection of light stimulus	18	0.291667	0.291667	0.291667	0.00320915	0.0040979	0.0035103	0.56921
GO:0019884	antigen presentation, exogenous antigen	18	1	1	1	0.612754	0.212052	0.235771	0.935647
GO:0030183	B cell differentiation	18	0.0241291	0.0241291	0.0241291	0.0184693	0.00944702	0.0117691	0.742671
GO:0042551	neuron maturation	18	0.0742929	0.0742929	0.0742929	0.00571518	0.00607074	0.0075722	0.526892
GO:0042698	menstrual cycle	18	0.115343	0.115343	0.115343	0.0512744	0.00698492	0.0087116	0.726133
GO:0042742	defense response to bacteria	18	0.0429042	0.0429042	0.0429042	0.0063794	0.0048059	0.00412575	0.625499
GO:0045619	regulation of lymphocyte differentiation	18	0.0435636	0.0435636	0.0435636	0.0215	0.00576026	0.00718944	0.693194
GO:0045807	positive regulation of endocytosis	18	0.123834	0.123834	0.123834	0.0568941	0.00677298	0.00844846	0.69714
GO:0050770	regulation of axonogenesis	18	0.255937	0.255937	0.255937	0.0779673	0.0228561	0.0279981	0.657409
GO:0050871	positive regulation of B cell activation	18	0.41971	0.41971	0.41971	0.022064	0.0149492	0.0185893	0.80854
GO:0006665	sphingolipid metabolism	19	0.00632935	0.00632935	0.00632935	0.004144	0.0012224	0.00152755	0.46685
GO:0006752	group transfer coenzyme metabolism	19	0.75	0.75	0.75	0.35933	0.00617135	0.00408685	0.722357
GO:0006979	response to oxidative stress	19	0.517766	0.517766	0.517766	0.0634713	0.00436124	0.00544546	0.612168
GO:0007189	G-protein signaling, adenylate cyclase activating pathway	19	0.502203	0.502203	0.502203	0.0935605	0.0038007	0.0034438	0.498793
GO:0007266	Rho protein signal transduction	19	0.408571	0.408571	0.408571	0.365481	0.0582018	0.068894	0.803922
GO:0008344	adult locomotory behavior	19	0.137235	0.137235	0.137235	0.00460746	0.00503346	0.00628338	0.516769
GO:0009150	purine ribonucleotide metabolism	19	1	1	1	0.253987	0.00300775	0.0032118	0.72127
GO:0009187	cyclic nucleotide metabolism	19	1	1	1	0.0073606	0.00195635	0.00244425	0.576879
GO:0009266	response to temperature stimulus	19	0.00233765	0.00233765	0.00233765	0.00380615	0.0025203	0.00314835	0.559527
GO:0016358	dendrite development	19	0.0115312	0.0115312	0.0115312	0.00758412	0.00615924	0.00768406	0.577864
GO:0016540	protein autoprocessing	19	0.181667	0.181667	0.181667	0.0504909	0.00823844	0.0102748	0.768926
GO:0030509	BMP signaling pathway	19	0.8	0.8	0.8	0.785714	0.210255	0.212752	0.818873
GO:0042475	odontogenesis (sensu Vertebrata)	19	0.0398421	0.0398421	0.0398421	0.0148574	0.01002	0.0124724	0.672395
GO:0042476	odontogenesis	19	0.0212915	0.0212915	0.0212915	0.0100249	0.00829126	0.0103263	0.618933
GO:0043086	negative regulation of enzyme activity	19	0.677193	0.677193	0.677193	0.425257	0.02836	0.0347011	0.842843
GO:0045786	negative regulation of progression through cell cycle	19	0.236057	0.236057	0.236057	0.0109321	0.00643768	0.0080279	0.615372
GO:0046777	protein amino acid autophosphorylation	19	0.354274	0.354274	0.354274	0.251603	0.0927965	0.110206	0.824529
GO:0048515	spermatid differentiation	19	0.0101476	0.0101476	0.0101476	0.00900276	0.00495212	0.00618178	0.59753
GO:0048732	gland development	19	0.381493	0.381493	0.381493	0.0212331	0.00947666	0.0118151	0.764366
GO:0051128	regulation of cell organization and biogenesis	19	0.208627	0.208627	0.208627	0.00552224	0.00420602	0.00525192	0.463527
GO:0051348	negative regulation of transferase activity	19	0.70146	0.70146	0.70146	0.130729	0.027473	0.0336778	0.806263
GO:0001702	gastrulation (sensu Deuterostomia)	20	0.0123226	0.0123226	0.0123226	0.0124894	0.00499516	0.00623518	0.618395
GO:0001756	somitogenesis	20	0.00589366	0.00589366	0.00589366	0.00372402	0.00454228	0.00567088	0.355482
GO:0001894	tissue homeostasis	20	0.484881	0.484881	0.484881	0.125343	0.00610728	0.00762198	0.723008
GO:0005976	polysaccharide metabolism	20	0.00183585	0.00183585	0.00183585	0.0026888	0.001966	0.00245625	0.373011
GO:0006164	purine nucleotide biosynthesis	20	1	1	1	0.802532	0.00532556	0.00664506	0.670858
GO:0006445	regulation of translation	20	0.208215	0.208215	0.208215	0.00529904	0.00520866	0.00650114	0.545587
GO:0006821	chloride transport	20	0.501992	0.501992	0.501992	0.501992	0.0025544	0.00319095	0.760931
GO:0007259	JAK-STAT cascade	20	0.65	0.65	0.65	0.386552	0.0857447	0.102216	0.858739
GO:0007623	circadian rhythm	20	0.701075	0.701075	0.701075	0.700667	0.612859	0.634449	0.880143
GO:0008213	protein amino acid alkylation	20	0.201112	0.201112	0.201112	0.10435	0.0064331	0.00802262	0.528501
GO:0008360	regulation of cell shape	20	0.024906	0.024906	0.024906	0.0159207	0.00581192	0.0072535	0.694734
GO:0008585	female gonad development	20	0.468571	0.468571	0.468571	0.0953385	0.029827	0.0363449	0.724513
GO:0009260	ribonucleotide biosynthesis	20	0.634694	0.634694	0.634694	0.421361	0.146796	0.157007	0.792562
GO:0010003	gastrulation (sensu Mammalia)	20	0.00861012	0.00861012	0.00861012	0.00592162	0.00492762	0.00615082	0.508881
GO:0030155	regulation of cell adhesion	20	0.0361428	0.0361428	0.0361428	0.0267824	0.00407684	0.00509062	0.405704
GO:0030217	T cell differentiation	20	0.279335	0.279335	0.279335	0.0534485	0.00699774	0.00873006	0.683879
GO:0035264	body growth	20	0.0450361	0.0450361	0.0450361	0.0091856	0.00726524	0.00906206	0.672797
GO:0040014	regulation of body size	20	0.0527866	0.0527866	0.0527866	0.0127967	0.00783376	0.00976614	0.645216
GO:0044264	cellular polysaccharide metabolism	20	0.0024442	0.0024442	0.0024442	0.00303745	0.0019684	0.0024593	0.4332
GO:0046545	development of primary female sexual characteristics	20	0.437879	0.437879	0.437879	0.0979028	0.00621832	0.00776008	0.740882
GO:0046660	female sex differentiation	20	0.538462	0.538462	0.538462	0.134403	0.0243715	0.0298174	0.691923
GO:0048276	gastrulation (sensu Vertebrata)	20	0.0040196	0.0040196	0.0040196	0.00393974	0.00389482	0.00486322	0.374943
GO:0048568	embryonic organ development	20	0.0935593	0.0935593	0.0935593	0.00968774	0.0036234	0.00452436	0.47869
GO:0050671	positive regulation of lymphocyte proliferation	20	0.45	0.45	0.45	0.0818408	0.0114225	0.0142325	0.806656
GO:0000082	G1/S transition of mitotic cell cycle	21	0.0866433	0.0866433	0.0866433	0.0119048	0.00698756	0.00871696	0.598181
GO:0007059	chromosome segregation	21	0.0533859	0.0533859	0.0533859	0.0513538	0.00936162	0.0116701	0.749621
GO:0007269	neurotransmitter secretion	21	0.373333	0.373333	0.373333	0.103731	0.0107175	0.0133337	0.789795
GO:0007368	determination of left/right symmetry	21	0.003354	0.003354	0.003354	0.00417605	0.0047378	0.0036116	0.563601
GO:0008645	hexose transport	21	0.0072361	0.0072361	0.0072361	0.0040392	0.0032105	0.0030581	0.487839
GO:0015749	monosaccharide transport	21	0.00618235	0.00618235	0.00618235	0.0019838	0.0026512	0.003059	0.323505
GO:0015758	glucose transport	21	0.0047966	0.0047966	0.0047966	0.0021017	0.0029477	0.003343	0.367057
GO:0016125	sterol metabolism	21	0.368032	0.368032	0.368032	0.303359	0.00745958	0.0093018	0.643771
GO:0019221	cytokine and chemokine mediated signaling pathway	21	0.766667	0.766667	0.766667	0.420699	0.0060352	0.00753228	0.789062
GO:0030224	monocyte differentiation	21	0.60202	0.60202	0.60202	0.192889	0.0166156	0.0206145	0.821283
GO:0042129	regulation of T cell proliferation	21	0.833333	0.833333	0.833333	0.238276	0.00702216	0.00876094	0.768728
GO:0042254	ribosome biogenesis and assembly	21	0.345238	0.345238	0.345238	0.330952	0.169207	0.189511	0.897921
GO:0050900	immune cell migration	21	0.0148111	0.0148111	0.0148111	0.00835004	0.00598696	0.00747172	0.606867
GO:0006334	nucleosome assembly	22	0.666667	0.666667	0.666667	0.00656525	0.0039923	0.00459895	0.654415
GO:0006338	chromatin remodeling	22	0.0341978	0.0341978	0.0341978	0.0131401	0.00455502	0.00568696	0.579354
GO:0007631	feeding behavior	22	0.37934	0.37934	0.37934	0.0254992	0.0233073	0.0286183	0.728891
GO:0009141	nucleoside triphosphate metabolism	22	0.75	0.75	0.75	0.75	0.0021377	0.0026707	0.721697
GO:0009309	amine biosynthesis	22	0.01031	0.01031	0.01031	0.0104617	0.00596128	0.00743994	0.592587
GO:0009791	post-embryonic development	22	0.293538	0.293538	0.293538	0.285587	0.0182256	0.0226275	0.794896
GO:0009799	determination of symmetry	22	0.0076007	0.0076007	0.0076007	0.00312555	0.0047059	0.0045855	0.580896
GO:0009855	determination of bilateral symmetry	22	0.00327765	0.00327765	0.00327765	0.00299935	0.0040342	0.0046221	0.54737
GO:0016049	cell growth	22	0.00862062	0.00862062	0.00862062	0.00804618	0.00459612	0.00573776	0.533606
GO:0042088	T-helper 1 type immune response	22	0.103817	0.103817	0.103817	0.0336836	0.00958338	0.0119476	0.722155
GO:0044271	nitrogen compound biosynthesis	22	0.00594746	0.00594746	0.00594746	0.00557412	0.00584672	0.0072953	0.563037
GO:0045055	regulated secretory pathway	22	0.416667	0.416667	0.416667	0.0966496	0.00783338	0.00977094	0.77882
GO:0050777	negative regulation of immune response	22	0.60146	0.60146	0.60146	0.0104825	0.00532982	0.00665316	0.560299
GO:0050878	regulation of body fluids	22	0.457467	0.457467	0.457467	0.209574	0.00598074	0.00746192	0.573263
GO:0000375	RNA splicing, via transesterification reactions	23	0.449347	0.449347	0.449347	0.182097	0.071769	0.083967	0.7814
GO:0000377	RNA splicing, via transesterification reactions with bulged adenosine as nucleophile	23	0.367092	0.367092	0.367092	0.218143	0.00765712	0.00955104	0.688761
GO:0000398	nuclear mRNA splicing, via spliceosome	23	0.68	0.68	0.68	0.138687	0.0100183	0.0124879	0.769393
GO:0006413	translational initiation	23	0.0393389	0.0393389	0.0393389	0.0109567	0.0046133	0.00575986	0.475591
GO:0006909	phagocytosis	23	0.241746	0.241746	0.241746	0.112248	0.00685138	0.00854562	0.688766
GO:0007612	learning	23	0.0516582	0.0516582	0.0516582	0.0317275	0.0248819	0.0305364	0.656562
GO:0009880	embryonic pattern specification	23	0.00843552	0.00843552	0.00843552	0.0081107	0.0062259	0.00776984	0.506503
GO:0015992	proton transport	23	1	1	1	0.687063	0.00359846	0.00449382	0.617894
GO:0019882	antigen presentation	23	1	1	1	0.831579	0.0097594	0.0121657	0.828853
GO:0030534	adult behavior	23	0.00839308	0.00839308	0.00839308	0.0073869	0.00515224	0.00643168	0.437481
GO:0042472	inner ear morphogenesis	23	0.20508	0.20508	0.20508	0.204765	0.00530552	0.0066223	0.554755
GO:0045637	regulation of myeloid cell differentiation	23	0.379774	0.379774	0.379774	0.159757	0.011928	0.0148559	0.79616
GO:0050727	regulation of inflammatory response	23	0.534632	0.534632	0.534632	0.0799413	0.009416	0.011734	0.763738
GO:0050767	regulation of neurogenesis	23	0.443956	0.443956	0.443956	0.0240601	0.0092093	0.0114715	0.71035
GO:0001843	neural tube closure	24	0.00235965	0.00235965	0.00235965	0.001965	0.0028324	0.00335495	0.345326
GO:0006650	glycerophospholipid metabolism	24	0.0693497	0.0693497	0.0693497	0.069737	0.00667062	0.00832192	0.505215
GO:0007498	mesoderm development	24	0.0257403	0.0257403	0.0257403	0.00649392	0.00533932	0.00666482	0.586773
GO:0016042	lipid catabolism	24	0.500666	0.500666	0.500666	0.00226065	0.00234205	0.0027512	0.368719
GO:0042692	muscle cell differentiation	24	0.0398881	0.0398881	0.0398881	0.0100079	0.00624844	0.00779758	0.609273
GO:0043281	regulation of caspase activity	24	0.632653	0.632653	0.632653	0.322589	0.0224593	0.0208602	0.843617
GO:0050730	regulation of peptidyl-tyrosine phosphorylation	24	0.334793	0.334793	0.334793	0.0550858	0.0143271	0.0178286	0.778736
GO:0051301	cell division	24	0.0200421	0.0200421	0.0200421	0.00882516	0.00634558	0.00791902	0.540923
GO:0001819	positive regulation of cytokine production	25	0.728571	0.728571	0.728571	0.175074	0.011337	0.0141253	0.827718
GO:0007249	I-kappaB kinase/NF-kappaB cascade	25	0.64	0.64	0.64	0.445383	0.211471	0.214231	0.81389
GO:0009259	ribonucleotide metabolism	25	0.728571	0.728571	0.728571	0.527153	0.00688634	0.00858726	0.704755
GO:0009953	dorsal/ventral pattern formation	25	0.21514	0.21514	0.21514	0.013748	0.00520014	0.00649118	0.646835
GO:0014020	primary neural tube formation	25	0.00605374	0.00605374	0.00605374	0.00606566	0.00686736	0.00856546	0.59868
GO:0030100	regulation of endocytosis	25	0.369576	0.369576	0.369576	0.129105	0.0169963	0.0210709	0.738799
GO:0042087	cell-mediated immune response	25	0.0721958	0.0721958	0.0721958	0.0422613	0.0106939	0.0133223	0.725715
GO:0042108	positive regulation of cytokine biosynthesis	25	0.59	0.59	0.59	0.118933	0.00908528	0.0113294	0.799676
GO:0042471	ear morphogenesis	25	0.255718	0.255718	0.255718	0.256044	0.0475428	0.0567852	0.756717
GO:0043583	ear development	25	0.00884736	0.00884736	0.00884736	0.00961642	0.00604068	0.00753678	0.651088
GO:0050864	regulation of B cell activation	25	0.595238	0.595238	0.595238	0.353105	0.0203254	0.0251479	0.805959
GO:0051248	negative regulation of protein metabolism	25	0.213079	0.213079	0.213079	0.011991	0.0046602	0.00581818	0.411963
GO:0051704	interaction between organisms	25	0.153163	0.153163	0.153163	0.105691	0.00483926	0.00604156	0.603759
GO:0001656	metanephros development	26	0.11781	0.11781	0.11781	0.00740178	0.00816094	0.00885168	0.461319
GO:0006092	main pathways of carbohydrate metabolism	26	0.300476	0.300476	0.300476	0.0314099	0.00588712	0.00734778	0.62688
GO:0008361	regulation of cell size	26	0.00371994	0.00371994	0.00371994	0.00343104	0.00438684	0.0054774	0.341779
GO:0008406	gonad development	26	0.65	0.65	0.65	0.305621	0.0257124	0.0268364	0.761831
GO:0009108	coenzyme biosynthesis	26	0.606264	0.606264	0.606264	0.602264	0.127077	0.146054	0.800256
GO:0009310	amine catabolism	26	0.0322289	0.0322289	0.0322289	0.00710318	0.00568278	0.00709186	0.589331
GO:0009617	response to bacteria	26	0.0173462	0.0173462	0.0173462	0.00597642	0.00613712	0.00765732	0.532345
GO:0030324	lung development	26	0.0148792	0.0148792	0.0148792	0.0123831	0.00616696	0.00769632	0.529381
GO:0042060	wound healing	26	0.438597	0.438597	0.438597	0.181588	0.0207692	0.00964666	0.777556
GO:0044270	nitrogen compound catabolism	26	0.0159793	0.0159793	0.0159793	0.0166955	0.0157668	0.0194939	0.579319
GO:0045137	development of primary sexual characteristics	26	0.509524	0.509524	0.509524	0.168037	0.0736037	0.0104886	0.726708
GO:0048637	skeletal muscle development	26	0.0265237	0.0265237	0.0265237	0.0171055	0.0061657	0.00769462	0.591091
GO:0048729	tissue morphogenesis	26	0.0331427	0.0331427	0.0331427	0.0081155	0.007349	0.00916684	0.575858
GO:0048741	skeletal muscle fiber development	26	0.0369448	0.0369448	0.0369448	0.00851876	0.0061077	0.0076223	0.504967
GO:0048747	muscle fiber development	26	0.0524136	0.0524136	0.0524136	0.0190399	0.0065606	0.00818692	0.600691
GO:0006163	purine nucleotide metabolism	27	0.601681	0.601681	0.601681	0.402328	0.128168	0.13968	0.615513
GO:0006418	tRNA aminoacylation for protein translation	27	0.462222	0.462222	0.462222	0.193911	0.0116038	0.0144546	0.82142
GO:0006497	protein amino acid lipidation	27	0.215636	0.215636	0.215636	0.0104665	0.00968222	0.0120594	0.70321
GO:0006865	amino acid transport	27	0.0047037	0.0047037	0.0047037	0.00525025	0.0019612	0.00245025	0.396953
GO:0006887	exocytosis	27	0.866667	0.866667	0.866667	0.517576	0.249013	0.277404	0.90522
GO:0009581	detection of external stimulus	27	0.551449	0.551449	0.551449	0.165687	0.0636506	0.0747829	0.80265
GO:0009967	positive regulation of signal transduction	27	0.0809032	0.0809032	0.0809032	0.0243475	0.0083165	0.0103686	0.63213
GO:0016055	Wnt receptor signaling pathway	27	0.490625	0.490625	0.490625	0.399365	0.0346189	0.0420976	0.736111
GO:0030323	respiratory tube development	27	0.0142337	0.0142337	0.0142337	0.0138578	0.00905236	0.0106936	0.609889
GO:0035282	segmentation	27	0.222731	0.222731	0.222731	0.00822198	0.0070938	0.00885108	0.5517
GO:0043038	amino acid activation	27	0.377778	0.377778	0.377778	0.0710801	0.0106556	0.0132785	0.802381
GO:0043039	tRNA aminoacylation	27	0.541266	0.541266	0.541266	0.0970704	0.0121519	0.0151331	0.805482
GO:0050870	positive regulation of T cell activation	27	0.49	0.49	0.49	0.33538	0.0345618	0.0347026	0.855736
GO:0006606	protein import into nucleus	28	0.663333	0.663333	0.6625	0.05781	0.0123718	0.0116206	0.677854
GO:0007067	mitosis	28	0.080813	0.080813	0.080813	0.0500012	0.0074747	0.0093244	0.672132
GO:0007179	transforming growth factor beta receptor signaling pathway	28	0.164042	0.164042	0.164042	0.092441	0.0537344	0.0609662	0.780323
GO:0007254	JNK cascade	28	0.277037	0.277037	0.277037	0.0897431	0.0138025	0.0171602	0.75872
GO:0017038	protein import	28	0.339098	0.339098	0.244528	0.0507031	0.00935372	0.00914296	0.574377
GO:0042158	lipoprotein biosynthesis	28	0.210471	0.210471	0.210471	0.0115006	0.0104777	0.0130546	0.722845
GO:0046467	membrane lipid biosynthesis	28	0.00607235	0.00607235	0.00607235	0.0033974	0.0041792	0.00475575	0.595156
GO:0048592	eye morphogenesis	28	0.047997	0.047997	0.047997	0.0305686	0.00694212	0.0086582	0.65192
GO:0050670	regulation of lymphocyte proliferation	28	0.508333	0.508333	0.508333	0.201671	0.0326518	0.0182765	0.831635
GO:0051050	positive regulation of transport	28	0.8	0.8	0.8	0.145871	0.0268652	0.0330701	0.799904
GO:0051170	nuclear import	28	0.434286	0.434286	0.309286	0.0305693	0.0120632	0.00955186	0.640319
GO:0000087	M phase of mitotic cell cycle	29	0.155395	0.155395	0.155395	0.0798533	0.00741646	0.00925272	0.674409
GO:0000187	activation of MAPK activity	29	0.0615058	0.0615058	0.0615058	0.0251815	0.0147928	0.0156269	0.709188
GO:0001841	neural tube formation	29	0.00570934	0.00570934	0.00570934	0.00552344	0.00453642	0.00566352	0.484663
GO:0001932	regulation of protein amino acid phosphorylation	29	0.304692	0.304692	0.304692	0.0656867	0.0320178	0.0302717	0.776992
GO:0006521	regulation of amino acid metabolism	29	0.447922	0.447922	0.447922	0.0466156	0.0305643	0.0221859	0.775823
GO:0006814	sodium ion transport	29	0.342081	0.342081	0.342081	0.205748	0.0690078	0.0801716	0.702658
GO:0009968	negative regulation of signal transduction	29	0.0541236	0.0541236	0.0541236	0.0181109	0.00939034	0.0117057	0.690385
GO:0016044	membrane organization and biogenesis	29	0.0064459	0.0064459	0.0064459	0.00662514	0.00546082	0.00681636	0.449642
GO:0030334	regulation of cell migration	29	0.629101	0.629101	0.629101	0.244337	0.00948024	0.0118173	0.700766
GO:0031098	stress-activated protein kinase signaling pathway	29	0.125887	0.125887	0.125887	0.0661707	0.00856586	0.00840438	0.638712
GO:0042157	lipoprotein metabolism	29	0.215071	0.215071	0.215071	0.0109128	0.00873532	0.0108883	0.694768
GO:0043406	positive regulation of MAPK activity	29	0.0910061	0.0910061	0.0910061	0.0171197	0.0115697	0.0107831	0.671022
GO:0051188	cofactor biosynthesis	29	0.9	0.9	0.9	0.0791408	0.0098837	0.0123156	0.785815
GO:0051241	negative regulation of organismal physiological process	29	0.308317	0.308317	0.308317	0.00763606	0.00646674	0.00730336	0.427573
GO:0001838	embryonic epithelial tube formation	30	0.00453772	0.00453772	0.00453772	0.00561634	0.0057113	0.00712736	0.507209
GO:0001839	neural plate morphogenesis	30	0.0054703	0.0054703	0.0054703	0.00555524	0.0038758	0.00483962	0.455061
GO:0006800	oxygen and reactive oxygen species metabolism	30	0.384359	0.384359	0.384359	0.00915954	0.00615948	0.00768712	0.567144
GO:0006818	hydrogen transport	30	0.800491	0.800491	0.800491	0.467877	0.00933226	0.0116067	0.618122
GO:0006874	calcium ion homeostasis	30	0.017556	0.017556	0.017556	0.010249	0.00853772	0.0106424	0.675177
GO:0007015	actin filament organization	30	0.0527366	0.0527366	0.0527366	0.0157931	0.008216	0.0100298	0.626683
GO:0007018	microtubule-based movement	30	0.0115627	0.0115627	0.0115627	0.00511884	0.00480244	0.0059957	0.398592
GO:0007188	G-protein signaling, coupled to cAMP nucleotide second messenger	30	0.683333	0.683333	0.683333	0.377032	0.116924	0.129762	0.814932
GO:0007601	visual perception	30	0.503521	0.503521	0.503521	0.00425205	0.00490815	0.0030609	0.579378
GO:0008380	RNA splicing	30	0.691667	0.691667	0.691667	0.176366	0.0157152	0.0160444	0.820363
GO:0008643	carbohydrate transport	30	0.00909026	0.00909026	0.00909026	0.00809244	0.00411722	0.00514118	0.472704
GO:0009582	detection of abiotic stimulus	30	0.336571	0.336571	0.336571	0.178214	0.0807137	0.0938607	0.852633
GO:0030031	cell projection biogenesis	30	0.345282	0.345282	0.345282	0.0587178	0.00703542	0.00877638	0.705154
GO:0031497	chromatin assembly	30	0.274037	0.274037	0.274037	0.008569	0.0062855	0.00784358	0.639825
GO:0045727	positive regulation of protein biosynthesis	30	0.181624	0.181624	0.181624	0.0804779	0.0177005	0.020745	0.741169
GO:0048754	branching morphogenesis of a tube	30	0.0277984	0.0277984	0.0277984	0.0112979	0.0130501	0.00920764	0.565463
GO:0050953	sensory perception of light stimulus	30	0.0878378	0.0878378	0.0878378	0.004794	0.00454905	0.0050398	0.654083
GO:0051336	regulation of hydrolase activity	30	0.568571	0.568571	0.471896	0.0955383	0.0552167	0.0334817	0.839269
GO:0001763	morphogenesis of a branching structure	31	0.0422751	0.0422751	0.0423097	0.0162742	0.0109857	0.0115336	0.627359
GO:0006006	glucose metabolism	31	0.0384813	0.0384813	0.0384813	0.0373236	0.0109351	0.0110571	0.60293
GO:0007126	meiosis	31	0.534397	0.534397	0.534397	0.326717	0.00936446	0.0116676	0.669525
GO:0008632	apoptotic program	31	0.377879	0.377879	0.323587	0.0415384	0.0297153	0.0184526	0.760914
GO:0019220	regulation of phosphate metabolism	31	0.228809	0.228809	0.228809	0.0319333	0.0270731	0.0234013	0.792703
GO:0030030	cell projection organization and biogenesis	31	0.271061	0.271061	0.271061	0.0936568	0.0125854	0.0138327	0.709009
GO:0042325	regulation of phosphorylation	31	0.338889	0.338889	0.338889	0.0395665	0.0209015	0.0131491	0.76571
GO:0046483	heterocycle metabolism	31	0.20653	0.20653	0.20653	0.0071393	0.0054882	0.00685072	0.616462
GO:0051174	regulation of phosphorus metabolism	31	0.154116	0.154116	0.154116	0.052749	0.0208844	0.0214733	0.789135
GO:0051270	regulation of cell motility	31	0.0604932	0.0604932	0.0604932	0.0121637	0.00826256	0.00828414	0.54296
GO:0051321	meiotic cell cycle	31	0.42	0.42	0.42	0.201036	0.0100249	0.0124956	0.738451
GO:0051327	M phase of meiotic cell cycle	31	0.501361	0.501361	0.501361	0.250212	0.00673424	0.008402	0.65505
GO:0000226	microtubule cytoskeleton organization and biogenesis	32	0.0194484	0.0194484	0.0194484	0.0084725	0.00544762	0.00680016	0.470481
GO:0006457	protein folding	32	0.468421	0.468421	0.468421	0.19018	0.0115868	0.0144303	0.763732
GO:0009891	positive regulation of biosynthesis	32	0.532051	0.532051	0.532051	0.0660135	0.0159275	0.0169457	0.751546
GO:0015698	inorganic anion transport	32	0.5025	0.5025	0.5025	0.0041	0.004597	0.0057377	0.73731
GO:0016064	humoral defense mechanism (sensu Vertebrata)	32	0.578571	0.578571	0.578571	0.316504	0.0165549	0.0195333	0.861198
GO:0016066	cellular defense response (sensu Vertebrata)	32	0.0540357	0.0540357	0.0540357	0.0282736	0.0146665	0.0139337	0.729031
GO:0031328	positive regulation of cellular biosynthesis	32	0.510115	0.510115	0.510115	0.107679	0.0412921	0.0203743	0.762427
GO:0040012	regulation of locomotion	32	0.46108	0.46108	0.46108	0.0233535	0.0087425	0.0087287	0.656402
GO:0042035	regulation of cytokine biosynthesis	32	0.318571	0.318571	0.318571	0.0513812	0.0140721	0.0141548	0.729363
GO:0006935	chemotaxis	33	0.147607	0.147607	0.115826	0.018637	0.011173	0.00964008	0.638033
GO:0007028	cytoplasm organization and biogenesis	33	0.25	0.25	0.25	0.106725	0.0166101	0.0205637	0.800337
GO:0007187	G-protein signaling, coupled to cyclic nucleotide second messenger	33	0.616667	0.616667	0.616667	0.373395	0.0128619	0.0160129	0.822665
GO:0007369	gastrulation	33	0.0192794	0.0192794	0.0192794	0.014349	0.00746552	0.00866362	0.61148
GO:0009416	response to light stimulus	33	0.153597	0.153597	0.153597	0.0485059	0.00680014	0.00790138	0.582835
GO:0016051	carbohydrate biosynthesis	33	0.0203121	0.0203121	0.0203121	0.00570526	0.00484138	0.00604346	0.511152
GO:0016485	protein processing	33	0.347291	0.347291	0.347291	0.0727999	0.0180441	0.0114632	0.701387
GO:0019933	cAMP-mediated signaling	33	0.460526	0.460526	0.460526	0.382365	0.0435968	0.0532203	0.898281
GO:0042330	taxis	33	0.0755828	0.0755828	0.0755625	0.00841196	0.00932312	0.00902706	0.440583
GO:0048609	reproductive organismal physiological process	33	0.235098	0.235098	0.235098	0.108591	0.00970158	0.0086527	0.658546
GO:0050876	reproductive physiological process	33	0.252778	0.252778	0.252778	0.139487	0.0151487	0.0124739	0.737185
GO:0001747	eye development (sensu Mammalia)	34	0.546667	0.546667	0.546667	0.0741545	0.0155183	0.0105591	0.709038
GO:0001822	kidney development	34	0.259317	0.259317	0.0612467	0.0258475	0.00986466	0.0111573	0.469984
GO:0006260	DNA replication	34	0.8	0.8	0.575325	0.138828	0.0325625	0.0129299	0.781762
GO:0006790	sulfur metabolism	34	0.307826	0.307826	0.307826	0.00980876	0.00657374	0.00820104	0.664144
GO:0007548	sex differentiation	34	0.54	0.54	0.391507	0.0815699	0.0111715	0.0108914	0.668808
GO:0042098	T cell proliferation	34	0.828571	0.828571	0.690476	0.220469	0.0630881	0.0361043	0.863796
GO:0042445	hormone metabolism	34	0.0391052	0.0391052	0.0391052	0.00766266	0.0042388	0.0052927	0.489874
GO:0051325	interphase	34	0.452985	0.452985	0.452985	0.149126	0.0187429	0.0188237	0.753408
GO:0051329	interphase of mitotic cell cycle	34	0.501887	0.501887	0.501887	0.171502	0.025123	0.0150963	0.755654
GO:0051606	detection of stimulus	34	0.20868	0.20868	0.20868	0.12473	0.0109616	0.0136576	0.736408
GO:0001817	regulation of cytokine production	35	0.74	0.74	0.74	0.0504632	0.0221539	0.0156907	0.778324
GO:0006414	translational elongation	35	0.0010854	0.0010854	0.0010854	0.00129695	0.0018235	0.00227835	0.303754
GO:0006486	protein amino acid glycosylation	35	0.274197	0.274197	0.274197	0.269393	0.00883184	0.0110013	0.66656
GO:0007156	homophilic cell adhesion	35	1	1	1	1	0.00507725	0.0063356	0.841266
GO:0008015	circulation	35	0.604	0.604	0.134485	0.0609547	0.0228929	0.0112893	0.595628
GO:0016568	chromatin modification	35	0.155087	0.155087	0.155087	0.0154046	0.0072219	0.00901052	0.602053
GO:0030705	cytoskeleton-dependent intracellular transport	35	0.0267427	0.0267427	0.0267427	0.00958468	0.00813776	0.00857928	0.53603
GO:0043010	eye development (sensu Vertebrata)	35	0.45	0.45	0.45	0.151737	0.0149545	0.0102978	0.701703
GO:0043413	biopolymer glycosylation	35	0.00995922	0.00995922	0.00995922	0.00630318	0.00524966	0.00655174	0.436539
GO:0050867	positive regulation of cell activation	35	0.666667	0.666667	0.238912	0.158489	0.0473099	0.0203807	0.815489
GO:0051251	positive regulation of lymphocyte activation	35	0.451515	0.451515	0.332831	0.22884	0.0399	0.0195592	0.800767
GO:0001701	embryonic development (sensu Mammalia)	36	0.123431	0.123431	0.0851147	0.0270419	0.0154876	0.0176582	0.663723
GO:0006576	biogenic amine metabolism	36	0.208306	0.208306	0.208306	0.206821	0.0122176	0.0152118	0.742683
GO:0006968	cellular defense response	36	0.136629	0.136629	0.125139	0.038701	0.0281058	0.015468	0.78946
GO:0015837	amine transport	36	0.105361	0.105361	0.105361	0.105531	0.00803324	0.0100196	0.723185
GO:0015849	organic acid transport	36	0.00530565	0.00530565	0.00530565	0.0056348	0.00245325	0.0030581	0.493655
GO:0019935	cyclic-nucleotide-mediated signaling	36	0.49	0.49	0.49	0.383492	0.167658	0.187851	0.940606
GO:0043414	biopolymer methylation	36	0.255556	0.255556	0.255556	0.0543624	0.0149677	0.0104688	0.684268
GO:0046942	carboxylic acid transport	36	0.00689015	0.00689015	0.00689015	0.00642575	0.00586095	0.0055156	0.662505
GO:0050863	regulation of T cell activation	36	0.522222	0.522222	0.42836	0.244071	0.0356522	0.0237257	0.827866
GO:0006766	vitamin metabolism	37	0.403575	0.403575	0.403575	0.216268	0.0069422	0.00866166	0.732575
GO:0008544	epidermis development	37	0.368794	0.368794	0.181891	0.039805	0.0228465	0.0110779	0.697855
GO:0016331	morphogenesis of embryonic epithelium	37	0.0066184	0.0066184	0.0066184	0.0063769	0.00614118	0.0076624	0.445376
GO:0043405	regulation of MAPK activity	37	0.0960847	0.0960847	0.0912992	0.0228661	0.0131936	0.0120474	0.674658
GO:0001655	urogenital system development	38	0.517405	0.517405	0.296115	0.0146634	0.0104982	0.0115682	0.548133
GO:0001764	neuron migration	38	0.189881	0.189881	0.15711	0.0688413	0.0654241	0.016213	0.802434
GO:0007160	cell-matrix adhesion	38	0.0596948	0.0596948	0.0596948	0.0320717	0.00743284	0.00927328	0.67917
GO:0007611	learning and/or memory	38	0.0555505	0.0555505	0.0419726	0.0235266	0.0131356	0.0111618	0.622969
GO:0030326	embryonic limb morphogenesis	38	0.286533	0.286533	0.286533	0.0412846	0.0131684	0.0125083	0.574098
GO:0031589	cell-substrate adhesion	38	0.022539	0.022539	0.022539	0.0200866	0.0087537	0.0109159	0.687257
GO:0035113	embryonic appendage morphogenesis	38	0.197003	0.197003	0.197003	0.031771	0.0109873	0.0105873	0.643206
GO:0040029	regulation of gene expression, epigenetic	38	0.117053	0.117053	0.117053	0.00858262	0.00804582	0.00951628	0.47331
GO:0045596	negative regulation of cell differentiation	38	0.272917	0.272917	0.272917	0.0133906	0.0163789	0.0172037	0.732824
GO:0045597	positive regulation of cell differentiation	38	0.133828	0.133828	0.126007	0.0522382	0.0273815	0.014244	0.743369
GO:0048469	cell maturation	38	0.0291722	0.0291722	0.0137751	0.014277	0.0109257	0.0103205	0.551258
GO:0006399	tRNA metabolism	39	0.388056	0.388056	0.388056	0.076752	0.0103604	0.0126903	0.7117
GO:0006813	potassium ion transport	39	0.471429	0.471429	0.471429	0.127273	0.0068627	0.00856206	0.690781
GO:0006816	calcium ion transport	39	0.263227	0.263227	0.263227	0.0863404	0.00845134	0.00850778	0.464978
GO:0006936	muscle contraction	39	0.356111	0.356111	0.143859	0.0304479	0.0314063	0.0102164	0.50923
GO:0007218	neuropeptide signaling pathway	39	0.0548703	0.0548703	0.0548703	0.0108421	0.00567396	0.00708184	0.509292
GO:0030198	extracellular matrix organization and biogenesis	39	0.0519611	0.0519611	0.0395706	0.0226691	0.0105393	0.00916736	0.544048
GO:0043062	extracellular structure organization and biogenesis	39	0.0372175	0.0372175	0.0312672	0.0134814	0.0101599	0.00969092	0.560818
GO:0001505	regulation of neurotransmitter levels	40	0.326905	0.326905	0.326905	0.0759713	0.0689645	0.0107842	0.699977
GO:0006397	mRNA processing	40	0.566667	0.566667	0.282468	0.270378	0.0258081	0.0194859	0.819033
GO:0006644	phospholipid metabolism	40	0.408667	0.408667	0.408667	0.0232702	0.00965834	0.011683	0.677238
GO:0007398	ectoderm development	40	0.0943193	0.0943193	0.0209014	0.02518	0.0147794	0.0124874	0.635731
GO:0007605	sensory perception of sound	40	0.00352954	0.00352954	0.00352954	0.00501812	0.00537498	0.00670934	0.312205
GO:0035107	appendage morphogenesis	40	0.26193	0.26193	0.26193	0.0132026	0.0104587	0.0106765	0.613152
GO:0035108	limb morphogenesis	40	0.222422	0.222422	0.222422	0.0376154	0.0102098	0.0102446	0.532872
GO:0042113	B cell activation	40	0.833333	0.833333	0.221263	0.154541	0.0322391	0.019026	0.815063
GO:0045860	positive regulation of protein kinase activity	40	0.0370245	0.0370245	0.0244449	0.0318583	0.0164016	0.0135414	0.680594
GO:0048736	appendage development	40	0.406667	0.406667	0.406667	0.0138694	0.0115319	0.00967792	0.646648
GO:0006820	anion transport	41	0.501385	0.501385	0.501385	0.0643505	0.00339145	0.00423355	0.629603
GO:0006959	humoral immune response	41	0.566667	0.566667	0.547801	0.292524	0.103383	0.0575779	0.849847
GO:0009101	glycoprotein biosynthesis	41	0.0100712	0.0100712	0.0100712	0.0055317	0.00799194	0.00996408	0.520392
GO:0040008	regulation of growth	41	0.0185586	0.0185586	0.00940378	0.0116143	0.00880902	0.0103409	0.423715
GO:0042089	cytokine biosynthesis	41	0.578571	0.578571	0.144072	0.0729862	0.020176	0.01272	0.735015
GO:0048511	rhythmic process	41	0.9	0.9	0.9	0.316412	0.076576	0.0255772	0.794241
GO:0006333	chromatin assembly or disassembly	42	0.0819788	0.0819788	0.0819788	0.0181128	0.00944612	0.0105851	0.610169
GO:0018108	peptidyl-tyrosine phosphorylation	42	0.387619	0.387619	0.361944	0.125517	0.0428223	0.030086	0.844886
GO:0018212	peptidyl-tyrosine modification	42	0.633333	0.633333	0.217934	0.158277	0.0625494	0.0449129	0.852049
GO:0042107	cytokine metabolism	42	0.524848	0.524848	0.152574	0.0862318	0.0255703	0.0129619	0.724493
GO:0009314	response to radiation	43	0.267282	0.267282	0.105118	0.034638	0.0119458	0.011418	0.574013
GO:0030900	forebrain development	43	0.0639516	0.0639516	0.0220348	0.0263863	0.0225993	0.0183866	0.665002
GO:0008202	steroid metabolism	44	0.263726	0.263726	0.263726	0.035238	0.0105701	0.0131742	0.750441
GO:0009165	nucleotide biosynthesis	44	0.9	0.9	0.9	0.138027	0.035458	0.024012	0.746056
GO:0030005	di-, tri-valent inorganic cation homeostasis	44	0.271303	0.271303	0.087092	0.0429413	0.0154929	0.0108041	0.662713
GO:0030098	lymphocyte differentiation	44	0.273333	0.273333	0.0804667	0.0459569	0.0185391	0.0135381	0.722642
GO:0046651	lymphocyte proliferation	44	0.566667	0.566667	0.50172	0.303417	0.0426573	0.0293051	0.859257
GO:0050954	sensory perception of mechanical stimulus	44	0.27088	0.27088	0.27088	0.032688	0.00811038	0.00949042	0.591156
GO:0051169	nuclear transport	44	0.866667	0.866667	0.472097	0.0973558	0.040059	0.0144197	0.72622
GO:0051247	positive regulation of protein metabolism	44	0.491709	0.491709	0.109524	0.0601095	0.0160104	0.0147521	0.709638
GO:0051347	positive regulation of transferase activity	44	0.0601451	0.0601451	0.02743	0.0326075	0.0220685	0.0162131	0.752517
GO:0006511	ubiquitin-dependent protein catabolism	45	0.375	0.375	0.126564	0.0934957	0.0743125	0.045027	0.781402
GO:0006725	aromatic compound metabolism	46	0.129596	0.129596	0.129596	0.0207057	0.0114754	0.0104094	0.672456
GO:0007519	striated muscle development	46	0.0364148	0.0364148	0.0148713	0.0199631	0.0144623	0.0155143	0.639894
GO:0019318	hexose metabolism	46	0.105429	0.105429	0.0170488	0.0146111	0.01076	0.0117949	0.537157
GO:0005996	monosaccharide metabolism	47	0.16094	0.16094	0.0740513	0.0152518	0.0098718	0.0108655	0.537462
GO:0015980	energy derivation by oxidation of organic compounds	47	0.115093	0.115093	0.112432	0.037265	0.0145689	0.01486	0.685185
GO:0019941	modification-dependent protein catabolism	47	0.58	0.58	0.165501	0.197769	0.109967	0.0106355	0.732683
GO:0043632	modification-dependent macromolecule catabolism	47	0.403333	0.403333	0.350326	0.307513	0.0331509	0.0289279	0.685392
GO:0006575	amino acid derivative metabolism	48	0.115986	0.115986	0.115986	0.0137569	0.0171688	0.0133453	0.691493
GO:0009100	glycoprotein metabolism	48	0.207572	0.207572	0.207572	0.023695	0.00952482	0.0118727	0.702928
GO:0009952	anterior/posterior pattern formation	48	0.355098	0.355098	0.0466168	0.0194661	0.0128572	0.0126347	0.579507
GO:0050865	regulation of cell activation	48	0.8	0.8	0.342117	0.195413	0.0405493	0.0242238	0.829794
GO:0051093	negative regulation of development	48	0.384848	0.384848	0.140604	0.0295847	0.0169098	0.01607	0.723568
GO:0051249	regulation of lymphocyte activation	48	0.75	0.75	0.315851	0.207721	0.0292881	0.0186537	0.781431
GO:0006470	protein amino acid dephosphorylation	49	0.0238204	0.0238204	0.00650602	0.0105157	0.00966202	0.0104346	0.483994
GO:0006875	metal ion homeostasis	49	0.304286	0.304286	0.0601616	0.0208641	0.0146072	0.0149126	0.668073
GO:0006916	anti-apoptosis	49	0.187619	0.187619	0.0743627	0.0378312	0.0149173	0.0161314	0.656838
GO:0051094	positive regulation of development	49	0.0589522	0.0589522	0.0440735	0.0433683	0.0162642	0.0134172	0.666709
GO:0007178	transmembrane receptor protein serine/threonine kinase signaling pathway	50	0.75	0.75	0.6216	0.221991	0.0250323	0.0155538	0.817531
GO:0051049	regulation of transport	50	0.75	0.75	0.435252	0.19471	0.0285518	0.0112927	0.713731
GO:0016311	dephosphorylation	51	0.0173549	0.0173549	0.00926014	0.0163468	0.0116967	0.0102107	0.524751
GO:0030003	cation homeostasis	51	0.245765	0.245765	0.0437565	0.0270184	0.013314	0.0124078	0.62922
GO:0006913	nucleocytoplasmic transport	52	0.9	0.9	0.418524	0.151382	0.01441	0.0153479	0.658241
GO:0007411	axon guidance	52	0.625	0.625	0.110158	0.030965	0.0110149	0.0113336	0.600786
GO:0006873	cell ion homeostasis	53	0.251894	0.251894	0.0299564	0.0305238	0.0110216	0.0122824	0.648314
GO:0001525	angiogenesis	54	0.0825041	0.0825041	0.0478906	0.0341012	0.016507	0.0169894	0.641374
GO:0015674	di-, tri-valent inorganic cation transport	54	0.468056	0.468056	0.196644	0.0130996	0.010264	0.0110607	0.533605
GO:0044257	cellular protein catabolism	54	0.53	0.53	0.247	0.0513705	0.0184927	0.0128573	0.676134
GO:0051603	proteolysis during cellular protein catabolism	54	0.616667	0.616667	0.217173	0.0612219	0.015433	0.0127315	0.635226
GO:0030099	myeloid cell differentiation	55	0.57	0.57	0.441434	0.0918557	0.0235877	0.0157967	0.736913
GO:0001816	cytokine production	56	0.56	0.56	0.169916	0.0725354	0.0250563	0.0178295	0.725294
GO:0006281	DNA repair	56	0.733333	0.733333	0.556118	0.258242	0.0939172	0.0206904	0.830908
GO:0016071	mRNA metabolism	56	0.766667	0.766667	0.475266	0.221789	0.0247864	0.0197423	0.799654
GO:0018193	peptidyl-amino acid modification	56	0.478889	0.478889	0.386761	0.10271	0.0284782	0.0205979	0.795429
GO:0050778	positive regulation of immune response	56	0.728571	0.728571	0.512984	0.0825673	0.0257446	0.0234551	0.784808
GO:0006512	ubiquitin cycle	57	0.306667	0.306667	0.136181	0.115713	0.0298603	0.0115461	0.730397
GO:0006643	membrane lipid metabolism	58	0.7	0.7	0.501598	0.0109521	0.0144733	0.0139293	0.680757
GO:0006897	endocytosis	59	0.825	0.825	0.230288	0.0837055	0.0239517	0.0189716	0.766529
GO:0045165	cell fate commitment	59	0.475	0.475	0.181675	0.0605217	0.020596	0.0164693	0.716106
GO:0045859	regulation of protein kinase activity	59	0.251212	0.251212	0.0535879	0.0439092	0.0221043	0.0198613	0.726317
GO:0000279	M phase	60	0.470098	0.470098	0.131926	0.0804789	0.0394065	0.0250737	0.723418
GO:0006417	regulation of protein biosynthesis	60	0.0635858	0.0635858	0.061329	0.0397746	0.0193862	0.0186628	0.658376
GO:0040007	growth	60	0.019217	0.019217	0.011599	0.0140201	0.012543	0.0138231	0.497118
GO:0042110	T cell activation	60	0.566667	0.566667	0.403016	0.174214	0.0365787	0.0248405	0.794755
GO:0043009	embryonic development (sensu Vertebrata)	60	0.437885	0.437885	0.0734213	0.0246126	0.0160676	0.0150323	0.623957
GO:0006461	protein complex assembly	61	0.0249452	0.0249452	0.0157063	0.01111	0.0094756	0.0107681	0.463884
GO:0035239	tube morphogenesis	61	0.0326883	0.0326883	0.0203143	0.0229138	0.0178802	0.0140818	0.631674
GO:0045045	secretory pathway	61	0.665	0.665	0.467016	0.1132	0.0520388	0.0207571	0.753137
GO:0019932	second-messenger-mediated signaling	62	0.7	0.7	0.416559	0.225602	0.100675	0.0374676	0.855744
GO:0001654	eye development	63	0.255385	0.255385	0.101294	0.0418634	0.0166384	0.0140029	0.698024
GO:0019725	cell homeostasis	63	0.501667	0.501667	0.180689	0.026488	0.0152357	0.0148905	0.666163
GO:0043549	regulation of kinase activity	63	0.174463	0.174463	0.0858515	0.0449384	0.0279388	0.0216461	0.741628
GO:0031326	regulation of cellular biosynthesis	64	0.134103	0.134103	0.0769237	0.0369521	0.023312	0.0191286	0.661455
GO:0051338	regulation of transferase activity	64	0.357051	0.357051	0.0869128	0.0569052	0.0254029	0.0223439	0.764773
GO:0006732	coenzyme metabolism	65	0.815385	0.815385	0.340965	0.0779868	0.0192431	0.0176194	0.727102
GO:0050801	ion homeostasis	65	0.308718	0.308718	0.0529691	0.0378928	0.0123076	0.0134702	0.591298
GO:0008285	negative regulation of cell proliferation	66	0.311026	0.277731	0.0451251	0.0409906	0.0219521	0.0180543	0.631176
GO:0009889	regulation of biosynthesis	66	0.385755	0.385755	0.226999	0.037942	0.0182948	0.019216	0.65586
GO:0002009	morphogenesis of an epithelium	67	0.219535	0.219535	0.0461084	0.0277719	0.0129152	0.0140764	0.591198
GO:0006631	fatty acid metabolism	67	0.59	0.59	0.4315	0.0390392	0.0124483	0.0123697	0.611164
GO:0006954	inflammatory response	67	0.288889	0.288889	0.162259	0.0314818	0.0233057	0.0202394	0.71556
GO:0030163	protein catabolism	67	0.506667	0.506667	0.246364	0.0440933	0.0379654	0.0236423	0.668992
GO:0051240	positive regulation of organismal physiological process	67	0.628571	0.430507	0.258408	0.0577332	0.0388248	0.0218418	0.746895
GO:0019236	response to pheromone	68
GO:0001649	osteoblast differentiation	69	0.398718	0.386824	0.13105	0.0892654	0.0476857	0.0215277	0.703522
GO:0007169	transmembrane receptor protein tyrosine kinase signaling pathway	69	0.811111	0.811111	0.745022	0.19771	0.0628564	0.0239341	0.817228
GO:0007017	microtubule-based process	70	0.15037	0.15037	0.0629616	0.0160371	0.0139641	0.0150389	0.508458
GO:0007283	spermatogenesis	70	0.478063	0.478063	0.0892219	0.0166404	0.0119969	0.0141144	0.548572
GO:0030036	actin cytoskeleton organization and biogenesis	70	0.502105	0.359139	0.235204	0.0968629	0.04718	0.0196575	0.724832
GO:0043066	negative regulation of apoptosis	70	0.487681	0.0629669	0.050967	0.0384737	0.0231397	0.0212444	0.639964
GO:0048232	male gamete generation	70	0.0486211	0.0486211	0.0279719	0.0188783	0.011907	0.0134931	0.485694
GO:0048514	blood vessel morphogenesis	70	0.257785	0.118462	0.0981356	0.0431969	0.0230762	0.0213727	0.635956
GO:0008610	lipid biosynthesis	71	0.352684	0.352684	0.352684	0.0148603	0.00898	0.00895254	0.548932
GO:0043069	negative regulation of programmed cell death	71	0.384225	0.0480609	0.0379649	0.0315328	0.0201033	0.019864	0.617741
GO:0043085	positive regulation of enzyme activity	71	0.115857	0.0828205	0.124638	0.0588636	0.0422274	0.0199834	0.738148
GO:0006325	establishment and/or maintenance of chromatin architecture	72	0.662222	0.662222	0.187118	0.128366	0.0282628	0.0196307	0.774247
GO:0009117	nucleotide metabolism	72	0.611726	0.611726	0.325927	0.0262256	0.0159353	0.0158266	0.659705
GO:0016337	cell-cell adhesion	72	0.546753	0.546753	0.546753	0.0443167	0.0151426	0.0129773	0.713808
GO:0006323	DNA packaging	75	0.513889	0.513889	0.291968	0.068206	0.0201023	0.0176247	0.725242
GO:0006917	induction of apoptosis	76	0.69	0.373929	0.263336	0.172652	0.0362359	0.0238436	0.727861
GO:0007420	brain development	76	0.323645	0.323645	0.112357	0.0424726	0.0324174	0.0194866	0.714822
GO:0012502	induction of programmed cell death	76	0.591667	0.418087	0.346055	0.0884035	0.0224021	0.0179589	0.691059
GO:0030029	actin filament-based process	76	0.622222	0.358533	0.253941	0.0705085	0.0319586	0.0199185	0.747336
GO:0051186	cofactor metabolism	76	0.62	0.62	0.262444	0.0365011	0.0177216	0.0162832	0.72317
GO:0007517	muscle development	77	0.32	0.11038	0.0979816	0.0484447	0.0254956	0.0198854	0.674469
GO:0000122	negative regulation of transcription from RNA polymerase II promoter	78	0.337955	0.337955	0.134638	0.0424703	0.0278759	0.0249714	0.726233
GO:0000165	MAPKKK cascade	80	0.293333	0.105241	0.110563	0.0611958	0.0264689	0.0192432	0.709191
GO:0000278	mitotic cell cycle	80	0.374848	0.144319	0.115938	0.0810394	0.029847	0.0272399	0.67783
GO:0008284	positive regulation of cell proliferation	81	0.52	0.304512	0.243705	0.0794104	0.0346109	0.0237559	0.74101
GO:0006396	RNA processing	82	0.75	0.36862	0.310779	0.187938	0.0352591	0.0240737	0.789455
GO:0007626	locomotory behavior	82	0.0874956	0.0427809	0.0431584	0.0330532	0.0200206	0.0183383	0.613581
GO:0044265	cellular macromolecule catabolism	82	0.517778	0.353843	0.29122	0.0701959	0.0208512	0.0171822	0.60874
GO:0007507	heart development	83	1	0.175247	0.249395	0.0944384	0.0390252	0.0247788	0.753948
GO:0050776	regulation of immune response	84	0.54	0.296502	0.274207	0.0991744	0.0395668	0.0204154	0.751132
GO:0006974	response to DNA damage stimulus	85	0.9	0.84	0.685294	0.277584	0.0824921	0.0252369	0.802274
GO:0007001	chromosome organization and biogenesis (sensu Eukaryota)	86	0.334127	0.334127	0.228391	0.106656	0.027515	0.0243544	0.774812
GO:0009719	response to endogenous stimulus	87	0.9	0.811966	0.568296	0.322077	0.0721053	0.0254381	0.803634
GO:0001568	blood vessel development	88	0.448718	0.161269	0.124118	0.0595219	0.0297144	0.0254175	0.706076
GO:0035295	tube development	88	0.405556	0.146778	0.129074	0.0285425	0.0252706	0.0209455	0.647485
GO:0043285	biopolymer catabolism	88	0.473333	0.344219	0.176494	0.045118	0.0256519	0.0208422	0.633722
GO:0046903	secretion	89	0.833333	0.672595	0.408411	0.0695703	0.025359	0.021893	0.677787
GO:0051276	chromosome organization and biogenesis	89	0.351667	0.351667	0.144401	0.121487	0.0304317	0.0248703	0.776382
GO:0007417	central nervous system development	90	0.637662	0.406366	0.239406	0.076357	0.0462994	0.0303799	0.720739
GO:0009966	regulation of signal transduction	90	0.559091	0.11706	0.122926	0.038501	0.0296379	0.0239467	0.672445
GO:0015672	monovalent inorganic cation transport	90	0.733333	0.733333	0.696228	0.290345	0.0153287	0.0152025	0.719682
GO:0045595	regulation of cell differentiation	90	0.212222	0.143804	0.142462	0.0762256	0.0314103	0.0274162	0.722623
GO:0001944	vasculature development	91	0.641667	0.279312	0.15581	0.0502637	0.0330766	0.0319374	0.705305
GO:0001503	ossification	92	0.32381	0.215725	0.190984	0.0718094	0.0295701	0.0227579	0.667202
GO:0031214	biomineral formation	92	0.543182	0.232489	0.162075	0.0444812	0.0299512	0.0223909	0.662829
GO:0006066	alcohol metabolism	94	0.401111	0.121213	0.100789	0.0502812	0.0303272	0.0213059	0.700822
GO:0007268	synaptic transmission	94	0.8	0.383717	0.25547	0.103031	0.0318567	0.0210025	0.705105
GO:0043037	translation	94	0.217778	0.217778	0.126629	0.0224312	0.0192526	0.0178969	0.651067
GO:0007409	axonogenesis	95	0.69	0.32942	0.279662	0.14181	0.022397	0.0193323	0.670328
GO:0043065	positive regulation of apoptosis	95	0.506667	0.33583	0.305198	0.110759	0.0265159	0.0229701	0.720485
GO:0046649	lymphocyte activation	95	0.65	0.550147	0.549148	0.271387	0.0488227	0.0332161	0.816929
GO:0000074	regulation of progression through cell cycle	96	0.833333	0.694639	0.501576	0.274573	0.06312	0.030006	0.800381
GO:0006520	amino acid metabolism	96	0.0958449	0.0530969	0.0836038	0.086349	0.0325508	0.0210812	0.63785
GO:0046849	bone remodeling	96	0.198718	0.130531	0.0742216	0.069318	0.0250523	0.0247537	0.655962
GO:0048667	neuron morphogenesis during differentiation	96	0.566667	0.44495	0.339923	0.075225	0.0218848	0.0211224	0.650568
GO:0048812	neurite morphogenesis	96	0.35	0.258226	0.221442	0.0411532	0.0181271	0.0197834	0.585422
GO:0051726	regulation of cell cycle	96	0.74	0.701961	0.499567	0.233335	0.0438244	0.02838	0.767192
GO:0043068	positive regulation of programmed cell death	97	0.454286	0.357204	0.17029	0.126499	0.0287982	0.0244356	0.707841
GO:0048771	tissue remodeling	98	0.281026	0.208832	0.224694	0.058168	0.0251493	0.024107	0.677955
GO:0007264	small GTPase mediated signal transduction	99	0.464286	0.226466	0.273609	0.128176	0.0390893	0.0220873	0.751411
GO:0009057	macromolecule catabolism	101	0.505385	0.221391	0.135502	0.0568604	0.0235606	0.0234986	0.639194
GO:0009792	embryonic development (sensu Metazoa)	104	0.282051	0.157186	0.175935	0.0661082	0.0277805	0.0263208	0.660071
GO:0044262	cellular carbohydrate metabolism	104	0.0890394	0.0403959	0.0674181	0.0337847	0.0227714	0.0189635	0.614035
GO:0045892	negative regulation of transcription, DNA-dependent	104	0.71	0.482946	0.306803	0.0799181	0.0269593	0.0242826	0.698708
GO:0051246	regulation of protein metabolism	104	0.526667	0.06159	0.0741304	0.0585622	0.0372524	0.0262729	0.682773
GO:0045321	immune cell activation	105	0.506667	0.381542	0.34537	0.215893	0.0609696	0.0289003	0.793198
GO:0050790	regulation of enzyme activity	105	0.29	0.239758	0.238013	0.106497	0.0578698	0.0295427	0.76384
GO:0001775	cell activation	106	0.84	0.416017	0.504769	0.186584	0.0781586	0.0298833	0.821086
GO:0007276	gametogenesis	106	0.44	0.251929	0.15172	0.0324056	0.0222163	0.0208534	0.604808
GO:0045944	positive regulation of transcription from RNA polymerase II promoter	110	0.65	0.510489	0.466287	0.182806	0.134038	0.0311435	0.819439
GO:0000904	cellular morphogenesis during differentiation	111	0.866667	0.509747	0.354631	0.0626459	0.0254614	0.0284088	0.620578
GO:0019226	transmission of nerve impulse	112	0.633333	0.319247	0.275141	0.136968	0.0304022	0.0225301	0.735827
GO:0030097	hemopoiesis	112	0.334091	0.172213	0.0931695	0.0663951	0.0410162	0.0311062	0.685179
GO:0048598	embryonic morphogenesis	112	0.219167	0.133476	0.104271	0.0491254	0.0240254	0.0204938	0.67908
GO:0031175	neurite development	113	0.575	0.295639	0.286114	0.0792188	0.0262708	0.0236021	0.587303
GO:0050793	regulation of development	115	0.258889	0.203813	0.145402	0.0593581	0.0360307	0.0287115	0.685696
GO:0042592	homeostasis	116	0.553333	0.273702	0.215554	0.0565964	0.0296716	0.0254563	0.663964
GO:0007389	pattern specification	118	0.583333	0.427535	0.26567	0.0840214	0.0342119	0.0274196	0.690233
GO:0007167	enzyme linked receptor protein signaling pathway	123	0.75	0.466941	0.286817	0.13096	0.0733529	0.0301848	0.749491
GO:0019953	sexual reproduction	124	0.31746	0.118008	0.0991025	0.0580443	0.0208424	0.0231691	0.53436
GO:0030001	metal ion transport	124	0.733333	0.395028	0.416701	0.0674304	0.0282025	0.0212506	0.717121
GO:0009611	response to wounding	125	0.455556	0.282147	0.209211	0.104455	0.0431398	0.0336138	0.742502
GO:0048534	hemopoietic or lymphoid organ development	125	0.75	0.586137	0.260336	0.0959566	0.0448271	0.0320013	0.730618
GO:0006605	protein targeting	127	0.507692	0.169506	0.0618267	0.0407171	0.0245478	0.0255302	0.586906
GO:0001501	skeletal development	131	0.733333	0.405586	0.272991	0.122	0.0350376	0.0319395	0.686969
GO:0006118	electron transport	132	0.678431	0.338887	0.298741	0.038669	0.0260857	0.0188298	0.668075
GO:0016481	negative regulation of transcription	132	0.688889	0.670856	0.304017	0.0936296	0.0437017	0.0310526	0.739885
GO:0007243	protein kinase cascade	133	0.716667	0.47292	0.26272	0.161256	0.0746937	0.0332591	0.747396
GO:0016070	RNA metabolism	133	0.766667	0.655515	0.471289	0.211726	0.0538926	0.0425018	0.787212
GO:0045893	positive regulation of transcription, DNA-dependent	133	0.866667	0.519589	0.397787	0.308184	0.114245	0.0359771	0.832439
GO:0006519	amino acid and derivative metabolism	136	0.444093	0.119282	0.075793	0.0720109	0.0431992	0.0299259	0.681914
GO:0045934	negative regulation of nucleobase, nucleoside, nucleotide and nucleic acid metabolism	137	0.75	0.567227	0.22583	0.10376	0.0629685	0.0398318	0.770904
GO:0048666	neuron development	137	0.428571	0.241195	0.178922	0.0499682	0.0319511	0.0307379	0.645736
GO:0005975	carbohydrate metabolism	139	0.530296	0.175019	0.172007	0.0423718	0.0313802	0.0251962	0.650359
GO:0051239	regulation of organismal physiological process	139	0.405	0.343609	0.2384	0.0773983	0.049984	0.0363975	0.691613
GO:0009613	response to pest, pathogen or parasite	143	0.65	0.703322	0.494495	0.146483	0.0496976	0.0348766	0.770078
GO:0016192	vesicle-mediated transport	149	0.9	0.781656	0.700824	0.305899	0.064483	0.039462	0.787455
GO:0000003	reproduction	152	0.26	0.23169	0.152716	0.0302181	0.0300243	0.029244	0.559445
GO:0007610	behavior	152	0.65	0.327998	0.101888	0.0685938	0.0356356	0.0328333	0.61747
GO:0031324	negative regulation of cellular metabolism	153	0.84	0.559155	0.217783	0.0793638	0.053525	0.0332771	0.702243
GO:0044248	cellular catabolism	156	0.9	0.458073	0.166601	0.0765297	0.0348616	0.0296705	0.675418
GO:0051707	response to other organism	156	0.568182	0.418267	0.438879	0.118554	0.0551677	0.0365581	0.766148
GO:0007267	cell-cell signaling	159	0.616667	0.592508	0.272149	0.0940151	0.0342763	0.0319842	0.685466
GO:0009308	amine metabolism	159	0.356667	0.113518	0.0925318	0.0397277	0.0343475	0.0281674	0.642563
GO:0045935	positive regulation of nucleobase, nucleoside, nucleotide and nucleic acid metabolism	161	0.8	0.547068	0.555799	0.259465	0.0903918	0.048576	0.819996
GO:0045941	positive regulation of transcription	161	0.7	0.515628	0.505802	0.244035	0.145496	0.0428151	0.818623
GO:0006807	nitrogen compound metabolism	166	0.359286	0.12923	0.130089	0.0769339	0.0354736	0.0278483	0.647889
GO:0009888	tissue development	168	0.393571	0.195701	0.179148	0.0892149	0.0454213	0.0402291	0.676667
GO:0009892	negative regulation of metabolism	168	1	0.261056	0.173554	0.0833171	0.0576771	0.0365267	0.688596
GO:0042221	response to chemical stimulus	169	0.534722	0.13387	0.102761	0.0360569	0.0224361	0.0232165	0.604032
GO:0030182	neuron differentiation	172	0.573333	0.329179	0.234837	0.0828458	0.0416688	0.0365582	0.674471
GO:0042127	regulation of cell proliferation	172	0.866667	0.398075	0.163207	0.140346	0.0655798	0.0425614	0.710097
GO:0016477	cell migration	175	0.766667	0.354475	0.191908	0.11096	0.0538786	0.0419269	0.700619
GO:0006812	cation transport	176	0.9	0.606939	0.39662	0.0850981	0.0373995	0.0314024	0.702755
GO:0007010	cytoskeleton organization and biogenesis	176	0.84	0.403491	0.25365	0.125025	0.0447428	0.0395485	0.68005
GO:0009605	response to external stimulus	176	0.424848	0.209764	0.207725	0.108527	0.052076	0.0421302	0.697143
GO:0009056	catabolism	181	0.733333	0.308302	0.136257	0.0632666	0.0412258	0.0334276	0.6481
GO:0007049	cell cycle	183	0.8	0.665503	0.376103	0.245388	0.0755229	0.0456706	0.773887
GO:0007155	cell adhesion	184	0.695238	0.364037	0.222131	0.136732	0.0663026	0.0331198	0.726999
GO:0006091	generation of precursor metabolites and energy	190	0.8	0.381284	0.206631	0.0456823	0.0368228	0.0288478	0.656964
GO:0006259	DNA metabolism	196	0.8	0.738046	0.485607	0.278768	0.086573	0.0501455	0.789368
GO:0044255	cellular lipid metabolism	196	0.9	0.67516	0.564311	0.14897	0.0448762	0.0336813	0.749877
GO:0006082	organic acid metabolism	200	0.633333	0.219214	0.171488	0.0787058	0.0428303	0.0346208	0.680039
GO:0019752	carboxylic acid metabolism	200	0.64	0.227559	0.161662	0.0920877	0.0378579	0.0337197	0.631128
GO:0031325	positive regulation of cellular metabolism	200	0.866667	0.596543	0.506884	0.244575	0.0921348	0.0494469	0.771266
GO:0048699	neurogenesis	200	0.416667	0.298767	0.251881	0.125478	0.0540555	0.0439086	0.683837
GO:0006928	cell motility	206	0.766667	0.278305	0.162334	0.0976949	0.0644657	0.0505684	0.673342
GO:0009893	positive regulation of metabolism	206	0.65	0.489572	0.467263	0.220845	0.0852744	0.0542383	0.761394
GO:0051674	localization of cell	206	0.716667	0.477731	0.239503	0.133416	0.0619294	0.0501971	0.704695
GO:0006886	intracellular protein transport	207	0.833333	0.472212	0.385085	0.11097	0.0650736	0.0429844	0.713249
GO:0040011	locomotion	209	0.59	0.382381	0.288517	0.115141	0.0678529	0.0498047	0.715515
GO:0000902	cellular morphogenesis	215	0.9	0.568666	0.350915	0.12999	0.061398	0.0487141	0.703372
GO:0006468	protein amino acid phosphorylation	218	0.339091	0.171321	0.159827	0.129585	0.0544013	0.0473486	0.69129
GO:0042981	regulation of apoptosis	218	0.9	0.76993	0.571907	0.170196	0.0735773	0.0551718	0.713628
GO:0048468	cell development	220	0.7	0.450381	0.267914	0.0822594	0.0499616	0.0488368	0.649246
GO:0043067	regulation of programmed cell death	221	1	0.790521	0.659512	0.177593	0.0864595	0.0556537	0.733694
GO:0015031	protein transport	223	0.866667	0.536511	0.432415	0.115781	0.0621339	0.04537	0.703393
GO:0009790	embryonic development	227	0.486667	0.226895	0.163633	0.105187	0.057337	0.0456367	0.685366
GO:0006811	ion transport	232	0.9	0.864368	0.815769	0.132017	0.056354	0.0358728	0.773767
GO:0006357	regulation of transcription from RNA polymerase II promoter	233	0.406667	0.33877	0.310706	0.220833	0.125361	0.056446	0.800232
GO:0006629	lipid metabolism	234	0.733333	0.36342	0.436869	0.0829102	0.0426702	0.0340043	0.687364
GO:0016310	phosphorylation	234	0.368908	0.230658	0.171679	0.133833	0.0653003	0.049674	0.687673
GO:0009628	response to abiotic stimulus	237	0.514286	0.129937	0.121748	0.0624115	0.0372062	0.0354969	0.602675
GO:0045184	establishment of protein localization	238	0.7	0.597856	0.355628	0.130715	0.068618	0.0499019	0.697549
GO:0006508	proteolysis	240	0.485714	0.217682	0.0918555	0.0553122	0.0446299	0.0355384	0.648542
GO:0008283	cell proliferation	251	0.566667	0.373718	0.20318	0.125284	0.0808448	0.0615593	0.688161
GO:0006955	immune response	254	0.9	0.654911	0.56741	0.230526	0.0690274	0.052348	0.756956
GO:0006915	apoptosis	260	1	0.8	0.661988	0.217877	0.0920528	0.0631508	0.720331
GO:0008104	protein localization	260	0.9	0.518174	0.450018	0.0993063	0.0565887	0.0556243	0.639136
GO:0006366	transcription from RNA polymerase II promoter	268	0.7	0.428183	0.425726	0.266858	0.12337	0.0628096	0.78535
GO:0012501	programmed cell death	268	1	0.797062	0.584685	0.209262	0.0953397	0.0702169	0.741137
GO:0006952	defense response	277	0.9	0.502594	0.496351	0.256699	0.0930827	0.0598024	0.752238
GO:0008219	cell death	281	1	0.813689	0.589326	0.239813	0.106033	0.0672338	0.728269
GO:0046907	intracellular transport	286	1	0.624942	0.286155	0.125136	0.0797085	0.059674	0.694394
GO:0006793	phosphorus metabolism	287	0.253333	0.155176	0.149567	0.123941	0.0618761	0.059652	0.63561
GO:0006796	phosphate metabolism	287	0.278889	0.179359	0.15888	0.113163	0.0700159	0.0596093	0.657288
GO:0016265	death	288	0.9	0.803875	0.608022	0.214253	0.0975052	0.0687739	0.737388
GO:0051649	establishment of cellular localization	289	1	0.649056	0.310753	0.126901	0.0834675	0.0628116	0.696982
GO:0051641	cellular localization	292	1	0.544507	0.346393	0.121832	0.0773191	0.0601405	0.672912
GO:0006412	protein biosynthesis	297	0.351111	0.262664	0.179896	0.0900989	0.0688643	0.0569981	0.676378

## Sheet: ES (Interpro)
GO	GO_Description	Gene_count	p01r	p10r	p20r	p50r	p80r	p100r	auc
GO:0000018	regulation of DNA recombination	3	0.00073865	0.00073865	0.00073865	0.00073865	0.00039545	0.00045155	0.280724
GO:0000084	S phase of mitotic cell cycle	3	0.500266	0.500266	0.500266	0.500266	0.00078865	0.00091925	0.618231
GO:0000086	G2/M transition of mitotic cell cycle	3	0.0003505	0.0003505	0.0003505	0.0003505	0.0003674	0.00042395	0.0890853
GO:0000089	mitotic metaphase	3	0.50046	0.50046	0.50046	0.50046	0.0015301	0.0017969	0.79107
GO:0000098	sulfur amino acid catabolism	3	0.50173	0.50173	0.50173	0.50173	0.0033947	0.0038091	0.941113
GO:0000103	sulfate assimilation	3	0.0013489	0.0013489	0.0013489	0.0013489	0.0006311	0.00071255	0.57232
GO:0000209	protein polyubiquitination	3	0.0008454	0.0008454	0.0008454	0.0008454	0.00094655	0.00104215	0.609638
GO:0000320	re-entry into mitotic cell cycle	3	0.00031425	0.00031425	0.00031425	0.00031425	0.00036485	0.00042095	0.0490671
GO:0000578	embryonic axis specification	3	0.00173025	0.00173025	0.00173025	0.00173025	0.0007542	0.0008923	0.539878
GO:0001101	response to acid	3	0.50018	0.50018	0.50018	0.50018	0.500287	0.500359	0.609428
GO:0001539	ciliary or flagellar motility	3	0.00750255	0.00750255	0.00750255	0.00750255	0.0075349	0.0076328	0.750526
GO:0001553	luteinization	3	0.0003773	0.0003773	0.0003773	0.0003773	0.0003648	0.00042085	0.103009
GO:0001578	microtubule bundle formation	3	1	1	1	1	0.500514	0.500642	0.857569
GO:0001667	ameboidal cell migration	3	0.00094055	0.00094055	0.00094055	0.00094055	0.00047295	0.00053955	0.412949
GO:0001675	acrosome formation	3	0.0008203	0.0008203	0.0008203	0.0008203	0.00064835	0.0007414	0.535143
GO:0001802	type III hypersensitivity	3	0.00084275	0.00084275	0.00084275	0.00084275	0.0009488	0.001024	0.526024
GO:0001803	regulation of type III hypersensitivity	3	0.00085355	0.00085355	0.00085355	0.00085355	0.0009629	0.0010382	0.525603
GO:0001805	positive regulation of type III hypersensitivity	3	0.00093475	0.00093475	0.00093475	0.00093475	0.0010383	0.00111185	0.541035
GO:0001833	inner cell mass cell proliferation	3	0.00073895	0.00073895	0.00073895	0.00073895	0.00086	0.00097705	0.602869
GO:0001835	blastocyst hatching	3	0.500316	0.500316	0.500316	0.500316	0.500316	0.500316	0.754762
GO:0001895	retinal homeostasis	3	0.00052885	0.00052885	0.00052885	0.00052885	0.0006636	0.00076	0.46377
GO:0001911	negative regulation of immune cell mediated cytotoxicity	3	0.500164	0.500164	0.500164	0.500164	0.500263	0.500329	0.572847
GO:0001945	lymph vessel development	3	0.500215	0.500215	0.500215	0.500215	0.00126	0.00152055	0.611953
GO:0001978	baroreceptor feedback regulation of blood pressure	3	0.50014	0.50014	0.50014	0.50014	0.500224	0.50028	0.500737
GO:0002016	renin-angiotensin regulation of body fluid levels	3	0.00042015	0.00042015	0.00042015	0.00042015	0.00056325	0.00066245	0.302259
GO:0002035	brain renin-angiotensin system	3	0.00072235	0.00072235	0.00072235	0.00072235	0.0008221	0.00088885	0.460929
GO:0005980	glycogen catabolism	3	0.0003694	0.0003694	0.0003694	0.0003694	0.0004704	0.0005458	0.234568
GO:0006012	galactose metabolism	3	1	1	1	1	1	1	0.95679
GO:0006081	aldehyde metabolism	3	0.500477	0.500477	0.500477	0.500477	0.00108195	0.00123295	0.754489
GO:0006109	regulation of carbohydrate metabolism	3	0.00045315	0.00045315	0.00045315	0.00045315	0.0005899	0.0006948	0.332737
GO:0006120	mitochondrial electron transport, NADH to ubiquinone	3	0.500428	0.500428	0.500428	0.500428	0.500428	0.500428	0.815727
GO:0006213	pyrimidine nucleoside metabolism	3	0.500801	0.500801	0.500801	0.500801	0.00125515	0.0013685	0.789387
GO:0006268	DNA unwinding during replication	3	0.00198085	0.00198085	0.00198085	0.00198085	0.00198085	0.00198085	0.791649
GO:0006287	base-excision repair, gap-filling	3	0.500576	0.500576	0.500576	0.500576	0.00150995	0.0017429	0.81257
GO:0006290	pyrimidine dimer repair	3	0.0017455	0.0017455	0.0017455	0.0017455	0.00182515	0.0022123	0.69946
GO:0006354	RNA elongation	3	0.500176	0.500176	0.500176	0.500176	0.00161055	0.00196795	0.55538
GO:0006381	mRNA editing	3	0.500172	0.500172	0.500172	0.500172	0.0007505	0.00089485	0.485971
GO:0006400	tRNA modification	3	1	1	1	1	1	1	0.727764
GO:0006422	aspartyl-tRNA aminoacylation	3	0.50014	0.50014	0.50014	0.50014	0.500224	0.50028	0.49993
GO:0006481	C-terminal protein amino acid methylation	3	0.0008807	0.0008807	0.0008807	0.0008807	0.00052595	0.00060475	0.439745
GO:0006559	L-phenylalanine catabolism	3	0.00136465	0.00136465	0.00136465	0.00136465	0.00146475	0.0015609	0.677118
GO:0006560	proline metabolism	3	0.500364	0.500364	0.500364	0.500364	0.500364	0.500364	0.78837
GO:0006568	tryptophan metabolism	3	1	1	1	1	0.500656	0.50082	0.87998
GO:0006598	polyamine catabolism	3	0.0017254	0.0017254	0.0017254	0.0017254	0.00142665	0.00160935	0.801803
GO:0006613	cotranslational protein targeting to membrane	3	0.500829	0.500829	0.500829	0.500829	0.0012104	0.0013056	0.764625
GO:0006625	protein targeting to peroxisome	3	0.00053965	0.00053965	0.00053965	0.00053965	0.0006564	0.0007529	0.466751
GO:0006688	glycosphingolipid biosynthesis	3	0.0023569	0.0023569	0.0023569	0.0023569	0.0026993	0.00299445	0.894711
GO:0006689	ganglioside catabolism	3	1	1	1	1	1	1	0.957287
GO:0006721	terpenoid metabolism	3	0.500172	0.500172	0.500172	0.500172	0.00039665	0.00045275	0.33186
GO:0006779	porphyrin biosynthesis	3	1	1	1	1	0.500835	0.501044	0.901796
GO:0006783	heme biosynthesis	3	1	1	1	1	0.501263	0.501577	0.926803
GO:0006791	sulfur utilization	3	0.251613	0.251613	0.251613	0.251613	0.252576	0.253215	0.961209
GO:0006809	nitric oxide biosynthesis	3	0.501506	0.501506	0.501506	0.501506	0.00318455	0.00360245	0.937465
GO:0006817	phosphate transport	3	1	1	1	1	1	1	0.954896
GO:0006839	mitochondrial transport	3	0.00070255	0.00070255	0.00070255	0.00070255	0.0007324	0.00083005	0.55773
GO:0006882	zinc ion homeostasis	3	0.0020232	0.0020232	0.0020232	0.0020232	0.00164445	0.0019383	0.795455
GO:0006883	sodium ion homeostasis	3	0.00046405	0.00046405	0.00046405	0.00046405	0.00058665	0.00067625	0.389696
GO:0006888	ER to Golgi vesicle-mediated transport	3	0.0004242	0.0004242	0.0004242	0.0004242	0.00044035	0.00051495	0.193989
GO:0006893	Golgi to plasma membrane transport	3
GO:0006904	vesicle docking during exocytosis	3	0.500371	0.500371	0.500371	0.500371	0.500371	0.500371	0.789569
GO:0006906	vesicle fusion	3	0.00039285	0.00039285	0.00039285	0.00039285	0.00039285	0.00039285	0.281606
GO:0006927	transformed cell apoptosis	3	0.0013525	0.0013525	0.0013525	0.0013525	0.0015778	0.00172785	0.774902
GO:0006972	hyperosmotic response	3	0.00059875	0.00059875	0.00059875	0.00059875	0.0006723	0.00074185	0.449635
GO:0007030	Golgi organization and biogenesis	3	0.00097395	0.00097395	0.00097395	0.00097395	0.00097395	0.00097395	0.622991
GO:0007032	endosome organization and biogenesis	3	0.00104995	0.00104995	0.00104995	0.00104995	0.0011749	0.0012876	0.679047
GO:0007041	lysosomal transport	3	0.0004206	0.0004206	0.0004206	0.0004206	0.0005077	0.0005844	0.309098
GO:0007089	traversing start control point of mitotic cell cycle	3	0.500271	0.500271	0.500271	0.500271	0.500271	0.500271	0.719138
GO:0007091	mitotic metaphase/anaphase transition	3	0.500394	0.500394	0.500394	0.500394	0.00066715	0.0007354	0.606271
GO:0007095	mitotic G2 checkpoint	3	0.0004287	0.0004287	0.0004287	0.0004287	0.00053045	0.0006004	0.323653
GO:0007128	meiotic prophase I	3	0.00085715	0.00085715	0.00085715	0.00085715	0.00085715	0.00085715	0.589185
GO:0007131	meiotic recombination	3	0.00176915	0.00176915	0.00176915	0.00176915	0.00185705	0.00215525	0.829721
GO:0007199	G-protein signaling, coupled to cGMP nucleotide second messenger	3	0.250464	0.250464	0.250464	0.250464	0.250742	0.250927	0.848029
GO:0007213	acetylcholine receptor signaling, muscarinic pathway	3	0.00086525	0.00086525	0.00086525	0.00086525	0.000366	0.0004221	0.207667
GO:0007250	activation of NF-kappaB-inducing kinase	3	0.00061265	0.00061265	0.00061265	0.00061265	0.00061265	0.00061265	0.526524
GO:0007262	STAT protein nuclear translocation	3	0.00032105	0.00032105	0.00032105	0.00032105	0.00036915	0.00042525	0.0666386
GO:0007341	penetration of zona pellucida	3	0.501639	0.501639	0.501639	0.501639	0.500687	0.500859	0.884926
GO:0007350	blastoderm segmentation	3	0.00142735	0.00142735	0.00142735	0.00142735	0.0007207	0.00080065	0.624053
GO:0007351	regional subdivision	3	0.00104325	0.00104325	0.00104325	0.00104325	0.00073675	0.0008676	0.52634
GO:0007386	compartment specification	3	0.50019	0.50019	0.50019	0.50019	0.00048855	0.00056325	0.433291
GO:0007412	axon target recognition	3	0.501672	0.501672	0.501672	0.501672	0.00471175	0.00471175	0.956159
GO:0007435	salivary gland morphogenesis	3	0.0004211	0.0004211	0.0004211	0.0004211	0.00051045	0.00059345	0.296121
GO:0007468	regulation of rhodopsin gene activity	3	0.500217	0.500217	0.500217	0.500217	0.00077255	0.0009113	0.565166
GO:0007520	myoblast fusion	3	0.0005939	0.0005939	0.0005939	0.0005939	0.0003653	0.0004214	0.174418
[truncated: 1,643 more rows]

## Sheet: ES (Pfam)
GO	GO_Description	Gene_count	p01r	p10r	p20r	p50r	p80r	p100r	auc
[truncated: 1,726 more rows]

## Sheet: ES (MGI)
GO	GO_Description	Gene_count	p01r	p10r	p20r	p50r	p80r	p100r	auc
[truncated: 1,726 more rows]

[truncated: 6 more sheets: ES (bioMart), ES (Inparanoid), ES (OMIM), ES (Zhang et al), ES (Su et al), ES (SAGE)]
