# Supplementary material for: Integrative approaches to the prediction of protein functions based on the feature selection
Source: BMC Bioinformatics. 2009 Dec 31;10:455. doi: 10.1186/1471-2105-10-455 (PMC2813249; doi:10.1186/1471-2105-10-455)
Supplement: Additional file 3 — Prediction result of each GO term using the Relief method. The AUC values and regression model coefficients of the Relief method related to Table 1 are represented. [file 1471-2105-10-455-S3.XLS]

## Sheet: glmSrelieff
GO_ID	GO_Description	Gene_count	AUC	interpro1_RelieffWeight	interpro0_RelieffWeight	pfam1_RelieffWeight	pfam0_RelieffWeight	ppi1_RelieffWeight	ppi0_RelieffWeight	mgi1_RelieffWeight	mgi0_RelieffWeight	phylogenetic_bioMart1_RelieffWeight	phylogenetic_bioMart0_RelieffWeight	phylogenetic_inparanoid1_RelieffWeight	phylogenetic_inparanoid0_RelieffWeight	omim1_RelieffWeight	omim0_RelieffWeight	zhang1_RelieffWeight	zhang0_RelieffWeight	su1_RelieffWeight	su0_RelieffWeight	sage1_RelieffWeight	sage0_RelieffWeight
GO:0000018	regulation of DNA recombination	3	0.508406	0.5	0.135471	0.5	0.139712	0.49842	0.0850919	0.309675	0.0191446	0.356043	0.275545	0.307457	0.33428	0	0.00195289	0.066	0.182327	0.4735	0.0699922	0.0075	0.0576897
GO:0000084	S phase of mitotic cell cycle	3	0.604977	0.006	0.107125	0.006	0.110449	-0.000319127	0.0401345	0.0317413	0.00980139	0.302864	0.151142	0.186112	0.143145	0.000195556	0.0719608	0.042	0.107499	0.476996	0.0336262	0.022	0.13028
GO:0000086	G2/M transition of mitotic cell cycle	3	0.208069	0.01477	0.112759	0.02	0.0817731	1.72331e-05	0.0331327	0.0888155	0.0742495	0.347697	0.226848	0.316935	0.169512	0.00112426	0.000296627	0.102	0.23862	0.0422697	0.0799434	0.004	0.111715
GO:0000089	mitotic metaphase	3	0.722994	0.004	0.112202	0.004	0.128708	0.00016789	0.0340994	0.034	0.0193569	0.288927	0.19145	0.177992	0.159695	0.00046875	0.00168056	0.51	0.186796	0.495	0.0689799	0.4995	0.043403
GO:0000098	sulfur amino acid catabolism	3	0.430103	0	0.132446	0.0842483	0.0635419	0.0179623	0.0321559	0	0.251918	0.304676	0.0290577	0.414698	0.074712	0.00161265	0.03	0.0653521	0.0816148	0.4695	0.0735491	0.018	0.0356542
GO:0000103	sulfate assimilation	3	0.71856	0	0.107322	0	0.118256	0	0.0299104	0.00712	0.0179798	0.343043	0.140704	0.199802	0.15326	0.00100826	0.00127273	0.47	0.0987641	0.506	0.074194	0.014	0.0280473
GO:0000209	protein polyubiquitination	3	0.719817	0.006	0.135722	0.006	0.143796	4.83854e-06	0.0198866	0.0109867	0.0310884	0.348795	0.141704	0.215012	0.149763	0.000138889	0.00064	0.031	0.0800108	0.0695	0.0684149	0.0045	0.0392424
GO:0000320	re-entry into mitotic cell cycle	3	0.792296	0.509145	0.113758	0.51	0.110005	0.00121235	0.115071	0.0483156	0.0671753	0.265273	0.183993	0.205803	0.160865	0	0.00217854	0.067	0.127953	0.14	0.161183	0.092	0.159052
GO:0000578	embryonic axis specification	3	0.525682	0.00288889	0.121078	0.002	0.136917	1.61393e-05	0.0187168	0.174567	0.0757763	0.33962	0.133324	0.250438	0.135642	0	0.000639463	0.073	0.0992027	0.043	0.0611613	0.015	0.0290674
GO:0001101	response to acid	3	0.559108	0.5	0.120694	0.5	0.136902	0.5	0.0273358	0.0332778	0.022688	0.378669	0.204506	0.292146	0.130495	0.0018843	0.00112245	0.472	0.101554	0.4565	0.0922709	0.0215	0.0418003
GO:0001539	ciliary or flagellar motility	3	0.130064	0.01208	0.12086	0	0.139972	0.0205277	0.0135673	0.0279461	0.301026	0.132787	0.181559	0.260367	0.135086	0.00109091	0.0308513	0.0433806	0.07019	0.063	0.0656716	0.022	0.0365002
GO:0001553	luteinization	3	0.764628	0.00504	0.0932197	0.002875	0.104006	4.71581e-05	0.150487	0.0921837	0.105581	0.328107	0.134022	0.302799	0.17023	0	0.00371142	0.0235	0.0865471	0.061	0.0651554	0.026	0.0276232
GO:0001578	microtubule bundle formation	3	0.66799	0	0.124738	0.0726736	0.0668635	9.07466e-06	0.0207964	0.0478025	0.120179	0.340611	0.169914	0.257293	0.147176	0.00133782	0.036	0.4375	0.245887	0.0515	0.0655933	0.0405	0.0727302
GO:0001667	ameboidal cell migration	3	0.555136	0.0235	0.114488	0.084	0.139957	4.68775e-05	0.141776	0.0275143	0.0849595	0.349168	0.168176	0.200754	0.19746	0	0.00429309	0.0953436	0.0316012	0.5265	0.0798112	0.0655	0.298217
GO:0001675	acrosome formation	3	0.140588	0.00345833	0.133708	0.002	0.144452	1.05671e-05	0.0330231	0.0277812	0.0174327	0.364229	0.125223	0.268197	0.0921547	0	0.0817434	0.142	0.0443047	0.0705417	0.0513509	0.445	0.042134
GO:0001802	type III hypersensitivity	3	0.428846	0.364286	0.107137	0.498	0.124569	0.000104849	0.0230218	0.217278	0.0527062	0.40698	0.106941	0.369199	0.116251	0	0.00219388	0.147439	0	0.0345	0.0634034	0.493	0.0492014
GO:0001803	regulation of type III hypersensitivity	3	0.439237	0.00625	0.0974218	0.005	0.127622	0.00393361	0.0355913	0.0516837	0.0353258	0.409816	0.106208	0.267833	0.102518	0.000373702	0.00371429	0.163176	0.024	0.028	0.0657973	0.0315	0.0582079
GO:0001805	positive regulation of type III hypersensitivity	3	0.220876	0.358286	0.104218	0.492	0.12441	0.00369396	0.0276079	0.217889	0.0525605	0.451276	0.117326	0.379184	0.112213	0	0.00505676	0.151539	0	0.0545	0.0610016	0.492	0.0410344
GO:0001833	inner cell mass cell proliferation	3	0.693143	0.00225	0.137432	0.001	0.148796	0	0.0337816	0.462111	0.0338949	0.298611	0.206094	0.239027	0.162562	0.0011716	0.0017551	0.114284	0.0649723	0.439	0.0625798	0.0505	0.158853
GO:0001835	blastocyst hatching	3	0.311226	-1.0018e-17	0.124652	0.0744012	0.0634577	1.05987e-05	0.0437583	0.0608683	0.0772674	0.253176	0.186222	0.199924	0.15589	0.00141667	0.0690864	0.0235	0.317758	0.0695	0.0932513	0.046	0.0245197
GO:0001895	retinal homeostasis	3	0.396942	0.00152	0.112914	0.001	0.133933	0	0.0307927	0.03675	0.0399862	0.469061	0.240047	0.374961	0.188876	0.502383	0.023975	0.115979	0.0911191	0.039	0.0942577	0.034	0.0363761
GO:0001911	negative regulation of immune cell mediated cytotoxicity	3	0.67226	0.4985	0.122109	0.5	0.127481	0	0.0304401	0.0251348	0	0.558914	0.191534	0.24808	0.0559302	0.0779668	0.0722315	0.086	0.188719	0.0269733	0.0321992	0.006	0.0136116
GO:0001945	lymph vessel development	3	0.359081	0.008	0.115074	0	0.145272	-9.99499e-20	0.026382	0.0258283	0.288904	0.240688	0.202116	0.250249	0.155097	0.00325	9.375e-05	0.528453	0.0738867	0.449	0.0706492	0.008	0.0504838
GO:0001978	baroreceptor feedback regulation of blood pressure	3	0.653362	0.4515	0.202494	0.502	0.732398	0	0.0363292	0.493	0.025332	0.321423	0.14116	0.311434	0.187051	0	0.00324277	0.056	0.0724847	0.1145	0.154218	0.012	0.0235657
GO:0002016	renin-angiotensin regulation of body fluid levels	3	0.348822	0.009375	0.11957	0.021	0.289335	1.11808e-19	0.153557	0.0346111	0.0601761	0.597842	0.126837	0.513464	0.0865851	0.002	0.0104209	0.042	0.092635	0.054	0.0814426	0.016	0.0297482
GO:0002035	brain renin-angiotensin system	3	0.582241	0.091	0.207253	0.142	0.750522	-1.60288e-16	0.0291482	0.197556	0.0227958	0.398665	0.13326	0.307155	0.0463902	0.00328698	0.0821603	0.011	0.125887	0.05	0.0809833	0.0281014	0.0159895
GO:0005980	glycogen catabolism	3	0.296763	0.0225	0.0803597	0.148686	0.0471722	0	0.027945	0.115828	0.21233	0.0808889	0.151561	0.199943	0.205647	0.000283951	0.069702	0.45	0.0999963	0.0921252	0.0535241	0.467	0.0722058
GO:0006012	galactose metabolism	3	0.624106	0	0.136359	0.0729271	0.0803165	0.000378481	0.0441125	0.0102227	0.182041	0.115008	0.197992	0.245264	0.255414	0.00288057	0.034	0.488859	0.0552257	0.0930059	0.0591503	0.0971891	0.0355303
GO:0006081	aldehyde metabolism	3	0.563212	0.0005	0.133433	0	0.13951	0	0.0335691	0.00947021	0.01353	0.329646	0.183406	0.278575	0.109815	0.000668367	0.036	0.06	0.0770904	0.4845	0.0603355	0.052	0.0278154
GO:0006109	regulation of carbohydrate metabolism	3	0.566322	0.579389	0.14326	0.5765	0.394191	0	0.0342407	0.047	0.0186642	0.346347	0.131882	0.271924	0.16001	0.00052071	0.000495868	0.06	0.054739	0.1025	0.14783	0.012	0.0340239
GO:0006120	mitochondrial electron transport, NADH to ubiquinone	3	0.953535	0	0.1321	0.0672195	0.0705152	-3.34747e-19	0.0296299	0.00915902	0.208285	0.15328	0.232065	0.254945	0.237149	0.00112	0.00405701	0.064	0.0813956	0.4935	0.0838692	0.0185	0.0236058
GO:0006213	pyrimidine nucleoside metabolism	3	0.622518	0.000125	0.140912	0	0.165612	0.000583149	0.0197668	0	0.0255084	0.312781	0.0594846	0.275994	0.0942155	0.000805556	0.0918598	0.0945	0.0601795	0.0560919	0.0587173	0.04	0.0326183
GO:0006268	DNA unwinding during replication	3	0.37596	0	0.132415	0.0822446	0.0629686	-1.14383e-18	0.0628675	0.0113919	0.222077	0.0621694	0.138384	0.193298	0.139651	0.00214449	0.078124	0.097	0.0445411	0.0871533	0.053661	0.02	0.0376579
GO:0006287	base-excision repair, gap-filling	3	0.357294	0	0.124475	0	0.12044	0.509727	0.00178655	0.0143187	0.258444	0.0713022	0.150251	0.317385	0.175613	0.0017229	0.012	0.139661	0.4075	0.05	0.0515262	0.485	0.0325733
GO:0006290	pyrimidine dimer repair	3	0.574001	0.008	0.151525	0	0.160137	1.49335e-06	0.0517599	0.0375	0.0209313	0.460549	0.163013	0.422944	0.304123	0	0.00164523	0.066	0.154005	0.116	0.114098	0.0515	0.077663
GO:0006354	RNA elongation	3	0.449365	0	0.106649	0.0639816	0.0559071	0.0151303	0.0214198	0	0.221269	0.136155	0.0808549	0.194558	0.133107	0.0036553	0.074	0.193049	0.142	0	0.0957554	0.05	0.0345125
GO:0006381	mRNA editing	3	0.387014	0.5	0.121654	0.5	0.130328	0.5	0.0194894	0.025	0.0206338	0.293391	0.164421	0.213296	0.164136	0.00218	0.000643599	0.0775	0.172992	0.052	0.0587946	0.03	0.0326458
GO:0006400	tRNA modification	3	0.134167	0.500889	0.101153	0.5	0.115612	0	0.0276663	0.0120589	0.010129	0.334922	0.17836	0.326136	0.277549	0.00171094	0.016	0.018	0.0547285	0.0945	0.0573638	0.0315	0.040551
GO:0006422	aspartyl-tRNA aminoacylation	3	0.521048	0.498056	0.114537	0.5	0.120018	0.118357	0.0537598	0	0.0220714	0.290128	0.242731	0.233074	0.277931	0.00368554	0	0.06	0.186567	0.0825	0.0621494	0.032	0.0237839
GO:0006481	C-terminal protein amino acid methylation	3	0.146015	0.002	0.124461	0.0805879	0.0667784	4.71312e-06	0.045408	0.023696	0.182854	0.17779	0.145023	0.27258	0.213362	0.00305531	0.0818637	0.046	0.0363585	0.442278	0.156047	0.008	0.0323809
GO:0006559	L-phenylalanine catabolism	3	0.464191	0.00032	0.119199	0	0.13819	0.000193915	0.0459149	0.06525	0.0641166	0.320351	0.211088	0.226799	0.209652	0.000311111	0.00582716	0.046	0.110197	0.4675	0.0761042	0.483	0.0388308
GO:0006560	proline metabolism	3	0.631818	0.0005	0.114003	0.0572401	0.0713539	0.0168473	0.0354904	0	0.292887	0.139137	0.0863064	0.202449	0.126628	0.00297811	0.0722207	0.054	0.0661437	0.062	0.0328167	0.0631406	0.0175955
GO:0006568	tryptophan metabolism	3	0.666203	0.004	0.126204	0.0718155	0.0624937	0.013155	0.0112437	0.053625	0.0200988	0.331701	0.13398	0.300953	0.113292	0.000379259	0.10675	0	0.0803118	0.0704868	0.0412046	0.0075	0.0466041
GO:0006598	polyamine catabolism	3	0.658989	0.002	0.152236	0.002	0.16063	-4.11997e-19	0.014533	0.0146808	0.00895099	0.313082	0.210924	0.291712	0.239375	0.00161889	0.016	0.021	0.091996	0.031	0.0790077	0.005	0.0370232
GO:0006613	cotranslational protein targeting to membrane	3	0.540641	0.006	0.097153	0	0.10663	0.0006536	0.0287804	0.0182946	0	0.321643	0.218174	0.30062	0.218964	0.0027659	0.068	0	0.0491833	0.4755	0.0824136	0.024	0.0313017
GO:0006625	protein targeting to peroxisome	3	0.529455	0.0045	0.1008	0.006	0.107121	0.499769	0.0480636	0.0265926	0.1213	0.394202	0.202626	0.286541	0.197136	0.5	0.00543825	0.49	0.157646	0.4945	0.0467811	0.0355	0.0431978
GO:0006688	glycosphingolipid biosynthesis	3	0.829097	0.002	0.1206	0.002	0.124649	0.016328	0.012246	0.0178113	0.366238	0.291884	0.081026	0.339083	0.0875497	0.00505864	0.018	0.112696	0.0095	0.0774215	0.0350873	0.480803	0.0754057
GO:0006689	ganglioside catabolism	3	0.900516	0.5	0.144578	0.584755	0.0748641	0.0282155	0.0467492	0.417728	0.13253	0.327444	0.139921	0.38536	0.127184	0.00017301	0.0164028	0.113749	0	0.036	0.070727	0.035	0.0326874
GO:0006721	terpenoid metabolism	3	0.385425	0.0045	0.137748	0.004	0.146454	0	0.0279139	0.032303	0.00584164	0.424559	0.143224	0.167629	0.103476	0.00434422	0.026	0.0115	0.0624514	0.0525	0.0667638	0.054	0.057163
GO:0006779	porphyrin biosynthesis	3	0.491859	0	0.142974	0.0823203	0.0644419	0.0187532	0.0136982	0.01328	0.0212875	0.251876	0.211502	0.233911	0.206507	0.000768163	0.026	0.47581	0.0520211	0.028	0.0705569	0.002	0.0475905
GO:0006783	heme biosynthesis	3	0.418652	0	0.117899	0.0721726	0.0516214	0	0.0389322	0.025025	0.0318685	0.24586	0.185793	0.25353	0.237645	0.0018302	0.034	0.0155	0.0972474	0.541	0.0707244	0.012	0.0445887
GO:0006791	sulfur utilization	3	0.767673	0	0.128328	0	0.135592	0	0.0266152	0.0194854	0.00682358	0.326626	0.183002	0.187099	0.162858	0.000987654	0.0383163	0.4535	0.0902506	0.4885	0.0595049	0.04	0.0310277
GO:0006809	nitric oxide biosynthesis	3	0.810432	0	0.129667	0.14862	0	0.0015711	0.067861	0.0186377	0.268633	0.0776005	0.16357	0.188607	0.121863	0.00573249	0.0923369	0.056	0.103476	0.111629	0.0397588	0.058	0.039954
GO:0006817	phosphate transport	3	0.712867	0.5	0.0868038	0.0482494	0.0362159	0.0284388	0.00816754	0.00918944	0.260292	0.0635227	0.0340277	0.186437	0.122981	0.000851757	0.062	0.193624	0.042	0.006	0.065899	0.0365	0.0537195
GO:0006839	mitochondrial transport	3	0.328501	0.00866667	0.105108	0.008	0.123663	0	0.0253817	0.024	0.0198239	0.442799	0.095328	0.372521	0.0811332	0.001375	0.00027551	0.018	0.0867417	0.184	0.0794457	0.026	0.0425615
GO:0006882	zinc ion homeostasis	3	0.468891	0	0.129058	0	0.138463	0	0.0322558	0.024375	0.0310813	0.232987	0.182908	0.187538	0.153235	0	0.00191204	0.078	0.0465581	0.037	0.0624231	0.497	0.0321909
GO:0006883	sodium ion homeostasis	3	0.310696	0.006375	0.0927195	0.014	0.107564	0.000927598	0.0265762	0.01624	0.0380297	0.331252	0.15486	0.319608	0.101468	0.00015625	0.00131556	0.112	0.138554	0.107917	0.0295195	0.034	0.0277099
GO:0006888	ER to Golgi vesicle-mediated transport	3	0.528991	0.00283333	0.120061	0.002	0.13376	-2.48011e-19	0.00978586	0.0151569	0.0143285	0.293312	0.188538	0.248303	0.261315	0.00196875	0.00231854	0.0285	0.0925591	0.062	0.0700487	0.01	0.0516019
GO:0006893	Golgi to plasma membrane transport	3	0.846571	0	0.122431	0.129336	0	0.0198339	0.0290217	0.0084654	0.379078	0.0562593	0.107353	0.269362	0.189115	0.00261284	0.084	0.175762	0.098	0.036	0.192269	0.044	0.0455933
GO:0006904	vesicle docking during exocytosis	3	0.782566	0.00133333	0.149154	0.0876238	0.0807161	-2.94821e-05	0.0328539	0.0747933	0.135745	0.312525	0.162952	0.19874	0.060684	0	0.0680091	0.128735	0	0.488143	0.0538759	0.452	0.120403
GO:0006906	vesicle fusion	3	0.441058	0.000938776	0.127244	0.0015	0.147628	0.015386	0.0303124	0.0648506	0.288506	0.0998336	0.140426	0.431204	0.118258	0.0005	0.0161302	0.0463713	0.0412223	0.063	0.0734373	0.042	0.127191
GO:0006927	transformed cell apoptosis	3	0.577376	0.00325	0.112012	0.003	0.125104	0.000336064	0.052662	0.250687	0.0687511	0.367909	0.113807	0.327356	0.100721	0	0.00477445	0.032	0.0728797	0.046	0.0485994	0.052	0.0474972
GO:0006972	hyperosmotic response	3	0.467037	0.00720327	0.108202	0.00633333	0.0945806	3.1788e-06	0.0510293	0.01275	0.0297814	0.404935	0.147014	0.308881	0.0475011	0.000704082	0.0773802	0.0838138	0.054	0.0554823	0.023259	0.0245	0.0312187
GO:0007030	Golgi organization and biogenesis	3	0.496624	0.002	0.101131	0.0610317	0.0596587	0.0122363	0.0175725	0.0124	0.233786	0.169689	0.0601526	0.246728	0.0973833	0.00204938	0.0899155	0.082	0.116184	0.024	0.0246483	0.0392216	0.00701008
GO:0007032	endosome organization and biogenesis	3	0.57314	0.00622222	0.107538	0.002	0.115071	1.92413e-06	0.103267	0.0134224	0.00903404	0.220995	0.186435	0.168442	0.192884	0.00131201	0.0809339	0.0055	0.0694464	0.0583368	0.0252096	0.012	0.0313955
GO:0007041	lysosomal transport	3	0.618646	0.00322222	0.0882407	0.002	0.114718	-1.65002e-19	0.0282928	0.0164027	0.0296026	0.465934	0.221327	0.22524	0.0479541	0.036	0.00054	0.155466	0.0444286	0.462	0.0704294	0.0489169	0.0110282
GO:0007089	traversing start control point of mitotic cell cycle	3	0.310961	0.006	0.126846	0.0788425	0.0551881	0.0225031	0.0498044	0.01675	0.13023	0.367994	0.088231	0.311394	0.0913516	0.000204082	0.450673	0.128297	0.490472	0.048	0.0733599	0.021	0.020829
GO:0007091	mitotic metaphase/anaphase transition	3	0.601469	0.00645153	0.140805	0.004	0.121513	0.102292	0.0431653	0.0170204	0.061228	0.410417	0.211338	0.313356	0.175485	0.00180247	0.000138889	0.068	0.16055	0.078	0.138689	0.016	0.0793305
GO:0007095	mitotic G2 checkpoint	3	0.181692	0.02021	0.11359	0.036	0.10366	3.34088e-06	0.0527625	0.04048	0.0454794	0.271878	0.121521	0.286569	0.115687	0.00106	0.000194444	0.124	0.19475	0.449	0.10539	0.058	0.113727
GO:0007128	meiotic prophase I	3	0.282588	0.008	0.103739	0.008	0.112707	0.0145827	0.0148623	0.0193657	0.304594	0.207369	0.141205	0.405964	0.150982	0.0007	0.0147656	0.113708	0	0.100016	0.0355109	0.045723	0.0143233
GO:0007131	meiotic recombination	3	0.386484	0.002	0.133732	0.002	0.148847	0.0747979	0.0994735	0.150898	0.0240928	0.340448	0.242419	0.281311	0.22208	0.000497778	0.00265294	0.116	0.150139	0.0775	0.0857673	0.016	0.0417095
GO:0007199	G-protein signaling, coupled to cGMP nucleotide second messenger	3	0.148729	0.0055	0.117916	0.004	0.129994	0	0.0274107	0.02	0.021668	0.376774	0.156114	0.177221	0.105559	0.00277376	0	0.084722	0.0532621	0.0085	0.0703921	0.028	0.0423598
GO:0007213	acetylcholine receptor signaling, muscarinic pathway	3	0.532698	0.113111	0.131256	0.166	0.391759	9.62733e-07	0.160981	0.0234412	0.0411698	0.366036	0.182259	0.268083	0.173382	0	0.00368033	0.072	0.147991	0.10274	0.0282421	0.01	0.0378485
GO:0007250	activation of NF-kappaB-inducing kinase	3	0.691885	0.00311111	0.118917	0.001	0.13558	0.00162953	0.0302965	0.468	0.0173709	0.38144	0.105677	0.314899	0.0994062	0.00133673	0.00116049	0.156787	0.07	0.134	0.0603422	0.01	0.0363159
GO:0007262	STAT protein nuclear translocation	3	0.800569	0.326509	0.115241	0.008	0.119862	0.000677607	0.082879	0.02195	0.038517	0.295347	0.156629	0.277943	0.100695	0	0.00287506	0.066	0.0975428	0.096	0.0607206	0.04	0.10935
GO:0007341	penetration of zona pellucida	3	0.710021	0.004	0.125683	0.0651679	0.0601986	0.0359951	0.00530469	0.046	0.0205537	0.421954	0.495365	0.162765	0.22113	0.00394	0.162938	0.084	0	0.0596354	0.034	0	0.0462408
GO:0007350	blastoderm segmentation	3	0.397339	0.00666667	0.130902	0	0.154453	9.20175e-07	0.0154171	0.187792	0.0757777	0.404956	0.163403	0.348188	0.154257	0.00038	0.000719723	0.0205	0.122428	0.0365	0.0664367	0.006	0.0346494
GO:0007351	regional subdivision	3	0.465118	0.00288889	0.115088	0	0.133651	2.92438e-06	0.0836739	0.205848	0.0784483	0.301167	0.135194	0.261014	0.0851062	0	0.000913646	0.102	0.134387	0.498	0.0662916	0.04	0.0493067
GO:0007386	compartment specification	3	0.377548	0.0134757	0.113296	0.0115556	0.12234	0	0.0291319	0.117785	0.0737108	0.391764	0.154986	0.265744	0.135117	4.15225e-05	0.0010625	0.150295	0.036	0.027	0.0383872	0.01	0.0387261
GO:0007412	axon target recognition	3	0.686259	0	0.104481	0.058877	0.0581909	0.00191667	0.136488	0.0281974	0.200803	0.343132	0.183014	0.396692	0.165965	0	0.0211485	0.0845785	0.144918	0.4425	0.106081	0.5015	0.258824
GO:0007435	salivary gland morphogenesis	3	0.686193	0.000125	0.109992	0	0.113772	7.803e-05	0.0621667	0.158292	0.438953	0.311346	0.190618	0.230291	0.14161	0	0.00614876	0.114558	0.0423904	0.0555	0.15881	0.0025	0.0497824
GO:0007468	regulation of rhodopsin gene activity	3	0.411438	0.00192	0.10849	0.002	0.123944	3.81492e-06	0.0278065	0.48	0.0205316	0.396966	0.12679	0.363121	0.13619	0	0.00290229	0.0971868	0.0318308	0.564	0.221349	0.026	0.0475337
GO:0007520	myoblast fusion	3	0.675404	0.00555253	0.112145	0.00370833	0.124548	-6.99649e-20	0.028318	0.013125	0.027258	0.492411	0.196411	0.413674	0.119194	0.00119793	0	0.0405	0.0936584	0.048	0.128609	0.084	0.0660599
GO:0007525	somatic muscle development	3	0.56758	0.00377778	0.134331	0.0025	0.156959	0	0.155515	0.206184	0.0988841	0.35571	0.145926	0.236345	0.112262	0	0.00124202	0.054	0.0879688	0.074	0.0569141	0.022	0.0511424
GO:0007529	establishment of synaptic specificity at neuromuscular junction	3	0.355044	0.004625	0.11883	0.067059	0.0738946	0.015981	0.0254596	0.107528	0.218292	0.173977	0.0627368	0.198969	0.170862	0.00021875	0.0482143	0.123106	0.128734	0.0065	0.0678816	0.0395	0.085639
GO:0007638	mechanosensory behavior	3	0.193672	0.013375	0.100909	0.01	0.115689	0.00276857	0.028844	0.0550413	0.0380167	0.314495	0.110407	0.200058	0.0660606	0	0.0793415	0.0315	0.0307796	0.0746442	0.0403019	0.0045	0.0259275
GO:0008045	motor axon guidance	3	0.265489	0.0239861	0.117553	0.1095	0.144221	-1.69271e-18	0.029313	0.04978	0.035757	0.355239	0.120628	0.30435	0.0850371	0	0.00271283	0.0305	0.0798594	0.118473	0.0854083	0.06	0.054833
GO:0008090	retrograde axon cargo transport	3	0.6574	0.00391111	0.103538	0.00711111	0.116073	4.1674e-20	0.0404419	0.0799829	0.102025	0.395398	0.203786	0.333238	0.203622	0	0.00227778	0.114	0.144885	0.4395	0.0667619	0.466	0.185725
GO:0008209	androgen metabolism	3	0.188377	0.502	0.109278	0.502	0.115077	0	0.0288684	0.492846	0.00931044	0.305227	0.217601	0.0429363	0.166596	0.000486111	0.0688802	0.064	0.0659684	0.0523142	0.051376	0.0085	0.0369334
GO:0008347	glial cell migration	3	0.446187	0.00216	0.127204	0.0025	0.142075	0.00111006	0.0693528	0.0579339	0.0463179	0.249755	0.137863	0.247626	0.130445	0.00145833	7.03125e-05	0.066	0.0663857	0.0215	0.0801506	0.0575	0.0684274
GO:0008354	germ cell migration	3	0.499007	0.0258578	0.104117	0.0695556	0.157179	0.00168026	0.0655635	0.0282006	0.0750308	0.477842	0.320938	0.42541	0.235299	0	0.00123664	0.0815	0.164492	0.042	0.069188	0.038	0.0343354
GO:0008595	determination of anterior/posterior axis, embryo	3	0.243778	0.00288889	0.119312	0.0005	0.150008	0.000266402	0.0321335	0.183456	0.0780189	0.399366	0.160232	0.349529	0.157776	0.0015	0.0042	0.02	0.120474	0.0325	0.0632649	0.0075	0.0266042
GO:0008635	caspase activation via cytochrome c	3	0.445062	0.495778	0.127709	0.498	0.136411	0.498417	0.114035	0.461751	0.134711	0.32282	0.239225	0.0670612	0.0529706	0.034	0.00061668	0.126374	0.147455	0.0185	0.0808236	0.0410836	0.0134969
GO:0009065	glutamine family amino acid catabolism	3	0.4583	0.0015	0.130017	0	0.129172	0	0.0153156	0.0266906	0.00542686	0.217082	0.172078	0.199034	0.122745	0.00630798	0.0621732	0.0896644	0.5015	0.0290338	0.0354178	0.021	0.047401
GO:0009069	serine family amino acid metabolism	3	0.710749	0	0.127009	0	0.151	0.0139325	0.0130905	0.0248106	0.220188	0.0940666	0.191419	0.228238	0.138838	0.00402122	0.0275	0.0377235	0.0340118	0.482	0.0718484	0.037	0.0250856
GO:0009083	branched chain family amino acid catabolism	3	0.33062	0.5	0.110172	0.5	0.114416	1.14371e-05	0.0901432	0.0153878	0.0324798	0.303261	0.0419732	0.329589	0.0999359	0.00428099	0.012	0.052615	0.0222452	0.093	0.105972	0.0442201	0.0217845
GO:0009084	glutamine family amino acid biosynthesis	3	0.553746	0	0.12863	0.0783794	0.0587826	0.00797532	0.0154293	0.0195556	0.284553	0.13837	0.0813907	0.22091	0.13569	0.000755102	0.0822722	0.07	0.086438	0.0115	0.0384269	0.514286	0.0148737
GO:0009120	deoxyribonucleoside metabolism	3	0.411901	0.00075	0.127658	0	0.139405	0.0100246	0.0126201	0.0107513	0.0675014	0.240848	0.0491344	0.304616	0.103739	0.00483333	0.101152	0.0865526	0	0.0803494	0.0544999	0.02	0.0122943
GO:0009135	purine nucleoside diphosphate metabolism	3	0.52727	0	0.111002	0	0.122674	0	0.0233632	0.022	0.0212531	0.379412	0.177854	0.262443	0.141864	0.00386471	0	0.038	0.0909908	0.09	0.0659302	0.0195	0.0299414
GO:0009154	purine ribonucleotide catabolism	3	0.646506	0	0.146911	0.0908584	0.0740598	0.0130501	0.0279043	0.00910932	0.00992182	0.456953	0.20556	0.350891	0.142405	0.00440404	0.0865542	0.0359497	0.032	0.0572182	0.0393807	0.03	0.0319063
GO:0009179	purine ribonucleoside diphosphate metabolism	3	0.671829	0	0.130466	0.0615815	0.0802982	0.0106206	0.030228	0	0.0203133	0.361734	0.187268	0.256616	0.138642	0.00330044	0.004	0.0525661	0.0452781	0.056	0.0642484	0.0205	0.0234243
GO:0009203	ribonucleoside triphosphate catabolism	3	0.676215	0	0.124102	0.0628226	0.071187	0.0101141	0.0234166	0.0175	0.260191	0.335101	0.0922277	0.328408	0.0996008	0.00162039	0.0325	0.0480687	0.0520562	0.025	0.0807962	0.02	0.0453635
GO:0009218	pyrimidine ribonucleotide metabolism	3	0.457969	0.00432	0.101802	0.004	0.114978	0.000241763	0.0205323	0.0109337	0.00862897	0.331072	0.187118	0.231923	0.108558	0.000705343	0.04	0.042	0.122372	0.054	0.070112	0.0625	0.260492
GO:0009220	pyrimidine ribonucleotide biosynthesis	3	0.537364	0.00232	0.121193	0.002	0.131247	3.33771e-05	0.0276452	0.0113511	0.0162867	0.324402	0.202777	0.290756	0.190926	0.00204056	0.052	0.036	0.155301	0.059	0.104173	0.437	0.0898636
GO:0009251	glucan catabolism	3	0.546532	0.0185	0.0827829	0.07	0.0844864	0	0.0367147	0.0302222	0.0467366	0.339565	0.161389	0.257427	0.197414	0.00126	0.000347222	0.086	0.199351	0.086	0.0892896	0.0455	0.104095
GO:0009263	deoxyribonucleotide biosynthesis	3	0.489608	0.000625	0.148806	0	0.174136	0.0126994	0.0283582	0.00908333	0.0189837	0.305254	0.0661572	0.245997	0.128271	0.00162963	0.0892032	0.04	0.0387058	0.0642999	0.0685523	0.017	0.0216441
GO:0009264	deoxyribonucleotide catabolism	3	0.408922	0	0.141575	0	0.14193	0	0.0210759	0.00967521	0.0129837	0.354583	0.0835074	0.27688	0.0709392	0.00116831	0.04	0.012	0.0997966	0.0585	0.0695704	0.011	0.0336724
GO:0009296	flagellum biogenesis	3	0.365899	0.00232	0.114135	0	0.13634	1.33537e-05	0.0208726	0.392677	0.273463	0.279283	0.148822	0.265948	0.103364	0.5	0.0242634	0.084	0.0995301	0.034	0.0573079	0.039	0.0408605
GO:0009396	folic acid and derivative biosynthesis	3	0.381983	0.5	0.124906	0.5	0.142946	0	0.020979	0.0755	0.0253194	0.279214	0.15374	0.377222	0.21744	0.000617284	0.000171875	0.052	0.0977466	0.506	0.0579123	0.009	0.0322625
GO:0009435	NAD biosynthesis	3	0.441554	0	0.123958	0	0.128449	0	0.025901	0	0.0202743	0.259459	0.192376	0.171664	0.198769	0.00470426	0	0.138729	0.0334346	0.016	0.0781453	0.026	0.047902
GO:0009994	oocyte differentiation	3	0.675271	0.001	0.106258	0	0.12122	8.916e-07	0.0428955	0.0140312	0.0509755	0.340992	0.161542	0.238164	0.128435	0	0.00205388	0.066	0.0865472	0.116	0.198093	0.05	0.0412571
GO:0010033	response to organic substance	3	0.316753	0.01524	0.160455	0.056	0.438971	0	0.0384238	0.08324	0.0182806	0.351654	0.121385	0.264029	0.143671	0	0.00142834	0.038	0.132021	0.114	0.152273	0.013	0.0343295
GO:0014014	negative regulation of gliogenesis	3	0.777734	0.009875	0.0980319	0.012	0.104526	0	0.0389342	0.0446212	0.0571387	0.252698	0.184783	0.209037	0.186117	0.00231278	0	0.07	0.109501	0.1045	0.122627	0.012	0.0460054
GO:0014015	positive regulation of gliogenesis	3	0.224053	0.007	0.0987496	0.008	0.116347	4.92979e-06	0.0792706	0.111832	0.0508689	0.272651	0.191413	0.233248	0.133546	0.000333333	0.00129167	0.0498018	0.445266	0.006	0.163823	0.006	0.0534825
GO:0015012	heparan sulfate proteoglycan biosynthesis	3	0.482592	0	0.138795	0.0802259	0.0735148	0.010755	0.203117	0.06	0.0542745	0.378716	0.200732	0.365317	0.206355	0.0020776	0.021	0.0615657	0.0559295	0.518	0.0771939	0.06	0.053453
GO:0015669	gas transport	3	0.430633	0.000125	0.107767	0	0.118228	0.0133766	0.0199557	0.0309363	0.31924	0.336312	0.0872709	0.464852	0.0847525	0.00338167	0.113314	0.0344194	0.0165	0.0650941	0.0361526	0.0280715	0.0368056
GO:0015671	oxygen transport	3	0.739343	0.124625	0.125138	0	0.135806	0.016727	0.0174938	0.0262676	0.225819	0.0863934	0.206427	0.063957	0.0383233	0.067344	0.112	0	0.086514	0.0458806	0.038509	0	0.0229099
GO:0015701	bicarbonate transport	3	0.624173	0.00755556	0.0698683	0.0155	0.0657006	0	0.0338575	0.02525	0.0261545	0.342661	0.118871	0.17111	0.167587	0	0.00465383	0.044	0.118755	0.519779	0.0415093	0.015	0.034458
GO:0015800	acidic amino acid transport	3	0.381652	0.0135	0.116083	0.0834361	0.0521777	0	0.0287054	0.0257221	0.221352	0.288914	0.133278	0.342823	0.118402	0.00316519	0.042	0.138375	0.0694602	0.05	0.0598443	0.06	0.157495
GO:0015802	basic amino acid transport	3	0.394361	0.0025	0.118695	0.002	0.120836	0	0.0253856	0.0166991	0.00788518	0.386641	0.166992	0.331153	0.128821	0.00277083	0.044	0.03	0.115259	0.108	0.0943213	0.0295	0.0385101
GO:0015816	glycine transport	3	0.686458	0.5	0.159384	0.5	0.161808	0	0.0258285	0.0107723	0.0112211	0.233006	0.227988	0.332228	0.288311	0.00174137	0.0774794	0.03	0.0611324	0.0872992	0.0363926	0.046	0.130622
GO:0015844	monoamine transport	3	0.758737	0.498	0.114579	0.498	0.12045	0	0.0224736	0.207538	0.124522	0.291706	0.130912	0.277915	0.150493	0.00146939	0.00194	0.0827545	0.0431287	0.032	0.115795	0.034	0.0684303
GO:0015872	dopamine transport	3	0.504567	0.006	0.108516	0.002	0.11397	0.00229654	0.0310698	0.256594	0.126695	0.432091	0.156181	0.281741	0.179898	0	0.00258812	0.046	0.103458	0.026	0.0965647	0.015	0.0681976
GO:0015918	sterol transport	3	0.389794	0.31496	0.117563	0.220444	0.123824	0	0.0441578	0.00824	0.018031	0.28316	0.0494893	0.224134	0.0774852	0	0.0809087	0.0894017	0.0371152	0.0462898	0.024415	0.023	0.0169633
GO:0016096	polyisoprenoid metabolism	3	0.574861	0.002	0.101422	0.002	0.104407	0	0.0251365	0.029286	0.00733509	0.429349	0.128126	0.156391	0.0946888	0.0027963	0.022	0.01	0.0607042	0.0225	0.0653612	0.027	0.0513238
GO:0016188	synaptic vesicle maturation	3	0.678647	0.003375	0.112643	0.0055	0.118064	0.00178303	0.156383	0.0665	0.0241256	0.342878	0.15453	0.336421	0.14604	0	0.00482908	0.092	0.220626	0.077	0.0602867	0.096	0.175191
GO:0016198	axon choice point recognition	3	0.697842	0.00322222	0.115761	0.002	0.12231	2.26327e-19	0.127398	0.0953595	0.0892398	0.261683	0.138919	0.255998	0.170035	0	0.00145833	0.078	0.188191	0.4875	0.0687093	0.061	0.310528
GO:0016338	calcium-independent cell-cell adhesion	3	0.342799	0.22231	0.0961726	0.1255	0.108603	0	0.0341295	0.0352005	0.00876987	0.581527	0.0863997	0.511131	0.0693443	0.000938272	0.0785252	0.034	0.0765961	0.0596772	0.0306338	0.03	0.070487
GO:0016441	posttranscriptional gene silencing	3	0.386749	0.00811111	0.127072	0.011	0.135804	1.48235e-05	0.0358658	0.00901235	0.13615	0.251893	0.171103	0.214932	0.186672	6.79012e-05	0.0022716	0.505	0.181606	0.5165	0.0722815	0.0235	0.0895783
GO:0016444	somatic cell DNA recombination	3	0.0438121	0.00222222	0.121714	0	0.144266	0.0130266	0.0108656	0.0325	0.0179415	0.534319	0.167464	0.373839	0.105885	0.0008125	0.0473609	0.04	0.142867	0.078	0.0584705	0.01	0.0334589
GO:0018107	peptidyl-threonine phosphorylation	3	0.533029	0.0500969	0.111395	0.01125	0.121068	1.33492e-19	0.0419865	0.0228333	0.013455	0.382483	0.14673	0.185736	0.136252	0.0003	0.0015858	0.07	0.126241	0.0967389	0.0470838	0.009	0.0395148
GO:0018195	peptidyl-arginine modification	3	0.297094	0	0.135703	0	0.143207	0.00109606	0.0511806	0.0419522	0.00758164	0.419206	0.184806	0.452145	0.230208	0.00252	0.0720841	0.052	0.0408042	0.478222	0.022929	0.4695	0.0492136
GO:0018208	peptidyl-proline modification	3	0.615965	0.0042449	0.129414	0	0.15232	2.33894e-06	0.0264426	0.0115435	0.0134923	0.457605	0.188158	0.316049	0.246327	0.000953437	0.018	0.02	0.0603073	0.0245	0.0816052	0.044	0.0550172
GO:0018210	peptidyl-threonine modification	3	0.471406	0.360516	0.0997807	0.496	0.106126	-1.53482e-19	0.0613345	0.0181111	0.0655209	0.25211	0.195991	0.198506	0.234198	0.000186667	0.0017037	0.106721	0.0677462	0.104	0.0568978	0.046	0.0372339
GO:0018401	peptidyl-proline hydroxylation to 4-hydroxy-L-proline	3	0.303283	0.493367	0.102438	0.49675	0.133326	2.52241e-05	0.0862053	0.00878735	0.00854846	0.290199	0.182651	0.334445	0.259828	0.00188889	0.459	0.052	0.145527	0.512	0.0620823	0.046	0.0222511
GO:0018410	peptide or protein carboxyl-terminal blocking	3	0.403726	0.497	0.116129	0.5	0.127838	0.00325053	0.024414	0.01225	0.0336542	0.35633	0.154066	0.269567	0.237291	0.00243386	0	0.101867	0.0679826	0.09	0.154819	0.014	0.029724
GO:0019218	regulation of steroid metabolism	3	0.439436	0.49784	0.130955	0.57101	0.0823669	0.142383	0.0739775	0.470815	0.152383	0.352338	0.169887	0.378993	0.153207	0.00130864	0.00609778	0.0135	0.072244	0.4675	0.0782038	0.03	0.0307154
GO:0019363	pyridine nucleotide biosynthesis	3	0.433744	0.002	0.137995	0.002	0.141305	0	0.030516	0.012317	0.0121236	0.269385	0.221268	0.177957	0.208834	0.00037934	0.032	0.0845916	0.0494592	0.0065	0.081076	0.018	0.0431752
GO:0019377	glycolipid catabolism	3	0.055732	0	0.124891	0.123953	0	0.513906	0.0232945	0.0340816	0.251722	0.252434	0.214684	0.206851	0.193593	0.0025124	0.085193	0.012	0.0399775	0.51875	0.0818994	0.485	0.0926209
GO:0019432	triacylglycerol biosynthesis	3	0.555831	0.5	0.147377	0.582015	0.0853509	0.0145013	0.026668	0.0155102	0.0468785	0.315615	0.163462	0.333549	0.263381	0.00110381	0.028	0.0491443	0.050192	0.053	0.0715187	0.0355	0.0327846
GO:0019471	4-hydroxyproline metabolism	3	0.33929	0.00120181	0.129187	0	0.148	-5.67851e-19	0.0206556	0.0143123	0.00743393	0.282269	0.188428	0.31663	0.263759	0.00078	0.022	0.0275	0.0785526	0.0285	0.0850085	0.483	0.051599
GO:0019511	peptidyl-proline hydroxylation	3	0.219685	0.501184	0.0910685	0.502	0.111051	0.000516602	0.029134	0.0146839	0.0147944	0.239128	0.187946	0.282694	0.270692	0.00220389	0.4595	0.052	0.133011	0.518	0.0631132	0.05	0.0188817
GO:0019730	antimicrobial humoral response	3	0.857783	0.00222222	0.111782	0.003	0.109486	0	0.0711565	0.0105608	0.0127921	0.565811	0.0546871	0.408604	0.119161	0.00146875	0.118652	0.05	0.0742844	0.0563422	0.0712257	0.012	0.0160995
GO:0019731	antibacterial humoral response	3	0.819062	0.00305556	0.120404	0.0025	0.138069	0	0.0414517	0.0123368	0.0140062	0.556602	0.0537642	0.379658	0.115063	0.00202778	0.115422	0.05	0.0776001	0.0516865	0.0829277	0.008	0.0225196
GO:0019733	antibacterial humoral response (sensu Vertebrata)	3	0.816412	0.00176	0.123195	0.001	0.129997	0	0.11453	0.0103139	0.0112426	0.546561	0.0584296	0.403148	0.125574	0.000636678	0.120481	0.05	0.0627464	0.0580933	0.0736158	0.012	0.0121544
GO:0019735	antimicrobial humoral response (sensu Vertebrata)	3	0.862086	0.00366667	0.102895	0.0045	0.117849	2.89685e-20	0.0614544	0.00671843	0.0113403	0.55021	0.0570069	0.395672	0.111494	0.00225	0.109608	0.07	0.0692184	0.0530455	0.0751232	0.016	0.0187682
GO:0019827	stem cell maintenance	3	0.233717	0.00261111	0.136318	0.003	0.159764	-1.45012e-19	0.0194803	0.0583789	0.0533662	0.326967	0.11836	0.0449504	0.20677	0.00138843	0.000541667	0.034	0.100839	0.518	0.088488	0.02	0.0402874
GO:0019934	cGMP-mediated signaling	3	0.148795	0.000222222	0.13753	0	0.157545	0	0.0242733	0.011	0.021084	0.370188	0.152191	0.173119	0.106427	0.00481951	0	0.0956798	0.039096	0.014	0.0815593	0.01	0.0324038
GO:0030091	protein repair	3	0.720082	0.5	0.1215	0.5	0.136096	0.00655958	0.0139974	0.00777109	0.300013	0.0490688	0.104811	0.298829	0.0911985	0.00270219	0.091484	0.0455	0.0306561	0.0403025	0.0653319	0.423	0.118251
GO:0030168	platelet activation	3	0.191554	0.026	0.170044	0.084	0.424632	0.00174405	0.0187831	0.0531111	0.0195782	0.395911	0.155203	0.311573	0.0905116	0	0.00752131	0.074	0.106093	0.045	0.0636594	0.028	0.030971
GO:0030301	cholesterol transport	3	0.472332	0.006	0.133065	0.004	0.149654	0.000966574	0.0418163	0.00883556	0.226401	0.502533	0.105403	0.291243	0.0875855	0.000222222	0.00234	0.048	0.0680742	0.068	0.0590465	0.074	0.241618
GO:0030501	positive regulation of bone mineralization	3	0.526476	0.002	0.100502	0.0005	0.105382	0.00196988	0.0270932	0.0239334	0.0613646	0.368441	0.135508	0.256531	0.0819028	7.25114e-17	0.00418942	0.022	0.152485	0.1095	0.15381	0.02	0.0650769
GO:0030539	male genitalia development	3	0.448372	0.00607851	0.109701	0.00661111	0.110819	6.07272e-06	0.0380133	0.0221853	0.0314028	0.391548	0.148639	0.339505	0.10824	0.0022449	0.00195918	0.0846336	0.105744	0.0075	0.0655777	0.013	0.0421501
GO:0030856	regulation of epithelial cell differentiation	3	0.586047	0.0004	0.127246	0.000125	0.149355	0.000515193	0.120365	0.108344	0.105393	0.376859	0.188799	0.292005	0.211713	0	0.00382909	0.05	0.102014	0.054	0.0581917	0.03	0.0442038
GO:0030859	polarized epithelial cell differentiation	3	0.421101	0.00258	0.126481	0.00266667	0.138306	0	0.0218399	0.0168333	0.135764	0.295682	0.167416	0.262487	0.0984502	-3.74863e-18	0.00122449	0.047	0.105013	0.0265	0.0663666	0.02	0.0403977
GO:0030865	cortical cytoskeleton organization and biogenesis	3	0.490866	0.00327778	0.119941	0	0.129937	0.00252542	0.0376528	0	0.0237036	0.397143	0.124173	0.307357	0.17672	0.00467969	0	0.125743	0.111591	0.016	0.0600571	0.018	0.0354935
GO:0030866	cortical actin cytoskeleton organization and biogenesis	3	0.299974	0.00775	0.0929226	0.008	0.105979	0.000729713	0.0443308	0.0111934	0.012986	0.309966	0.25209	0.103851	0.0998664	0.0811102	0	0.102	0.0468139	0.0215	0.0621129	0.002	0.0137967
GO:0030968	unfolded protein response	3	0.507115	0.00477778	0.134577	0.002	0.153606	0.0004554	0.0764148	0	0.0324032	0.529093	0.27224	0.417938	0.223969	0.00152066	0	0.0967887	0.0837833	0.052	0.0938613	0.046	0.041805
GO:0031018	endocrine pancreas development	3	0.351205	0.000125	0.159619	0	0.162966	0	0.0261485	0.105719	0.04191	0.320628	0.171242	0.259077	0.0915469	0.0023929	0	0.10083	0.128203	0.401	0.267242	0.014	0.0348165
GO:0031047	RNA-mediated gene silencing	3	0.379865	0.00122222	0.112702	0.0025	0.127095	-5.01444e-20	0.135376	0.0160741	0.104387	0.271173	0.185902	0.216099	0.171312	0.000686391	0.0025625	0.4865	0.165086	0.466	0.0803699	0.0265	0.0793908
GO:0031050	dsRNA fragmentation	3	0.586974	0.225556	0.13971	0.226222	0.146165	0	0.038706	0.00795062	0.0167076	0.516719	0.225675	0.349903	0.163814	0.00016	0.000970414	0.4385	0.208241	0.0955	0.0703827	0.064	0.107662
GO:0031099	regeneration	3	0.562682	0.002625	0.0976028	0.000444444	0.11491	-8.54436e-07	0.126862	0.0182775	0.115186	0.403635	0.16748	0.300391	0.09501	0	0.0054375	0.162288	0	0.054	0.0742035	0.052	0.0417492
GO:0031342	negative regulation of cell killing	3	0.674245	0.5	0.135949	0.5	0.138816	0	0.0265013	0.0268881	0	0.577058	0.20625	0.25144	0.0568781	0.0860571	0.0809934	0.086	0.179272	0.0224021	0.0302749	0.002	0.0256519
GO:0031424	keratinization	3	0.525483	0.222109	0.103611	0.502	0.12755	0.5	0.0339887	0.384211	0.0285684	0.439587	0.126729	0.224667	0.0931805	0	0.00326331	0.155402	0	0.478	0.0900344	0.01	0.0376893
GO:0031572	G2/M transition DNA damage checkpoint	3	0.320757	0.379519	0.113425	0.484	0.108089	1.80711e-05	0.0505065	0.03624	0.0243597	0.292948	0.123323	0.214829	0.153129	0	0.00328824	0.108834	0.130675	0.1085	0.154396	0.082	0.0641899
GO:0031576	G2/M transition checkpoint	3	0.399325	0.390272	0.104248	0.494	0.116243	4.12093e-05	0.0434188	0.03192	0.0312006	0.361131	0.151231	0.25722	0.152924	0	0.00183049	0.111338	0.173477	0.1095	0.124169	0.076	0.0982605
GO:0035089	establishment of apical/basal cell polarity	3	0.507281	0.00784	0.153362	0.00622222	0.107071	0	0.0321644	0.0189111	0.0454396	0.282008	0.140515	0.258583	0.102004	0.00145216	0	0.047	0.10453	0.049	0.0829733	0.0075	0.0347436
GO:0035176	social behavior	3	0.376423	0.00394444	0.107295	0.00244444	0.119589	1.80757e-05	0.0387175	0.02771	0.0433444	0.484731	0.335602	0.414078	0.245593	4e-05	0.000897184	0.094	0.171178	0.1145	0.197759	0.014	0.0402098
GO:0035194	RNA-mediated posttranscriptional gene silencing	3	0.609677	0.222444	0.106395	0.222667	0.114403	0.00234767	0.0911849	0.011037	0.0175875	0.48973	0.203439	0.333048	0.147531	0.00188	0.00204734	0.4525	0.200096	0.077	0.0669291	0.039	0.105437
GO:0035195	miRNA-mediated gene silencing	3	0.186788	0.00333333	0.120874	0.0035	0.125134	0	0.0180882	0.0152346	0.0166322	0.262409	0.208015	0.240921	0.162616	0.00418182	0.00236	0.0815	0.207292	0.0745	0.0742249	0.033	0.107499
GO:0035196	miRNA-mediated gene silencing, production of miRNAs	3	0.187318	0.00488889	0.0993342	0.0045	0.113187	7.24821e-17	0.0262441	0.011358	0.0185416	0.266208	0.19133	0.243138	0.154571	0.0004	0.00054	0.0805	0.201346	0.079	0.07165	0.0375	0.116367
GO:0035265	organ growth	3	0.404024	0.0455	0.192029	0.172	0.679378	0	0.0199532	0.131625	0.0129922	0.383668	0.136605	0.250268	0.171733	0.002	0.00400295	0.048	0.0708699	0.0775	0.156833	0.02	0.0424243
GO:0042033	chemokine biosynthesis	3	0.524226	0.00666667	0.130877	0	0.142913	2.72745e-20	0.0338049	0.0594167	0.195163	0.378778	0.114606	0.398722	0.0999775	0	0.0269223	0.074	0.163136	0.051	0.154867	0.0135	0.0358389
GO:0042074	cell migration during gastrulation	3	0.328965	0.00540735	0.106297	0.00188889	0.129958	0	0.031218	0.0552531	0.0936605	0.278558	0.190979	0.244347	0.0909606	0.00276033	0.00190123	0.026	0.106158	0.525	0.0600122	0.0145	0.0391162
GO:0042092	T-helper 2 type immune response	3	0.544877	0.4985	0.107566	0.5	0.138823	0.000110303	0.0317861	0.484167	0.0564113	0.437912	0.110187	0.406747	0.102283	0.00252444	0.00075	0.0970021	0.0554177	0.0095	0.0725094	0.032	0.0408011
GO:0042176	regulation of protein catabolism	3	0.296896	0.0025	0.0944633	0.00222222	0.116654	5.54165e-05	0.0331928	0.04464	0.05153	0.474806	0.110974	0.412974	0.0731742	0	0.00396421	0.046	0.0787973	0.075	0.0622396	0.06	0.0528909
GO:0042214	terpene metabolism	3	0.37864	0.001	0.125276	0	0.140596	0	0.0343305	0.034229	0.00845553	0.291893	0.134463	0.256643	0.0789143	0.00347264	0.012	0.01	0.0740311	0.044	0.0634117	0.05	0.0641711
GO:0042223	interleukin-3 biosynthesis	3	0.730085	0.0109444	0.103113	0.0045	0.122329	0.00143324	0.121747	0.048	0.0304539	0.601851	0.141211	0.482986	0.105049	0.00064	0.002375	0.0956159	0.034237	0.1	0.0986971	0.05	0.0621703
GO:0042246	tissue regeneration	3	0.501721	0.00644707	0.165309	0.00488889	0.123324	0.000864197	0.175556	0.0194196	0.121805	0.407156	0.147318	0.359397	0.09384	0	0.000283977	0.159587	0	0.094	0.0832483	0.0135	0.0286199
GO:0042253	granulocyte macrophage colony-stimulating factor biosynthesis	3	0.778181	0.0107467	0.0967115	0.005	0.115005	1.67982e-05	0.105706	0.03	0.0286288	0.610852	0.143433	0.469375	0.105258	0.00675	0.000968889	0.102817	0.0350383	0.106	0.0940234	0.048	0.0609348
GO:0042307	positive regulation of protein import into nucleus	3	0.509267	0.00361111	0.0951605	0.0055	0.101582	0	0.0373925	0.0145	0.018271	0.376777	0.131447	0.387795	0.101817	0	0.00395851	0.130357	0.0427689	0.1205	0.146362	0.008	0.0436193
GO:0042311	vasodilation	3	0.58704	0.1065	0.165079	0.436	0.438877	0.00220471	0.10549	0.0242467	0.049453	0.312114	0.153133	0.382046	0.222564	0	0.000692233	0.024	0.0993643	0.048	0.117428	0.056	0.0702612
GO:0042326	negative regulation of phosphorylation	3	0.177522	0.0005	0.126442	0.057167	0.0862815	0.0154435	0.0309152	0	0.214448	0.256463	0.061584	0.304009	0.14755	0.00336852	0.032	0.115139	0.0615	0	0.0803743	0.018	0.0458535
GO:0042345	regulation of NF-kappaB import into nucleus	3	0.0828038	0.00288889	0.107259	0.006	0.122465	0	0.0291596	0.006875	0.0233782	0.37364	0.12807	0.348303	0.0847673	0.0026875	0.000394464	0.05	0.0638962	0.099	0.0872556	0.03	0.0316501
GO:0042348	NF-kappaB import into nucleus	3	0.0700953	0.00222222	0.104195	0.008	0.10847	0	0.0267925	0.004	0.0258638	0.365298	0.144777	0.331263	0.0923835	0.000214286	0.00155556	0.048	0.0675213	0.103	0.108809	0.03	0.0299947
GO:0042391	regulation of membrane potential	3	0.291236	0.00333333	0.123558	0.0005	0.143953	0	0.0280568	0.018	0.0345953	0.332274	0.124498	0.209638	0.083137	0.000347303	0	0.123724	0.47331	0.05	0.0896785	0.06	0.0846372
GO:0042396	phosphagen biosynthesis	3	0.483519	0	0.113412	0.0726565	0.0515069	0.0249527	0.0103451	0.0233188	0.275498	0.0703314	0.153746	0.305517	0.138212	0.00238039	0.02	0.0351122	0.0846048	0.0255	0.070053	0.505	0.0353358
GO:0042415	norepinephrine metabolism	3	0.535676	0.004	0.141637	0.004	0.148595	2.82139e-06	0.0372074	0.0929885	0.264368	0.303001	0.23578	0.327187	0.242767	0	0.0158497	0.038	0.128439	0.0185	0.0993368	0.0135	0.035793
GO:0042559	pteridine and derivative biosynthesis	3	0.391514	0.01	0.135473	0.0884099	0.0674	0.0106522	0.08133	0.0110651	0.197375	0.190103	0.0748256	0.23001	0.225423	0.000942976	0.056	0.114232	0.120798	0.0195	0.0730425	0.044	0.089888
GO:0042574	retinal metabolism	3	0.490436	0.4965	0.124842	0.564673	0.0706942	0.015373	0.0520516	0.00685528	0.0122491	0.304224	0.144771	0.208331	0.170041	0.00285778	0.022	0.0347591	0.0357485	0.495	0.0823372	0.064	0.0478712
GO:0042590	antigen presentation, exogenous antigen via MHC class I	3	0.259598	0.359143	0.0979231	0.494	0.114297	7.97679e-06	0.0667545	0.226056	0.0493666	0.398816	0.109735	0.330579	0.104564	0	0.00116199	0.166994	0	0.038	0.0762128	0.484	0.0527618
GO:0042711	maternal behavior	3	0.118205	0.00155556	0.10096	0.00111111	0.114007	0	0.0369069	0.03775	0.131754	0.421062	0.218566	0.394737	0.174053	0.000923077	0.025706	0.072	0.159895	0.098	0.221121	0.006	0.0309359
GO:0042773	ATP synthesis coupled electron transport	3	0.511186	0	0.133788	0	0.151101	6.2737e-06	0.0300183	0.0103699	0.00926343	0.368436	0.243653	0.281827	0.229233	0.501136	0.0064572	0.054	0.118489	0.4975	0.0721418	0.05	0.0974416
GO:0042775	ATP synthesis coupled electron transport (sensu Eukaryota)	3	0.483585	0	0.134089	0	0.142592	0.00150971	0.0188979	0.0103428	0.01023	0.350381	0.256678	0.299354	0.251831	0.501556	0.00342583	0.05	0.108315	0.4955	0.0814776	0.015	0.0943096
GO:0042982	amyloid precursor protein metabolism	3	0.904421	0	0.112525	0.118665	0	0.002	0.037657	0.0805573	0.040902	0.406235	0.210169	0.403169	0.176858	0.00284338	0.092	0	0.145474	0.554004	0.0279042	0.0270865	0.0213299
GO:0043288	apocarotenoid metabolism	3	0.489741	0.5	0.1232	0.555371	0.0781994	0.0133757	0.0298835	0.011136	0.00913072	0.290744	0.15842	0.19858	0.186443	0.00341254	0.0305	0.0355221	0.0370595	0.474	0.0925783	0.052	0.0582969
GO:0043299	immune cell degranulation	3	0.779993	0.00966667	0.0897368	0.006	0.108459	2.72406e-19	0.130157	0.034	0.0198404	0.619607	0.145732	0.494097	0.110583	0.000698225	0.000833333	0.110217	0.0356466	0.102	0.0918501	0.052	0.0648309
GO:0043300	regulation of immune cell degranulation	3	0.765872	0.00608	0.0871564	0.005	0.0982317	6.8011e-06	0.0839743	0.042	0.0221201	0.630122	0.133795	0.502778	0.10975	0.00180247	0.0018125	0.118783	0.0407555	0.098	0.0879877	0.032	0.0530535
GO:0043302	positive regulation of immune cell degranulation	3	0.736174	0.0138489	0.0860144	0.009	0.101229	0	0.0841489	0.034	0.0161674	0.59583	0.162812	0.474667	0.11695	0.000460938	0.000277778	0.113583	0.0456958	0.12	0.0865534	0.038	0.0717604
GO:0043303	mast cell degranulation	3	0.717037	0.0118333	0.0955955	0.009	0.111538	4.66379e-05	0.0964322	0.044	0.0182898	0.592385	0.157501	0.467681	0.111933	0.00114793	0.00219753	0.1115	0.0380016	0.076	0.102207	0.046	0.0709379
GO:0043304	regulation of mast cell degranulation	3	0.721406	0.0115	0.103208	0.0055	0.10837	1.33105e-05	0.13301	0.036	0.0200179	0.615085	0.140281	0.496792	0.103547	0.00072	1.18343e-05	0.0860096	0.0442784	0.1	0.0859751	0.056	0.063608
GO:0043306	positive regulation of mast cell degranulation	3	0.763359	0.00405556	0.0881266	0.0025	0.0962616	1.87062e-05	0.103375	0.034	0.0205266	0.597313	0.162147	0.482042	0.121501	0.00130864	0.00034375	0.104982	0.0374984	0.09	0.086728	0.058	0.0730407
GO:0043331	response to dsRNA	3	0.196121	0.00111111	0.120307	0.001	0.132196	1.87194e-20	0.0634624	0.00962963	0.0133482	0.259816	0.198248	0.222866	0.150888	0.00213889	0.00142	0.0935	0.243775	0.072	0.067024	0.074	0.0960047
GO:0044273	sulfur compound catabolism	3	0.637344	0	0.11406	0.0449158	0.0804362	0.0167359	0.0219547	0.0219927	0.389631	0	0.28909	0.066501	0.0386279	0.0887584	0.487	0.0330633	0.0358063	0.472429	0.0241148	0.4835	0.00735343
GO:0045022	early endosome to late endosome transport	3	0.778396	0.00227333	0.0961867	0.0015	0.130222	8.10118e-05	0.0548708	0.0114421	0.0179572	0.446446	0.192918	0.178302	0.018439	0.0869944	0	0.054	0.0577769	0.019	0.0507212	0.022	0.0242256
GO:0045026	plasma membrane fusion	3	0.160908	0.00697959	0.0924961	0.006	0.110298	3.0235e-05	0.0228778	0.0302449	0.0176291	0.366691	0.12443	0.226965	0.10454	0.00198222	0.00224691	0.086	0.114695	0.0375	0.0535353	0.032	0.0350747
GO:0045072	regulation of interferon-gamma biosynthesis	3	0.574464	0.009625	0.100769	0.0045	0.119169	0	0.0339078	0.235111	0.0202852	0.403661	0.0977887	0.499012	0.0789754	0.00249383	0.000294785	0.072	0.129649	0.044	0.0771095	0.028	0.0494
GO:0045073	regulation of chemokine biosynthesis	3	0.606103	0.499778	0.138362	0.002	0.157274	8.80712e-06	0.043716	0.192125	0.105747	0.381224	0.132398	0.431056	0.107047	0.0015	0.039329	0.056	0.133358	0.0635	0.100631	0.024	0.0427344
GO:0045136	development of secondary sexual characteristics	3	0.459095	0.00072	0.117751	0.00025	0.126403	4.69258e-05	0.124298	0.0162716	0.0881814	0.361768	0.20777	0.325707	0.200148	0	0.00420691	0.033	0.0714611	0.0655	0.0530607	0.074	0.075281
GO:0045197	establishment and/or maintenance of epithelial cell polarity	3	0.126092	0.0997988	0.129174	0.180696	0.0512364	0.0101348	0.0156205	0.06532	0.366036	0.210236	0.123102	0.384161	0.136183	0.000518519	0.0494063	0.147234	0.0710973	0.014	0.0672862	0.0115	0.0387788
GO:0045213	neurotransmitter receptor metabolism	3	0.69023	0.219056	0.113392	0.219778	0.126662	0.000155585	0.0666037	0.019719	0.0195501	0.242746	0.18332	0.267189	0.202995	0.00254082	0.00017157	0.0415	0.147918	0.0825	0.0650543	0.474	0.203308
GO:0045348	positive regulation of MHC class II biosynthesis	3	0.439105	0.31872	0.140825	0	0.148974	0.00113105	0.0480841	0.177422	0.0891731	0.407798	0.122484	0.361291	0.113888	0	0.0185646	0.07	0.165629	0.5045	0.228178	0.022	0.0372324
GO:0045399	regulation of interleukin-3 biosynthesis	3	0.758017	0.0157778	0.105527	0.011	0.125023	-5.09487e-06	0.110513	0.048	0.017515	0.602919	0.148815	0.474347	0.107361	0.00142149	0.00234375	0.0941351	0.0318826	0.1	0.0872188	0.064	0.0587886
GO:0045401	positive regulation of interleukin-3 biosynthesis	3	0.857061	0.0140089	0.0949318	0.0095	0.109148	5.74885e-05	0.160478	0.034	0.0184325	0.576935	0.158767	0.454333	0.11589	0.00334722	0	0.109996	0.112071	0.036	0.0897819	0.044	0.0778506
GO:0045410	positive regulation of interleukin-6 biosynthesis	3	0.356037	0.00232653	0.121185	0.00288889	0.12509	6.88329e-05	0.0913239	0.133516	0.0764525	0.354261	0.158973	0.315525	0.141131	0	0.0115603	0.082	0.127161	0.0395	0.107432	0.034	0.0430047
GO:0045423	regulation of granulocyte macrophage colony-stimulating factor biosynthesis	3	0.734773	0.00466667	0.109289	0.0045	0.107487	0.00152889	0.203601	0.042	0.0197532	0.595275	0.145638	0.475958	0.103411	0.00066	0.000422145	0.135206	0.0394468	0.114	0.0860093	0.028	0.0665669
GO:0045425	positive regulation of granulocyte macrophage colony-stimulating factor biosynthesis	3	0.731198	0.0137778	0.110063	0.008	0.117341	0.000190158	0.107888	0.044	0.0248718	0.574388	0.148352	0.480583	0.109985	0.00169444	0.00110744	0.0895986	0.031049	0.144	0.0867968	0.024	0.0619879
GO:0045620	negative regulation of lymphocyte differentiation	3	0.619473	0.000722222	0.120628	0.0025	0.118443	0	0.0230286	0.160136	0.0162838	0.332533	0.234515	0.0580828	0.0623462	0.0875841	0.00342149	0.116635	0.064553	0.0215	0.0244388	0.038	0.0331715
GO:0045662	negative regulation of myoblast differentiation	3	0.518202	0	0.112569	0	0.11972	-4.02341e-20	0.0275872	0.0248459	0.00550733	0.39116	0.105469	0.277551	0.0886721	0.000592798	0.062875	0.013	0.172507	0.045	0.0717858	0.018	0.0521766
GO:0045668	negative regulation of osteoblast differentiation	3	0.314072	0.004	0.14019	0.004	0.14398	0	0.0272668	0.0138738	0.0139336	0.350303	0.122695	0.270475	0.0973549	0.00115702	0.0367663	0.066	0.109948	0.089	0.13342	0.046	0.0319285
GO:0045686	negative regulation of glial cell differentiation	3	0.710882	0.00825	0.105822	0.01	0.129368	0	0.0342456	0.04377	0.0681927	0.277974	0.182309	0.228562	0.18193	0.00198668	0	0.066	0.100025	0.111	0.123906	0.006	0.0479154
GO:0045687	positive regulation of glial cell differentiation	3	0.441091	0.00425	0.126898	0.006	0.129591	8.60585e-20	0.125863	0.095282	0.0591455	0.261412	0.181116	0.23672	0.131449	0.0005	0.000782222	0.0548721	0.460915	0.01	0.173998	0.01	0.050341
GO:0045744	negative regulation of G-protein coupled receptor protein signaling pathway	3	0.659055	0.0307187	0.131482	0.215333	0.142246	-2.88838e-19	0.20483	0.0412778	0.0185924	0.381413	0.116948	0.306545	0.114877	0	0.0013059	0.037	0.0779579	0.086	0.124697	0.05	0.0366711
GO:0045766	positive regulation of angiogenesis	3	0.38516	0.5	0.114304	0	0.121556	0	0.0304156	0.01456	0.0476685	0.583958	0.113083	0.424847	0.0796167	0.0024375	0	0.0265	0.0888891	0.066	0.0769899	0.038	0.066275
GO:0045862	positive regulation of proteolysis	3	0.11709	0.001125	0.126645	0.0823874	0.0642115	0.0250643	0.0206756	0.00760204	0.228796	0.187514	0.0653898	0.375008	0.223866	0.00062	0.0386327	0.167622	0.113199	0.04	0.10401	0.036	0.0451472
GO:0045910	negative regulation of DNA recombination	3	0.512841	0.5	0.126469	0.5	0.140572	0.500006	0.0355394	0.310665	0.0219434	0.348562	0.249167	0.310572	0.3162	0	0.00563501	0.072	0.20181	0.4655	0.0698882	0.028	0.0578633
GO:0045923	positive regulation of fatty acid metabolism	3	0.473921	0.368367	0.12247	0.502	0.127489	0.0017845	0.145909	0.0345556	0.0589961	0.363864	0.141394	0.356074	0.089251	0	0.0628092	0.058	0.0813781	0.032	0.074453	0.048	0.0334481
GO:0045931	positive regulation of progression through mitotic cell cycle	3	0.139926	0.495862	0.0870607	0.499125	0.098021	0.499865	0.0828985	0.455358	0.164955	0.300664	0.167515	0.34501	0.207096	0	0.00218056	0.062	0.149053	0.5215	0.0577318	0.058	0.294088
GO:0045936	negative regulation of phosphate metabolism	3	0.38655	0.0005	0.125356	0.0649568	0.0697701	0.0192266	0.0414226	0	0.21709	0.237549	0.0434954	0.324616	0.103736	0.0029946	0.0993924	0.13	0.080935	0.011	0.0471151	0.0142255	0.0182523
GO:0045953	negative regulation of natural killer cell mediated cytotoxicity	3	0.686259	0.5	0.117843	0.5	0.136222	0	0.03449	0.0212127	0	0.587509	0.245825	0.27288	0.0720503	0.0918502	0.0963204	0.078	0.0645279	0.0253852	0.0348463	0.008	0.0131772
GO:0046209	nitric oxide metabolism	3	0.406142	7.25114e-17	0.143886	7.25114e-17	0.161092	0.00309381	0.0464227	0.0128333	0.044125	0.276036	0.147194	0.233693	0.0963799	0.0017037	3.90625e-05	0.08	0.0673606	0.4765	0.0576591	0.06	0.0881011
GO:0046325	negative regulation of glucose import	3	0.503045	0.0100556	0.123497	0.00505556	0.111835	2.37084e-06	0.0459729	0.0261398	0.0272447	0.306315	0.203503	0.260806	0.138589	0.002	0.00251136	0.0985447	0.0433895	0.096	0.0475416	0.064	0.113509
GO:0046427	positive regulation of JAK-STAT cascade	3	0.632413	0	0.124731	0	0.136638	0	0.0512881	0.0192929	0.0252126	0.558824	0.097916	0.481711	0.0865221	0.00146389	0.0225	0.0751134	0.172111	0.048	0.139955	0.0105	0.0381189
GO:0046479	glycosphingolipid catabolism	3	0.717104	0.5	0.0930383	0.553971	0.0508302	0	0.04277	0.447103	0.138616	0.35188	0.110918	0.394577	0.114946	0.00122314	0.03452	0.0865991	0.0338612	0.028	0.0572374	0.0235	0.0289084
GO:0046513	ceramide biosynthesis	3	0.191091	0.0186578	0.0827051	0.016	0.100299	0	0.0249593	0.0182222	0.0225846	0.390404	0.103018	0.174111	0.0988251	0.00145679	0	0.046	0.0797779	0.073	0.0884381	0.0215	0.0496452
GO:0046520	sphingoid biosynthesis	3	0.36014	0.00832	0.110239	0.015	0.134774	0	0.0186881	0.0245671	0.00727691	0.330337	0.120259	0.170281	0.12258	0.00343851	0.006	0.064	0.0985318	0.078	0.0589461	0.054	0.103907
GO:0046548	retinal rod cell development	3	0.70466	0.0023125	0.133271	0.0025	0.140088	3.26707e-06	0.0443034	0.114782	0.0917413	0.415318	0.112499	0.324107	0.105258	0	0.0017	0.0850309	0.0301767	0.0995	0.202717	0.022	0.0376903
GO:0046627	negative regulation of insulin receptor signaling pathway	3	0.734181	0.0115937	0.135392	0.00775	0.117629	0.0021102	0.141733	0.0241837	0.0820281	0.489287	0.129699	0.382966	0.076077	0	0.00125281	0.068	0.0743768	0.034	0.0605072	0.048	0.0746972
GO:0046632	alpha-beta T cell differentiation	3	0.434273	0.01176	0.133133	0.0065	0.138364	0.000143693	0.0987163	0.0232917	0.0276547	0.343148	0.2352	0.274375	0.108105	0	0.000804734	0.0928487	0.0681336	0.0445	0.0494854	0.025	0.0288835
GO:0046633	alpha-beta T cell proliferation	3	0.774821	0.0135	0.110232	0.0102778	0.111338	0.00589598	0.0962858	0.01225	0.0290662	0.294423	0.179317	0.265275	0.118721	0.00209375	0.000692042	0.522104	0.0503651	0.4835	0.0489197	0.487	0.0294157
GO:0046634	regulation of alpha-beta T cell activation	3	0.497021	0.483889	0.10395	0.551193	0.0507715	0.0292856	0.0855404	0.0214722	0.0134382	0.297032	0.21476	0.405788	0.118903	0.00042	0.0884864	0.034	0.0737667	0.0550301	0.024889	0.0175	0.0547673
GO:0046635	positive regulation of alpha-beta T cell activation	3	0.452542	0.00936	0.110851	0.0045	0.111022	9.79094e-05	0.246013	0.0232778	0.0228488	0.337504	0.232363	0.273295	0.10269	0	0.00344324	0.0873571	0.0424614	0.0525	0.0507019	0.0275	0.0280542
GO:0046637	regulation of alpha-beta T cell differentiation	3	0.753707	0.00984	0.115339	0.0055	0.118436	0.000843516	0.0761358	0.143918	0.0231118	0.364914	0.187862	0.277011	0.101285	0.00243056	0.000888889	0.110596	0.0416627	0.486	0.05067	0.0445	0.0594593
GO:0046638	positive regulation of alpha-beta T cell differentiation	3	0.749801	0.00664	0.137379	0.004	0.132415	3.6391e-05	0.0768661	0.14649	0.0231931	0.360606	0.228188	0.261885	0.109373	0.00269444	0.00022	0.0952032	0.0356854	0.498	0.0553662	0.072	0.0608082
GO:0046668	regulation of retinal programmed cell death	3	0.508869	0.00355556	0.128906	0.006	0.146895	0	0.134199	0.0396389	0.211501	0.552768	0.106014	0.454209	0.088408	0	0.0268929	0.038	0.145916	0.15	0.128244	0.044	0.160645
GO:0046716	muscle maintenance	3	0.526013	0.005875	0.107229	0.003	0.129157	2.01569e-06	0.0756993	0.0269219	0.0149812	0.33412	0.149811	0.217516	0.114776	0.00084	0.001375	0.08	0.138751	0.0415	0.0703067	0.012	0.0690987
GO:0046824	positive regulation of nucleocytoplasmic transport	3	0.536868	0.00722222	0.117644	0.0085	0.127535	0.00184331	0.0428028	0.014	0.0159844	0.354479	0.144259	0.347149	0.0907523	0	0.00263387	0.136947	0.0313707	0.132	0.142145	0.0105	0.0297739
GO:0046883	regulation of hormone secretion	3	0.695989	0	0.141754	0.073553	0.0820534	0	0.08448	0.00710189	0.244595	0.097584	0.159575	0.289502	0.110996	0.00130222	0.01	0.059037	0.0325962	0.463	0.067452	0.0335	0.13036
GO:0047496	vesicle transport along microtubule	3	0.110935	0.494875	0.08975	0.5	0.102893	0	0.0244442	0.123888	0.106383	0.257958	0.210146	0.331662	0.25015	0.000414201	0.000710744	0.072	0.159359	0.068	0.0859832	0.106	0.207593
GO:0048011	nerve growth factor receptor signaling pathway	3	0.389363	0.00923611	0.124914	0.01	0.150268	0.0216526	0.0360692	0.0565886	0.3143	0.0512401	0.113593	0.415786	0.194259	0.0009375	0.0745397	0.074	0.063138	0.460355	0.0720947	0.0175	0.101428
GO:0048013	ephrin receptor signaling pathway	3	0.226833	0.00222222	0.137978	0.00151389	0.100143	-6.53287e-07	0.084771	0.023	0.018228	0.403609	0.156927	0.289086	0.109105	0	0.00261352	0.106741	0.0216953	0.0555	0.0585317	0.0105	0.0317774
GO:0048041	focal adhesion formation	3	0.591541	0.0025	0.120296	0.004	0.134678	0	0.0327621	0.101753	0.027635	0.422489	0.168088	0.262654	0.12809	0.000271605	0.000982249	0.074	0.0699282	0.031	0.0641104	0.014	0.0396426
GO:0048147	negative regulation of fibroblast proliferation	3	0.1944	0.000722222	0.112724	0	0.129742	0.00113668	0.0946737	0.0219757	0.320203	0.503153	0.235473	0.366198	0.1718	0.0015	0.376417	0.06	0.0674878	0.063	0.068513	0.054	0.0480806
GO:0048278	vesicle docking	3	0.900251	0.002	0.116405	0.002	0.119674	2.63644e-05	0.0499385	0.111841	0.13864	0.33769	0.131432	0.353959	0.234849	0.000693333	0.00227778	0.170752	0.01	0.038	0.0784429	0.0415	0.0987094
GO:0048318	axial mesoderm development	3	0.814694	0.00195833	0.0989691	0.0005	0.107281	1.42156e-05	0.0237138	0.0455	0.0807766	0.456305	0.227476	0.326549	0.246788	0.00206612	0.00137278	0.062	0.094215	0.086	0.0676692	0.042	0.0858952
GO:0048546	digestive tract morphogenesis	3	0.435928	0.00705556	0.0919715	0.0045	0.113361	0	0.0284835	0.0902732	0.0326629	0.343914	0.158587	0.226278	0.0991859	0.0001	0.0034	0.044	0.117152	0.026	0.083425	0.012	0.0670412
GO:0048557	embryonic digestive tract morphogenesis	3	0.22412	0.00422222	0.109168	0.0015	0.128213	-4.37675e-07	0.35953	0.1608	0.126763	0.293711	0.190164	0.198742	0.121356	0.00177515	0.00240625	0.034	0.0729148	0.027	0.0969245	0.042	0.0358153
GO:0048599	oocyte development	3	0.471869	0.0015	0.155809	0	0.164205	1.10372e-06	0.0198022	0.0211562	0.0229845	0.339775	0.16912	0.261725	0.10954	0	0.00191889	0.0345	0.0872299	0.071	0.0948889	0.0275	0.0451251
GO:0050435	beta-amyloid metabolism	3	0.507546	0	0.12121	0.0655189	0.0658488	7.41171e-05	0.123213	0.027809	0.201101	0.271533	0.248916	0.198381	0.239601	0.000152778	0.0681975	0.044	0.151002	0.09	0.0630628	0.008	0.0324212
GO:0050755	chemokine metabolism	3	0.527403	0.0025	0.125426	0	0.140196	9.78114e-06	0.0759427	0.0538225	0.211507	0.401143	0.110956	0.405389	0.100184	0	0.0266905	0.086	0.176966	0.1005	0.146613	0.028	0.0373152
GO:0050779	RNA destabilization	3	0.270387	0.003	0.109182	0.004	0.12597	1.68417e-05	0.0233228	0.02583	0.0865172	0.389628	0.103642	0.367643	0.116445	0	0.00558367	0.042	0.0816071	0.092	0.072363	0.021	0.0264625
GO:0050796	regulation of insulin secretion	3	0.660643	0.0005	0.126718	0.0945893	0.0421311	0	0.0234169	0.0117832	0.28899	0.0668834	0.155498	0.302764	0.0880604	0.000688776	0.02	0.0403629	0.0610563	0.0925	0.121589	0.028	0.0308127
GO:0050818	regulation of coagulation	3	0.569632	0.0056875	0.10355	0.006	0.106863	-2.10403e-19	0.0309406	0.0375	0.0318337	0.563118	0.123585	0.442137	0.0922921	0	0.000644353	0.04	0.0888273	0.052	0.10252	0.076	0.13804
GO:0050858	negative regulation of antigen receptor mediated signaling pathway	3	0.478687	0.49275	0.117302	0.0665472	0.0723323	0.000482953	0.035499	0.034	0.0307709	0.616675	0.0923324	0.436244	0.0722959	0.000666667	0.057949	0.048	0.159637	0.101589	0.0329031	0.0411814	0.00902231
GO:0050860	negative regulation of T cell receptor signaling pathway	3	0.528329	0.219278	0.119122	0.0802773	0.0660223	6.26488e-06	0.0387049	0.0382222	0.0256013	0.598081	0.143517	0.433895	0.0822322	0.0014321	0.0410414	0.013	0.172361	0.111138	0.0359315	0.0395174	0.0122387
GO:0050955	thermoception	3	0.813344	0.280687	0.0959352	0.5005	0.110164	0	0.0345319	0.0225922	0.0101869	0.362285	0.133709	0.259542	0.0824342	0.00519388	0.018	0.472	0.0721439	0.12	0.176832	0.488	0.044889
GO:0051146	striated muscle cell differentiation	3	0.546796	0.008	0.0988779	0.002	0.12103	2.08493e-05	0.0991065	0.437657	0.5125	0.250757	0.173105	0.197573	0.121433	0.5	0.00451028	0.0725	0.119324	0.0705	0.0709925	0.044	0.0390903
GO:0051222	positive regulation of protein transport	3	0.0860471	0.00688889	0.103346	0.022	0.120182	0	0.0208416	0.002375	0.0162792	0.407558	0.146992	0.357438	0.0912291	0.000296296	0.00115625	0.062	0.0667822	0.0945	0.100233	0.024	0.0347826
GO:0051320	S phase	3	0.438178	0.003	0.100202	0.0649941	0.0426368	0.0210147	0.0215785	0.02176	0.265152	0.16689	0.0809606	0.325084	0.128722	0.00176	0.0277531	0.179733	0.07	0.4255	0.0833672	0.048	0.194252
GO:0051323	metaphase	3	0.774821	0.002	0.133774	0.002	0.147454	0.000672689	0.0479731	0.028	0.0244334	0.391549	0.169766	0.388217	0.141722	0.00336111	0.00344898	0.4805	0.156351	0.068	0.0711096	0.0115	0.0276123
GO:0051324	prophase	3	0.273061	0.02	0.118382	0.018	0.123512	0.0108064	0.0168861	0.0201703	0.279514	0.203902	0.161551	0.379396	0.15525	0.00294444	0.02854	0.105702	0	0.106152	0.0358471	0.0409266	0.0201266
GO:0051604	protein maturation	3	0.179706	0	0.118243	0.0586522	0.0688733	2.53161e-05	0.115181	0.0292455	0.240056	0.506407	0.217739	0.302858	0.207103	0.00123457	0.0447755	0.0706605	0.0954954	0.076	0.0551433	0.026	0.0336739
GO:0051605	proteolysis during protein maturation	3	0.178449	0.4985	0.14938	0.5	0.159776	0.0426507	0.185933	0.268272	0.0965517	0.288187	0.0535812	0.306259	0.0947296	0	0.00617076	0.138495	0.0877873	0.0491664	0.0301531	0.0350426	0.0186721
GO:0051656	establishment of organelle localization	3	0.614575	0.0015102	0.113047	0.0702726	0.0607765	0.0184741	0.0349163	0.0366746	0.301923	0.237103	0.116201	0.36629	0.137427	0.003625	0.0780004	0.084	0.0798144	0.021	0.0557101	0.0627511	0.0269513
GO:0051668	localization within membrane	3	0.474451	0.00172222	0.107856	0.006	0.109721	3.12752e-06	0.0586157	0.0104184	0.0211526	0.500183	0.262789	0.390881	0.218504	0.00525	0.00119046	0.058	0.116647	0.065	0.0688257	0.046	0.0363902
GO:0000002	mitochondrial genome maintenance	4	0.590449	0.00222222	0.118458	0	0.134856	0.0197488	0.0180705	0.00939556	0.011426	0.247747	0.205473	0.175107	0.198664	0.000236111	0.000916505	0.452	0.135741	0.0485	0.113996	0.0195	0.0398866
GO:0000059	protein import into nucleus, docking	4	0.837642	0.814951	0.108608	0.499	0.121869	0.0106623	0.0337692	0	0.0286157	0.261017	0.170267	0.281346	0.158698	0.000991605	0	0.502664	0.16598	0.4445	0.0481625	0.4835	0.0299771
GO:0000186	activation of MAPKK activity	4	0.238663	0.01192	0.102904	0.0065	0.101826	0.00178818	0.0220732	0.0555556	0.0211487	0.124371	0.107779	0.125747	0.0844944	0	0.000928375	0.07	0.15576	0.49	0.0867915	0.044	0.0212421
GO:0000272	polysaccharide catabolism	4	0.602274	0.0185	0.0767487	0.068	0.0798999	0	0.0226564	0.0261667	0.021638	0.154348	0.19115	0.167928	0.243407	0.00172222	0.00219753	0.06	0.121341	0.0345	0.0780529	0.019	0.0369375
GO:0001523	retinoid metabolism	4	0.451944	0.00288889	0.117149	0.0025	0.124565	0.000663037	0.0280855	0.0375	0.0206237	0.1533	0.119144	0.116058	0.0968503	0.00533333	0.000542936	0.036	0.046579	0.029	0.0668779	0.487	0.0249727
GO:0001678	cell glucose homeostasis	4	0.61896	0.00222222	0.124871	0.0724043	0.0632189	0.0135805	0.0234142	0.0109383	0.0127776	0.160827	0.113983	0.102832	0.0987174	0.00110059	0.00644518	0.0502714	0.0381732	0.5075	0.0633083	0.0095	0.0336295
GO:0001738	morphogenesis of a polarized epithelium	4	0.596183	0.00484	0.11733	0.00511111	0.120994	0	0.0228048	0.0214311	0.0283391	0.187407	0.158197	0.114532	0.0979384	0.00201183	0.00061157	0.494	0.112307	0.46	0.0599127	0.048	0.0370707
GO:0001778	plasma membrane repair	4	0.342052	0.00110969	0.12873	0.00075	0.146127	5.89866e-06	0.037221	0.0422143	0.0175467	0.258061	0.0878182	0.325619	0.153313	0	0.00158594	0.489	0.0723465	0.416	0.0665779	0.03	0.0359701
GO:0001779	natural killer cell differentiation	4	0.89676	0.00672	0.101044	0.003125	0.12499	2.74924e-06	0.0723729	0.396216	0.194986	0.353344	0.166518	0.190958	0.147183	0	0.00276033	0.0275	0.0590269	0.4375	0.0548307	0.0785	0.0461968
GO:0001788	antibody-dependent cellular cytotoxicity	4	0.887334	0.373026	0.0927077	0.221889	0.114599	0.000108101	0.0266615	0.065	0.0194768	0.685551	0.108962	0.492675	0.102307	0	0.00217722	0.158283	0	0.0585	0.122623	0.024	0.0468372
GO:0001820	serotonin secretion	4	0.677389	0.495751	0.0913733	0.4985	0.116104	6.10613e-05	0.0740504	0.201333	0.028252	0.375977	0.136948	0.317014	0.105405	0.00219753	0.000282548	0.107232	0.0406557	0.051	0.0392654	0.485	0.0698345
GO:0001889	liver development	4	0.712492	0.008	0.110802	0.006	0.128437	-9.34786e-19	0.0273128	0.0248669	0.0347748	0.513789	0.259208	0.359736	0.181391	0.000986111	0.000595041	0.076	0.0953354	0.0855	0.067016	0.03	0.0474827
GO:0001912	positive regulation of immune cell mediated cytotoxicity	4	0.484729	0.48962	0.0911516	0.502	0.109201	8.19928e-20	0.0241098	0.4985	0.0171029	0.420024	0.096141	0.393389	0.0867244	0	0.00179056	0.0295	0.0614264	0.4485	0.058998	0.022	0.0403198
GO:0001963	synaptic transmission, dopaminergic	4	0.503254	0.018	0.144658	0.117237	0.35858	0.00213862	0.0611514	0.0419687	0.0327464	0.23384	0.21	0.20953	0.177356	0.00104142	0.08252	0.0145	0.054522	0.0478883	0.0390683	0.0655	0.0403086
GO:0001977	renal blood volume regulation of blood pressure	4	0.404091	0.00475	0.144452	0.068	0.448348	0.00196298	0.036114	0.206729	0.0376003	0.391148	0.111713	0.344125	0.0818725	0	0.000596729	0.114952	0.0366389	0.047	0.125473	0.03	0.0442503
GO:0001993	norepinephrine-epinephrine regulation of blood pressure	4	0.999901	0.878	0.201072	0.85	0.709357	0	0.0459176	0.515551	0.0170871	0.130162	0.154625	0.193108	0.185828	0.000876033	0.000497947	0.056	0.0696625	0.0495	0.16349	0.028	0.0291583
GO:0002011	morphogenesis of an epithelial sheet	4	0.6085	0.00892045	0.118308	0.006	0.119616	4.27957e-06	0.106956	0.219259	0.333401	0.160675	0.208261	0.147211	0.127513	0	0.000679359	0.0535	0.0892889	0.0535	0.0481081	0.006	0.046236
GO:0006023	aminoglycan biosynthesis	4	0.710413	0.01	0.146765	0.002	0.160247	0	0.0287909	0.0682438	0.0102076	0.162438	0.167373	0.218757	0.172681	0.000398438	0.0327222	0.017	0.0859377	0.059	0.0535577	0.02	0.0407308
GO:0006024	glycosaminoglycan biosynthesis	4	0.745023	0.008	0.132079	0.002	0.136237	0.0153342	0.0158271	0.0648247	0.109146	0.0828861	0.193417	0.250996	0.170238	0.00328	0.0169898	0.0447217	0.0554869	0.192	0.0665515	0.018	0.0499642
GO:0006054	N-acetylneuraminate metabolism	4	0.651906	0.004	0.124092	0.004	0.130674	0	0.0278508	0.0685953	0.00964273	0.396577	0.139048	0.305423	0.109868	0.00304	0.0756222	0.062	0.109918	0.0391657	0.0320801	0.02	0.0293796
GO:0006085	acetyl-CoA biosynthesis	4	0.503704	0.002	0.114299	0.002	0.121882	3.15581e-05	0.0122415	0.0305	0.0224125	0.126965	0.121157	0.186604	0.143795	0.00053125	0.000773437	0.4715	0.0954017	0.4875	0.0655789	0.017	0.0321297
GO:0006098	pentose-phosphate shunt	4	0.777112	0	0.155197	0	0.177557	0.00172599	0.0177397	0	0.0323665	0.198982	0.19363	0.159219	0.180858	0.00159111	0	0.052	0.0769733	0.047	0.0688127	0.022	0.0786647
GO:0006099	tricarboxylic acid cycle	4	0.922953	0	0.124631	0	0.145364	0.00372047	0.0208691	0	0.0249808	0.183285	0.175279	0.290864	0.260161	0.000231405	0.00167309	0.113857	0.541465	0.457	0.0668549	0.033	0.0559682
GO:0006100	tricarboxylic acid cycle intermediate metabolism	4	0.312323	0	0.104712	0	0.117512	0	0.0230635	0	0.0246485	0.447394	0.164408	0.263886	0.152093	0.00109375	0.00270313	0.126012	0.516642	0.0135	0.0722184	0.4755	0.0820508
GO:0006206	pyrimidine base metabolism	4	0.552687	0	0.107566	0	0.125547	1.09098e-19	0.0485039	0	0.0257263	0.255275	0.198796	0.262333	0.279804	0.00529861	0	0.49	0.0789292	0.0485	0.0407705	0.034	0.0350425
GO:0006265	DNA topological change	4	0.777969	0.004	0.141217	0	0.149427	0	0.0263579	0.00928862	0.00731688	0.243809	0.0936445	0.229445	0.0607346	0.00046	0.00118053	0.023	0.0856008	0.043	0.0589493	0.038	0.0303829
GO:0006283	transcription-coupled nucleotide-excision repair	4	0.447855	0.0117778	0.0944188	0.01	0.111612	3.3422e-06	0.0408431	0.0238469	0.0260857	0.571515	0.200855	0.336773	0.272268	0	0.00406382	0.092	0.122149	0.0785	0.13124	0.0195	0.0596727
GO:0006301	postreplication repair	4	0.71896	0.4985	0.105664	0.5	0.108631	0.499958	0.0392251	0.0547347	0.0391844	0.261796	0.185268	0.30336	0.254573	0	0.00250718	0.046	0.079202	0.0915	0.0754081	0.478	0.0458099
GO:0006309	DNA fragmentation during apoptosis	4	0.779966	0.006	0.131202	0.008	0.134216	0.000756553	0.0325094	0.0258843	0.0197439	0.344626	0.280653	0.258505	0.181788	0	0.00147389	0.108481	0.0710727	0.4665	0.0860017	0.02	0.0458045
GO:0006473	protein amino acid acetylation	4	0.368368	0.12525	0.127982	0.124625	0.147548	0.0002015	0.0220352	0.0080625	0.0571242	0.145468	0.159705	0.200623	0.161046	0.000666667	0.000355556	0.0305	0.0802108	0.4705	0.0921608	0.039	0.0354026
GO:0006476	protein amino acid deacetylation	4	0.587391	0	0.136771	0	0.140981	-1.41455e-19	0.0399165	0.0178694	0.00583025	0.174531	0.14976	0.150947	0.151262	0.00017284	0.00091358	0.0255	0.100542	0.0335	0.0561644	0.031	0.0374231
GO:0006506	GPI anchor biosynthesis	4	0.879064	0	0.142764	0.16225	0	0.0173998	0.0209437	0.00679148	0.241707	0.055605	0.0991982	0.208568	0.122779	0.00190246	0.05	0.142943	0.092	0.03	0.0992905	0.018	0.0549186
GO:0006555	methionine metabolism	4	0.671337	0	0.134274	0.063752	0.0721667	0.00122834	0.0304459	0.0247837	0.31945	0.100086	0.111479	0.222373	0.121157	0.503185	0.0134861	0.0436565	0.0343586	0.032	0.058743	0.0205	0.020214
GO:0006558	L-phenylalanine metabolism	4	0.309279	0.00414	0.133282	0	0.144765	0.00199707	0.0758117	0.0332322	0.00880698	0.225219	0.203342	0.218604	0.211298	0	0.0043121	0.0843811	0.0364626	0.5095	0.0695558	0.0195	0.0337534
GO:0006570	tyrosine metabolism	4	0.571638	0.00472	0.110442	0.002	0.133047	0.000756447	0.0265593	0.0546528	0.057551	0.211502	0.199841	0.119858	0.118937	0	0.00183944	0.091763	0.0242036	0.0155	0.0833227	0.0155	0.0295946
GO:0006586	indolalkylamine metabolism	4	0.759002	0.004	0.137979	0	0.156767	0	0.0306856	0.0302222	0.0197037	0.334994	0.143752	0.240608	0.091542	0.00150346	0	0.118	0.124962	0.0175	0.114792	0.04	0.0307179
GO:0006599	phosphagen metabolism	4	0.615239	0.502	0.0994123	0.5	0.105852	0.0176061	0.0119148	0.0125	0.015067	0.157486	0.121801	0.219366	0.139528	0.00505325	0.0095	0.03	0.0530159	0.5015	0.0721944	0.968	0.0378057
GO:0006626	protein targeting to mitochondrion	4	0.497021	0.002	0.132593	0.0723134	0.080853	0.0190132	0.0168405	0.024642	0.165148	0	0.147721	0.24741	0.174282	0.00453611	0.469	0.080669	0	0.5065	0.0658643	0.9615	0.0387876
GO:0006651	diacylglycerol biosynthesis	4	0.665472	0.4965	0.140761	0.498	0.15986	0	0.0235707	0.00940113	0.00901317	0.126173	0.0849516	0.234358	0.207373	0.00406765	0.0075	0.036	0.0886759	0.031	0.0814424	0.034	0.0745036
GO:0006656	phosphatidylcholine biosynthesis	4	0.596308	0.002	0.139079	0.002	0.149954	0.000182023	0.0174202	0.0375556	0.0201918	0.387766	0.129563	0.207251	0.0651503	0.000194444	0.00257143	0.042	0.135368	0.036	0.100427	0.004	0.04595
GO:0006692	prostanoid metabolism	4	0.382889	0.00248	0.111027	0.001	0.130012	0	0.0303113	0.01336	0.0255868	0.153496	0.0983822	0.152068	0.0536512	0.00146875	0.0012562	0.06	0.0548692	0.421	0.159361	0.018	0.0371435
GO:0006693	prostaglandin metabolism	4	0.378406	0.00146	0.11564	0.002	0.126657	0	0.0276476	0.0353333	0.0175057	0.136453	0.0986534	0.138793	0.0742375	0	0.000483215	0.128	0.0809285	0.163	0.0614821	0.012	0.043457
GO:0006740	NADPH regeneration	4	0.638395	0.002	0.115059	0	0.133691	0.000111897	0.0218856	0.009296	0.0106987	0.195693	0.200939	0.166478	0.198838	0.0003125	0.0278985	0.054	0.0873772	0.08	0.0758129	0.018	0.0766428
GO:0006891	intra-Golgi vesicle-mediated transport	4	0.800082	0	0.112465	0	0.122015	0	0.0168898	0	0.020646	0.19815	0.217883	0.185303	0.228086	0.00817	0	0.0415	0.0672596	0.42	0.100817	0.0395	0.0441499
GO:0006940	regulation of smooth muscle contraction	4	0.726555	0.0198889	0.0480035	0.098	0.052898	-6.91179e-20	0.0339129	0.0670739	0.0447433	0.137722	0.12445	0.119147	0.0879095	0	0.00450926	0.029	0.0788575	0.043	0.050272	0.0175	0.0322572
GO:0006983	ER overload response	4	0.536402	0.001	0.115858	0.052093	0.0721773	0.000618812	0.0548959	0.00875	0.0145919	0.107681	0.0932091	0.113792	0.0974639	0.00104681	0.05	0.042	0.126046	0.0365	0.0557947	0.0455	0.11583
GO:0007006	mitochondrial membrane organization and biogenesis	4	0.864667	0.000222222	0.105579	0	0.113312	0.00186436	0.0205521	0.0201579	0.0145088	0.416311	0.276839	0.394203	0.1954	0.0019	0.0011816	0.02	0.144587	0.088	0.108135	0.064	0.0417884
GO:0007031	peroxisome organization and biogenesis	4	0.943922	0.006	0.0947264	0.0085	0.0973924	0.438236	0.0681192	0.04664	0.103186	0.214891	0.192539	0.235368	0.209049	0	0.00767478	0.0615	0.0665134	0.0395	0.05727	0.4925	0.0841891
GO:0007076	mitotic chromosome condensation	4	0.847236	0	0.132775	0.0582822	0.0816771	3.8112e-06	0.0285688	0.0200576	0.316494	0.277681	0.0743998	0.471516	0.0779897	0.00755816	0.110982	0.0261914	0.0255	0.0555888	0.0217972	0.048	0.0575824
GO:0007094	mitotic spindle checkpoint	4	0.766357	0	0.131732	0	0.141834	0.00173765	0.0243617	0.0112245	0.0138808	0.200272	0.171568	0.181653	0.1454	0.00163636	0.000666667	0.4675	0.30366	0.0495	0.0932436	0.022	0.0386189
GO:0007129	synapsis	4	0.375594	0.00266667	0.128919	0	0.149726	0.00201526	0.0360911	0.226111	0.0221237	0.318898	0.142852	0.226269	0.117249	0	0.00241432	0.0345	0.123382	0.063	0.0807336	0.0125	0.0470035
GO:0007143	female meiosis	4	0.493766	0.00394444	0.153596	0	0.174155	1.28522e-06	0.019625	0.0275615	0.0103393	0.404612	0.10371	0.184013	0.138645	0.000246914	0.0205203	0.02	0.133025	0.065	0.0719769	0.002	0.0503584
GO:0007205	protein kinase C activation	4	0.386264	0.00288889	0.135807	0.002	0.142448	0.0291424	0.0270683	0.00700007	0.00906962	0.235357	0.121367	0.2026	0.123438	0.00180938	0.024	0.05	0.0750282	0.188	0.0910211	0.032	0.0388772
GO:0007214	gamma-aminobutyric acid signaling pathway	4	0.892413	0.893062	0.122783	0.998	0.118559	0	0.0330455	0.0622222	0.0136396	0.139828	0.0959563	0.103424	0.0824751	0.00343075	0	0.0185	0.0826282	0.0715	0.0884812	0.024	0.032328
GO:0007216	metabotropic glutamate receptor signaling pathway	4	0.342418	0.5045	0.120072	0.51	0.136366	0.00366344	0.0204904	0.0255	0.0177944	0.346936	0.135052	0.298964	0.110022	0	0.00222344	0.11	0.109932	0.0415	0.090945	0.042	0.0670687
GO:0007223	frizzled-2 signaling pathway	4	0.33135	0.502988	0.130286	0.501556	0.137285	0	0.0238125	0.0388395	0.0199663	0.151113	0.130409	0.130052	0.11447	0.00053125	0.00278893	0.027	0.0745	0.0415	0.0665407	0.054	0.0299801
GO:0007271	synaptic transmission, cholinergic	4	0.39141	0.08325	0.0960207	0.0725	0.0929461	2.26394e-06	0.0310135	0.125317	0.0766773	0.1756	0.152828	0.240577	0.176907	0	0.00303007	0.46	0.173476	0.0535	0.0818363	0.04	0.0670914
GO:0007274	neuromuscular synaptic transmission	4	0.708098	0.01	0.111426	0.006	0.115495	0	0.0369832	0.230143	0.098071	0.13389	0.107958	0.11779	0.111804	0.00175	0.000785714	0.022	0.0867836	0.0235	0.0664516	0.0275	0.0314512
GO:0007340	acrosome reaction	4	0.262983	0.00118519	0.105203	0.00096	0.109993	0	0.0274465	0.014	0.0184015	0.319587	0.0654473	0.221588	0.0467405	0.000222222	0.0712377	0.019	0.0702954	0.054228	0.0356501	0.006	0.0219274
GO:0007595	lactation	4	0.681022	0.495227	0.109725	0.503125	0.124551	0.492397	0.0615466	0.480798	0.106985	0.152675	0.190969	0.262012	0.21172	0	0.00112734	0.0395	0.0785274	0.511	0.0608268	0.044	0.0323335
GO:0007622	rhythmic behavior	4	0.458838	0.01025	0.118016	0.00844444	0.136317	0.000680859	0.0274159	0.235782	0.108597	0.369739	0.111181	0.284736	0.102148	0.000388889	0.100899	0.0085	0.058397	0.059762	0.0491553	0.037	0.0495928
GO:0008037	cell recognition	4	0.84935	0.0025	0.129169	0.002	0.147371	0.00352206	0.061281	0.272939	0.10655	0.102997	0.106678	0.111002	0.120064	0	0.00198867	0.088	0.182333	0.493	0.076422	0.4455	0.294388
GO:0008038	neuron recognition	4	0.593154	0.0075	0.117966	0.006	0.133573	-1.71101e-18	0.040512	0.273269	0.0963662	0.112447	0.126579	0.129254	0.160123	0	0.0006966	0.084	0.158167	0.501	0.0710725	0.4395	0.237504
GO:0008299	isoprenoid biosynthesis	4	0.801058	0.018	0.154051	0.016	0.173983	-2.38863e-19	0.0163484	0.00751437	0.00780992	0.198078	0.181803	0.118344	0.114212	0.000976403	0.032	0.0175	0.0876623	0.0595	0.0843078	0.0155	0.0392101
GO:0008340	determination of adult life span	4	0.585416	0.50152	0.117492	0.503	0.116562	0.500335	0.0264446	0.354028	0.0190731	0.241614	0.206848	0.225757	0.218418	0	0.0106749	0.034	0.105542	0.419	0.0740648	0.0205	0.0429108
GO:0009060	aerobic respiration	4	0.969088	0.000222222	0.117811	0	0.118277	2.14569e-05	0.0191254	0	0.0234344	0.193291	0.216687	0.299328	0.255878	0.00111111	0.000538845	0.128473	0.0128409	0.9445	0.0684682	0.479	0.0919608
GO:0009081	branched chain family amino acid metabolism	4	0.331066	0.5	0.152943	0.5	0.165367	1.14792e-05	0.0347784	0.00714286	0.0284239	0.228628	0.0782687	0.313695	0.15058	0.000639568	0	0.0615	0.0525372	0.03	0.0956414	0.018	0.0352249
GO:0009086	methionine biosynthesis	4	0.60245	0.5	0.1469	0.0785556	0.077016	1.26907e-05	0.0286252	0.0555	0.0165952	0.260865	0.108259	0.266592	0.11297	0.00234283	0.0185	0.0075	0.0822097	0.033	0.0509332	0.046	0.0303573
GO:0009123	nucleoside monophosphate metabolism	4	0.866395	0.5	0.130395	0.5	0.126933	0.000540943	0.0214173	0	0.0185775	0.216432	0.1093	0.309965	0.153459	0.003	0.000848763	0.0895	0.109922	0.0455	0.0547691	0.044	0.0340981
GO:0009124	nucleoside monophosphate biosynthesis	4	0.952804	0.5	0.139979	0.5	0.145468	0.0017814	0.0233252	0.00914996	0.0133077	0.212355	0.0988258	0.298832	0.152095	0.00223111	0.000153455	0.0665	0.121987	0.045	0.0608353	0.032	0.032144
GO:0009146	purine nucleoside triphosphate catabolism	4	0.470612	0	0.168175	0	0.178094	0	0.0287267	0.0168979	0.0062681	0.369329	0.14838	0.25048	0.101613	0.00531121	0.024	0.01	0.0932935	0.04	0.0573221	0.03	0.0252287
GO:0009147	pyrimidine nucleoside triphosphate metabolism	4	0.38336	0.0012	0.127985	0.0736485	0.0560277	0	0.0431611	0.0125672	0.100737	0.25852	0.211628	0.311186	0.139319	0.00294142	0.0185	0.0744829	0.0495807	0.064	0.0675575	0.09	0.0696593
GO:0009156	ribonucleoside monophosphate biosynthesis	4	0.646297	0.5	0.126693	0.5	0.142483	0	0.027149	0.0121817	0.00922407	0.216287	0.101059	0.29591	0.145302	0.00048	0.000250009	0.0645	0.109714	0.0415	0.0590896	0.024	0.0256334
GO:0009161	ribonucleoside monophosphate metabolism	4	0.901561	0.5	0.112117	0.5	0.130025	1.09775e-19	0.0232733	0	0.0164364	0.213543	0.103849	0.326885	0.16786	0.000414201	8.28898e-05	0.0705	0.102635	0.0365	0.053086	0.024	0.0327863
GO:0009191	ribonucleoside diphosphate catabolism	4	0.637756	0.002	0.118233	0.002	0.119555	0	0.0224346	0.022	0.0181959	0.104465	0.10988	0.101635	0.0865454	0.00340611	0	0.035	0.0875295	0.489	0.0753941	0.023	0.0243251
GO:0009200	deoxyribonucleoside triphosphate metabolism	4	0.520578	0.002	0.138002	0.0768589	0.0803732	0.0209963	0.0320198	0.02	0.0697938	0.345486	0.0222801	0.355584	0.0569349	0.00224691	0.0165816	0.120416	0.0135	0.026	0.0719633	0.056	0.0292453
GO:0009303	rRNA transcription	4	0.456305	0.000888889	0.108461	0	0.115631	0	0.0277805	0.0075102	0.0160387	0.135795	0.11533	0.164658	0.124931	0.00498264	0	0.117016	0.0509602	0.032	0.0559744	0.4915	0.0423083
GO:0009312	oligosaccharide biosynthesis	4	0.858704	0.5	0.130484	0.5	0.132951	0	0.0273572	0.0537222	0.017261	0.116784	0.130995	0.247598	0.197381	0.00102479	0.000194444	0.068	0.0396871	0.144	0.0602426	0.0345	0.0706034
GO:0009595	detection of biotic stimulus	4	0.767158	0.001875	0.109753	0.000888889	0.121952	0.00127636	0.024528	0.212052	0.0495172	0.271669	0.0928372	0.381321	0.104269	0	0.00134125	0.023	0.0804949	0.091	0.0706887	0.01	0.0392623
GO:0009636	response to toxin	4	0.394669	0.00425	0.12588	0.000444444	0.13889	0.000630877	0.0658438	0.0504592	0.0491543	0.189342	0.166703	0.170658	0.117055	0	0.00294044	0.0485	0.201282	0.053	0.0879353	0.076	0.0545538
GO:0009894	regulation of catabolism	4	0.265681	0.002	0.0724642	0.00872222	0.0913126	-1.05879e-19	0.0512374	0.217218	0.0368289	0.33376	0.114241	0.322275	0.115469	0	0.0027705	0.521	0.079365	0.069	0.0738115	0.03	0.0646692
GO:0009991	response to extracellular stimulus	4	0.429182	0.00977778	0.123697	0.008	0.133879	0.00033133	0.0205241	0.0493333	0.0265851	0.12095	0.114393	0.114796	0.102262	0	0.00304722	0.041	0.0669188	0.042	0.0641877	0.026	0.0386924
GO:0010035	response to inorganic substance	4	0.191753	0.0015	0.107444	0	0.106759	-4.66342e-18	0.0360674	0.0166055	0.0439759	0.243239	0.155832	0.177253	0.18313	0.000118343	0.0288472	0.02	0.151038	0.038	0.0476449	0.0095	0.0459918
GO:0010165	response to X-ray	4	0.515231	0.00216	0.141636	6.61038e-17	0.149303	8.94774e-05	0.107074	0.0524198	0.0271961	0.296187	0.164648	0.152248	0.211301	0.0005	0.032497	0.512	0.12429	0.0625	0.0889861	0.052	0.0482738
GO:0015711	organic anion transport	4	0.751288	0.495778	0.111289	0.496	0.131966	0	0.0274245	0.06075	0.0208367	0.403591	0.103558	0.374228	0.0780059	0.00413223	0.00109375	0.074	0.101249	0.4975	0.0838831	0.0225	0.0268827
GO:0015858	nucleoside transport	4	0.733797	1	0.12252	1	0.12707	0	0.0264095	0.0472189	0.0081779	0.130766	0.148824	0.294852	0.174277	0.0030625	0.0822349	0.04	0.0440957	0.0361654	0.0271858	0.0195	0.0313756
GO:0016547	RNA editing	4	0.74252	0.0015	0.12955	0	0.135353	0.5	0.0252246	0.00962963	0.0275815	0.183427	0.150476	0.120434	0.0658783	0.000814815	0.00190625	0.456	0.112191	0.4855	0.0612941	0.0205	0.0329631
GO:0016556	mRNA modification	4	0.724779	0.000125	0.121978	0.0724488	0.0619375	0.501875	0.0206161	0.019	0.0163145	0.128823	0.146526	0.10944	0.0704056	0.0030217	0.018	0.441	0.131028	0.479	0.040929	0.0095	0.0302814
GO:0019058	viral infectious cycle	4	0.387477	0.000722222	0.107206	0.002	0.113597	4.2976e-05	0.023854	0.0188	0.0146659	0.205348	0.1994	0.20586	0.239552	0.00046281	0.00028	0.4515	0.274953	0.4855	0.0545593	0.037	0.114641
GO:0019370	leukotriene biosynthesis	4	0.303945	0.0154444	0.0987819	0.0115	0.10071	0.000922268	0.187889	0.06	0.0256191	0.336697	0.114559	0.263636	0.0993684	0.00357717	0	0.058	0.0767665	0.064	0.0441748	0.044	0.0617915
GO:0019438	aromatic compound biosynthesis	4	0.592865	0.002	0.116554	0.0903245	0.0522311	3.81673e-06	0.0452046	0.0210439	0.0806295	0.0603444	0.155321	0.140298	0.146909	0.0022963	0.0528061	0.0546389	0.0403817	0.1455	0.115225	0.505	0.0710606
GO:0019674	NAD metabolism	4	0.751031	0.008	0.148954	0.008	0.158537	0	0.0204613	0.00983004	0.00862094	0.224079	0.182793	0.205434	0.188224	0.000892562	0.026	0.058	0.0308212	0.03	0.0704758	0.0195	0.0363178
GO:0019835	cytolysis	4	0.431978	0.00448	0.112747	0.002	0.130902	0.00041076	0.0257691	0.0104028	0.01934	0.305385	0.238685	0.216876	0.175087	0.00149924	0	0.028	0.12237	0.4255	0.112068	0.026	0.0455771
GO:0030201	heparan sulfate proteoglycan metabolism	4	0.844833	0.002	0.112705	0	0.123586	0	0.0307319	0.11689	0.0699757	0.194831	0.174874	0.234369	0.176072	0.00407407	0.000307692	0.055	0.087974	0.0555	0.0714418	0.033	0.0657823
GO:0030239	myofibril assembly	4	0.713709	0.001	0.114719	0	0.140378	8.3348e-20	0.131266	0	0.0202771	0.523657	0.0382326	0.430068	0.0606333	0.00133564	0.014	0.105184	0.0285	0.475	0.15038	0.0262588	0.0235306
GO:0030300	regulation of cholesterol absorption	4	0.828892	0.505	0.119583	0	0.139989	-3.46945e-19	0.0289976	0.46275	0.0161829	0.134947	0.162197	0.128014	0.0978484	0	0.000667187	0.0975479	0.0483666	0.487	0.0934052	0.501	0.0326985
GO:0030325	adrenal gland development	4	0.610405	0.0122	0.088107	0.0075	0.100496	-5.30045e-06	0.0457201	0.279357	0.225729	0.358723	0.150566	0.206059	0.147271	0	0.00148188	0.072	0.0915324	0.02	0.0862846	0.048	0.034925
GO:0030330	DNA damage response, signal transduction by p53 class mediator	4	0.769892	0.002	0.122544	0	0.13023	2.3951e-05	0.0266793	0.0525948	0.0291646	0.315279	0.289472	0.0926532	0.10047	0	0.000666411	0.072	0.164019	0.4635	0.0677393	0.012	0.040135
GO:0030335	positive regulation of cell migration	4	0.58736	0.014	0.111856	0	0.122011	0	0.0246223	0.0305956	0.0136191	0.148004	0.0971813	0.106747	0.0790515	0.00465278	0	0.027	0.0902765	0.0325	0.0582397	0.035	0.0300434
GO:0030833	regulation of actin filament polymerization	4	0.453097	0.01275	0.112716	0.10444	0.0434046	0.000208257	0.0276223	0.0576667	0.0193844	0.145577	0.120239	0.126444	0.110721	0.00028	0.0413827	0.068	0.0713603	0.0435	0.0636681	0.027	0.0370167
GO:0031343	positive regulation of cell killing	4	0.546283	0.0626111	0.0870846	0.01	0.101862	0	0.0433436	0.240667	0.0145702	0.400719	0.111872	0.415944	0.0939965	0.000426667	1.65289e-05	0.0365	0.0581563	0.112	0.0347818	0.024	0.0374691
GO:0031577	spindle checkpoint	4	0.472958	0.5	0.116097	0.553357	0.0826153	0.00256914	0.114149	0.021447	0.0805905	0.107767	0.161862	0.148108	0.106781	0.00128	0.430306	0.601922	0.100665	0.056	0.0666869	0.0095	0.0310737
GO:0035058	sensory cilium biogenesis	4	0.831602	0.01136	0.110506	0.0005	0.121591	0.0114766	0.0195254	0.355093	0.149274	0.326124	0.112289	0.23021	0.0991389	0.5	0.000823372	0.0695	0.0954897	0.0615	0.0531198	0.0285	0.0318713
GO:0042095	interferon-gamma biosynthesis	4	0.477339	0.0145	0.116524	0.01	0.134946	1.87084e-05	0.0282902	0.316444	0.0161719	0.139636	0.0798105	0.269263	0.0692546	0.00290625	8e-05	0.028	0.0873416	0.023	0.0738325	0.046	0.0293337
GO:0042104	positive regulation of activated T cell proliferation	4	0.748875	0.49538	0.113735	0.501125	0.125867	0.142912	0.0531007	0.523141	0.105334	0.179962	0.162059	0.310376	0.162083	0	0.0019375	0.0265	0.0750345	0.4855	0.0463802	0.0135	0.0391712
GO:0042306	regulation of protein import into nucleus	4	0.653271	0.008	0.108927	0.008	0.122858	0.5	0.0202588	0.0193457	0.0219992	0.181205	0.137825	0.158121	0.0854078	0	0.00407531	0.05	0.107004	0.4385	0.120745	0.036	0.0345248
GO:0042364	water-soluble vitamin biosynthesis	4	0.487299	0	0.115121	0.0573634	0.0632088	0	0.0263608	0.0125102	0.0191495	0.125055	0.178381	0.0970287	0.187117	0.0044023	0.013	0.0684632	0.578911	0.006	0.0825551	0.022	0.0458592
GO:0042420	dopamine catabolism	4	0.597	0.00216	0.148175	0.000444444	0.155466	0	0.0270464	0.143591	0.122921	0.184348	0.15321	0.144111	0.0996047	0	0.00443584	0.0485	0.15322	0.0355	0.10113	0.076	0.0551026
GO:0042423	catecholamine biosynthesis	4	0.673021	0.002	0.110937	0.002	0.120908	0.021705	0.0254819	0.18499	0.168908	0.192989	0.227167	0.194022	0.164926	0.002	0.00567638	0.026	0.151239	0.492	0.0870378	0.0165	0.0328513
GO:0042424	catecholamine catabolism	4	0.512774	0	0.112605	0	0.12372	0	0.0271937	0.0702286	0.11132	0.179715	0.155642	0.111455	0.114287	0	0.00304345	0.4915	0.141651	0.0465	0.104509	0.012	0.0407141
GO:0042430	indole and derivative metabolism	4	0.748875	0.004	0.132082	0	0.145001	0	0.0328115	0.0383889	0.0194346	0.364124	0.149693	0.236451	0.093657	0.00304908	0	0.098	0.13134	0.0145	0.115638	0.034	0.0305854
GO:0042434	indole derivative metabolism	4	0.560696	0.002	0.110813	0	0.129162	0.0162638	0.0110725	0.0336667	0.020843	0.267844	0.148534	0.209744	0.104547	0.000363636	0.0429587	0.046	0.100664	0.046	0.0959838	0.042	0.0273247
GO:0042487	regulation of odontogenesis (sensu Vertebrata)	4	0.654727	0.00024	0.0948973	0	0.109408	0.00113144	0.0209398	0.233646	0.176952	0.125747	0.145498	0.143567	0.138795	0	0.00133538	0.0165	0.0690596	0.4925	0.082373	0.018	0.0358387
GO:0042516	regulation of tyrosine phosphorylation of Stat3 protein	4	0.818722	0.003	0.139311	0.001	0.164705	3.13247e-05	0.011831	0.00773076	0.00957883	0.524215	0.0625219	0.414471	0.047647	0.000986111	0.0435	0.0418348	0.02885	0.046	0.12112	0.0375864	0.0197279
GO:0042558	pteridine and derivative metabolism	4	0.63591	0	0.119121	0.0508303	0.0805918	0.0014049	0.015881	0.0231472	0.022532	0.190856	0.18362	0.138468	0.160964	0.00153061	0.016	0.074	0.142397	0.486	0.0756011	0.021	0.083736
GO:0042990	regulation of transcription factor import into nucleus	4	0.816544	0.004	0.0974494	0.01	0.12196	0	0.0435621	0.0177187	0.0201895	0.170394	0.130433	0.142287	0.0838497	0	0.010539	0.495	0.084977	0.437	0.086544	0.036	0.0310373
GO:0042991	transcription factor import into nucleus	4	0.770663	0.00716667	0.114252	0.008	0.128774	-5.57009e-19	0.0465632	0.0185312	0.0179968	0.182794	0.139013	0.162464	0.0866603	0	0.00387331	0.4935	0.0669324	0.438	0.0884302	0.048	0.025921
GO:0043064	flagellum organization and biogenesis	4	0.667223	0.00168	0.119261	0.0005	0.135693	0.00103232	0.0184228	0.312128	0.12454	0.113495	0.114619	0.109877	0.105345	0.5	0.0310706	0.0935	0.103643	0.043	0.0646133	0.041	0.0292157
GO:0043350	neuroblast proliferation (sensu Vertebrata)	4	0.372698	0.00977778	0.11694	0.009	0.120122	6.27507e-06	0.0843051	0.161678	0.075998	0.186166	0.154251	0.14136	0.113758	0.00108594	0.000799592	0.0615	0.120868	0.0855	0.0613814	0.042	0.064211
GO:0043410	positive regulation of MAPKKK cascade	4	0.506519	0.025	0.0507549	0.079	0.0400059	0	0.0275432	0.0375	0.0223593	0.401564	0.331446	0.292434	0.225498	0	0.00102927	0.086	0.163314	0.16	0.103736	0.028	0.0384105
GO:0043450	alkene biosynthesis	4	0.471671	0.0141111	0.103291	0.0125	0.117462	0.000375699	0.0867511	0.034	0.0158913	0.310446	0.147261	0.251887	0.114953	0.000363636	0.00226446	0.038	0.0878774	0.0455	0.0462647	0.034	0.0684702
GO:0043550	regulation of lipid kinase activity	4	0.322995	0.498071	0.108967	0.503469	0.130548	0.0164506	0.0870797	0.531	0.0196131	0.148937	0.138821	0.261308	0.192529	0	0.000899306	0.0685	0.0812791	0.1125	0.0557758	0.012	0.0255919
GO:0043551	regulation of phosphoinositide 3-kinase activity	4	0.29121	0.494356	0.0966065	0.500939	0.109465	0.0462044	0.0585723	0.5085	0.017971	0.154048	0.133586	0.264553	0.150887	0	0.00252363	0.07	0.0895604	0.095	0.0585565	0.013	0.025666
GO:0043552	positive regulation of phosphoinositide 3-kinase activity	4	0.366178	0.00646296	0.104127	0.00570833	0.121159	0.000488671	0.0792471	0.0418889	0.0139534	0.1493	0.118787	0.308049	0.137927	0	0.00150803	0.045	0.061883	0.0405	0.054092	0.0155	0.0287224
GO:0044247	cellular polysaccharide catabolism	4	0.277381	0.0195	0.0941036	0.160635	0.0374677	0.00147048	0.034758	0.120392	0.150515	0.072184	0.149172	0.199246	0.202783	0.00258	0.0824478	0.473	0.0792405	0.0776969	0.042477	0.4775	0.0757053
GO:0045084	positive regulation of interleukin-12 biosynthesis	4	0.159944	0.00623469	0.116501	0.00133333	0.124476	0.000392914	0.0377174	0.06477	0.0953809	0.119762	0.108722	0.120656	0.0948861	0	0.0492124	0.09	0.152851	0.0885	0.153762	0.0175	0.0431639
GO:0045109	intermediate filament organization	4	0.0219751	0.126118	0.098065	0.502	0.118227	0	0.0245503	0.394094	0.0379023	0.390685	0.10627	0.197284	0.0813451	0.5	0.00480093	0.0833359	0.0820341	0.026	0.0896387	0.009	0.034357
GO:0045123	cellular extravasation	4	0.761737	0.499167	0.0949889	0.000791667	0.117901	0.00560772	0.238412	0.171972	0.0416885	0.397396	0.0822474	0.311655	0.10555	0	0.00261768	0.452	0.0756386	0.465	0.0702411	0.022	0.0471331
GO:0045132	meiotic chromosome segregation	4	0.427209	0.0005	0.119847	0	0.127914	1.30274e-19	0.0390609	0.0596868	0.0929271	0.109215	0.116331	0.0885258	0.105835	0.00025	0.455465	0.4245	0.167048	0.062	0.068641	0.026	0.045198
GO:0045214	sarcomere organization	4	0.880717	0.001625	0.137115	0.00222222	0.151203	0.464684	0.0181529	0	0.0253753	0.560797	0.068645	0.447462	0.0863928	0.00053125	0.0660554	0.058	0.0637024	0.0613512	0.0855442	0	0.0291851
GO:0045342	MHC class II biosynthesis	4	0.907826	0.3196	0.0950646	0.004	0.10557	0.00133619	0.0349782	0.147908	0.0657958	0.117971	0.111194	0.145765	0.0870457	0	0.00081489	0.026	0.0825727	0.8205	0.167962	0.024	0.039736
GO:0045346	regulation of MHC class II biosynthesis	4	0.658703	0.5035	0.109389	0.004	0.117796	6.6102e-06	0.0215343	0.177041	0.0246921	0.132363	0.193233	0.128458	0.212448	0	0.00141555	0.072	0.103557	0.8315	0.200426	0.01	0.0344436
GO:0045408	regulation of interleukin-6 biosynthesis	4	0.55037	0.00171882	0.124968	0.001	0.121881	3.43171e-05	0.0541596	0.136829	0.0758955	0.146273	0.170364	0.103826	0.118599	0	0.00207536	0.066	0.121847	0.051	0.0912257	0.0135	0.033797
GO:0045648	positive regulation of erythrocyte differentiation	4	0.46749	0.01675	0.123345	0.022	0.120797	0.002963	0.0648327	0.07712	0.0113198	0.238183	0.195305	0.139068	0.123732	0	0.00431083	0.066	0.120505	0.0535	0.0464798	0.02	0.079502
GO:0045736	negative regulation of cyclin dependent protein kinase activity	4	0.874823	0.014	0.113235	0.014	0.113514	0.00512346	0.202504	0.0626372	0.060904	0.18059	0.156882	0.375744	0.131298	-1.60288e-16	0.00442773	0.06	0.169933	0.042	0.108406	0.04	0.035861
GO:0045745	positive regulation of G-protein coupled receptor protein signaling pathway	4	0.450875	0.516	0.0852109	0.562	0.141675	0	0.0216796	0.06	0.0194608	0.16998	0.12502	0.117108	0.0866603	7.11111e-05	0.00110204	0.094	0.102156	0.61	0.106536	0.009	0.0384353
GO:0045773	positive regulation of axon extension	4	0.532616	0.00731	0.121828	0.0025	0.133076	0.00194941	0.0462855	0.0223194	0.0123308	0.1318	0.129986	0.113283	0.111495	0	0.00102617	0.0625	0.168516	0.034	0.0738538	0.016	0.039015
GO:0045778	positive regulation of ossification	4	0.425116	0.00275	0.103593	0.0025	0.105574	0.000122576	0.0241857	0.130524	0.061765	0.179027	0.139207	0.117676	0.0879371	0	0.0015	0.03	0.158851	0.031	0.163098	0.0115	0.054348
GO:0045785	positive regulation of cell adhesion	4	0.828168	0.0787867	0.0948587	0.0424807	0.113423	8.39586e-05	0.0643544	0.03375	0.0213688	0.156991	0.158517	0.220668	0.185252	0	0.00210278	0.0285	0.0570234	0.047	0.0549434	0.052	0.0344471
GO:0045806	negative regulation of endocytosis	4	0.765161	0.492444	0.121445	0.496	0.113642	0.5	0.0516876	0	0.0273585	0.148672	0.144353	0.195051	0.19439	0.000876111	0	0.0285	0.0850384	0.054	0.0564092	0.0255	0.0450109
GO:0045834	positive regulation of lipid metabolism	4	0.469365	0.000819444	0.109395	0.001	0.126912	-9.36751e-17	0.0292496	0.124186	0.0129528	0.172112	0.11772	0.160413	0.0820486	0.00317347	0.000142016	0.0365	0.110139	0.0165	0.0871351	0.0085	0.0436922
GO:0046148	pigment biosynthesis	4	0.574214	0.0005	0.121766	0	0.135856	0	0.0274319	0.0199892	0.0210306	0.178871	0.186869	0.225394	0.160064	0.0026698	0	0.025	0.0843074	0.483	0.0524626	0.024	0.0362647
GO:0046356	acetyl-CoA catabolism	4	0.638179	0.00222222	0.109625	0.002	0.122233	0.00265441	0.0253167	0	0.023245	0.207684	0.219248	0.26684	0.269539	0.000484253	0	0.147871	0.501394	0.4695	0.0659743	0.0305	0.0377354
GO:0046456	icosanoid biosynthesis	4	0.432949	0.00703111	0.133114	0.0025	0.15387	0.00141993	0.0325392	0.038	0.0237961	0.43188	0.12257	0.29544	0.0926139	0.00163636	0.000721893	0.0786265	0.0313338	0.106	0.105882	0.0205	0.0444308
GO:0046489	phosphoinositide biosynthesis	4	0.857287	0	0.134981	0.156881	0	0.0111713	0.0228576	0.00939522	0.260857	0.0510674	0.0975217	0.220529	0.116385	0.00178889	0.038	0.153727	0.088	0.0215	0.110476	0.016	0.0362518
GO:0046626	regulation of insulin receptor signaling pathway	4	0.432948	0.00978125	0.126238	0.004625	0.102633	0.000150155	0.0739023	0.059442	0.103018	0.271704	0.124955	0.227749	0.0678682	0	0.00193915	0.04	0.0709584	0.0375	0.055064	0.045	0.0656114
GO:0046631	alpha-beta T cell activation	4	0.74137	0.00635556	0.111191	0.00372222	0.12781	0.000923084	0.0855089	0.148816	0.0215681	0.198588	0.19305	0.130673	0.059571	0.00468367	0.00195918	0.544424	0.0493742	0.9225	0.0590213	0.4795	0.0308052
GO:0046851	negative regulation of bone remodeling	4	0.327565	0.0015	0.118551	0.004	0.13351	-1.25022e-19	0.0325399	0.0211605	0.0179605	0.358865	0.331403	0.268378	0.213619	0.002	0.000838225	0.12433	0.0718669	0.0465	0.125606	0.012	0.0419602
GO:0046852	positive regulation of bone remodeling	4	0.592798	0.00425	0.106045	0.003	0.119428	1.52787e-06	0.0216045	0.0328433	0.0495499	0.16643	0.137227	0.127619	0.0874564	0	0.00414187	0.0495	0.165394	0.04	0.161143	0.014	0.062415
GO:0048005	antigen presentation, exogenous peptide antigen	4	0.488284	0.636758	0.0929188	0.346222	0.119402	0.999915	0.0189892	0	0.0245903	0.537069	0.0368962	0.418446	0.0390495	0	0.0305632	0.0701594	0.0330469	0.4745	0.055297	0.0334618	0.00859088
GO:0048009	insulin-like growth factor receptor signaling pathway	4	0.838685	0.00496074	0.110453	0.00247222	0.135012	0.822647	0.0391159	0.200819	0.108931	0.158965	0.147258	0.110673	0.130434	0	0.00223129	0.0797289	0.0329672	0.044	0.0751999	0.0185	0.0376789
GO:0048168	regulation of neuronal synaptic plasticity	4	0.773486	0.00636278	0.0872961	0.007875	0.0940268	-5.8785e-06	0.0494575	0.453837	0.055117	0.295317	0.0905475	0.368829	0.0674926	0	0.00504846	0.048	0.202354	0.07	0.0698319	0.06	0.0906008
GO:0048704	embryonic skeletal morphogenesis	4	0.724666	0.410434	0.0937432	0.498	0.108766	0.0021949	0.0226121	0.565019	0.244466	0.167453	0.18984	0.165342	0.133607	0.0029375	0.000462222	0.027	0.122656	0.4915	0.0521093	0.0105	0.0426821
GO:0048706	embryonic skeletal development	4	0.828925	0.405182	0.110603	0.49	0.125405	0.0016071	0.0276986	0.62562	0.242186	0.181872	0.203729	0.1773	0.14389	0.000790123	0.0034	0.0335	0.133994	0.4975	0.0593387	0.004	0.043492
GO:0048806	genitalia development	4	0.262659	0.345539	0.129954	0.31822	0.114679	4.58084e-06	0.0304127	0.409383	0.0993939	0.195221	0.140432	0.14121	0.12204	0.004125	0.00028	0.0961144	0.0753857	0.4745	0.0864145	0.0395	0.0284153
GO:0050678	regulation of epithelial cell proliferation	4	0.541253	0.001625	0.123586	0.001	0.147698	0	0.0506756	0.0261847	0.034169	0.16153	0.134347	0.151698	0.0790248	0	0.00354931	0.0455	0.103859	0.069	0.252645	0.088	0.0587957
GO:0050854	regulation of antigen receptor mediated signaling pathway	4	0.387554	0.214278	0.109654	0.0719784	0.0488445	1.24434e-05	0.0313136	0.0366667	0.0218008	0.405356	0.0876825	0.247393	0.0923988	0.00322314	0.0218378	0.0135	0.0872435	0.044	0.0709359	0.038	0.038835
GO:0050856	regulation of T cell receptor signaling pathway	4	0.273288	0.0015	0.0938171	0	0.104736	1.70353e-05	0.0415232	0.20449	0.0129516	0.405888	0.0917114	0.3441	0.119265	0.00113265	0.0430938	0.1	0.082791	0.066	0.0701561	0.03	0.0401696
GO:0050905	neuromuscular physiological process	4	0.893082	0.00625	0.116649	0.006	0.130666	2.79637e-05	0.0243498	0.30875	0.221944	0.191074	0.168833	0.229018	0.207305	0.002	0.0196566	0.042	0.106675	0.068	0.0786759	0.035	0.111129
GO:0050918	positive chemotaxis	4	0.445455	0.0018125	0.115557	0.00377778	0.127798	6.56239e-05	0.0280502	0.0217222	0.0168572	0.396049	0.14238	0.127066	0.13501	0.00077551	0.000111111	0.0840784	0.119206	0.02	0.0536491	0.0445	0.0394408
GO:0050920	regulation of chemotaxis	4	0.461007	0.00616327	0.137962	0.00355556	0.131988	-7.85158e-07	0.032057	0.0239444	0.0183874	0.267576	0.13483	0.145047	0.0928219	0	0.00513108	0.074	0.0862635	0.092	0.0576121	0.041	0.0608156
GO:0050921	positive regulation of chemotaxis	4	0.485653	0.00625	0.127975	0.007875	0.11791	0.00206694	0.0558576	0.465469	0.0246835	0.309596	0.101652	0.171681	0.063297	0	0.00271274	0.058	0.0580148	0.131	0.0568158	0.473	0.037887
GO:0050926	regulation of positive chemotaxis	4	0.310056	0.0054898	0.149334	0.00733333	0.161535	9.56293e-06	0.0228012	0.0176667	0.0178287	0.381902	0.147498	0.131733	0.123934	0.0013125	0.00383432	0.0938981	0.144151	0.017	0.0558532	0.039	0.0439076
GO:0050927	positive regulation of positive chemotaxis	4	0.449101	0.00796875	0.1379	0.006125	0.144703	1.79294e-05	0.042226	0.466449	0.019399	0.318994	0.106733	0.177256	0.0705431	0	0.00192944	0.082	0.062122	0.046	0.0576159	0.481	0.0436134
GO:0050930	induction of positive chemotaxis	4	0.300563	0.00425	0.106972	0.005375	0.112767	0.000212257	0.0440796	0.0271111	0.0199298	0.415047	0.133887	0.116812	0.144206	0.00116049	0.00166327	0.100114	0.112347	0.0235	0.0581797	0.0415	0.051774
GO:0050951	sensory perception of temperature stimulus	4	0.956902	0.166009	0.120485	0.2225	0.139014	0	0.0246632	0.0272917	0.0237258	0.127002	0.0916275	0.139243	0.0662756	0.00344444	0	0.495	0.0630287	0.577	0.0750199	0.021	0.0241951
GO:0050974	detection of mechanical stimulus during sensory perception	4	0.31606	0.00032	0.131515	0	0.140984	0.00191522	0.033746	0.0771649	0.0173347	0.186563	0.224338	0.194226	0.134076	0	0.000138382	0.063	0.0888252	0.038	0.0783923	0.028	0.0410116
GO:0051052	regulation of DNA metabolism	4	0.501556	0.00032	0.111989	0	0.108237	0.499359	0.0192893	0.0960062	0.0211835	0.213184	0.246468	0.238486	0.308976	0.002	0.0276998	0.501	0.118042	0.0695	0.0958107	0.0095	0.0529485
GO:0051053	negative regulation of DNA metabolism	4	0.295638	0.002205	0.126279	0.001375	0.128971	0.498262	0.0269737	0.0951728	0.0226177	0.188535	0.215416	0.222137	0.282662	0.00024	0.0681569	0.449	0.106831	0.0625	0.0960792	0.0345	0.0527702
GO:0051057	positive regulation of small GTPase mediated signal transduction	4	0.700093	0.005375	0.12064	0.006	0.135685	3.50963e-06	0.021176	0.0343194	0.0293956	0.143167	0.194126	0.146788	0.107117	0	0.00115059	0.064	0.147907	0.0355	0.0477311	0.041	0.0299269
GO:0051235	maintenance of localization	4	0.493521	0.00527778	0.104936	0.005	0.119479	0.000567071	0.0511156	0.0361354	0.0248876	0.175326	0.165158	0.195351	0.0990853	0	0.00326825	0.05	0.175759	0.45	0.0714967	0.069	0.118987
GO:0051640	organelle localization	4	0.50068	0.00485714	0.105835	0.00244444	0.122128	1.32765e-05	0.0887272	0.0501391	0.0461171	0.206807	0.18281	0.205749	0.147109	0.000859504	0.000859504	0.04	0.0864532	0.043	0.0441174	0.034	0.0255736
GO:0000097	sulfur amino acid biosynthesis	5	0.67044	7.25114e-17	0.147782	0.0765533	0.0801651	0.00278939	0.0233432	0.0294008	0.0644781	0.0955293	0.144409	0.144506	0.117275	0.502219	0.0141122	0.0394418	0.0395728	0.027	0.0618261	0.0275	0.0238407
GO:0001504	neurotransmitter uptake	5	0.571328	4.08163e-05	0.126887	7.48099e-18	0.140778	0.00288027	0.0223278	0.215846	0.0849068	0.145971	0.165089	0.245383	0.202954	0.00224	0.000658794	0.064	0.0651206	0.0695	0.161928	0.571167	0.190551
GO:0001573	ganglioside metabolism	5	0.671676	0	0.129839	0	0.133107	0	0.0488141	0.0768871	0.0229446	0.32475	0.326872	0.208277	0.124662	0	0.00326934	0.100097	0.0410494	0.0345	0.0843505	0.0311111	0.135497
GO:0001773	dendritic cell activation	5	0.739142	0.00531519	0.110566	0.00266667	0.138129	0.000401306	0.0746489	0.383117	0.0739268	0.316667	0.211463	0.289072	0.155175	0	0.00113542	0.046	0.117999	0.423	0.139241	0.014	0.0330793
GO:0001836	release of cytochrome c from mitochondria	5	0.642865	0.000888889	0.122696	0.002	0.129554	3.2272e-19	0.0526408	0.0143784	0.01319	0.336127	0.176324	0.242647	0.135778	0.00135802	0.00020404	0.072	0.0926881	0.0450556	0.0606471	0.052	0.0357785
GO:0001837	epithelial to mesenchymal transition	5	0.274166	0.0037	0.109462	0.0035	0.131269	0.000670564	0.080814	0.0480015	0.0733448	0.386459	0.103767	0.332114	0.0966954	0.000335938	0.00175	0.046	0.110877	0.031	0.0759073	0.0315	0.0170536
GO:0001933	negative regulation of protein amino acid phosphorylation	5	0.529065	0.0095625	0.112847	0.00675	0.117398	1.66932e-05	0.0546368	0.00464	0.0224381	0.299649	0.140308	0.177592	0.10628	0.000617188	0.000345679	0.0497778	0.0930523	0.045	0.0545347	0.141444	0.0633634
GO:0006044	N-acetylglucosamine metabolism	5	0.819474	0.002	0.127516	0.002	0.134245	0.00193397	0.021098	0.0202222	0.0284533	0.199525	0.169687	0.188022	0.177829	0.000512397	0.004	0.09	0.0671371	0.0318333	0.0876034	0.014	0.0704193
GO:0006072	glycerol-3-phosphate metabolism	5	0.550133	0.511125	0.110721	0.512	0.122215	1.0266e-19	0.0147362	0.012125	0.0188079	0.157193	0.133763	0.197685	0.109443	0.00054321	0.000378875	0.037	0.0741988	0.068	0.0576076	0.0165	0.0460665
GO:0006195	purine nucleotide catabolism	5	0.843204	0.502	0.154479	0.502	0.170947	0	0.0244961	0.0155347	0.00673877	0.187884	0.153568	0.131634	0.0948314	0.00102318	0.05	0.014	0.0760824	0.0335	0.0428099	0.02	0.0328155
GO:0006220	pyrimidine nucleotide metabolism	5	0.543498	0.0048	0.122663	0.002	0.143463	0.000134766	0.0353291	0	0.0167664	0.314221	0.197951	0.198672	0.112908	0.0038874	0	0.0535	0.0836376	0.054	0.067927	0.0591111	0.084771
GO:0006221	pyrimidine nucleotide biosynthesis	5	0.782398	0.0004	0.125781	0	0.137509	3.6031e-05	0.0262978	0.0125255	0.0125931	0.158602	0.150763	0.165247	0.105685	0.0013934	0.021	0.044	0.110182	0.05	0.0718902	0.176	0.0496596
GO:0006298	mismatch repair	5	0.885582	0.5	0.109101	0.5	0.108472	0.147093	0.0670291	0.0755104	0.0201257	0.281766	0.228817	0.293577	0.24972	0	0.0013789	0.068	0.0760087	0.551444	0.0824237	0.02	0.0561389
GO:0006367	transcription initiation from RNA polymerase II promoter	5	0.421367	0.0055	0.125233	0	0.137835	2.10733e-05	0.0481331	0.0256763	0	0.263422	0.12472	0.276311	0.100921	0.00328993	0.052	0	0.0775654	0.163222	0.085653	0.00622222	0.0427554
GO:0006610	ribosomal protein import into nucleus	5	0.694739	0.498391	0.102903	0.4985	0.114495	0.00104924	0.0288355	0	0.020454	0.223879	0.152503	0.235952	0.22957	0.000654675	0	0.486	0.264898	0.501	0.0509783	0.0265	0.0706306
GO:0006760	folic acid and derivative metabolism	5	0.619394	0	0.124479	0	0.14053	0.000342068	0.0194521	0.03136	0.0200243	0.152713	0.177059	0.0555442	0.0582687	0	0.00306449	0.033	0.0427691	0.488	0.059778	0.043	0.0211894
GO:0006826	iron ion transport	5	0.837725	0	0.117947	0	0.131219	0.000294492	0.0197772	0.03251	0.018327	0.15091	0.168937	0.141151	0.134364	0.0018	0.000166667	0.0195	0.0959897	0.0243889	0.0784019	0.016	0.0342899
GO:0006835	dicarboxylic acid transport	5	0.637844	0.000222222	0.141246	0	0.1488	0	0.0273817	0.0281768	0.00865031	0.183525	0.174784	0.19835	0.223336	0.00061157	0.0136633	0.0165	0.107925	0.4955	0.0845945	0.02	0.0337438
GO:0006857	oligopeptide transport	5	0.783104	0.500222	0.111176	0.500889	0.12171	0	0.0284324	0.0162249	0.010665	0.144681	0.133991	0.152418	0.0834656	0.000962963	0.0527911	0.0265	0.138945	0.557778	0.0725888	0.018	0.0328648
GO:0006921	disassembly of cell structures during apoptosis	5	0.750574	0.00488889	0.125734	0.006	0.132361	-5.08453e-06	0.0238738	0.0163583	0.0189303	0.2821	0.278455	0.240558	0.193764	0	0.00755769	0.0937517	0.0779733	0.124722	0.0829512	0.056	0.050344
GO:0006958	complement activation, classical pathway	5	0.831933	0.276628	0.110738	0.220167	0.134993	0	0.0299034	0.0074596	0.0127759	0.522227	0.241851	0.2037	0.043181	0.0921513	0	0.05	0.0671759	0.0175	0.06516	0.004	0.016887
GO:0006970	response to osmotic stress	5	0.432424	0.00340741	0.0955132	0.0045	0.116298	0.00176811	0.0245246	0.0345556	0.0205048	0.345959	0.135788	0.128952	0.0648317	0	0.00602122	0.121324	0.0620403	0.0468889	0.0854638	0.044	0.0310613
GO:0007026	negative regulation of microtubule depolymerization	5	0.351805	0.00216	0.126913	0.00227778	0.129764	0	0.0249024	0.0217778	0.0278391	0.141056	0.151517	0.0953264	0.118826	0.00568	0.00112889	0.0331111	0.0707587	0.0825	0.158156	0.029	0.0532628
GO:0007034	vacuolar transport	5	0.518759	0.008585	0.0885312	0.006	0.110151	7.9367e-20	0.0414498	0.0106563	0.017825	0.272365	0.0310059	0.177032	0.0454208	0	0.0256036	0.125783	0.0514896	0.1285	0.057965	0.0300144	0.0150437
GO:0007044	cell-substrate junction assembly	5	0.65241	0.00561975	0.1184	0.00466667	0.132462	0.0582419	0.0329917	0.0214395	0.0160093	0.144042	0.170016	0.180558	0.162612	0	0.00354832	0.044	0.093237	0.130056	0.0548954	0.274125	0.0594454
GO:0007098	centrosome cycle	5	0.69529	0.00377778	0.112326	0.002	0.117077	0.000159142	0.0308325	0	0.0283272	0.152754	0.160099	0.0980871	0.098943	0.00374222	0	0.485111	0.145847	0.139167	0.062286	0.117611	0.052991
GO:0007140	male meiosis	5	0.553099	0.006	0.135326	0.002	0.143844	0.000128735	0.0193058	0.212068	0.0461552	0.10142	0.106619	0.107579	0.115212	0	0.00084663	0.082	0.125085	0.63925	0.0555579	0.018	0.0420099
GO:0007212	dopamine receptor signaling pathway	5	0.590487	0.201778	0.131957	0.492	0.382367	0.000596662	0.0199272	0.0196111	0.0193302	0.161736	0.137717	0.118125	0.113314	0	0.00246975	0.051	0.102421	0.0415	0.11573	0.0105	0.0480926
GO:0007379	segment specification	5	0.18313	0.0215	0.121663	0.0275	0.144338	0.00154836	0.0468916	0.114346	0.0768245	0.396476	0.133186	0.276738	0.0868089	0	0.00187312	0.0404444	0.0813587	0.049	0.0645563	0.003375	0.0375352
GO:0008215	spermine metabolism	5	0.708697	0.002	0.096702	0.002	0.108902	1.91555e-05	0.0552611	0	0.0198442	0.349963	0.097952	0.305469	0.206006	0.00172355	0	0.094	0.0753206	0.081375	0.0730908	0.018	0.0360985
GO:0008625	induction of apoptosis via death domain receptors	5	0.426774	0.003875	0.127906	0.0015	0.155345	-0.000967776	0.18602	0.225402	0.148916	0.148526	0.129866	0.38349	0.122468	0	0.120494	0.0277778	0.222375	0.0317222	0.0830966	0.0175	0.0405288
GO:0008630	DNA damage response, signal transduction resulting in induction of apoptosis	5	0.496403	0.00377778	0.11254	0.0015	0.126429	0.00195384	0.0179866	0.0368507	0.0171372	0.247025	0.184184	0.10748	0.0834902	0	0.00402728	0.0764444	0.101971	0.0328333	0.0817738	0.0485	0.0469939
GO:0008631	induction of apoptosis by oxidative stress	5	0.512469	0.003375	0.0934055	0.014	0.124503	0.00195192	0.024831	0.120151	0.0865994	0.135102	0.117149	0.137297	0.0795256	0	0.00280978	0.0913112	0.0526217	0.036	0.0664712	0.017	0.0382127
GO:0009066	aspartate family amino acid metabolism	5	0.721575	0	0.115964	0.0640998	0.0626327	1.64488e-05	0.0239847	0.028033	0.334411	0.148548	0.1551	0.203767	0.142357	0.00062	0.0128472	0.0443218	0.0819357	0.042	0.120085	0.0205	0.0347071
GO:0009067	aspartate family amino acid biosynthesis	5	0.683119	0	0.132781	0	0.154962	0.000486824	0.0299397	0.0359214	0.0114773	0.107162	0.107006	0.160941	0.0987149	0.501	0.0108258	0.012	0.0567064	0.089	0.0654136	0.016	0.029554
GO:0009074	aromatic amino acid family catabolism	5	0.486472	0.0084	0.125355	0	0.139907	3.15212e-06	0.0261941	0.0217759	0.0132215	0.189487	0.152661	0.171073	0.106375	0.000189349	0.000743802	0.054	0.0857617	0.485833	0.0846376	0.0275	0.0382692
GO:0009110	vitamin biosynthesis	5	0.728306	0	0.128425	0	0.14309	0	0.0242824	0.0586837	0.0181296	0.111084	0.193139	0.085351	0.171477	0	0.00504	0.035	0.0772396	0.0185	0.0818581	0.0105	0.0331574
GO:0009134	nucleoside diphosphate catabolism	5	0.867452	0.000222222	0.112236	0.0664765	0.055268	0	0.0241453	0.036205	0.0138245	0.137097	0.192852	0.10428	0.138313	0.00604184	0.0615	0	0.119297	0.024	0.0570561	0.484	0.0263517
GO:0009185	ribonucleoside diphosphate metabolism	5	0.764146	0	0.11085	0.0639921	0.0638495	0.000653923	0.0229553	0.0318171	0.0609536	0.0921062	0.131069	0.132983	0.133636	0.000345679	0.0178284	0.0528802	0.066948	0.044	0.061689	0.02675	0.0225456
GO:0009225	nucleotide-sugar metabolism	5	0.673199	0	0.135575	0	0.140522	0.00109699	0.0392987	0.0117979	0.0126896	0.226577	0.181987	0.212835	0.16842	0.00178125	0.021	0.4555	0.0891784	0.514833	0.0692772	0.038	0.0275027
GO:0009261	ribonucleotide catabolism	5	0.72072	0	0.135372	0.0706735	0.0840057	0	0.0358393	0.0432883	0.0579075	0.0680995	0.120461	0.112138	0.0984749	0.0024124	0.0165	0.0559681	0.0412487	0.478	0.0752099	0.018	0.0253391
GO:0009409	response to cold	5	0.56773	0.0279444	0.100449	0.0765	0.110521	0.00178582	0.0262786	0.0270178	0.0179756	0.100583	0.0849737	0.0986307	0.0813002	0.002	0.00233643	0.042	0.0775141	0.053	0.174829	0.0205	0.0575819
GO:0009620	response to fungi	5	0.512245	0.498	0.137292	0.221333	0.144061	7.25114e-17	0.03296	0.011	0.0201203	0.660479	0.092612	0.477038	0.0712334	0.002	0.0075	0.0754016	0.147919	0.018	0.238142	0.018	0.0534822
GO:0009948	anterior/posterior axis specification	5	0.794271	0.0035	0.0985458	0.006	0.11541	3.06406e-05	0.0203443	0.311631	0.0640273	0.14442	0.131973	0.104434	0.0812421	0	0.00418245	0.0639444	0.0988798	0.0645	0.0736217	0.019	0.0304937
GO:0009954	proximal/distal pattern formation	5	0.76653	0.00325	0.106545	0.011	0.117349	0	0.0322111	0.274471	0.0725217	0.0892647	0.0933944	0.127821	0.156383	0.00206228	0.000375777	0.0505	0.148433	0.055	0.0923845	0.0191667	0.0377041
GO:0014013	regulation of gliogenesis	5	0.58724	0.017625	0.115313	0.01	0.130693	6.27666e-06	0.0409592	0.112635	0.0480557	0.121289	0.120492	0.0831282	0.0716501	7.25114e-17	0.000438272	0.037	0.067792	0.495889	0.0946871	0.0245	0.0479739
GO:0015718	monocarboxylic acid transport	5	0.607565	0.001125	0.115813	0.001	0.12714	0	0.0346486	0.0780022	0.0444585	0.163532	0.179627	0.0840928	0.145076	0.00115556	0.00284375	0.04	0.0930349	0.0225	0.0656468	0.019	0.0204238
GO:0015893	drug transport	5	0.525247	0.0570556	0.136339	0	0.156344	8.35687e-06	0.0308086	0.02792	0.0394503	0.288707	0.0995395	0.225571	0.0788336	0.00028	0.000527778	0.115278	0.109552	0.132556	0.109123	0.024	0.0333764
GO:0016486	peptide hormone processing	5	0.471641	0.00322222	0.110962	0.002	0.129461	0	0.0267862	0.109402	0.0257181	0.464524	0.274259	0.373501	0.19842	0.00222656	0.0832626	0.0976667	0.169563	0.140297	0.0315273	0.146333	0.0391788
GO:0016601	Rac protein signal transduction	5	0.510637	0.008375	0.117703	0.013	0.136553	9.96937e-06	0.0235025	0.0153878	0.0197912	0.151359	0.152114	0.102946	0.0719257	8.16327e-05	0.00115625	0.079	0.1604	0.057375	0.0767743	0.134889	0.0419181
GO:0016925	protein sumoylation	5	0.644796	0.002	0.118281	0.002	0.128223	0.000499995	0.0402639	0.0145	0.0279376	0.314697	0.2933	0.200875	0.221843	0.00178125	0.00376	0.0405	0.115358	0.0506667	0.0479891	0.0225	0.0558799
GO:0016998	cell wall catabolism	5	0.646981	0.001	0.0906397	0	0.0885827	3.01337e-05	0.0653765	0.0286422	0.0197367	0.116526	0.10127	0.361087	0.20248	0.00175	0.0292653	0.015	0.0584783	0.0575	0.0579478	0.048	0.0581378
GO:0017015	regulation of transforming growth factor beta receptor signaling pathway	5	0.796544	0.001125	0.151254	0	0.16539	0.00321133	0.0570509	0.119056	0.0401126	0.119998	0.113954	0.276012	0.206873	0	0.00340402	0.469	0.105267	0.0879444	0.0645455	0.0385	0.0464321
GO:0017156	calcium ion-dependent exocytosis	5	0.381157	0.00855556	0.119258	0.00725	0.138561	8.51064e-06	0.0459147	0.0117778	0.0225459	0.213296	0.220711	0.164608	0.173586	7.40741e-05	0.000306122	0.0415	0.238893	0.4735	0.0628803	0.0395	0.037322
GO:0018105	peptidyl-serine phosphorylation	5	0.803893	0.479181	0.084921	0.966	0.0788307	4.59261e-06	0.0194979	0.0437	0.015796	0.178532	0.184949	0.126722	0.126035	0	0.00369053	0.0885	0.165563	0.447	0.0616489	0.046	0.0368311
GO:0018209	peptidyl-serine modification	5	0.662672	0.684475	0.113383	0.978	0.125114	0.00200346	0.0321176	0.0345	0.0187158	0.143513	0.149575	0.196532	0.142184	0	0.00802744	0.045	0.0689608	0.124833	0.128813	0.508	0.035274
GO:0030004	monovalent inorganic cation homeostasis	5	0.605844	0.00408	0.0981517	0.004875	0.112899	0.00315386	0.023119	0.03504	0.0202946	0.10447	0.0888184	0.0745123	0.0643699	0	0.00290332	0.0355556	0.0781578	0.046	0.0688319	0.0165	0.0427823
GO:0030048	actin filament-based movement	5	0.448932	0.0545556	0.0837043	0.124681	0.0938929	0.00892627	0.121309	0.0373889	0.0865012	0.119234	0.132143	0.119639	0.102837	0	0.00234915	0.177676	0.077235	0.4275	0.0564543	0.271625	0.0677948
GO:0030238	male sex determination	5	0.246793	0.00665625	0.0943839	0.00377778	0.107768	4.73098e-06	0.0249349	0.203604	0.0589622	0.162768	0.136836	0.160021	0.106085	0	0.00281853	0.043	0.0565862	0.118	0.0602296	0.014	0.0409648
GO:0030261	chromosome condensation	5	0.868092	0	0.117225	0	0.131274	1.52734e-05	0.0273143	0.00860013	0.0130994	0.303386	0.0574029	0.269022	0.0788939	0.00287603	0.0708169	0.03	0.0502081	0.0462081	0.0217825	0.04	0.0396945
GO:0030262	apoptotic nuclear changes	5	0.807181	0.006	0.123999	0.006	0.132235	0.000857363	0.0284511	0.0188553	0.0111971	0.157406	0.12674	0.207886	0.0955169	0	0.0024792	0.0998099	0.082164	0.0645	0.111766	0.0255	0.0340938
GO:0030299	cholesterol absorption	5	0.681894	0.500222	0.11547	0	0.126658	0.000656869	0.0290191	0.46758	0.015616	0.127247	0.107717	0.1135	0.0960096	0.000243802	0.000374609	0.131902	0.498696	0.024	0.0666894	0.5035	0.0306383
GO:0030308	negative regulation of cell growth	5	0.595549	0.005125	0.125526	0	0.135787	0.00191284	0.0243583	0	0.0212641	0.383677	0.322759	0.235415	0.190085	0.00201224	0	0.4655	0.22802	0.8835	0.0613612	0.0725	0.0722343
GO:0030433	ER-associated protein catabolism	5	0.948314	0.008	0.12681	0.006	0.133555	1.99053e-20	0.0408971	0	0.0234251	0.203537	0.213438	0.0871389	0.0882684	0.00294089	0	0.124	0.0582118	0.0445	0.0599521	0.053	0.0324928
GO:0030517	negative regulation of axon extension	5	0.482808	0.122271	0.128622	0.125222	0.13511	1.29173e-20	0.022579	0.0266031	0.0223201	0.1737	0.157623	0.125057	0.105069	0	0.00114072	0.0325	0.0901141	0.0305	0.0668204	0.0325	0.0452831
GO:0030835	negative regulation of actin filament depolymerization	5	0.615157	0.5	0.137684	0.5	0.151673	3.32382e-05	0.0193761	0.00963265	0.0235357	0.168366	0.179237	0.207975	0.16145	0.000438776	0.00365432	0.069	0.0897635	0.051	0.048234	0.0305	0.0245257
GO:0031016	pancreas development	5	0.37297	0.011375	0.120548	0.012	0.130355	0.000392551	0.031256	0.0379785	0.0566095	0.132375	0.155423	0.0840942	0.0748911	0.000347107	0.00068	0.0685	0.11567	0.0978333	0.217392	0.03	0.0329684
GO:0031069	hair follicle morphogenesis	5	0.596685	0.009	0.11466	0.012	0.142047	0	0.0266496	0.0915111	0.0203237	0.409201	0.10465	0.295942	0.193563	0	0.00147564	0.041	0.148904	0.0185	0.102855	0.022	0.0392668
GO:0031114	regulation of microtubule depolymerization	5	0.381047	0.000722222	0.115326	3.125e-05	0.121115	0	0.0272661	0.0153333	0.0237767	0.146061	0.150495	0.0993845	0.108529	0.00184	0.000518519	0.028	0.0601295	0.057	0.156602	0.025	0.0699638
GO:0031294	lymphocyte costimulation	5	0.662054	0.00866667	0.119037	0.008	0.130573	6.10913e-06	0.0702658	0.123225	0.0239068	0.136597	0.131796	0.154988	0.116069	0	0.00449052	0.0355	0.0515557	0.474722	0.0439266	0.493	0.0408477
GO:0031295	T cell costimulation	5	0.597678	0.00772222	0.116876	0.006	0.119457	0.00849725	0.0301611	0.333439	0.0249271	0.150506	0.157579	0.169617	0.129605	0	0.00458333	0.0275	0.0890603	0.484778	0.0497246	0.4835	0.0389229
GO:0035315	hair cell differentiation	5	0.218295	0.01376	0.116764	0.0125	0.127132	0	0.0213477	0.0205248	0.0449486	0.381177	0.280543	0.33063	0.188208	0	0.00124562	0.07	0.09284	0.0415	0.0694977	0.01	0.0559705
GO:0040015	negative regulation of body size	5	0.519222	0.0255	0.129877	0.07	0.148592	6.12851e-06	0.0187253	0.081678	0.0499818	0.174452	0.176327	0.149967	0.118163	0	0.000753548	0.022	0.111853	0.242375	0.0590149	0.016	0.0424906
GO:0040017	positive regulation of locomotion	5	0.583664	0.004	0.135622	0.0780018	0.076669	2.53283e-05	0.0309246	0.0344236	0.00955607	0.160554	0.137831	0.0997917	0.0782146	0.000469388	0.02942	0.0215	0.0860887	0.0585	0.0734062	0.046	0.0294999
GO:0042090	interleukin-12 biosynthesis	5	0.677414	0.00158865	0.114593	0.00238889	0.130734	0.0188968	0.181826	0.131046	0.0713033	0.135342	0.186593	0.0992621	0.12719	0.0015	0.0718558	0.044	0.100466	0.474056	0.0920937	0.0146667	0.0382244
GO:0042226	interleukin-6 biosynthesis	5	0.553253	0.00128571	0.132703	0.00422222	0.140715	1.76272e-06	0.0389419	0.0499059	0.015567	0.147845	0.154147	0.120387	0.103184	0	0.0010248	0.064	0.113158	0.051	0.0570898	0.0125	0.0342513
GO:0042267	natural killer cell mediated cytotoxicity	5	0.695688	0.49978	0.112828	0.502	0.110636	0	0.0300046	0.0329861	0.00769465	0.6473	0.0519337	0.519578	0.10476	0.000355556	0.0854739	0.012	0.068397	0.448894	0.0307338	0.006	0.0422931
GO:0042269	regulation of natural killer cell mediated cytotoxicity	5	0.600845	0.500041	0.0985298	0.500222	0.119869	0	0.0418632	0.0346379	0.00983207	0.321955	0.22855	0.104826	0.0543535	0.0782696	0.000213018	0.422	0.066705	0.025	0.0699927	0.016	0.0141202
GO:0042491	auditory receptor cell differentiation	5	0.108949	0.01256	0.109109	0.013	0.120079	2.41668e-05	0.0252396	0.148086	0.0225023	0.349195	0.278051	0.0590215	0.06173	0.0666276	0.000413223	0.082	0.0987001	0.46	0.0619187	0.014	0.0205991
GO:0042503	tyrosine phosphorylation of Stat3 protein	5	0.749757	0.0816889	0.1153	0.002	0.121665	-2.81612e-07	0.0266681	0.0188889	0.0228892	0.631373	0.0727306	0.552242	0.110289	0.000910092	0	0.0385	0.0740524	0.0185	0.0983154	0.024	0.0292074
GO:0042756	drinking behavior	5	0.906725	0.084625	0.12078	0.0965	0.37855	0.00198961	0.0369017	0.235402	0.0371321	0.16785	0.113529	0.166426	0.0851447	0	0.00214048	0.019	0.107796	0.506	0.151996	0.032	0.0382413
GO:0043011	dendritic cell differentiation	5	0.833201	0.004375	0.121689	0.003	0.148245	0.00093354	0.0825179	0.274787	0.161867	0.0882189	0.0995933	0.0805375	0.102417	0	0.00386926	0.054	0.145461	0.1335	0.0921293	0.025	0.0358934
GO:0043029	T cell homeostasis	5	0.884379	0.00152	0.124795	0.001125	0.141596	0.00819392	0.0662343	0.0963229	0.0938484	0.104992	0.102416	0.112876	0.100242	0	0.0033871	0.023	0.0722139	0.552944	0.0505951	0.0205	0.0394429
GO:0043408	regulation of MAPKKK cascade	5	0.538687	0.031	0.0716108	0.086	0.134965	0.0019986	0.0212505	0.0385556	0.018543	0.394351	0.333195	0.290677	0.213801	0	0.000390866	0.102	0.178835	0.214375	0.0849442	0.0295	0.0276391
GO:0043488	regulation of mRNA stability	5	0.588012	0.0111528	0.0930573	0.014	0.101884	5.18384e-20	0.0419252	0.0115	0.0241903	0.196594	0.236256	0.220547	0.225531	0.0010625	6.92042e-05	0.1	0.121225	0.0877778	0.070667	0.1255	0.0372044
GO:0043523	regulation of neuron apoptosis	5	0.497881	0.005125	0.0973376	0.006	0.116966	0.000187618	0.117498	0.0474318	0.0232212	0.368631	0.307777	0.305863	0.242489	0	0.000604291	0.058	0.13259	0.0469444	0.0753032	0.029	0.0778536
GO:0043524	negative regulation of neuron apoptosis	5	0.312765	0.006625	0.113723	0.016	0.132891	0.00167991	0.154299	0.0475309	0.100326	0.28115	0.161209	0.218542	0.0850792	0	0.00126001	0.117257	0.0514095	0.1355	0.11968	0.0315	0.0621066
GO:0044241	lipid digestion	5	0.717911	0.00188889	0.107872	0.002	0.132089	0	0.0264456	0.268969	0.0115524	0.121343	0.144913	0.11799	0.0981536	0	0.001175	0.054	0.13525	0.0257778	0.107234	0.017375	0.0334275
GO:0045047	protein targeting to ER	5	0.625949	0.00024	0.110061	0.0549037	0.0724815	0.00130104	0.022418	0.0169207	0.00958329	0.152757	0.176765	0.0914233	0.0845662	0.00166656	0.0355	0	0.106506	0.0137222	0.0809274	0.0165	0.0462386
GO:0045059	positive thymic T cell selection	5	0.48155	0.00794444	0.0761788	0.012	0.103673	0.00108127	0.12327	0.20375	0.030475	0.156487	0.147379	0.13405	0.109514	0	0.00253819	0.0425	0.0554002	0.0367778	0.0591618	0.485	0.0368335
GO:0045075	regulation of interleukin-12 biosynthesis	5	0.673067	0.00386735	0.0985522	0.00616667	0.114495	7.64621e-05	0.0475519	0.057326	0.0658797	0.122119	0.125013	0.115427	0.0894979	0.0015	0.0002214	0.0615	0.0656657	0.197875	0.0569251	0.0113333	0.0353823
GO:0045216	intercellular junction assembly and maintenance	5	0.464897	0.005875	0.119088	0.008	0.128617	5.25586e-06	0.027781	0.031385	0.0203156	0.154527	0.157412	0.240245	0.176479	0	0.000930528	0.021	0.195465	0.136	0.0849955	0.0145	0.0334475
GO:0045494	photoreceptor maintenance	5	0.613458	0.008	0.142576	0.0045	0.15207	0	0.029918	0.0524694	0.0132889	0.169508	0.167335	0.112864	0.0968826	0	0.00168738	0.0265	0.0635644	0.4895	0.110347	0.054	0.0407787
GO:0045576	mast cell activation	5	0.347403	0.532295	0.0802216	0.714667	0.0891307	0.0138537	0.0776274	0.208	0.0202741	0.213988	0.131334	0.158504	0.0909407	0.000148148	0.00117347	0.0837706	0.0199553	0.041	0.0375337	0.942	0.0645865
GO:0045579	positive regulation of B cell differentiation	5	0.742607	0.0544761	0.116823	0.219167	0.12404	0.00156402	0.0556874	0.138784	0.04412	0.178738	0.148478	0.118179	0.0993717	0	0.00124202	0.0315	0.126073	0.473333	0.0632505	0.031	0.0424329
GO:0045671	negative regulation of osteoclast differentiation	5	0.354983	0.004875	0.113239	0.0045	0.125552	4.04606e-06	0.0340089	0.0234988	0.019035	0.151622	0.139392	0.136779	0.109927	0	0.000761912	0.145782	0.0847581	0.0685	0.0553779	0.023	0.0341689
GO:0045685	regulation of glial cell differentiation	5	0.339115	0.010125	0.128003	0.016	0.13934	0.000117693	0.0263073	0.0409492	0.0468823	0.129732	0.125197	0.100514	0.0866832	0.00128889	0.00155372	0.0805	0.0977532	0.076	0.133641	0.0125	0.0422171
GO:0045763	negative regulation of amino acid metabolism	5	0.519178	0.00471875	0.113349	0.00477778	0.116293	0.000632568	0.0452767	0.00528	0.0186537	0.146009	0.123893	0.0769301	0.0633149	0.00326389	0.00146875	0.033	0.0671659	0.058	0.0643502	0.475	0.113052
GO:0045787	positive regulation of progression through cell cycle	5	0.361008	0.00064	0.113072	0.00025	0.12063	0.000192651	0.0566579	0.0907099	0.159866	0.185927	0.178123	0.173116	0.107866	0	0.00164024	0.0515	0.170774	0.454222	0.0622076	0.079	0.101966
GO:0045921	positive regulation of exocytosis	5	0.632383	0.00761111	0.0962212	0.0055	0.110106	-8.76849e-19	0.012791	0.03	0.0192114	0.141898	0.121344	0.102595	0.099476	0.0003125	0.000221607	0.057	0.112904	0.142	0.0769323	0.0365	0.0554876
GO:0046006	regulation of activated T cell proliferation	5	0.6875	0.00056	0.102449	0.000125	0.122405	0.00176167	0.316515	0.244218	0.303648	0.132346	0.137191	0.259973	0.217299	0	0.00294361	0.029	0.105562	0.0526111	0.127003	0.0145	0.0436035
GO:0046330	positive regulation of JNK cascade	5	0.313537	0.011745	0.131965	0.0085	0.138389	0.00081117	0.0290985	0.0717716	0.0646849	0.0942922	0.0796598	0.0893905	0.0697088	0	0.000162369	0.058	0.0684312	0.0455	0.0532054	0.038	0.0281806
GO:0046470	phosphatidylcholine metabolism	5	0.666556	0	0.107137	0	0.113771	2.03832e-05	0.0356851	0.130625	0.0163684	0.10149	0.106114	0.0691693	0.0785114	0.00244898	0.000204082	0.101606	0.0533814	0.0155	0.0781424	0.5065	0.0366625
GO:0046666	retinal cell programmed cell death	5	0.34631	0.00180444	0.0895854	0.006	0.0966833	-4.78559e-06	0.0981645	0.012004	0.0222396	0.278325	0.247087	0.234791	0.192672	0	0.00490616	0.038	0.115453	0.0455	0.165977	0.0665	0.0422276
GO:0046928	regulation of neurotransmitter secretion	5	0.322873	0.00872	0.100426	0.006	0.113399	0.00157741	0.220481	0.0482778	0.0243023	0.135532	0.122198	0.158384	0.110548	0	0.0240205	0.1885	0.0869235	0.116125	0.0632959	0.037	0.134223
GO:0048002	antigen presentation, peptide antigen	5	0.980822	0.670505	0.0984366	0.405125	0.134598	0.00135754	0.0616846	0	0.0232753	0.543662	0.0119769	0.425384	0.0397187	0	0.00544288	0.06	0.045607	0.495611	0.0887224	0.0455505	0.0106311
GO:0048144	fibroblast proliferation	5	0.678694	0.00208	0.143675	0.002	0.164606	0.000188712	0.0325016	0.121986	0.0651477	0.133727	0.142547	0.0914635	0.0860235	0.004	0.00124998	0.064	0.0687523	0.0465	0.0677902	0.052	0.0337147
GO:0048145	regulation of fibroblast proliferation	5	0.75053	0.00024	0.111077	0	0.124549	1.58655e-05	0.017226	0.0387675	0.0420749	0.287105	0.258135	0.19276	0.174069	0.0005	0.00354768	0.0765	0.0684964	0.0339444	0.0703814	0.01825	0.0430585
GO:0048167	regulation of synaptic plasticity	5	0.584349	0.00467333	0.0891663	0.007	0.108488	0.000277233	0.0795745	0.462194	0.0699001	0.279512	0.112352	0.207686	0.0575227	0.002	0.00317882	0.0531667	0.207854	0.0625	0.080266	0.054	0.0864682
GO:0048291	isotype switching to IgG isotypes	5	0.9055	0.008	0.0948334	0.006	0.113687	1.14916e-05	0.038156	0.128837	0.0232609	0.124001	0.113402	0.175906	0.115481	0	0.000257688	0.052	0.150745	0.458222	0.131023	0.032	0.0373092
GO:0048302	regulation of isotype switching to IgG isotypes	5	0.972943	0.007	0.114642	0.004	0.137089	0.00206034	0.0253543	0.0755602	0.0177069	0.147284	0.109457	0.180058	0.105699	0	0.00104187	0.0964811	0.0426415	0.0394444	0.0340848	0.021	0.0430145
GO:0048304	positive regulation of isotype switching to IgG isotypes	5	0.906217	0.008	0.114701	0.006	0.130613	2.56121e-05	0.0224209	0.0892676	0.0158747	0.147236	0.0982212	0.212854	0.100509	0	0.00168047	0.06	0.108759	0.0557222	0.0477839	0.01	0.043071
GO:0048339	paraxial mesoderm development	5	0.754104	0.499875	0.122643	0.5	0.158654	0.0306407	0.0615656	0.109082	0.113611	0.268959	0.19642	0.271643	0.226988	0.00127336	0.0025	0.07	0.0676344	0.504	0.0764461	0.053	0.0963981
GO:0048477	oogenesis	5	0.759424	0.003	0.128754	0.006	0.1369	1.23208e-05	0.0267207	0.103526	0.240963	0.187449	0.189155	0.139216	0.163589	0	0.00249383	0.0445	0.120632	0.045	0.0970055	0.0445	0.0899443
GO:0048488	synaptic vesicle endocytosis	5	0.61551	0.00883333	0.148803	0.01725	0.157097	3.95924e-05	0.103147	0.05534	0.0258819	0.205249	0.212461	0.176255	0.203056	0	0.00303125	0.084	0.166304	0.450444	0.0756585	0.456889	0.158579
GO:0048565	gut development	5	0.18057	0.0106489	0.118415	0.084	0.166108	0	0.0296853	0.0911996	0.026619	0.274672	0.244244	0.228477	0.179218	0	0.003144	0.018	0.13027	0.200625	0.130332	0.070125	0.0354286
GO:0048705	skeletal morphogenesis	5	0.839899	0.00434529	0.0982457	0.012125	0.117072	0.00121939	0.0685829	0.477899	0.19599	0.197177	0.205089	0.169559	0.176846	0.000380165	0.000148148	0.0435	0.295913	0.059125	0.145112	0.0055	0.0359169
GO:0050673	epithelial cell proliferation	5	0.389499	0.00355556	0.0935621	0.0045	0.1044	1.45778e-05	0.0836908	0.215787	0.0349423	0.164638	0.124009	0.0969857	0.0843342	0	0.00117347	0.0893467	0.0367868	0.1215	0.129229	0.03	0.0380271
GO:0050853	B cell receptor signaling pathway	5	0.592029	0.550148	0.0885675	0.00644444	0.108366	0.000247744	0.137114	0.064	0.0213343	0.377007	0.306994	0.320355	0.226946	0	0.00146122	0.0565	0.123864	0.459778	0.0447051	0.022	0.0456796
GO:0050982	detection of mechanical stimulus	5	0.38023	0.14485	0.12459	0.121375	0.140208	0.49983	0.016894	0.336233	0.287323	0.150756	0.138379	0.125588	0.11098	0	0.0441559	0.057	0.156014	0.470389	0.0564005	0.053	0.051431
GO:0051016	barbed-end actin filament capping	5	0.721376	0.222222	0.143613	0.5	0.162081	0.00197336	0.0228033	0.04522	0.0274698	0.19102	0.181519	0.233633	0.157352	0	0.00181065	0.044	0.228037	0.136222	0.0884057	0.122222	0.0509232
GO:0051023	regulation of immunoglobulin secretion	5	0.813162	0.00155102	0.102221	0.000444444	0.1123	0.0186246	0.0632228	0.237739	0.0762033	0.169638	0.157919	0.1044	0.122512	0	0.00111111	0.049	0.124024	0.103111	0.100713	0.0205	0.0383323
GO:0051056	regulation of small GTPase mediated signal transduction	5	0.555681	0.00630401	0.105277	0.004375	0.13314	0.00124534	0.0417932	0.0211778	0.0224536	0.154924	0.159321	0.107643	0.092027	0	0.00119004	0.0779399	0.0437574	0.0365	0.0531723	0.0826111	0.0395231
GO:0051090	regulation of transcription factor activity	5	0.301465	0.0835314	0.0926526	0.00661111	0.0949002	-5.80131e-07	0.0974175	0.0230467	0.0226463	0.387232	0.0944829	0.314677	0.111939	0	8.28402e-05	0.072	0.122582	0.069	0.108359	0.013	0.0438884
GO:0051091	positive regulation of transcription factor activity	5	0.514036	0.0416506	0.0723888	0.00677778	0.0841572	3.84181e-05	0.0860657	0.0283724	0.0279259	0.30009	0.249329	0.244159	0.196432	0	0.00663837	0.070125	0.115091	0.1695	0.0742945	0.023	0.0346056
GO:0051092	activation of NF-kappaB transcription factor	5	0.421897	0.00856636	0.0967395	0.0108125	0.110703	0.000663585	0.0656861	0.119234	0.057326	0.116571	0.0861725	0.135163	0.0687649	0	0.00232269	0.565222	0.0786587	0.22825	0.0793513	0.032	0.0502733
GO:0051130	positive regulation of cell organization and biogenesis	5	0.52933	0.00156	0.114544	0.00025	0.127579	8.18634e-06	0.0340142	0.124393	0.154947	0.131643	0.191731	0.135986	0.136684	0	0.0264015	0.0775	0.11158	0.128	0.121847	0.026	0.0470043
GO:0051223	regulation of protein transport	5	0.578611	0.00977778	0.122213	0.018	0.138113	8.06136e-05	0.0257086	0.0108644	0.0138655	0.170005	0.142769	0.160591	0.0890066	0	0.00271194	0.258375	0.0669845	0.113444	0.0919104	0.032	0.0301418
GO:0051225	spindle assembly	5	0.437976	0.00494444	0.131638	0	0.15294	0	0.0326885	0.022	0.0170442	0.160609	0.165034	0.117451	0.140058	0.00189333	0	0.482	0.131017	0.4795	0.0604239	0.483	0.0297963
GO:0051227	mitotic spindle assembly	5	0.498249	0.00111111	0.12728	0.0622602	0.0890602	0	0.0230102	0.0541934	0.0609779	0.114243	0.158702	0.160934	0.16661	0.00318519	0.43	0.126715	0.0206635	0.4845	0.0475829	0.013	0.0208643
GO:0051272	positive regulation of cell motility	5	0.686838	0.008	0.146402	0.0756432	0.0899415	0.0191554	0.0236735	0.00706122	0.0141087	0.17552	0.134681	0.152337	0.130524	0.000316327	0.0163595	0.0549077	0.0280617	0.4775	0.0510243	0.486	0.0290835
GO:0051297	centrosome organization and biogenesis	5	0.849709	0.012	0.117854	0	0.134416	3.8914e-06	0.0983502	0	0.0239687	0.140965	0.15218	0.0908935	0.101252	0.00172331	0	0.4635	0.145612	0.4795	0.102519	0.4885	0.0337695
GO:0051402	neuron apoptosis	5	0.327529	0.012375	0.107299	0.02	0.129083	4.19593e-06	0.0725637	0.0215358	0.0551645	0.396151	0.3026	0.343962	0.250318	0	0.000771329	0.0395	0.12357	0.072	0.0869585	0.0255	0.0522729
GO:0051693	actin filament capping	5	0.758254	0.500889	0.118489	0.5	0.121928	2.81851e-05	0.0325036	0.0272476	0.0161915	0.19395	0.172974	0.262661	0.218089	0.00156	0.041375	0.100111	0.113197	0.052	0.0689183	0.025	0.041744
GO:0000070	mitotic sister chromatid segregation	6	0.439385	0.00718367	0.135481	0.008	0.145032	0.000150927	0.0375379	0.0280408	0.0311264	0.263224	0.146712	0.205074	0.105826	0	0.00193079	0.0655	0.110019	0.0752222	0.0600585	0.019	0.0699307
GO:0000080	G1 phase of mitotic cell cycle	6	0.383121	0.020625	0.116504	0.008	0.130571	0.000766215	0.0122637	0.029375	0.0135407	0.0861101	0.0902115	0.0639216	0.0647676	0	0.00129975	0.0525	0.161101	0.0566111	0.0611386	0.0305	0.030613
GO:0000819	sister chromatid segregation	6	0.310064	0.004	0.125994	0.0025	0.137057	1.07047e-05	0.0281388	0.0197676	0.00973498	0.40395	0.116529	0.276831	0.0799373	0.00272727	0.043625	0.027	0.09801	0.111444	0.0550226	0.0525	0.0812242
GO:0001580	detection of chemical stimulus during sensory perception of bitter taste	6	0.999735	0.955556	0.0772249	0.998	0.130779	0	0.0401328	0.0228394	0	0.0919749	0.0723832	0.0662174	0.137704	0.00536959	0.0165	0	0.113527	0.171701	0.023	0.0262676	0
GO:0001659	thermoregulation	6	0.598848	0.01	0.120581	0.0173889	0.315321	0.000147892	0.0221885	0.0287144	0.0505718	0.14236	0.127699	0.116466	0.0980708	0	0.00202197	0.0225	0.0676493	0.0395	0.133843	0.0365	0.0331504
GO:0001676	long-chain fatty acid metabolism	6	0.762707	0.001625	0.114298	0	0.116502	4.6492e-06	0.0236187	0.0226597	0.0175011	0.141563	0.14173	0.0937122	0.0910658	0.000859504	0.00064	0.0295	0.0920043	0.0452778	0.194823	0.0265	0.0353834
GO:0001812	positive regulation of type I hypersensitivity	6	0.971144	0.636746	0.0882823	0.496181	0.106528	0.000178109	0.0272153	0.0277778	0.0179439	0.610395	0.261555	0.419767	0.17473	0	0.085252	0.129661	0	0.105023	0.0554218	0.01	0.0328334
GO:0001818	negative regulation of cytokine production	6	0.411317	0.00893	0.109599	0.014	0.121531	1.18061e-05	0.0108779	0.0796383	0.0141881	0.113618	0.101497	0.107933	0.0750552	0	0.00307596	0.0475	0.113038	0.068	0.0595102	0.024	0.0356817
GO:0001832	blastocyst growth	6	0.447793	0.007365	0.0938737	0.0182222	0.103751	0.00252094	0.0217806	0.128605	0.0189703	0.129197	0.157094	0.0599552	0.0751021	0	0.00404306	0.122389	0.0768821	0.132389	0.0763966	0.0256667	0.15849
GO:0001892	embryonic placenta development	6	0.884331	0.008	0.129539	0.014	0.142391	-2.1204e-06	0.0182866	0.0923159	0.0380017	0.0861833	0.0851589	0.0759119	0.0725762	0	0.00118933	0.036	0.111707	0.062875	0.10436	0.0395	0.0442129
GO:0001947	heart looping	6	0.62703	0.004125	0.121731	0.00822222	0.139129	0.000222203	0.020799	0.17093	0.0630942	0.259848	0.247307	0.257645	0.246856	0	0.00265944	0.4525	0.12493	0.045	0.0600897	0.033	0.0336397
GO:0001991	regulation of blood pressure by circulatory renin-angiotensin	6	0.622235	0.0382716	0.115809	0.089625	0.396814	0.00206449	0.0262497	0.219102	0.0379468	0.145397	0.102074	0.153707	0.083456	0.0005	0.00179031	0.0275	0.113347	0.4145	0.134669	0.021	0.045794
GO:0005978	glycogen biosynthesis	6	0.660919	0.0005	0.108066	0.000125	0.121511	8.76719e-05	0.0328345	0.037	0.0220056	0.104374	0.0762205	0.179587	0.115348	0	0.00230493	0.0325	0.096253	0.0372222	0.0833732	0.025	0.0372243
GO:0006020	myo-inositol metabolism	6	0.722413	0.0005	0.119153	0.002	0.124798	0.00173443	0.0273443	0.059125	0.0205382	0.136436	0.127925	0.1289	0.143947	0	0.0020079	0.0415	0.0980649	0.0530556	0.0622457	0.0548889	0.0293193
GO:0006041	glucosamine metabolism	6	0.678428	0.00227778	0.105645	0.004	0.104946	0.000310072	0.0263959	0.0615	0.0213668	0.110793	0.11882	0.0750585	0.105018	0	0.00327778	0.0999783	0.043124	0.048	0.0682854	0.0105	0.0237826
GO:0006182	cGMP biosynthesis	6	0.502553	0.0129306	0.139284	0.001375	0.151804	0	0.0259704	0.175653	0.0281767	0.172762	0.15146	0.106344	0.0916152	0	0.00269509	0.032	0.154153	0.251875	0.110184	0.0275	0.0486599
GO:0006302	double-strand break repair	6	0.59608	0.006	0.128915	0.002	0.148841	0.000194554	0.0515172	0.0420628	0.0290019	0.0882809	0.113422	0.0649687	0.0786334	0	0.00394704	0.0186667	0.0801719	0.132389	0.0826191	0.031	0.0388249
GO:0006308	DNA catabolism	6	0.521284	0.000888889	0.110538	0.0005	0.113502	0.000595649	0.0721401	0.0441044	0.198866	0.103385	0.115593	0.0834108	0.0889337	0	0.00258865	0.042	0.0785901	0.0375556	0.0885876	0.0145	0.0499412
GO:0006342	chromatin silencing	6	0.667302	0.5	0.133671	0.5	0.135881	1.16972e-05	0.0180933	0.0114321	0.0133841	0.139476	0.129099	0.0973459	0.0897992	0	0.00264463	0.05625	0.0739333	0.0825	0.0579622	0.026	0.06116
GO:0006378	mRNA polyadenylylation	6	0.364306	0.286	0.110027	0.287	0.11742	0.00108151	0.0216376	0	0.0250349	0.216095	0.252588	0.256177	0.222683	0.00601212	0	0.123278	0.0912738	0.144167	0.0675578	0.460222	0.0767122
GO:0006406	mRNA export from nucleus	6	0.47648	0.00733333	0.133099	0.00777778	0.139516	0.000704498	0.0224914	0.0153333	0.0198672	0.176919	0.167896	0.0932094	0.0943327	0.00222	-0.000269836	0.074	0.115315	0.556222	0.0607509	0.01	0.0355853
GO:0006505	GPI anchor metabolism	6	0.905265	0	0.0931899	0.0516992	0.0536711	7.35705e-05	0.027451	0.0099872	0.0513235	0.0428019	0.0753993	0.0983873	0.0696317	0.000625679	0.0285	0.0876843	0.0293125	0.11	0.0754277	0.015	0.0416385
GO:0006515	misfolded or incompletely synthesized protein catabolism	6	0.822142	0.002	0.12785	0.002	0.129403	0	0.0222936	0	0.022035	0.19652	0.225081	0.0806617	0.094586	0.00102918	0	0.136	0.0728809	0.109875	0.0708608	0.025	0.037052
GO:0006516	glycoprotein catabolism	6	0.679936	0.004	0.101739	0.004	0.110525	0.000872895	0.0282638	0.00918367	0.0234605	0.158685	0.162335	0.137208	0.156916	0.0012562	0.00128395	0.264349	0.102052	0.041	0.061756	0.223875	0.058843
GO:0006612	protein targeting to membrane	6	0.742393	0.00536	0.124473	0	0.128661	0.00201994	0.0169845	0.01525	0.0318184	0.147815	0.164213	0.090056	0.0878684	0.00209927	0	0.045	0.0569524	0.0191667	0.0664834	0.025	0.0395155
GO:0006687	glycosphingolipid metabolism	6	0.705034	0.002	0.135248	0	0.14574	0	0.0211245	0.017358	0.0163656	0.297902	0.311828	0.128477	0.123311	0	0.00227564	0.0955375	0.0360959	0.029	0.127763	0.0310556	0.151858
GO:0006695	cholesterol biosynthesis	6	0.585873	0.0025	0.110941	0	0.117161	2.8972e-06	0.0222168	0.00659375	0.021499	0.16322	0.151965	0.106958	0.0877593	0.00232099	0.00286111	0.0249444	0.0775502	0.501833	0.0521391	0.018	0.0246441
GO:0006739	NADP metabolism	6	0.639153	0.000762409	0.12483	0.001	0.140249	0.000320977	0.0474338	0.0068	0.023753	0.144302	0.188817	0.0846625	0.165224	0	0.00626535	0.06	0.14749	0.550722	0.0546209	0.015	0.142765
GO:0006878	copper ion homeostasis	6	0.479564	0.002	0.121142	0.002	0.130455	6.39438e-06	0.0737618	0.0164923	0.0842	0.416598	0.282993	0.311116	0.259936	0	0.00189024	0.472	0.17775	0.207	0.0693922	0.1135	0.255164
GO:0006879	iron ion homeostasis	6	0.773306	0.00272	0.097275	0.00288889	0.119516	3.28876e-05	0.0249686	0.0860861	0.146741	0.169432	0.151845	0.100078	0.149479	0	0.00161338	0.4425	0.318062	0.04025	0.0881393	0.005125	0.0481407
GO:0006929	substrate-bound cell migration	6	0.406443	0.00109751	0.116348	0.00113889	0.137344	0.000172561	0.0387915	0.0161983	0.0306278	0.148251	0.129721	0.0893141	0.0911733	0.00318	0.00108	0.0264444	0.113244	0.0392222	0.106724	0.108181	0.0145465
GO:0007019	microtubule depolymerization	6	0.513258	0.0052	0.093905	0.00355556	0.0958748	0	0.0181366	0.0208889	0.0266625	0.156203	0.167172	0.138694	0.135164	0	0.00359949	0.0263889	0.0925792	0.044	0.168519	0.0215556	0.0259273
GO:0007052	mitotic spindle organization and biogenesis	6	0.461864	0.003	0.113698	0	0.127501	0.000924202	0.0299947	0.108	0.022199	0.170032	0.146209	0.190009	0.166901	0.000328125	0.00145679	0.465111	0.22638	0.1435	0.0474635	0.003125	0.0391542
GO:0007215	glutamate signaling pathway	6	0.451042	0.4985	0.144573	0.566	0.285903	0.0133826	0.037891	0.488562	0.0181623	0.136916	0.160433	0.138056	0.0801628	0	0.00442708	0.0805	0.109745	0.4225	0.163651	0.0195	0.0444896
GO:0007339	binding of sperm to zona pellucida	6	0.630353	0.00443059	0.116405	0.0016	0.12713	0	0.0301633	0.156667	0.0135807	0.379624	0.0750265	0.079625	0.127566	0.00185059	0	0.515333	0.0928855	0.476	0.0569747	0.0355	0.0844847
GO:0007566	embryo implantation	6	0.448855	0.010614	0.105411	0.00477778	0.115449	0.00289461	0.0218395	0.0262431	0.0342959	0.155948	0.141197	0.158576	0.0926037	0	0.00310889	0.0285	0.119468	0.0848889	0.0555676	0.0235556	0.165577
GO:0007632	visual behavior	6	0.64526	0.00755556	0.0767946	0.0165	0.128786	0.000840133	0.0306371	0.309669	0.103278	0.149556	0.139889	0.197234	0.14257	0.002	0.00122733	0.4785	0.0761146	0.548556	0.102595	0.120278	0.177077
GO:0008306	associative learning	6	0.490262	0.00128	0.13648	0.000888889	0.146894	0	0.0318306	0.2155	0.0141451	0.15062	0.144794	0.184396	0.078499	0.00702	0.00089907	0.463	0.217296	0.4505	0.0691546	0.05	0.0655464
GO:0008542	visual learning	6	0.771186	0.0101315	0.0690311	0.0202222	0.105892	-8.95429e-07	0.0194621	0.306305	0.0909272	0.139385	0.142143	0.18519	0.146149	0	0.00597783	0.519	0.0652525	0.631875	0.106973	0.113667	0.11094
GO:0009048	dosage compensation, by inactivation of X chromosome	6	0.774325	0.016	0.115448	0.0787201	0.0550384	0.0145621	0.060883	0	0.0396007	0.487735	0.207934	0.178208	0.0309944	0.022875	0.031107	0.012	0.0546123	0.115152	0.0380199	0.038	0.030625
GO:0009064	glutamine family amino acid metabolism	6	0.579695	1.19696e-16	0.146512	0	0.145198	0.0100129	0.0613149	0.0275647	0.00853171	0.152706	0.136377	0.170902	0.167856	0.00102479	0.0288594	0.4425	0.0588364	0.4865	0.0822359	0.016625	0.0271417
GO:0009109	coenzyme catabolism	6	0.430952	0.000938776	0.134021	0.001125	0.159317	9.26131e-05	0.0287721	0.00712	0.02108	0.17015	0.220153	0.169288	0.258466	0.0056875	0.0002	0.092	0.146426	0.511944	0.0732141	0.0370556	0.0292158
GO:0009112	nucleobase metabolism	6	0.77741	0.00244444	0.106523	0.004	0.109222	0.000371814	0.00762143	0	0.0302051	0.165778	0.181339	0.225545	0.178344	0.00204198	0	0.0335	0.0649406	0.0528333	0.0591038	0.0115	0.0353619
GO:0009143	nucleoside triphosphate catabolism	6	0.7948	0	0.115699	0	0.113873	0	0.0396555	0.032	0.0193375	0.131147	0.109643	0.148344	0.092307	0.00171301	0	0.052	0.0716729	0.26575	0.045378	0.016	0.0378494
GO:0009247	glycolipid biosynthesis	6	0.881113	0	0.0982711	0	0.112311	0	0.0285908	0.0966111	0.0176038	0.11749	0.0984893	0.102292	0.0798542	0.0055102	0.000694444	0.046	0.0775385	0.042	0.141964	0.117944	0.0373103
GO:0009250	glucan biosynthesis	6	0.614277	0.002	0.139068	0.002	0.149588	3.96269e-05	0.026657	0.0165	0.0135514	0.112149	0.0843455	0.175707	0.119818	0.00195062	0.000459184	0.0495	0.113936	0.0579628	0.030428	0.0135	0.0384973
GO:0009401	phosphoenolpyruvate-dependent sugar phosphotransferase system	6	0.995807	0.709111	0.105214	0.00555556	0.113943	3.21534e-19	0.0223396	0.00794444	0.0203628	0.189992	0.169189	0.139708	0.128279	0.00025	0.000224852	0.0745	0.103502	0.0527222	0.0381058	0.0415	0.0317292
GO:0015804	neutral amino acid transport	6	0.670906	-0.001	0.139332	-0.000375	0.145159	0	0.0352951	0.0197272	0.0231365	0.193081	0.197859	0.0675814	0.074699	0.000826446	0.02298	0.008	0.071969	0.0317778	0.0846907	0.0435	0.125162
GO:0015833	peptide transport	6	0.712411	-0.000625	0.146837	-0.002	0.151958	0	0.0321628	0.0275	0.0199385	0.347118	0.340821	0.193731	0.223	0.000785714	0.0009	0.121444	0.198412	0.213056	0.0703546	0.028	0.0409981
GO:0015988	energy coupled proton transport, against electrochemical gradient	6	0.719682	0	0.113913	0	0.131793	1.00876e-06	0.0757172	0.016	0.0470951	0.126605	0.162968	0.155416	0.170307	0.000719723	0.0002	0.575	0.143932	0.0532222	0.0536489	0.25625	0.120393
GO:0015991	ATP hydrolysis coupled proton transport	6	0.571189	0.00195011	0.128178	0.002125	0.14591	0.00305565	0.0185066	0.01	0.0177092	0.115517	0.126035	0.225199	0.154392	0.000493827	0.000485207	0.039	0.232612	0.0562778	0.074097	0.0415	0.0290743
GO:0016032	viral life cycle	6	0.432081	0.00198611	0.123493	0.014	0.140676	0.000130006	0.0155751	0.0116667	0.0177806	0.063889	0.0782515	0.05809	0.0742615	0.00155102	0.000680556	0.051	0.192213	0.0677222	0.0719109	0.03	0.185534
GO:0016079	synaptic vesicle exocytosis	6	0.623022	0.00334722	0.103959	0.00325	0.112169	0.0041344	0.0555527	0.0115803	0.0115355	0.186392	0.189171	0.112221	0.098344	0	0.00114563	0.4615	0.173633	0.477333	0.0662749	0.0312778	0.0394613
GO:0016202	regulation of striated muscle development	6	0.415389	0.00225765	0.118437	0.00244444	0.144825	-1.51914e-05	0.0415189	0.0727321	0.106368	0.175629	0.15549	0.0957663	0.0827243	0	0.00120319	0.0341111	0.101058	0.0635	0.0722224	0.0188333	0.0461231
GO:0019439	aromatic compound catabolism	6	0.591367	0.00216	0.0880967	0	0.103943	9.08019e-20	0.0398685	0.0137467	0.0128822	0.159841	0.136671	0.167926	0.138319	0	0.000900723	0.0405	0.113541	0.129	0.091743	0.026	0.0494256
GO:0019886	antigen processing, exogenous antigen via MHC class II	6	0.736423	0.202806	0.0992804	0.125	0.123883	0.00573159	0.0319498	0.0948	0.0163141	0.273586	0.1716	0.282888	0.148694	0.000745562	0.0044375	0.475	0.114871	0.9335	0.0561155	0.486667	0.0373238
GO:0030149	sphingolipid catabolism	6	0.85429	0.001	0.127112	0	0.130751	0	0.0283921	0.0230183	0.0223271	0.167675	0.162307	0.112957	0.106188	0.00323428	0	0.046	0.0897907	0.0424444	0.14858	0.021	0.0349649
GO:0030178	negative regulation of Wnt receptor signaling pathway	6	0.730878	0.0110278	0.113768	0.00477778	0.133719	0.000532915	0.0277372	0.195323	0.11346	0.202197	0.201488	0.101496	0.0911982	0	0.000851732	0.0565	0.0735984	0.119389	0.0663912	0.0105	0.0547637
GO:0030510	regulation of BMP signaling pathway	6	0.674466	0.000458333	0.129801	3.125e-05	0.147043	0	0.026853	0.0230311	0.00228164	0.30412	0.309666	0.263036	0.221497	0.0006	0.01486	0.0125	0.0973644	0.024	0.0947161	0.024	0.0444249
GO:0030514	negative regulation of BMP signaling pathway	6	0.572852	0.00173611	0.131043	0.000444444	0.139989	0	0.0269111	0.0111361	0.24566	0.132679	0.167018	0.116667	0.11212	0.0027551	0	0.0117778	0.0785841	0.0275	0.0716102	0.0325	0.0315125
GO:0030851	granulocyte differentiation	6	0.368758	0.00816667	0.128037	0.018	0.138212	0.00158372	0.0255102	0.0246747	0.00864534	0.100412	0.0871453	0.0929756	0.0869393	0	0.0014139	0.038	0.0723201	0.0636667	0.106284	0.0435	0.0453664
GO:0030889	negative regulation of B cell proliferation	6	0.610383	0.00681778	0.118157	0.004	0.128886	-1.76088e-06	0.206376	0.223163	0.295702	0.151963	0.164571	0.283479	0.212816	0	0.00191704	0.0335	0.145399	0.116	0.0878471	0.011	0.0506068
GO:0031023	microtubule organizing center organization and biogenesis	6	0.864382	0.00888889	0.146439	0	0.159804	0.00252521	0.054312	0	0.0280369	0.186792	0.184851	0.116528	0.153	0.00163269	0	0.465056	0.215491	0.4855	0.100172	0.009375	0.0316458
GO:0031111	negative regulation of microtubule polymerization or depolymerization	6	0.508613	0.00511111	0.107072	0.005125	0.115339	1.17411e-05	0.020978	0.0249444	0.0268286	0.115129	0.11245	0.0896134	0.0967973	0.00315625	0.000769231	0.0505	0.0485815	0.0478889	0.0460696	0.0358889	0.0756885
GO:0031507	heterochromatin formation	6	0.620299	0.5	0.139546	0.5	0.147201	0.000126088	0.0198484	0.016642	0.0170312	0.149782	0.142643	0.100525	0.0910582	0	0.0009875	0.049625	0.0688049	0.087	0.057649	0.023	0.0616599
GO:0035036	sperm-egg recognition	6	0.42217	0.0204688	0.130834	0.003965	0.14169	0	0.0290758	0.170222	0.0175395	0.419016	0.32268	0.208679	0.2515	0.00344444	0	0.0357778	0.0829698	0.0382778	0.0771736	0.0195	0.0482874
GO:0035088	establishment and/or maintenance of apical/basal cell polarity	6	0.484992	0.00455066	0.123901	0.0055	0.141137	0.00276426	0.017512	0.0295662	0.0295803	0.13007	0.151307	0.108597	0.100517	0	0.00718931	0.115722	0.173436	0.053	0.0687549	0.0235	0.039375
GO:0035115	embryonic forelimb morphogenesis	6	0.420832	0.004925	0.1211	0.002	0.121132	0.00145206	0.028922	0.0413492	0.00960007	0.144256	0.131206	0.0837442	0.0868945	0.000429688	0.00074188	0.100389	0.138213	0.119222	0.0772566	0.056	0.0357615
GO:0035136	forelimb morphogenesis	6	0.436154	0.00375	0.108538	0.0015	0.118354	1.00517e-18	0.0273477	0.0829442	0.0256654	0.106064	0.100994	0.135854	0.136837	0.001	-0.000676759	0.0412778	0.135124	0.060625	0.0683384	0.019125	0.03906
GO:0040018	positive regulation of body size	6	0.584522	0.01906	0.156165	0.066125	0.343993	0.00189888	0.0366659	0.0400165	0.0296876	0.178719	0.18219	0.187379	0.175827	0	0.00171757	0.036	0.06506	0.0347222	0.0786397	0.0105	0.042276
GO:0042036	negative regulation of cytokine biosynthesis	6	0.595382	0.00575	0.112414	0.005	0.130398	-6.2326e-07	0.0371335	0.109806	0.0157518	0.148937	0.132364	0.111627	0.0934197	0	0.00199176	0.0307222	0.11864	0.0432222	0.073356	0.011875	0.0391729
GO:0042135	neurotransmitter catabolism	6	0.743616	0.000222222	0.127314	0	0.142922	0.00191674	0.0234535	0.0281402	0.012215	0.31497	0.334215	0.315372	0.258229	0.002	0.00249894	0.0325	0.104015	0.0655	0.0570272	0.068	0.0324123
GO:0042136	neurotransmitter biosynthesis	6	0.981062	0.002	0.134459	0.002	0.151929	3.33345e-05	0.0422304	0.268876	0.211402	0.19685	0.216421	0.207718	0.206442	0	0.0117106	0.084	0.0786027	0.129944	0.0995939	0.284125	0.0390072
GO:0042310	vasoconstriction	6	0.555848	0.032375	0.0930264	0.114875	0.2612	6.22549e-05	0.10001	0.0739949	0.0351337	0.136606	0.143283	0.158094	0.136437	0	0.000991778	0.031	0.0650329	0.0665	0.0631402	0.0205	0.0651453
GO:0042509	regulation of tyrosine phosphorylation of STAT protein	6	0.551888	0.00279167	0.126919	0.0015	0.148218	0.000249213	0.108019	0.0175491	0.0117284	0.557218	0.473929	0.457168	0.339949	0.00191736	0.0370234	0.03	0.117381	0.0385	0.110156	0.006	0.0510021
GO:0042533	tumor necrosis factor-alpha biosynthesis	6	0.794153	0.00375	0.140967	0.001	0.145049	1.66694e-05	0.0210666	0.121108	0.0147444	0.321476	0.250393	0.365568	0.28366	0	0.00200733	0.026	0.076301	0.506611	0.098509	0.064	0.0335327
GO:0042534	regulation of tumor necrosis factor-alpha biosynthesis	6	0.890214	0.00726389	0.114526	0.00105556	0.133351	2.40219e-19	0.264506	0.294068	0.0190027	0.123164	0.180793	0.257313	0.139782	0	0.000745306	0.059	0.130385	0.472722	0.0529739	0.0162222	0.0937187
GO:0042535	positive regulation of tumor necrosis factor-alpha biosynthesis	6	0.403539	0.00375	0.128702	0.00277778	0.14437	-1.08494e-06	0.0389422	0.154655	0.029765	0.149024	0.128311	0.285882	0.132528	0.00121875	0.000418367	0.0365	0.103732	0.579778	0.063558	0.0156111	0.0594699
GO:0043087	regulation of GTPase activity	6	0.355406	0.0193628	0.0982213	0.0389096	0.106716	0.000665263	0.0258595	0.0428264	0.0238507	0.312642	0.32486	0.24317	0.231803	0	0.00357611	0.0301667	0.0752325	0.0575	0.111721	0.029125	0.0441999
GO:0043112	receptor metabolism	6	0.463053	0.0068125	0.112047	0.008	0.126251	-6.86721e-07	0.0228704	0.028165	0.0221597	0.12114	0.121548	0.119767	0.112232	0	0.000612131	0.106194	0.0901484	0.0431111	0.0476057	0.0193333	0.105706
GO:0043123	positive regulation of I-kappaB kinase/NF-kappaB cascade	6	0.527279	0.0146111	0.112422	0.0075	0.114543	-8.96209e-06	0.0375212	0.0221762	0.0215607	0.134389	0.145864	0.10853	0.102251	0.002	0.000663024	0.0505	0.0690395	0.0525	0.0374531	0.0222778	0.031183
GO:0043631	RNA polyadenylation	6	0.776778	0.000875	0.116617	0.00225	0.131983	0.00102779	0.0297118	0	0.0216621	0.323733	0.367188	0.242927	0.308151	0.000759239	0	0.047	0.20899	0.0476111	0.0751765	0.038	0.0450604
GO:0045005	maintenance of fidelity during DNA-dependent DNA replication	6	0.83693	-0.001	0.124697	-0.001	0.134491	0.188276	0.0286242	0.132104	0.015849	0.282451	0.218276	0.307009	0.302264	0.220444	0.00331298	0.460222	0.134844	0.464667	0.0731403	0.0155	0.0453955
GO:0045191	regulation of isotype switching	6	0.877713	0.00525	0.138124	0.006	0.163988	0.00133002	0.0336284	0.269652	0.0213875	0.412962	0.303565	0.356731	0.215099	0.002	0.00346	0.064	0.137322	0.101722	0.0793642	0.02	0.0377389
GO:0045351	interferon type I biosynthesis	6	0.872657	0.00543056	0.107327	0.00133333	0.133151	3.10036e-07	0.0890944	0.729375	0.019671	0.124455	0.1215	0.12033	0.120109	0	0.00196694	0.054	0.0759684	0.508111	0.0562358	0.121333	0.0771663
GO:0045446	endothelial cell differentiation	6	0.406177	0.00927778	0.122226	0.0135	0.126707	0.000670091	0.0185199	0.0392111	0.0301755	0.170298	0.153911	0.134647	0.152235	0	0.00189645	0.0475	0.120373	0.0405	0.107176	0.0564444	0.0540855
GO:0045453	bone resorption	6	0.439707	0.00546667	0.128102	0.014	0.135723	-2.71318e-06	0.0581421	0.0266713	0.0149666	0.177315	0.173515	0.133324	0.106829	0	0.000755742	0.03	0.135194	0.094	0.0670712	0.067	0.0286033
GO:0045598	regulation of fat cell differentiation	6	0.493356	0.006	0.115399	0.006	0.126103	1.03543e-06	0.041292	0.0186346	0.039421	0.140515	0.128758	0.0820044	0.0949765	0.000222222	0.000242188	0.124611	0.111467	0.504889	0.0477251	0.021625	0.0385053
GO:0045646	regulation of erythrocyte differentiation	6	0.593824	0.00755778	0.122138	0.00115	0.141514	3.88727e-05	0.108318	0.0556976	0.0659484	0.150385	0.172944	0.179861	0.171864	0	0.00341001	0.0185	0.0846552	0.0648056	0.155107	0.02	0.0813443
GO:0045656	negative regulation of monocyte differentiation	6	0.649832	0.00311111	0.14075	0.0045	0.151758	0.00194614	0.0193112	0.0183855	0.0200058	0.117693	0.178345	0.0888377	0.167893	0	0.00196242	0.131419	0.0656398	0.146389	0.0655208	0.0215	0.0258492
GO:0045661	regulation of myoblast differentiation	6	0.637464	0.0055	0.130137	0.0055	0.133006	1.53904e-05	0.0263665	0.0102076	0.0192595	0.186433	0.122459	0.100398	0.0945618	0.00086	0.000234694	0.0376111	0.152115	0.0272778	0.0832806	0.025125	0.0465025
GO:0045669	positive regulation of osteoblast differentiation	6	0.450686	0.00875	0.109214	0.0055	0.121716	0.00169957	0.0273325	0.0326183	0.0173932	0.0767022	0.0777168	0.0825728	0.0640265	0.002	0.0011906	0.149389	0.0991071	0.0165	0.0741632	0.17025	0.0650378
GO:0045792	negative regulation of cell size	6	0.635174	0.004	0.107143	0	0.123617	0.0186939	0.0118042	0.012502	0.323472	0.105947	0.111168	0.260807	0.0723638	0.00216099	0.05	0.0989723	0.139062	0.134	0.0627873	0.0465	0.0627418
GO:0045814	negative regulation of gene expression, epigenetic	6	0.711673	0	0.107492	0	0.120077	-3.79122e-07	0.0276307	0.0108642	0.0194993	0.141838	0.119181	0.0876485	0.0839683	0.000179931	0.000625	0.25425	0.190421	0.24025	0.128344	0.0258889	0.0348275
GO:0045830	positive regulation of isotype switching	6	0.894291	0.007125	0.106864	0.006	0.127517	0.00103353	0.0232721	0.264224	0.0171584	0.391453	0.291282	0.32637	0.218192	0	0.000215052	0.064	0.128621	0.105056	0.0862458	0.022	0.0315667
GO:0045885	positive regulation of survival gene product activity	6	0.833101	0.00222611	0.126529	0.000875	0.136636	-0.00105695	0.0178803	0.264849	0.216054	0.104345	0.109383	0.138101	0.105387	0	0.00296308	0.0960762	0.0457369	0.0610417	0.118063	0.017	0.0364339
GO:0045927	positive regulation of growth	6	0.684789	0.021205	0.148916	0.0705	0.335803	0.000364251	0.344134	0.0344893	0.0699434	0.159463	0.165218	0.116613	0.102589	0	0.0572019	0.0499861	0.0802646	0.130903	0.0746742	0.0115	0.0424921
GO:0046323	glucose import	6	0.534065	0.00407625	0.135596	0.004	0.14244	1.14028e-06	0.0306163	0.0259645	0.0265544	0.135392	0.17255	0.107614	0.137522	0	0.00293067	0.062	0.0675208	0.05925	0.0483692	0.27625	0.0679657
GO:0046324	regulation of glucose import	6	0.652278	0.00376563	0.112692	0.00375	0.108274	-4.52258e-07	0.0463433	0.100697	0.0309006	0.147006	0.197505	0.107699	0.148285	0	0.00215429	0.074	0.117133	0.0435	0.0492101	0.0178333	0.133085
GO:0046460	neutral lipid biosynthesis	6	0.574285	0.0015	0.111586	0	0.122085	0	0.0282096	0.161645	0.0552238	0.125584	0.135048	0.219334	0.222155	0.0017398	0	0.017	0.0606715	0.134222	0.0602482	0.28475	0.0397076
GO:0046463	acylglycerol biosynthesis	6	0.520315	0.000125	0.117498	-0.001875	0.139715	0	0.0308543	0.173335	0.0481762	0.114401	0.135258	0.225335	0.235933	0.00543903	0.015	0.0115	0.0644721	0.481167	0.0484017	0.138056	0.0421626
GO:0046488	phosphatidylinositol metabolism	6	0.713791	0.00125	0.119655	0.000444444	0.132895	0.00251552	0.0254199	0.0303889	0.0251603	0.333857	0.306972	0.263466	0.262583	0	0.00285185	0.0695	0.206489	0.0535	0.0616388	0.0215	0.0476999
GO:0046822	regulation of nucleocytoplasmic transport	6	0.0960191	0.0133333	0.133958	0.022	0.13493	0.0029361	0.0190985	0.0204423	0.0135734	0.144947	0.126836	0.103365	0.0751124	0	0.00608594	0.049	0.0719089	0.078	0.0846118	0.0262778	0.0320865
GO:0048265	response to pain	6	0.467037	0.0238333	0.0946683	0.0205	0.155445	-3.07344e-06	0.0384257	0.05128	0.0371091	0.0976751	0.108688	0.0803018	0.110167	0.002	0.00337056	0.0975	0.0960452	0.0418889	0.0704589	0.025	0.0765103
GO:0050771	negative regulation of axonogenesis	6	0.455874	0.00825	0.112881	0.004	0.129166	-7.23411e-07	0.0176294	0.078504	0.0260593	0.14827	0.120966	0.091756	0.0734094	0	0.0024001	0.0355	0.05583	0.047	0.0835682	0.019	0.0266017
GO:0050912	detection of chemical stimulus during sensory perception of taste	6	0.999868	0.958889	0.0644978	1	0.123922	0	0.0243422	0.0266203	0	0.0892511	0.0709313	0.0572279	0.13276	0.00213355	0.016	0	0.106299	0.167079	0.03	0.0263064	0
GO:0051028	mRNA transport	6	0.564834	0.00758025	0.109324	0.006875	0.12549	0.000323923	0.0297899	0.0166667	0.0236973	0.132823	0.166488	0.150613	0.184802	0.00267556	0.000297666	0.0505	0.152789	0.124222	0.0693556	0.0187222	0.0264987
GO:0051084	posttranslational protein folding	6	0.574995	0.003375	0.0903524	0.0015	0.102069	0.00399469	0.0209536	0.0185	0.0167924	0.017507	0.0203341	0.069251	0.0425164	0.00150413	0.00306	0.08175	0.140436	0.102556	0.0688767	0.058	0.0349239
GO:0051085	chaperone cofactor dependent protein folding	6	0.472381	0.00173611	0.116888	0.001	0.129548	0.000230499	0.0374398	0.012875	0.0135569	0.0867906	0.0665627	0.0571313	0.0906487	0.00137278	0.000632653	0.1025	0.202172	0.0625	0.0904778	0.044	0.0360265
GO:0051098	regulation of binding	6	0.703872	0.500725	0.155425	0.5015	0.164802	0.0509096	0.040741	0.0955369	0.0997187	0.188996	0.194304	0.214589	0.16341	0	0.000891975	0.048	0.119382	0.470944	0.0615068	0.0255	0.0282197
GO:0051318	G1 phase	6	0.615638	0.017	0.100729	0.014	0.107784	0.000488083	0.0236676	0.0239967	0.00581184	0.0907419	0.0912049	0.0722583	0.0632485	0.00269136	0.0243359	0.0221111	0.154359	0.106389	0.0518818	0.0364444	0.135524
GO:0000079	regulation of cyclin dependent protein kinase activity	7	0.689558	0.001125	0.120765	0.01	0.121331	0.00015091	0.0462883	0.0130595	0.00992019	0.114968	0.147197	0.143478	0.159019	0	0.00410534	0.0445	0.223826	0.0785432	0.0780942	0.021	0.0553691
GO:0000302	response to reactive oxygen species	7	0.655364	0.0327985	0.126137	0.002	0.144381	3.43895e-20	0.0704509	0.0840488	0.0708498	0.111715	0.106375	0.0926375	0.0821759	0	0.00124973	0.029	0.0844991	0.274556	0.050274	0.189	0.0343424
GO:0001542	ovulation (sensu Mammalia)	7	0.718918	0.00271875	0.1208	0.00275	0.14058	0.000170712	0.0147476	0.0941608	0.0585157	0.158818	0.14346	0.192968	0.222517	0	0.00125854	0.125167	0.103096	0.103389	0.197497	0.023625	0.053602
GO:0001662	behavioral fear response	7	0.352108	0.00380556	0.104783	5.63785e-18	0.129703	0.00182367	0.070295	0.0753333	0.0188791	0.190377	0.16643	0.0723384	0.069109	0.001875	0.00230769	0.452	0.149066	0.445097	0.0672352	0.032	0.0194074
GO:0001810	regulation of type I hypersensitivity	7	0.651854	0.362247	0.0991404	0.552914	0.122361	1.14407e-05	0.0353423	0.0300145	0.146294	0.675796	0.317874	0.512014	0.225162	0	0.0019103	0.163003	0	0.0715	0.245028	0.04	0.0464771
GO:0001910	regulation of immune cell mediated cytotoxicity	7	0.686926	0.0161076	0.0899937	0.00655864	0.117298	0.0019697	0.079196	0.226667	0.0218393	0.108915	0.115964	0.195599	0.100675	0	0.00346993	0.4465	0.0570451	0.0504444	0.0577629	0.02	0.0302887
GO:0006094	gluconeogenesis	7	0.455033	0.000625	0.108157	0.0005	0.120162	1.84827e-05	0.0309114	0.0217491	0.0231725	0.110266	0.111945	0.135817	0.123562	0	0.00665422	0.16	0.122429	0.0756806	0.0929422	0.0145988	0.0319348
GO:0006096	glycolysis	7	0.818626	7.40741e-05	0.135509	0	0.14933	0.0172157	0.00959453	0.0693202	0.0214427	0.0910896	0.143778	0.116634	0.173751	0.00258	0.042375	0.0940205	0.0321941	0.0725	0.0567649	0.0102778	0.0199665
GO:0006284	base-excision repair	7	0.652748	0.000444444	0.129011	0	0.139319	0.0544212	0.0346914	0.309017	0.0137426	0.107052	0.115597	0.0760288	0.0790426	0.005375	0.0594046	0.051	0.13679	0.464014	0.0835692	0.00361111	0.0344623
GO:0006360	transcription from RNA polymerase I promoter	7	0.572285	0.00416667	0.120384	0	0.135976	0	0.0278459	0.0201678	0.00386231	0.129931	0.124689	0.113603	0.0948573	0.00134722	0.0105981	0.002	0.116197	0.180444	0.085912	0.029	0.0361749
GO:0006376	mRNA splice site selection	7	0.791413	0.280409	0.112049	0.498198	0.110484	1.11808e-19	0.0450877	0.0123889	0.0213549	0.191656	0.197913	0.0952922	0.0926418	0.000991736	0.00118056	0.0561975	0.117164	0.48958	0.0633183	0.262914	0.0654296
GO:0006471	protein amino acid ADP-ribosylation	7	0.58239	0.000569444	0.126281	0.000277778	0.145557	0.000410364	0.0663335	0.0103289	0.0196234	0.318981	0.245504	0.249442	0.166405	0.000560554	0.00407381	0.0715	0.143318	0.130056	0.0765619	0.018	0.0325195
GO:0006635	fatty acid beta-oxidation	7	0.439614	0.000644444	0.112722	0.00205556	0.121325	0.00174555	0.0228411	0.0225306	0.0166833	0.122341	0.135138	0.118289	0.153159	0	0.00225457	0.328506	0.0730869	0.0619722	0.176161	0.122333	0.0353463
GO:0006778	porphyrin metabolism	7	0.862274	0	0.126079	0.0723093	0.0668096	2.72745e-20	0.0201811	0.0267841	0.0328825	0.164323	0.176211	0.14914	0.200723	0.00128	0.0331309	0.0411605	0.078521	0.055625	0.0515427	0.044	0.0298416
GO:0006805	xenobiotic metabolism	7	0.547373	0.0023125	0.109617	0.00294444	0.125124	0.00015175	0.0366575	0.0104028	0.0202794	0.131789	0.122082	0.0701519	0.0875139	0.00360331	0.00125333	0.07	0.108065	0.0430972	0.0801198	0.005875	0.0482361
GO:0006829	zinc ion transport	7	0.831921	0	0.138719	0	0.152651	0	0.0322802	0.0225	0.0378766	0.154099	0.169929	0.0916193	0.0984102	0.000402222	0	0.174877	0.170376	0.219097	0.0660754	0.122543	0.0905453
GO:0006892	post-Golgi vesicle-mediated transport	7	0.696843	0.000222222	0.127183	0	0.149365	1.64663e-19	0.0249453	0	0.0167281	0.161102	0.180892	0.156	0.169277	0.00292629	0	0.0455	0.0887853	0.256719	0.0876215	0.0195	0.030552
GO:0006898	receptor mediated endocytosis	7	0.332274	0.049255	0.0984095	0.01	0.118417	8.50603e-05	0.0480688	0.0256667	0.016828	0.0427593	0.288228	0.218555	0.0569616	0.000625	0.01278	0.0215556	0.108158	0.0427778	0.0839167	0.0186667	0.0270148
GO:0006914	autophagy	7	0.673433	0.0129444	0.107593	0.014	0.12442	0.000391651	0.0331321	0.118972	0.0878228	0.228162	0.213514	0.275687	0.234592	0	0.00245306	0.456722	0.169153	0.181656	0.0847784	0.0285	0.0283926
GO:0006939	smooth muscle contraction	7	0.538035	0.0114306	0.091337	0.0388889	0.0882126	0.000361866	0.0364737	0.0405066	0.0443668	0.13658	0.144243	0.11919	0.0882187	0	0.00103211	0.061625	0.0618545	0.074	0.0700178	0.0155	0.0293201
GO:0006984	ER-nuclear signaling pathway	7	0.533256	0.0012	0.108066	0.004	0.120427	0.00142515	0.0593318	0.0415139	0.131307	0.0691551	0.0714361	0.081127	0.0873526	0	0.00583869	0.0865	0.122175	0.1015	0.0648373	0.0188889	0.0276795
GO:0006986	response to unfolded protein	7	0.539691	0.00666667	0.136088	0.01	0.149918	0.00181074	0.0148969	0.01075	0.0142595	0.0892986	0.0952774	0.115442	0.135888	0.000625	0.00015625	0.0335	0.0672142	0.031	0.0654253	0.0165	0.0409678
GO:0006997	nuclear organization and biogenesis	7	0.307991	0.00075	0.123436	0.001	0.142054	1.39597e-06	0.0580385	0.0037375	0.022237	0.1235	0.147482	0.0873198	0.120884	0.000755556	0.00187067	0.1835	0.126542	0.0434167	0.0581931	0.029	0.0287218
GO:0007431	salivary gland development	7	0.78908	0.00468503	0.0948222	0.005	0.108062	0.000651934	0.256715	0.187819	0.295812	0.164705	0.224109	0.123574	0.198286	0	0.0028265	0.0205	0.111689	0.0781667	0.0985624	0.016	0.0348633
GO:0007569	cell aging	7	0.374735	0.00831944	0.110396	0.024	0.133153	1.15944e-06	0.0260577	0.0208114	0.0284529	0.101642	0.0979569	0.0748728	0.0741535	0	0.00281759	0.024	0.0748599	0.0815	0.0757968	0.051	0.042345
GO:0007588	excretion	7	0.487793	0.0055	0.131272	0.00316667	0.167137	0.000735384	0.0359699	0.0229063	0.018827	0.114151	0.0930133	0.0957758	0.0640996	0	0.00253037	0.0545	0.109251	0.0792222	0.0907519	0.026	0.0443827
GO:0007617	mating behavior	7	0.249845	0.00718	0.112075	0.004	0.134783	0.000118292	0.0253825	0.0725074	0.117666	0.118807	0.126866	0.105046	0.0840275	0.002	0.000469136	0.035	0.108165	0.0793333	0.114462	0.0287222	0.0343915
GO:0007628	adult walking behavior	7	0.735298	0.00240237	0.13224	0.00311111	0.114937	0.000496147	0.0728166	0.0371473	0.0282823	0.259995	0.275351	0.207986	0.200563	0	0.000318333	0.07	0.126041	0.0546667	0.0812818	0.0601667	0.0385276
GO:0008088	axon cargo transport	7	0.886297	0.00208	0.115523	0.00133333	0.145863	0.00172984	0.0381629	0.111349	0.0426292	0.167209	0.17522	0.205652	0.164501	0	0.00257303	0.3665	0.112468	0.473417	0.0505337	0.195198	0.0721171
GO:0008272	sulfate transport	7	0.682147	1.38889e-05	0.146937	2.46914e-05	0.152662	0	0.0334527	0.01264	0.0109665	0.13472	0.136904	0.155541	0.147995	0.000168084	0	0.1035	0.0725771	0.0355	0.067983	0.021	0.032558
GO:0009132	nucleoside diphosphate metabolism	7	0.748653	0.002	0.109535	0.002	0.127578	0	0.0215304	0.016	0.0222673	0.144444	0.164935	0.0771124	0.171572	0.0007	0.0025	0.039	0.0689952	0.049	0.0561799	0.03	0.062932
GO:0009262	deoxyribonucleotide metabolism	7	0.735662	0.001	0.1322	0	0.132285	0.000831321	0.0299229	0.0136111	0.0135266	0.341559	0.0631265	0.254967	0.0458501	0	0.000919753	0.0695556	0.120031	0.0851111	0.0771388	0.0295	0.0336085
GO:0009311	oligosaccharide metabolism	7	0.759625	-0.002	0.110169	-0.002	0.11215	6.84403e-20	0.143058	0.0246862	0.0182548	0.144706	0.170298	0.168683	0.152546	0	0.00241667	0.0425	0.109733	0.0423642	0.0614203	0.0464444	0.0297832
GO:0009410	response to xenobiotic stimulus	7	0.464536	0.00405247	0.108168	0.00105556	0.128468	5.10528e-06	0.0374711	0.0067929	0.019125	0.141227	0.13777	0.102291	0.137907	0.00108444	0.00133333	0.045	0.101057	0.06175	0.0847743	0.00451852	0.0439405
GO:0009798	axis specification	7	0.604669	0.00547222	0.118752	0.002	0.151785	0.00166688	0.0313538	0.101675	0.0432331	0.146234	0.162608	0.163783	0.14635	0	0.000193015	0.146722	0.188414	0.0517778	0.052039	0.0355	0.0685662
GO:0016068	type I hypersensitivity	7	0.703254	0.449193	0.100919	0.400083	0.11804	0	0.169951	0.0355556	0.0131477	0.462245	0.149774	0.302778	0.143756	0.00046875	0.000248889	0.145009	0.0125	0.0567778	0.0902569	0.2355	0.0619446
GO:0016579	protein deubiquitination	7	0.902211	-0.000875	0.119088	-0.000875	0.12908	0	0.0231184	0.012177	0.0177055	0.476429	0.363001	0.199504	0.260121	0.00407792	0.076	0.0809955	0.327892	0.102125	0.154763	0.0075	0.0460179
GO:0018345	protein palmitoylation	7	0.76798	0.492222	0.130793	0.498889	0.149431	0	0.0338195	0.0213333	0.0646543	0.191383	0.205228	0.205083	0.221235	0.00167901	0.00145562	0.038	0.114121	0.0372778	0.0807217	0.0251111	0.0904672
GO:0019217	regulation of fatty acid metabolism	7	0.391987	0.00514541	0.0972812	0.005	0.101917	0.00329358	0.0544857	0.0355237	0.0273734	0.135945	0.201904	0.112048	0.19691	0	0.000873081	0.035	0.110783	0.0264444	0.0674814	0.031	0.0447902
GO:0019915	sequestering of lipid	7	0.53702	0.00106	0.107939	0.00075	0.117181	0.000780233	0.0264971	0.0901904	0.0873528	0.188163	0.18948	0.159083	0.145502	0	0.0034321	0.0205	0.060642	0.0345556	0.0499763	0.0238333	0.0294674
GO:0030042	actin filament depolymerization	7	0.705408	0.0005	0.121968	0	0.129534	0.000499061	0.0294529	0.0831331	0.0648436	0.139353	0.14945	0.159728	0.140681	0	0.00161875	0.082	0.249812	0.100488	0.0845144	0.0391111	0.0548365
GO:0030073	insulin secretion	7	0.411777	0.077	0.0629616	0.0765	0.0523258	3.55555e-06	0.0299656	0.00790123	0.0174623	0.157611	0.154091	0.114225	0.0828039	0.0003125	0.000198739	0.0337778	0.10695	0.104625	0.184914	0.0361111	0.0245571
GO:0030162	regulation of proteolysis	7	0.429227	0.005	0.122297	0.006	0.139089	-5.30998e-07	0.0340622	0.0134816	0.00419206	0.352684	0.101817	0.230226	0.0619192	0	0.0151006	0.0956042	0.0961385	0.0554136	0.0752966	0.0353889	0.0331296
GO:0030199	collagen fibril organization	7	0.450094	0.00864605	0.115943	0.00783333	0.127642	0.000315891	0.0257215	0.0169314	0.00841966	0.206897	0.221083	0.224135	0.18359	0	0.00170532	0.0432917	0.0649599	0.0357222	0.0815657	0.021	0.0349831
GO:0030225	macrophage differentiation	7	0.528102	0.0032	0.115675	0.003	0.129361	4.98854e-05	0.0237727	0.0179139	0.0171978	0.172457	0.16109	0.0936739	0.125249	0.002	0.00398726	0.054	0.108891	0.0507222	0.175191	0.0137222	0.0362531
GO:0030318	melanocyte differentiation	7	0.598278	0.104833	0.172754	0.098125	0.454417	2.62752e-05	0.0464736	0.133935	0.0940473	0.141185	0.138879	0.104237	0.0938422	0	0.00588129	0.064	0.124844	0.03	0.0923061	0.0225	0.0369542
GO:0030500	regulation of bone mineralization	7	0.433223	0.0242222	0.130596	0.0095	0.15124	1.94818e-20	0.0286579	0.0281719	0.0116357	0.102598	0.0791368	0.0506898	0.0575191	0	0.0039084	0.074	0.0798834	0.0575556	0.117179	0.0555	0.0299408
GO:0030518	steroid hormone receptor signaling pathway	7	0.389249	0.00032	0.107232	0.000888889	0.115616	0.000241379	0.0544477	0.021429	0.0192174	0.333571	0.292029	0.27937	0.217967	0	0.00217271	0.086	0.143046	0.251	0.0678748	0.0575556	0.0809462
GO:0030728	ovulation	7	0.769647	0.0043699	0.153151	0.00472222	0.156079	7.62818e-06	0.0282338	0.179221	0.135138	0.113407	0.120959	0.196515	0.201927	0.002	0.00072024	0.0181111	0.160079	0.0720926	0.0997118	0.0200556	0.042087
GO:0030834	regulation of actin filament depolymerization	7	0.543256	0.001	0.115568	0	0.133499	1.5675e-05	0.0254587	0.063625	0.0419715	0.161951	0.235589	0.203513	0.2339	0	0.00135035	0.073	0.109278	0.0931914	0.0622928	0.0268333	0.0555198
GO:0030879	mammary gland development	7	0.493433	0.0103188	0.097474	0.0113889	0.106809	1.17626e-05	0.019639	0.0293233	0.0355307	0.172843	0.147429	0.109613	0.110083	0	0.00611806	0.0265	0.147381	0.0822778	0.180359	0.0253333	0.111957
GO:0031109	microtubule polymerization or depolymerization	7	0.517384	0.000382222	0.125972	0.000246914	0.126466	7.15342e-05	0.0418512	0.0333325	0.0156628	0.14883	0.155777	0.114622	0.156648	0	0.00186526	0.0578765	0.0612655	0.0823951	0.10284	0.0195556	0.0363796
GO:0031110	regulation of microtubule polymerization or depolymerization	7	0.65191	0.00364	0.105131	0.00333333	0.119717	0.00139091	0.0286322	0.0236088	0.013023	0.138603	0.136454	0.118975	0.14876	0	0.00215288	0.041	0.0899921	0.0865	0.0431091	0.0665	0.0404998
GO:0031341	regulation of cell killing	7	0.75149	0.0362222	0.11454	0.00159722	0.140627	2.75709e-20	0.0566685	0.240444	0.0204233	0.155041	0.128878	0.257803	0.102155	0.0011358	0.000236686	0.0295	0.0605102	0.0524938	0.0397199	0.034	0.0330981
GO:0035116	embryonic hindlimb morphogenesis	7	0.771126	0.00457	0.103884	0.005	0.116536	5.55654e-19	0.0185771	0.238898	0.109545	0.151436	0.162419	0.0812744	0.0750652	0	0.00284543	0.0381235	0.0956061	0.0755802	0.0825012	0.0545	0.0465902
GO:0035270	endocrine system development	7	0.331661	0.007365	0.102544	0.008	0.12082	1.84399e-19	0.0293913	0.046321	0.0314816	0.123223	0.126178	0.0933544	0.0917842	0	0.00259332	0.0425	0.0874757	0.132222	0.1854	0.017	0.0338773
GO:0035272	exocrine system development	7	0.52554	0.01458	0.115389	0.00825	0.135812	1.65029e-06	0.0634634	0.00869848	0.0064899	0.13757	0.132182	0.104078	0.0985083	0	0.00608373	0.0285	0.112186	0.123167	0.183938	0.0065	0.0408071
GO:0042130	negative regulation of T cell proliferation	7	0.456148	0.00469333	0.117372	0.005	0.13747	0.00022383	0.020721	0.288609	0.0218871	0.109855	0.124004	0.135865	0.0945229	0	0.00184414	0.490389	0.100911	0.0311667	0.0610349	0.0204444	0.0484054
GO:0042168	heme metabolism	7	0.856159	0	0.116167	0.0661644	0.0633133	0.0176257	0.0335002	0.0156563	0.0223443	0.150063	0.172433	0.105309	0.129486	0.000142857	0.0342917	0.0944104	0.0452107	0.0506605	0.0481625	0.0152778	0.0452759
GO:0042446	hormone biosynthesis	7	0.587129	0.00608	0.0913139	0.00111111	0.110755	0	0.0238841	0.0282605	0.021074	0.141495	0.160557	0.10715	0.129302	0	0.00126476	0.066	0.188006	0.015	0.122593	0.023	0.0321129
GO:0042573	retinoic acid metabolism	7	0.782064	0.00259722	0.132356	0.00405556	0.153491	0	0.0257811	0.0483212	0.00760944	0.138966	0.117682	0.0638631	0.0957574	0.000214876	0.00115306	0.405556	0.137308	0.0315	0.118242	0.017	0.0282552
GO:0042632	cholesterol homeostasis	7	0.664029	0.0039279	0.0997467	0.00322222	0.11066	-0.002	0.0234043	0.0643467	0.0307491	0.108728	0.0845318	0.0651309	0.0841656	0	0.00171047	0.061	0.0923373	0.0572778	0.0750234	0.0155	0.0407117
GO:0042829	defense response to pathogen	7	0.356793	0.00318056	0.096926	0.0025	0.120675	4.29446e-20	0.12835	0.0384174	0.0174415	0.423148	0.2972	0.394835	0.219456	0	0.00118068	0.106647	0.0819442	0.433389	0.211997	0.034	0.0477814
GO:0042830	defense response to pathogenic bacteria	7	0.510483	0.00175	0.0834934	0.00194444	0.0969801	0.00025654	0.0986698	0.21037	0.0589361	0.398936	0.13502	0.351333	0.110796	0	0.00732657	0.13366	0.0425474	0.442056	0.243442	0.028	0.0410739
GO:0045017	glycerolipid biosynthesis	7	0.548869	0.00025	0.13468	0.00025	0.136847	0	0.0288981	0.0234896	0.012177	0.109853	0.115642	0.191825	0.188232	0.00148148	0.0121124	0.0104444	0.115413	0.0205278	0.0636338	0.0277361	0.139807
GO:0045190	isotype switching	7	0.680022	0.0171667	0.100397	0.018	0.118133	2.49297e-05	0.0375355	0.0958368	0.0200942	0.0685786	0.0856402	0.0687965	0.0915819	0	0.00275789	0.0425	0.103102	0.0724198	0.0414946	0.014	0.0270014
GO:0045333	cellular respiration	7	0.538289	0.00491	0.122343	0.0065	0.142957	3.02899e-19	0.0235837	0.0277961	0.15541	0.108008	0.133531	0.0759186	0.0940052	0	0.00535901	0.0197778	0.0834642	0.0755617	0.0693408	0.0426944	0.0821286
GO:0045665	negative regulation of neuron differentiation	7	0.489547	0.219845	0.125323	0.141351	0.141569	-2.34302e-06	0.0344034	0.068809	0.0366575	0.130266	0.112168	0.146102	0.115074	0	0.0029677	0.164774	0.0369146	0.128617	0.0835401	0.0135	0.0444727
GO:0046339	diacylglycerol metabolism	7	0.628454	0.0035	0.115748	0.004	0.128838	0	0.0267929	0	0.0293282	0.0822428	0.0694558	0.168937	0.143511	0.0034375	0	0.038	0.066992	0.038	0.0686935	0.0425	0.0365142
GO:0046466	membrane lipid catabolism	7	0.843615	0.00272222	0.123996	0.00078125	0.133358	1.44334e-19	0.0262645	0.0265041	0.0244398	0.176218	0.169594	0.115452	0.0919993	0.00054	0.00130864	0.074	0.0493765	0.0426667	0.0888259	0.019	0.0295306
GO:0046504	glycerol ether biosynthesis	7	0.857384	0	0.12496	0	0.136147	0.000210556	0.0201157	0.0152416	0.016703	0.108388	0.11057	0.160648	0.169105	0.00104498	0.0008125	0.0146111	0.12	0.0367778	0.0685023	0.0248333	0.169357
GO:0048627	myoblast development	7	0.715453	0.00670849	0.131586	0.00391667	0.1309	0.000163615	0.027153	0.009375	0.0210487	0.200872	0.132259	0.245215	0.0997639	0.00419753	0.000814815	0.0475	0.0747724	0.0292469	0.0560216	0.058	0.0464558
GO:0048628	myoblast maturation	7	0.698157	0.00384722	0.113747	0.000826531	0.12069	0.000505082	0.0255704	0.00775	0.0214053	0.521883	0.370904	0.441953	0.26893	0.000892562	0.00172656	0.0215	0.140067	0.123944	0.0672887	0.018	0.0525416
GO:0050708	regulation of protein secretion	7	0.792141	0.00107908	0.136279	0.00144444	0.155481	0.00207762	0.0576768	0.197279	0.0682597	0.193493	0.174563	0.121561	0.139639	0	0.00463343	0.0455	0.110328	0.0715	0.0929255	0.0355	0.0323131
GO:0050852	T cell receptor signaling pathway	7	0.463785	0.00977778	0.0947984	0.0144444	0.105852	0.00123157	0.0702256	0.210699	0.0285705	0.0756611	0.0928077	0.0894913	0.0613081	0	0.00495125	0.0885	0.150792	0.493333	0.0985176	0.498444	0.0482613
GO:0050869	negative regulation of B cell activation	7	0.636093	0.00832889	0.127823	0.004	0.155177	0.00162335	0.0802153	0.0235821	0.0688697	0.117472	0.105748	0.151461	0.150557	0	0.00222004	0.0735	0.072587	0.128556	0.0592644	0.1935	0.0354845
GO:0050907	detection of chemical stimulus during sensory perception	7	0.851865	0.509333	0.121656	0.5	0.123641	0	0.0417175	0.0314464	0.0121498	0.110852	0.168361	0.204364	0.153601	0.00229222	0.022	0.009	0.051467	0.100992	0.0473877	0.0365063	0.0204796
GO:0050931	pigment cell differentiation	7	0.825541	0.0162222	0.104699	0.058	0.126934	0.000278884	0.034587	0.104098	0.0548219	0.133397	0.156298	0.123818	0.111371	0	0.0166463	0.0845	0.0964868	0.0315	0.0849807	0.025	0.0414499
GO:0051017	actin filament bundle formation	7	0.297925	0.0108333	0.103571	0.00477778	0.105452	0.000574709	0.023788	0.0580069	0.0292761	0.0995321	0.0970603	0.0836477	0.0865678	0.000408889	0.00166	0.069	0.116766	0.0359444	0.0719467	0.026625	0.0325254
GO:0051187	cofactor catabolism	7	0.623135	0.002	0.117277	0.003	0.124415	5.14922e-07	0.0872604	0.00712	0.0279291	0.163176	0.178915	0.102195	0.0971859	0.000708333	0.000198347	0.0685	0.0926141	0.0505185	0.0533511	0.0292222	0.033354
GO:0051789	response to protein stimulus	7	0.651606	0.00511111	0.114255	0.008	0.130558	0.00177427	0.0274439	0.00925	0.0133809	0.114443	0.145267	0.169232	0.174265	0.000641975	0.00362	0.0225	0.0789143	0.083	0.109847	0.0165	0.0346853
GO:0000096	sulfur amino acid metabolism	8	0.84347	0.002	0.113169	0.00244444	0.122031	0.00135976	0.0348604	0.018	0.0226592	0.262096	0.274971	0.158255	0.210971	0.00230222	0.0005	0.0182963	0.0628083	0.0546435	0.0799414	0.02	0.0467125
GO:0000188	inactivation of MAPK activity	8	0.437664	0.00322917	0.133823	0.000916667	0.135148	9.92124e-06	0.0291335	0.0899844	0.063103	0.183794	0.190053	0.129626	0.14803	0	0.0012859	0.063	0.0617889	0.198889	0.0619066	0.026	0.0432645
GO:0000271	polysaccharide biosynthesis	8	0.522906	0.00244444	0.119958	0.0025	0.135425	3.63142e-06	0.0273495	0.0250969	0.0104468	0.0979997	0.0934837	0.216355	0.120756	0.000493827	0.000429752	0.044	0.101082	0.023179	0.100645	0.022	0.0369295
GO:0001759	induction of an organ	8	0.664041	0.00365625	0.106032	0.0055	0.118767	0.000377514	0.0255977	0.0486073	0.0286235	0.197772	0.151114	0.110384	0.0942261	0	0.000192386	0.0334136	0.0986198	0.101056	0.125411	0.156691	0.0964922
GO:0001794	type IIa hypersensitivity	8	0.657505	0.142667	0.113275	0.079152	0.134379	0.00100227	0.0499457	0.0435612	0.0323994	0.343245	0.0853342	0.236875	0.100921	0	0.00327375	0.158342	0	0.0407778	0.0634517	0.0425	0.0480088
GO:0001796	regulation of type IIa hypersensitivity	8	0.778113	0.00197186	0.135484	0.000535714	0.144774	2.66307e-19	0.0766318	0.0376111	0.0561033	0.715031	0.309885	0.546269	0.237562	0	0.00192218	0.161048	0	0.0462963	0.0717681	0.03	0.0430802
GO:0001798	positive regulation of type IIa hypersensitivity	8	0.529851	0.236392	0.103291	0.275431	0.118293	0.000432536	0.0518409	0.0119012	0.0277957	0.434631	0.140066	0.304293	0.113529	0	0.0756016	0.111189	0	0.111548	0.0618893	0.0347222	0.0169724
GO:0006171	cAMP biosynthesis	8	0.936233	0.5	0.136947	0.5	0.13978	0	0.0240912	0.0396667	0.0272388	0.124639	0.12559	0.159839	0.132125	0	0.00514286	0.0659444	0.0855465	0.0751667	0.0655078	0.025	0.0324377
GO:0006349	imprinting	8	0.363116	0.00455401	0.13041	0.0148889	0.154008	3.64139e-19	0.0315059	0.0175869	0.0134986	0.0329289	0.0430391	0.0405632	0.0567048	0	0.000361612	0.0316111	0.0760659	0.0573889	0.0854383	0.014	0.0209084
GO:0006402	mRNA catabolism	8	0.444553	0.00111111	0.10713	0	0.124252	0.00328018	0.029454	0.0133265	0.025036	0.287658	0.289881	0.192507	0.251224	0.000417778	0.00220408	0.0227222	0.119501	0.0602222	0.122269	0.0355	0.0513892
GO:0006487	protein amino acid N-linked glycosylation	8	0.608153	0.0025	0.124262	0.002	0.144253	3.73485e-07	0.0217186	0.0248831	0.0351685	0.265264	0.323941	0.217601	0.244524	0	0.00246661	0.0245	0.119766	0.099358	0.0923272	0.0225	0.0448187
GO:0006641	triacylglycerol metabolism	8	0.674793	0.00444444	0.118833	0.002	0.135194	0.000700048	0.0316824	0.0305082	0.0163071	0.110679	0.128253	0.112388	0.119162	0	0.000620868	0.032	0.0854013	0.0107222	0.12418	0.0385185	0.0276483
GO:0006691	leukotriene metabolism	8	0.503488	0.00497959	0.139773	0.00488889	0.158555	0.000468657	0.0336212	0.0797535	0.0188955	0.152987	0.128308	0.100188	0.0835505	0.002	0.00289065	0.084	0.0849598	0.0763827	0.107284	0.199819	0.0469745
GO:0006869	lipid transport	8	0.578432	0.000625	0.107947	0.00116667	0.119479	1.04354e-19	0.0417503	0.019942	0.00962762	0.0477569	0.0548535	0.0730472	0.132698	0.000458333	0.0252041	0.0195	0.105159	0.106704	0.0554833	0.0339444	0.0319916
GO:0006941	striated muscle contraction	8	0.739865	0.00939031	0.100659	0.001625	0.114145	-9.83847e-07	0.0392284	0.0238164	0.0193825	0.0540746	0.0510034	0.264976	0.162916	0	0.00323203	0.0266111	0.0517289	0.139583	0.0908574	0.0342222	0.0434324
GO:0006956	complement activation	8	0.445497	0.0104607	0.0954016	0.00823111	0.119237	0.00198081	0.0308121	0.088	0.0227581	0.106378	0.087063	0.185887	0.0814263	0	0.00150699	0.4875	0.0492495	0.0918457	0.0735697	0.01	0.0330379
GO:0007040	lysosome organization and biogenesis	8	0.412076	0.00608333	0.0884381	0.00290625	0.123509	2.19043e-19	0.0295392	0.0503012	0.0364706	0.279488	0.17028	0.24619	0.117469	0	0.00258913	0.0401111	0.102427	0.0439506	0.0692373	0.0585	0.0289339
GO:0007093	mitotic checkpoint	8	0.59668	0.00981222	0.0981587	0.00158333	0.114156	0.0020283	0.0361767	0.0234037	0.0177029	0.114994	0.115567	0.103029	0.118176	0	0.00185929	0.0588642	0.15761	0.113154	0.129632	0.0372778	0.039731
GO:0007157	heterophilic cell adhesion	8	0.640695	0.0481979	0.0892649	0.00267284	0.114795	0	0.0217565	0.00896	0.0225823	0.138738	0.113381	0.101497	0.0756161	0.00156	0.000704082	0.0635	0.0783489	0.0924444	0.0483307	0.0195556	0.0353386
GO:0007162	negative regulation of cell adhesion	8	0.689724	0.007125	0.0946678	0.000125	0.109578	5.85787e-05	0.0888863	0.0126667	0.0245532	0.189324	0.177494	0.136714	0.127602	0.00363889	0.00088	0.102	0.107263	0.112056	0.105297	0.074625	0.0377036
GO:0007193	G-protein signaling, adenylate cyclase inhibiting pathway	8	0.604365	0.271958	0.111433	0.442	0.364778	0.000547535	0.0268837	0.0277904	0.018681	0.087942	0.0868849	0.0833492	0.0886401	0	0.00223923	0.0455	0.101916	0.126019	0.190377	0.0165	0.0313961
GO:0007204	elevation of cytosolic calcium ion concentration	8	0.49641	0.00668444	0.0411635	0.0329444	0.0412526	0.00375878	0.0272495	0.029	0.0196235	0.0782626	0.0491182	0.0856223	0.0757814	0	0.0027005	0.037	0.107618	0.0458272	0.0810337	0.0355	0.0812167
GO:0007257	activation of JNK activity	8	0.457461	0.0207039	0.100144	0.0148611	0.11064	0.000263706	0.017292	0.0254375	0.0150841	0.0994135	0.078842	0.0894132	0.0762542	0	0.0022	0.0880247	0.108263	0.122981	0.0717544	0.0828827	0.0275321
GO:0007260	tyrosine phosphorylation of STAT protein	8	0.623818	0.00199809	0.116817	0.000166667	0.129897	0.000488325	0.0216768	0.0215314	0.0201847	0.113385	0.14673	0.106489	0.112776	0.000231405	0.000763889	0.137125	0.0815075	0.0501111	0.0880718	0.04	0.046159
GO:0007416	synaptogenesis	8	0.492904	0.110657	0.159979	0.0368802	0.132662	0.00215654	0.128464	0.180755	0.0587521	0.131012	0.168707	0.114394	0.112708	0.002	0.00283548	0.115222	0.112621	0.189481	0.111903	0.0459012	0.0533784
GO:0007528	neuromuscular junction development	8	0.574618	0.00785111	0.081922	0.00588889	0.117003	0.000111548	0.0227983	0.153716	0.0299045	0.216725	0.245246	0.166944	0.16247	0	0.00120313	0.0395	0.106675	0.0765679	0.0732303	0.0268333	0.0335628
GO:0007549	dosage compensation	8	0.460386	0.00015625	0.127189	0.0796352	0.061541	0.0186742	0.0246741	0	0.0269746	0.305691	0.276058	0.0518096	0.0926818	0.00784349	0.0232438	0.4445	0.0639704	0.495194	0.0475323	0.126778	0.027979
GO:0008033	tRNA processing	8	0.706316	0.008	0.128879	0	0.13485	0.000921474	0.0336126	0.0148399	0	0.0705628	0.0681808	0.0559506	0.0458002	0.00193388	0.0705417	0	0.11818	0.0965926	0.118727	0.0225	0.0328095
GO:0008206	bile acid metabolism	8	0.506259	0.00696	0.112971	0.009	0.116331	0.00131083	0.0181641	0.0527988	0.0114037	0.125155	0.118306	0.0781911	0.0719528	0.000615385	0.00195817	0.133597	0.10859	0.0528642	0.100533	0.0325	0.0392359
GO:0008543	fibroblast growth factor receptor signaling pathway	8	0.502981	0.00842173	0.110889	0.00352778	0.136442	0.0039411	0.0497987	0.222642	0.265109	0.160224	0.146341	0.111709	0.0907117	0	0.00217813	0.0245185	0.0818474	0.0525123	0.10694	0.0520556	0.0493855
GO:0008584	male gonad development	8	0.825434	0.00604861	0.168365	0.0156667	0.456002	3.91414e-05	0.0280415	0.0879392	0.0423917	0.115326	0.100272	0.10573	0.0889609	0	0.00365175	0.092	0.119781	0.058463	0.0592495	0.0325	0.0433564
GO:0009593	detection of chemical stimulus	8	0.845008	0.467381	0.0540087	0.50025	0.114106	0	0.0263301	0.164687	0.0485213	0.110534	0.119583	0.139592	0.138825	0.00118017	0.018	0.0896543	0.0684007	0.501798	0.106141	0.0164526	0.0302713
GO:0009612	response to mechanical stimulus	8	0.63273	0.00299556	0.102223	0.00394444	0.114745	-1.1287e-06	0.0520031	0.0392068	0.0884316	0.166164	0.175955	0.141887	0.11096	0	0.00127667	0.0405	0.108231	0.0569444	0.049746	0.0275	0.0481718
GO:0010092	specification of organ identity	8	0.605361	0.00263194	0.12711	0.00311111	0.127674	0.00025722	0.0284973	0.053164	0.0280292	0.179668	0.138738	0.102604	0.109052	0	0.00368932	0.0672778	0.106008	0.0571667	0.0682762	0.0586914	0.0909702
GO:0015985	energy coupled proton transport, down electrochemical gradient	8	0.716088	0.00320988	0.141778	0.008	0.135681	0.00216258	0.0269984	0.0101095	0.0143882	0.129566	0.149446	0.141243	0.132869	0.00433875	0.009	0.013	0.111503	0.146142	0.0538596	0.027	0.0213731
GO:0015986	ATP synthesis coupled proton transport	8	0.720428	0.00262222	0.107124	0.016	0.120946	4.81275e-06	0.0171616	0.00819851	0.0118928	0.0776717	0.0769966	0.13064	0.121807	0.003306	0.0085	0.017	0.0953879	0.0498765	0.0487685	0.0225	0.0289626
GO:0016339	calcium-dependent cell-cell adhesion	8	0.846236	0.382686	0.124187	0.162019	0.142379	0	0.0433724	0.0552778	0.0187838	0.193711	0.156855	0.202833	0.113144	0	0.00205811	0.038	0.19805	0.0903025	0.0651986	0.0341806	0.019413
GO:0016571	histone methylation	8	0.447499	0.00190123	0.116381	0.00216667	0.125014	0.0018924	0.0372858	0.0865694	0.0213484	0.151828	0.16372	0.11957	0.138568	0	0.000736111	0.0544089	0.0509452	0.0318611	0.0648706	0.052	0.0268338
GO:0018346	protein amino acid prenylation	8	0.637395	0.000321995	0.123571	0.001625	0.138611	-2.75757e-06	0.032001	0.0205766	0.0379223	0.142938	0.180693	0.112884	0.182085	0	0.00318375	0.286935	0.131804	0.0665	0.0876032	0.027	0.0333278
GO:0030010	establishment of cell polarity	8	0.632727	0.00625778	0.110218	0.00530864	0.120933	0.00150715	0.0703854	0.025969	0.024571	0.113436	0.120169	0.143555	0.123011	0	0.00417366	0.0264691	0.13418	0.0501975	0.0497961	0.0154475	0.0307547
GO:0030072	peptide hormone secretion	8	0.805639	0.00777778	0.124457	0.0142778	0.333923	-1.8642e-05	0.0315021	0.0179753	0.022387	0.166507	0.166252	0.114993	0.0875614	0	0.0037447	0.0395	0.0821654	0.0618765	0.0445765	0.0532222	0.0165045
GO:0030166	proteoglycan biosynthesis	8	0.542179	0.00368	0.119509	0.0025	0.139797	0	0.023403	0.012375	0.00854641	0.0758551	0.0799499	0.0926263	0.0861519	0	0.00289086	0.0365556	0.0580904	0.0590432	0.0902398	0.027	0.0259693
GO:0030216	keratinocyte differentiation	8	0.620183	0.0117716	0.120363	0.0113333	0.12831	0.00193495	0.0155919	0.0141686	0.00668123	0.0943432	0.0920812	0.0821493	0.105398	0	0.00317574	0.021	0.0959414	0.0934815	0.0747579	0.0265	0.0738896
GO:0030890	positive regulation of B cell proliferation	8	0.774019	0.00479167	0.110526	0.0035	0.132199	0.00050438	0.0735219	0.330668	0.0245589	0.14459	0.144755	0.121809	0.108663	0	0.0041284	0.0295	0.123878	0.297739	0.0497359	0.0795	0.106714
GO:0031123	RNA 3'-end processing	8	0.592279	0.320107	0.115048	0.32472	0.122753	0.00213841	0.0243652	0	0.0181497	0.142988	0.181398	0.0760847	0.0871644	0.00477206	0	0.250514	0.199365	0.215292	0.0703074	0.187778	0.0409835
GO:0031124	mRNA 3'-end processing	8	0.64554	0.000902778	0.135212	0.00294444	0.153454	0.0122469	0.0287188	0	0.0265727	0.0957656	0.0954158	0.116501	0.0954637	0.00297041	0	0.169901	0.271697	0.131605	0.0822942	0.0196235	0.0429404
GO:0031644	regulation of neurophysiological process	8	0.579834	0.00327049	0.0936723	0.00270833	0.104336	0.00111249	0.0367908	0.317075	0.0270083	0.134334	0.148204	0.210624	0.148561	0	0.00106097	0.0657361	0.21254	0.12425	0.119582	0.265458	0.0440373
GO:0035137	hindlimb morphogenesis	8	0.642962	0.00594444	0.11741	0.00366667	0.139449	9.25583e-06	0.0322237	0.259181	0.120172	0.13498	0.15091	0.0670708	0.0714438	0	0.000650191	0.0472346	0.0732474	0.182951	0.0810261	0.0221975	0.0438154
GO:0042440	pigment metabolism	8	0.784152	0.00266667	0.123776	0.070707	0.0654853	0	0.0212895	0.0236756	0.0391845	0.18559	0.20703	0.129272	0.203984	0.00113316	0.0169383	0.016	0.0849129	0.0143395	0.066664	0.0143889	0.0366832
GO:0042640	anagen	8	0.468471	0.00445642	0.112824	0.00427778	0.118701	0.00190684	0.024888	0.0242929	0.00800984	0.176852	0.159207	0.0833347	0.0864097	0.002	0.00106654	0.0336111	0.0640631	0.0887531	0.197427	0.0181667	0.03076
GO:0042733	embryonic digit morphogenesis	8	0.729459	0.0102743	0.116386	0.0045	0.132965	0	0.0224633	0.0424421	0.0157324	0.203856	0.210953	0.188769	0.16979	0	0.000269709	0.115	0.197315	0.17984	0.051035	0.0238333	0.0502012
GO:0042755	eating behavior	8	0.633027	0.02264	0.0903631	0.070375	0.111673	0.000632063	0.0257039	0.0270297	0.0326821	0.0523651	0.0590002	0.0802294	0.0835573	0	0.00139675	0.053	0.0963534	0.0397778	0.109548	0.0584506	0.0772907
GO:0043161	proteasomal ubiquitin-dependent protein catabolism	8	0.78639	0.002	0.125482	0.008	0.138511	0.000113898	0.028496	0	0.0187941	0.148606	0.163912	0.0964569	0.0996553	0.00191111	0	0.0805	0.163737	0.043321	0.0626588	0.0223951	0.057127
GO:0043284	biopolymer biosynthesis	8	0.545008	0.00488889	0.111949	0.0045	0.128727	7.52915e-07	0.043646	0.0383893	0.0149899	0.040415	0.0474796	0.0501255	0.0566468	0	0.00825072	0.0111667	0.116371	0.0393333	0.136482	0.0215	0.0392415
GO:0043407	negative regulation of MAPK activity	8	0.588703	0.00365625	0.122857	0.00309722	0.130555	8.00668e-05	0.0128476	0.0124172	0.0113449	0.13907	0.136609	0.0913376	0.103741	0	0.00283705	0.148733	0.130856	0.0736944	0.0689959	0.026	0.0382281
GO:0043487	regulation of RNA stability	8	0.464705	0.0177778	0.1104	0.0155	0.109711	0.00116094	0.0347027	0.0370733	0.0151306	0.0521681	0.058664	0.0510073	0.0646143	0	0.00344898	0.0532222	0.0835612	0.129222	0.0556471	0.0202222	0.0367831
GO:0043506	regulation of JNK activity	8	0.453753	0.00530612	0.134663	0.00633333	0.148859	0.00112193	0.0453909	0.0305859	0.0212823	0.145449	0.127459	0.109685	0.0857845	0	0.00345313	0.117611	0.121994	0.127333	0.0612615	0.00908642	0.0245242
GO:0043507	positive regulation of JNK activity	8	0.439426	0.0225986	0.0956998	0.00587037	0.119533	0.000157574	0.02415	0.0247955	0.019083	0.105389	0.0906492	0.0956642	0.0864535	0	0.00429087	0.0405	0.11529	0.0593827	0.0856773	0.098	0.0442166
GO:0045060	negative thymic T cell selection	8	0.706926	0.0122731	0.110046	0.0105	0.116043	0.000431821	0.0435124	0.117155	0.0564078	0.110749	0.12052	0.0943871	0.0884277	0	0.00246222	0.122222	0.111611	0.200403	0.0536432	0.0341667	0.163554
GO:0045577	regulation of B cell differentiation	8	0.60443	0.00241185	0.126013	0.00197531	0.129526	0.000469436	0.112509	0.309816	0.0429808	0.148295	0.129267	0.0917826	0.108398	0	0.00283041	0.0197222	0.133209	0.108272	0.0801507	0.0153951	0.0679681
GO:0045639	positive regulation of myeloid cell differentiation	8	0.509787	0.00431262	0.0976615	0.00666667	0.115403	0.000124228	0.0271645	0.00566806	0.00589778	0.111858	0.14846	0.0839432	0.118446	0	0.00105915	0.041	0.0916057	0.0768056	0.0690448	0.0171667	0.077363
GO:0046068	cGMP metabolism	8	0.631822	0.005965	0.115774	0.00315625	0.127207	0	0.0287354	0.0254522	0.0231627	0.178373	0.191733	0.0734696	0.062733	0.0037551	0.000208333	0.0892686	0.0509604	0.0405	0.103586	0.0278889	0.0327545
GO:0046546	development of primary male sexual characteristics	8	0.731833	0.004775	0.0705079	0.0101528	0.0781407	0.00183622	0.027696	0.128791	0.0581775	0.163795	0.15611	0.135038	0.13545	0	0.000592083	0.0225	0.109574	0.0336111	0.0998972	0.046	0.0293389
GO:0048305	immunoglobulin secretion	8	0.683924	0.0437528	0.100765	0.0276173	0.128924	0.000142869	0.0237576	0.273924	0.0410931	0.143044	0.11683	0.104547	0.10176	0	0.000648548	0.074	0.111563	0.0689306	0.0528993	0.042	0.09222
GO:0048593	eye morphogenesis (sensu Vertebrata)	8	0.663234	0.00118056	0.128237	0.000111111	0.132077	0.000122165	0.0560926	0.153851	0.0612475	0.18756	0.18723	0.138401	0.11847	0	0.00117131	0.0555	0.171247	0.0223333	0.106302	0.0186111	0.0358723
GO:0048595	eye morphogenesis (sensu Mammalia)	8	0.767252	0.00247222	0.139678	0.000833333	0.157651	0.000618087	0.0144763	0.0677136	0.034263	0.202375	0.177383	0.194556	0.173743	0	0.000351762	0.0377222	0.125033	0.0245	0.115559	0.0193333	0.0459399
GO:0048663	neuron fate commitment	8	0.529184	0.00691289	0.0871352	0.005	0.101015	0.000328713	0.0788267	0.0211968	0.0275146	0.136624	0.142533	0.115126	0.100895	0	0.000898111	0.0277222	0.102738	0.0661111	0.057143	0.030375	0.031692
GO:0050728	negative regulation of inflammatory response	8	0.910453	0.0201111	0.113183	0.0195	0.118699	0.000891666	0.0133653	0.0659868	0.0163566	0.0996478	0.0769591	0.0978514	0.0675136	0	0.00562777	0.0325	0.0678832	0.0211605	0.0587213	0.0482778	0.0273936
GO:0050804	regulation of synaptic transmission	8	0.512563	0.0040571	0.0940788	0.00186728	0.117839	4.77487e-05	0.0677326	0.294072	0.0259551	0.0647642	0.0711506	0.059124	0.0797187	0	0.00621145	0.0898889	0.187908	0.0756528	0.103992	0.103833	0.0437516
GO:0050848	regulation of calcium-mediated signaling	8	0.667431	0.0455078	0.100821	0.124778	0.112189	0.00156554	0.0680031	0.126222	0.0176593	0.130925	0.102325	0.0958853	0.0742407	0	0.000782207	0.123278	0.0994613	0.0768333	0.0982421	0.0692778	0.0461916
GO:0050850	positive regulation of calcium-mediated signaling	8	0.794896	0.00488338	0.105551	0.002125	0.121696	0.00896989	0.0658541	0.145938	0.0348341	0.1339	0.0999911	0.109927	0.126347	0	0.0019649	0.937	0.0622313	0.325069	0.0590929	0.227444	0.0514554
GO:0050880	regulation of blood vessel size	8	0.952639	0.310142	0.142212	0.368272	0.488479	5.28512e-05	0.0328884	0.109969	0.0348752	0.148886	0.144544	0.181302	0.154048	0	0.00331049	0.06	0.0830339	0.108407	0.0667644	0.0215	0.0452955
GO:0050913	sensory perception of bitter taste	8	0.915642	0.459492	0.087522	0.500125	0.150125	0.00142367	0.0358533	0.218029	0.00739448	0.0986287	0.0963372	0.0812569	0.122027	0.000296296	0.0415986	0.015	0.0868334	0.11204	0.0579287	0.0205227	0.0121719
GO:0051480	cytosolic calcium ion homeostasis	8	0.484501	0.0242262	0.0399561	0.0773333	0.0679737	6.60005e-06	0.0243269	0.0305986	0.025463	0.0354554	0.0333081	0.0635736	0.077906	0	0.00300026	0.047	0.0818655	0.046875	0.098491	0.0218889	0.0991769
GO:0051969	regulation of transmission of nerve impulse	8	0.580878	0.00922222	0.0990156	0.009625	0.141961	0.00143858	0.0499981	0.473806	0.0212732	0.0775918	0.0729887	0.0702854	0.0692155	0	0.00278923	0.450296	0.156757	0.163315	0.0744044	0.272728	0.0809991
GO:0000060	protein import into nucleus, translocation	9	0.515302	0.00720833	0.112004	0.0155556	0.125566	0.000919864	0.0199536	0.00773345	0.00751912	0.0695471	0.0734292	0.0571011	0.0523258	0.0025	0.00237386	0.055	0.0538383	0.050321	0.0592781	0.0411111	0.0296087
GO:0001541	ovarian follicle development	9	0.826629	0.006	0.127604	0.006	0.143415	0.000691935	0.0252369	0.0141224	0.0107094	0.136223	0.14342	0.12574	0.130809	0	0.00149174	0.031	0.130127	0.213597	0.0710429	0.0245	0.0518252
GO:0001666	response to hypoxia	9	0.622887	0.000786722	0.129074	0.000553288	0.150678	0.000174434	0.0211522	0.0835071	0.0526005	0.136968	0.126523	0.0705161	0.0634424	0	0.00913456	0.042	0.153906	0.0959012	0.180003	0.022875	0.0261209
GO:0001782	B cell homeostasis	9	0.69741	0.0111888	0.103495	0.0074	0.12813	0.000417827	0.0216132	0.335516	0.0256144	0.357427	0.315591	0.262709	0.24014	0	0.00247381	0.045	0.145192	0.297155	0.120825	0.0135	0.0409791
GO:0006084	acetyl-CoA metabolism	9	0.746867	8e-05	0.112618	0	0.119751	0.000853496	0.0222676	0.0315	0.0319083	0.197756	0.209159	0.201427	0.221459	0.00135111	0.000198347	0.039642	0.0730517	0.143383	0.0750032	0.0286111	0.0409032
GO:0006405	RNA export from nucleus	9	0.466031	0.00673975	0.136237	0.010125	0.144212	0.000655154	0.0398722	0.0206667	0.0261931	0.13135	0.165578	0.137238	0.176317	0.000846939	0.002	0.047	0.200291	0.334181	0.0634481	0.278194	0.0889006
GO:0006637	acyl-CoA metabolism	9	0.719601	0.00024	0.135496	0.000666667	0.139244	0	0.0264855	0.0103457	0.017376	0.0845481	0.0856681	0.154991	0.140801	0.00086	0.0005	0.0365	0.0840865	0.0352593	0.072349	0.0132778	0.0464214
GO:0006664	glycolipid metabolism	9	0.717534	0.000222222	0.105337	0	0.116271	0	0.0248316	0.139109	0.0671839	0.0958933	0.0953793	0.0878581	0.0854323	0.0017551	0.00102041	0.033	0.128945	0.0211111	0.101232	0.0495972	0.0740136
GO:0006730	one-carbon compound metabolism	9	0.452259	0.0008	0.134584	0.000444444	0.148361	6.04384e-05	0.0446374	0.034	0.0249367	0.119862	0.138479	0.131679	0.168193	0	0.00306417	0.0920802	0.0640327	0.0534722	0.0643596	0.0615	0.0224533
GO:0006833	water transport	9	0.887619	0.49734	0.146505	0.5	0.157097	0.00199613	0.0288094	0.377083	0.032787	0.139677	0.124485	0.0783646	0.0957423	0	0.00288776	0.0295	0.0875404	0.0487778	0.0802633	0.0265	0.0373798
GO:0006944	membrane fusion	9	0.44529	0.00698765	0.120173	0.00222222	0.130946	5.31462e-06	0.0198877	0.0278866	0.0136684	0.115731	0.103772	0.0883539	0.0854782	0	0.0064321	0.079	0.109571	0.0565	0.0554151	0.0445	0.0206531
GO:0007009	plasma membrane organization and biogenesis	9	0.436758	0.00219112	0.12924	0.00153906	0.13784	0.00229623	0.103314	0.0164638	0.0209567	0.119073	0.120308	0.0973879	0.130112	0	0.00354561	0.0421667	0.0953244	0.0788056	0.0503238	0.0165617	0.0299786
GO:0007173	epidermal growth factor receptor signaling pathway	9	0.422589	0.00618056	0.102371	0.00509722	0.111403	0.000508019	0.0374881	0.0150304	0.0180547	0.0808624	0.070063	0.0879309	0.0749723	0.002	0.00706967	0.0207037	0.105056	0.0765	0.101927	0.0274815	0.038582
GO:0007190	adenylate cyclase activation	9	0.811063	0.163321	0.107621	0.163765	0.112353	0	0.0224789	0.0358378	0.0292509	0.160505	0.184799	0.168967	0.143226	0.00234	0.00026	0.432361	0.151546	0.0891667	0.0654243	0.0917654	0.119062
GO:0009116	nucleoside metabolism	9	0.660393	0.002625	0.111521	0	0.126184	0.01429	0.0192679	0.0134868	0.0660666	0.0166379	0.0644449	0.0393505	0.0389108	0.00321352	0.0095	0.05705	0.0598343	0.0690781	0.0525981	0.0139444	0.0362198
GO:0016126	sterol biosynthesis	9	0.817859	0.00672	0.12335	0.00408	0.133131	1.65833e-06	0.028278	0.03248	0.0158315	0.173649	0.193421	0.189296	0.198185	0.000601563	0.0055	0.0358349	0.099324	0.47008	0.0608774	0.0172222	0.0319505
GO:0016525	negative regulation of angiogenesis	9	0.683101	0.0101339	0.123448	0.00754938	0.149423	1.16882e-05	0.0305344	0.0621263	0.0532299	0.186507	0.15297	0.116545	0.0804715	0	0.0025551	0.13358	0.0764082	0.106691	0.107214	0.0475	0.0285129
GO:0017148	negative regulation of protein biosynthesis	9	0.43146	0.01125	0.107678	0.011	0.132102	8.50651e-07	0.0271191	0.0233798	0.00773699	0.113683	0.0979419	0.102202	0.0834047	1.45023e-16	0.00414859	0.0403889	0.0792149	0.0484444	0.0542602	0.023	0.0266146
GO:0030041	actin filament polymerization	9	0.481949	0.00797611	0.118575	0.00358025	0.131463	0.000889106	0.0627863	0.0255322	0.0400674	0.11534	0.11076	0.0931741	0.132063	0	0.00473125	0.100778	0.189816	0.0716563	0.0506042	0.03	0.0705958
GO:0030111	regulation of Wnt receptor signaling pathway	9	0.632406	0.00912847	0.106551	0.00358	0.11101	0.000411232	0.0229939	0.0482472	0.0257887	0.118446	0.116128	0.104648	0.117124	0	0.0028166	0.0511111	0.112768	0.0551202	0.068951	0.0113951	0.0540456
GO:0030148	sphingolipid biosynthesis	9	0.456671	0.00606222	0.120954	0.004875	0.136532	0	0.0313146	0.0172562	0.027889	0.100826	0.0912995	0.0700019	0.0574347	0.00135982	0	0.113352	0.0627074	0.0477222	0.066244	0.08922	0.0599697
GO:0030317	sperm motility	9	0.762003	0.00757398	0.123292	0.010125	0.160136	1.65747e-05	0.0166302	0.147995	0.0173952	0.0472561	0.0513048	0.0360215	0.0426621	0	0.0022814	0.0428889	0.0677603	0.232413	0.0531714	0.106844	0.0329385
GO:0030336	negative regulation of cell migration	9	0.360129	0.0140949	0.107423	0.014625	0.127649	0	0.0280031	0.0407407	0.0198467	0.100494	0.0861214	0.0883925	0.0664072	0	0.00288625	0.016625	0.0943566	0.0386111	0.115311	0.37184	0.0413017
GO:0030522	intracellular receptor-mediated signaling pathway	9	0.356522	0.00471265	0.142895	0.00395833	0.156303	0.000623829	0.0220654	0.0197069	0.0155872	0.366325	0.319696	0.308285	0.267461	0	0.0016129	0.052	0.138946	0.0777222	0.0745024	0.0484444	0.0343567
GO:0031128	induction	9	0.5521	0.0234063	0.112247	0.0258889	0.133928	0.000113017	0.0285622	0.0893673	0.0412268	0.177703	0.167925	0.157909	0.169022	0.0015	0.00454947	0.254722	0.0670319	0.0905988	0.0928421	0.16925	0.0658618
GO:0031281	positive regulation of cyclase activity	9	0.731247	0	0.111447	0	0.120404	0.0039596	0.0314152	0.0258456	0.123196	0.173728	0.164626	0.108178	0.103071	0	0.00320764	0.453125	0.150401	0.09525	0.071128	0.0916389	0.0451763
GO:0031327	negative regulation of cellular biosynthesis	9	0.383675	0.00239236	0.102535	0.00162037	0.106701	0.00173967	0.0941328	0.082203	0.0166449	0.139763	0.134902	0.143017	0.0929981	0	0.00222149	0.0456667	0.112971	0.0756111	0.0538709	0.0183333	0.0371404
GO:0042044	fluid transport	9	0.93849	0.498125	0.132787	0.5	0.138303	0.00226667	0.0280236	0.302972	0.0334359	0.165897	0.167689	0.0765875	0.116115	0.000592593	0.00128994	0.0325	0.0997591	0.0415	0.116806	0.0152222	0.0402712
GO:0042384	cilium biogenesis	9	0.611619	0.003035	0.112942	0.002625	0.120083	0	0.0251848	0.073851	0.0285794	0.13056	0.145634	0.11034	0.086922	0	0.00193304	0.0924877	0.111678	0.101951	0.0740918	0.0145	0.0419865
GO:0042462	eye photoreceptor cell development	9	0.66132	0.00394444	0.133491	0.00361111	0.136555	-4.92612e-07	0.0470514	0.080853	0.0160082	0.0753855	0.077854	0.0727503	0.077839	0.002	0.00202391	0.0195	0.106261	0.111278	0.182334	0.017	0.0338391
GO:0042596	fear response	9	0.49483	0.00769	0.0899597	0.00644444	0.100885	0.00202634	0.0226379	0.0674918	0.0132564	0.104834	0.103739	0.0551297	0.0535387	0	0.0013569	0.075875	0.114354	0.151208	0.0569261	0.031	0.0370192
GO:0043122	regulation of I-kappaB kinase/NF-kappaB cascade	9	0.579183	0.0112622	0.117106	0.00311111	0.132758	1.39337e-05	0.0343715	0.022644	0.0202124	0.263072	0.236827	0.194869	0.168432	0	0.00103106	0.101833	0.0792863	0.0588025	0.0861426	0.0295	0.0361304
GO:0045086	positive regulation of interleukin-2 biosynthesis	9	0.491445	0.0230346	0.10082	0.00425	0.121772	0.00213239	0.0283165	0.0627896	0.011984	0.104958	0.109579	0.0932161	0.0872071	0	0.00201111	0.0788148	0.118343	0.0763756	0.0737747	0.0111797	0.0415045
GO:0045104	intermediate filament cytoskeleton organization and biogenesis	9	0.983856	0.657739	0.113347	0.6	0.130939	4.07564e-05	0.0229016	0.064519	0.0183187	0.163938	0.126109	0.111203	0.0972819	0	0.00264321	0.0231667	0.0708729	0.03575	0.0933026	0.0318272	0.0642004
GO:0045168	cell-cell signaling during cell fate commitment	9	0.647774	0.00391319	0.092462	0.00671875	0.102302	0.000589094	0.0156756	0.0729909	0.0298375	0.155419	0.128955	0.104675	0.085807	0	0.00252891	0.0442778	0.102711	0.0998086	0.124826	0.211528	0.0853989
GO:0045582	positive regulation of T cell differentiation	9	0.796039	0.00525389	0.106114	0.000902778	0.116627	1.95649e-05	0.0225909	0.23788	0.0203058	0.161886	0.168381	0.0988596	0.101449	0	0.00207701	0.0820021	0.066307	0.0838986	0.0577354	0.0339375	0.168247
GO:0045667	regulation of osteoblast differentiation	9	0.585658	0.00596875	0.116872	0.00084375	0.123421	0.0027131	0.0278989	0.0155842	0.014124	0.0734347	0.0742467	0.113069	0.0788606	0	0.00015963	0.04413	0.121732	0.049625	0.0708534	0.0844306	0.061716
GO:0045761	regulation of adenylate cyclase activity	9	0.745628	-0.00313325	0.122209	-0.00313325	0.126669	2.40557e-20	0.0366323	0.0231263	0.105937	0.159528	0.155089	0.102307	0.0973313	0.0018843	0.000418367	0.47475	0.184605	0.0531111	0.0765271	0.0242778	0.0450628
GO:0045762	positive regulation of adenylate cyclase activity	9	0.838709	0.000435556	0.142675	0.000435556	0.156629	0.000684997	0.0386054	0.0874082	0.0953949	0.152248	0.147818	0.107642	0.0924944	0	0.00123373	0.125037	0.181376	0.0825	0.0761558	0.0235556	0.0352843
GO:0045884	regulation of survival gene product activity	9	0.490647	0.0092898	0.11521	0.00275	0.129991	0.00128617	0.0655	0.159758	0.0952815	0.0982171	0.125267	0.122354	0.138671	0	0.00127507	0.0248333	0.108839	0.0680278	0.0825678	0.0197778	0.0441818
GO:0046328	regulation of JNK cascade	9	0.507048	0.0134669	0.116153	0.0160078	0.105703	0.00436551	0.0278875	0.00930903	0.0107579	0.340104	0.308992	0.220834	0.232865	0	0.00119364	0.0403333	0.0667006	0.0350694	0.0511753	0.0271667	0.0418632
GO:0046425	regulation of JAK-STAT cascade	9	0.528849	0.00449717	0.130023	0.004	0.130955	0.00014904	0.0264685	0.0078125	0.0172543	0.0940002	0.127098	0.0715803	0.175822	0.0020692	0.000962963	0.049	0.153827	0.067	0.0661577	0.01	0.0357415
GO:0048820	hair follicle maturation	9	0.465726	0.0112539	0.123699	0.016	0.124875	8.73791e-05	0.0203799	0.030539	0.0110394	0.127086	0.115573	0.0591747	0.061051	0	0.000346854	0.0597197	0.0284765	0.189875	0.186982	0.0247778	0.0312608
GO:0050657	nucleic acid transport	9	0.462387	0.00110056	0.122167	0.0015	0.127131	6.19537e-05	0.0226263	0.0188889	0.01862	0.176522	0.233711	0.208497	0.250678	0.00261728	0.000653784	0.0405	0.212921	0.32152	0.103018	0.0842222	0.0545633
GO:0050658	RNA transport	9	0.599324	0.017268	0.105379	0.0136	0.115991	0.000263328	0.0469127	0.0215556	0.0197119	0.137745	0.160899	0.184596	0.178447	0.0001875	0.000318008	0.133222	0.137628	0.206778	0.0633582	0.0936497	0.024467
GO:0050772	positive regulation of axonogenesis	9	0.519224	0.00751594	0.118665	0.00525347	0.122215	4.45404e-05	0.0435357	0.0137787	0.0126585	0.131792	0.135677	0.111249	0.106937	0	0.00233433	0.0373333	0.0771461	0.022184	0.068526	0.0294688	0.0281876
GO:0050803	regulation of synapse structure and function	9	0.642819	0.00855556	0.0743219	0.00466667	0.0986512	0.000778839	0.0505355	0.174443	0.0174306	0.0825407	0.0747399	0.0925615	0.0831808	0	0.00344742	0.0918186	0.180558	0.092321	0.0970757	0.0892593	0.0525592
GO:0050892	intestinal absorption	9	0.722403	0.000524444	0.108308	0	0.124141	-0.002	0.0222857	0.149027	0.0101951	0.082703	0.080794	0.0862111	0.0836638	0.002	0.00294711	0.0720741	0.152125	0.020691	0.0943481	0.00997222	0.0359495
GO:0051236	establishment of RNA localization	9	0.47455	0.00794136	0.153731	0.014	0.168799	5.15219e-05	0.0267031	0.0164444	0.0200683	0.112548	0.133013	0.0907983	0.0997643	0.00024	0.00107132	0.0839444	0.119985	0.322935	0.0953503	0.0222569	0.0423109
GO:0051252	regulation of RNA metabolism	9	0.488083	0.0117222	0.107805	0.004	0.121865	2.77471e-05	0.0379827	0.0216806	0.0148868	0.054473	0.0576179	0.0595523	0.0842117	0	0.00491389	0.0331852	0.0741047	0.0542083	0.0826463	0.03496	0.0274968
GO:0051349	positive regulation of lyase activity	9	0.823841	0.195031	0.116893	0.194531	0.126299	0	0.0254258	0.0215408	0.0152604	0.17894	0.193566	0.163012	0.142748	0.000571429	0.00281657	0.504691	0.188407	0.0593889	0.0642705	0.0886389	0.0948525
GO:0000160	two-component signal transduction system (phosphorelay)	10	0.854045	0.294926	0.10184	0.498492	0.129188	1.5975e-19	0.0271268	0.026	0.0195281	0.145061	0.177463	0.157265	0.149247	4.95868e-05	0.000320313	0.0843611	0.218282	0.0572578	0.0758455	0.014625	0.0408852
GO:0000245	spliceosome assembly	10	0.78333	0.000185941	0.12824	-0.000444444	0.139339	-1.67901e-06	0.0374609	0.0215	0.0224228	0.244415	0.246333	0.184662	0.196379	0	0.00069284	0.444083	0.175979	0.0759618	0.0524872	0.291464	0.0567939
GO:0000723	telomere maintenance	10	0.701042	0.00211111	0.127295	0.00145833	0.135508	0.000896848	0.0388286	0.0129194	0.0266027	0.0534662	0.0587075	0.0575759	0.0640827	0	0.000701389	0.0282778	0.0611879	0.0821173	0.0597014	0.029	0.0384196
GO:0001502	cartilage condensation	10	0.204803	0.00629121	0.125032	0.00033	0.132752	0.00349218	0.0217232	0.0245834	0.0122747	0.21845	0.198256	0.153284	0.133535	0	0.000242188	0.043525	0.0743865	0.0607222	0.149784	0.0382222	0.0437115
GO:0001658	ureteric bud branching	10	0.557905	0.0255449	0.148442	0.022	0.141842	0.00106452	0.111339	0.0641003	0.0339287	0.0904216	0.0918898	0.0854039	0.0855627	0	0.00245265	0.0385556	0.0839579	0.100875	0.0969882	0.0535	0.0371847
GO:0001707	mesoderm formation	10	0.685861	0.00940278	0.0987409	0.0135	0.112123	0.000468946	0.0312067	0.0430794	0.0358157	0.17058	0.171412	0.173145	0.154128	0	0.00261923	0.053	0.0690463	0.0516944	0.0799578	0.0245926	0.0467211
GO:0001708	cell fate specification	10	0.565101	0.00202438	0.100472	0.00164931	0.114928	0.00217361	0.0606794	0.0540886	0.0501162	0.214141	0.202723	0.151151	0.122508	0	0.00247905	0.0809444	0.0871577	0.0586667	0.0632412	0.0307917	0.0783976
GO:0001755	neural crest cell migration	10	0.493874	0.012875	0.101835	0.016	0.117633	4.72902e-05	0.0335822	0.0192026	0.0140363	0.147258	0.138663	0.106446	0.101057	0	0.00354983	0.0433333	0.0657266	0.0718056	0.0493094	0.0702778	0.0471335
GO:0001890	placenta development	10	0.716295	0.01008	0.105176	0.0155	0.109993	0.000304169	0.0280583	0.0796207	0.0174484	0.0697793	0.0656375	0.0642146	0.0668695	0	0.000506944	0.029	0.125217	0.0497691	0.0805487	0.033463	0.0354116
GO:0001976	fast regulation of arterial pressure	10	0.815971	0.305539	0.113179	0.394092	0.372628	0.00025055	0.0195927	0.170892	0.0330819	0.103157	0.0981368	0.0849208	0.0858773	0	0.0010214	0.0285	0.106857	0.0437222	0.0672986	0.0165	0.0434489
GO:0001990	regulation of blood pressure by hormones	10	0.868398	0.297445	0.118014	0.402648	0.371337	8.96839e-06	0.0283826	0.16626	0.0348703	0.123985	0.121478	0.13181	0.115573	0	0.00137653	0.032	0.104547	0.0857778	0.0716956	0.0205	0.0567567
GO:0006022	aminoglycan metabolism	10	0.82593	0.00208	0.136999	0.00072	0.148287	0	0.0338597	0.0140905	0.0181649	0.162423	0.164955	0.146624	0.125328	0.00128	0.0023125	0.0381111	0.0554561	0.0455556	0.0257669	0.0273889	0.0343954
GO:0006090	pyruvate metabolism	10	0.866359	0.00395556	0.117921	0.0102222	0.135397	0.000186284	0.0281391	0.0127959	0.0107823	0.113532	0.122681	0.107768	0.108292	0	0.00155614	0.0560469	0.0618628	0.104398	0.0758754	0.0198333	0.0390605
GO:0006493	protein amino acid O-linked glycosylation	10	0.529637	0.00158025	0.110184	0.000222222	0.122675	0	0.0276379	0.0175	0.0333749	0.17596	0.152822	0.181676	0.172522	0	0.00281521	0.0349877	0.10224	0.0925139	0.0759608	0.029	0.0302127
GO:0006611	protein export from nucleus	10	0.689941	0.0107514	0.108219	0.00818056	0.124378	0.00141703	0.06088	0.0491289	0.439975	0.152084	0.152025	0.132019	0.1445	0	0.00928434	0.042716	0.0764769	0.0862873	0.100164	0.0688203	0.159388
GO:0006733	oxidoreduction coenzyme metabolism	10	0.737116	0.0095	0.111152	0.0085	0.128067	0.00072727	0.0186034	0.00352	0.0157489	0.147576	0.163613	0.0830154	0.100444	0.00246875	0.00147959	0.0292778	0.0803604	0.0263981	0.0542816	0.0231806	0.0328489
GO:0006769	nicotinamide metabolism	10	0.689627	0.00816667	0.129574	0.004	0.132419	3.75236e-05	0.0207184	0.00856	0.0213998	0.149981	0.157062	0.0925102	0.111407	0.00102778	0.000444444	0.039	0.051878	0.0978472	0.069476	0.0745938	0.0292094
GO:0006801	superoxide metabolism	10	0.571112	0.0607856	0.120581	0.08725	0.123871	7.34226e-06	0.0416004	0.0201134	0.0442549	0.0968687	0.0964744	0.056013	0.111452	0	0.00328819	0.0215	0.138352	0.0751797	0.0738664	0.01125	0.03802
GO:0007051	spindle organization and biogenesis	10	0.625444	0.00333333	0.119512	0.0742867	0.0562619	3.1679e-20	0.0236559	0.0575383	0.0592624	0.0257972	0.0754818	0.0764997	0.0886026	0.00278125	0.437034	0.202277	0.0399735	0.0487083	0.0685464	0.00666204	0.0375446
GO:0007224	smoothened signaling pathway	10	0.713312	0.00349918	0.113166	0.00278125	0.129803	-2.50749e-06	0.0345346	0.16429	0.0527974	0.195571	0.200518	0.150946	0.167155	0	0.00297043	0.0305972	0.116244	0.038375	0.0804045	0.0315	0.0595899
GO:0007530	sex determination	10	0.47904	0.00529273	0.124027	0.00555556	0.11795	1.26631e-05	0.0163775	0.0123323	0.0198659	0.324543	0.0626343	0.18162	0.0494048	0	0.00121142	0.062	0.0942515	0.0555	0.0543494	0.024	0.0527631
GO:0007585	respiratory gaseous exchange	10	0.762062	0.00870663	0.103824	0.0113889	0.121254	0.000330097	0.0703523	0.0668981	0.0368149	0.0732871	0.0770442	0.0708901	0.0700077	0	0.00423102	0.046375	0.0999973	0.102681	0.0562329	0.0206111	0.0410294
GO:0008637	apoptotic mitochondrial changes	10	0.496967	0.0154893	0.143411	0.00644444	0.159664	0.000320414	0.11607	0.0150785	0.0136367	0.0479422	0.0596813	0.0443039	0.0664326	0	0.000304848	0.069	0.117166	0.048645	0.0635568	0.028	0.0418328
GO:0009072	aromatic amino acid family metabolism	10	0.693864	0.0039	0.134134	0.0025	0.154838	0.00160269	0.0190267	0.0123302	0.0135158	0.128681	0.148335	0.0673201	0.0704637	0	0.000618343	0.042	0.0648893	0.0375929	0.0762442	0.0300486	0.0314359
GO:0009411	response to UV	10	0.60567	0.00736	0.116386	0.00283333	0.136758	0.00213435	0.0249402	0.0443464	0.0295894	0.0800495	0.0797361	0.0645271	0.0591527	0	0.000969986	0.05352	0.133732	0.0934444	0.0676361	0.0474444	0.058968
GO:0009451	RNA modification	10	0.613506	0.007125	0.135845	0.0005	0.14596	5.19616e-05	0.0241619	0.0340918	0.0179443	0.0911375	0.100473	0.0772569	0.0916347	0	0.00418111	0.0222222	0.0587712	0.0723727	0.0596515	0.0155	0.0293106
GO:0014032	neural crest cell development	10	0.428959	0.051	0.101913	0.0438889	0.139679	0.00200862	0.028955	0.0451932	0.0270017	0.141019	0.135902	0.0893099	0.0828772	0	0.00265116	0.03775	0.0982368	0.0527161	0.0544113	0.0989792	0.0245853
GO:0014033	neural crest cell differentiation	10	0.542563	0.0141602	0.123559	0.0906944	0.147755	0.000120081	0.0844007	0.00831788	0.010355	0.149567	0.150996	0.138408	0.139337	0	0.0017134	0.0449414	0.134563	0.055803	0.0544017	0.0323056	0.0427507
GO:0017157	regulation of exocytosis	10	0.363219	0.012841	0.095922	0.00533333	0.10615	0.000714596	0.0199804	0.0326667	0.0171525	0.13942	0.133594	0.0790768	0.0826438	0	0.00163636	0.0640417	0.125631	0.0491852	0.0723848	0.0219259	0.0474325
GO:0019098	reproductive behavior	10	0.502769	0.0117656	0.123955	0.000390625	0.134947	5.51485e-07	0.0292055	0.0649888	0.0514602	0.14005	0.142279	0.103139	0.0901374	0.004	0.00478416	0.0362778	0.106249	0.112707	0.0804225	0.0393194	0.0372552
GO:0019319	hexose biosynthesis	10	0.632063	0.00222222	0.122959	0.0025	0.129637	0.000156694	0.0342731	0.0144543	0.0204113	0.0894279	0.109746	0.0681815	0.0796438	0	0.000403846	0.0262222	0.104346	0.0797865	0.0649804	0.0204074	0.0317115
GO:0019362	pyridine nucleotide metabolism	10	0.749151	0.00216327	0.127042	0.002375	0.133962	1.21991e-05	0.0242951	0.00816	0.0209478	0.193598	0.162462	0.170157	0.18572	0.000246914	0.00179592	0.455222	0.15609	0.0183472	0.0665484	0.0251111	0.0426609
GO:0019724	B cell mediated immunity	10	0.777359	0.0033852	0.0985259	0.00405208	0.108855	6.30512e-05	0.0396827	0.169682	0.0356481	0.115911	0.0961278	0.107013	0.119533	0	0.00447426	0.038	0.120129	0.0762183	0.0546197	0.0277222	0.0333195
GO:0030203	glycosaminoglycan metabolism	10	0.818247	0.002	0.166819	0	0.175958	4.02314e-06	0.0236881	0.00671664	0.00617749	0.137436	0.153256	0.136967	0.118668	0.0142222	0.00237037	0.0385383	0.0463865	0.0533333	0.0404517	0.0228333	0.0315256
GO:0030516	regulation of axon extension	10	0.545794	0.0078	0.129142	0.00309877	0.134688	-8.00345e-07	0.0307047	0.0338978	0.0207809	0.128683	0.116529	0.0916948	0.0925782	0	0.00464824	0.0332778	0.127501	0.0378519	0.0526622	0.182444	0.0576918
GO:0030901	midbrain development	10	0.617124	0.00078246	0.112452	0.00036875	0.122989	0.000148692	0.276398	0.127329	0.179226	0.114291	0.111384	0.201797	0.163709	0	0.000959434	0.0344938	0.0639721	0.0745833	0.0753861	0.0188194	0.0973504
GO:0030902	hindbrain development	10	0.53705	0.00164091	0.127734	0.00609259	0.145126	8.40027e-05	0.0550331	0.148435	0.117709	0.140705	0.135487	0.0973304	0.101028	0	0.00222393	0.12163	0.0735748	0.0484444	0.149963	0.0850278	0.0339652
GO:0035050	embryonic heart tube development	10	0.683386	0.0216389	0.0989562	0.0298889	0.114113	0.000883976	0.0568999	0.0809262	0.0312437	0.169664	0.172102	0.121172	0.101873	1.45023e-16	0.001636	0.036	0.107501	0.0453889	0.0569044	0.014463	0.0420667
GO:0040013	negative regulation of locomotion	10	0.472438	0.00387648	0.110642	0.00582031	0.154579	0.000272803	0.0246017	0.0161875	0.0116433	0.0491391	0.0621754	0.0585775	0.0521155	0	0.00106122	0.056	0.080245	0.0485741	0.0989472	0.0214506	0.0300235
GO:0042401	biogenic amine biosynthesis	10	0.783135	0	0.102569	0	0.10848	2.43394e-05	0.0244656	0.0564308	0.0517145	0.0869465	0.0911102	0.0960653	0.0819154	0	0.000949132	0.0672222	0.119545	0.0668318	0.080872	0.0241667	0.0804313
GO:0042402	biogenic amine catabolism	10	0.565699	0.00316	0.114741	0	0.142715	1.22787e-05	0.0635518	0.0129752	0.00676426	0.127342	0.113396	0.145136	0.13687	0	0.000755153	0.0685156	0.0810764	0.0538889	0.069251	0.0245	0.0311143
GO:0045670	regulation of osteoclast differentiation	10	0.647068	0.0107578	0.108926	0.00155556	0.121241	1.68521e-05	0.0411691	0.0582133	0.0374213	0.102581	0.0896135	0.0878761	0.0662242	0.001	0.00703423	0.0308333	0.0543647	0.136694	0.0627729	0.042	0.0357193
GO:0045926	negative regulation of growth	10	0.542425	0.0114444	0.0899333	0.064	0.107601	0.00131088	0.0194751	0.0183844	0.0187607	0.0800946	0.0764519	0.0772995	0.0727453	0.002	0.00170189	0.0455	0.071502	0.0564815	0.0490326	0.0260625	0.0578823
GO:0046058	cAMP metabolism	10	0.88337	0.00100347	0.128829	3.47222e-06	0.130185	-8.54031e-07	0.03342	0.0781041	0.0347522	0.141916	0.148697	0.117454	0.122485	0	0.00538462	0.316333	0.0826944	0.0474583	0.0865629	0.021875	0.0502078
GO:0046165	alcohol biosynthesis	10	0.538122	0.00191837	0.13295	0.0005	0.135878	0.0019662	0.0216653	0.0164808	0.0165076	0.0909454	0.100737	0.0771183	0.0765856	0	0.000410501	0.0782901	0.0727086	0.0594306	0.0656075	0.0225	0.0444709
GO:0046364	monosaccharide biosynthesis	10	0.624534	0.00263889	0.123713	0.001	0.127809	7.53249e-05	0.020313	0.0193442	0.0144532	0.0701424	0.0717142	0.0523952	0.0598444	0.004	0.0015927	0.0389444	0.108102	0.049	0.0553292	0.0541235	0.0263728
GO:0046474	glycerophospholipid biosynthesis	10	0.654455	0.000875	0.128961	0.002	0.14466	8.92193e-05	0.0151145	0.0266667	0.0175852	0.122912	0.130967	0.0568292	0.0636641	0	0.00407111	0.0333086	0.0578112	0.0717917	0.0659568	0.0275	0.0222485
GO:0050672	negative regulation of lymphocyte proliferation	10	0.744826	0.00216667	0.139515	0.00151698	0.146084	0.00108944	0.0546128	0.145493	0.0234491	0.124587	0.127224	0.0945579	0.109211	0	0.00211053	0.0333333	0.100904	0.177406	0.0725262	0.019625	0.0362834
GO:0050768	negative regulation of neurogenesis	10	0.527835	0.00726	0.107796	0.014375	0.13571	-3.73443e-06	0.0181166	0.0339287	0.0172382	0.0477908	0.0447855	0.049066	0.0697167	0	0.00288893	0.0894167	0.0987314	0.0688487	0.0797028	0.0375	0.0340535
GO:0050769	positive regulation of neurogenesis	10	0.727418	0.0147396	0.113828	0.0035	0.136754	0.000482316	0.0324267	0.0836795	0.0378629	0.144051	0.155994	0.105774	0.111136	0	0.00178828	0.0737917	0.0704253	0.0586944	0.0592734	0.0182813	0.0304738
GO:0050886	endocrine physiological process	10	0.92848	0.111806	0.0921921	0.267615	0.283937	0.000183784	0.033419	0.0758873	0.0221763	0.213434	0.197276	0.163609	0.140071	0	0.0014162	0.0505	0.100195	0.0754074	0.0620314	0.0245	0.0525278
GO:0050906	detection of stimulus during sensory perception	10	0.736458	0.00578167	0.10823	0.00028125	0.131168	1.61783e-20	0.0735238	0.0234498	0.286135	0.138868	0.150517	0.111355	0.118456	0	0.125498	0.0348889	0.168543	0.0475556	0.0623887	0.0165	0.0550484
GO:0051271	negative regulation of cell motility	10	0.546808	0.00923781	0.113463	0.0153333	0.125603	3.55754e-21	0.017127	0.0282259	0.0150979	0.109151	0.138146	0.0987017	0.099313	0	0.00191457	0.0253889	0.093059	0.0526235	0.0637444	0.0148148	0.0408776
GO:0000077	DNA damage checkpoint	11	0.847943	0.0259746	0.112011	0.028593	0.131047	0.00022094	0.0363619	0.0747389	0.0591248	0.124665	0.128407	0.167668	0.146287	0.000809877	0.00381891	0.0430219	0.126515	0.0385693	0.145373	0.0351263	0.0374445
GO:0001704	formation of primary germ layer	11	0.847442	0.00542234	0.136876	0.00330338	0.144599	0.00050882	0.0234544	0.0550699	0.0337026	0.0826828	0.0843725	0.0874122	0.0687573	0	0.00313437	0.0304	0.0625115	0.035464	0.110677	0.0118486	0.0239993
GO:0001754	eye photoreceptor cell differentiation	11	0.611559	0.00279624	0.133185	0.0022026	0.145933	0.000532322	0.0279824	0.0392632	0.0205897	0.0508426	0.0515086	0.0551753	0.0590436	0.0016	0.000807901	0.0408436	0.0811823	0.0972817	0.134702	0.0227556	0.0269011
GO:0001906	cell killing	11	0.817449	0.0532883	0.110979	0.0813974	0.122712	0.000719918	0.0298718	0.131488	0.0180582	0.165399	0.14551	0.142872	0.158841	0	0.00155758	0.0191333	0.15369	0.0842793	0.0506508	0.0160536	0.0464401
GO:0001909	immune cell mediated cytotoxicity	11	0.799286	0.0801549	0.119825	0.0953559	0.13253	0.00134508	0.0370764	0.261469	0.0187049	0.183512	0.158317	0.165491	0.149236	0	0.00115822	0.089	0.109042	0.0622155	0.0557532	0.0213792	0.0449926
GO:0006029	proteoglycan metabolism	11	0.629343	0.00507417	0.12026	0.00250467	0.134504	0.000155067	0.0295972	0.00486563	0.00510883	0.0547484	0.055998	0.0716588	0.0673971	0	0.00193375	0.0185682	0.0611823	0.0343473	0.0738058	0.0152611	0.0220103
GO:0006071	glycerol metabolism	11	0.578344	0.00112467	0.119252	0.00180026	0.127986	0.000267157	0.0314394	0.0671461	0.0316484	0.139334	0.143442	0.117861	0.13979	0.0024	0.0012303	0.0636037	0.0651721	0.0731575	0.0526738	0.040029	0.0320792
GO:0006364	rRNA processing	11	0.800351	0.00845938	0.125106	0.00268333	0.131305	0.000331252	0.0336512	0	0.0241709	0.102741	0.121419	0.0722869	0.0842165	0.00261432	0	0.0433868	0.101185	0.0575009	0.0956255	0.0363098	0.0447451
GO:0006401	RNA catabolism	11	0.57823	0.00174853	0.129444	0.00325306	0.138261	9.13869e-05	0.0235646	0.0118818	0.0125112	0.0565362	0.0663702	0.0651302	0.100463	0	0.00349623	0.0363715	0.0870169	0.0487448	0.0964721	0.0271535	0.0246872
GO:0006403	RNA localization	11	0.730268	0.00473053	0.125372	0.00109811	0.131671	1.50318e-05	0.0261275	0.0299556	0.0219333	0.113533	0.127229	0.0967445	0.0993402	0.00256	0.00131532	0.0327104	0.104541	0.234595	0.0638421	0.0405756	0.0495154
GO:0006595	polyamine metabolism	11	0.87202	0.000746584	0.123142	7.87519e-05	0.134536	1.10463e-05	0.0288515	0	0.0227262	0.320671	0.320755	0.205791	0.23184	0.00238981	0	0.0247704	0.123782	0.0534482	0.0479921	0.0240611	0.0425845
GO:0006749	glutathione metabolism	11	0.803483	0.000418732	0.117572	0.000209552	0.126393	0.000329016	0.0324087	0.022481	0.0320343	0.207462	0.209553	0.167024	0.192473	0	0.00146162	0.0676286	0.0800866	0.246185	0.0629402	0.0286843	0.0368272
GO:0006910	phagocytosis, recognition	11	0.811363	0.0140806	0.110467	0.0523151	0.123843	0.00117572	0.0250552	0.0981311	0.0213486	0.0620151	0.0543492	0.0438308	0.064911	0	0.00119784	0.0416222	0.0997832	0.0633448	0.0836431	0.0185622	0.0325895
GO:0007033	vacuole organization and biogenesis	11	0.509576	0.00533923	0.0957925	0.00231633	0.126149	0.00117176	0.0260227	0.0306202	0.0223399	0.103038	0.121143	0.0821918	0.09457	0	0.00189499	0.0393635	0.0640473	0.0525494	0.0455339	0.0296226	0.0337006
GO:0007088	regulation of mitosis	11	0.692462	0.00482836	0.125284	0.00430906	0.143533	0.000242575	0.028586	0.0191033	0.0171945	0.131545	0.141081	0.106076	0.118073	0	0.00117813	0.0243906	0.0910421	0.072386	0.102942	0.0375327	0.0574883
GO:0007229	integrin-mediated signaling pathway	11	0.812165	0.00476225	0.119201	0.00249584	0.132578	0.0015993	0.0337201	0.0542985	0.0598609	0.145604	0.157458	0.124807	0.113698	0	0.00136007	0.0444708	0.0709066	0.0329903	0.0694173	0.0143812	0.0285316
GO:0007272	ionic insulation of neurons by glial cells	11	0.793296	0.00429921	0.109837	0.00370561	0.123564	6.91822e-05	0.039906	0.0667356	0.0530693	0.0541792	0.0530685	0.0711498	0.0729684	0.0016	0.000533348	0.118361	0.06892	0.0418624	0.0997201	0.0595243	0.0264925
GO:0007346	regulation of progression through mitotic cell cycle	11	0.595378	0.002312	0.110151	0.0012125	0.116597	0.000364426	0.0185224	0.0153038	0.00677251	0.032015	0.0336909	0.0475837	0.0544666	0	0.00340013	0.0348683	0.0960159	0.0504691	0.0557787	0.0218678	0.0219927
GO:0007565	pregnancy	11	0.705259	0.0111421	0.108392	0.00281445	0.129304	2.03452e-05	0.0293182	0.00665728	0.00883853	0.0659018	0.0687825	0.0531892	0.0571155	0	0.00248597	0.0240167	0.0784827	0.0311119	0.0500834	0.0271402	0.0204718
GO:0007613	memory	11	0.655904	0.00040737	0.128543	0.000353268	0.138798	0.000921327	0.0474604	0.0567931	0.0213447	0.0592043	0.0560671	0.0670476	0.0565917	0.0008	0.00132431	0.0462917	0.125935	0.0558027	0.0589162	0.0236903	0.0382076
GO:0008064	regulation of actin polymerization and/or depolymerization	11	0.497517	0.0114939	0.112125	0.00303828	0.122614	0.00300001	0.0643755	0.0206946	0.019032	0.101394	0.0961274	0.0907476	0.0940705	0	0.00247989	0.0570424	0.0786352	0.0386015	0.0671775	0.022219	0.0223961
GO:0009408	response to heat	11	0.670713	0.009932	0.108089	0.0108	0.118199	6.07272e-06	0.041075	0.00525084	0.0111118	0.0373413	0.0413967	0.0414016	0.0502388	0	0.00119591	0.059	0.0941413	0.0710021	0.0724484	0.01273	0.0324327
GO:0009890	negative regulation of biosynthesis	11	0.598557	0.00288034	0.108794	0.00388492	0.12118	0.000152446	0.0372661	0.0171522	0.0117148	0.101589	0.0913323	0.0850799	0.082782	0.0016	0.00207042	0.0412473	0.0776658	0.0552546	0.0549022	0.0181774	0.027072
GO:0009913	epidermal cell differentiation	11	0.793514	0.00489494	0.119412	0.00679506	0.13119	6.94501e-06	0.0359616	0.0124665	0.0110759	0.0439586	0.0484999	0.0267182	0.0277536	-0.0004	0.00134903	0.058	0.111909	0.0163973	0.085335	0.0114535	0.0248624
GO:0016458	gene silencing	11	0.749324	0.00161585	0.113021	0.00100828	0.122305	2.28095e-05	0.0251103	0.011976	0.0129341	0.0788714	0.0826341	0.0514201	0.0542712	0	0.00354864	0.0305872	0.0738616	0.0582931	0.079141	0.0325559	0.047686
GO:0016569	covalent chromatin modification	11	0.702637	0.0108568	0.137673	0.00162674	0.144506	5.9088e-05	0.0288423	0.016276	0.00801392	0.112895	0.132448	0.0785814	0.081434	0	0.00281773	0.0719514	0.0673765	0.0374222	0.0580772	0.0134923	0.027544
GO:0016570	histone modification	11	0.8123	0.0102034	0.145939	0.00103269	0.158298	6.4023e-06	0.0218291	0.028675	0.0146611	0.112972	0.135825	0.0688463	0.0695231	0	0.00134619	0.0922337	0.0729516	0.0382117	0.0577647	0.013113	0.0283113
GO:0018342	protein prenylation	11	0.677176	0.00475829	0.129786	0.002	0.146539	2.24242e-06	0.0264148	0.0155254	0.0140238	0.176078	0.193373	0.117245	0.135436	0	0.0012848	0.0553741	0.0939327	0.0514628	0.0706189	0.0344444	0.0315669
GO:0019233	sensory perception of pain	11	0.812563	0.0143062	0.0599494	0.044278	0.11156	0.00143206	0.0214348	0.0886099	0.0164163	0.0878372	0.0700668	0.0621013	0.067145	0	0.000842614	0.107	0.0717935	0.136105	0.0765934	0.0211437	0.0237378
GO:0019722	calcium-mediated signaling	11	0.865623	0.00327688	0.0458347	0.00922072	0.0518458	0.000391562	0.0281812	0.0217858	0.0147309	0.121422	0.110407	0.126927	0.0886666	0	0.00151178	0.0582996	0.0780164	0.0491032	0.0676643	0.0104823	0.0287995
GO:0019751	polyol metabolism	11	0.613054	0.197918	0.112148	0.0889659	0.119459	0.00012665	0.0289546	0.0149334	0.0105229	0.121141	0.122242	0.10257	0.105188	0.0016	0.000836301	0.0552082	0.0627653	0.0390436	0.0556477	0.0238155	0.029752
GO:0030282	bone mineralization	11	0.508746	0.0108526	0.113672	0.0058898	0.120617	0.000127664	0.0204172	0.0135659	0.00932502	0.027879	0.0239692	0.0281777	0.0464513	0	0.00239249	0.0348288	0.0754786	0.0407236	0.0556673	0.025637	0.0164563
GO:0030333	antigen processing	11	0.862423	0.00239443	0.127876	0.000765165	0.1381	0.00172655	0.036492	0.0680972	0.032124	0.169069	0.225557	0.154387	0.228887	0	0.00206574	0.0240222	0.152371	0.404493	0.0528659	0.0474267	0.070232
GO:0030593	neutrophil chemotaxis	11	0.735101	0.00837794	0.143954	0.00695	0.136656	0.000455407	0.0273405	0.0389445	0.0159357	0.0530194	0.050246	0.0488021	0.0637546	0.0018	0.00135507	0.0213578	0.0883152	0.0189308	0.0688	0.0167464	0.0435936
GO:0030832	regulation of actin filament length	11	0.509891	0.00699933	0.113466	0.00168125	0.117854	0.00102813	0.0730016	0.01551	0.0138008	0.0908811	0.0851092	0.081466	0.0848614	0	0.00130508	0.0254598	0.0597827	0.0369669	0.0568753	0.017597	0.0250277
GO:0031279	regulation of cyclase activity	11	0.72536	0.000527548	0.120459	0.000133005	0.132765	1.38798e-06	0.0373524	0.0299436	0.0645087	0.17522	0.156003	0.103442	0.0990096	0	0.00222151	0.100463	0.102308	0.0468055	0.0719924	0.0307966	0.0379026
GO:0042417	dopamine metabolism	11	0.661604	0.005408	0.131047	0.00631111	0.146577	0.000264784	0.0275077	0.0474015	0.0208045	0.154084	0.160078	0.13847	0.121594	0.000503302	0.00124378	0.0960494	0.121884	0.0355959	0.0624574	0.0464291	0.0405051
GO:0042461	photoreceptor cell development	11	0.853213	0.00538324	0.121558	0.00697778	0.12858	0.00114312	0.0212513	0.0546483	0.0122807	0.0516283	0.0529881	0.0532462	0.0525859	0.0002	0.000519908	0.0252549	0.0687984	0.153218	0.122654	0.0246	0.0254171
GO:0042490	mechanoreceptor differentiation	11	0.621337	0.00599982	0.110566	0.00479022	0.120303	-2.59547e-05	0.0254405	0.039727	0.0346453	0.1292	0.140983	0.0936872	0.0907223	0	0.00244476	0.0692889	0.0764321	0.0636491	0.0716184	0.0237556	0.0440175
GO:0042552	myelination	11	0.785775	0.00531198	0.108365	0.00383912	0.120287	0.000978526	0.0296722	0.0721504	0.0554594	0.0652032	0.0631664	0.0749989	0.0736821	0.0004	0.00085439	0.117792	0.0795294	0.0497112	0.0997249	0.0434892	0.019255
GO:0042553	cellular nerve ensheathment	11	0.595607	0.00490697	0.105607	0.00408175	0.116768	0.000200541	0.02879	0.0872638	0.0604285	0.0744304	0.0761399	0.103515	0.106841	0	0.00149063	0.0931708	0.0802816	0.0694741	0.089628	0.0411967	0.0209261
GO:0042591	antigen presentation, exogenous antigen via MHC class II	11	0.790786	0.018018	0.0916556	0.000475917	0.104363	0.000422082	0.0984713	0.106122	0.153886	0.148419	0.161178	0.132562	0.14026	8.88889e-05	0.000980353	0.0351198	0.165564	0.0415402	0.138405	0.0505642	0.0326864
GO:0044272	sulfur compound biosynthesis	11	0.711549	0.00160625	0.123309	0	0.130204	8.16998e-05	0.0245014	0.0107124	0.00645895	0.0684099	0.066158	0.0578675	0.0618008	0	0.00211398	0.0278508	0.068343	0.0349418	0.0536783	0.0244889	0.021342
GO:0045061	thymic T cell selection	11	0.905083	0.0256461	0.123749	0.00702222	0.112063	0.000360358	0.0324465	0.112674	0.0125064	0.144829	0.161153	0.109884	0.097094	0	0.00188013	0.0169141	0.124391	0.0899119	0.0583738	0.0088474	0.149453
GO:0045076	regulation of interleukin-2 biosynthesis	11	0.867175	0.0182347	0.136187	0.00265888	0.146189	0.000380205	0.0286722	0.0577491	0.013146	0.130239	0.134663	0.114235	0.0970082	0	0.00111547	0.038426	0.236572	0.0443218	0.0833133	0.0487147	0.0370345
GO:0045655	regulation of monocyte differentiation	11	0.624943	0.00315935	0.114539	0.0037915	0.12207	0.000866652	0.0178071	0.0080111	0.00915811	0.107119	0.104646	0.0703279	0.0694318	0.0002	0.00125936	0.0392468	0.14883	0.0545555	0.0630628	0.0257778	0.0354088
GO:0048332	mesoderm morphogenesis	11	0.802769	0.00505635	0.112033	0.00749585	0.124678	0.000567418	0.0242855	0.055708	0.0381221	0.0791543	0.078405	0.0928768	0.071613	0	0.00262562	0.0242546	0.0628355	0.0449487	0.10701	0.0123799	0.0196226
GO:0048589	developmental growth	11	0.641561	0.00642594	0.0941113	0.00394012	0.119222	0.00151161	0.0362783	0.0398324	0.0220755	0.162222	0.168714	0.0661492	0.0676673	0	0.00220809	0.0786704	0.0686599	0.0637895	0.0566716	0.0465718	0.0484121
GO:0050868	negative regulation of T cell activation	11	0.906219	0.00124231	0.117096	0.00124831	0.122621	0.000621387	0.0235576	0.105098	0.0184097	0.164511	0.138546	0.15759	0.112449	0	0.00221871	0.0516503	0.121483	0.0325105	0.12954	0.0168565	0.0496838
GO:0050881	musculoskeletal movement	11	0.63596	0.00715	0.10733	0.0015865	0.124633	0.000329586	0.032959	0.122593	0.103358	0.137205	0.143116	0.136967	0.122185	-4.17721e-17	0.00298389	0.0326	0.0649383	0.0561631	0.06033	0.0537417	0.0600036
GO:0050885	regulation of balance	11	0.662252	0.0271007	0.123459	0.200982	0.142659	0.00100446	0.0260856	0.167423	0.132297	0.128545	0.140108	0.163088	0.155665	0	0.00141394	0.0491667	0.0848068	0.0485586	0.0731737	0.149462	0.0846488
GO:0050909	sensory perception of taste	11	0.815823	0.00615748	0.120083	0.000705944	0.130953	0.000216759	0.0250689	0.00964444	0.0180458	0.0418089	0.0468236	0.0430602	0.068945	0	0.000850358	0.0331333	0.075471	0.0772	0.0814082	0.0270444	0.0267555
GO:0051129	negative regulation of cell organization and biogenesis	11	0.715916	0.00161086	0.114845	0.00129019	0.120644	2.3275e-05	0.0303745	0.0443136	0.0190291	0.147112	0.14276	0.124322	0.124787	0	0.00126798	0.0337349	0.0600626	0.0656462	0.0559611	0.0261946	0.0303359
GO:0051258	protein polymerization	11	0.585516	0.0156906	0.113335	0.000761231	0.120194	3.24433e-05	0.0559568	0.0146228	0.0157663	0.093046	0.088513	0.0839905	0.0974272	0	0.00241465	0.0399748	0.112641	0.03863	0.0914746	0.0356667	0.0323322
GO:0051339	regulation of lyase activity	11	0.719289	0.000710531	0.109349	0.000187845	0.120996	0.00045298	0.0349162	0.0180997	0.0332185	0.179302	0.161793	0.0991241	0.0974583	0	0.00206937	0.214677	0.135818	0.0522786	0.0837041	0.023273	0.0357856
GO:0001569	patterning of blood vessels	12	0.782903	0.0297818	0.110312	0.0279521	0.11839	1.9589e-05	0.0210766	0.0692834	0.033808	0.174589	0.176972	0.164266	0.14336	0.0002	0.000877755	0.0286447	0.104018	0.0555679	0.0642881	0.0211581	0.0320069
GO:0001709	cell fate determination	12	0.65434	0.0133215	0.111519	0.0161249	0.118912	0.000427252	0.112115	0.108084	0.0840656	0.136001	0.142907	0.101494	0.0903511	0.0006	0.000714231	0.0494277	0.107659	0.0397545	0.0683899	0.017014	0.0300702
GO:0006007	glucose catabolism	12	0.792015	0.000831671	0.118323	0.00031115	0.129878	0.00131647	0.0180179	0.0303857	0.0145704	0.0436522	0.0471635	0.0403503	0.0473376	0	0.0020089	0.0327069	0.0698879	0.0399364	0.0602287	0.0119137	0.0179247
GO:0006040	amino sugar metabolism	12	0.645667	0.00768889	0.13158	0.0032	0.137901	0.000376331	0.0234892	0.0315944	0.018095	0.0521842	0.0481008	0.029213	0.0335129	0	0.00210215	0.0646667	0.0443824	0.0418548	0.0511937	0.0112247	0.00924606
GO:0006119	oxidative phosphorylation	12	0.703954	0.0110714	0.116119	0.028	0.121777	0.00160958	0.0283628	0	0.0200941	0.0961473	0.107735	0.108215	0.0984002	-0.000311111	0.00138552	0.030123	0.110397	0.0182528	0.0433105	0.0255742	0.032427
GO:0006289	nucleotide-excision repair	12	0.389529	0.0139082	0.110085	0.00956327	0.116952	0.000102397	0.0407699	0.0134066	0.0165751	0.113786	0.123832	0.124588	0.14018	0	0.00240296	0.0652004	0.111368	0.0520102	0.0560828	0.0234459	0.036421
GO:0006352	transcription initiation	12	0.691518	0.0037151	0.11165	0.000164429	0.128608	0.000183191	0.0247008	0.0139778	0.0160854	0.0435432	0.0455726	0.0611117	0.0636057	0.000219501	0.00182628	0.0287212	0.0825849	0.0444559	0.0618018	0.0143052	0.0326617
GO:0006690	icosanoid metabolism	12	0.567969	0.00379485	0.121878	0.00147263	0.133391	0.000608121	0.0250379	0.0152832	0.0131868	0.066257	0.0623485	0.0529105	0.053437	0.0016	0.00222073	0.0287046	0.0610663	0.0235835	0.0634279	0.0130518	0.0318731
GO:0006720	isoprenoid metabolism	12	0.672399	0.000825675	0.12014	0.000202035	0.129397	8.41951e-21	0.0277898	0.0192751	0.0140177	0.132174	0.129281	0.0899144	0.0934293	0	0.00218376	0.0201738	0.0645333	0.0291021	0.0493628	0.0235697	0.0274493
GO:0006753	nucleoside phosphate metabolism	12	0.785244	0.000881684	0.135886	0.00891358	0.147497	6.64866e-05	0.0357769	0	0.0210874	0.0836313	0.0990823	0.0827529	0.07892	0.00262577	0	0.0403833	0.106596	0.0338833	0.0452131	0.0332403	0.031942
GO:0006754	ATP biosynthesis	12	0.795748	0.000767153	0.124059	0.00342222	0.13395	-0.000165269	0.0329586	0	0.020466	0.0817414	0.0977355	0.0842296	0.0797617	0.0013818	0	0.0427278	0.12778	0.0297022	0.0389501	0.0288662	0.0313691
GO:0006885	regulation of pH	12	0.513386	0.00657757	0.120692	0.0113037	0.129161	0.000597237	0.048295	0.0138031	0.0180127	0.0724259	0.0698926	0.0655703	0.0810507	0.0008	0.000817975	0.0264308	0.0854356	0.0779948	0.0639423	0.0200753	0.0287057
GO:0007200	G-protein signaling, coupled to IP3 second messenger (phospholipase C activating)	12	0.388447	0.00921788	0.0317994	0.0129876	0.00597299	0.000970922	0.0222757	0.0090057	0.00603846	0.0807127	0.0821861	0.0919626	0.0862545	0	0.00193251	0.0330537	0.0615012	0.0699646	0.0777668	0.0174744	0.0287648
GO:0007270	nerve-nerve synaptic transmission	12	0.82326	0.0243132	0.0531696	0.0446196	0.0523676	0.00017496	0.0355589	0.0874136	0.0451139	0.171434	0.177383	0.142134	0.136768	0	0.00143885	0.0699922	0.099982	0.0537058	0.0733319	0.0179468	0.0274714
GO:0007492	endoderm development	12	0.386084	0.00508522	0.114124	0.00581135	0.125665	0.000534956	0.0612079	0.0203173	0.0106327	0.0434906	0.0450875	0.0481172	0.0479523	0	0.00249608	0.0302518	0.0992052	0.0527549	0.0569855	0.0238918	0.113681
GO:0007596	blood coagulation	12	0.832461	0.00427888	0.0354501	0.017535	0.0195308	0.000137659	0.0325807	0.0147318	0.0125427	0.158169	0.133673	0.0928066	0.0732343	0	0.00253826	0.0332808	0.0785191	0.0621009	0.0687318	0.018486	0.0241733
GO:0008277	regulation of G-protein coupled receptor protein signaling pathway	12	0.488756	0.00676649	0.0700471	0.0146076	0.0931559	0.000425792	0.0445951	0.0275588	0.0168332	0.107384	0.0937438	0.0812799	0.0695095	0	0.00297141	0.0320425	0.073195	0.0413191	0.0782199	0.0266552	0.0287489
GO:0008624	induction of apoptosis by extracellular signals	12	0.833797	0.00164437	0.128687	0.0018	0.138252	0.00111821	0.0242558	0.00962443	0.0123359	0.102217	0.11036	0.105829	0.0973196	0	0.000965298	0.0386793	0.128606	0.019148	0.0717655	0.0197264	0.0268393
GO:0008652	amino acid biosynthesis	12	0.906483	0.0004	0.117795	0	0.125025	8.7313e-05	0.0238775	0.02916	0.0206341	0.0580179	0.0641218	0.0467552	0.0497923	0	0.00131938	0.0300594	0.06126	0.0361432	0.0691557	0.0118428	0.0254587
GO:0009618	response to pathogenic bacteria	12	0.692774	0.00674758	0.105208	0.00669958	0.124807	0.00107114	0.115454	0.0264108	0.0168854	0.16004	0.158549	0.130623	0.132545	0	0.00097033	0.0389	0.105134	0.0754741	0.0906615	0.0261111	0.0427349
GO:0015807	L-amino acid transport	12	0.762205	0.000730914	0.123553	0.000331064	0.131337	0.000828087	0.0326935	0.0488	0.0198813	0.0690213	0.0708218	0.056049	0.0569509	0.000369778	0.00115607	0.0394116	0.0879143	0.0455428	0.0577213	0.0297778	0.0407298
GO:0019320	hexose catabolism	12	0.800287	0.000682173	0.137224	0.00015625	0.151389	7.03957e-05	0.017595	0.013425	0.0154989	0.0389577	0.0419559	0.0436672	0.0471424	0.000342	0.000866514	0.0304254	0.0778183	0.0434581	0.0526062	0.0156263	0.0207667
GO:0019748	secondary metabolism	12	0.75264	0.00349136	0.1202	0.000602469	0.139741	0.000841194	0.0181835	0.0186874	0.0208872	0.157533	0.165294	0.0937909	0.113275	0	0.00102687	0.0300258	0.0526255	0.0357843	0.0443758	0.0211676	0.0237771
GO:0030278	regulation of ossification	12	0.46934	0.0135265	0.112346	0.0232733	0.112333	4.442e-05	0.0218586	0.00763868	0.0065736	0.0388607	0.035666	0.0316135	0.0490393	0.0048	0.0011132	0.0374928	0.0865443	0.0358582	0.0581336	0.027469	0.0194544
GO:0031570	DNA integrity checkpoint	12	0.823592	0.00327419	0.0994156	0.00811643	0.113251	0.000380796	0.0347697	0.106137	0.0747407	0.130813	0.137981	0.165204	0.146029	0.00124198	0.00245549	0.0439374	0.119765	0.0445539	0.145286	0.0294777	0.0393912
GO:0042219	amino acid derivative catabolism	12	0.636117	0.000599798	0.117054	-0.000236593	0.133315	-2.00523e-07	0.0282644	0.012094	0.010054	0.0426654	0.040133	0.0399457	0.0432284	0.0008	0.000417068	0.0352531	0.0477856	0.0370835	0.0773911	0.0310278	0.0326478
GO:0042327	positive regulation of phosphorylation	12	0.880711	0.0848771	0.121301	0.0020405	0.138151	0.00149893	0.0341553	0.0148262	0.0107478	0.15143	0.142641	0.0978308	0.126346	0	0.00202353	0.0277185	0.127392	0.110602	0.116233	0.0205166	0.0405876
GO:0042493	response to drug	12	0.792679	0.0226948	0.0771978	0.029952	0.120703	8.59618e-06	0.0277849	0.0512271	0.0273496	0.0594493	0.0611409	0.0639475	0.0664038	0	0.00156057	0.0806494	0.0850165	0.057289	0.0858719	0.0226	0.0266249
GO:0043449	alkene metabolism	12	0.751928	0.00319613	0.113444	0.00137396	0.122616	0.000152278	0.0289597	0.0162043	0.0157428	0.135625	0.112961	0.0604228	0.0665567	0.0016	0.00100506	0.0221944	0.0653326	0.0250236	0.0854279	0.025144	0.0295642
GO:0044242	cellular lipid catabolism	12	0.625116	0.00133507	0.109912	0.00206917	0.119799	8.67362e-21	0.0276442	0.0099017	0.0116609	0.10796	0.102687	0.075635	0.0689419	0	0.00331372	0.0208667	0.089855	0.0356749	0.0566408	0.0233938	0.0239923
GO:0045058	T cell selection	12	0.924144	0.0206655	0.119145	0.0108222	0.111727	0.000103225	0.022577	0.116475	0.026124	0.132416	0.130499	0.118552	0.0945841	0	0.00118481	0.021573	0.0984983	0.0173412	0.0611829	0.0129301	0.126179
GO:0045103	intermediate filament-based process	12	0.979247	0.148314	0.125899	0.180405	0.129885	0.000498617	0.0380233	0.0151841	0.0199629	0.196432	0.153016	0.103247	0.0881594	0	0.00239389	0.0357625	0.13913	0.0430905	0.067694	0.0253141	0.0284314
GO:0045444	fat cell differentiation	12	0.660305	0.02148	0.122716	0.0442	0.132802	0.00117545	0.0234115	0.0156105	0.0142007	0.146617	0.153583	0.125858	0.124798	0.000177778	0.00120101	0.0258053	0.116081	0.112816	0.0569024	0.0397565	0.0423416
GO:0045621	positive regulation of lymphocyte differentiation	12	0.936481	0.00495306	0.125183	0.00123742	0.135034	0.00037661	0.028335	0.134493	0.0182435	0.140148	0.151593	0.0984471	0.109537	0	0.00180095	0.0242878	0.126462	0.0575278	0.0518216	0.0131298	0.0468453
GO:0045937	positive regulation of phosphate metabolism	12	0.870116	0.0619093	0.124356	0.00271825	0.135813	0.00198053	0.0853809	0.0325222	0.0170917	0.0816388	0.0892853	0.0634404	0.0972463	0	0.00197793	0.0490667	0.12715	0.0892888	0.104224	0.0249521	0.0424843
GO:0046164	alcohol catabolism	12	0.815838	0.00116642	0.124423	0.0008	0.129064	2.30414e-05	0.0198123	0.0306309	0.0158664	0.0464802	0.0498056	0.054606	0.0624523	0	0.00251653	0.0352589	0.0661602	0.0512284	0.057148	0.0127214	0.0262206
GO:0046365	monosaccharide catabolism	12	0.794765	0.000804444	0.132454	0	0.141097	0.00202569	0.0178974	0.014275	0.0145274	0.0215702	0.021856	0.0310257	0.0337368	0.000404535	0.0010859	0.031046	0.0657841	0.0390099	0.0584752	0.0169402	0.0190184
GO:0048048	embryonic eye morphogenesis	12	0.772598	0.00310057	0.119325	0.00407613	0.131459	0.000718923	0.0213574	0.0251838	0.0208537	0.1353	0.138913	0.0941276	0.0992618	0.0002	0.000350265	0.0285713	0.077142	0.0254958	0.113069	0.0336953	0.0284374
GO:0048675	axon extension	12	0.644444	0.00458565	0.133147	0.00663559	0.140622	0.000635271	0.0232205	0.00639846	0.00621974	0.12043	0.107758	0.0765967	0.0742634	0	0.0018132	0.0531387	0.0878574	0.0562641	0.0608765	0.0418474	0.0289052
GO:0050731	positive regulation of peptidyl-tyrosine phosphorylation	12	0.796651	0.0747333	0.125514	0.00242868	0.133218	0.00150321	0.0509044	0.0115141	0.0108316	0.158863	0.148645	0.0969263	0.128601	0	0.00343134	0.0317136	0.125385	0.089051	0.111512	0.0341058	0.0313158
GO:0051051	negative regulation of transport	12	0.317164	0.0110478	0.111816	0.00609756	0.118518	0.000195898	0.0270112	0.00680012	0.00810668	0.041937	0.0408714	0.0328768	0.0386702	0	0.000393666	0.0316153	0.0636067	0.0338204	0.0698492	0.0242049	0.0255318
GO:0051705	behavioral interaction between organisms	12	0.558049	0.0109766	0.110266	0.000782899	0.123945	0.000173845	0.0286266	0.023064	0.0155794	0.0754284	0.0794302	0.0812428	0.087895	0	0.000917051	0.0280871	0.0864115	0.0428259	0.0606347	0.0282923	0.0353344
GO:0001508	regulation of action potential	13	0.774829	0.00602335	0.107671	0.00348747	0.121073	0.000239184	0.0430739	0.0701779	0.0480349	0.064716	0.0635378	0.0714953	0.0715407	0.0006	0.000938855	0.117601	0.0743482	0.0361286	0.103633	0.0512693	0.0264252
GO:0001570	vasculogenesis	13	0.821327	0.00299035	0.118475	0.00430355	0.12577	0.00122424	0.0231061	0.0639504	0.0218325	0.0438812	0.0417945	0.0512652	0.0513247	0	0.000487336	0.0312605	0.0885225	0.031975	0.0688516	0.0150289	0.0215984
GO:0001824	blastocyst development	13	0.808827	0.0132911	0.101972	0.00866158	0.116725	0.000135552	0.019016	0.144104	0.0166522	0.0539228	0.0634166	0.0544467	0.0555291	0	0.00266977	0.0282374	0.0674404	0.0316486	0.0813475	0.0294243	0.0293544
GO:0006446	regulation of translational initiation	13	0.570543	0.00569668	0.124937	0.000203482	0.128719	0.00012041	0.0253569	0.0234479	0.0197338	0.0611854	0.0674041	0.0576375	0.0622262	0.0032	0.00200934	0.0508293	0.147012	0.0341462	0.104533	0.0639221	0.02151
GO:0006638	neutral lipid metabolism	13	0.767716	0.00345332	0.104554	0.00075667	0.116022	0.000164969	0.0369863	0.0123827	0.00875518	0.0491179	0.0510934	0.0442693	0.0441108	0	0.00167836	0.0283731	0.0575631	0.0290546	0.0746765	0.0358588	0.0428346
GO:0006639	acylglycerol metabolism	13	0.68478	0.00427816	0.120757	0.000715792	0.136445	0.00046528	0.0318569	0.00885759	0.00842949	0.0484274	0.0507407	0.0468735	0.0473112	0	0.0019426	0.0202258	0.0664753	0.0309176	0.069375	0.0331343	0.0572481
GO:0006672	ceramide metabolism	13	0.641485	0.000560034	0.119776	0.00023591	0.129377	0.000343912	0.0322145	0.00966037	0.0111213	0.107198	0.108111	0.0709123	0.0741799	0	0.00244305	0.0298934	0.0651042	0.0325774	0.0551827	0.0331605	0.0414431
GO:0006776	vitamin A metabolism	13	0.942299	0.000294324	0.128106	0.000343872	0.136392	-3.16765e-07	0.0314797	0.0288775	0.0121469	0.195464	0.165245	0.199021	0.146283	0	0.00160454	0.097272	0.0726007	0.0464244	0.133556	0.0247931	0.0475756
GO:0006911	phagocytosis, engulfment	13	0.804672	0.000820448	0.108184	0.000799698	0.115274	0.000825848	0.025552	0.0479935	0.0238147	0.0806818	0.0749496	0.061738	0.0929638	1.63758e-17	0.00119214	0.0294889	0.0715791	0.0590205	0.0858161	0.0262611	0.0673957
GO:0007405	neuroblast proliferation	13	0.599719	0.00890043	0.0864811	0.0049616	0.113416	0.000317246	0.0263437	0.0125699	0.00773051	0.168743	0.157403	0.122447	0.114681	0.0002	0.00103946	0.0323127	0.0565145	0.0460837	0.0443012	0.0316013	0.0262471
GO:0008016	regulation of heart contraction	13	0.773075	0.0164787	0.0443237	0.0272602	0.0599564	0.000625109	0.0217344	0.0475567	0.0135241	0.116121	0.114953	0.128146	0.111529	0	0.00128493	0.0897776	0.0853115	0.0333173	0.0488467	0.0170343	0.0306821
GO:0008366	nerve ensheathment	13	0.573271	0.00654916	0.116265	0.00453347	0.128237	7.18119e-05	0.0263597	0.0401698	0.0269366	0.0531253	0.0509141	0.0744679	0.0772633	0.0002	0.000750669	0.105473	0.0719734	0.0857429	0.0844302	0.0360444	0.0200882
GO:0009615	response to virus	13	0.862348	0.00132449	0.135978	0.00020473	0.146676	0.000657911	0.0194177	0.0672447	0.0110233	0.128542	0.117263	0.105666	0.103865	0	0.00200823	0.115469	0.0672513	0.0558823	0.0483278	0.0121625	0.0256598
GO:0010001	glial cell differentiation	13	0.565334	0.00513705	0.114929	0.0050314	0.127382	0.000935294	0.0321154	0.0241399	0.0159219	0.133847	0.126523	0.0756661	0.0658877	0.000896	0.000546688	0.0577341	0.0891854	0.062311	0.0825082	0.022013	0.027817
GO:0015931	nucleobase, nucleoside, nucleotide and nucleic acid transport	13	0.778774	0.0110851	0.125046	0.000345922	0.13881	6.70371e-05	0.0292182	0.0361378	0.0219688	0.13496	0.146387	0.137614	0.133555	0.0016	0.00138499	0.0449203	0.107543	0.0560719	0.0620522	0.0397981	0.0361184
GO:0016072	rRNA metabolism	13	0.785472	0.0133556	0.121659	0.00406531	0.130601	0.00016464	0.0308594	0	0.0226843	0.0491734	0.0592173	0.0520074	0.0556392	0.00112973	0	0.0348014	0.0777232	0.0661199	0.0827962	0.0302609	0.0301924
GO:0016197	endosome transport	13	0.580027	0.00520247	0.107234	0.00361678	0.119281	0.00198768	0.0207268	0.00823603	0.00790036	0.039351	0.0430041	0.0584167	0.063827	0	0.00223066	0.0361041	0.0457707	0.0404231	0.0404709	0.0103888	0.0210158
GO:0019216	regulation of lipid metabolism	13	0.744031	0.00335067	0.116233	0.00207152	0.126228	0.00065102	0.042457	0.0149596	0.00905841	0.171428	0.177012	0.164813	0.145615	0.001	0.000976368	0.0423408	0.0685647	0.0357691	0.0588519	0.0314005	0.0316046
GO:0019395	fatty acid oxidation	13	0.698468	0.0446744	0.110019	0.0253122	0.11074	0.000182242	0.0460124	0.0310398	0.0516093	0.182193	0.176137	0.132135	0.146097	0	0.00313144	0.0395835	0.0667958	0.0280641	0.0682732	0.0351129	0.0238098
GO:0030032	lamellipodium biogenesis	13	0.669516	0.00280694	0.118043	0.00421004	0.123632	0.000371434	0.0351019	0.0203468	0.0104996	0.125143	0.131892	0.116885	0.115931	0	0.00129913	0.0509109	0.0764901	0.104325	0.0556881	0.0225499	0.0322189
GO:0030218	erythrocyte differentiation	13	0.53423	0.00491618	0.140628	0.00121932	0.144077	0.000377924	0.0210264	0.00959418	0.00488948	0.0548363	0.0567139	0.050198	0.0461275	0	0.00135981	0.0199927	0.0674664	0.0417069	0.0658996	0.0185881	0.025498
GO:0030316	osteoclast differentiation	13	0.614952	0.00645267	0.118892	0.00769125	0.130388	0.00018463	0.0279425	0.0121728	0.00948098	0.0958599	0.0845686	0.0633797	0.0562929	0.0006	0.000793704	0.0326676	0.109908	0.0483642	0.0500625	0.0259778	0.0232179
GO:0042094	interleukin-2 biosynthesis	13	0.848982	0.010189	0.114376	0.00202641	0.130957	0.000357723	0.0379946	0.059152	0.0128122	0.142903	0.146923	0.131975	0.110822	0	0.00140292	0.0318292	0.239871	0.0489409	0.0893353	0.014994	0.0393894
GO:0042398	amino acid derivative biosynthesis	13	0.875856	0.000811852	0.114939	0.000197531	0.12761	6.26176e-05	0.0249812	0.011542	0.0105406	0.0530666	0.0536535	0.0489483	0.0460531	0	0.000905833	0.0194182	0.109375	0.0167148	0.0716741	0.0255007	0.0560407
GO:0043543	protein amino acid acylation	13	0.68881	0.00125339	0.110682	0.000379636	0.12146	0.00131241	0.0365132	0.0257922	0.0438182	0.134717	0.139303	0.163803	0.148327	0	0.00140238	0.0300401	0.0723256	0.0543362	0.0742824	0.0266187	0.0301972
GO:0045580	regulation of T cell differentiation	13	0.871561	0.00658547	0.122908	0.00151052	0.126629	0.000748058	0.0190983	0.128548	0.0171663	0.114138	0.122846	0.0949715	0.117701	0	0.00236009	0.0158602	0.136	0.0246539	0.08324	0.0122219	0.0195492
GO:0045638	negative regulation of myeloid cell differentiation	13	0.675392	0.00261848	0.119765	0.00152943	0.125568	0.000612866	0.0276498	0.0238107	0.0108144	0.119336	0.120371	0.0597728	0.0623939	0.001	-2.01993e-05	0.0404524	0.10652	0.0514045	0.0595824	0.0189002	0.0274912
GO:0045664	regulation of neuron differentiation	13	0.521451	0.0037376	0.104211	0.00368229	0.110091	2.62674e-05	0.0344235	0.0126249	0.0145674	0.0402277	0.0419598	0.0455262	0.0412245	0.0008	0.000954108	0.032116	0.0888764	0.0600138	0.0638031	0.0279806	0.0920493
GO:0046661	male sex differentiation	13	0.864545	0.00588035	0.117182	0.0068254	0.12584	8.55641e-05	0.0198839	0.0907889	0.0338774	0.177161	0.151964	0.113037	0.092925	0	0.00155922	0.0296879	0.101153	0.0386728	0.0578548	0.0204903	0.0198539
GO:0046879	hormone secretion	13	0.600265	0.00693937	0.0468641	0.0133744	0.0287603	0.000232869	0.0240931	0.0131699	0.0145595	0.162171	0.155402	0.0951134	0.0777536	0	0.000827118	0.0361833	0.0672752	0.0421239	0.0445171	0.024029	0.0196307
GO:0050798	activated T cell proliferation	13	0.753925	0.0234597	0.0917883	0.00858624	0.112181	0.000225693	0.027294	0.0265884	0.00847925	0.0538651	0.0593033	0.0631014	0.0686337	0	0.00066505	0.0229968	0.0885354	0.0770284	0.0869313	0.0125111	0.0445976
GO:0050808	synapse organization and biogenesis	13	0.867181	0.0105553	0.126349	0.0108059	0.138634	0.000648818	0.044944	0.0449063	0.0230774	0.0711034	0.0720088	0.0779855	0.0721645	0.0006	0.000519564	0.0421912	0.0676249	0.243949	0.0667015	0.027678	0.0894314
GO:0050817	coagulation	13	0.804871	0.00440329	0.0319709	0.0152809	0.0229223	0.000894318	0.0279337	0.0173541	0.0131721	0.165618	0.141248	0.102221	0.0725233	0.0008	0.00107699	0.0216798	0.076143	0.0614225	0.0755242	0.0139142	0.0280527
GO:0050851	antigen receptor-mediated signaling pathway	13	0.784703	0.0560441	0.103682	0.00507722	0.122003	0.00027716	0.037934	0.178057	0.0172045	0.0745982	0.0730623	0.0831525	0.101059	0	0.00149632	0.0461511	0.0972841	0.0449585	0.0788662	0.0302907	0.0407008
GO:0051216	cartilage development	13	0.641023	0.00560757	0.110968	0.00314167	0.125156	0.00081288	0.0196154	0.0308983	0.0132767	0.117356	0.108664	0.0828752	0.074264	0	0.00240155	0.0526935	0.089149	0.042776	0.125052	0.0241476	0.0273783
GO:0051260	protein homooligomerization	13	0.657072	0.00175685	0.114854	0.000631356	0.137278	0.000388805	0.0284275	0.0108563	0.00878651	0.0512137	0.0514367	0.0479404	0.047586	0.0002	0.000561934	0.0297907	0.0892699	0.0489935	0.0730014	0.0238391	0.0260887
GO:0051261	protein depolymerization	13	0.739422	0.000651825	0.113711	0.000392519	0.119624	0.000202111	0.0229142	0.0382421	0.0181699	0.140656	0.139075	0.113202	0.122671	0	0.00170154	0.0278998	0.0579528	0.0440201	0.0647701	0.0221089	0.0258278
GO:0051706	physiological interaction between organisms	13	0.571032	0.00880732	0.0710277	0.00589378	0.0739422	0.00114553	0.0245499	0.0214103	0.0124415	0.0791646	0.0826755	0.0455296	0.0505541	0	0.00253357	0.0255611	0.0679733	0.0293939	0.0411377	0.0231244	0.0223114
GO:0001934	positive regulation of protein amino acid phosphorylation	14	0.684515	0.0363057	0.149902	0.00212253	0.131935	0.000787129	0.0502995	0.0190664	0.0151523	0.0762964	0.0781143	0.0578085	0.0589751	0	0.0027459	0.0376722	0.0896816	0.0456915	0.0708968	0.0181427	0.057584
GO:0006261	DNA-dependent DNA replication	14	0.877282	0.00119589	0.13066	0.000237532	0.132995	9.87868e-05	0.0280693	0.0112373	0.0121584	0.122441	0.147151	0.0833658	0.0915496	0.000187185	0.00250097	0.0515511	0.0842973	0.0649055	0.0574942	0.00864264	0.0462003
GO:0006633	fatty acid biosynthesis	14	0.685279	0.00842867	0.135068	0.00572495	0.142766	0.000361691	0.0225049	0.015502	0.0136157	0.116521	0.117631	0.0519213	0.0605522	0	0.000430315	0.030542	0.0503035	0.0243354	0.0551806	0.0210096	0.0174096
GO:0006662	glycerol ether metabolism	14	0.759894	0.00412394	0.108321	0.000706129	0.120666	0.000151685	0.0254964	0.029354	0.0122001	0.057869	0.0598676	0.0516157	0.0507333	0	0.00134101	0.0218625	0.0591737	0.0462385	0.0653713	0.0368025	0.0542038
GO:0006937	regulation of muscle contraction	14	0.62545	0.00392932	0.0969472	0.00480568	0.0913181	0.000600841	0.0288105	0.0151554	0.0181924	0.035595	0.0340633	0.0450366	0.0412606	0	0.00241413	0.0359098	0.0643937	0.0283554	0.0424503	0.0172522	0.0203791
GO:0007127	meiosis I	14	0.785466	0.00262438	0.123849	0.000930045	0.13177	8.78728e-07	0.0287237	0.0131734	0.00882533	0.0498425	0.0518578	0.0553893	0.065323	0	0.00117918	0.04498	0.077995	0.0403464	0.0562701	0.00942976	0.0320978
GO:0007163	establishment and/or maintenance of cell polarity	14	0.73058	0.00324655	0.119156	0.00244495	0.125562	0.000596218	0.0348711	0.0279449	0.0136915	0.0861943	0.0889931	0.0693865	0.064168	0	0.0022512	0.0554399	0.145351	0.0525183	0.053786	0.0187619	0.0247971
GO:0007599	hemostasis	14	0.776594	0.00365303	0.0384361	0.016315	0.0494231	0.000280195	0.0307099	0.0152698	0.0130012	0.184034	0.153932	0.104677	0.0787269	0	0.00165679	0.0229855	0.0686078	0.0319862	0.0631223	0.015312	0.0222303
GO:0009145	purine nucleoside triphosphate biosynthesis	14	0.754573	0.0050175	0.121239	0.0109556	0.127502	-4.60641e-06	0.0265683	0	0.021256	0.0823282	0.0968149	0.0798591	0.0783151	0.00231284	0	0.0383769	0.0663501	0.0314866	0.0499933	0.023516	0.0219293
GO:0009166	nucleotide catabolism	14	0.708713	0.000391219	0.118522	0.000604784	0.125686	5.65392e-05	0.026855	0.0132804	0.013497	0.0996913	0.104087	0.0909862	0.102037	0	0.00174072	0.0664337	0.0662945	0.0433411	0.0544313	0.0135789	0.0210071
GO:0009190	cyclic nucleotide biosynthesis	14	0.791091	0.00317569	0.132266	0.000150556	0.135724	2.42012e-05	0.0257941	0.00861658	0.017028	0.0853078	0.0786128	0.0928422	0.0942154	0	0.00181467	0.051298	0.166216	0.0737796	0.0973255	0.0213032	0.0357108
GO:0009201	ribonucleoside triphosphate biosynthesis	14	0.747543	0.00530555	0.128068	0.00606667	0.136743	0.000122624	0.027433	0	0.0199949	0.0789446	0.091363	0.0736247	0.0764415	0.00169603	0	0.0346517	0.0685011	0.0310751	0.052847	0.0262847	0.0271315
GO:0009206	purine ribonucleoside triphosphate biosynthesis	14	0.722759	0.00430946	0.143631	0.0026169	0.152807	3.00411e-05	0.0277259	0	0.0195559	0.0930211	0.108732	0.0732227	0.0768122	0.00127541	0	0.0393806	0.0797388	0.0311912	0.0510046	0.022031	0.023898
GO:0030888	regulation of B cell proliferation	14	0.959745	0.00464212	0.124441	0.00239372	0.136691	0.000424206	0.0584084	0.0940533	0.0323528	0.104782	0.0855348	0.100179	0.0810642	0	0.00236641	0.0544834	0.099933	0.035465	0.0516987	0.0196198	0.0424696
GO:0042828	response to pathogen	14	0.633954	0.00468565	0.117778	0.00308295	0.125037	0.0010563	0.0494948	0.0526279	0.0146787	0.0616249	0.0636131	0.04271	0.0616911	0	0.00125385	0.0586395	0.0710781	0.0492444	0.0714341	0.0183778	0.0268
GO:0045764	positive regulation of amino acid metabolism	14	0.723371	0.0499317	0.139335	0.00135621	0.125725	0.00142873	0.0492604	0.0122779	0.0200422	0.0642928	0.0665954	0.0480825	0.0580114	0	0.00116542	0.0319994	0.0886858	0.0526252	0.0741367	0.0194125	0.0579803
GO:0046034	ATP metabolism	14	0.607671	0.000924869	0.114915	0.00313471	0.122264	0.000283735	0.028897	0.0336	0.0174845	0.0795303	0.0917342	0.102764	0.0942281	0.000166	0.0013199	0.04536	0.0935811	0.0182441	0.0375375	0.0292581	0.0316149
GO:0046486	glycerolipid metabolism	14	0.84229	0.00195171	0.122158	0.000448011	0.139694	-1.70504e-06	0.0291357	0.0109433	0.00761772	0.0578864	0.0597109	0.0478653	0.0473952	0	0.00181588	0.0224899	0.072827	0.0351338	0.0749426	0.0292176	0.051711
GO:0046519	sphingoid metabolism	14	0.679238	0.000759446	0.100071	0.000147191	0.109267	0.000705486	0.032286	0.0103126	0.00908676	0.0953396	0.0970707	0.0711262	0.0763234	0	0.00142934	0.0205663	0.0674646	0.0384884	0.0550326	0.0308338	0.0487916
GO:0046530	photoreceptor cell differentiation	14	0.726393	0.00636237	0.125681	0.0045659	0.12838	0.000961711	0.0277348	0.0459387	0.0226895	0.057082	0.0586087	0.0646833	0.0653542	0.0008	0.000809498	0.0251669	0.069886	0.0891885	0.108388	0.0232625	0.0232047
GO:0046850	regulation of bone remodeling	14	0.397106	0.014453	0.114668	0.0189587	0.11978	0.000851982	0.0253416	0.0054647	0.00644338	0.0375686	0.0323701	0.029551	0.0447557	0.0008	0.000852453	0.0384162	0.0726302	0.0363581	0.0527376	0.0210117	0.016927
GO:0048489	synaptic vesicle transport	14	0.650018	0.00647116	0.114304	0.00669108	0.125272	0.00193307	0.0291403	0.024625	0.0196691	0.156976	0.168778	0.133486	0.125946	0.0002	0.000872356	0.067443	0.119341	0.0478573	0.0549048	0.0398128	0.0340371
GO:0048535	lymph node development	14	0.903792	0.00536854	0.108726	0.0160893	0.114376	0.00161964	0.0213719	0.163315	0.0277787	0.0955417	0.0840282	0.084498	0.0678089	0	0.00313652	0.0209475	0.115029	0.0338217	0.0637879	0.0360545	0.0366763
GO:0048646	anatomical structure formation	14	0.897739	0.00983033	0.117233	0.00261107	0.129264	0.000165257	0.0222023	0.059798	0.0313014	0.0532825	0.0579624	0.0640643	0.0498621	0	0.00206891	0.0374341	0.0619304	0.0616962	0.0889497	0.00908203	0.0182662
GO:0050729	positive regulation of inflammatory response	14	0.770676	0.00220718	0.144235	0.00144674	0.125997	0.000153542	0.0790865	0.0149385	0.0199172	0.166675	0.177529	0.129012	0.120356	0	0.00162034	0.0248222	0.0875679	0.0461047	0.0568862	0.0122795	0.0922234
GO:0051259	protein oligomerization	14	0.682776	0.00125588	0.108616	0.000858283	0.130444	0.00141418	0.0222917	0.0157283	0.0134892	0.0502795	0.0504544	0.0471646	0.0518764	0.0006	0.000821262	0.0295347	0.0890412	0.0375472	0.0750584	0.0236492	0.0273712
GO:0000041	transition metal ion transport	15	0.880119	0.000557851	0.13358	0.000535996	0.145532	0.000985771	0.026958	0.0215416	0.0125893	0.137787	0.14694	0.088786	0.0977024	0	0.00207117	0.0258826	0.0850217	0.0521916	0.0747198	0.0311836	0.0277308
GO:0001558	regulation of cell growth	15	0.649085	0.00246041	0.127724	6.75824e-05	0.138919	9.37874e-06	0.0206281	0.01554	0.0127716	0.0371851	0.0385464	0.034282	0.0361398	0	0.00331458	0.0269832	0.0561392	0.0377253	0.0631772	0.0193892	0.0236281
GO:0001776	immune cell homeostasis	15	0.923667	0.00267461	0.106189	0.000734317	0.122021	0.00205318	0.0516153	0.0659513	0.012002	0.0738314	0.0716594	0.0811374	0.0847064	0	0.000553963	0.0253997	0.108632	0.0853761	0.0755487	0.0355142	0.0275532
GO:0001942	hair follicle development	15	0.52711	0.00881619	0.131526	0.00690771	0.143516	0.00269391	0.0179074	0.020132	0.00870558	0.0386639	0.0357103	0.0464903	0.0500009	0	0.00161923	0.0291205	0.0619292	0.041693	0.0857643	0.0225072	0.0200405
GO:0006584	catecholamine metabolism	15	0.753783	0.00124778	0.123992	0.000931388	0.132822	0.000575066	0.0247213	0.0479924	0.0238747	0.107885	0.115086	0.0966013	0.0905046	4.08163e-06	0.0005896	0.0294566	0.129246	0.0427091	0.0667813	0.0450846	0.0354489
GO:0007046	ribosome biogenesis	15	0.827883	0.00565	0.118312	0.002024	0.131588	5.34673e-05	0.0293278	0.0458	0.021516	0.0987549	0.114001	0.0664571	0.080552	0.000522992	0.00216164	0.0182647	0.0619541	0.0362065	0.0529742	0.0158935	0.0412692
GO:0007050	cell cycle arrest	15	0.654775	0.00171082	0.118438	0.00136429	0.124923	0.000236298	0.0214117	0.0109558	0.0131823	0.031566	0.0323474	0.03836	0.0462061	6.4e-05	0.000573708	0.0407599	0.0836042	0.0433609	0.0514685	0.0229154	0.0202045
GO:0007568	aging	15	0.537664	0.0030721	0.113758	0.000476007	0.135116	0.000503482	0.0232922	0.00918144	0.0120221	0.0454284	0.0451263	0.0398065	0.0418861	0.000544	0.000963934	0.0292133	0.0945223	0.0297917	0.0514912	0.0258821	0.0228242
GO:0007602	phototransduction	15	0.855914	0.00618538	0.101095	0.00155511	0.108378	0.000485631	0.0862251	0.192568	0.0173746	0.195391	0.195325	0.111957	0.119416	0	0.00145491	0.114757	0.0986322	0.0222741	0.0718896	0.0310494	0.0279231
GO:0009306	protein secretion	15	0.67465	0.00257026	0.117237	0.00167394	0.131736	0.000134284	0.0377482	0.0370608	0.0194055	0.0530303	0.0469771	0.0489762	0.0545562	0	0.000945055	0.0318216	0.0971816	0.0568304	0.0688682	0.018066	0.0245604
GO:0014031	mesenchymal cell development	15	0.491226	0.0137234	0.106572	0.0227644	0.128193	0.000156097	0.0250003	0.00977491	0.00729827	0.0423907	0.0424395	0.0451972	0.042221	0	0.00112441	0.0144106	0.0723943	0.0459474	0.0534516	0.0135187	0.0298678
GO:0016567	protein ubiquitination	15	0.525922	0.00842674	0.104294	0.00834668	0.113774	0.000329599	0.0364334	0.00624326	0.0071139	0.0365751	0.0393599	0.0509751	0.0558376	0	0.000896662	0.0437153	0.0953841	0.0308535	0.0533995	0.0183926	0.0161612
GO:0018958	phenol metabolism	15	0.76881	0.00114576	0.111783	0.00111393	0.123747	0.000198108	0.0207438	0.0482882	0.0288409	0.0922011	0.100411	0.0821777	0.0782271	6.06696e-05	0.00037354	0.0348346	0.131068	0.0509011	0.0667476	0.0413791	0.0316999
GO:0046916	transition metal ion homeostasis	15	0.687627	0.00286122	0.111135	0.000169601	0.12467	0.000270436	0.0280264	0.012988	0.0131137	0.0333445	0.0366232	0.0481202	0.0551523	2.77556e-18	0.00174441	0.0363686	0.0789718	0.0403356	0.0496338	0.0281623	0.0275479
GO:0048730	epidermis morphogenesis	15	0.674718	0.0025263	0.118344	0.00995707	0.133152	0.000400118	0.0390271	0.0182718	0.0103935	0.0449801	0.050373	0.0449529	0.048227	-7.63278e-18	0.00164656	0.0240144	0.128213	0.0275432	0.0884916	0.0142912	0.0209893
GO:0048762	mesenchymal cell differentiation	15	0.481489	0.0185807	0.118565	0.0206281	0.135523	0.000853341	0.0331742	0.00870765	0.00510048	0.0575136	0.0564935	0.0517155	0.0478429	0	0.0019913	0.0207133	0.0717318	0.0477763	0.0575857	0.0127874	0.0278601
GO:0050764	regulation of phagocytosis	15	0.868155	0.00201468	0.118967	0.00188472	0.12235	0.000526597	0.0307262	0.0949364	0.0266089	0.129062	0.0942024	0.107098	0.133784	0	0.00228023	0.0362444	0.0775005	0.0591587	0.0995359	0.0153416	0.0259738
GO:0050766	positive regulation of phagocytosis	15	0.891841	0.00245719	0.12225	0.00280588	0.125056	0.00090455	0.0375556	0.111131	0.026669	0.0734311	0.0561101	0.12606	0.149397	0	0.00173628	0.0331333	0.0708293	0.0469132	0.11506	0.0136408	0.030848
GO:0050866	negative regulation of cell activation	15	0.82663	0.00152587	0.116711	0.00143896	0.120369	0.000307463	0.0370858	0.0847151	0.0146902	0.0935236	0.0841671	0.0896939	0.104563	0	0.00186221	0.0201747	0.0763447	0.0417392	0.0726034	0.0221876	0.031972
GO:0050879	organismal movement	15	0.846089	0.00678163	0.102643	0.00689688	0.119971	6.1487e-05	0.0288639	0.151984	0.11486	0.121937	0.123974	0.124664	0.123499	0.0012	0.00498228	0.039176	0.0725196	0.0460377	0.0639991	0.104305	0.0622569
GO:0051250	negative regulation of lymphocyte activation	15	0.85868	0.00125561	0.13057	0.00101806	0.140809	0.00016407	0.0415024	0.0829364	0.0155713	0.073123	0.0645179	0.0766359	0.0737118	0	0.000837732	0.0172498	0.0890973	0.0492585	0.0779015	0.0272633	0.0303716
GO:0005977	glycogen metabolism	16	0.626979	0.00697962	0.0984732	0.0116424	0.102019	0.00115756	0.0289014	0.0186898	0.0152589	0.0359333	0.0374186	0.0346717	0.0353942	0	0.00214838	0.0280002	0.074664	0.0225887	0.0520222	0.0152038	0.0274046
GO:0006073	glucan metabolism	16	0.6385	0.00555927	0.118099	0.013229	0.121955	0.00021587	0.0232245	0.0121888	0.0105297	0.0445355	0.0454038	0.0438966	0.0455325	0	0.00184128	0.0243308	0.0567441	0.0229093	0.0546726	0.0175775	0.026791
GO:0006836	neurotransmitter transport	16	0.843656	0.000940739	0.123751	0.000338713	0.134734	0.000120655	0.0297271	0.02861	0.011988	0.155612	0.150184	0.194151	0.190093	0.0016	0.000923883	0.0377288	0.172807	0.0351811	0.0456942	0.0444763	0.035282
GO:0006919	caspase activation	16	0.603461	0.00221902	0.100439	0.00178378	0.108116	0.000428688	0.0385605	0.00595192	0.00569066	0.125624	0.12607	0.0709475	0.06855	0	0.000979782	0.0245027	0.0665316	0.0368581	0.0768567	0.0174266	0.0204016
GO:0007281	germ cell development	16	0.569991	0.0105216	0.0930149	0.0195542	0.109725	0.000929632	0.0205781	0.0102304	0.00824099	0.0373622	0.033489	0.0532012	0.0577076	0.0024	0.000743138	0.0334068	0.0567998	0.0382706	0.0498042	0.0228498	0.0238215
GO:0007338	fertilization (sensu Metazoa)	16	0.765398	0.0023389	0.103361	0.000900052	0.109924	0.000305121	0.0298703	0.0243719	0.0123992	0.0285139	0.0321455	0.0444007	0.0591549	0	0.00210122	0.0204535	0.0979828	0.0209782	0.0698651	0.0280837	0.0298784
GO:0007586	digestion	16	0.622485	0.00373451	0.116847	0.0155331	0.132695	0.000195009	0.0277009	0.00959288	0.00836827	0.0556338	0.0595615	0.0448609	0.059533	0	0.00199974	0.0295731	0.0600324	0.0424625	0.0797732	0.0160887	0.0402125
GO:0008154	actin polymerization and/or depolymerization	16	0.64933	0.013165	0.108041	0.00111285	0.117296	0.00105481	0.0948934	0.0141842	0.0151297	0.0904982	0.0882856	0.0668595	0.0710216	0	0.00255342	0.0496988	0.0746368	0.0551681	0.0598536	0.036586	0.028092
GO:0008286	insulin receptor signaling pathway	16	0.552156	0.00602742	0.101224	0.00632195	0.107833	0.0016619	0.0240801	0.00954698	0.00956004	0.0468512	0.0443102	0.0522882	0.0425356	0.0002	0.00105591	0.0331894	0.0865348	0.0541986	0.0460484	0.0164793	0.0164002
GO:0009142	nucleoside triphosphate biosynthesis	16	0.663806	0.00476679	0.119389	0.00866667	0.127843	0.000150548	0.0362814	0	0.0207754	0.0433956	0.0477702	0.0481988	0.0486148	0.00202373	0	0.0446994	0.0656232	0.0437007	0.0490685	0.0171033	0.0237679
GO:0009152	purine ribonucleotide biosynthesis	16	0.729251	0.00366689	0.114058	0.00362222	0.120279	7.05837e-05	0.0288993	0	0.0205155	0.0833229	0.0976098	0.0920397	0.0961131	0.00136953	0.000197221	0.03941	0.0680082	0.0335549	0.0433173	0.0269103	0.0180046
GO:0009205	purine ribonucleoside triphosphate metabolism	16	0.545485	0.0035116	0.137656	0.00275556	0.145637	0.000211278	0.0326284	0.0304	0.0167889	0.0880421	0.0998219	0.0911623	0.0916862	0.000542404	0.002136	0.044543	0.0642566	0.0205048	0.0316668	0.0233027	0.020212
GO:0009566	fertilization	16	0.723313	0.00246447	0.101155	0.000858093	0.111258	0.00106558	0.0296404	0.0272513	0.0123651	0.0270713	0.0298778	0.0454566	0.0596679	0	0.00280086	0.0193814	0.0949289	0.0266257	0.0596236	0.025719	0.0257456
GO:0030384	phosphoinositide metabolism	16	0.647684	0.000906514	0.121811	0.000849462	0.126558	1.205e-05	0.0225064	0.0127528	0.00888636	0.0325305	0.0337416	0.0443649	0.0378957	0	0.0019411	0.0320862	0.0626813	0.0509169	0.0538327	0.0202759	0.0262629
GO:0030595	immune cell chemotaxis	16	0.615545	0.00498032	0.133424	0.010499	0.127556	0.000989703	0.033541	0.0269574	0.0158929	0.0996946	0.083588	0.0726471	0.0713531	0.001	0.00123461	0.0121031	0.0879434	0.0258596	0.0803518	0.013502	0.0517856
GO:0042100	B cell proliferation	16	0.873792	0.00539203	0.125185	0.00372145	0.132985	0.000456365	0.0426046	0.11049	0.0244513	0.0939668	0.0773078	0.0725957	0.0647276	0	0.00119067	0.0755751	0.0846089	0.0544981	0.061439	0.0232572	0.0472876
GO:0042102	positive regulation of T cell proliferation	16	0.895872	0.00694007	0.120646	0.00122813	0.124598	0.00112228	0.0677071	0.12005	0.0216302	0.108158	0.0957939	0.0968549	0.0818682	0	0.00297304	0.0185924	0.186577	0.0330157	0.0806305	0.0130515	0.039076
GO:0042133	neurotransmitter metabolism	16	0.634637	0.00306163	0.126281	0.00204795	0.135745	0.000237033	0.0265021	0.0389646	0.0175069	0.0550124	0.0556498	0.154316	0.135623	6.17723e-05	0.00129297	0.0405776	0.0830821	0.0261897	0.0673912	0.0453796	0.0258764
GO:0042770	DNA damage response, signal transduction	16	0.74199	0.00238444	0.111122	0.00295693	0.122534	0.000540918	0.023784	0.0165312	0.0119482	0.0636924	0.0719257	0.075063	0.0737478	0.00119677	0.000635182	0.0534046	0.0870883	0.0437165	0.0495256	0.0365636	0.0423018
GO:0045445	myoblast differentiation	16	0.502075	0.00543544	0.134002	0.00640731	0.147009	0.0017517	0.0257687	0.00722756	0.00856338	0.0253978	0.0237115	0.0415038	0.0376578	0	0.00326848	0.0223681	0.0884535	0.0328007	0.0407396	0.0195679	0.0173249
GO:0045765	regulation of angiogenesis	16	0.645041	0.00596207	0.142918	0.00313563	0.146854	0.000407939	0.0258045	0.0141407	0.0120442	0.0366757	0.0338847	0.0591486	0.0686082	0	0.00191683	0.0461204	0.0741253	0.0188813	0.0760751	0.0198058	0.0302576
GO:0048562	embryonic organ morphogenesis	16	0.784253	0.00394504	0.132463	0.00173603	0.143967	0.000569168	0.019297	0.0271894	0.0165273	0.146358	0.145457	0.0803187	0.082499	0.0004	0.000813987	0.0252446	0.0669443	0.0244471	0.116827	0.0155937	0.0198943
GO:0051046	regulation of secretion	16	0.589575	0.00205327	0.115634	0.00241496	0.122863	7.39074e-05	0.0319389	0.0171119	0.0155658	0.0312205	0.0287053	0.0392892	0.0448448	0.0018	0.000680586	0.0268791	0.0686009	0.0363684	0.037767	0.0250823	0.0174386
GO:0000075	cell cycle checkpoint	17	0.827061	0.0099855	0.108581	0.0084057	0.135996	0.000501661	0.0494598	0.0141671	0.00997721	0.137416	0.140689	0.175738	0.168157	0.00104198	0.00273928	0.0392024	0.0881203	0.0674546	0.144443	0.0404282	0.0333271
GO:0006694	steroid biosynthesis	17	0.917136	0.00147187	0.115335	0.000257952	0.118534	0.000734859	0.023734	0.0160539	0.0108524	0.17749	0.180699	0.154722	0.162706	0	0.00180061	0.0289111	0.0621013	0.0425899	0.0815994	0.0274023	0.026966
GO:0007219	Notch signaling pathway	17	0.541722	0.0051219	0.136803	0.00791539	0.15039	0.000101306	0.0213623	0.0114291	0.0082874	0.0857733	0.0909461	0.0676708	0.0667458	-3.46945e-18	0.000970409	0.0429322	0.0628626	0.0287974	0.0589285	0.0412035	0.0311155
GO:0007292	female gamete generation	17	0.5968	0.00273291	0.115691	0.00147118	0.122295	0.000638382	0.0454473	0.0310216	0.00748747	0.0303655	0.0325138	0.0424158	0.0497563	0.000830864	0.00126555	0.0513168	0.074665	0.0701928	0.0586815	0.0208182	0.0259221
GO:0007422	peripheral nervous system development	17	0.486218	0.00363515	0.115712	0.00798527	0.124136	0.000675867	0.0234574	0.0127944	0.00867095	0.0467317	0.0431875	0.0393457	0.0428899	0.000977778	0.000779719	0.0287523	0.0913595	0.0381589	0.0457846	0.0190455	0.0357241
GO:0009199	ribonucleoside triphosphate metabolism	17	0.628594	0.00331026	0.118679	0.00241952	0.12403	-4.78701e-05	0.0284189	0.032	0.02361	0.0861074	0.0980909	0.084684	0.0811962	0.000600554	0.00140733	0.0375925	0.0662292	0.0230128	0.0438169	0.0215056	0.0227987
GO:0016052	carbohydrate catabolism	17	0.686782	0.0165248	0.106315	0.0282127	0.10828	0.00106677	0.0220967	0.0138501	0.0118329	0.0240525	0.0242581	0.0319811	0.0347179	0	0.00196809	0.0367079	0.0547781	0.0346371	0.0619067	0.0135832	0.0120521
GO:0016053	organic acid biosynthesis	17	0.615361	0.00524384	0.126887	0.00252736	0.13178	0.000343778	0.0194165	0.0135789	0.0140845	0.127901	0.125095	0.0536468	0.0585814	0.0006	0.00172008	0.0178272	0.0503772	0.029721	0.031939	0.0201682	0.0158308
GO:0030855	epithelial cell differentiation	17	0.591424	0.00488972	0.110347	0.0021722	0.118847	0.000462529	0.0207301	0.017158	0.0128487	0.0871657	0.0815215	0.0607092	0.0541226	0.0016	0.000526888	0.0435669	0.106633	0.0195552	0.0802934	0.0199857	0.0321453
GO:0042063	gliogenesis	17	0.626945	0.00310225	0.136667	0.00594953	0.15217	0.00161601	0.0356978	0.0291234	0.0152578	0.132471	0.132574	0.0860857	0.0774245	0	0.000872754	0.0372983	0.0527853	0.0480824	0.0691494	0.0217589	0.0185661
GO:0042303	molting cycle	17	0.48936	0.00689964	0.124807	0.00481617	0.134569	0.00110179	0.0184149	0.0214938	0.0103615	0.0537851	0.0511323	0.0500289	0.0521988	0.0016	0.00127497	0.0291564	0.0608416	0.0455915	0.0855578	0.0181115	0.0194754
GO:0042593	glucose homeostasis	17	0.584903	0.0106561	0.0952174	0.00819719	0.0934743	0.000637835	0.0172543	0.0095158	0.00647412	0.122159	0.116241	0.0963385	0.0986925	0.0008	0.000114267	0.0362418	0.069468	0.0487115	0.0356184	0.0245851	0.0271994
GO:0042633	hair cycle	17	0.61155	0.00815804	0.121857	0.00613329	0.137591	0.00115932	0.0183264	0.0217807	0.0118759	0.0488408	0.0453532	0.0465617	0.0493052	0	0.000794823	0.0319682	0.0628317	0.0345859	0.0765238	0.0272823	0.0221157
GO:0043280	positive regulation of caspase activity	17	0.583742	0.00400192	0.110022	0.00533867	0.126683	0.000525769	0.0381619	0.00796363	0.00767056	0.107917	0.106322	0.0670966	0.0634361	0.0008	0.00139957	0.0246391	0.0476449	0.0397511	0.0629468	0.0171989	0.0155005
GO:0043473	pigmentation	17	0.811086	0.00805281	0.126598	0.0384017	0.136872	0.00172138	0.0545365	0.0799108	0.00972314	0.0606982	0.0571899	0.0441361	0.0523244	0.0008	0.000497432	0.0765328	0.0792945	0.0500581	0.0954275	0.0325333	0.0331388
GO:0044275	cellular carbohydrate catabolism	17	0.655653	0.00930083	0.0978977	0.0275753	0.0967243	0.00125671	0.0214383	0.0135594	0.0131145	0.0362349	0.0392813	0.0355451	0.0399197	0	0.00249892	0.0236203	0.0612025	0.0400253	0.0516316	0.0163838	0.0165103
GO:0046394	carboxylic acid biosynthesis	17	0.634749	0.00919822	0.123372	0.00446235	0.128244	0.000267703	0.0247985	0.0174385	0.015734	0.1163	0.114594	0.0540862	0.0589982	0	0.00118081	0.0234952	0.0486539	0.0283646	0.0247693	0.0225311	0.0171567
GO:0048015	phosphoinositide-mediated signaling	17	0.612185	0.00950599	0.0268924	0.00993223	0.0057934	0.000977	0.0152844	0.00978545	0.00769577	0.0831492	0.0845222	0.0753804	0.0709235	0	0.00194345	0.0343638	0.0509525	0.0614921	0.0727231	0.0179223	0.0264274
GO:0048066	pigmentation during development	17	0.835381	0.00727437	0.125806	0.0337007	0.135642	0.00103906	0.0524885	0.0871844	0.0104893	0.0621808	0.058869	0.0489938	0.0575361	0.0024	0.000351208	0.0640878	0.0859389	0.0480093	0.0946412	0.0342222	0.0315485
GO:0048193	Golgi vesicle transport	17	0.754498	0.000878077	0.132585	0.000239082	0.14119	0.000258025	0.0153406	0.02185	0.017774	0.172111	0.174132	0.0890357	0.0974212	0	0.00169904	0.0333503	0.0650461	0.0564338	0.0609264	0.0118543	0.0222925
GO:0051168	nuclear export	17	0.563627	0.0030255	0.135134	0.00370791	0.143502	0.000220152	0.0229436	0.0149719	0.0100065	0.0788503	0.0899232	0.0776703	0.0777591	0.0016	0.000721204	0.0474396	0.0885896	0.0529081	0.0511179	0.0124214	0.0323816
GO:0051345	positive regulation of hydrolase activity	17	0.613738	0.00326391	0.120968	0.0046304	0.137553	0.000398969	0.0294183	0.00699713	0.00678717	0.114509	0.111304	0.0664088	0.0626049	0.0032	0.000653751	0.0237962	0.0467073	0.0341416	0.0644252	0.0210353	0.0200356
GO:0000910	cytokinesis	18	0.613959	0.000843205	0.115014	0.00272091	0.123801	0.00097623	0.0239322	0.0119407	0.00877512	0.0490587	0.0546063	0.0323169	0.0352885	0	0.00290221	0.0199203	0.0501185	0.0782368	0.0609258	0.021764	0.0294253
GO:0001657	ureteric bud development	18	0.723614	0.00456981	0.111155	0.0021655	0.114688	0.000250114	0.0633167	0.0239316	0.0207059	0.0947379	0.0965428	0.0870589	0.0762491	0	0.000986331	0.0261567	0.0852335	0.0682238	0.0558193	0.0129739	0.0325235
GO:0006112	energy reserve metabolism	18	0.657731	0.00874332	0.111179	0.018687	0.114931	0.00167951	0.0248837	0.0106584	0.00777402	0.0399634	0.0396101	0.0441459	0.0426159	0.0016	0.00181143	0.0238963	0.0503671	0.0251085	0.0521018	0.0225018	0.0235653
GO:0006304	DNA modification	18	0.499454	0.00318678	0.121356	0.00829367	0.127576	0.000812332	0.0199983	0.0116569	0.00903788	0.0464064	0.0482251	0.0540306	0.0589503	7.77156e-18	0.00297865	0.0494667	0.0613973	0.0524938	0.0592152	0.0236122	0.0287686
GO:0006305	DNA alkylation	18	0.512638	0.00349536	0.132788	0.00908415	0.137795	0.000454956	0.0218494	0.0124229	0.00932512	0.0493813	0.0509364	0.0562563	0.0619478	0	0.00149439	0.040936	0.0671327	0.0396801	0.0622982	0.022143	0.0275219
GO:0006306	DNA methylation	18	0.540587	0.00334695	0.133497	0.0060446	0.142335	0.000818239	0.0206422	0.0109391	0.00829325	0.0562961	0.059313	0.0665157	0.0724025	-5.96745e-18	0.0015889	0.0497627	0.0538882	0.0359129	0.0675756	0.0208827	0.0263297
GO:0006310	DNA recombination	18	0.765108	0.00270185	0.11055	0.0008613	0.120594	0.000732702	0.0315292	0.0174361	0.0189465	0.0623529	0.0657765	0.0407463	0.046848	0.000222041	0.00166533	0.0761042	0.134562	0.055106	0.0659096	0.0155414	0.0468603
GO:0006469	negative regulation of protein kinase activity	18	0.657085	0.00319499	0.121363	0.00219186	0.126926	0.000896214	0.0451763	0.019188	0.0169207	0.06951	0.0685722	0.0626145	0.0685317	0	0.00192125	0.0306202	0.0610756	0.0540175	0.0757141	0.0366403	0.0318723
GO:0006479	protein amino acid methylation	18	0.758413	0.027512	0.126322	0.0056464	0.131329	0.000171925	0.0325156	0.0278133	0.0153731	0.115838	0.111807	0.122367	0.132591	0	0.00171509	0.0325576	0.0612796	0.0362316	0.112664	0.0152398	0.0273871
GO:0006767	water-soluble vitamin metabolism	18	0.785178	0.00106092	0.0989864	0.00120153	0.109431	0.000441247	0.0253206	0.00467572	0.00635931	0.0772967	0.0800805	0.0436831	0.0496712	0	0.00148815	0.0631647	0.053288	0.0209416	0.048804	0.0200873	0.0216761
GO:0006775	fat-soluble vitamin metabolism	18	0.840753	0.000767261	0.125629	0.0025297	0.132415	0.000212847	0.0408954	0.0204253	0.0157896	0.189664	0.171193	0.11815	0.0891258	0	0.00167086	0.0433022	0.0619542	0.0226387	0.115548	0.0221739	0.0335123
GO:0007005	mitochondrion organization and biogenesis	18	0.587459	0.0073518	0.116569	0.00480073	0.124576	0.000671503	0.0210131	0.00794876	0.00794187	0.0389854	0.036942	0.0370604	0.0359275	0.0016	0.000376993	0.022781	0.0556617	0.0512547	0.0382756	0.0226288	0.0156056
GO:0007265	Ras protein signal transduction	18	0.437365	0.00823922	0.100725	0.00794137	0.105362	0.00132751	0.0257071	0.00761958	0.0102902	0.0358331	0.0340664	0.0413874	0.0438915	0.000154889	0.000918344	0.0332721	0.0525922	0.0347235	0.0529596	0.0142963	0.0187961
GO:0007286	spermatid development	18	0.679179	0.00827662	0.122173	0.0054	0.132788	0.00113812	0.032538	0.0133913	0.00732231	0.0303678	0.0320364	0.0405658	0.0535277	0	0.00137699	0.0439218	0.0591807	0.0578339	0.0581516	0.021145	0.022582
GO:0008203	cholesterol metabolism	18	0.757195	0.0046165	0.117605	0.00090429	0.131933	-3.787e-05	0.0223741	0.00985342	0.0093674	0.0817241	0.0773741	0.0682663	0.0710846	0.0024	0.00272143	0.0302191	0.0737592	0.0474625	0.0618202	0.0287609	0.027449
GO:0008217	blood pressure regulation	18	0.665246	0.0151395	0.0307822	0.00991636	0.00850132	0.000123487	0.0424358	0.034472	0.00887724	0.136753	0.124933	0.107763	0.0986136	0.000123457	0.000742472	0.0244341	0.0644462	0.0285294	0.0601401	0.022165	0.0346045
GO:0008629	induction of apoptosis by intracellular signals	18	0.54399	0.00994964	0.126371	0.00434	0.129235	0.000166643	0.0246256	0.0154186	0.00787089	0.0359837	0.0385492	0.0349155	0.0410612	0.000202469	0.000952395	0.0281747	0.0582617	0.0353338	0.0660227	0.0206242	0.0223383
GO:0008654	phospholipid biosynthesis	18	0.745117	0.000578034	0.105171	0.000592119	0.110388	0.00078767	0.0213917	0.00990591	0.00875021	0.0432738	0.0368946	0.0421377	0.0402086	0	0.00212515	0.0269598	0.0959841	0.0391597	0.0468904	0.0143339	0.0168472
GO:0009063	amino acid catabolism	18	0.890601	0.000838402	0.126119	9.03538e-05	0.140903	0.000442163	0.0304184	0.0081061	0.0114042	0.06866	0.0768857	0.0606325	0.0661443	0	0.00082206	0.0282519	0.110775	0.023016	0.0870796	0.0121669	0.0304512
GO:0009144	purine nucleoside triphosphate metabolism	18	0.674967	0.00329079	0.131045	0.00932672	0.135298	-0.000128485	0.0367822	0.0294	0.0222204	0.0815502	0.0896423	0.0845747	0.0862842	0	0.00200671	0.0398415	0.064743	0.0211152	0.0408589	0.0161298	0.0195301
GO:0009583	detection of light stimulus	18	0.722551	0.00480733	0.126296	0.0161556	0.134386	0.000183646	0.0273981	0.0569986	0.0265567	0.215861	0.217937	0.166385	0.16406	7.77156e-18	0.00122934	0.0425228	0.0795813	0.00427273	0.0653931	0.030845	0.037173
GO:0019884	antigen presentation, exogenous antigen	18	0.775673	0.0215975	0.101036	0.00187736	0.117561	0.000100332	0.0885165	0.124881	0.0954734	0.137046	0.143187	0.134875	0.126507	0	0.00113432	0.029235	0.162301	0.0378833	0.0969503	0.0432973	0.0266133
GO:0030183	B cell differentiation	18	0.740828	0.00482313	0.125313	0.00218098	0.141984	0.00066868	0.0166172	0.052209	0.00955175	0.0546524	0.0522575	0.0473941	0.0537064	0	0.00133184	0.0480273	0.0659388	0.0298099	0.0544174	0.0149008	0.0259098
GO:0042551	neuron maturation	18	0.655283	0.00571896	0.117242	0.0048695	0.12539	0.000277049	0.0227356	0.0371384	0.0271227	0.0455159	0.0429078	0.0685218	0.0648201	0.0008	0.000715087	0.0512758	0.0669997	0.100129	0.0799478	0.0253254	0.0245962
GO:0042698	menstrual cycle	18	0.849768	0.00367644	0.105555	0.00155521	0.120457	0.00017466	0.0235211	0.0475799	0.00875326	0.0867851	0.0896691	0.0437763	0.0487545	1.34321e-05	0.00123813	0.0276411	0.0871227	0.118472	0.0640511	0.0118807	0.0345408
GO:0042742	defense response to bacteria	18	0.790989	0.00551468	0.125384	0.00451128	0.131904	0.000328245	0.0252079	0.0336626	0.0148881	0.0823116	0.0850121	0.184588	0.161653	0.0002	0.000636808	0.0310965	0.0983037	0.0432458	0.0639429	0.0198241	0.0226088
GO:0045619	regulation of lymphocyte differentiation	18	0.902881	0.00990783	0.124335	0.000647256	0.132055	0.000581687	0.0159617	0.0883597	0.0112685	0.0635971	0.063814	0.0698514	0.0764704	0	0.00172424	0.0223344	0.139313	0.0387325	0.0713881	0.00935308	0.0197831
GO:0045807	positive regulation of endocytosis	18	0.787246	0.00210371	0.117824	0.00215822	0.131399	0.000317113	0.0256131	0.0203664	0.0167408	0.0231445	0.0288693	0.0415606	0.0511857	0	0.000933588	0.0388667	0.0781301	0.0446923	0.07013	0.0234833	0.0279722
GO:0050770	regulation of axonogenesis	18	0.57868	0.00242196	0.108247	0.00131425	0.117348	0.000215716	0.0250703	0.00984624	0.00947272	0.0402501	0.0377308	0.0430088	0.0528646	0	0.0011466	0.0272507	0.0665949	0.0316447	0.0672859	0.0210997	0.0169623
GO:0050871	positive regulation of B cell activation	18	0.921343	0.0138318	0.128949	0.00242584	0.137026	0.000679242	0.0386667	0.0538264	0.0158695	0.0614533	0.0560347	0.0584563	0.0890811	0.0008	0.000910672	0.0248445	0.0715191	0.0365094	0.0626948	0.0161621	0.0188336
GO:0006665	sphingolipid metabolism	19	0.60376	0.00298556	0.122059	0.00118501	0.135955	0.000454706	0.0311514	0.00569678	0.00725482	0.0879264	0.0860536	0.0633051	0.062889	0	0.00207482	0.0324768	0.045423	0.0331793	0.0477748	0.0170825	0.0185584
GO:0006752	group transfer coenzyme metabolism	19	0.741942	0.000862739	0.113703	0.00279724	0.116879	5.74228e-05	0.0295742	0.0153219	0.0130436	0.0848165	0.0987863	0.0919283	0.086012	0	0.00317938	0.0124928	0.0586187	0.03529	0.0496757	0.0263566	0.0227597
GO:0006979	response to oxidative stress	19	0.720279	0.0021648	0.14338	0.000539616	0.159146	0.000385877	0.028589	0.00654833	0.00768627	0.0298874	0.0295629	0.0316453	0.0367914	0	0.000820961	0.0463577	0.0658939	0.0310714	0.0502726	0.0199928	0.0165895
GO:0007189	G-protein signaling, adenylate cyclase activating pathway	19	0.800127	0.0452717	0.0388857	0.0583473	0.041227	0.000395931	0.0360823	0.00858479	0.00819314	0.143824	0.132045	0.103971	0.0975052	0.0008	0.000926942	0.0654258	0.0598729	0.0341366	0.0835063	0.0154426	0.0250881
GO:0007266	Rho protein signal transduction	19	0.612961	0.00333239	0.117908	0.0105778	0.128387	0.000190556	0.0375665	0.0185931	0.0175972	0.0524824	0.0526164	0.0521974	0.0511193	0	0.00170322	0.0547793	0.0685269	0.0534145	0.0712618	0.0204003	0.0208592
GO:0008344	adult locomotory behavior	19	0.712206	0.00673999	0.0665484	0.0392171	0.0681737	0.000426498	0.0425568	0.0268548	0.0128123	0.052934	0.0519227	0.0459417	0.0467049	0	0.00283297	0.0390214	0.0819729	0.0374415	0.0571726	0.0155455	0.025357
GO:0009150	purine ribonucleotide metabolism	19	0.669945	0.00318408	0.125393	0.0036576	0.134947	-0.000153637	0.0254143	0.0312	0.0189452	0.0890108	0.108501	0.064599	0.0708217	0.003086	0.000307274	0.0323948	0.0613527	0.0239089	0.0323109	0.0266413	0.0151108
GO:0009187	cyclic nucleotide metabolism	19	0.676335	0.00337597	0.110861	0.00105619	0.118859	0.00125233	0.0226827	0.010063	0.0141094	0.0760534	0.073393	0.0494326	0.0454845	0	0.00291026	0.0363625	0.116214	0.0290722	0.0484406	0.0151403	0.0194395
GO:0009266	response to temperature stimulus	19	0.603857	0.00499545	0.11928	0.00714124	0.132001	0.00049754	0.0229938	0.00910401	0.00954516	0.0475902	0.0543562	0.0344608	0.0360943	0.0004	0.0013295	0.0297838	0.0745043	0.0448623	0.0500607	0.024971	0.0225287
GO:0016358	dendrite development	19	0.554665	0.00793527	0.10139	0.00650454	0.128251	0.00218264	0.0191837	0.0145792	0.0104485	0.0353989	0.0338115	0.0426117	0.0395425	0.000938889	0.00133314	0.0148878	0.0648133	0.0224276	0.0614315	0.0137516	0.0232191
GO:0016540	protein autoprocessing	19	0.924892	0.108553	0.118452	0.00628858	0.132577	0.000518598	0.0291267	0.0140785	0.0187584	0.178849	0.168923	0.141935	0.146364	0.0008	0.00052717	0.0435581	0.144445	0.0762003	0.068225	0.103087	0.073836
GO:0030509	BMP signaling pathway	19	0.607231	0.00180967	0.101288	0.00217758	0.104764	5.79944e-05	0.0221544	0.00600066	0.0063596	0.0492594	0.0486354	0.0478324	0.0457556	0	0.00130586	0.0512216	0.0635831	0.0351509	0.0446225	0.0200062	0.0284416
GO:0042475	odontogenesis (sensu Vertebrata)	19	0.698674	0.00575766	0.120456	0.00367565	0.127506	0.000182623	0.0177384	0.0149408	0.00805434	0.104452	0.0969231	0.0626624	0.061464	0.0006	0.00135288	0.036036	0.108475	0.038498	0.0681501	0.0455384	0.0326937
GO:0042476	odontogenesis	19	0.705781	0.0107975	0.113824	0.00879613	0.118288	0.000455751	0.0210842	0.0200087	0.0105887	0.0923782	0.0859539	0.0675299	0.0634444	0	0.000831256	0.0265048	0.089508	0.0364735	0.0651617	0.0456614	0.0357351
GO:0043086	negative regulation of enzyme activity	19	0.766114	0.00304386	0.135082	0.00143422	0.137713	0.000125264	0.0183646	0.0177703	0.0173068	0.0827428	0.0817861	0.0578324	0.0609038	0	0.00146432	0.0278082	0.070548	0.0616916	0.069336	0.0305387	0.0335028
GO:0045786	negative regulation of progression through cell cycle	19	0.612136	0.00198826	0.119042	0.00129739	0.128079	0.00051261	0.0210203	0.00871306	0.0113307	0.0264332	0.0263743	0.028172	0.0352177	0	0.000915565	0.0402389	0.0699648	0.0336047	0.047079	0.0277858	0.0227849
GO:0046777	protein amino acid autophosphorylation	19	0.954912	0.10602	0.123581	0.0289618	0.129711	0.000359399	0.0340975	0.0127131	0.0170186	0.17447	0.165817	0.117113	0.121933	0.0024	0.000724909	0.0410957	0.142715	0.0736108	0.0685863	0.0891729	0.0637987
GO:0048515	spermatid differentiation	19	0.68603	0.00745091	0.108251	0.0084	0.124143	0.000228202	0.0301572	0.0135557	0.0056232	0.0356271	0.0373232	0.0404826	0.049552	0.0016	0.00123304	0.0391378	0.0541601	0.0489169	0.0477322	0.0272653	0.0217161
GO:0048732	gland development	19	0.672325	0.0085732	0.0865356	0.00879506	0.114288	0.000187644	0.0208213	0.0280961	0.0205596	0.124437	0.120139	0.0802219	0.0745823	0	0.00115748	0.0382509	0.0827825	0.0665425	0.0822123	0.0443024	0.0324355
GO:0051128	regulation of cell organization and biogenesis	19	0.615341	0.00562602	0.0952495	0.000745737	0.109773	0.00028574	0.0458444	0.0127887	0.0115626	0.0756802	0.0718396	0.0506428	0.0512876	0.0008	0.00239706	0.0232551	0.0531194	0.0357317	0.0462033	0.0231443	0.0241857
GO:0051348	negative regulation of transferase activity	19	0.721563	0.00329739	0.116501	0.00143113	0.1205	0.000268859	0.0231746	0.0166418	0.0155491	0.0759184	0.0753257	0.0501856	0.0499001	0	0.00224069	0.0299781	0.0654873	0.0573551	0.069812	0.0242463	0.0297787
GO:0001702	gastrulation (sensu Deuterostomia)	20	0.837555	0.00191124	0.106498	0.00221002	0.120977	0.000253064	0.0233504	0.0911753	0.0211351	0.170639	0.180024	0.112369	0.113827	0.0004	0.000683441	0.0181088	0.0650321	0.043717	0.0538907	0.0198609	0.0378359
GO:0001756	somitogenesis	20	0.477303	0.00927267	0.120529	0.00897061	0.124567	0.000543698	0.0214019	0.0189371	0.00819209	0.0745469	0.0705458	0.0532441	0.0540578	0	0.00136448	0.0282983	0.0681813	0.0316362	0.0500674	0.0200522	0.0213758
GO:0001894	tissue homeostasis	20	0.669102	0.00230913	0.129108	0.000625011	0.145382	0.00144257	0.0496085	0.0311037	0.0103892	0.0569851	0.0548401	0.0716371	0.0763436	0.000153125	0.00117154	0.0320089	0.0950797	0.0607084	0.0646891	0.0312198	0.0201238
GO:0005976	polysaccharide metabolism	20	0.703151	0.00765262	0.107558	0.0135418	0.112803	0.000707744	0.0277159	0.00875951	0.00833641	0.0399876	0.0427518	0.0307083	0.0314581	0	0.00198094	0.0184951	0.0515292	0.0257724	0.0485063	0.0167512	0.0184946
GO:0006164	purine nucleotide biosynthesis	20	0.770706	0.0028651	0.122154	0.00169521	0.134923	2.5433e-05	0.0212895	0.0324721	0.0111638	0.0769202	0.0925089	0.0725853	0.07286	0.0008	0.000655537	0.0283362	0.0509991	0.0396979	0.0412793	0.0277685	0.017094
GO:0006445	regulation of translation	20	0.684728	0.0122112	0.10478	0.0120158	0.118074	0.000895983	0.0250488	0.0121161	0.0115483	0.0425972	0.0431487	0.0439945	0.0447646	0.0016	0.000878896	0.0468536	0.0737639	0.0411369	0.0670579	0.0154143	0.0232289
GO:0006821	chloride transport	20	0.728966	0.0116869	0.0990546	0.0101833	0.291582	3.83333e-06	0.032585	0.0146671	0.0193822	0.136854	0.117689	0.0750001	0.0773867	0	0.00101287	0.0339641	0.0862777	0.0349311	0.0611636	0.0300173	0.0514711
GO:0007259	JAK-STAT cascade	20	0.60083	0.00865664	0.11296	0.00146643	0.123762	0.000207251	0.0224812	0.00753699	0.00902258	0.103214	0.106847	0.0817121	0.0887697	0	0.000837444	0.0394217	0.0763345	0.0359568	0.0920869	0.0164317	0.0250274
GO:0007623	circadian rhythm	20	0.673842	0.00232825	0.0658252	0.00674496	0.0928815	-0.000216218	0.0265263	0.0411473	0.0148372	0.0601851	0.0575735	0.0570126	0.0624599	0	0.000589395	0.0424659	0.111705	0.0472582	0.0502433	0.0263734	0.0336152
GO:0008213	protein amino acid alkylation	20	0.677783	0.00992955	0.110094	0.00531936	0.116224	4.22065e-05	0.0353264	0.0195783	0.0133398	0.0564081	0.0518174	0.07374	0.0791795	0.0008	0.00213755	0.0377991	0.0568701	0.0494081	0.0855441	0.022485	0.025893
GO:0008360	regulation of cell shape	20	0.629102	0.00413783	0.126019	0.00138194	0.133763	0.000600399	0.0223472	0.0138387	0.0116063	0.0316845	0.0337176	0.0331032	0.0391681	0	0.00115484	0.0233473	0.0804138	0.0223122	0.05867	0.0157768	0.0175766
GO:0008585	female gonad development	20	0.784347	0.00252087	0.125838	0.001231	0.133847	0.000181218	0.0183678	0.062299	0.00954911	0.0853358	0.088515	0.0575739	0.0669884	0	0.00102582	0.0270697	0.0766782	0.0780059	0.0591843	0.0116	0.0355804
GO:0009260	ribonucleotide biosynthesis	20	0.814644	0.00334101	0.128334	0.00101205	0.138596	4.00891e-05	0.0228123	0	0.0164726	0.087299	0.108532	0.0786584	0.0817208	0.00116122	0.000219669	0.0431148	0.0652446	0.0334437	0.0459864	0.0264678	0.0184472
GO:0010003	gastrulation (sensu Mammalia)	20	0.771552	0.00169922	0.114791	0.00274331	0.124971	0.000201404	0.0183047	0.091705	0.0204309	0.160857	0.166879	0.108679	0.103368	0.0004	0.000751847	0.0248903	0.0612721	0.0486538	0.0538097	0.0198184	0.0405152
GO:0030155	regulation of cell adhesion	20	0.475481	0.00180902	0.118067	0.00346667	0.135167	0.00113559	0.0234697	0.0135671	0.0132761	0.0447433	0.042393	0.0408527	0.0387705	0.0008	0.00282412	0.0373482	0.0629848	0.039623	0.0624345	0.0175148	0.0144741
GO:0030217	T cell differentiation	20	0.726697	0.00385302	0.125439	0.00234631	0.130494	0.000388213	0.0192908	0.0316049	0.011991	0.0548988	0.0545526	0.0546956	0.0629974	0	0.00207477	0.020866	0.127691	0.0297484	0.0736772	0.0134938	0.0192325
GO:0035264	body growth	20	0.607579	0.00525394	0.0579836	0.00568163	0.0506822	0.000977266	0.0445824	0.0272009	0.0207034	0.0703321	0.0693879	0.0564211	0.0493283	0.0026	0.000489126	0.0185772	0.0965364	0.0401126	0.0624577	0.0284495	0.0234003
GO:0040014	regulation of body size	20	0.695085	0.00451148	0.0681453	0.00428044	0.0608854	0.000634946	0.0415693	0.0243692	0.0171122	0.0361783	0.0358862	0.0507333	0.0442765	0.0018	0.000377522	0.0284822	0.0956479	0.0304738	0.0678335	0.0312917	0.0251373
GO:0044264	cellular polysaccharide metabolism	20	0.702451	0.00662756	0.105392	0.0178162	0.107223	0.0002286	0.0341076	0.0081566	0.00832843	0.0377169	0.0386793	0.0339851	0.0351286	0.0008	0.00103686	0.0224031	0.0465016	0.0219415	0.0521265	0.013828	0.0239137
GO:0046545	development of primary female sexual characteristics	20	0.742508	0.00151029	0.132871	0.00108036	0.144695	8.49388e-05	0.0186636	0.0541262	0.00822766	0.101954	0.104202	0.0673735	0.0732744	0.000223611	0.00166403	0.026359	0.0876376	0.0805162	0.0637618	0.0110119	0.0389189
GO:0046660	female sex differentiation	20	0.797199	0.00333318	0.128778	0.00170508	0.142749	0.000223028	0.0177774	0.0574162	0.0100683	0.100864	0.104051	0.0638531	0.0710844	6.80556e-05	0.00106516	0.025996	0.0823694	0.084724	0.0648497	0.0116198	0.0371
GO:0048276	gastrulation (sensu Vertebrata)	20	0.809113	0.00238259	0.120051	0.0029904	0.12985	0.000348237	0.0200954	0.0926829	0.0201263	0.167819	0.175583	0.115554	0.114582	0.0008	0.000422511	0.0159982	0.0598595	0.051236	0.0531361	0.0137529	0.0377604
GO:0048568	embryonic organ development	20	0.686772	0.00401884	0.106992	0.00225711	0.117509	0.00124196	0.0237997	0.0126948	0.00977923	0.0459927	0.0451767	0.041266	0.0440851	0.0006	0.00132179	0.0326473	0.103903	0.0308122	0.071269	0.0153903	0.0185691
GO:0050671	positive regulation of lymphocyte proliferation	20	0.801042	0.0147363	0.104318	0.00340365	0.12204	0.000595017	0.108258	0.0451364	0.0194799	0.0507823	0.0476389	0.0558453	0.0582784	0	0.00208268	0.0239876	0.15201	0.0412798	0.0471311	0.0107321	0.0265083
GO:0000082	G1/S transition of mitotic cell cycle	21	0.506284	0.00550624	0.0493177	0.0106804	0.0283379	0.000381179	0.0212586	0.0094899	0.00916629	0.0397507	0.0398844	0.0433591	0.0448199	0.0008	0.00190999	0.0275314	0.0590737	0.0336937	0.052289	0.0198914	0.0233888
GO:0007059	chromosome segregation	21	0.780774	0.00368476	0.124955	0.00171535	0.125736	0.000703865	0.0192513	0.00951015	0.00890969	0.0232072	0.0241215	0.0297611	0.0350765	0.0002	0.000498007	0.0166757	0.0897842	0.0485625	0.0532425	0.00941778	0.0236579
GO:0007269	neurotransmitter secretion	21	0.57373	0.00704049	0.0969341	0.00791808	0.109472	0.00026107	0.0205137	0.0241985	0.0181653	0.0948569	0.100997	0.0686355	0.065129	0.0016	0.00258941	0.0767444	0.0541007	0.0304181	0.0536248	0.031608	0.0324937
GO:0007368	determination of left/right symmetry	21	0.708895	0.0057165	0.124512	0.00239886	0.13915	0.000722959	0.016258	0.0304573	0.0179509	0.0544969	0.0524738	0.0454505	0.0448018	0	0.00226293	0.0380157	0.101444	0.0445073	0.0539186	0.016269	0.03057
GO:0008645	hexose transport	21	0.567308	0.0046719	0.111967	0.0103746	0.10956	-0.000335146	0.0203874	0.00535331	0.00601213	0.0277742	0.027483	0.0314883	0.0334251	2.62031e-05	0.00163088	0.0185733	0.0675354	0.0322146	0.0575164	0.0169985	0.0153517
GO:0015749	monosaccharide transport	21	0.546287	0.0037601	0.111189	0.00994637	0.11164	0.000498193	0.0202867	0.00638468	0.00757412	0.0292449	0.0294556	0.0272687	0.0323994	0	0.000695005	0.0219686	0.0731614	0.0311127	0.0505024	0.0140936	0.0154895
GO:0015758	glucose transport	21	0.56275	0.00493086	0.106141	0.0107901	0.105149	0.000164228	0.0200703	0.00616026	0.00687894	0.0301051	0.0298344	0.030337	0.0340384	0.0008125	0.00179754	0.0225921	0.0563497	0.0316767	0.0526051	0.011642	0.0186277
GO:0016125	sterol metabolism	21	0.785486	0.00518995	0.110446	0.0023784	0.122369	5.28454e-05	0.0298829	0.0109487	0.0122856	0.0604921	0.0596241	0.0764951	0.0830049	0	0.000939204	0.0517591	0.0760404	0.0435941	0.0717661	0.0227275	0.0304847
GO:0019221	cytokine and chemokine mediated signaling pathway	21	0.607944	0.00877275	0.121826	0.00110805	0.128071	0.000365776	0.0164631	0.0147512	0.0165481	0.0355124	0.0401139	0.0419216	0.0547791	0.0016	0.000793374	0.0224072	0.0600175	0.0229768	0.0387264	0.0167723	0.028799
GO:0030224	monocyte differentiation	21	0.653227	0.0058402	0.116998	0.00722341	0.126435	0.000141096	0.018809	0.0122469	0.00954326	0.115459	0.105245	0.0631883	0.057649	0.000220082	0.000834375	0.0196163	0.0786924	0.0509588	0.0789722	0.0254836	0.026245
GO:0042129	regulation of T cell proliferation	21	0.806201	0.00305643	0.119885	0.00105555	0.121722	0.000782167	0.0426807	0.0355402	0.0103255	0.106317	0.0875401	0.0829759	0.0694142	0	0.0013078	0.0183235	0.133	0.0430922	0.122906	0.00942236	0.035699
GO:0042254	ribosome biogenesis and assembly	21	0.754808	0.00330639	0.127183	0.000789386	0.136676	0.00024744	0.0239653	0.0352418	0.01261	0.0689603	0.0768254	0.055453	0.0617148	0	0.00214282	0.0230626	0.060172	0.068737	0.0629841	0.0120358	0.0298726
GO:0050900	immune cell migration	21	0.729844	0.00374179	0.144661	0.0170696	0.140774	0.000757203	0.0210513	0.0177414	0.018521	0.140299	0.115062	0.101392	0.0784571	0.0012	0.000573717	0.0150284	0.0776035	0.023109	0.0706209	0.0113724	0.0243169
GO:0006334	nucleosome assembly	22	0.769506	0.00740326	0.12722	0.000875935	0.144759	3.40993e-06	0.0272968	0.0212551	0.0174993	0.111408	0.117847	0.115117	0.139951	0	0.00169641	0.0339978	0.0974538	0.0441873	0.10004	0.0278391	0.0227904
GO:0006338	chromatin remodeling	22	0.7193	0.00270223	0.119417	0.00113232	0.122876	4.39702e-05	0.0239978	0.0285	0.014994	0.034566	0.0354052	0.0306659	0.0355492	0	0.00199609	0.0190062	0.0567486	0.0271448	0.0584986	0.0221808	0.0226593
GO:0007631	feeding behavior	22	0.670995	0.0196866	0.0522309	0.0354359	0.0341082	0.000339662	0.0190885	0.0229152	0.0197846	0.0769128	0.0659397	0.0773804	0.0764926	0.000224966	0.00097717	0.0250098	0.0573709	0.0280756	0.0774149	0.0222258	0.0210982
GO:0009141	nucleoside triphosphate metabolism	22	0.698125	0.00400295	0.11703	0.000465703	0.128781	4.43805e-05	0.0344967	0.0222	0.0213764	0.0363012	0.03755	0.0361575	0.037722	0	0.00285806	0.0398179	0.0659793	0.037812	0.0425347	0.0187728	0.0203878
GO:0009309	amine biosynthesis	22	0.877584	0.00043292	0.128959	0.000835417	0.142531	0.000807109	0.0205784	0.0057284	0.00452879	0.0319122	0.0328779	0.0300783	0.0320969	0	0.000953154	0.0204033	0.0553594	0.026616	0.0630178	0.0165537	0.0270416
GO:0009791	post-embryonic development	22	0.707259	0.0026218	0.140833	0.000750114	0.153642	0.00012741	0.0196593	0.0477084	0.0184962	0.0857164	0.0863365	0.0340915	0.035025	1.25e-05	0.000754929	0.0301124	0.0614225	0.0627912	0.0481699	0.015586	0.0280181
GO:0009799	determination of symmetry	22	0.586356	0.00614001	0.11866	0.00294697	0.135366	0.00066226	0.0138403	0.0213733	0.0135683	0.0450891	0.0406337	0.0411578	0.0412383	0	0.00269297	0.050857	0.115551	0.0385123	0.0546254	0.0201844	0.0262787
GO:0009855	determination of bilateral symmetry	22	0.638885	0.0044665	0.115145	0.0021268	0.125727	9.71571e-05	0.0141151	0.0286846	0.018668	0.0522763	0.0507951	0.0421566	0.0429376	0	0.00281175	0.0449132	0.090543	0.048891	0.0521156	0.0133231	0.0288174
GO:0016049	cell growth	22	0.589522	0.00375193	0.0648006	0.00634539	0.0477107	0.000933584	0.0199014	0.0129415	0.00955144	0.0629408	0.058131	0.0490141	0.048863	0	0.00136311	0.028868	0.0451599	0.0274025	0.0577682	0.0123445	0.0141678
GO:0042088	T-helper 1 type immune response	22	0.776417	0.00448012	0.100792	0.00195456	0.110699	0.000796487	0.0291651	0.0659091	0.0180546	0.068103	0.0621396	0.0408457	0.038042	0.001	0.000420409	0.0217525	0.136043	0.0429253	0.0759317	0.0103849	0.0337716
GO:0044271	nitrogen compound biosynthesis	22	0.851101	0.000525257	0.12348	0.000601736	0.132521	0.000187056	0.0240256	0.00585493	0.00518349	0.0374651	0.0391205	0.0344755	0.03609	0.0008	0.000904865	0.0209588	0.0487526	0.026607	0.0581607	0.0191614	0.0267324
GO:0045055	regulated secretory pathway	22	0.592145	0.00762338	0.107386	0.0105861	0.124834	0.000941733	0.0255958	0.0253699	0.0194262	0.0887711	0.0971116	0.0617631	0.061994	0.0024	0.000602611	0.0603355	0.049254	0.0329019	0.0490619	0.0320898	0.0318491
GO:0050777	negative regulation of immune response	22	0.669187	0.00401269	0.116238	0.0179966	0.122454	0.000466951	0.019483	0.0194778	0.00797201	0.057219	0.0506249	0.0522356	0.0637708	0	0.00199014	0.020881	0.06264	0.0269557	0.0648709	0.0163448	0.0221463
GO:0050878	regulation of body fluids	22	0.739293	0.0049674	0.0312586	0.00949004	0.00199089	0.000171781	0.0209305	0.0121653	0.00935328	0.156442	0.125092	0.0921871	0.0644767	1.09739e-06	0.00147872	0.0195278	0.0540082	0.0312314	0.074217	0.0195886	0.021525
GO:0000375	RNA splicing, via transesterification reactions	23	0.809718	0.000673731	0.128868	0.000757484	0.129673	0.000172247	0.0340953	0.0219173	0.0159389	0.0504476	0.0488733	0.0572791	0.0472578	0	0.0012661	0.019397	0.0620079	0.0837372	0.0535308	0.0160237	0.0335474
GO:0000377	RNA splicing, via transesterification reactions with bulged adenosine as nucleophile	23	0.811886	0.000619198	0.13166	0.000615824	0.142628	0.000213374	0.0424136	0.02192	0.0188928	0.07443	0.0689709	0.0605842	0.0536104	0	0.00168507	0.0223478	0.0600487	0.0775584	0.0560748	0.0232853	0.0289003
GO:0000398	nuclear mRNA splicing, via spliceosome	23	0.830558	0.000794265	0.11773	0.000641326	0.120384	0.000261302	0.0342823	0.0193711	0.0166771	0.0519386	0.049618	0.0700421	0.0570056	0	0.00211016	0.0241637	0.0600061	0.0719961	0.0529114	0.0172972	0.0234623
GO:0006413	translational initiation	23	0.728374	0.0023512	0.118511	0.000404022	0.131395	0.000625146	0.0268681	0.0139101	0.0243771	0.0659947	0.0704918	0.0590003	0.0606924	0.0008	0.000956104	0.0286602	0.105483	0.0606438	0.102987	0.0470912	0.0205863
GO:0006909	phagocytosis	23	0.665043	0.00353574	0.11155	0.00541405	0.125923	0.000463948	0.0346049	0.00995896	0.00854189	0.0228075	0.0258667	0.0325331	0.0398831	0	0.00280344	0.0424569	0.0793895	0.034682	0.0673993	0.011317	0.0155411
GO:0007612	learning	23	0.802241	0.00326716	0.0704528	0.00439831	0.0611313	0.00227589	0.0801774	0.0627199	0.0172775	0.106437	0.106586	0.111631	0.10804	0.0008	0.00136414	0.0204332	0.08048	0.0863954	0.080561	0.0216458	0.0250424
GO:0009880	embryonic pattern specification	23	0.610081	0.00676078	0.112658	0.0196884	0.127109	0.00146366	0.037249	0.0539857	0.0253298	0.0486878	0.0513441	0.0380508	0.0377173	0	0.000880888	0.0320289	0.0520444	0.0385609	0.0549336	0.01505	0.0271012
GO:0015992	proton transport	23	0.768569	0.000482641	0.125279	0.000176536	0.131533	6.34582e-06	0.0282601	0.018144	0.0189724	0.0423074	0.0460006	0.0449625	0.0422693	0.000471875	0.00189724	0.0212652	0.072838	0.0298483	0.0609979	0.021648	0.0202548
GO:0019882	antigen presentation	23	0.817961	0.0096926	0.0926912	0.000857163	0.107985	9.63036e-05	0.0838825	0.0969135	0.09059	0.12665	0.119225	0.111016	0.102496	0.000712	0.000918178	0.0380628	0.14553	0.0653167	0.0709425	0.0506735	0.0417911
GO:0030534	adult behavior	23	0.747226	0.00829793	0.0683344	0.0407068	0.0615125	0.000503734	0.0354021	0.0237845	0.00960289	0.0506472	0.0511321	0.0493312	0.0491363	0	0.00225608	0.0306006	0.0859777	0.0361265	0.0580036	0.0131575	0.0208777
GO:0042472	inner ear morphogenesis	23	0.496253	0.00189071	0.113796	0.00281312	0.12704	0.000583443	0.0240931	0.0220056	0.0180766	0.0431714	0.0423913	0.0426056	0.0380724	0	0.00203129	0.028576	0.0614464	0.0342781	0.0490175	0.0134267	0.0340463
GO:0045637	regulation of myeloid cell differentiation	23	0.641068	0.00451456	0.111467	0.00224404	0.126636	0.00027724	0.02451	0.0101092	0.00725278	0.101542	0.102689	0.0556725	0.0563594	0.0012	0.00046372	0.0256023	0.0595834	0.068385	0.044214	0.0201685	0.0333809
GO:0050727	regulation of inflammatory response	23	0.72285	0.0013372	0.122099	0.000983629	0.124768	9.65404e-05	0.0350736	0.0180281	0.00931717	0.0502755	0.0498991	0.0510901	0.0603015	0	0.00387142	0.0377768	0.0687686	0.0427314	0.0539842	0.0179593	0.0177465
GO:0050767	regulation of neurogenesis	23	0.582674	0.00311629	0.124525	0.00150622	0.133894	0.00113107	0.0215589	0.0083214	0.00770503	0.0366193	0.0350723	0.0398179	0.0502007	0.0008	0.00138553	0.0287229	0.0567355	0.0287313	0.0627852	0.0221563	0.0182137
GO:0001843	neural tube closure	24	0.470053	0.00822361	0.108392	0.0143962	0.10466	0.000168557	0.0248493	0.0278829	0.0142622	0.0545412	0.0520606	0.0604653	0.0606175	0.0016	0.000901569	0.0291487	0.0606238	0.0502084	0.0591036	0.0368889	0.0485764
GO:0006650	glycerophospholipid metabolism	24	0.741853	0.00053554	0.127111	0.000470379	0.135333	0.00204189	0.0181993	0.016002	0.0105951	0.0327087	0.0317613	0.0351229	0.0318117	0	0.0035245	0.0307006	0.0471211	0.0473814	0.0490138	0.0104254	0.013595
GO:0007498	mesoderm development	24	0.599656	0.00754045	0.115287	0.00600556	0.123098	0.000810488	0.0232924	0.0238296	0.0197216	0.0388538	0.0394223	0.0548332	0.0496172	0	0.000766832	0.0199416	0.0587457	0.0286329	0.0484076	0.0122201	0.0131818
GO:0016042	lipid catabolism	24	0.738073	0.00333759	0.116765	0.00199169	0.126895	0.000264316	0.0255844	0.00542188	0.00653778	0.0341351	0.0325778	0.0505062	0.0541824	0	0.00371999	0.0306917	0.0653969	0.025536	0.035123	0.0181669	0.0180539
GO:0042692	muscle cell differentiation	24	0.530857	0.00394454	0.117028	0.00261838	0.132109	0.00180829	0.0242197	0.00963899	0.00945428	0.0275171	0.0258001	0.0420903	0.0411538	-0.0001275	-2.90479e-05	0.0306242	0.058224	0.031391	0.0359083	0.0264598	0.0193047
GO:0043281	regulation of caspase activity	24	0.538162	0.00307705	0.108105	0.00339992	0.122825	0.000585114	0.0306377	0.00747756	0.00710748	0.0939607	0.0905547	0.0579296	0.0545477	0.001	0.000578496	0.0214294	0.0462914	0.0303859	0.0635079	0.0209385	0.013771
GO:0050730	regulation of peptidyl-tyrosine phosphorylation	24	0.778786	0.0141367	0.132098	0.00302377	0.153868	0.0011861	0.0332776	0.00929038	0.0100029	0.0437944	0.0470411	0.0418625	0.0481373	0.0008	0.00171095	0.0329752	0.0697694	0.0521293	0.0498589	0.0165542	0.0326493
GO:0051301	cell division	24	0.55266	0.00232652	0.0798888	0.00340223	0.0931874	0.000258797	0.0253386	0.0120714	0.00656166	0.0225918	0.0246463	0.0365005	0.0423991	0	0.00160754	0.0190679	0.0522025	0.0296894	0.0424575	0.0150627	0.0229105
GO:0001819	positive regulation of cytokine production	25	0.59614	0.00717786	0.109551	0.00358206	0.109164	0.000398763	0.0228667	0.0522723	0.0113905	0.0430344	0.0437546	0.0511192	0.0494235	1.6e-05	0.000626377	0.0189488	0.137685	0.0384488	0.0677976	0.0139896	0.0318239
GO:0007249	I-kappaB kinase/NF-kappaB cascade	25	0.528491	0.00970443	0.11493	0.00489462	0.129958	0.000378861	0.0236824	0.0115612	0.0125032	0.0530282	0.0473763	0.0511559	0.0545463	0.0008	0.00137384	0.0118923	0.0695848	0.0239792	0.0483375	0.0136844	0.0243364
GO:0009259	ribonucleotide metabolism	25	0.746939	0.00133498	0.132014	0.0014268	0.142325	-9.60422e-05	0.020232	0.0304	0.0258213	0.0818498	0.100301	0.0650526	0.0717154	0.0016	0.000888346	0.0253459	0.0584152	0.0294085	0.0511245	0.0210858	0.0168817
GO:0009953	dorsal/ventral pattern formation	25	0.653371	0.00524599	0.105183	0.00817087	0.120555	0.000791729	0.0191022	0.0130541	0.00869321	0.0483983	0.0480717	0.050091	0.0408923	0.000235951	0.00160563	0.0481363	0.0869015	0.0308952	0.0583242	0.0281048	0.0271445
GO:0014020	primary neural tube formation	25	0.427346	0.00816721	0.118934	0.00749899	0.118962	0.000286621	0.0296335	0.024359	0.0158764	0.0494941	0.0473222	0.0515814	0.0530799	0.0008	0.00111338	0.0219089	0.0700572	0.033242	0.0608703	0.0259453	0.0526066
GO:0030100	regulation of endocytosis	25	0.612292	0.00177056	0.108402	0.00302109	0.124483	0.000214657	0.0187386	0.016146	0.0118974	0.0315886	0.0302306	0.0371836	0.0411258	0	0.00174632	0.0339288	0.076088	0.0517671	0.0315836	0.019622	0.0202981
GO:0042087	cell-mediated immune response	25	0.697363	0.00454691	0.109652	0.0019662	0.12343	0.000734939	0.0218285	0.0289733	0.012548	0.0827876	0.0722333	0.0526825	0.0504477	0.0024	0.000509879	0.0221176	0.0911558	0.0415142	0.0880798	0.0114768	0.0280977
GO:0042108	positive regulation of cytokine biosynthesis	25	0.728361	0.00766285	0.115548	0.00539286	0.123588	7.51415e-05	0.0267332	0.0410423	0.0118416	0.046681	0.0490837	0.04511	0.0441831	0.000581	0.000442497	0.0224615	0.13482	0.0481922	0.0722713	0.0122671	0.0317349
GO:0042471	ear morphogenesis	25	0.530732	0.00172724	0.106995	0.00257175	0.116591	0.00107447	0.0251357	0.0209194	0.0155961	0.0422761	0.0419979	0.0434998	0.040782	0	0.00177833	0.0268039	0.0690122	0.0399078	0.0522371	0.010183	0.0225231
GO:0043583	ear development	25	0.532453	0.00256709	0.101969	0.00360052	0.115593	0.00034366	0.0241041	0.0214205	0.0161645	0.0429429	0.0420497	0.0370672	0.0344242	0	0.00140572	0.0298106	0.0659269	0.038449	0.0480169	0.0127356	0.0267008
GO:0050864	regulation of B cell activation	25	0.918175	0.0117175	0.116878	0.00158161	0.133546	0.000278861	0.0172514	0.077867	0.0157303	0.105722	0.0866526	0.0882423	0.087155	0	0.00108175	0.0306834	0.0644342	0.0397396	0.0547736	0.0139279	0.0202237
GO:0051248	negative regulation of protein metabolism	25	0.614647	0.00429108	0.118926	0.00779468	0.132497	0.000251863	0.042088	0.00964443	0.00875729	0.0418862	0.041862	0.0389824	0.0405838	0.0008	0.00107143	0.0362141	0.0543024	0.0394992	0.0505039	0.0173939	0.017856
GO:0051704	interaction between organisms	25	0.581534	0.00728733	0.0793017	0.00666931	0.0817446	0.000975022	0.0260577	0.0114901	0.00774805	0.0407525	0.0400071	0.0427953	0.0421248	0	0.00140764	0.0259906	0.0618755	0.0225804	0.0440185	0.0123118	0.0144238
GO:0001656	metanephros development	26	0.656648	0.0039715	0.113275	0.00306374	0.114362	0.000737789	0.0397258	0.0128365	0.0117992	0.115578	0.116327	0.089191	0.0783765	0.0006	0.000202073	0.0251491	0.0609254	0.0413118	0.0621001	0.00922961	0.0257164
GO:0006092	main pathways of carbohydrate metabolism	26	0.845517	0.00102799	0.132133	0.000726554	0.137855	0.00011746	0.0188302	0.0170182	0.0159394	0.0328022	0.0340528	0.0316689	0.0322651	0.0008	0.00082768	0.020483	0.0583156	0.0330719	0.0575755	0.0135225	0.0173355
GO:0008361	regulation of cell size	26	0.574134	0.00603661	0.045826	0.00772024	0.0247098	0.000287851	0.0179034	0.00628177	0.00461286	0.0468721	0.0458656	0.0436038	0.042101	0	0.00109186	0.0282973	0.051847	0.0319346	0.048582	0.0131782	0.016743
GO:0008406	gonad development	26	0.66062	0.00454043	0.107683	0.00390441	0.123679	7.68116e-05	0.0234699	0.0551084	0.0105214	0.0956343	0.0959365	0.0549674	0.0616677	1.46924e-06	0.00230886	0.0240027	0.075214	0.062234	0.05494	0.0116947	0.0364398
GO:0009108	coenzyme biosynthesis	26	0.794046	0.00101862	0.122308	-0.000410131	0.12985	2.63886e-05	0.0308297	0.0223915	0.0126723	0.0803415	0.0928177	0.106184	0.0968049	0.0008	0.00166017	0.0151675	0.0522825	0.0189359	0.0589118	0.024142	0.0205598
GO:0009310	amine catabolism	26	0.802064	0.00191727	0.119764	0.000124102	0.129057	0.00130125	0.045586	0.00717058	0.00649592	0.0448038	0.0435953	0.047138	0.0494406	0.0016	0.000864404	0.0253783	0.0514714	0.0524313	0.100527	0.010302	0.0332954
GO:0009617	response to bacteria	26	0.77871	0.00445445	0.110582	0.00179858	0.124134	0.00145262	0.0381299	0.0172438	0.00649848	0.0467388	0.0483466	0.0982844	0.0953621	0.001	0.00109478	0.0294542	0.0795054	0.0364944	0.0391723	0.0248463	0.0249108
GO:0030324	lung development	26	0.663484	0.00863085	0.0939421	0.00558077	0.106819	0.000718817	0.0208016	0.0123453	0.00980702	0.0501049	0.0479897	0.0514965	0.0539849	0.001	0.000607012	0.0332734	0.0787314	0.017682	0.059008	0.0138648	0.0176919
GO:0042060	wound healing	26	0.621668	0.00475709	0.0438282	0.00600056	0.0115781	0.000225167	0.0195723	0.00551146	0.00580677	0.10793	0.0954768	0.0660705	0.0585802	0	0.00224016	0.035519	0.0621534	0.0254549	0.0539511	0.0169716	0.0296479
GO:0044270	nitrogen compound catabolism	26	0.849628	0.000633753	0.11778	2.66436e-06	0.133144	0.00117064	0.0413088	0.00737531	0.0060941	0.0487022	0.0482992	0.0535625	0.0530468	0.0008	0.000578859	0.0217166	0.0753674	0.0554062	0.0897933	0.011463	0.0293319
GO:0045137	development of primary sexual characteristics	26	0.767801	0.00383774	0.091853	0.00354031	0.100079	6.64564e-05	0.0217605	0.0579858	0.010073	0.0897002	0.0906745	0.0576367	0.0653352	0	0.000788116	0.0295607	0.0766598	0.0574167	0.060017	0.0117532	0.0354277
GO:0048637	skeletal muscle development	26	0.580834	0.00221985	0.117796	0.00167638	0.129346	0.0020879	0.0243551	0.00899144	0.00541705	0.0278071	0.0258332	0.0376647	0.0349195	0	0.00125472	0.0340608	0.0854935	0.0222552	0.0390417	0.0145421	0.0184579
GO:0048729	tissue morphogenesis	26	0.632373	0.0045669	0.112226	0.00436692	0.120747	0.000287028	0.0262542	0.0151233	0.0165029	0.0278359	0.0271682	0.0366768	0.0366056	-0.00048	0.00173345	0.0272637	0.0704858	0.0274136	0.0624979	0.00943074	0.0160814
GO:0048741	skeletal muscle fiber development	26	0.564839	0.002207	0.123429	0.00161275	0.137797	0.00064232	0.0209294	0.00648551	0.00516475	0.0236138	0.0221619	0.0405469	0.0380095	0	0.00158323	0.0387446	0.0931079	0.0190188	0.0405942	0.0150317	0.0245141
GO:0048747	muscle fiber development	26	0.531918	0.0038129	0.139504	0.00258643	0.151247	0.000352557	0.0189489	0.00657803	0.00556831	0.0302846	0.0287427	0.0419062	0.0403207	0	0.000858592	0.0299418	0.0988346	0.0296594	0.0414857	0.0145688	0.0185456
GO:0006163	purine nucleotide metabolism	27	0.792389	0.0018391	0.124525	0.000176288	0.140735	6.51203e-05	0.0207297	0.0109716	0.0122633	0.0841816	0.101258	0.0711769	0.0740776	0.0008	0.000678629	0.0268534	0.0560175	0.031621	0.0332047	0.019943	0.0181795
GO:0006418	tRNA aminoacylation for protein translation	27	0.88863	0.0906972	0.11001	0.0183411	0.129518	0.0152293	0.0457627	0.0211145	0.0208052	0.159904	0.145165	0.195871	0.183077	0.0016	0.00112691	0.392989	0.254569	0.410246	0.172427	0.0221746	0.0325522
GO:0006497	protein amino acid lipidation	27	0.766578	0.00175825	0.116598	0.00100689	0.131331	0.000131922	0.0174214	0.0078383	0.00849574	0.060064	0.0577188	0.0648923	0.0630618	0	0.00144284	0.0283701	0.0791163	0.0489219	0.0546696	0.0258452	0.0311693
GO:0006865	amino acid transport	27	0.805319	0.00106825	0.125594	0.00392712	0.133202	8.03249e-05	0.0280798	0.00733024	0.0150712	0.0441735	0.0443314	0.0431136	0.0474202	0	0.00196949	0.0293908	0.0805715	0.035627	0.0361328	0.020372	0.0147211
GO:0006887	exocytosis	27	0.553292	0.00293721	0.105955	0.00197586	0.126471	0.000179126	0.0306732	0.0145582	0.013871	0.0925573	0.0974371	0.0712504	0.071854	0	0.00327503	0.0267822	0.0771099	0.033523	0.0934488	0.0165228	0.0229056
GO:0009581	detection of external stimulus	27	0.629221	0.00785336	0.119188	0.0112213	0.131927	1.13643e-06	0.0279373	0.0184246	0.0168659	0.0477726	0.0481743	0.0481799	0.0523406	0.0008	0.00114253	0.0253616	0.0458087	0.00776576	0.0642493	0.0300682	0.03604
GO:0009967	positive regulation of signal transduction	27	0.47512	0.00393617	0.0422309	0.00994179	0.0190323	0.0008531	0.0179435	0.00764856	0.00715542	0.0450527	0.0410553	0.0519738	0.0479105	0.0002	0.000702815	0.0238364	0.0363255	0.0487082	0.0553628	0.0112889	0.0184522
GO:0016055	Wnt receptor signaling pathway	27	0.522286	0.00847693	0.121132	0.00218705	0.136848	0.000622614	0.015442	0.00755306	0.00761941	0.058909	0.0561153	0.0550793	0.0507714	0.000178539	0.00311764	0.0227614	0.043894	0.0590298	0.0698508	0.0275575	0.0203534
GO:0030323	respiratory tube development	27	0.660969	0.0068813	0.110096	0.00659558	0.13223	0.00085587	0.0262289	0.0106367	0.0080987	0.0426734	0.0407405	0.0464862	0.0506588	0.0014	0.000677145	0.0355126	0.0736041	0.0224497	0.0647825	0.0148541	0.0188097
GO:0035282	segmentation	27	0.471877	0.0100928	0.116901	0.00709742	0.131413	0.000382351	0.0312698	0.0212545	0.0105507	0.0277979	0.0256208	0.046484	0.0462614	-0.000177778	0.00139577	0.0331538	0.0589233	0.0223998	0.0483906	0.0208297	0.019074
GO:0043038	amino acid activation	27	0.826335	0.039723	0.115918	0.00322526	0.137803	0.00974552	0.0464011	0.0232766	0.0233671	0.229428	0.207503	0.284618	0.272177	0	0.00164506	0.410412	0.301554	0.419185	0.204146	0.0188468	0.0360463
GO:0043039	tRNA aminoacylation	27	0.780398	0.0500051	0.106869	0.0293216	0.127862	0.00665161	0.0499837	0.0189693	0.019776	0.226079	0.218885	0.254221	0.251074	0.0008	0.000889775	0.376394	0.27478	0.390421	0.190748	0.0242581	0.0407575
GO:0050870	positive regulation of T cell activation	27	0.917467	0.00745325	0.130833	0.00272842	0.14553	0.000606206	0.0590314	0.0867489	0.0128516	0.110075	0.0982819	0.0902875	0.074631	0	0.00118533	0.0200661	0.179086	0.0266914	0.0513035	0.00775345	0.0249844
GO:0006606	protein import into nucleus	28	0.669327	0.00572404	0.122013	0.00295934	0.13342	0.000275562	0.022938	0.00587548	0.00690174	0.0593361	0.0629589	0.0443668	0.0479877	0.0012	0.000668484	0.0243891	0.0481823	0.0217707	0.0326663	0.0155584	0.0218396
GO:0007067	mitosis	28	0.73844	0.00258385	0.122028	0.00155238	0.133993	0.000218074	0.0170797	0.00942813	0.00876776	0.0308398	0.0323619	0.0365509	0.0390686	0	0.00217902	0.0224133	0.0823873	0.0266557	0.0407935	0.0091804	0.0260673
GO:0007179	transforming growth factor beta receptor signaling pathway	28	0.577409	0.00240512	0.0883254	0.00240464	0.117453	0.000585875	0.0238137	0.0104257	0.0105918	0.0475195	0.0477059	0.0801508	0.0714142	0.0002	0.000567104	0.0313458	0.0652259	0.0282854	0.0569601	0.0104129	0.0210613
GO:0007254	JNK cascade	28	0.604759	0.00868551	0.122815	0.0192167	0.140598	0.000165846	0.017666	0.00811475	0.00703575	0.0456091	0.0439136	0.0453855	0.0439696	0.0008205	0.000498412	0.0367805	0.0718581	0.0446679	0.0729636	0.0137201	0.0179595
GO:0017038	protein import	28	0.672945	0.00634139	0.130858	0.00416798	0.145159	0.000272076	0.0175561	0.00439789	0.00451515	0.056862	0.0618728	0.0494613	0.0525885	0.0006	0.000315763	0.0232395	0.0497271	0.0233184	0.036603	0.0142144	0.0193027
GO:0042158	lipoprotein biosynthesis	28	0.721302	0.00129475	0.1336	0.00089274	0.141976	0.00015012	0.0206698	0.00723862	0.00783938	0.0480515	0.0446415	0.0628525	0.0579993	0	0.0017027	0.0289071	0.0744515	0.0487287	0.0631592	0.0235193	0.0338461
GO:0046467	membrane lipid biosynthesis	28	0.638431	0.000510328	0.117781	0.00102818	0.12582	0.000584513	0.0280442	0.00444424	0.00453065	0.0355994	0.0374067	0.0318289	0.0338067	0	0.00252115	0.0236833	0.0738308	0.0311048	0.0398728	0.012191	0.0115802
GO:0048592	eye morphogenesis	28	0.471254	0.00567178	0.117475	0.00491907	0.124689	0.00114878	0.0310941	0.0135788	0.0107029	0.0462168	0.0455165	0.0393792	0.0371002	0.000805097	0.000556641	0.029145	0.0649639	0.0263245	0.0391227	0.0200157	0.0192928
GO:0050670	regulation of lymphocyte proliferation	28	0.85533	0.00333407	0.125009	0.00135581	0.134613	0.000439008	0.0497012	0.0267027	0.0112333	0.103061	0.0845332	0.0835609	0.0794812	0	0.00211854	0.0176101	0.0956062	0.0428377	0.11246	0.0124532	0.0360794
GO:0051050	positive regulation of transport	28	0.687436	0.00193308	0.120926	0.00340483	0.130028	0.000158574	0.0227403	0.0124556	0.010772	0.0431142	0.0401148	0.026353	0.0310831	0	0.00227571	0.0352457	0.0768567	0.027563	0.0472939	0.0122121	0.0180306
GO:0051170	nuclear import	28	0.608219	0.0064497	0.113863	0.00245601	0.121097	0.000322329	0.021756	0.0066871	0.00695412	0.0510692	0.0560058	0.0436204	0.0463538	0.0004	0.00108428	0.023736	0.0498436	0.0226033	0.0359862	0.0138961	0.01919
GO:0000087	M phase of mitotic cell cycle	29	0.73801	0.00312559	0.120101	0.00152659	0.127191	0.000305086	0.0208976	0.00897007	0.00865407	0.0338751	0.0356664	0.0374186	0.0401875	0	0.00164133	0.0251304	0.0807431	0.0284015	0.0423301	0.00795015	0.0276246
GO:0000187	activation of MAPK activity	29	0.613654	0.00354027	0.1098	0.00558486	0.127023	0.00050323	0.0188121	0.00549129	0.00485872	0.0259739	0.0256765	0.0327948	0.035662	0.0008	0.00120459	0.0233836	0.0557161	0.0289244	0.0376893	0.0141122	0.0181749
GO:0001841	neural tube formation	29	0.509768	0.00659824	0.1025	0.0110277	0.109791	0.00026241	0.0296992	0.0112028	0.00659621	0.0394588	0.0408308	0.0467387	0.0463026	0.0008	0.00276925	0.0212733	0.0691725	0.0326115	0.0503609	0.0252019	0.0297448
GO:0001932	regulation of protein amino acid phosphorylation	29	0.651726	0.00957186	0.113131	0.0024474	0.129346	0.000718583	0.0289936	0.00595354	0.00748801	0.035177	0.0368232	0.0423063	0.0491815	0.0018	0.00102057	0.0440448	0.0707734	0.0350822	0.0368595	0.0112297	0.0230937
GO:0006521	regulation of amino acid metabolism	29	0.642359	0.00831616	0.113616	0.00243732	0.128865	0.000587823	0.0272051	0.00625722	0.00787682	0.0412273	0.0407031	0.0506808	0.0547012	0.0002	0.000872919	0.0346853	0.0712155	0.0409122	0.0581447	0.0136758	0.0180535
GO:0006814	sodium ion transport	29	0.758063	0.00102275	0.127067	0.00530266	0.140452	0.000484793	0.0193549	0.0133013	0.0101404	0.16874	0.158949	0.0933295	0.099097	0	0.00264512	0.0290597	0.0680962	0.0421221	0.0535929	0.0192962	0.0304351
GO:0009968	negative regulation of signal transduction	29	0.550548	0.00916318	0.107561	0.00820997	0.123378	0.00076655	0.0130043	0.00552498	0.00526337	0.033223	0.0330868	0.0379508	0.0412431	0	0.00075741	0.0244212	0.0517269	0.0268516	0.0501113	0.0215401	0.0194625
GO:0016044	membrane organization and biogenesis	29	0.540923	0.00305517	0.126272	0.00241795	0.129179	0.000798286	0.0176384	0.00570766	0.00594092	0.0297465	0.0285746	0.03117	0.0325734	0.0002	0.000621706	0.0220887	0.0450085	0.0310362	0.0456959	0.0184715	0.015798
GO:0030334	regulation of cell migration	29	0.637589	0.00456856	0.0872418	0.0122	0.101894	0.000387134	0.0208269	0.00679586	0.00649782	0.0286858	0.0276184	0.0315992	0.0328341	0	0.00124004	0.0161949	0.0451269	0.0174172	0.0441808	0.0112972	0.0197036
GO:0031098	stress-activated protein kinase signaling pathway	29	0.55093	0.00867608	0.102904	0.0179157	0.120821	5.37955e-05	0.0167678	0.00952664	0.0096685	0.0350663	0.0343436	0.0430948	0.0428794	0.0002405	0.000859209	0.0323522	0.0584474	0.0348585	0.0640043	0.0115486	0.0152627
GO:0042157	lipoprotein metabolism	29	0.724401	0.00152938	0.110479	0.00151601	0.118511	0.00103572	0.0185508	0.00944464	0.00940405	0.0501569	0.0517803	0.0499935	0.0478835	0	0.00169591	0.0328728	0.0825323	0.0435208	0.0589113	0.0238151	0.0333874
GO:0043406	positive regulation of MAPK activity	29	0.535365	0.00365267	0.105248	0.00466452	0.113799	0.000686423	0.0220441	0.00508458	0.00436032	0.0213928	0.0213587	0.0282431	0.0306513	0.0016	0.00136781	0.0202208	0.0478381	0.0273097	0.0354823	0.012123	0.022187
GO:0051188	cofactor biosynthesis	29	0.83362	0.000875115	0.139231	0.00130009	0.145019	6.53455e-05	0.0240117	0.0109555	0.00795732	0.0837726	0.0988665	0.109336	0.100306	0	0.00139213	0.0177081	0.0479688	0.018308	0.0565966	0.0169581	0.0174902
GO:0051241	negative regulation of organismal physiological process	29	0.693273	0.00194935	0.0659423	0.012624	0.0603807	0.000502487	0.0167465	0.0205219	0.00974897	0.0611352	0.0553564	0.0548325	0.0588699	0.004	0.000780488	0.022104	0.0441411	0.0241197	0.0595307	0.0134329	0.0218257
GO:0001838	embryonic epithelial tube formation	30	0.455256	0.00949588	0.110561	0.00617455	0.116752	0.000942993	0.0204569	0.00932706	0.00581375	0.0471707	0.048042	0.0469222	0.0472485	0.0008	0.0013092	0.0242569	0.0678016	0.0362921	0.0502424	0.0227719	0.0286108
GO:0001839	neural plate morphogenesis	30	0.492041	0.0075774	0.127129	0.00994785	0.138477	0.000205027	0.0239034	0.0118764	0.00689815	0.0441312	0.0453496	0.0488866	0.047632	0	0.00117843	0.0195345	0.067478	0.0297291	0.0523462	0.0311578	0.0293303
GO:0006800	oxygen and reactive oxygen species metabolism	30	0.658022	0.00399842	0.12705	0.000835139	0.137248	-0.000283621	0.0206355	0.0050179	0.00553763	0.0212191	0.0213106	0.0254146	0.0299275	0.0016	0.000884353	0.0225054	0.0550885	0.0305716	0.0387616	0.016494	0.017705
GO:0006818	hydrogen transport	30	0.722746	0.00139266	0.123666	0.00755277	0.129089	9.4157e-05	0.0283653	0.0124288	0.0104035	0.0362734	0.038286	0.0548136	0.0523701	1.38778e-18	0.00155656	0.03998	0.0654659	0.0309846	0.065652	0.0177677	0.0203671
GO:0006874	calcium ion homeostasis	30	0.554308	0.00720517	0.0292131	0.00696815	0.00794379	0.000803959	0.0243504	0.00875261	0.00942364	0.0303375	0.0297384	0.0347843	0.0352585	6.61157e-06	0.00287669	0.0248514	0.050192	0.0294127	0.0512003	0.0147686	0.0175195
GO:0007015	actin filament organization	30	0.57571	0.00460052	0.126242	0.00307125	0.127962	0.000375131	0.0138228	0.0078266	0.00777005	0.0456143	0.0457115	0.0454539	0.0467646	0	0.00320234	0.0268321	0.0485949	0.0276393	0.0413055	0.01209	0.0134752
GO:0007018	microtubule-based movement	30	0.625285	0.00223401	0.118795	0.00167279	0.128069	0.0011727	0.0264823	0.0098068	0.0071162	0.0352863	0.0357159	0.0469907	0.0471916	0	0.00176233	0.0291832	0.0548911	0.028205	0.0462075	0.0126192	0.0138368
GO:0007188	G-protein signaling, coupled to cAMP nucleotide second messenger	30	0.891816	0.0830752	0.0347781	0.119608	0.0146598	2.37438e-05	0.0310786	0.00868126	0.00729619	0.11395	0.100792	0.0883012	0.0778841	0.0032	0.00155139	0.01758	0.053894	0.038873	0.0288196	0.0121945	0.0197953
GO:0007601	visual perception	30	0.683987	0.00379321	0.113464	0.0070711	0.117849	0.000301387	0.0303784	0.0352124	0.0133541	0.0530668	0.0476566	0.0392469	0.0426565	0.000162	0.00152909	0.0187844	0.0755876	0.0207746	0.0874035	0.0109576	0.0285636
GO:0008380	RNA splicing	30	0.788886	0.00164605	0.138265	0.00107036	0.148678	0.000188894	0.0214029	0.015166	0.016029	0.0434075	0.038659	0.049937	0.0436468	0	0.00181314	0.0199509	0.0509168	0.0361584	0.054033	0.00987058	0.015229
GO:0008643	carbohydrate transport	30	0.473364	0.0048417	0.106481	0.00957657	0.108147	0.00133313	0.0183093	0.00451813	0.00545635	0.0258162	0.0247985	0.0281273	0.0342572	2.46914e-06	0.00159313	0.0174603	0.0455359	0.0277631	0.0486743	0.013239	0.0150913
GO:0009582	detection of abiotic stimulus	30	0.734379	0.00914538	0.12108	0.0132995	0.129169	0.000351699	0.026284	0.0239431	0.0162699	0.0655767	0.0648878	0.0576547	0.0632689	0.00150625	0.000330594	0.0492572	0.0584472	0.0101505	0.0606114	0.0309619	0.0310023
GO:0030031	cell projection biogenesis	30	0.564808	0.00149917	0.129929	0.000474607	0.144959	0.000734801	0.0129961	0.01093	0.00719603	0.0281985	0.0278679	0.0311746	0.0286853	1.25e-05	0.00225843	0.0212468	0.0499673	0.0275858	0.0478676	0.0218894	0.0209765
GO:0031497	chromatin assembly	30	0.772667	0.0017189	0.120615	0.00182134	0.125948	0.000393089	0.0277321	0.0213533	0.0196285	0.118641	0.121377	0.0930809	0.111992	0	0.00239828	0.0205024	0.0469575	0.0425094	0.110291	0.0210107	0.0226968
GO:0045727	positive regulation of protein biosynthesis	30	0.579183	0.00748815	0.124594	0.00256236	0.134845	0.000150411	0.0246152	0.027942	0.0122	0.0527339	0.0497569	0.0448473	0.0442981	0.000115193	0.000860574	0.0235233	0.120273	0.0460752	0.0655321	0.00892134	0.0284471
GO:0048754	branching morphogenesis of a tube	30	0.655311	0.00851109	0.0969703	0.012183	0.105243	0.00140603	0.0315576	0.0173608	0.0166958	0.0522075	0.0561974	0.0516571	0.0503173	0.0006	5.96783e-05	0.0373745	0.0940078	0.0309036	0.0719932	0.0133949	0.0256963
GO:0050953	sensory perception of light stimulus	30	0.69261	0.00294375	0.109674	0.00754241	0.119494	0.00114822	0.0322676	0.0381882	0.0110068	0.0510341	0.047481	0.0392855	0.0424969	0	0.00199856	0.0190387	0.0713643	0.0119136	0.0932337	0.0138	0.0303175
GO:0051336	regulation of hydrolase activity	30	0.493676	0.00204157	0.115337	0.00207529	0.126842	0.000158686	0.0235282	0.00679823	0.00586123	0.0682758	0.0679747	0.0440272	0.0449569	0.0018	0.000392294	0.018329	0.0474586	0.0325406	0.0476571	0.0176731	0.0143655
GO:0001763	morphogenesis of a branching structure	31	0.66402	0.00714657	0.109911	0.0158385	0.118563	0.000351169	0.0258528	0.0214439	0.0202476	0.0619037	0.0655001	0.0624331	0.0580306	0.0002	0.000308409	0.0374461	0.0948945	0.0274262	0.0691719	0.0125062	0.0221064
GO:0006006	glucose metabolism	31	0.64736	0.012356	0.0787231	0.0258076	0.0814745	0.000197983	0.0198552	0.00785343	0.0105891	0.0311483	0.031149	0.0287076	0.0322645	0.000228258	0.000927417	0.0200275	0.0649192	0.0242753	0.0518623	0.0112625	0.0194267
GO:0007126	meiosis	31	0.71104	0.00302403	0.0991363	0.0010393	0.11852	-0.000228168	0.0213094	0.00855606	0.00728751	0.0301203	0.0317195	0.0540807	0.055855	0.000384	0.00358047	0.037888	0.0790363	0.0484767	0.0498226	0.0188708	0.0227644
GO:0008632	apoptotic program	31	0.546101	0.0034756	0.106433	0.00412321	0.118149	0.000239093	0.0310111	0.00739435	0.00691749	0.0228838	0.0228606	0.0274317	0.0302095	0.0016	0.00137666	0.0228343	0.050225	0.0352158	0.0398563	0.0123404	0.0113623
GO:0019220	regulation of phosphate metabolism	31	0.625905	0.00746625	0.103166	0.00208214	0.118361	0.000440011	0.0290109	0.00569928	0.00746269	0.0436493	0.0433885	0.043647	0.0474464	0.0016	0.00136268	0.031336	0.0560557	0.0428722	0.0544306	0.0114116	0.0175653
GO:0030030	cell projection organization and biogenesis	31	0.527632	0.00197402	0.121334	0.000742801	0.141053	0.000180154	0.0182016	0.0109484	0.00779489	0.0257299	0.0250208	0.0282429	0.0261351	2.5e-05	0.00144383	0.0239229	0.0547128	0.0270159	0.0479814	0.0218258	0.0236788
GO:0042325	regulation of phosphorylation	31	0.637546	0.0085443	0.120488	0.00242466	0.136006	0.000612919	0.0351314	0.00562846	0.00774003	0.0415492	0.0422775	0.0451842	0.0513619	0.0012	0.000413062	0.0287238	0.0450272	0.04387	0.0570304	0.0133197	0.0180762
GO:0046483	heterocycle metabolism	31	0.785323	0.00240641	0.0935815	0.001932	0.10994	0.000747031	0.0160805	0.00990869	0.00936417	0.0240662	0.0239692	0.0505222	0.0486443	0	0.00249664	0.0178711	0.0447978	0.0161182	0.0663797	0.0125997	0.0231357
GO:0051174	regulation of phosphorus metabolism	31	0.571835	0.00841097	0.109376	0.00319952	0.122511	0.000677012	0.0320018	0.00476237	0.00644278	0.0426266	0.0420708	0.0400119	0.0461321	0.0022	0.000733514	0.0328745	0.0647699	0.053198	0.0557037	0.0133332	0.0163835
GO:0051270	regulation of cell motility	31	0.57546	0.00632531	0.101899	0.0144924	0.111174	5.92602e-05	0.0194782	0.00417428	0.00507473	0.0280766	0.0272785	0.0341757	0.0344715	0	0.00211535	0.0199756	0.0449643	0.0149055	0.0432807	0.0126451	0.018389
GO:0051321	meiotic cell cycle	31	0.694912	0.00247959	0.0960064	0.00156218	0.110387	0.00028567	0.0267689	0.00810077	0.00866804	0.0244902	0.0260494	0.0492319	0.0494926	0.000434889	0.00245981	0.0329028	0.0760452	0.0453866	0.0487176	0.0173359	0.0262032
GO:0051327	M phase of meiotic cell cycle	31	0.683189	0.00218857	0.100101	0.000946202	0.112081	0.000328464	0.0222603	0.00753913	0.00773459	0.0322003	0.0334714	0.0521051	0.0536517	0.0002	0.00129397	0.0398314	0.0842726	0.043202	0.0523716	0.0163701	0.0175427
GO:0000226	microtubule cytoskeleton organization and biogenesis	32	0.748921	0.00462107	0.121852	0.000703746	0.130177	0.00243956	0.0145433	0.0133363	0.00729484	0.052898	0.0531387	0.0438044	0.0442106	0.0001125	0.00135054	0.0198779	0.0422809	0.0622211	0.048135	0.0172148	0.0179744
GO:0006457	protein folding	32	0.663526	0.00151786	0.115519	0.000504094	0.123365	0.000110599	0.0162084	0.0101026	0.00664398	0.019282	0.0192596	0.0257218	0.024926	0	0.00138099	0.0253664	0.0580889	0.0278971	0.0536702	0.0111824	0.0189305
GO:0009891	positive regulation of biosynthesis	32	0.493627	0.00608091	0.118452	0.00376276	0.124185	0.000113166	0.0192538	0.0132134	0.00769731	0.0277474	0.0296478	0.0287439	0.0353434	5.55556e-06	0.000243108	0.0209511	0.0945199	0.0291024	0.0651935	0.00907294	0.0295931
GO:0015698	inorganic anion transport	32	0.757152	0.00322816	0.0296371	0.00230571	0.0127081	1.14975e-05	0.0296705	0.00944863	0.00817443	0.113386	0.102812	0.0636442	0.0707132	0	0.00273764	0.0293838	0.0626184	0.062941	0.0557385	0.0164679	0.0237367
GO:0016064	humoral defense mechanism (sensu Vertebrata)	32	0.696158	0.00322661	0.108673	0.00325721	0.127187	6.15778e-05	0.0227005	0.017202	0.0101961	0.107444	0.0886102	0.0514037	0.0519665	0.0008	0.00062419	0.0243575	0.086907	0.0396316	0.0701058	0.00839924	0.0250346
GO:0016066	cellular defense response (sensu Vertebrata)	32	0.779107	0.00475488	0.118179	0.0028237	0.125596	0.000349542	0.0177966	0.018442	0.00881607	0.0943963	0.0786522	0.0637558	0.0575874	0.0008	0.000443988	0.0174461	0.0682276	0.0435925	0.0962872	0.00880808	0.0277587
GO:0031328	positive regulation of cellular biosynthesis	32	0.512132	0.00583608	0.115249	0.00294085	0.124728	0.000107032	0.0198773	0.0144381	0.00880233	0.0223781	0.0248751	0.0276983	0.0321619	0.000427778	0.000439462	0.0204091	0.077252	0.0293929	0.0649377	0.0119844	0.029735
GO:0040012	regulation of locomotion	32	0.520274	0.0056817	0.0640175	0.0135526	0.0621801	0.000402988	0.0299772	0.00527448	0.00586135	0.033826	0.0322235	0.0381202	0.0385766	0	0.00128439	0.0185454	0.040845	0.0170185	0.0443223	0.0117208	0.0211144
GO:0042035	regulation of cytokine biosynthesis	32	0.617393	0.00866347	0.129901	0.00680597	0.135671	0.000173457	0.0245775	0.0356141	0.00879707	0.0397031	0.0362872	0.0331576	0.0307459	0.0006125	0.000677303	0.0200251	0.110662	0.0320694	0.0669796	0.00882126	0.0252789
GO:0006935	chemotaxis	33	0.746059	0.0154406	0.0482959	0.0291791	0.0226913	0.000524381	0.017272	0.0184059	0.0115426	0.101057	0.0791309	0.0629005	0.0474677	0.0022	0.00040099	0.0129511	0.082681	0.0468287	0.0451011	0.00865215	0.0186704
GO:0007028	cytoplasm organization and biogenesis	33	0.556608	0.00270494	0.117209	0.00207516	0.126103	0.000471441	0.0191383	0.00731214	0.00720519	0.0319717	0.0336239	0.0337087	0.0346429	1.38778e-18	0.00157449	0.0214261	0.0581548	0.0242761	0.0594861	0.0126328	0.0173987
GO:0007187	G-protein signaling, coupled to cyclic nucleotide second messenger	33	0.719911	0.0404623	0.037535	0.038296	0.0113197	6.58574e-05	0.03238	0.00655976	0.00573247	0.121111	0.10402	0.072445	0.0664051	0.0016	0.00108164	0.0194208	0.05287	0.0306782	0.0232598	0.0135561	0.0185907
GO:0007369	gastrulation	33	0.571301	0.00574512	0.102124	0.00442791	0.114996	0.00112404	0.0178785	0.0354939	0.0118169	0.0553926	0.0543285	0.0534372	0.0515151	0.001	0.000656261	0.0185743	0.0604465	0.0387164	0.0561971	0.0184086	0.0235783
GO:0009416	response to light stimulus	33	0.731403	0.00713183	0.0841893	0.018151	0.0833347	0.000748905	0.021633	0.0114705	0.0103419	0.0563072	0.0592521	0.0546808	0.0570151	0.0008	0.000266696	0.0351673	0.0649222	0.00943776	0.0570208	0.0157173	0.0152826
GO:0016051	carbohydrate biosynthesis	33	0.740345	0.00356556	0.106407	0.000996939	0.123551	0.000790231	0.0240912	0.00627467	0.00590499	0.0208318	0.0206871	0.027253	0.0264289	0	0.0017957	0.0279155	0.0433441	0.0213618	0.0332067	0.0092685	0.0161909
GO:0016485	protein processing	33	0.760632	0.00271574	0.118031	0.00531053	0.136355	0.00113708	0.0193718	0.00728417	0.00889486	0.0346361	0.0336561	0.0406545	0.040294	0.004	0.000880747	0.0388929	0.0565043	0.0311571	0.0385247	0.0140074	0.0164576
GO:0019933	cAMP-mediated signaling	33	0.750595	0.0493298	0.0306448	0.0750332	0.0149563	5.29523e-06	0.0311065	0.0136076	0.00817814	0.10593	0.0970564	0.0778663	0.0669382	0	0.000747761	0.0191271	0.0454087	0.049304	0.0369951	0.010963	0.0258067
GO:0042330	taxis	33	0.756925	0.0144225	0.0394839	0.0207259	0.0103621	0.000338676	0.0174761	0.0203411	0.011911	0.0888584	0.0699043	0.0665282	0.0467786	0.0004	0.0006369	0.0107496	0.0848156	0.039676	0.0472031	0.0100179	0.0216378
GO:0048609	reproductive organismal physiological process	33	0.540577	0.0100171	0.0809516	0.00430503	0.0887449	8.52715e-05	0.0217615	0.0221942	0.0069258	0.0350967	0.0360435	0.0323859	0.0350809	0.000140265	0.00202604	0.021914	0.0525178	0.0284937	0.0394735	0.0138914	0.0176133
GO:0050876	reproductive physiological process	33	0.606758	0.0100056	0.0809871	0.00515482	0.0899771	0.000270285	0.0194651	0.0178263	0.00741899	0.0326192	0.0330845	0.0315001	0.0343925	0.0008	0.00300418	0.0243895	0.0611609	0.0332853	0.0370263	0.0103192	0.0143507
GO:0001747	eye development (sensu Mammalia)	34	0.762558	0.0115419	0.106415	0.00627255	0.130631	7.52029e-05	0.0227296	0.0204247	0.012414	0.11062	0.118996	0.0857975	0.0800996	-0.000594101	0.0011566	0.0249991	0.0689618	0.0153847	0.0474624	0.0217209	0.0226662
GO:0001822	kidney development	34	0.646003	0.00570399	0.0571971	0.00652552	0.0480188	6.09725e-05	0.0134391	0.0109341	0.00785887	0.101693	0.101717	0.0708701	0.0640449	0.0002	0.000709954	0.0307527	0.0600708	0.0369415	0.0478922	0.0148662	0.0169341
GO:0006260	DNA replication	34	0.781567	0.0022091	0.131349	0.000360958	0.14086	0.000371776	0.0299515	0.00932769	0.00825808	0.0307485	0.034332	0.0369993	0.0381489	9.66327e-06	0.00301397	0.0255193	0.088014	0.0446535	0.0573871	0.011639	0.0363929
GO:0006790	sulfur metabolism	34	0.843182	0.0001209	0.125835	1.0476e-05	0.134589	5.94619e-05	0.0323893	0.00472639	0.00484359	0.0498231	0.046412	0.0474602	0.0480018	0	0.00132082	0.0211683	0.0668039	0.0356515	0.0616417	0.00834316	0.0273366
GO:0007548	sex differentiation	34	0.659292	0.00315922	0.108358	0.00349386	0.107902	0.000182183	0.0162574	0.028385	0.00667697	0.107565	0.103554	0.050478	0.0523426	0.0002	0.000635629	0.0321381	0.0570566	0.0318381	0.0472831	0.00783356	0.0238267
GO:0042098	T cell proliferation	34	0.755669	0.00841327	0.110256	0.0032407	0.116112	0.000494938	0.0416601	0.0427226	0.00937606	0.0711231	0.0630604	0.0721369	0.0670646	0	0.00139707	0.0130405	0.117083	0.0267042	0.063688	0.0083772	0.0323336
GO:0042445	hormone metabolism	34	0.653689	0.00274611	0.0820191	0.00722657	0.0840916	0.000525443	0.0194081	0.0134497	0.0104091	0.0380851	0.0366016	0.0317412	0.0372482	0	0.000648117	0.0280299	0.0540337	0.0182355	0.0630835	0.0131779	0.0208973
GO:0051325	interphase	34	0.606661	0.00412049	0.0488618	0.0055552	0.0266668	0.00029544	0.0111649	0.00887361	0.00809692	0.0434691	0.0456549	0.0418475	0.042847	0	0.000549054	0.0231551	0.0491144	0.026639	0.0491805	0.0172155	0.0191157
GO:0051329	interphase of mitotic cell cycle	34	0.623647	0.00522235	0.041316	0.00482431	0.0274405	0.000107041	0.015112	0.00801761	0.00714597	0.0334857	0.0348238	0.0397225	0.0408914	0.0006	0.000830007	0.0192822	0.0487047	0.0264067	0.0454712	0.0170824	0.0186531
GO:0051606	detection of stimulus	34	0.711605	0.00820657	0.115587	0.0123343	0.11766	2.60379e-05	0.0246444	0.0168443	0.0136811	0.0331667	0.0330839	0.0452869	0.049409	-4.19753e-05	0.000340158	0.0266032	0.0451432	0.00794159	0.0601716	0.0204117	0.031742
GO:0001817	regulation of cytokine production	35	0.478733	0.00592409	0.097284	0.00834575	0.104687	-4.02505e-06	0.0173676	0.0299977	0.0073712	0.0318235	0.0315642	0.0343282	0.0340447	0.000325	0.00105326	0.0188757	0.113755	0.0350966	0.0620155	0.00663743	0.025827
GO:0006414	translational elongation	35	0.733541	6.26563e-05	0.129231	9.27869e-05	0.139624	0.000305806	0.0291023	0.0482	0.0172157	0.152078	0.149562	0.100199	0.0984524	0.000488889	0.00133678	0.0602781	0.209945	0.0600378	0.0604769	0.0269297	0.0290456
GO:0006486	protein amino acid glycosylation	35	0.787981	0.00130784	0.117138	0.000408524	0.132669	0.000507706	0.027701	0.00676109	0.00778267	0.050471	0.0513325	0.0432395	0.042948	0	0.00157287	0.0312514	0.0658175	0.0364755	0.0537196	0.0140299	0.0157882
GO:0007156	homophilic cell adhesion	35	0.900658	0.00367694	0.0946098	0.000495152	0.108428	0	0.0333109	0.0247227	0.0194283	0.173416	0.144465	0.169973	0.118795	0	0.00159733	0.0415702	0.0887143	0.223355	0.0607971	0.0174553	0.0471858
GO:0008015	circulation	35	0.710514	0.0174035	0.0324615	0.0110363	0.00894611	-0.00010882	0.020474	0.0138814	0.00621327	0.115407	0.110968	0.107553	0.096472	7.8773e-05	0.000936947	0.0207529	0.0482663	0.0204185	0.0537208	0.0129182	0.0293949
GO:0016568	chromatin modification	35	0.719001	0.00307903	0.128397	0.000994419	0.133498	3.9832e-05	0.0257639	0.00894887	0.00640196	0.0173726	0.0178927	0.0317549	0.0368331	0	0.00174863	0.0161943	0.0391444	0.0428875	0.0512389	0.0078696	0.0174056
GO:0030705	cytoskeleton-dependent intracellular transport	35	0.613715	0.00510464	0.129041	0.00195445	0.139158	0.00146269	0.0182513	0.0106721	0.00724961	0.030641	0.031107	0.0354418	0.0356452	0	0.00150933	0.0318894	0.0560909	0.0270652	0.0387236	0.0117181	0.0120063
GO:0043010	eye development (sensu Vertebrata)	35	0.702835	0.0102185	0.0796413	0.00648266	0.104986	8.93241e-06	0.021651	0.0210366	0.0115968	0.0965743	0.104411	0.0746966	0.0701155	0.000747571	0.000859872	0.0256034	0.0664033	0.0134496	0.049275	0.0244673	0.0255581
GO:0043413	biopolymer glycosylation	35	0.817293	0.000966221	0.123822	0.000173831	0.131026	5.37075e-06	0.0234231	0.0073062	0.0063774	0.0414969	0.0417918	0.0443787	0.0455736	0.0008	0.0009791	0.0263037	0.0574999	0.0393575	0.0525529	0.0135434	0.0137812
GO:0050867	positive regulation of cell activation	35	0.776902	0.006622	0.135304	0.00270499	0.147952	0.000322441	0.0398515	0.0432952	0.0107988	0.0492547	0.0480137	0.0434935	0.0667073	-8.67362e-19	0.0015978	0.0206433	0.0851104	0.039447	0.061105	0.00866142	0.0222525
GO:0051251	positive regulation of lymphocyte activation	35	0.825631	0.00521403	0.127879	0.00252161	0.137098	0.000556304	0.0407541	0.0390098	0.00670664	0.0524048	0.0483048	0.0513175	0.0606114	-8.67362e-19	0.00111364	0.021478	0.0863698	0.0401256	0.057505	0.00869939	0.024471
GO:0001701	embryonic development (sensu Mammalia)	36	0.572671	0.00426064	0.10671	0.00142933	0.11303	0.000510562	0.0203276	0.0292077	0.0108657	0.0231862	0.0239959	0.0322904	0.0323599	0	0.00257476	0.0293838	0.0493793	0.0214048	0.0434105	0.0100169	0.0138152
GO:0006576	biogenic amine metabolism	36	0.763061	0.00170097	0.11136	0.000453936	0.125173	0.000284044	0.0248361	0.00760094	0.00683623	0.0161718	0.0158798	0.0312537	0.0319366	9.3358e-05	0.00130036	0.0292824	0.0492349	0.0216977	0.0647102	0.0166322	0.0192834
GO:0006968	cellular defense response	36	0.827935	0.00608847	0.102345	0.00248951	0.113347	0.000431369	0.0223645	0.0247519	0.00850718	0.0986198	0.0815353	0.0664885	0.0544452	0.0016	0.000779102	0.0151222	0.070901	0.0245228	0.0862392	0.0108671	0.0315506
GO:0015837	amine transport	36	0.810577	0.000478379	0.121412	0.00202826	0.130842	0.00111294	0.0317093	0.0125488	0.00603931	0.0453269	0.0467022	0.0456424	0.0494336	0	0.000961288	0.033075	0.0718585	0.0328342	0.0417042	0.0148958	0.0177057
GO:0015849	organic acid transport	36	0.81455	0.00139238	0.128213	0.00145918	0.142144	2.81099e-05	0.0303104	0.00951072	0.0137864	0.073945	0.073915	0.0554125	0.0610462	0	0.00248383	0.0177888	0.0577691	0.0368827	0.0535742	0.0172114	0.0150657
GO:0019935	cyclic-nucleotide-mediated signaling	36	0.749379	0.0357694	0.0284332	0.030628	0.00915667	8.22852e-05	0.0344359	0.00786617	0.00755881	0.101278	0.0899554	0.0634778	0.060257	0	0.000487771	0.0176278	0.050168	0.0316396	0.026087	0.0144203	0.019828
GO:0043414	biopolymer methylation	36	0.645263	0.00361601	0.123094	0.00410674	0.135101	9.59411e-05	0.0179901	0.00593263	0.00530352	0.0341203	0.0337198	0.0426646	0.0457061	0	0.00138097	0.0201722	0.0471061	0.0259897	0.0579115	0.0146935	0.0211449
GO:0046942	carboxylic acid transport	36	0.810353	0.00109248	0.125824	0.00135902	0.135169	2.77028e-05	0.0330715	0.0106018	0.0126611	0.0781704	0.0783588	0.0599646	0.065027	0	0.00161574	0.0198237	0.0543698	0.0362769	0.0529051	0.0173498	0.0163754
GO:0050863	regulation of T cell activation	36	0.824908	0.0028653	0.117954	0.00107242	0.123304	0.00027403	0.04081	0.0300899	0.00780653	0.0636354	0.0574211	0.0498948	0.0623519	0	0.00117954	0.0147843	0.113958	0.0284519	0.088553	0.00622653	0.0260674
GO:0006766	vitamin metabolism	37	0.769703	0.00156419	0.121923	0.00109246	0.130792	3.82284e-05	0.027974	0.00593943	0.00626636	0.0930649	0.0911734	0.0409066	0.0435522	0	0.00248446	0.0283938	0.0501634	0.0152066	0.0502457	0.01537	0.0264165
GO:0008544	epidermis development	37	0.607594	0.0039012	0.11122	0.0106658	0.118363	0.000495424	0.0267301	0.0173193	0.00940219	0.0428533	0.0428665	0.0336794	0.0380025	0.000801653	0.0017108	0.0191207	0.0759238	0.0188248	0.0593446	0.013453	0.0176754
GO:0016331	morphogenesis of embryonic epithelium	37	0.580434	0.00621781	0.124409	0.00454021	0.129952	0.00105706	0.0171325	0.00691487	0.00466679	0.0290392	0.0290716	0.0364941	0.0362428	0.0002	0.000811036	0.0148798	0.0518319	0.0267986	0.0433089	0.0239528	0.0250746
GO:0043405	regulation of MAPK activity	37	0.605848	0.00447932	0.109921	0.00518347	0.125117	0.000396607	0.0214225	0.00379273	0.00383921	0.0226215	0.022134	0.0265139	0.0296686	0	0.00224361	0.0248114	0.0496	0.0280457	0.0352902	0.00973686	0.0200016
GO:0001655	urogenital system development	38	0.612001	0.00393256	0.0638584	0.00457978	0.0454483	0.000493764	0.0134239	0.0157818	0.00998828	0.0963941	0.0947355	0.0612375	0.056976	0.000177778	0.000531059	0.0299918	0.0624078	0.0332597	0.0522744	0.011135	0.0147204
GO:0001764	neuron migration	38	0.665449	0.00523724	0.0656157	0.00638243	0.0609153	0.000126564	0.0212361	0.0274523	0.0165004	0.0844126	0.0879287	0.0724181	0.0685362	0.0006	0.00103598	0.0362238	0.0687088	0.0484936	0.0551262	0.0177524	0.0628378
GO:0007160	cell-matrix adhesion	38	0.583282	0.00155482	0.118254	0.00224095	0.125278	0.000869198	0.0168321	0.00805598	0.0073785	0.026302	0.0252929	0.0472223	0.0509619	0	0.000703543	0.0182841	0.0460759	0.0309194	0.0459907	0.0160297	0.0164204
GO:0007611	learning and/or memory	38	0.688957	0.00234824	0.0826084	0.00325577	0.0733464	0.000900092	0.0241206	0.0388614	0.00936506	0.0776897	0.0790134	0.0817501	0.0766121	0.0008	0.000267709	0.0408991	0.0878722	0.0286218	0.0533648	0.0125384	0.0157115
GO:0030326	embryonic limb morphogenesis	38	0.589324	0.00322863	0.116886	0.00300591	0.127783	0.000556696	0.0166273	0.0229382	0.0117611	0.0486496	0.0485459	0.0378025	0.0359722	0.00160578	0.00159716	0.019231	0.0864964	0.0391037	0.0461517	0.007205	0.0240821
GO:0031589	cell-substrate adhesion	38	0.601995	0.00148798	0.129411	0.00141067	0.141792	0.000997493	0.0131358	0.00725705	0.00767615	0.0300145	0.0288981	0.0505204	0.0553417	0	0.000624729	0.0164686	0.044194	0.0342608	0.0475276	0.0172919	0.0150085
GO:0035113	embryonic appendage morphogenesis	38	0.467426	0.00377754	0.121276	0.00642154	0.131605	0.00124011	0.0173183	0.0202641	0.00989846	0.0573204	0.0581324	0.0476498	0.0454256	0.00160089	0.00115412	0.0251006	0.0858931	0.0320743	0.0378631	0.00861621	0.0256795
GO:0040029	regulation of gene expression, epigenetic	38	0.53531	0.00358662	0.125471	0.00522193	0.133035	0.0003581	0.0240521	0.0110344	0.00906998	0.0323862	0.0335386	0.034116	0.0370214	0	0.000997555	0.020212	0.0466198	0.0548802	0.0674085	0.0161495	0.0222226
GO:0045596	negative regulation of cell differentiation	38	0.560328	0.0027301	0.108017	0.00147922	0.113719	0.000254608	0.0229281	0.00612293	0.00598305	0.0469494	0.0475434	0.0343626	0.0324224	0.0008	0.000196244	0.0195987	0.0526957	0.0263219	0.0377759	0.0217013	0.0270196
GO:0045597	positive regulation of cell differentiation	38	0.559255	0.00448271	0.116019	0.00224068	0.125709	0.000625113	0.017876	0.00612266	0.00789755	0.0354736	0.0341469	0.0454535	0.0441132	0.0016	0.000456491	0.0238952	0.0527993	0.0234835	0.0440626	0.0158305	0.0195279
GO:0048469	cell maturation	38	0.471429	0.00361559	0.116365	0.0037495	0.128412	0.000609783	0.0187222	0.00951546	0.00883687	0.0273746	0.0254779	0.0491715	0.0470513	0.000644444	0.000223235	0.0322512	0.0497354	0.0287835	0.0369831	0.0197669	0.0205965
GO:0006399	tRNA metabolism	39	0.73728	0.000846004	0.146221	0.000299924	0.159125	0.00059059	0.023708	0.0210367	0.0213294	0.0493412	0.0523735	0.0403788	0.0414436	0	0.00206118	0.0269029	0.0487654	0.0412929	0.0774812	0.0104262	0.0243033
GO:0006813	potassium ion transport	39	0.771202	0.00104362	0.120873	0.000516256	0.128734	0.000305511	0.0276188	0.0307055	0.0210475	0.0776309	0.0753887	0.167262	0.162074	0.0008	0.00369087	0.154152	0.0807143	0.0582619	0.0819377	0.0575254	0.0355344
GO:0006816	calcium ion transport	39	0.691516	0.00257493	0.09599	0.00625946	0.0980715	5.22337e-05	0.0186011	0.00883109	0.00746462	0.0605264	0.0554568	0.0461727	0.0443031	0.0008	0.00156058	0.0185812	0.0583167	0.051767	0.0505189	0.0147446	0.0163693
GO:0006936	muscle contraction	39	0.673513	0.00747174	0.0898296	0.00412118	0.0955097	0.000508275	0.0222244	0.0128292	0.0145734	0.0398122	0.0359142	0.0344442	0.0327349	3.125e-06	0.00288981	0.0242653	0.0641018	0.012071	0.0691931	0.0032526	0.0249635
GO:0007218	neuropeptide signaling pathway	39	0.703747	0.00272275	0.0593035	0.00387725	0.0450739	0.00071493	0.0217446	0.00578261	0.00585069	0.0569641	0.0525331	0.0599748	0.0599603	0	0.00194493	0.0259489	0.0965411	0.0496333	0.0371392	0.0189202	0.0201598
GO:0030198	extracellular matrix organization and biogenesis	39	0.539617	0.00221062	0.0715389	0.00281974	0.0688381	0.000750616	0.0185078	0.0102318	0.00960304	0.0433939	0.0408166	0.0450892	0.0426685	0.0002	0.000439073	0.0290535	0.0647591	0.0285584	0.0555717	0.0129896	0.0143108
GO:0043062	extracellular structure organization and biogenesis	39	0.49105	0.00159922	0.0626377	0.00228657	0.0540625	0.00134938	0.0194627	0.00988932	0.0102579	0.0390347	0.0364908	0.0377837	0.0365316	0.0026	0.000260818	0.0343913	0.0706763	0.0283845	0.0522226	0.0140192	0.0156162
GO:0001505	regulation of neurotransmitter levels	40	0.500124	0.00415519	0.114771	0.00754072	0.12612	0.000217808	0.0149387	0.011461	0.0065636	0.0399765	0.0401498	0.0477133	0.0460656	0.000328294	0.000952053	0.0336548	0.0531727	0.0207651	0.0541353	0.0126615	0.020357
GO:0006397	mRNA processing	40	0.823338	0.00121301	0.122989	0.00149471	0.133816	0.000271231	0.0193501	0.022012	0.0191015	0.0410531	0.0370465	0.0398322	0.0344016	0	0.00249008	0.0179279	0.0573696	0.0367803	0.0523211	0.0114127	0.0146708
GO:0006644	phospholipid metabolism	40	0.743865	0.00148964	0.109009	0.000285262	0.116168	0.00022315	0.0170976	0.00767537	0.00798478	0.0256692	0.0250373	0.0281581	0.0273227	0	0.00141776	0.0188663	0.0455913	0.033597	0.0359998	0.00821714	0.0134087
GO:0007398	ectoderm development	40	0.661531	0.00341178	0.115865	0.00558098	0.128805	0.000436405	0.0260149	0.0139105	0.00829659	0.0340683	0.0335207	0.035649	0.0410853	1.02041e-06	0.000652237	0.0199262	0.0771484	0.0198424	0.0631116	0.0147084	0.0190235
GO:0007605	sensory perception of sound	40	0.532125	0.00451336	0.10339	0.00599584	0.128601	0.00178464	0.0172792	0.0121212	0.00643968	0.0315974	0.0310904	0.0320485	0.0342067	0.0024	0.00058806	0.022812	0.0457966	0.0317184	0.041031	0.0187856	0.0167013
GO:0035107	appendage morphogenesis	40	0.514691	0.00366916	0.118383	0.00592384	0.133393	0.000449066	0.0215086	0.0196936	0.00909466	0.0619859	0.0626003	0.047547	0.0442424	0	0.000717834	0.0231404	0.0723849	0.0328058	0.0332575	0.00627303	0.0249106
GO:0035108	limb morphogenesis	40	0.602209	0.00342875	0.117968	0.00372233	0.131503	0.000956434	0.0163819	0.0220425	0.0122996	0.0474431	0.0476155	0.0431267	0.0400533	0.00102899	0.00110404	0.0253578	0.0867451	0.0420636	0.0449317	0.0108523	0.0220761
GO:0042113	B cell activation	40	0.636656	0.0116512	0.111342	0.00224611	0.123654	0.000282366	0.0114949	0.0403291	0.00935222	0.0281825	0.0272352	0.0436203	0.0629099	0.000430556	0.00055156	0.0343541	0.0489545	0.031421	0.0567841	0.0121782	0.0183939
GO:0045860	positive regulation of protein kinase activity	40	0.549556	0.00176007	0.10447	0.00347167	0.118538	0.000842206	0.0194541	0.00475065	0.00421935	0.0185633	0.0184151	0.0312758	0.0333895	0.0016	0.00046826	0.0184546	0.0445528	0.0331153	0.0408696	0.0142265	0.0189767
GO:0048736	appendage development	40	0.528353	0.00305164	0.110681	0.0035006	0.115342	0.000549282	0.018624	0.0242726	0.0127674	0.0491912	0.0491506	0.0367833	0.0350302	8.14203e-06	0.00150792	0.0229788	0.0773337	0.0408503	0.0393355	0.00893117	0.0241695
GO:0006820	anion transport	41	0.756228	0.00862964	0.0308154	0.00506497	0.0188688	0.000511386	0.0369766	0.0114129	0.0100774	0.109659	0.100305	0.0637044	0.0729922	0.0004	0.000841221	0.0356275	0.0977964	0.0298651	0.0490341	0.0128822	0.0285458
GO:0006959	humoral immune response	41	0.753508	0.00545089	0.112021	0.00396768	0.128805	2.033e-05	0.0160389	0.0308303	0.0105125	0.0894027	0.0786559	0.0569494	0.0603533	0.0008	0.00076473	0.0277543	0.0772432	0.0410877	0.052866	0.00843707	0.0252819
GO:0009101	glycoprotein biosynthesis	41	0.811103	0.00128895	0.109372	-8.40108e-05	0.122764	0.000830353	0.0230161	0.00789128	0.0067834	0.0264796	0.026498	0.0307847	0.0314834	0	0.00118179	0.0173069	0.0464442	0.0267868	0.0393624	0.0168557	0.0161407
GO:0040008	regulation of growth	41	0.572223	0.00681762	0.0707177	0.00354038	0.0549985	0.00137541	0.0284483	0.00768441	0.00579951	0.035132	0.0343061	0.032981	0.0333601	0	0.000737913	0.019957	0.0412093	0.0285381	0.0563372	0.012098	0.0145376
GO:0042089	cytokine biosynthesis	41	0.619559	0.00817599	0.114287	0.00585883	0.125254	0.000274118	0.012678	0.0225519	0.00757484	0.0372707	0.0339146	0.0365918	0.0450957	1.25e-05	0.00070142	0.0208743	0.0589345	0.0253998	0.0622877	0.00656883	0.0207525
GO:0048511	rhythmic process	41	0.619409	0.000930995	0.046082	0.00269148	0.0256442	0.00016902	0.0193555	0.0189637	0.00774209	0.0591326	0.0583816	0.0354525	0.0376363	0.000356576	0.00116335	0.0378162	0.075523	0.0327653	0.0376344	0.0130271	0.016609
GO:0006333	chromatin assembly or disassembly	42	0.744481	0.00278966	0.138145	0.00159175	0.141463	0.000624682	0.0216505	0.0133749	0.0129469	0.0845244	0.086922	0.108623	0.120213	0	0.000851727	0.0631079	0.0991606	0.0409535	0.0860657	0.0273209	0.0302205
GO:0018108	peptidyl-tyrosine phosphorylation	42	0.847107	0.00522213	0.114786	0.00465168	0.137222	0.00144992	0.0265292	0.00585647	0.00656585	0.0333158	0.0356335	0.0427382	0.0518336	0.001	0.00118077	0.027881	0.0693237	0.0320709	0.0426876	0.0139682	0.024731
GO:0018212	peptidyl-tyrosine modification	42	0.810706	0.00529774	0.125372	0.0033269	0.139327	0.000938395	0.0234601	0.00681983	0.00775289	0.0426051	0.0434977	0.0444046	0.0509122	0.0012	0.00168009	0.0294827	0.0618029	0.0310935	0.0433019	0.0124831	0.0216488
GO:0042107	cytokine metabolism	42	0.619726	0.00518434	0.115597	0.00440238	0.127852	8.89024e-05	0.0153067	0.0139656	0.00754522	0.0387893	0.0353993	0.0402167	0.0488606	0.000181661	0.00120334	0.0216608	0.0473712	0.0246076	0.0554497	0.007774	0.0245921
GO:0009314	response to radiation	43	0.553897	0.00911562	0.0930177	0.016521	0.0982673	0.000513449	0.0156811	0.00934824	0.00908021	0.0335195	0.0335909	0.04038	0.0411889	-0.000203683	0.00134417	0.028835	0.0479083	0.0139146	0.0471036	0.0151163	0.0146929
GO:0030900	forebrain development	43	0.660866	0.00646956	0.0844874	0.00695229	0.0805232	0.00159857	0.0260599	0.0184257	0.0148652	0.0372255	0.0358193	0.0464302	0.03922	0.0002	0.00171379	0.0254931	0.0482818	0.0377361	0.0527148	0.0198575	0.018259
GO:0008202	steroid metabolism	44	0.741064	0.00315928	0.121633	0.00291328	0.133533	8.79551e-05	0.0182243	0.00779939	0.00551582	0.0710943	0.067353	0.044737	0.0460996	0	0.00186314	0.028229	0.0670891	0.0230791	0.0472561	0.0107254	0.0158332
GO:0009165	nucleotide biosynthesis	44	0.775214	0.00239489	0.137761	0.000272602	0.149127	0.000376782	0.0186797	0.00566892	0.00706231	0.036148	0.0396792	0.0302431	0.0289762	0.0008	0.00108943	0.0398478	0.0403813	0.0322444	0.03396	0.0141407	0.0149393
GO:0030005	di-, tri-valent inorganic cation homeostasis	44	0.535039	0.00839538	0.0298612	0.00962653	0.00515502	0.000230652	0.0197307	0.00754758	0.00789326	0.0319651	0.0303995	0.0339827	0.0352763	0	0.00182874	0.030239	0.0381529	0.0240002	0.0329601	0.0161607	0.015026
GO:0030098	lymphocyte differentiation	44	0.574746	0.00935278	0.127545	0.00386649	0.143976	0.0011475	0.0135615	0.0115436	0.00649098	0.0267342	0.0261895	0.030478	0.0409874	0.00133445	0.00129079	0.0172025	0.0539883	0.0183413	0.0547365	0.00895772	0.0128929
GO:0046651	lymphocyte proliferation	44	0.795425	0.0103416	0.11513	0.00297204	0.121855	0.000579837	0.0298504	0.0489224	0.0104276	0.0810784	0.0688348	0.0667624	0.0687645	0	0.00189118	0.0196933	0.0719921	0.0332058	0.0633309	0.0120048	0.0242502
GO:0050954	sensory perception of mechanical stimulus	44	0.569702	0.00620809	0.105632	0.00613008	0.123215	0.000197958	0.0177025	0.0149944	0.00548419	0.0270924	0.0264532	0.0282388	0.0299556	0	0.00035935	0.0236475	0.042818	0.0289146	0.0417544	0.0180299	0.0160768
GO:0051169	nuclear transport	44	0.68083	0.00361866	0.115007	0.00274124	0.127011	0.000234762	0.0152245	0.00522395	0.00483084	0.0708293	0.0818993	0.0460721	0.0501181	0.0004	0.00124328	0.0191536	0.0422226	0.0204524	0.0318485	0.00970316	0.0222425
GO:0051247	positive regulation of protein metabolism	44	0.652845	0.00470714	0.113122	0.003398	0.12633	0.000177281	0.0207578	0.0115292	0.00750244	0.0298586	0.0340681	0.0436497	0.0468944	4.59184e-06	0.000586023	0.0189398	0.0867854	0.0252114	0.0461993	0.00933452	0.0246331
GO:0051347	positive regulation of transferase activity	44	0.600415	0.00323542	0.117703	0.00191445	0.131549	0.000756791	0.0163443	0.00426264	0.00420775	0.027735	0.0273483	0.033207	0.0333188	0.0008	0.000518971	0.0180485	0.0489126	0.0236233	0.0351983	0.0101852	0.0177161
GO:0006511	ubiquitin-dependent protein catabolism	45	0.681696	0.012527	0.112876	0.00937244	0.12324	0.000281639	0.0362526	0.0100092	0.00998861	0.146751	0.152024	0.169269	0.165221	0	0.00153742	0.0741552	0.110534	0.0499572	0.0561003	0.02425	0.0349552
GO:0006725	aromatic compound metabolism	46	0.744565	0.000897955	0.093954	0.000349233	0.114276	0.000677757	0.0175979	0.00794806	0.0076925	0.0233934	0.0238873	0.0472016	0.0480564	0.000222606	0.00165882	0.0121278	0.0444494	0.0181349	0.0525131	0.0218444	0.0158791
GO:0007519	striated muscle development	46	0.514895	0.00455721	0.107427	0.00300495	0.124554	0.00106638	0.0241564	0.00426038	0.00357312	0.024348	0.0234551	0.03021	0.029148	4.53515e-07	0.000427948	0.0185542	0.0436498	0.0276326	0.0370954	0.0104326	0.0108413
GO:0019318	hexose metabolism	46	0.706196	0.0106702	0.0886356	0.0239444	0.0930985	0.000747595	0.0165629	0.00516742	0.00695854	0.0248788	0.0248808	0.0277988	0.0285789	0.00020209	0.000541471	0.0167136	0.0441383	0.018638	0.0471881	0.00917814	0.014781
GO:0005996	monosaccharide metabolism	47	0.678709	0.00750309	0.0828494	0.0182631	0.0848574	0.00139738	0.0151287	0.00391072	0.0054255	0.0284586	0.0283379	0.0299817	0.0314066	0.000914679	0.000859738	0.0190275	0.039539	0.0182723	0.0420065	0.00961315	0.013281
GO:0015980	energy derivation by oxidation of organic compounds	47	0.731645	0.00341015	0.111451	0.00770952	0.117939	0.000178979	0.0195852	0.00837479	0.00736094	0.0320434	0.0331874	0.0369436	0.0375126	0.0024	0.00106289	0.0234279	0.0500278	0.0176823	0.0544177	0.0103842	0.0143151
GO:0019941	modification-dependent protein catabolism	47	0.664834	0.00509531	0.130656	0.00508893	0.14127	0.000209362	0.0293173	0.0122816	0.0119913	0.0962484	0.10664	0.107068	0.106585	0.0008	0.00186021	0.0486854	0.0887442	0.0526479	0.0515917	0.0168171	0.0239599
GO:0043632	modification-dependent macromolecule catabolism	47	0.674014	0.00460344	0.116808	0.00563931	0.12375	0.000341726	0.0332568	0.00979914	0.0101171	0.0838649	0.0940716	0.0945493	0.0944759	0	0.00197601	0.0567071	0.0815289	0.054019	0.0617453	0.0174314	0.0253807
GO:0006575	amino acid derivative metabolism	48	0.796417	0.00228753	0.121585	0.000381647	0.13033	0.000177745	0.0205825	0.00531875	0.00507868	0.0229681	0.022213	0.0302182	0.0313175	1.18343e-06	0.000458078	0.0129541	0.0447665	0.0192993	0.0608281	0.0125103	0.0195967
GO:0009100	glycoprotein metabolism	48	0.805644	0.00185439	0.109043	0.000315176	0.115	0.000941648	0.0206074	0.00437434	0.005213	0.0270143	0.025966	0.0353316	0.0353262	-0.000646875	0.0019055	0.0181726	0.0375373	0.0286159	0.0318276	0.01856	0.0150856
GO:0009952	anterior/posterior pattern formation	48	0.516764	0.00509668	0.10497	0.0078886	0.116914	0.000606375	0.0163793	0.0149271	0.00720237	0.0382055	0.0365455	0.0433429	0.0416279	0.000602778	0.000396025	0.022337	0.0429032	0.030163	0.0441396	0.0134031	0.0133182
GO:0050865	regulation of cell activation	48	0.781584	0.00213294	0.107961	0.000679932	0.11415	0.000379908	0.0241203	0.0272764	0.00768998	0.0527994	0.0469249	0.0515707	0.0677481	0	0.000601974	0.0174394	0.0784516	0.0285377	0.0620824	0.00769101	0.0263704
GO:0051093	negative regulation of development	48	0.502187	0.00293484	0.105016	0.00222338	0.118041	0.000463837	0.0152534	0.00522314	0.00496457	0.0343995	0.0343302	0.0340628	0.0344684	0.0014	0.000331993	0.0198695	0.0348216	0.0275972	0.0366322	0.0173258	0.0175897
GO:0051249	regulation of lymphocyte activation	48	0.70518	0.00372157	0.127651	0.000429259	0.131265	0.000260057	0.0264367	0.0290792	0.00815188	0.0482188	0.0424437	0.047175	0.0618688	0.0014	0.000643627	0.0188895	0.078712	0.0265808	0.0601764	0.00638443	0.0233637
GO:0006470	protein amino acid dephosphorylation	49	0.671416	0.00127788	0.108537	0.00382817	0.124607	0.00125145	0.0350687	0.00857611	0.0110643	0.0544295	0.054171	0.0525122	0.0532707	0	0.00312146	0.0393972	0.0706985	0.0495106	0.0536303	0.0183079	0.045632
GO:0006875	metal ion homeostasis	49	0.629759	0.0054812	0.0370734	0.00934807	0.0128531	0.000573369	0.0206956	0.0054014	0.0053699	0.0260389	0.0251367	0.033572	0.0359197	8.16327e-06	0.000926184	0.0281202	0.0347871	0.0172568	0.0281289	0.0137549	0.0130431
GO:0006916	anti-apoptosis	49	0.615679	0.00333239	0.117752	0.00276497	0.134525	0.000205426	0.0158968	0.00548481	0.00493067	0.0237403	0.023167	0.0228756	0.0244016	4.18808e-05	0.000867397	0.0161462	0.0350503	0.0288727	0.0442981	0.0177551	0.0136904
GO:0051094	positive regulation of development	49	0.508128	0.00317668	0.124302	0.00256856	0.140033	0.000399542	0.014324	0.0053566	0.00638574	0.0345571	0.0337404	0.0388573	0.0366166	0.0014	0.000749424	0.0211767	0.0392887	0.0286195	0.0504512	0.0151068	0.0150895
GO:0007178	transmembrane receptor protein serine/threonine kinase signaling pathway	50	0.554579	0.00417541	0.113338	0.00309528	0.135599	-6.4947e-05	0.0127784	0.00407408	0.00447335	0.0312114	0.0303271	0.0326913	0.0311128	0	0.000464339	0.0168548	0.0350219	0.0199413	0.0421025	0.00782995	0.0157889
GO:0051049	regulation of transport	50	0.494238	0.00288026	0.119519	0.00378312	0.129934	9.07315e-05	0.0149292	0.00520726	0.00548383	0.0253668	0.0256106	0.0277231	0.0325507	0.0024	0.00071449	0.0275003	0.042138	0.0271561	0.0283894	0.0123134	0.0141791
GO:0016311	dephosphorylation	51	0.649063	0.000760707	0.126378	0.00272703	0.144852	0.000671269	0.0179299	0.00891279	0.00942522	0.0479748	0.0481869	0.0575345	0.0611336	0	0.00252765	0.0422836	0.0732577	0.0574424	0.0602603	0.0132043	0.0278775
GO:0030003	cation homeostasis	51	0.641594	0.00617862	0.0321415	0.00823165	0.00568072	0.000768775	0.0207154	0.00613189	0.00578533	0.0246612	0.0237393	0.0329535	0.0335655	0	0.00116236	0.0267086	0.0362221	0.0205711	0.0358746	0.012392	0.0103684
GO:0006913	nucleocytoplasmic transport	52	0.615514	0.00485916	0.115999	0.00280602	0.129031	0.000364753	0.0141226	0.00619794	0.00569268	0.0563165	0.0651203	0.0364807	0.0403105	0.0006	0.000771157	0.0166622	0.0400711	0.0166676	0.0306335	0.00896888	0.0185734
GO:0007411	axon guidance	52	0.640229	0.00182405	0.108361	0.00250319	0.122797	0.000449559	0.0164031	0.00791844	0.00516466	0.0312367	0.0292526	0.041312	0.0399258	0	0.00169317	0.0212183	0.0446299	0.0222526	0.0356916	0.00989092	0.0149747
GO:0006873	cell ion homeostasis	53	0.572834	0.00489712	0.0318588	0.00644582	0.00559875	0.00202859	0.0175205	0.00667778	0.00560887	0.0282986	0.0269028	0.039093	0.0403334	0.0008	0.000974387	0.0317153	0.0390804	0.0205227	0.0321507	0.0144899	0.0112171
GO:0001525	angiogenesis	54	0.525083	0.00735159	0.100762	0.00940581	0.105533	0.000227193	0.0188988	0.0171771	0.0105814	0.0305077	0.0299054	0.0312934	0.0297512	0.001	0.000859851	0.0117654	0.0402063	0.0128083	0.0379621	0.00918645	0.0134558
GO:0015674	di-, tri-valent inorganic cation transport	54	0.612092	0.00139188	0.125433	0.00786211	0.134358	0.000187947	0.01746	0.00582913	0.00548429	0.0535898	0.0516293	0.0357176	0.034685	0.0016	0.000350871	0.0227801	0.0363307	0.044695	0.0455488	0.0120576	0.009496
GO:0044257	cellular protein catabolism	54	0.669111	0.00159033	0.113105	0.00117845	0.119077	0.000160664	0.0181533	0.00964474	0.00903415	0.0594436	0.0646024	0.0587059	0.0583798	0	0.0017118	0.0173267	0.0509184	0.0343201	0.0524614	0.0105293	0.0135204
GO:0051603	proteolysis during cellular protein catabolism	54	0.677673	0.00175512	0.122684	0.000804902	0.131602	0.00016858	0.0197998	0.011586	0.0106697	0.0582246	0.0630768	0.0572434	0.0582448	0	0.00261677	0.018813	0.0516318	0.0343411	0.0511708	0.0096045	0.0136627
GO:0030099	myeloid cell differentiation	55	0.562015	0.0070856	0.121602	0.00483231	0.135034	0.000295168	0.0101392	0.0106555	0.00558685	0.0401783	0.039821	0.0328414	0.0336678	4.16667e-06	0.00101319	0.0151148	0.0503508	0.0358922	0.0269018	0.0115919	0.0175046
GO:0001816	cytokine production	56	0.524136	0.00568183	0.113992	0.00502996	0.114885	8.32043e-05	0.0129175	0.0194571	0.00818012	0.0367016	0.0354603	0.0417586	0.0466202	0.000565289	0.000998692	0.0190804	0.0543634	0.0245119	0.0546701	0.00701428	0.0205755
GO:0006281	DNA repair	56	0.722535	0.0052035	0.102651	0.000974339	0.109707	0.000154198	0.0141893	0.00489758	0.00578794	0.0251849	0.0248876	0.0307544	0.0313771	6.17284e-07	0.000925231	0.0179519	0.0586105	0.0396388	0.0339626	0.0067792	0.0236029
GO:0016071	mRNA metabolism	56	0.685305	0.00138589	0.111319	0.00169682	0.121455	5.74386e-05	0.0209494	0.00773863	0.00596316	0.0297067	0.026416	0.030206	0.0282996	0	0.0016943	0.0151156	0.0454283	0.0326946	0.0428539	0.0119216	0.0117622
GO:0018193	peptidyl-amino acid modification	56	0.789123	0.00369229	0.117492	0.00338146	0.13397	0.000732145	0.015931	0.00475737	0.005412	0.0341268	0.0345911	0.0315415	0.0343259	0.0008	0.00194881	0.0259778	0.038526	0.0354877	0.0374831	0.0111713	0.0138685
GO:0050778	positive regulation of immune response	56	0.640791	0.00286014	0.117517	0.00158737	0.124806	0.000204617	0.022435	0.0274984	0.0107856	0.0229921	0.0248564	0.0278613	0.0386808	0.000170962	0.000978418	0.015794	0.0896125	0.0260895	0.0660413	0.00796361	0.0203887
GO:0006512	ubiquitin cycle	57	0.677048	0.00317947	0.117279	0.00313226	0.12804	0.00021281	0.0274035	0.0082872	0.00812728	0.0454042	0.0435144	0.0510106	0.0472688	0.0016	0.00186627	0.0251902	0.0683451	0.0362524	0.0383961	0.0132392	0.0195183
GO:0006643	membrane lipid metabolism	58	0.752108	0.00141473	0.126583	0.00116062	0.143178	0.000242543	0.0216773	0.00622698	0.00547678	0.0260685	0.025577	0.022312	0.0223736	0.0008	0.000972188	0.0226037	0.0317319	0.026644	0.0358404	0.00796079	0.00978228
GO:0006897	endocytosis	59	0.570699	0.00430051	0.117473	0.00517942	0.130522	0.000393363	0.0123373	0.00575004	0.00641682	0.0289152	0.0283993	0.0283736	0.0293335	0	0.000743614	0.0191153	0.0558103	0.026218	0.030536	0.0109779	0.0092698
GO:0045165	cell fate commitment	59	0.528985	0.013869	0.0916662	0.00860885	0.106436	0.000243887	0.0407204	0.0140879	0.0129811	0.0386087	0.0355478	0.0502564	0.0444389	0.000792322	0.000337954	0.0209108	0.0410968	0.0388053	0.0453227	0.012003	0.022249
GO:0045859	regulation of protein kinase activity	59	0.587242	0.00241886	0.0934021	0.00267656	0.10553	0.000554984	0.0190481	0.00390181	0.00431322	0.0190597	0.0189232	0.0230186	0.0250173	0.0008	0.00121989	0.0189302	0.0405857	0.021927	0.0298151	0.00766689	0.0133371
GO:0000279	M phase	60	0.651277	0.00354194	0.11847	0.00254367	0.131532	0.000679595	0.0137257	0.00492835	0.00562668	0.0234549	0.0237652	0.0306375	0.0319733	1.63265e-05	0.00184864	0.0195622	0.058974	0.0208522	0.0330947	0.00752224	0.0148387
GO:0006417	regulation of protein biosynthesis	60	0.567357	0.00317782	0.108124	0.00464202	0.12036	0.000178029	0.0213528	0.00869427	0.00669905	0.0245819	0.0254706	0.0234332	0.0263524	0.000148526	0.000518546	0.0188411	0.0380932	0.0205465	0.0306656	0.00961519	0.0149781
GO:0040007	growth	60	0.579168	0.00663528	0.0555625	0.00901103	0.0342305	0.00134619	0.0143212	0.00640146	0.0056115	0.039389	0.0370805	0.0334401	0.0329667	0.0012	0.000303087	0.0196403	0.0392259	0.0281293	0.0390998	0.0106188	0.0102692
GO:0042110	T cell activation	60	0.746519	0.00337034	0.120036	0.00309032	0.124085	0.000303326	0.0189717	0.024069	0.0114273	0.0531598	0.0491378	0.0519611	0.0602832	0	0.00330257	0.0108877	0.0779879	0.0208991	0.0553825	0.00542626	0.0175326
GO:0043009	embryonic development (sensu Vertebrata)	60	0.508503	0.0039454	0.108221	0.00526717	0.115451	0.000371173	0.0145521	0.0164449	0.00657004	0.0243533	0.0238399	0.0237654	0.0240498	0.000333048	0.00210302	0.020478	0.0429807	0.022005	0.0279323	0.00929991	0.013531
GO:0006461	protein complex assembly	61	0.655821	0.00143201	0.103499	0.00102641	0.120117	0.00111542	0.0159587	0.00749725	0.00605651	0.0349874	0.0352059	0.0336254	0.0364375	0.002	0.000441183	0.0263977	0.0530543	0.0223494	0.0503103	0.0112102	0.0109605
GO:0035239	tube morphogenesis	61	0.481194	0.00621268	0.102311	0.0110647	0.10859	0.000414594	0.0146348	0.00918849	0.0077744	0.0292648	0.0290446	0.0339267	0.0342478	0.0002	0.000272412	0.016243	0.043916	0.0230824	0.0382809	0.0100586	0.0249158
GO:0045045	secretory pathway	61	0.685252	0.00467696	0.116159	0.00361023	0.131338	0.000324274	0.0152653	0.0114869	0.0105602	0.0643981	0.0743963	0.0411304	0.0430899	0.0008	0.00164767	0.02253	0.0289389	0.0206169	0.0355029	0.0147891	0.024298
GO:0019932	second-messenger-mediated signaling	62	0.66185	0.0222623	0.0331841	0.0172536	0.00698619	0.000235421	0.0177681	0.0050479	0.00517198	0.0777694	0.0728117	0.0550401	0.052014	0	0.000919941	0.0218564	0.0446094	0.0275829	0.0314951	0.0105096	0.0133393
GO:0001654	eye development	63	0.580592	0.0089421	0.116866	0.00734753	0.134884	0.000404955	0.0271007	0.0131801	0.00688342	0.032261	0.0307113	0.0326241	0.0317252	0.00018278	0.000697601	0.0272556	0.0535423	0.0148885	0.0389461	0.0147775	0.0178794
GO:0019725	cell homeostasis	63	0.65108	0.00405005	0.0376207	0.00620968	0.0119451	0.000287507	0.0177746	0.00599894	0.00535704	0.0250254	0.0242191	0.0331045	0.0353656	0.000805237	0.000347908	0.0295788	0.0365572	0.0225893	0.0301568	0.0121097	0.0110588
GO:0043549	regulation of kinase activity	63	0.549611	0.00291583	0.121666	0.000929575	0.136319	0.000735905	0.0193342	0.0031448	0.00293334	0.025847	0.0255167	0.0209972	0.0231326	0.0016	0.00101112	0.0157003	0.0381403	0.0203407	0.0359766	0.0101986	0.0132158
GO:0031326	regulation of cellular biosynthesis	64	0.577385	0.00287436	0.12647	0.00438256	0.135697	0.000204205	0.0188689	0.00607842	0.00540122	0.0228847	0.0236677	0.0225591	0.0266496	4e-06	0.00081995	0.0200616	0.0447066	0.0199054	0.0303273	0.00838172	0.0125324
GO:0051338	regulation of transferase activity	64	0.579732	0.00211725	0.119843	0.00164413	0.136641	0.000416529	0.0155613	0.0036458	0.00375045	0.0306307	0.0298491	0.0240815	0.0257315	0	0.000607984	0.0176639	0.0442428	0.0185712	0.0322994	0.00990414	0.0141173
GO:0006732	coenzyme metabolism	65	0.788408	0.000996162	0.140083	0.000631624	0.155586	9.41732e-05	0.0187363	0.00809095	0.00870883	0.0510612	0.0571887	0.0966023	0.0962617	0	0.00176507	0.013116	0.0412487	0.0134442	0.0323435	0.00903257	0.0156904
GO:0050801	ion homeostasis	65	0.693967	0.00579159	0.0368036	0.00943041	0.0142808	0.00011237	0.0151445	0.00475503	0.00492654	0.0332846	0.031902	0.0322353	0.0338909	0	0.00155588	0.0215642	0.0337427	0.0172147	0.0250002	0.0122239	0.0110426
GO:0008285	negative regulation of cell proliferation	66	0.604247	0.0034544	0.113715	0.00403093	0.122105	0.000514811	0.0165957	0.00456259	0.0044906	0.0230082	0.0221098	0.0296373	0.0337318	0.00086387	0.000435697	0.0166075	0.0340427	0.0167853	0.0415752	0.00792581	0.0104955
GO:0009889	regulation of biosynthesis	66	0.57424	0.00296652	0.115868	0.00409403	0.130819	0.00046651	0.018338	0.0066365	0.00686876	0.0231202	0.0244522	0.0227001	0.0260595	0.000216063	0.000323892	0.0213792	0.0412841	0.0207239	0.0333706	0.00937779	0.0119508
GO:0002009	morphogenesis of an epithelium	67	0.450818	0.00382877	0.105265	0.00467584	0.117616	0.000466915	0.0173569	0.0066823	0.00694444	0.025985	0.0245882	0.0289971	0.0313367	0.000203125	0.000619004	0.0142139	0.0343333	0.028139	0.0348291	0.00986966	0.0157329
GO:0006631	fatty acid metabolism	67	0.702357	0.00903408	0.129606	0.00284445	0.131041	0.000939577	0.0124332	0.00488379	0.00689601	0.0583697	0.0639264	0.0323624	0.0351295	-0.000196039	0.000650692	0.0220415	0.043624	0.0181665	0.0278991	0.0079809	0.0153466
GO:0006954	inflammatory response	67	0.672129	0.00331921	0.0384925	0.00856333	0.017722	0.000455294	0.0183157	0.0089273	0.00645937	0.048752	0.043401	0.0457941	0.0516388	0.000352889	0.000355107	0.019902	0.0507758	0.0237262	0.0335006	0.0109695	0.0185977
GO:0030163	protein catabolism	67	0.637545	0.00139584	0.13438	0.0011453	0.144763	0.000300163	0.0151816	0.00708877	0.00782544	0.025356	0.0250801	0.0240629	0.026208	0	0.00186619	0.0259995	0.0491406	0.0302189	0.0398568	0.00780133	0.012832
GO:0051240	positive regulation of organismal physiological process	67	0.525917	0.0031512	0.0684461	0.00549391	0.0525741	0.000291248	0.0174163	0.0203257	0.0120771	0.0388399	0.0380353	0.0453617	0.0488178	0.00137245	0.00115305	0.0157874	0.0539903	0.0310577	0.0638061	0.00681464	0.0173807
GO:0019236	response to pheromone	68	0.990613	0.262455	0.167289	0.1992	0.135838	0	0.0385587	0.020769	0	0.1393	0.157019	0.152989	0.201721	0.0021729	0.0298303	0	0.112169	0.151854	0.114488	0.0328425	0.0363479
GO:0001649	osteoblast differentiation	69	0.50512	0.00945345	0.117667	0.00554294	0.14046	0.000352384	0.0296533	0.0100749	0.00896852	0.0363782	0.0352858	0.0419735	0.0401693	4.23784e-07	0.000356801	0.0203459	0.0333861	0.0296415	0.0297277	0.0133051	0.019481
GO:0007169	transmembrane receptor protein tyrosine kinase signaling pathway	69	0.591566	0.00409332	0.107359	0.00182047	0.111997	0.000500352	0.0124357	0.00395434	0.00424879	0.0252201	0.022742	0.0226888	0.0260563	0.00184672	0.000314432	0.0279688	0.0415728	0.0379945	0.0334016	0.00869464	0.0129121
GO:0007017	microtubule-based process	70	0.711582	0.00372545	0.123181	0.00193689	0.134882	0.0018205	0.0149387	0.0102024	0.00759424	0.0285949	0.0278071	0.0318887	0.0324242	0.000168056	0.00212041	0.01993	0.0392595	0.0182944	0.025371	0.0114809	0.0122437
GO:0007283	spermatogenesis	70	0.594556	0.00651184	0.107887	0.00475537	0.122365	0.000298307	0.00990885	0.020153	0.00410333	0.0254473	0.0257153	0.0283201	0.0299856	0.000584028	0.00225033	0.0302796	0.0453652	0.0207294	0.0371625	0.0109041	0.014257
GO:0030036	actin cytoskeleton organization and biogenesis	70	0.523406	0.00491144	0.132397	0.00543608	0.140516	0.000293553	0.0106758	0.00481797	0.00519866	0.0217981	0.0212913	0.0239554	0.0240432	0	0.00205202	0.0177793	0.0427391	0.0272622	0.0305379	0.00831055	0.0119365
GO:0043066	negative regulation of apoptosis	70	0.576016	0.00574118	0.0991621	0.00524347	0.11675	0.000344019	0.0141895	0.00334588	0.00361118	0.0214823	0.0211673	0.0217766	0.0231977	0.000327317	0.000231849	0.0148251	0.027379	0.0233291	0.0329759	0.0111681	0.0125751
GO:0048232	male gamete generation	70	0.59846	0.00890722	0.0947235	0.00486066	0.117055	0.000442967	0.01093	0.0196741	0.00509699	0.0275809	0.0284212	0.0313671	0.0334713	0	0.000942807	0.0254207	0.0441129	0.0187688	0.033985	0.0106201	0.0158597
GO:0048514	blood vessel morphogenesis	70	0.497008	0.00659068	0.0839108	0.0115364	0.0761322	0.000419105	0.0212766	0.0131541	0.00673161	0.0330876	0.0318672	0.0370992	0.035281	0.0024	0.000353011	0.0115074	0.0327301	0.0137482	0.043299	0.0104355	0.0136452
GO:0008610	lipid biosynthesis	71	0.720177	0.00350277	0.119026	0.00187212	0.127049	0.000203204	0.0169776	0.00505091	0.00575659	0.040372	0.0417648	0.027469	0.03024	0	0.000471072	0.0160389	0.0541553	0.0167348	0.0288132	0.0111855	0.0106081
GO:0043069	negative regulation of programmed cell death	71	0.561278	0.00714579	0.102561	0.00559696	0.122923	0.000627499	0.0136328	0.00428152	0.00435621	0.0252742	0.0247979	0.0283448	0.0297754	0.000551766	0.000497883	0.0139053	0.0312013	0.0207393	0.0270848	0.0130166	0.0128058
GO:0043085	positive regulation of enzyme activity	71	0.535906	0.00250265	0.104648	0.00155077	0.120014	0.000591513	0.0151494	0.00474971	0.00451539	0.0247903	0.0243692	0.0270162	0.0300541	0.0024	0.000754937	0.0203933	0.0335443	0.0193018	0.0328709	0.0103173	0.0115239
GO:0006325	establishment and/or maintenance of chromatin architecture	72	0.650836	0.00135015	0.128908	0.000778129	0.138119	9.68469e-05	0.0198828	0.00457368	0.00388873	0.022352	0.0227297	0.0286426	0.0318004	0	0.00224813	0.0193768	0.0376639	0.023035	0.0324439	0.0101917	0.0139799
GO:0009117	nucleotide metabolism	72	0.781972	0.0022913	0.122044	0.000682073	0.127146	7.10493e-05	0.0162414	0.00598959	0.00741693	0.0266561	0.0289123	0.0235179	0.0237152	0.004	0.0016992	0.0233294	0.0333589	0.0269002	0.0315302	0.00767408	0.00967412
GO:0016337	cell-cell adhesion	72	0.600478	0.00656939	0.10936	0.000910914	0.120885	0.000451072	0.0131209	0.00805402	0.00758202	0.027595	0.0267884	0.0346525	0.0319119	8.88889e-05	0.00167471	0.0323932	0.0427249	0.0469022	0.0377732	0.0124998	0.0139848
GO:0006323	DNA packaging	75	0.705398	0.0014494	0.116841	0.000640141	0.126992	0.00026709	0.022149	0.00562849	0.00484436	0.0228084	0.0233756	0.0299517	0.0327838	0	0.0017034	0.0211746	0.0390473	0.0248699	0.0360425	0.010343	0.0170782
GO:0006917	induction of apoptosis	76	0.604081	0.00185235	0.102881	0.00191091	0.118134	0.000422484	0.0151	0.00594807	0.0049735	0.0203579	0.0206375	0.0230576	0.0303333	-3.34705e-05	0.00049361	0.0141302	0.0345056	0.0162303	0.0272624	0.00734543	0.012491
GO:0007420	brain development	76	0.615385	0.00156109	0.0843371	0.00201857	0.0810873	0.000175096	0.0157055	0.0146456	0.0109851	0.0355035	0.0339058	0.0397799	0.036427	0.000162733	0.000699125	0.0205378	0.0456591	0.0454154	0.0389393	0.0178124	0.0117599
GO:0012502	induction of programmed cell death	76	0.605581	0.00164053	0.100481	0.00237146	0.115793	0.000479906	0.0152301	0.00597035	0.00567177	0.0186921	0.0188916	0.0213535	0.0286065	0.000167147	0.0006385	0.0170516	0.0400635	0.0175506	0.0264826	0.00779638	0.0131897
GO:0030029	actin filament-based process	76	0.520031	0.00353282	0.115157	0.00518584	0.125027	0.000382339	0.0114109	0.00540679	0.00602801	0.019995	0.0199455	0.0202069	0.0202906	0	0.00421922	0.0145177	0.0286727	0.0290052	0.0331348	0.0101843	0.0117604
GO:0051186	cofactor metabolism	76	0.789099	0.000801733	0.134271	0.00149935	0.145149	0.0001065	0.0155075	0.00573541	0.00785013	0.0595339	0.0659408	0.0634047	0.0639515	-0.0007	0.00182808	0.0140448	0.0447152	0.00965187	0.0281912	0.00617656	0.0129203
GO:0007517	muscle development	77	0.56864	0.00359203	0.110993	0.0031938	0.130065	0.000175591	0.0184669	0.00553557	0.00325268	0.0284085	0.0277563	0.0340965	0.0333342	0.00026365	0.000376	0.0186848	0.0374525	0.0152541	0.0376874	0.0100522	0.00943147
GO:0000122	negative regulation of transcription from RNA polymerase II promoter	78	0.480818	0.00357766	0.127356	0.0022609	0.138038	0.000346734	0.0103127	0.00337453	0.00386938	0.0269065	0.0262613	0.0276482	0.0286828	0.000969125	0.000300727	0.0214911	0.0356524	0.0196532	0.0283258	0.00987039	0.0135435
GO:0000165	MAPKKK cascade	80	0.546434	0.00202175	0.0867911	0.00304956	0.0816957	0.0011393	0.0126546	0.00410565	0.00363084	0.0298193	0.0286431	0.0268551	0.026622	0.000889577	0.000582392	0.0212419	0.0334183	0.0286864	0.0379894	0.00789313	0.0106133
GO:0000278	mitotic cell cycle	80	0.681789	0.00175341	0.0493127	0.00175152	0.0349709	0.000169475	0.00890031	0.00713781	0.00613832	0.0318149	0.0341414	0.0364406	0.0385749	0	0.000945853	0.0142081	0.0384192	0.0140002	0.0403027	0.014717	0.0140728
GO:0008284	positive regulation of cell proliferation	81	0.585223	0.00285846	0.102416	0.00388988	0.114101	0.00033786	0.0197998	0.0026244	0.00294925	0.0269567	0.0266026	0.0238057	0.0283891	0.004	0.000289412	0.0182265	0.0306586	0.0172808	0.0249165	0.0104081	0.0114968
GO:0006396	RNA processing	82	0.755255	0.00288542	0.139472	0.00287637	0.14905	5.82694e-05	0.0145126	0.0162939	0.0144982	0.0284741	0.0264029	0.0249826	0.0241358	0	0.00237108	0.00945799	0.034904	0.0210919	0.042067	0.00741896	0.0141801
GO:0007626	locomotory behavior	82	0.689863	0.00710705	0.0347711	0.00706047	0.00111353	0.000820734	0.0156589	0.00549487	0.00502861	0.0392109	0.0371823	0.0319037	0.0326317	5.54017e-07	0.000427418	0.0205774	0.0412784	0.0343111	0.0287079	0.00668981	0.0116124
GO:0044265	cellular macromolecule catabolism	82	0.668604	0.00234895	0.0895425	0.00112115	0.0825744	0.000108357	0.0148674	0.00479868	0.00480309	0.0264675	0.027394	0.0273721	0.0270248	0.0008	0.00145557	0.0153798	0.0316723	0.0251971	0.0387659	0.00638473	0.00991462
GO:0007507	heart development	83	0.482412	0.00661431	0.0665732	0.0129435	0.0594658	0.000170016	0.0180781	0.00703427	0.00399607	0.0250548	0.0235271	0.0333926	0.0336493	0.000179372	0.000339616	0.0274652	0.0407242	0.037885	0.0443308	0.010785	0.0168064
GO:0050776	regulation of immune response	84	0.620604	0.00204452	0.117309	0.00304224	0.135868	0.000211866	0.0126238	0.0141155	0.00770933	0.0268938	0.0268562	0.0330795	0.0437635	0.000974222	0.00100267	0.0113306	0.0625336	0.021156	0.0419206	0.00645205	0.0139255
GO:0006974	response to DNA damage stimulus	85	0.648762	0.00398754	0.11912	0.00416587	0.13037	0.00024299	0.0116967	0.00415545	0.00405982	0.0265717	0.0278	0.0296382	0.0308439	0.000136356	0.000412079	0.0158661	0.0358208	0.0224895	0.0238502	0.00711162	0.0143457
GO:0007001	chromosome organization and biogenesis (sensu Eukaryota)	86	0.672501	0.00142702	0.131227	0.000635699	0.139408	0.000152716	0.0216944	0.00396695	0.00350529	0.0221151	0.0227996	0.0286018	0.0318103	0	0.00118672	0.0196276	0.0366642	0.0239726	0.0326659	0.00951678	0.0136682
GO:0009719	response to endogenous stimulus	87	0.653857	0.00356239	0.106532	0.00377735	0.117053	0.000211797	0.0139086	0.00487333	0.00477494	0.0246844	0.0260489	0.0281435	0.0299285	9.51519e-05	0.000375123	0.0159574	0.0383228	0.0223606	0.0290771	0.00606862	0.0139723
GO:0001568	blood vessel development	88	0.590334	0.00426743	0.0635513	0.00857227	0.0492755	0.000400072	0.0175705	0.0104388	0.00589617	0.0387436	0.0365539	0.0371894	0.0359618	0.000959049	0.000349826	0.0115293	0.0385994	0.0146624	0.0321476	0.00961741	0.0152812
GO:0035295	tube development	88	0.468598	0.00363002	0.104109	0.0090903	0.115797	4.01934e-05	0.0134675	0.00536807	0.00483462	0.0312657	0.030154	0.0296597	0.0305991	0.0018	0.000440618	0.0149661	0.0384493	0.018629	0.0350523	0.007959	0.0150086
GO:0043285	biopolymer catabolism	88	0.638839	0.00164762	0.102778	0.00199469	0.103977	0.00032198	0.0159317	0.00452535	0.00446684	0.0298118	0.0312552	0.0260208	0.0282601	0	0.000522437	0.0170307	0.0342272	0.0250642	0.0402527	0.00757159	0.010953
GO:0046903	secretion	89	0.628	0.00355493	0.0422928	0.00424823	0.0203352	5.73815e-05	0.0136481	0.00685719	0.00806031	0.0480658	0.0493601	0.0328562	0.0333084	0.001	0.000423069	0.018767	0.0298859	0.0262739	0.0299944	0.0092876	0.0109473
GO:0051276	chromosome organization and biogenesis	89	0.668075	0.00130001	0.125976	0.00051037	0.13595	0.000105796	0.0181599	0.00377382	0.00420145	0.0189089	0.0197598	0.0265988	0.0296521	0	0.0010568	0.019611	0.0376496	0.0205279	0.0318958	0.0103749	0.0145068
GO:0007417	central nervous system development	90	0.562225	0.00265549	0.0948547	0.00249519	0.0856366	7.77073e-05	0.0179877	0.0140484	0.0106555	0.0349483	0.0337447	0.0380894	0.0346867	1.21933e-07	0.0010881	0.0208664	0.0473156	0.0469049	0.0360204	0.0160652	0.010179
GO:0009966	regulation of signal transduction	90	0.558004	0.00250029	0.0660003	0.00327336	0.0464729	0.000159347	0.0128671	0.00391156	0.00414377	0.0274534	0.0263249	0.0257743	0.0273456	0.0014	0.000115879	0.01465	0.0293955	0.0195004	0.0329124	0.00595535	0.00708146
GO:0015672	monovalent inorganic cation transport	90	0.66043	0.000720045	0.113629	0.00132536	0.124597	-3.07554e-05	0.0139913	0.00666669	0.00548736	0.0315328	0.031913	0.028817	0.0280526	0.000336111	0.0016065	0.0166829	0.0349329	0.0221704	0.02635	0.00876938	0.0125662
GO:0045595	regulation of cell differentiation	90	0.525255	0.00419496	0.117377	0.00338055	0.124188	0.000166615	0.0148442	0.00391835	0.00412911	0.0329091	0.0329622	0.0282718	0.0280069	0.000844444	0.00015009	0.0113439	0.0268351	0.0209523	0.0360273	0.00758304	0.00977215
GO:0001944	vasculature development	91	0.61809	0.00563949	0.0544737	0.0117024	0.0385451	0.000395367	0.0172801	0.0123925	0.00648803	0.0305457	0.0286658	0.0417011	0.0382951	0.00157716	0.000510375	0.00992069	0.0358914	0.0145053	0.0374035	0.00990495	0.0125916
GO:0001503	ossification	92	0.489162	0.00649099	0.1255	0.00418316	0.138196	0.000208834	0.0124908	0.00790332	0.00643114	0.0279737	0.0262472	0.0305223	0.0330757	0.000106651	0.000281034	0.0168532	0.0256324	0.0203643	0.0272846	0.00717216	0.011551
GO:0031214	biomineral formation	92	0.510709	0.00503861	0.106732	0.00462491	0.118422	0.000354288	0.0138655	0.0086115	0.00716676	0.0280559	0.0264443	0.0304213	0.0333798	8.3856e-05	0.000574202	0.0160435	0.0255434	0.0213263	0.0230465	0.00828077	0.0123086
GO:0006066	alcohol metabolism	94	0.695464	0.0112929	0.0922888	0.00667741	0.0984333	0.000182995	0.014267	0.00526587	0.0062695	0.0239043	0.0233068	0.0209088	0.0225967	0.000186427	0.000836512	0.0161616	0.0340431	0.0205722	0.0399593	0.0075037	0.00976994
GO:0007268	synaptic transmission	94	0.567869	0.00286386	0.101013	0.00534493	0.10996	0.000171252	0.0175034	0.00846022	0.00505779	0.0289558	0.0284557	0.0343254	0.0333955	0.000275598	0.000558291	0.0171138	0.0429148	0.0255862	0.0349482	0.0121935	0.0146129
GO:0043037	translation	94	0.729741	0.00251526	0.109544	0.00103444	0.124637	0.000913399	0.021962	0.00658147	0.00671508	0.0451991	0.0410429	0.0378892	0.0401509	0.0016	0.000745246	0.0237142	0.0683313	0.0390037	0.0718565	0.00850803	0.0121778
GO:0007409	axonogenesis	95	0.568177	0.00260472	0.0829652	0.00251804	0.0953427	6.18694e-05	0.0144711	0.00926299	0.00678617	0.0299459	0.0278893	0.0259733	0.0261872	0.0004	0.00108701	0.0126263	0.0448058	0.0247391	0.037804	0.0087653	0.0110965
GO:0043065	positive regulation of apoptosis	95	0.581114	0.00220337	0.107427	0.00332989	0.123297	0.000244436	0.0166232	0.00363833	0.00427628	0.0208723	0.0208525	0.0205767	0.0249494	0.00151182	0.000595632	0.0163084	0.0338244	0.0146898	0.02166	0.00849635	0.0101776
GO:0046649	lymphocyte activation	95	0.575277	0.00342191	0.109916	0.00256126	0.116706	0.00047067	0.012132	0.0114187	0.00612675	0.0237099	0.0241632	0.0286492	0.043777	7.97784e-05	0.000696725	0.0101936	0.0510545	0.0164195	0.0372329	0.00645535	0.0141913
GO:0000074	regulation of progression through cell cycle	96	0.620413	0.000880178	0.125487	0.0017981	0.138235	0.00035779	0.0123726	0.00345426	0.00304543	0.0242112	0.0238904	0.0282788	0.0287141	1.97119e-05	0.00039688	0.0149154	0.0420567	0.0202982	0.0335221	0.0078441	0.0123942
GO:0006520	amino acid metabolism	96	0.659564	0.00376031	0.135772	0.0021292	0.145425	0.000598	0.0182384	0.00303966	0.00343961	0.0264993	0.0259873	0.0228396	0.0254342	2.74348e-07	0.000328631	0.0136434	0.0370396	0.0136886	0.0397913	0.00824913	0.0116628
GO:0046849	bone remodeling	96	0.511639	0.00634197	0.108617	0.00556178	0.124263	0.000230022	0.0137353	0.00742987	0.00619239	0.0242315	0.0226599	0.0263854	0.0293768	9.21266e-05	0.000763186	0.0181369	0.030624	0.020071	0.0245031	0.00766325	0.0108888
GO:0048667	neuron morphogenesis during differentiation	96	0.601511	0.00237246	0.0787578	0.00217111	0.0880162	0.000325177	0.0143922	0.0081401	0.00576632	0.0258137	0.0241291	0.0285923	0.0284684	0.001	0.00132509	0.0168513	0.042585	0.0246241	0.0327793	0.0100886	0.0107989
GO:0048812	neurite morphogenesis	96	0.593007	0.00272679	0.0870557	0.00310074	0.0966447	0.00035664	0.0128549	0.00862647	0.00691476	0.0302882	0.0287319	0.0305187	0.0300117	0.0016	0.00102912	0.0118879	0.0373097	0.0204622	0.0375901	0.00832528	0.010208
GO:0051726	regulation of cell cycle	96	0.598393	0.00183707	0.130977	0.00229665	0.14485	0.000295128	0.0126244	0.00376101	0.00344041	0.0197997	0.0203923	0.033105	0.0335232	2.1001e-05	0.000386069	0.0159969	0.0408518	0.0193764	0.0337328	0.00736219	0.0108403
GO:0043068	positive regulation of programmed cell death	97	0.576828	0.00227787	0.108068	0.00330248	0.123297	0.000261642	0.0143417	0.00376313	0.00346006	0.0181551	0.0182055	0.0225364	0.0275009	0.000186889	0.000803172	0.0138874	0.0320085	0.0151446	0.0239957	0.00601787	0.0101225
GO:0048771	tissue remodeling	98	0.510261	0.00482003	0.100676	0.00761917	0.104835	0.000248701	0.0155637	0.00895438	0.00696153	0.0293905	0.0273337	0.0372636	0.0371573	0.000150898	0.00035018	0.014887	0.0299506	0.0228879	0.0312197	0.00826954	0.0113275
GO:0007264	small GTPase mediated signal transduction	99	0.454526	0.0020661	0.0937813	0.00274853	0.109538	0.000801393	0.0117993	0.00852389	0.00920175	0.031306	0.030694	0.0351855	0.0355946	0.00169512	0.000452433	0.0221404	0.0341355	0.0309851	0.0424085	0.0131485	0.0100348
GO:0009057	macromolecule catabolism	101	0.657156	0.00180077	0.0872932	0.00177675	0.0837841	0.000201697	0.0116399	0.00368908	0.00379381	0.0225958	0.0230933	0.0223445	0.023099	0.0008	0.00137169	0.0194994	0.0320763	0.0226851	0.0358216	0.00637271	0.00862869
GO:0009792	embryonic development (sensu Metazoa)	104	0.497625	0.0037598	0.116934	0.00485514	0.132533	0.000420513	0.0152472	0.0146955	0.00688332	0.0276948	0.027028	0.0261676	0.0258929	0.000558444	0.00026029	0.0218965	0.0390034	0.0185788	0.0240084	0.00743773	0.0123558
GO:0044262	cellular carbohydrate metabolism	104	0.71289	0.00730118	0.0707163	0.00692641	0.0692742	0.000297817	0.0151941	0.00357357	0.00473674	0.0201454	0.019028	0.018274	0.0186834	0.000448974	0.000582048	0.0127597	0.0260103	0.0140772	0.0296434	0.00649859	0.00912617
GO:0045892	negative regulation of transcription, DNA-dependent	104	0.493148	0.00166056	0.121677	0.00227549	0.131382	0.000450702	0.0122509	0.00374857	0.00413396	0.0189557	0.0187584	0.0236138	0.0253496	6.92971e-06	0.000315199	0.015275	0.0281588	0.0173857	0.0242831	0.00713121	0.00849476
GO:0051246	regulation of protein metabolism	104	0.59988	0.00168318	0.118076	0.00306411	0.129294	0.000319157	0.0122495	0.0036686	0.00316469	0.017968	0.0187248	0.0197398	0.0226374	0.000202315	0.00095838	0.0170786	0.0274253	0.0154344	0.0231867	0.00697415	0.00757168
GO:0045321	immune cell activation	105	0.589639	0.00363004	0.125782	0.00308576	0.131732	4.94098e-05	0.0147614	0.0130101	0.00658263	0.0255948	0.0240581	0.0284094	0.0411983	6.39945e-05	0.00130583	0.0127914	0.0381657	0.0187933	0.0296226	0.0047373	0.0152437
GO:0050790	regulation of enzyme activity	105	0.55047	0.00263249	0.115937	0.00150092	0.132178	0.000487438	0.0142246	0.00319842	0.00306021	0.0226016	0.0219679	0.0203148	0.0229497	0.0016	0.000446662	0.0144706	0.0340109	0.0153415	0.0273797	0.00707522	0.0107224
GO:0001775	cell activation	106	0.607081	0.0033387	0.106062	0.00217079	0.112288	6.44654e-05	0.010565	0.00736414	0.00517469	0.0202726	0.0206575	0.0283608	0.0396554	0.000780543	0.000265632	0.0103625	0.0387839	0.0169756	0.031084	0.00561241	0.0159791
GO:0007276	gametogenesis	106	0.569278	0.00457861	0.105758	0.00654643	0.118716	-4.06957e-05	0.0108937	0.0096431	0.00425161	0.0202744	0.0203654	0.0252093	0.0272655	0.000366278	0.000446652	0.0167562	0.028538	0.0188052	0.0328279	0.00780284	0.0103852
GO:0045944	positive regulation of transcription from RNA polymerase II promoter	110	0.543099	0.00249919	0.13398	0.00230934	0.142166	0.000734845	0.0109135	0.00259807	0.00301946	0.021492	0.0206743	0.0245303	0.0229407	0.000180402	0.000308561	0.0201488	0.0378871	0.0154938	0.0270052	0.0071759	0.0130478
GO:0000904	cellular morphogenesis during differentiation	111	0.594827	0.00210658	0.0885044	0.00174248	0.0945433	0.000167117	0.0115677	0.0128385	0.00755146	0.025155	0.023747	0.0239384	0.0239178	0.0012	0.000290505	0.0152176	0.0383278	0.0226063	0.0267084	0.00816549	0.00983876
GO:0019226	transmission of nerve impulse	112	0.551829	0.00377963	0.0921092	0.00860951	0.0986866	0.00032737	0.016228	0.00759909	0.00538753	0.0318932	0.0315859	0.0319336	0.0316166	8.35647e-05	0.000796002	0.0190758	0.0402864	0.0187486	0.0352775	0.0109526	0.0152301
GO:0030097	hemopoiesis	112	0.598471	0.00211893	0.121336	0.00246149	0.12831	0.000515423	0.0117258	0.00441963	0.00216049	0.0198815	0.0197466	0.0225223	0.0251606	0.000141716	0.000445048	0.00968062	0.030013	0.0158898	0.0225363	0.00657325	0.00875124
GO:0048598	embryonic morphogenesis	112	0.478527	0.00258648	0.111011	0.00430759	0.118424	0.000207642	0.0162526	0.0058157	0.0049229	0.0230286	0.0214541	0.0244219	0.0240679	0.00180075	0.000323614	0.0110586	0.0244152	0.0254738	0.0278384	0.00736826	0.0139245
GO:0031175	neurite development	113	0.56336	0.0020253	0.0691514	0.00254269	0.070107	0.00013104	0.0100082	0.00554484	0.00486659	0.0260744	0.0241256	0.0265583	0.0255224	0	0.000567194	0.00784226	0.0400163	0.0193045	0.0381116	0.00814376	0.00944895
GO:0050793	regulation of development	115	0.533125	0.00328769	0.125081	0.0032987	0.134067	0.000388623	0.0107913	0.00353741	0.0036521	0.0295601	0.0292556	0.0233221	0.0249447	0.00126667	0.000453207	0.0159011	0.0217459	0.0250019	0.0326051	0.00742412	0.00857849
GO:0042592	homeostasis	116	0.677914	0.004385	0.0334301	0.00657283	0.00690601	9.76232e-05	0.014319	0.00523993	0.00558108	0.0269986	0.0253831	0.0283924	0.0294031	0.000190429	0.000723007	0.0274047	0.0301882	0.0169807	0.0188402	0.0114075	0.00923044
GO:0007389	pattern specification	118	0.453427	0.004095	0.11303	0.00535283	0.117778	7.3419e-05	0.0131699	0.00894045	0.0047831	0.0283512	0.0268091	0.0306676	0.0298245	8.33679e-05	3.23637e-05	0.0157193	0.0333291	0.0229041	0.0353648	0.00768586	0.0122688
GO:0007167	enzyme linked receptor protein signaling pathway	123	0.55804	0.00378886	0.0994613	0.00293017	0.107888	0.000116798	0.0109046	0.00267699	0.00327409	0.020587	0.019429	0.0202004	0.0219476	0.00118069	0.000330703	0.0165977	0.0255319	0.0165798	0.0252317	0.0091958	0.00905872
GO:0019953	sexual reproduction	124	0.567516	0.00525308	0.113188	0.0042055	0.122898	0.000279518	0.0111907	0.00952311	0.00351884	0.0245162	0.0246615	0.0216632	0.0240393	0.000561444	0.000235268	0.0135726	0.0277225	0.0137869	0.030191	0.00648841	0.00805798
GO:0030001	metal ion transport	124	0.609485	0.00093062	0.113981	0.00223759	0.124787	0.000514471	0.0126707	0.00303608	0.00288757	0.0221575	0.0213121	0.0239305	0.0227892	0.000171695	0.000591585	0.0149687	0.0272867	0.0247458	0.0433734	0.00628838	0.00789677
GO:0009611	response to wounding	125	0.741543	0.00187705	0.0370563	0.00442412	0.00595434	0.000731398	0.0130145	0.00615922	0.00470063	0.0365325	0.032217	0.0258038	0.0294193	0.000100402	0.000375759	0.0190595	0.0378693	0.0211051	0.0292783	0.00480572	0.0117552
GO:0048534	hemopoietic or lymphoid organ development	125	0.583819	0.00231815	0.108198	0.00253591	0.115226	0.000464373	0.0130756	0.00539268	0.00374401	0.0187189	0.0187411	0.0192155	0.0238067	-4.9689e-06	0.00118822	0.00844394	0.0272283	0.0138753	0.0214671	0.00543968	0.0102982
GO:0006605	protein targeting	127	0.624252	0.00223962	0.113272	0.00247177	0.127428	0.000498889	0.0112039	0.00487208	0.00488504	0.0157839	0.015143	0.0164596	0.0168403	0.000720893	0.000590633	0.0129089	0.0210154	0.0130292	0.0141987	0.00787273	0.00713078
GO:0001501	skeletal development	131	0.506977	0.00403735	0.115328	0.00606318	0.130062	0.000212715	0.00989033	0.00723502	0.00632164	0.0180181	0.0169618	0.0302883	0.0327556	0.000353052	0.000520086	0.0143757	0.0310788	0.0210916	0.021198	0.00860101	0.00905429
GO:0006118	electron transport	132	0.619171	0.000644331	0.0896214	0.00199169	0.0973517	0.000203743	0.012425	0.00479873	0.00456453	0.0184228	0.0183797	0.0220094	0.0218054	3.54942e-06	0.000804955	0.0186292	0.035315	0.012307	0.0240916	0.00584013	0.00880052
GO:0016481	negative regulation of transcription	132	0.495483	0.00141551	0.111204	0.00209852	0.118669	0.000272921	0.0114731	0.00303735	0.00320566	0.0197213	0.0192698	0.0246907	0.0262816	-1.91989e-05	0.000140897	0.0134664	0.0299843	0.0135849	0.0208947	0.00519743	0.00737811
GO:0007243	protein kinase cascade	133	0.614881	0.00146193	0.0678892	0.0017593	0.0599909	0.000501261	0.00866732	0.00344557	0.00304742	0.0250106	0.0241892	0.0189738	0.0191855	0.000680732	0.000340283	0.0139387	0.0259646	0.0154884	0.0321291	0.0067769	0.00818766
GO:0016070	RNA metabolism	133	0.705288	0.0018858	0.117213	0.00141086	0.124682	0.000387941	0.0120769	0.00459628	0.00539204	0.0264887	0.0258395	0.0221887	0.0215874	0	0.000453497	0.0109028	0.0285936	0.0141841	0.0238058	0.00769172	0.0116184
GO:0045893	positive regulation of transcription, DNA-dependent	133	0.534071	0.00285709	0.124611	0.00243668	0.134496	0.000255367	0.0087433	0.0027053	0.0031815	0.0202638	0.0194313	0.0239943	0.0237577	0.000361603	0.000261619	0.0180973	0.0356428	0.018657	0.0241493	0.00783912	0.0112425
GO:0006519	amino acid and derivative metabolism	136	0.696151	0.00311803	0.127025	0.00198426	0.138031	0.000313624	0.0116638	0.00362777	0.00380261	0.0199906	0.0185875	0.0226672	0.0247555	8.53354e-05	0.00143985	0.009419	0.0227848	0.010315	0.0306441	0.00527559	0.00803816
GO:0045934	negative regulation of nucleobase, nucleoside, nucleotide and nucleic acid metabolism	137	0.497978	0.00172223	0.121777	0.003346	0.134624	-3.93763e-06	0.0110099	0.00340158	0.00373262	0.0173046	0.0167371	0.0188719	0.0203346	0.000179189	0.000218089	0.0128396	0.0252751	0.0142094	0.0247892	0.00419323	0.00632347
GO:0048666	neuron development	137	0.566634	0.00198293	0.0896294	0.0021255	0.0982436	0.000290294	0.0109402	0.00731909	0.00603351	0.0253707	0.0238328	0.0304449	0.0296387	1.92308e-06	0.000297409	0.0163736	0.0420271	0.0161658	0.0269285	0.00789792	0.0110417
GO:0005975	carbohydrate metabolism	139	0.725619	0.00648318	0.0830577	0.00520076	0.084198	0.000212994	0.0123958	0.00365324	0.00518488	0.0225818	0.0221102	0.0153257	0.0157132	9.99274e-05	0.000492305	0.0118162	0.0215346	0.0151111	0.0238286	0.00641642	0.00711646
GO:0051239	regulation of organismal physiological process	139	0.493386	0.00183493	0.0644469	0.00774383	0.0534007	0.000162653	0.00752566	0.00687534	0.00634768	0.021906	0.0226753	0.0324811	0.0381478	0.000559898	0.000420258	0.0131125	0.0253781	0.0141149	0.0276237	0.00644836	0.0103438
GO:0009613	response to pest, pathogen or parasite	143	0.810387	0.00249887	0.03356	0.00315208	0.00954961	0.000140352	0.0140388	0.0060602	0.00585041	0.0262198	0.0256217	0.0290545	0.0369228	0.0013457	0.000716938	0.0133545	0.0345077	0.0248823	0.024567	0.00774864	0.0125669
[truncated: 64 more rows]
