# Supplementary material for: Integrative approaches to the prediction of protein functions based on the feature selection
Source: BMC Bioinformatics. 2009 Dec 31;10:455. doi: 10.1186/1471-2105-10-455 (PMC2813249; doi:10.1186/1471-2105-10-455)
Supplement: Additional file 4 — The lists of GO terms predicted well based on a given data source in two different approaches. To form these groups of GO terms, as high contribution criteria, high prediction accuracy (≥ 0.75 AUC and ≥ 0.2 P20R value) and large coefficient (outside of 1SD and ≥ 0.2 P20R value) were used for the exhaustive search and KL1LR, respectively. [file 1471-2105-10-455-S4.ZIP]

Archive with 2 entries (2 files):
- The lists of GO terms predicted well with a given data source in Exhaustive Search.xls
- The lists of GO terms predicted well with a given data source in L1 norm regularized logistic regression.xls
