# Supplementary material for: Integrative approaches to the prediction of protein functions based on the feature selection
Source: BMC Bioinformatics. 2009 Dec 31;10:455. doi: 10.1186/1471-2105-10-455 (PMC2813249; doi:10.1186/1471-2105-10-455)
Supplement: Additional file 4 — The lists of GO terms predicted well based on a given data source in two different approaches. To form these groups of GO terms, as high contribution criteria, high prediction accuracy (≥ 0.75 AUC and ≥ 0.2 P20R value) and large coefficient (outside of 1SD and ≥ 0.2 P20R value) were used for the exhaustive search and KL1LR, respectively. [file 1471-2105-10-455-S4.ZIP › The lists of GO terms predicted well with a given data source in L1 norm regularized logistic regression.xls]

## Sheet: PPI (diffusion 0.1)
GO:0006625
GO:0000059
GO:0030300
GO:0045806
GO:0048009
GO:0048706
GO:0001573
GO:0006195
GO:0006298
GO:0017156
GO:0030835
GO:0016079
GO:0019886
GO:0030889
GO:0043087
GO:0045005
GO:0046463
GO:0001810
GO:0030042
GO:0001794
GO:0006349
GO:0007193
GO:0006405
GO:0006664
GO:0030041
GO:0031128
GO:0042384
GO:0045104
GO:0050657
GO:0050772
GO:0009451
GO:0017157
GO:0030203
GO:0006071
GO:0006364
GO:0006749
GO:0007229
GO:0008064
GO:0019751
GO:0030832
GO:0031279
GO:0042490
GO:0045655
GO:0050881
GO:0051258
GO:0051339
GO:0006007
GO:0006289
GO:0006352
GO:0006753
GO:0006754
GO:0007596
GO:0019320
GO:0045621
GO:0046365
GO:0051051
GO:0006776
GO:0016072
GO:0046661
GO:0050817
GO:0050851
GO:0007599
GO:0009145
GO:0009201
GO:0009206
GO:0030888
GO:0045764
GO:0046034
GO:0046519
GO:0048489
GO:0048535
GO:0050729
GO:0000041
GO:0001776
GO:0006584
GO:0007046
GO:0007050
GO:0018958
GO:0007338
GO:0007586
GO:0008154
GO:0009142
GO:0009152
GO:0009205
GO:0009566
GO:0042100
GO:0042102
GO:0000075
GO:0006694
GO:0043280
GO:0051345
GO:0006469
GO:0006775
GO:0008629
GO:0009144
GO:0019884
GO:0050770
GO:0006752
GO:0007266
GO:0009150
GO:0030509
GO:0043086
GO:0051348
GO:0001894
GO:0006164
GO:0007259
GO:0007623
GO:0009260
GO:0007269
GO:0019221
GO:0009141
GO:0045055
GO:0050878
GO:0007612
GO:0015992
GO:0019882
GO:0042472
GO:0050767
GO:0043281
GO:0050730
GO:0030100
GO:0042471
GO:0009108
GO:0042060
GO:0006887
GO:0006606
GO:0051050
GO:0051170
GO:0030334
GO:0006818
GO:0051336
GO:0008632
GO:0006457
GO:0015698
GO:0006790
GO:0042098
GO:0006486
GO:0043413
GO:0046942
GO:0006397
GO:0006820
GO:0048511
GO:0018108
GO:0018212
GO:0051169
GO:0019941
GO:0043632
GO:0007178
GO:0051049
GO:0006913
GO:0044257
GO:0006281
GO:0016071
GO:0018193
GO:0006897
GO:0045045
GO:0007169
GO:0030036
GO:0006974
GO:0009719
GO:0046903
GO:0015672
GO:0043065
GO:0000074
GO:0051726
GO:0050790
GO:0045944
GO:0050793
GO:0007167
GO:0007243
GO:0045893
GO:0016192
GO:0031324
GO:0045935
GO:0045941
GO:0042127
GO:0006812
GO:0007049
GO:0007155
GO:0031325
GO:0006928
GO:0009893
GO:0051674
GO:0006886
GO:0040011
GO:0042981
GO:0043067
GO:0015031
GO:0006811
GO:0006357
GO:0045184
GO:0008283
GO:0006915
GO:0008104
GO:0006366
GO:0012501
GO:0008219
GO:0046907
GO:0016265
GO:0051649
GO:0051641

## Sheet: Interpro
GO:0001978
GO:0015816
GO:0045953
GO:0000059
GO:0001788
GO:0001993
GO:0007214
GO:0030300
GO:0048704
GO:0048706
GO:0006610
GO:0042269
GO:0048145
GO:0051693
GO:0001580
GO:0001812
GO:0006020
GO:0006342
GO:0009143
GO:0009401
GO:0019886
GO:0030889
GO:0031507
GO:0045814
GO:0050912
GO:0001910
GO:0007628
GO:0008272
GO:0009132
GO:0016068
GO:0042573
GO:0001794
GO:0006171
GO:0007193
GO:0007416
GO:0016339
GO:0018346
GO:0050880
GO:0050913
GO:0006405
GO:0006664
GO:0007190
GO:0009116
GO:0031281
GO:0042384
GO:0043122
GO:0045104
GO:0045762
GO:0050657
GO:0050892
GO:0051349
GO:0000160
GO:0001976
GO:0001990
GO:0009451
GO:0017157
GO:0030203
GO:0030902
GO:0050886
GO:0001906
GO:0006364
GO:0006403
GO:0006749
GO:0007613
GO:0008064
GO:0018342
GO:0030333
GO:0030832
GO:0031279
GO:0045061
GO:0045655
GO:0006007
GO:0006352
GO:0006753
GO:0006754
GO:0006885
GO:0015807
GO:0019320
GO:0045058
GO:0046164
GO:0046365
GO:0048048
GO:0006446
GO:0006638
GO:0006639
GO:0007405
GO:0015931
GO:0016072
GO:0030218
GO:0030316
GO:0050798
GO:0050851
GO:0051261
GO:0006662
GO:0006937
GO:0007127
GO:0007599
GO:0009145
GO:0009166
GO:0009201
GO:0009206
GO:0045764
GO:0046034
GO:0046486
GO:0046519
GO:0051259
GO:0001558
GO:0006584
GO:0007046
GO:0007050
GO:0018958
GO:0046916
GO:0050866
GO:0051250
GO:0005977
GO:0006073
GO:0006836
GO:0007586
GO:0009142
GO:0009152
GO:0009205
GO:0030384
GO:0042133
GO:0006694
GO:0009199
GO:0016052
GO:0044275
GO:0048193
GO:0051168
GO:0000910
GO:0006304
GO:0006305
GO:0006306
GO:0006469
GO:0006479
GO:0008217
GO:0009063
GO:0009144
GO:0019884
GO:0006752
GO:0006979
GO:0007189
GO:0009150
GO:0009187
GO:0009266
GO:0016540
GO:0030509
GO:0043086
GO:0045786
GO:0046777
GO:0051128
GO:0006164
GO:0006445
GO:0006821
GO:0007259
GO:0008213
GO:0009260
GO:0040014
GO:0044264
GO:0000082
GO:0007059
GO:0007269
GO:0008645
GO:0015749
GO:0015758
GO:0016125
GO:0006338
GO:0007631
GO:0009141
GO:0016049
GO:0042088
GO:0045055
GO:0050777
GO:0000375
GO:0000377
GO:0000398
GO:0006413
GO:0015992
GO:0019882
GO:0045637
GO:0050727
GO:0043281
GO:0050730
GO:0051301
GO:0007249
GO:0009259
GO:0042087
GO:0008406
GO:0009108
GO:0044270
GO:0045137
GO:0006163
GO:0006418
GO:0006497
GO:0009581
GO:0043038
GO:0043039
GO:0006606
GO:0007179
GO:0017038
GO:0042158
GO:0051170
GO:0006814
GO:0030334
GO:0042157
GO:0051188
GO:0006818
GO:0007018
GO:0007188
GO:0007601
GO:0008643
GO:0009582
GO:0030031
GO:0031497
GO:0051336
GO:0007126
GO:0051321
GO:0051327
GO:0006457
GO:0015698
GO:0016064
GO:0007187
GO:0016485
GO:0019933
GO:0006260
GO:0006790
GO:0051329
GO:0051606
GO:0006486
GO:0007156
GO:0043413
GO:0006576
GO:0015837
GO:0015849
GO:0019935
GO:0043414
GO:0046942
GO:0006766
GO:0007611
GO:0031589
GO:0035113
GO:0040029
GO:0006399
GO:0006813
GO:0006816
GO:0006936
GO:0007218
GO:0001505
GO:0006397
GO:0006644
GO:0006820
GO:0006959
GO:0009101
GO:0048511
GO:0006333
GO:0018108
GO:0018212
GO:0008202
GO:0009165
GO:0051169
GO:0006511
GO:0006725
GO:0019941
GO:0043632
GO:0006575
GO:0009100
GO:0050865
GO:0051249
GO:0006470
GO:0007178
GO:0016311
GO:0006913
GO:0015674
GO:0044257
GO:0051603
GO:0030099
GO:0006281
GO:0016071
GO:0018193
GO:0050778
GO:0006512
GO:0006897
GO:0042110
GO:0045045
GO:0019932
GO:0006732
GO:0006631
GO:0030163
GO:0007169
GO:0007017
GO:0008610
GO:0006325
GO:0009117
GO:0016337
GO:0006323
GO:0006917
GO:0012502
GO:0006396
GO:0044265
GO:0050776
GO:0006974
GO:0007001
GO:0009719
GO:0001568
GO:0043285
GO:0046903
GO:0051276
GO:0015672
GO:0001944
GO:0001503
GO:0007268
GO:0043037
GO:0007409
GO:0043065
GO:0046649
GO:0000074
GO:0006520
GO:0048667
GO:0048812
GO:0051726
GO:0043068
GO:0007264
GO:0009057
GO:0045321
GO:0050790
GO:0001775
GO:0045944
GO:0000904
GO:0019226
GO:0048598
GO:0031175
GO:0050793
GO:0042592
GO:0007167
GO:0030001
GO:0009611
GO:0001501
GO:0006118
GO:0007243
GO:0016070
GO:0045893
GO:0006519
GO:0045934
GO:0048666
GO:0005975
GO:0009613
GO:0016192
GO:0007610
GO:0031324
GO:0044248
GO:0051707
GO:0007267
GO:0009308
GO:0045935
GO:0045941
GO:0006807
GO:0009888
GO:0042221
GO:0030182
GO:0042127
GO:0016477
GO:0006812
GO:0007010
GO:0009605
GO:0009056
GO:0007049
GO:0007155
GO:0006091
GO:0006259
GO:0044255
GO:0006082
GO:0019752
GO:0031325
GO:0048699
GO:0006928
GO:0009893
GO:0051674
GO:0006886
GO:0040011
GO:0000902
GO:0006468
GO:0042981
GO:0048468
GO:0043067
GO:0015031
GO:0009790
GO:0006811
GO:0006357
GO:0006629
GO:0016310
GO:0009628
GO:0045184
GO:0006508
GO:0008283
GO:0006955
GO:0006915
GO:0008104
GO:0006366
GO:0012501
GO:0006952
GO:0008219
GO:0046907
GO:0006793
GO:0006796
GO:0016265
GO:0051649
GO:0051641
GO:0006412

## Sheet: Pfam
GO:0001978
GO:0006422
GO:0015816
GO:0000059
GO:0001788
GO:0007216
GO:0006195
GO:0006298
GO:0006610
GO:0006857
GO:0016925
GO:0016998
GO:0018209
GO:0030835
GO:0042269
GO:0051016
GO:0051693
GO:0001580
GO:0001812
GO:0006182
GO:0006342
GO:0009143
GO:0015833
GO:0019886
GO:0030510
GO:0030514
GO:0030889
GO:0031507
GO:0043087
GO:0043631
GO:0045005
GO:0045814
GO:0046460
GO:0046488
GO:0050912
GO:0001810
GO:0007628
GO:0008272
GO:0016068
GO:0016579
GO:0018345
GO:0030042
GO:0030834
GO:0031341
GO:0042573
GO:0050907
GO:0001798
GO:0006171
GO:0007416
GO:0009593
GO:0016339
GO:0018346
GO:0043407
GO:0045577
GO:0046068
GO:0050913
GO:0001541
GO:0006405
GO:0006730
GO:0006833
GO:0007190
GO:0030522
GO:0031281
GO:0042044
GO:0043122
GO:0045086
GO:0045104
GO:0045761
GO:0045762
GO:0050772
GO:0051349
GO:0006493
GO:0006611
GO:0009451
GO:0030901
GO:0030902
GO:0042402
GO:0046058
GO:0050906
GO:0001906
GO:0001909
GO:0006071
GO:0006595
GO:0006910
GO:0008064
GO:0016458
GO:0018342
GO:0019751
GO:0030832
GO:0031279
GO:0042591
GO:0045061
GO:0050881
GO:0050885
GO:0050909
GO:0051258
GO:0051339
GO:0001569
GO:0006289
GO:0006885
GO:0015807
GO:0043449
GO:0045058
GO:0045103
GO:0045621
GO:0006446
GO:0006639
GO:0006911
GO:0007405
GO:0015931
GO:0019395
GO:0030032
GO:0030218
GO:0043543
GO:0045664
GO:0051216
GO:0051261
GO:0006662
GO:0006937
GO:0009145
GO:0009166
GO:0009190
GO:0009201
GO:0009206
GO:0030888
GO:0046486
GO:0046519
GO:0046530
GO:0050729
GO:0051259
GO:0000041
GO:0007602
GO:0046916
GO:0050764
GO:0050766
GO:0050879
GO:0005977
GO:0006073
GO:0006836
GO:0007586
GO:0008154
GO:0009152
GO:0009205
GO:0030384
GO:0042133
GO:0000075
GO:0006694
GO:0016052
GO:0044275
GO:0051168
GO:0006469
GO:0006775
GO:0008629
GO:0019884
GO:0030183
GO:0042698
GO:0045619
GO:0045807
GO:0006979
GO:0007189
GO:0007266
GO:0009187
GO:0043086
GO:0051128
GO:0051348
GO:0006445
GO:0040014
GO:0000082
GO:0007059
GO:0007269
GO:0019221
GO:0006334
GO:0006338
GO:0007631
GO:0009141
GO:0009791
GO:0016049
GO:0050878
GO:0006413
GO:0006909
GO:0042472
GO:0050727
GO:0050767
GO:0050730
GO:0051301
GO:0030100
GO:0044270
GO:0048747
GO:0006865
GO:0009581
GO:0016055
GO:0007179
GO:0050670
GO:0051050
GO:0051170
GO:0006814
GO:0030334
GO:0006818
GO:0007018
GO:0007188
GO:0009582
GO:0031497
GO:0006457
GO:0015698
GO:0016064
GO:0007187
GO:0016485
GO:0019933
GO:0006790
GO:0051329
GO:0051606
GO:0006414
GO:0006486
GO:0007156
GO:0043413
GO:0050867
GO:0006576
GO:0015837
GO:0015849
GO:0019935
GO:0046942
GO:0050863
GO:0006766
GO:0031589
GO:0006936
GO:0007218
GO:0001505
GO:0006397
GO:0006644
GO:0042113
GO:0006959
GO:0009101
GO:0048511
GO:0006333
GO:0018108
GO:0018212
GO:0008202
GO:0006511
GO:0019941
GO:0043632
GO:0006575
GO:0009100
GO:0050865
GO:0007178
GO:0051049
GO:0006913
GO:0007411
GO:0015674
GO:0044257
GO:0051603
GO:0016071
GO:0050778
GO:0006512
GO:0006897
GO:0000279
GO:0045045
GO:0019932
GO:0006631
GO:0030163
GO:0019236
GO:0007169
GO:0007017
GO:0030036
GO:0008610
GO:0006325
GO:0016337
GO:0006323
GO:0006917
GO:0007517
GO:0050776
GO:0006974
GO:0007001
GO:0009719
GO:0043285
GO:0015672
GO:0001503
GO:0007409
GO:0043065
GO:0000074
GO:0048667
GO:0048812
GO:0051726
GO:0007264
GO:0050790
GO:0000904
GO:0031175
GO:0050793
GO:0007167
GO:0030001
GO:0006118
GO:0007243
GO:0048666
GO:0009613
GO:0031324
GO:0051707
GO:0007267
GO:0009888
GO:0042221
GO:0030182
GO:0007010
GO:0009605
GO:0007155
GO:0006091
GO:0044255
GO:0006886
GO:0006811
GO:0006357
GO:0006629
GO:0006366
GO:0051649
GO:0006412

## Sheet: MGI phenotype
GO:0001553
GO:0007468
GO:0009296
GO:0015844
GO:0019218
GO:0030856
GO:0001779
GO:0006940
GO:0007595
GO:0010165
GO:0035058
GO:0048704
GO:0048706
GO:0001573
GO:0001773
GO:0008630
GO:0042756
GO:0048145
GO:0048705
GO:0051023
GO:0001832
GO:0006879
GO:0030889
GO:0045646
GO:0007628
GO:0030318
GO:0031341
GO:0042573
GO:0050708
GO:0006691
GO:0007416
GO:0043407
GO:0045577
GO:0046068
GO:0048305
GO:0050880
GO:0001782
GO:0006664
GO:0006730
GO:0006833
GO:0009116
GO:0030522
GO:0031128
GO:0042044
GO:0042384
GO:0045086
GO:0045168
GO:0045884
GO:0050892
GO:0001976
GO:0001990
GO:0006611
GO:0006733
GO:0019724
GO:0030203
GO:0030901
GO:0050886
GO:0050906
GO:0001906
GO:0001909
GO:0006364
GO:0006403
GO:0006910
GO:0007613
GO:0019722
GO:0042591
GO:0045061
GO:0045076
GO:0045655
GO:0048332
GO:0050868
GO:0050881
GO:0050885
GO:0050909
GO:0001569
GO:0006007
GO:0006753
GO:0019320
GO:0031570
GO:0043449
GO:0045058
GO:0045621
GO:0046164
GO:0046365
GO:0048048
GO:0051051
GO:0001570
GO:0001824
GO:0006446
GO:0006638
GO:0006639
GO:0006776
GO:0006911
GO:0007405
GO:0015931
GO:0016072
GO:0030218
GO:0030316
GO:0042094
GO:0045664
GO:0046661
GO:0050798
GO:0050851
GO:0051216
GO:0051260
GO:0006662
GO:0007127
GO:0009145
GO:0009201
GO:0009206
GO:0030888
GO:0046034
GO:0046486
GO:0046519
GO:0046530
GO:0048535
GO:0048646
GO:0001558
GO:0001776
GO:0007046
GO:0007050
GO:0007602
GO:0009306
GO:0018958
GO:0046916
GO:0050764
GO:0050766
GO:0050866
GO:0050879
GO:0051250
GO:0006836
GO:0007338
GO:0009142
GO:0009152
GO:0009566
GO:0042100
GO:0042102
GO:0042133
GO:0042770
GO:0006694
GO:0009199
GO:0043280
GO:0043473
GO:0048066
GO:0048193
GO:0051345
GO:0001657
GO:0006310
GO:0006469
GO:0006775
GO:0008217
GO:0008629
GO:0009144
GO:0009583
GO:0030183
GO:0042698
GO:0045619
GO:0045807
GO:0050770
GO:0050871
GO:0006752
GO:0006979
GO:0009150
GO:0009266
GO:0016540
GO:0030509
GO:0042476
GO:0045786
GO:0046777
GO:0048732
GO:0051128
GO:0051348
GO:0001894
GO:0006164
GO:0006445
GO:0007623
GO:0008585
GO:0009260
GO:0040014
GO:0046660
GO:0050671
GO:0000082
GO:0008645
GO:0015749
GO:0015758
GO:0019221
GO:0030224
GO:0006334
GO:0007631
GO:0009141
GO:0009791
GO:0009799
GO:0042088
GO:0045055
GO:0050777
GO:0050878
GO:0000375
GO:0000398
GO:0006909
GO:0007612
GO:0009880
GO:0015992
GO:0042472
GO:0045637
GO:0050727
GO:0001819
GO:0009259
GO:0009953
GO:0042087
GO:0042471
GO:0043583
GO:0050864
GO:0001656
GO:0008406
GO:0045137
GO:0048747
GO:0006163
GO:0009581
GO:0016055
GO:0050870
GO:0017038
GO:0050670
GO:0030334
GO:0042157
GO:0051241
GO:0001839
GO:0007018
GO:0007601
GO:0008643
GO:0009582
GO:0030031
GO:0051336
GO:0007126
GO:0051321
GO:0051327
GO:0016064
GO:0007369
GO:0042098
GO:0043010
GO:0050867
GO:0051251
GO:0015837
GO:0050863
GO:0006766
GO:0001655
GO:0007611
GO:0035113
GO:0006813
GO:0006816
GO:0006936
GO:0001505
GO:0006397
GO:0007605
GO:0042113
GO:0006959
GO:0042089
GO:0048511
GO:0030900
GO:0046651
GO:0006511
GO:0009952
GO:0050865
GO:0051249
GO:0007411
GO:0030099
GO:0006281
GO:0050778
GO:0000279
GO:0042110
GO:0048232
GO:0048514
GO:0006917
GO:0007420
GO:0012502
GO:0007517
GO:0007507
GO:0050776
GO:0006974
GO:0009719
GO:0001568
GO:0046903
GO:0007417
GO:0001944
GO:0001503
GO:0007268
GO:0007409
GO:0043065
GO:0046649
GO:0000074
GO:0048667
GO:0048812
GO:0051726
GO:0043068
GO:0009792
GO:0045321
GO:0001775
GO:0007276
GO:0045944
GO:0000904
GO:0019226
GO:0030097
GO:0048598
GO:0031175
GO:0050793
GO:0042592
GO:0007389
GO:0007167
GO:0019953
GO:0009611
GO:0048534
GO:0001501
GO:0006118
GO:0007243
GO:0045893
GO:0048666
GO:0009613
GO:0000003
GO:0007610
GO:0051707
GO:0007267
GO:0045935
GO:0045941
GO:0009888
GO:0042221
GO:0030182
GO:0042127
GO:0016477
GO:0009605
GO:0007049
GO:0006259
GO:0031325
GO:0048699
GO:0006928
GO:0009893
GO:0051674
GO:0040011
GO:0000902
GO:0048468
GO:0009790
GO:0006357
GO:0006629
GO:0009628
GO:0008283
GO:0006955
GO:0006366
GO:0006952

## Sheet: bioMart
GO:0001101
GO:0001553
GO:0015844
GO:0019218
GO:0030091
GO:0030856
GO:0045910
GO:0045953
GO:0007214
GO:0009156
GO:0009161
GO:0009312
GO:0010165
GO:0016556
GO:0008630
GO:0009134
GO:0016925
GO:0042269
GO:0042503
GO:0045047
GO:0009109
GO:0046463
GO:0046488
GO:0001810
GO:0007628
GO:0009311
GO:0016068
GO:0016579
GO:0001794
GO:0018346
GO:0046068
GO:0001541
GO:0006664
GO:0006733
GO:0001906
GO:0001909
GO:0007229
GO:0031279
GO:0031570
GO:0043449
GO:0006638
GO:0006639
GO:0006662
GO:0009145
GO:0050729
GO:0048730
GO:0000075
GO:0016052
GO:0009063
GO:0009144
GO:0009583
GO:0009187
GO:0006338
GO:0016049
GO:0045637
GO:0050727
GO:0009108
GO:0051188
GO:0007169

## Sheet: Inparanoid
GO:0015816
GO:0030856
GO:0045910
GO:0006099
GO:0007595
GO:0009060
GO:0009123
GO:0009124
GO:0009156
GO:0009161
GO:0009312
GO:0010165
GO:0046356
GO:0051052
GO:0006195
GO:0016998
GO:0042269
GO:0048145
GO:0051016
GO:0006020
GO:0009109
GO:0030889
GO:0046460
GO:0046463
GO:0001810
GO:0006829
GO:0009132
GO:0018345
GO:0030834
GO:0045017
GO:0046504
GO:0050907
GO:0001798
GO:0006349
GO:0006730
GO:0009116
GO:0042384
GO:0050892
GO:0001990
GO:0006493
GO:0006611
GO:0030203
GO:0042402
GO:0006910
GO:0019722
GO:0045061
GO:0050868
GO:0006753
GO:0006885
GO:0042219
GO:0043449
GO:0006638
GO:0006911
GO:0030316
GO:0042094
GO:0043543
GO:0051260
GO:0051261
GO:0006662
GO:0030888
GO:0046034
GO:0046486
GO:0048646
GO:0007046
GO:0048730
GO:0050764
GO:0050766
GO:0050866
GO:0051250
GO:0006836
GO:0007338
GO:0009152
GO:0009566
GO:0030384
GO:0042100
GO:0045765
GO:0006694
GO:0048193
GO:0000910
GO:0045807
GO:0050770
GO:0006752
GO:0009150
GO:0045786
GO:0006164
GO:0009260
GO:0044264
GO:0000082
GO:0008645
GO:0015749
GO:0050777
GO:0006909
GO:0015992
GO:0050767
GO:0050730
GO:0007249
GO:0009259
GO:0050864
GO:0009108
GO:0042060
GO:0006163
GO:0006497
GO:0042158
GO:0050670
GO:0042157
GO:0051188
GO:0016064
GO:0042098
GO:0051329
GO:0006936
GO:0006644
GO:0006959
GO:0009165
GO:0046651
GO:0050865
GO:0051249
GO:0016311
GO:0006732
GO:0007169
GO:0008610
GO:0045321
GO:0009611
GO:0006955
GO:0006952

## Sheet: OMIM (diseases)
GO:0009296
GO:0042775
GO:0035058
GO:0043064
GO:0051052
GO:0006595
GO:0042417
GO:0030218
GO:0006937
GO:0048535
GO:0042133
GO:0045765
GO:0007266
GO:0048732
GO:0007631
GO:0042472
GO:0050727
GO:0043583
GO:0042060
GO:0048747
GO:0006606
GO:0050670
GO:0051170
GO:0030334
GO:0042098
GO:0050863
GO:0046651
GO:0051169
GO:0006470
GO:0016311
GO:0042110
GO:0030036

## Sheet: Zhang et al
GO:0019218
GO:0045910
GO:0009156
GO:0001573
GO:0006857
GO:0008630
GO:0042756
GO:0051016
GO:0006182
GO:0009109
GO:0030889
GO:0043087
GO:0001810
GO:0001910
GO:0006829
GO:0018345
GO:0030834
GO:0045017
GO:0050907
GO:0001794
GO:0006691
GO:0007193
GO:0045577
GO:0046068
GO:0006730
GO:0030522
GO:0031281
GO:0043122
GO:0045168
GO:0045761
GO:0050772
GO:0050892
GO:0051236
GO:0051349
GO:0001976
GO:0006493
GO:0006611
GO:0017157
GO:0046058
GO:0050886
GO:0001906
GO:0001909
GO:0006364
GO:0006403
GO:0006595
GO:0006749
GO:0006910
GO:0007229
GO:0008064
GO:0018342
GO:0019722
GO:0030333
GO:0030832
GO:0042591
GO:0045655
GO:0050868
GO:0006753
GO:0006754
GO:0006885
GO:0007596
GO:0019320
GO:0031570
GO:0045621
GO:0046365
GO:0006776
GO:0006911
GO:0015931
GO:0016072
GO:0030032
GO:0045664
GO:0007127
GO:0009145
GO:0009166
GO:0009190
GO:0009201
GO:0009206
GO:0046034
GO:0046486
GO:0048535
GO:0050729
GO:0000041
GO:0006584
GO:0009306
GO:0050766
GO:0050879
GO:0009142
GO:0009152
GO:0009205
GO:0042133
GO:0000075
GO:0009199
GO:0006775
GO:0009144
GO:0019884
GO:0030183
GO:0045619
GO:0045807
GO:0006752
GO:0009150
GO:0009187
GO:0009266
GO:0030509
GO:0046777
GO:0051348
GO:0001894
GO:0007623
GO:0009260
GO:0007059
GO:0007269
GO:0008645
GO:0016125
GO:0006338
GO:0007631
GO:0009141
GO:0045055
GO:0006909
GO:0019882
GO:0050727
GO:0007249
GO:0009259
GO:0042060
GO:0006163
GO:0006814
GO:0030334
GO:0030031
GO:0007126
GO:0051321
GO:0051327
GO:0016064
GO:0016485
GO:0006260
GO:0051329
GO:0006414
GO:0006813
GO:0006816
GO:0048511
GO:0008202
GO:0007178
GO:0006512
GO:0000279
GO:0042110
GO:0006631
GO:0000074
GO:0051726
GO:0009888
GO:0007049
GO:0008283

## Sheet: Su et al
GO:0045953
GO:0006099
GO:0009060
GO:0009156
GO:0009161
GO:0030300
GO:0030330
GO:0046356
GO:0048704
GO:0001573
GO:0006195
GO:0006760
GO:0006857
GO:0016925
GO:0042269
GO:0045047
GO:0051016
GO:0051693
GO:0006182
GO:0009109
GO:0015833
GO:0016079
GO:0019886
GO:0030510
GO:0030514
GO:0031507
GO:0045646
GO:0001910
GO:0030042
GO:0030834
GO:0050708
GO:0050907
GO:0006349
GO:0006691
GO:0007416
GO:0018346
GO:0046068
GO:0048305
GO:0001782
GO:0006405
GO:0006664
GO:0006730
GO:0009116
GO:0030041
GO:0042384
GO:0045086
GO:0045761
GO:0050657
GO:0050658
GO:0050892
GO:0051236
GO:0006493
GO:0017157
GO:0030902
GO:0046058
GO:0050906
GO:0006364
GO:0006403
GO:0006749
GO:0007229
GO:0018342
GO:0030333
GO:0031279
GO:0042417
GO:0050909
GO:0051339
GO:0006007
GO:0006289
GO:0007596
GO:0019320
GO:0043449
GO:0046365
GO:0048048
GO:0015931
GO:0016072
GO:0030032
GO:0030316
GO:0045664
GO:0050817
GO:0006261
GO:0006662
GO:0007599
GO:0046486
GO:0046530
GO:0000041
GO:0001558
GO:0006584
GO:0007046
GO:0007602
GO:0018958
GO:0007338
GO:0007586
GO:0009566
GO:0042100
GO:0042133
GO:0006694
GO:0048193
GO:0051168
GO:0006310
GO:0009063
GO:0009583
GO:0006752
GO:0016125
GO:0050878
GO:0000375
GO:0000377
GO:0000398
GO:0043281
GO:0051301
GO:0042060
GO:0044270
GO:0048747
GO:0006418
GO:0009581
GO:0043038
GO:0042158
GO:0006814
GO:0030334
GO:0007601
GO:0009582
GO:0030031
GO:0051336
GO:0006457
GO:0015698
GO:0016064
GO:0006260
GO:0006790
GO:0051606
GO:0006486
GO:0043010
GO:0043413
GO:0015849
GO:0046942
GO:0006766
GO:0006399
GO:0006816
GO:0006936
GO:0006397
GO:0006820
GO:0006959
GO:0008202
GO:0051169
GO:0006725
GO:0006913
GO:0015674
GO:0006281
GO:0016071
GO:0006732
GO:0006631
GO:0007517
GO:0006396
GO:0007001
GO:0051276
GO:0043037
GO:0030001
GO:0016070
GO:0006091
GO:0044255

## Sheet: SAGE
GO:0009060
GO:0001573
GO:0008630
GO:0009134
GO:0017156
GO:0030835
GO:0042756
GO:0001832
GO:0006879
GO:0030889
GO:0031507
GO:0046460
GO:0001810
GO:0006829
GO:0007628
GO:0016579
GO:0001798
GO:0006171
GO:0006691
GO:0006405
GO:0006730
GO:0031128
GO:0045086
GO:0045168
GO:0050658
GO:0051236
GO:0006733
GO:0019724
GO:0030203
GO:0001906
GO:0001909
GO:0006364
GO:0006403
GO:0006749
GO:0007229
GO:0019751
GO:0031279
GO:0042490
GO:0042591
GO:0045076
GO:0045655
GO:0051258
GO:0051339
GO:0006289
GO:0006885
GO:0015807
GO:0031570
GO:0045058
GO:0051051
GO:0006911
GO:0007405
GO:0016072
GO:0019395
GO:0030032
GO:0030316
GO:0042094
GO:0045664
GO:0050798
GO:0006662
GO:0007127
GO:0048489
GO:0006584
GO:0007046
GO:0050764
GO:0006836
GO:0007586
GO:0042102
GO:0042133
GO:0000075
GO:0051168
GO:0006310
GO:0009583
GO:0019884
GO:0045807
GO:0006752
GO:0048732
GO:0051128
GO:0008213
GO:0000082
GO:0007059
GO:0007269
GO:0019221
GO:0009791
GO:0009799
GO:0045055
GO:0000377
GO:0006413
GO:0006909
GO:0019882
GO:0042472
GO:0050727
GO:0050767
GO:0043281
GO:0007249
GO:0042087
GO:0009108
GO:0006163
GO:0006497
GO:0009581
GO:0051050
GO:0051188
GO:0001839
GO:0006260
GO:0051329
GO:0007156
GO:0031589
GO:0006936
GO:0001505
GO:0043632
GO:0015674
GO:0006281
GO:0045045
GO:0006631
