# Supplementary material for: Integrative approaches to the prediction of protein functions based on the feature selection
Source: BMC Bioinformatics. 2009 Dec 31;10:455. doi: 10.1186/1471-2105-10-455 (PMC2813249; doi:10.1186/1471-2105-10-455)
Supplement: Additional file 5 — GO terms giving high prediction quality from only one data source. The table showing the entire lists of the data presented in Table 3. [file 1471-2105-10-455-S5.XLS]

## Sheet: PPI (diffusion 0.1)
GO	term	# of proteins with the given GO term in given data source	# of proteins with the given GO term	Prediction accuracy	P20R	Difference of accuracy from the second highest accuracy
GO:0030148	sphingolipid biosynthesis	2	9	0.942364	0.503546	0.290491
GO:0016079	synaptic vesicle exocytosis	6	6	0.856843	0.625	0.280239
GO:0001101	response to acid	2	3	0.968052	1	0.258321
GO:0000103	sulfate assimilation	2	3	0.941907	0.503731	0.201642
GO:0006693	prostaglandin metabolism	2	4	0.964078	1	0.189168
GO:0048489	synaptic vesicle transport	13	14	0.921268	0.386036	0.165987
GO:0016072	rRNA metabolism	7	13	0.994808	0.666667	0.158023
GO:0006887	exocytosis	21	27	0.90522	0.866667	0.124452
GO:0001504	neurotransmitter uptake	2	5	0.994346	0.526316	0.123255
GO:0031111	negative regulation of microtubule polymerization or depolymerization	5	6	0.79131	1	0.121487
GO:0042135	neurotransmitter catabolism	3	6	0.833945	0.501289	0.118192
GO:0006381	mRNA editing	3	3	0.834557	0.501953	0.118008

## Sheet: Interpro
GO	term	# of proteins with the given GO term in given data source	# of proteins with the given GO term	Prediction accuracy	P20R	Difference of accuracy from the second highest accuracy
GO:0048002	antigen presentation, peptide antigen	5	5	0.999649	0.75	0.531112
GO:0007341	penetration of zona pellucida	3	3	0.884926	0.501639	0.458915
GO:0006071	glycerol metabolism	10	11	0.870716	0.800784	0.440378
GO:0048005	antigen presentation, exogenous peptide antigen	4	4	0.874298	0.25	0.418726
GO:0000160	two-component signal transduction system (phosphorelay)	10	10	0.997416	1	0.408737
GO:0009084	glutamine family amino acid biosynthesis	3	3	0.957421	0.501701	0.403031
GO:0001812	positive regulation of type I hypersensitivity	5	6	0.997322	1	0.396578
GO:0042982	amyloid precursor protein metabolism	2	3	0.955464	1	0.380414
GO:0016068	type I hypersensitivity	6	7	0.997053	0.55	0.367333
GO:0006817	phosphate transport	3	3	0.954896	1	0.366961
GO:0001810	regulation of type I hypersensitivity	6	7	0.996632	0.625	0.365308
GO:0019377	glycolipid catabolism	2	3	0.957848	1	0.339876
GO:0006689	ganglioside catabolism	2	3	0.957287	1	0.335801
GO:0006012	galactose metabolism	3	3	0.95679	1	0.333798
GO:0000097	sulfur amino acid biosynthesis	5	5	0.955866	1	0.324657
GO:0015012	heparan sulfate proteoglycan biosynthesis	3	3	0.928346	1	0.323677
GO:0006182	cGMP biosynthesis	6	6	0.986339	1	0.322178
GO:0007214	gamma-aminobutyric acid signaling pathway	4	4	0.99986	1	0.309729
GO:0006801	superoxide metabolism	10	10	0.930215	1	0.309107
GO:0009401	phosphoenolpyruvate-dependent sugar phosphotransferase system	5	6	0.998772	0.6	0.297092
GO:0044273	sulfur compound catabolism	3	3	0.940025	0.501672	0.289366
GO:0006506	GPI anchor biosynthesis	3	4	0.953353	1	0.276995
GO:0043632	modification-dependent macromolecule catabolism	47	47	0.961408	0.499095	0.276016
GO:0045762	positive regulation of adenylate cyclase activity	9	9	0.966958	1	0.275962
GO:0006508	proteolysis	233	240	0.924265	0.689681	0.275722
GO:0051129	negative regulation of cell organization and biogenesis	11	11	0.914525	1	0.270866
GO:0051339	regulation of lyase activity	11	11	0.964923	1	0.270393
GO:0009142	nucleoside triphosphate biosynthesis	16	16	0.840273	0.383835	0.269363
GO:0046466	membrane lipid catabolism	6	7	0.877281	0.625	0.264709
GO:0046489	phosphoinositide biosynthesis	3	4	0.955738	1	0.264117
GO:0006665	sphingolipid metabolism	18	19	0.909455	0.675	0.263727
GO:0030832	regulation of actin filament length	11	11	0.89313	0.613827	0.26063
GO:0006334	nucleosome assembly	22	22	0.977167	0.9	0.250034
GO:0016579	protein deubiquitination	6	7	0.999134	1	0.249201
GO:0006305	DNA alkylation	16	18	0.835816	0.807692	0.247215
GO:0051323	metaphase	3	3	0.827231	0.500689	0.245579
GO:0031279	regulation of cyclase activity	11	11	0.976077	0.766667	0.242329
GO:0006376	mRNA splice site selection	7	7	0.953953	1	0.242054
GO:0044271	nitrogen compound biosynthesis	21	22	0.909691	0.401639	0.24143
GO:0006306	DNA methylation	16	18	0.876323	0.806061	0.240769
GO:0009057	macromolecule catabolism	100	101	0.878896	0.596508	0.239702
GO:0018346	protein amino acid prenylation	8	8	0.979435	0.208333	0.239625
GO:0006720	isoprenoid metabolism	12	12	0.869919	0.467282	0.237419
GO:0006505	GPI anchor metabolism	5	6	0.905347	1	0.236539
GO:0009086	methionine biosynthesis	4	4	0.93809	1	0.232232
GO:0042364	water-soluble vitamin biosynthesis	4	4	0.937108	0.501558	0.231101
GO:0009065	glutamine family amino acid catabolism	3	3	0.853711	0.501033	0.228833
GO:0006791	sulfur utilization	3	3	0.961209	0.251613	0.225174
GO:0015872	dopamine transport	3	3	0.830247	0.50072	0.222929
GO:0006399	tRNA metabolism	38	39	0.962966	1	0.221459
GO:0043285	biopolymer catabolism	87	88	0.875521	0.353292	0.21885
GO:0019941	modification-dependent protein catabolism	47	47	0.948618	0.803571	0.215935
GO:0006520	amino acid metabolism	93	96	0.849888	0.627726	0.212037
GO:0040029	regulation of gene expression, epigenetic	30	38	0.858495	0.321644	0.211124
GO:0015698	inorganic anion transport	30	32	0.947905	0.664336	0.210594
GO:0008215	spermine metabolism	5	5	0.850278	0.6	0.20908
GO:0018342	protein prenylation	11	11	0.928663	0.72	0.207931
GO:0015674	di-, tri-valent inorganic cation transport	54	54	0.876929	0.334788	0.202532
GO:0046488	phosphatidylinositol metabolism	6	6	0.933209	1	0.201054
GO:0016052	carbohydrate catabolism	17	17	0.87288	0.573333	0.200987
GO:0008064	regulation of actin polymerization and/or depolymerization	11	11	0.854658	0.808696	0.200908
GO:0009056	catabolism	178	181	0.847159	0.225748	0.199059
GO:0006820	anion transport	39	41	0.935294	0.869565	0.198423
GO:0043038	amino acid activation	27	27	0.999428	0.909091	0.197047
GO:0046942	carboxylic acid transport	35	36	0.959862	0.833333	0.195292
GO:0009165	nucleotide biosynthesis	43	44	0.940206	0.894737	0.19415
GO:0001788	antibody-dependent cellular cytotoxicity	4	4	0.996177	0.666667	0.193981
GO:0043039	tRNA aminoacylation	27	27	0.999165	0.866667	0.193683
GO:0015849	organic acid transport	35	36	0.959479	0.833333	0.193192
GO:0009309	amine biosynthesis	21	22	0.862725	0.633333	0.190334
GO:0006163	purine nucleotide metabolism	26	27	0.912895	0.257602	0.190074
GO:0006401	RNA catabolism	10	11	0.807986	0.335993	0.188242
GO:0006818	hydrogen transport	30	30	0.918534	0.203692	0.186817
GO:0007199	G-protein signaling, coupled to cGMP nucleotide second messenger	3	3	0.848029	0.250464	0.185845
GO:0042267	natural killer cell mediated cytotoxicity	5	5	0.875737	0.75	0.185635
GO:0044264	cellular polysaccharide metabolism	20	20	0.834615	0.218571	0.183893
GO:0006821	chloride transport	18	20	0.975753	0.82	0.183671
GO:0001558	regulation of cell growth	14	15	0.843448	0.328254	0.183096
GO:0043037	translation	65	94	0.913831	0.913043	0.181007
GO:0042157	lipoprotein metabolism	28	29	0.914708	0.57262	0.180979
GO:0043161	proteasomal ubiquitin-dependent protein catabolism	8	8	0.917106	0.555556	0.180886
GO:0006511	ubiquitin-dependent protein catabolism	45	45	0.961497	0.75188	0.180095
GO:0006418	tRNA aminoacylation for protein translation	27	27	0.999263	1	0.177843
GO:0009259	ribonucleotide metabolism	24	25	0.890226	0.678431	0.17644
GO:0001798	positive regulation of type IIa hypersensitivity	7	8	0.900875	1	0.17621
GO:0007188	G-protein signaling, coupled to cAMP nucleotide second messenger	28	30	0.99095	0.589286	0.176018
GO:0009205	purine ribonucleoside triphosphate metabolism	15	16	0.910948	0.320556	0.175402
GO:0015807	L-amino acid transport	11	12	0.888471	0.707692	0.173586
GO:0006022	aminoglycan metabolism	10	10	0.787864	0.6	0.173522
GO:0007189	G-protein signaling, adenylate cyclase activating pathway	18	19	0.97528	0.620513	0.173053
GO:0043414	biopolymer methylation	34	36	0.856214	0.55732	0.171945
GO:0007088	regulation of mitosis	9	11	0.915499	0.413975	0.170269
GO:0042401	biogenic amine biosynthesis	9	10	0.90886	0.6	0.169652
GO:0006807	nitrogen compound metabolism	158	166	0.845388	0.437113	0.168436
GO:0051693	actin filament capping	5	5	0.876064	1	0.165956
GO:0015931	nucleobase, nucleoside, nucleotide and nucleic acid transport	12	13	0.983894	0.381077	0.163092
GO:0009225	nucleotide-sugar metabolism	5	5	0.851565	0.501025	0.16208
GO:0006778	porphyrin metabolism	7	7	0.895781	1	0.161989
GO:0030198	extracellular matrix organization and biogenesis	37	39	0.805589	0.203132	0.161565
GO:0009069	serine family amino acid metabolism	3	3	0.939569	0.501742	0.159502
GO:0006497	protein amino acid lipidation	26	27	0.93616	0.716667	0.159471
GO:0044275	cellular carbohydrate catabolism	17	17	0.80602	0.507653	0.159378
GO:0042158	lipoprotein biosynthesis	27	28	0.921557	0.458568	0.157424
GO:0005978	glycogen biosynthesis	6	6	0.877478	0.6	0.156594
GO:0006084	acetyl-CoA metabolism	9	9	0.850126	0.501543	0.156129
GO:0007193	G-protein signaling, adenylate cyclase inhibiting pathway	7	8	0.96985	1	0.155601
GO:0016337	cell-cell adhesion	71	72	0.951832	1	0.155267
GO:0006412	protein biosynthesis	251	297	0.854671	0.484016	0.15507
GO:0048477	oogenesis	5	5	0.76608	0.501493	0.154245
GO:0006812	cation transport	173	176	0.903972	0.929915	0.153849
GO:0007187	G-protein signaling, coupled to cyclic nucleotide second messenger	31	33	0.976207	0.367764	0.153542
GO:0008610	lipid biosynthesis	69	71	0.876934	0.309583	0.150686
GO:0005977	glycogen metabolism	16	16	0.8566	0.261905	0.14762
GO:0006811	ion transport	227	232	0.92016	0.792251	0.146393
GO:0006164	purine nucleotide biosynthesis	20	20	0.908779	0.233696	0.143811
GO:0006304	DNA modification	16	18	0.82401	1	0.143156
GO:0006732	coenzyme metabolism	63	65	0.891813	0.295336	0.140826
GO:0009179	purine ribonucleoside diphosphate metabolism	3	3	0.889941	0.500759	0.140675
GO:0016458	gene silencing	10	11	0.853531	0.583333	0.14026
GO:0015992	proton transport	23	23	0.92009	0.208333	0.140192
GO:0009308	amine metabolism	151	159	0.839608	0.512737	0.138012
GO:0006809	nitric oxide biosynthesis	3	3	0.937465	0.501506	0.137722
GO:0008213	protein amino acid alkylation	20	20	0.844647	0.583333	0.132355
GO:0006816	calcium ion transport	39	39	0.884491	0.693767	0.132355
GO:0006672	ceramide metabolism	12	13	0.900513	0.439415	0.131777
GO:0043284	biopolymer biosynthesis	8	8	0.855119	0.525	0.130722
GO:0006752	group transfer coenzyme metabolism	19	19	0.924682	0.283333	0.130374
GO:0000271	polysaccharide biosynthesis	8	8	0.846663	0.53125	0.130297
GO:0019395	fatty acid oxidation	13	13	0.951331	0.707407	0.129699
GO:0009628	response to abiotic stimulus	225	237	0.81156	0.95	0.129621
GO:0030001	metal ion transport	121	124	0.905089	0.713744	0.129107
GO:0000070	mitotic sister chromatid segregation	5	6	0.855506	1	0.129014
GO:0007001	chromosome organization and biogenesis (sensu Eukaryota)	82	86	0.902218	0.480506	0.127405
GO:0009141	nucleoside triphosphate metabolism	21	22	0.847971	0.336581	0.126274
GO:0051276	chromosome organization and biogenesis	84	89	0.902352	0.360092	0.12597
GO:0009260	ribonucleotide biosynthesis	20	20	0.918426	0.75	0.125864
GO:0019752	carboxylic acid metabolism	191	200	0.831007	0.419498	0.125195
GO:0051186	cofactor metabolism	73	76	0.88711	0.424934	0.124867
GO:0016070	RNA metabolism	125	133	0.911017	0.651681	0.123805
GO:0050435	beta-amyloid metabolism	2	3	0.958199	1	0.122578
GO:0042168	heme metabolism	7	7	0.889388	1	0.120724
GO:0030201	heparan sulfate proteoglycan metabolism	4	4	0.879268	1	0.117242
GO:0006082	organic acid metabolism	191	200	0.824289	0.440793	0.114732
GO:0001796	regulation of type IIa hypersensitivity	7	8	0.911935	0.75	0.114081
GO:0006073	glucan metabolism	16	16	0.849596	0.286905	0.113838
GO:0001835	blastocyst hatching	2	3	0.754762	0.500316	0.111652
GO:0019058	viral infectious cycle	4	4	0.785475	0.50049	0.111309
GO:0009108	coenzyme biosynthesis	26	26	0.914365	0.456863	0.111009
GO:0009110	vitamin biosynthesis	5	5	0.900201	0.501044	0.11013
GO:0044255	cellular lipid metabolism	185	196	0.85929	0.25275	0.109413
GO:0043631	RNA polyadenylation	6	6	0.878981	0.75	0.107443
GO:0006403	RNA localization	9	11	0.965769	0.300409	0.10579
GO:0042136	neurotransmitter biosynthesis	6	6	0.855729	0.500778	0.10375
GO:0006171	cAMP biosynthesis	7	8	0.999889	1	0.101418
GO:0042221	response to chemical stimulus	161	169	0.829578	1	0.101092

## Sheet: Pfam
GO	term	# of proteins with the given GO term in given data source	# of proteins with the given GO term	Prediction accuracy	P20R	Difference of accuracy from the second highest accuracy
GO:0018105	peptidyl-serine phosphorylation	5	5	0.992263	1	0.540734
GO:0018209	peptidyl-serine modification	5	5	0.992262	1	0.453017
GO:0001945	lymph vessel development	3	3	0.902457	1	0.430144
GO:0009120	deoxyribonucleoside metabolism	3	3	0.892362	0.501136	0.353934
GO:0016311	dephosphorylation	48	51	0.969472	0.808333	0.347436
GO:0006422	aspartyl-tRNA aminoacylation	3	3	0.965444	1	0.344074
GO:0007162	negative regulation of cell adhesion	5	8	0.999337	1	0.334477
GO:0006338	chromatin remodeling	21	22	0.913419	0.27798	0.334065
GO:0030335	positive regulation of cell migration	2	4	0.879861	0.500694	0.32793
GO:0030042	actin filament depolymerization	7	7	0.978159	1	0.325052
GO:0009116	nucleoside metabolism	9	9	0.886345	0.666667	0.32242
GO:0008272	sulfate transport	7	7	0.977557	1	0.321745
GO:0031497	chromatin assembly	29	30	0.968467	0.630245	0.319328
GO:0042558	pteridine and derivative metabolism	4	4	0.931403	1	0.316832
GO:0006826	iron ion transport	5	5	0.930729	1	0.316384
GO:0030835	negative regulation of actin filament depolymerization	5	5	0.999926	1	0.3131
GO:0006470	protein amino acid dephosphorylation	46	49	0.976011	0.690476	0.312066
GO:0006333	chromatin assembly or disassembly	41	42	0.958889	0.706349	0.295933
GO:0006481	C-terminal protein amino acid methylation	3	3	0.932444	1	0.291495
GO:0006793	phosphorus metabolism	266	287	0.922945	0.737589	0.287335
GO:0006287	base-excision repair, gap-filling	2	3	0.930318	1	0.283835
GO:0009187	cyclic nucleotide metabolism	18	19	0.945225	1	0.282542
GO:0007051	spindle organization and biogenesis	8	10	0.882907	1	0.28181
GO:0006493	protein amino acid O-linked glycosylation	8	10	0.895145	1	0.280261
GO:0006096	glycolysis	7	7	0.909899	1	0.278261
GO:0018195	peptidyl-arginine modification	3	3	0.902788	0.501	0.276951
GO:0051603	proteolysis during cellular protein catabolism	54	54	0.935819	0.682606	0.274254
GO:0006560	proline metabolism	3	3	0.852316	0.501057	0.273359
GO:0009101	glycoprotein biosynthesis	33	41	0.944698	0.70811	0.272015
GO:0016998	cell wall catabolism	5	5	0.941419	1	0.270745
GO:0009066	aspartate family amino acid metabolism	5	5	0.904073	1	0.27036
GO:0006796	phosphate metabolism	266	287	0.925856	0.718438	0.268568
GO:0006486	protein amino acid glycosylation	31	35	0.95	0.717424	0.267978
GO:0009067	aspartate family amino acid biosynthesis	5	5	0.900315	1	0.266594
GO:0044257	cellular protein catabolism	54	54	0.941275	0.904762	0.265141
GO:0001578	microtubule bundle formation	2	3	0.93157	1	0.264795
GO:0046148	pigment biosynthesis	4	4	0.902925	1	0.263544
GO:0000041	transition metal ion transport	15	15	0.959016	0.8	0.263375
GO:0031123	RNA 3'-end processing	7	8	0.886629	0.75	0.252411
GO:0009064	glutamine family amino acid metabolism	6	6	0.874091	1	0.251601
GO:0016486	peptide hormone processing	5	5	0.894544	0.666667	0.250934
GO:0046427	positive regulation of JAK-STAT cascade	3	3	0.932297	1	0.25055
GO:0006865	amino acid transport	26	27	0.962596	1	0.249531
GO:0007089	traversing start control point of mitotic cell cycle	2	3	0.841338	0.500522	0.248894
GO:0045761	regulation of adenylate cyclase activity	9	9	0.953568	1	0.247962
GO:0006595	polyamine metabolism	11	11	0.992355	0.75	0.246988
GO:0009100	glycoprotein metabolism	40	48	0.949806	1	0.246878
GO:0043413	biopolymer glycosylation	31	35	0.947109	1	0.243104
GO:0009396	folic acid and derivative biosynthesis	3	3	0.932076	1	0.24296
GO:0007218	neuropeptide signaling pathway	34	39	0.934701	0.510695	0.242085
GO:0006468	protein amino acid phosphorylation	201	218	0.933334	0.627901	0.242044
GO:0006445	regulation of translation	15	20	0.877589	0.642857	0.239369
GO:0016310	phosphorylation	217	234	0.924573	0.725332	0.2369
GO:0010035	response to inorganic substance	3	4	0.775298	0.500708	0.23393
GO:0009147	pyrimidine nucleoside triphosphate metabolism	4	4	0.862143	1	0.230893
GO:0030163	protein catabolism	67	67	0.897008	0.68466	0.228016
GO:0019751	polyol metabolism	10	11	0.878134	1	0.223817
GO:0031281	positive regulation of cyclase activity	9	9	0.964048	1	0.223222
GO:0009166	nucleotide catabolism	13	14	0.950706	0.380952	0.221116
GO:0006790	sulfur metabolism	33	34	0.932069	0.606863	0.21806
GO:0009117	nucleotide metabolism	70	72	0.877285	0.791118	0.217581
GO:0005976	polysaccharide metabolism	20	20	0.845033	0.373333	0.217087
GO:0009072	aromatic amino acid family metabolism	9	10	0.868081	0.583333	0.214534
GO:0046519	sphingoid metabolism	13	14	0.932735	0.608	0.214023
GO:0051261	protein depolymerization	13	13	0.890975	0.658333	0.213535
GO:0046467	membrane lipid biosynthesis	26	28	0.901135	0.222229	0.212805
GO:0006461	protein complex assembly	54	61	0.878523	0.49844	0.211221
GO:0006054	N-acetylneuraminate metabolism	3	4	0.879925	0.5007	0.211046
GO:0006342	chromatin silencing	6	6	0.844094	1	0.209929
GO:0044248	cellular catabolism	149	156	0.881491	0.320934	0.206073
GO:0042219	amino acid derivative catabolism	11	12	0.862105	0.557143	0.204963
GO:0051128	regulation of cell organization and biogenesis	18	19	0.806983	0.673333	0.204596
GO:0001676	long-chain fatty acid metabolism	5	6	0.999337	1	0.203825
GO:0006888	ER to Golgi vesicle-mediated transport	3	3	0.890963	1	0.202854
GO:0009074	aromatic amino acid family catabolism	4	5	0.814545	1	0.202095
GO:0006479	protein amino acid methylation	17	18	0.89407	0.416667	0.20133
GO:0006206	pyrimidine base metabolism	3	4	0.813302	0.50048	0.193445
GO:0030834	regulation of actin filament depolymerization	7	7	0.991522	1	0.189751
GO:0045814	negative regulation of gene expression, epigenetic	6	6	0.865664	1	0.189668
GO:0019319	hexose biosynthesis	10	10	0.753525	1	0.189284
GO:0006323	DNA packaging	71	75	0.911767	0.59294	0.186525
GO:0016126	sterol biosynthesis	9	9	0.828587	0.535714	0.18649
GO:0006775	fat-soluble vitamin metabolism	17	18	0.989181	0.528571	0.184431
GO:0046365	monosaccharide catabolism	11	12	0.944855	0.566667	0.183679
GO:0051248	negative regulation of protein metabolism	23	25	0.909493	0.304102	0.178965
GO:0005975	carbohydrate metabolism	132	139	0.829273	0.347361	0.178914
GO:0008652	amino acid biosynthesis	12	12	0.915159	0.801587	0.177768
GO:0048193	Golgi vesicle transport	12	17	0.905309	0.409091	0.177748
GO:0008104	protein localization	226	260	0.816871	0.53206	0.177735
GO:0009263	deoxyribonucleotide biosynthesis	3	3	0.885376	0.500741	0.175946
GO:0009310	amine catabolism	25	26	0.875107	0.498718	0.175936
GO:0006414	translational elongation	9	35	0.923378	0.710526	0.174931
GO:0042440	pigment metabolism	8	8	0.888326	1	0.174885
GO:0009250	glucan biosynthesis	6	6	0.819944	0.501039	0.173085
GO:0044270	nitrogen compound catabolism	25	26	0.878019	0.714286	0.172335
GO:0009132	nucleoside diphosphate metabolism	7	7	0.916269	1	0.171867
GO:0006613	cotranslational protein targeting to membrane	3	3	0.932445	1	0.171113
GO:0006555	methionine metabolism	4	4	0.88981	1	0.170897
GO:0007017	microtubule-based process	59	70	0.842609	0.342559	0.169285
GO:0046916	transition metal ion homeostasis	15	15	0.860443	0.74	0.168755
GO:0006629	lipid metabolism	217	234	0.861289	0.440749	0.16765
GO:0006776	vitamin A metabolism	12	13	0.998438	0.85	0.166985
GO:0006221	pyrimidine nucleotide biosynthesis	5	5	0.833797	1	0.166972
GO:0006857	oligopeptide transport	5	5	0.999926	1	0.166791
GO:0051016	barbed-end actin filament capping	5	5	0.999926	1	0.166661
GO:0046058	cAMP metabolism	9	10	0.967666	1	0.166615
GO:0007155	cell adhesion	161	184	0.893356	0.890411	0.166356
GO:0006643	membrane lipid metabolism	53	58	0.866665	0.332216	0.16618
GO:0046777	protein amino acid autophosphorylation	17	19	0.990374	0.8	0.165845
GO:0044265	cellular macromolecule catabolism	80	82	0.918037	0.733959	0.164576
GO:0009220	pyrimidine ribonucleotide biosynthesis	3	3	0.828333	0.501106	0.163715
GO:0046483	heterocycle metabolism	28	31	0.86984	0.412968	0.163676
GO:0001993	norepinephrine-epinephrine regulation of blood pressure	4	4	0.958333	0.5	0.160813
GO:0009190	cyclic nucleotide biosynthesis	13	14	0.994811	1	0.159999
GO:0006091	generation of precursor metabolites and energy	173	190	0.851388	0.661223	0.157748
GO:0006519	amino acid and derivative metabolism	125	136	0.83714	0.514881	0.155227
GO:0018345	protein palmitoylation	7	7	0.999502	1	0.153044
GO:0045333	cellular respiration	7	7	0.820756	0.545455	0.153008
GO:0000188	inactivation of MAPK activity	8	8	0.77573	0.75	0.150353
GO:0007032	endosome organization and biogenesis	3	3	0.765156	0.500408	0.15004
GO:0006650	glycerophospholipid metabolism	23	24	0.885156	0.273529	0.149506
GO:0006575	amino acid derivative metabolism	43	48	0.883547	0.666164	0.148072
GO:0006325	establishment and/or maintenance of chromatin architecture	69	72	0.920816	0.556014	0.14657
GO:0006570	tyrosine metabolism	4	4	0.792109	1	0.144085
GO:0006268	DNA unwinding during replication	2	3	0.930466	0.50105	0.143842
GO:0042430	indole and derivative metabolism	2	4	0.929434	0.501085	0.142728
GO:0006644	phospholipid metabolism	37	40	0.887331	0.368531	0.140534
GO:0006007	glucose catabolism	11	12	0.939763	0.5	0.140182
GO:0006220	pyrimidine nucleotide metabolism	5	5	0.807608	0.50057	0.140116
GO:0044272	sulfur compound biosynthesis	10	11	0.904388	1	0.138732
GO:0043407	negative regulation of MAPK activity	8	8	0.760045	0.75	0.137666
GO:0031507	heterochromatin formation	6	6	0.886154	1	0.136422
GO:0008154	actin polymerization and/or depolymerization	15	16	0.889643	0.7	0.135144
GO:0030149	sphingolipid catabolism	4	6	0.767499	1	0.133689
GO:0015031	protein transport	197	223	0.835729	0.622551	0.132336
GO:0019748	secondary metabolism	12	12	0.787459	0.317286	0.1321
GO:0006112	energy reserve metabolism	18	18	0.838354	0.622424	0.132061
GO:0006446	regulation of translational initiation	10	13	0.826696	0.64036	0.130918
GO:0009451	RNA modification	9	10	0.863619	0.285714	0.130826
GO:0046164	alcohol catabolism	11	12	0.935459	0.616667	0.128877
GO:0045047	protein targeting to ER	5	5	0.93434	1	0.128279
GO:0045184	establishment of protein localization	211	238	0.825779	0.574923	0.12823
GO:0006092	main pathways of carbohydrate metabolism	26	26	0.870341	0.384848	0.125484
GO:0050906	detection of stimulus during sensory perception	10	10	0.933496	1	0.121886
GO:0001978	baroreceptor feedback regulation of blood pressure	3	3	0.93462	0.520833	0.120899
GO:0007010	cytoskeleton organization and biogenesis	159	176	0.845511	0.317432	0.119722
GO:0008277	regulation of G-protein coupled receptor protein signaling pathway	11	12	0.791684	0.291112	0.118669
GO:0006576	biogenic amine metabolism	32	36	0.899103	0.742424	0.118647
GO:0018193	peptidyl-amino acid modification	51	56	0.912447	0.46457	0.117018
GO:0006457	protein folding	26	32	0.880287	0.657919	0.116555
GO:0006085	acetyl-CoA biosynthesis	4	4	0.805556	0.500489	0.115089
GO:0040017	positive regulation of locomotion	3	5	0.870994	0.501185	0.11492
GO:0051641	cellular localization	251	292	0.786331	0.483169	0.113418
GO:0046907	intracellular transport	247	286	0.807779	0.461711	0.113385
GO:0042214	terpene metabolism	3	3	0.849838	0.250488	0.113285
GO:0051606	detection of stimulus	34	34	0.84852	0.476401	0.112112
GO:0006302	double-strand break repair	6	6	0.792207	0.501044	0.111735
GO:0016339	calcium-dependent cell-cell adhesion	8	8	0.950236	0.666667	0.10855
GO:0016071	mRNA metabolism	51	56	0.908153	0.870833	0.108499
GO:0007160	cell-matrix adhesion	29	38	0.785992	0.325916	0.106822
GO:0006725	aromatic compound metabolism	41	46	0.851531	0.392653	0.106588
GO:0006100	tricarboxylic acid cycle intermediate metabolism	4	4	0.786951	1	0.106101
GO:0000096	sulfur amino acid metabolism	8	8	0.901209	1	0.104975
GO:0042509	regulation of tyrosine phosphorylation of STAT protein	3	6	0.780073	1	0.102922
GO:0042396	phosphagen biosynthesis	2	3	0.929729	1	0.10192
GO:0000910	cytokinesis	16	18	0.817478	0.479215	0.101817
GO:0006360	transcription from RNA polymerase I promoter	4	7	0.843833	1	0.101732
GO:0006886	intracellular protein transport	181	207	0.814189	0.420333	0.10094

## Sheet: MGI phenotype
GO	term	# of proteins with the given GO term in given data source	# of proteins with the given GO term	Prediction accuracy	P20R	Difference of accuracy from the second highest accuracy
GO:0001779	natural killer cell differentiation	4	4	0.977151	1	0.375329
GO:0048704	embryonic skeletal morphogenesis	4	4	0.996987	0.75	0.362079
GO:0045059	positive thymic T cell selection	4	5	0.95266	0.515151	0.351656
GO:0042104	positive regulation of activated T cell proliferation	4	4	0.958053	1	0.332475
GO:0008344	adult locomotory behavior	14	19	0.903051	0.207191	0.306431
GO:0030534	adult behavior	18	23	0.898374	0.214762	0.297399
GO:0007605	sensory perception of sound	26	40	0.939276	0.549091	0.273839
GO:0019724	B cell mediated immunity	9	10	0.958245	0.5	0.265085
GO:0048232	male gamete generation	44	70	0.932967	0.34088	0.263144
GO:0048705	skeletal morphogenesis	5	5	0.996105	0.6	0.26046
GO:0001541	ovarian follicle development	6	9	0.976877	0.208333	0.255147
GO:0007283	spermatogenesis	44	70	0.937663	0.278012	0.25482
GO:0045351	interferon type I biosynthesis	6	6	0.979306	1	0.252687
GO:0048706	embryonic skeletal development	4	4	0.998494	1	0.247446
GO:0001824	blastocyst development	12	13	0.924338	0.460606	0.243826
GO:0007585	respiratory gaseous exchange	9	10	0.944046	0.6	0.235517
GO:0042475	odontogenesis (sensu Vertebrata)	16	19	0.939763	0.465405	0.233909
GO:0043473	pigmentation	11	17	0.985585	0.405556	0.233627
GO:0045638	negative regulation of myeloid cell differentiation	10	13	0.811587	0.465098	0.230184
GO:0042476	odontogenesis	16	19	0.942248	0.391905	0.22909
GO:0019233	sensory perception of pain	5	11	0.963317	0.451452	0.226988
GO:0048167	regulation of synaptic plasticity	4	5	0.946744	0.527778	0.222849
GO:0050954	sensory perception of mechanical stimulus	30	44	0.863868	0.607143	0.214776
GO:0009799	determination of symmetry	15	22	0.909512	0.294453	0.210316
GO:0046660	female sex differentiation	17	20	0.900067	0.2749	0.208144
GO:0019953	sexual reproduction	81	124	0.897044	0.364358	0.206785
GO:0000003	reproduction	101	152	0.878701	0.528852	0.201009
GO:0001782	B cell homeostasis	8	9	0.830737	0.263889	0.200701
GO:0009855	determination of bilateral symmetry	15	22	0.910438	0.328238	0.199759
GO:0050953	sensory perception of light stimulus	17	30	0.956547	0.625	0.199127
GO:0046661	male sex differentiation	13	13	0.869719	0.262787	0.198116
GO:0007276	gametogenesis	70	106	0.909276	0.321734	0.191164
GO:0031644	regulation of neurophysiological process	6	8	0.939594	0.514286	0.186507
GO:0007292	female gamete generation	13	17	0.894736	0.30119	0.182773
GO:0035282	segmentation	20	27	0.85019	0.305556	0.182016
GO:0035108	limb morphogenesis	32	40	0.900664	0.469276	0.180553
GO:0045137	development of primary sexual characteristics	23	26	0.905955	0.351905	0.179248
GO:0007601	visual perception	17	30	0.955032	0.535238	0.179097
GO:0030317	sperm motility	7	9	0.836477	0.288462	0.175666
GO:0035107	appendage morphogenesis	32	40	0.895169	0.274948	0.175056
GO:0050931	pigment cell differentiation	6	7	0.974613	0.375	0.171411
GO:0007588	excretion	5	7	0.961935	0.75	0.168256
GO:0035113	embryonic appendage morphogenesis	32	38	0.910143	0.398923	0.165868
GO:0046545	development of primary female sexual characteristics	17	20	0.906403	0.206178	0.165521
GO:0008038	neuron recognition	4	4	0.907481	0.255435	0.159654
GO:0048066	pigmentation during development	11	17	0.988066	0.35	0.15537
GO:0048609	reproductive organismal physiological process	24	33	0.812195	0.246753	0.153649
GO:0048741	skeletal muscle fiber development	12	26	0.802533	0.323977	0.152183
GO:0008016	regulation of heart contraction	12	13	0.940246	0.322222	0.150697
GO:0009952	anterior/posterior pattern formation	41	48	0.868928	0.339262	0.147988
GO:0030326	embryonic limb morphogenesis	32	38	0.902033	0.455628	0.147349
GO:0042551	neuron maturation	15	18	0.846801	0.382051	0.145791
GO:0001756	somitogenesis	14	20	0.825882	0.208631	0.14211
GO:0048736	appendage development	32	40	0.896436	0.276899	0.141162
GO:0051321	meiotic cell cycle	15	31	0.929714	0.668571	0.138742
GO:0030900	forebrain development	33	43	0.851356	0.26461	0.136343
GO:0001944	vasculature development	76	91	0.857275	0.241013	0.135352
GO:0008406	gonad development	23	26	0.896489	0.304849	0.134658
GO:0051327	M phase of meiotic cell cycle	15	31	0.932071	0.548718	0.133284
GO:0008037	cell recognition	4	4	0.887479	0.264706	0.130798
GO:0001525	angiogenesis	45	54	0.845157	0.318196	0.130362
GO:0007602	phototransduction	9	15	0.984767	0.822222	0.129167
GO:0043009	embryonic development (sensu Vertebrata)	50	60	0.820488	0.272619	0.127266
GO:0007389	pattern specification	94	118	0.882957	0.423888	0.125062
GO:0009583	detection of light stimulus	12	18	0.940833	0.558333	0.12224
GO:0009408	response to heat	4	11	0.809207	0.750825	0.118517
GO:0001568	blood vessel development	73	88	0.859357	0.287539	0.116859
GO:0051707	response to other organism	98	156	0.882177	0.268655	0.116029
GO:0007507	heart development	65	83	0.882224	0.410541	0.115394
GO:0050671	positive regulation of lymphocyte proliferation	17	20	0.921572	0.215931	0.114916
GO:0007126	meiosis	15	31	0.934091	0.37094	0.114029
GO:0048534	hemopoietic or lymphoid organ development	94	125	0.868596	0.290163	0.113009
GO:0007517	muscle development	43	77	0.883738	0.208657	0.111866
GO:0043010	eye development (sensu Vertebrata)	27	35	0.871679	0.231987	0.107774
GO:0009613	response to pest, pathogen or parasite	93	143	0.877702	0.281445	0.107624
GO:0048747	muscle fiber development	12	26	0.796837	0.243179	0.10706
GO:0001991	regulation of blood pressure by circulatory renin-angiotensin	4	6	0.974881	0.212121	0.10349
GO:0048514	blood vessel morphogenesis	58	70	0.848956	0.243493	0.101592
GO:0045321	immune cell activation	76	105	0.894299	0.390003	0.101102

## Sheet: bioMart
GO	term	# of proteins with the given GO term in given data source	# of proteins with the given GO term	Prediction accuracy	P20R	Difference of accuracy from the second highest accuracy
GO:0008340	determination of adult life span	4	4	0.75827	0.501558	0.143562
GO:0006298	mismatch repair	5	5	0.975655	1	0.137425
GO:0030282	bone mineralization	9	11	0.760863	0.413973	0.109939

## Sheet: Inparanoid
GO	term	# of proteins with the given GO term in given data source	# of proteins with the given GO term	Prediction accuracy	P20R	Difference of accuracy from the second highest accuracy
GO:0009161	ribonucleoside monophosphate metabolism	4	4	0.997225	1	0.275114
GO:0009156	ribonucleoside monophosphate biosynthesis	4	4	0.997062	1	0.270272
GO:0001818	negative regulation of cytokine production	6	6	0.772817	0.507692	0.108914

## Sheet: OMIM (diseases)
GO	term	# of proteins with the given GO term in given data source	# of proteins with the given GO term	Prediction accuracy	P20R	Difference of accuracy from the second highest accuracy
GO:0045910	negative regulation of DNA recombination	3	3	0.95005	0.291667	0.381526
GO:0045453	bone resorption	3	6	0.973143	0.416667	0.28974
GO:0007422	peripheral nervous system development	7	17	0.93712	0.334336	0.227854
GO:0051170	nuclear import	6	28	0.903094	0.243159	0.162749
GO:0048147	negative regulation of fibroblast proliferation	2	3	0.967873	0.262821	0.150743
GO:0048144	fibroblast proliferation	2	5	0.953314	0.260638	0.148938
GO:0008643	carbohydrate transport	11	30	0.938792	0.866667	0.146019
GO:0006606	protein import into nucleus	6	28	0.884529	0.281258	0.122227
GO:0010165	response to X-ray	2	4	0.974399	0.519231	0.120556
GO:0030031	cell projection biogenesis	7	30	0.895142	0.866667	0.114685
GO:0045216	intercellular junction assembly and maintenance	2	5	0.77598	0.511905	0.114508
GO:0048145	regulation of fibroblast proliferation	2	5	0.950804	0.258772	0.101961

## Sheet: Zhang et al
GO	term	# of proteins with the given GO term in given data source	# of proteins with the given GO term	Prediction accuracy	P20R	Difference of accuracy from the second highest accuracy
GO:0030336	negative regulation of cell migration	5	9	0.811273	0.255208	0.16463
GO:0001502	cartilage condensation	10	10	0.853429	0.225	0.150184
GO:0040013	negative regulation of locomotion	5	10	0.79638	0.518518	0.148955
GO:0042591	antigen presentation, exogenous antigen via MHC class II	5	11	0.995287	0.389286	0.12463

## Sheet: Su et al
GO	term	# of proteins with the given GO term in given data source	# of proteins with the given GO term	Prediction accuracy	P20R	Difference of accuracy from the second highest accuracy
None

## Sheet: SAGE
GO	term	# of proteins with the given GO term in given data source	# of proteins with the given GO term	Prediction accuracy	P20R	Difference of accuracy from the second highest accuracy
GO:0006599	phosphagen metabolism	4	4	0.996321	0.625	0.358513
GO:0050853	B cell receptor signaling pathway	4	5	0.824065	0.6	0.116755
