# Supplementary material for: Integrative approaches to the prediction of protein functions based on the feature selection
Source: BMC Bioinformatics. 2009 Dec 31;10:455. doi: 10.1186/1471-2105-10-455 (PMC2813249; doi:10.1186/1471-2105-10-455)
Supplement: Additional file 6 — Underlying data of Table 3 and Additional File 5. The table with the underlying data of Table 3 (Additional File 5). [file 1471-2105-10-455-S6.ZIP]

Archive with 462 entries (450 files):
- Additional File 5 _ Data underlying Table 3 (Additional File 4)/
- Additional File 5 _ Data underlying Table 3 (Additional File 4)/biomartData/
- Additional File 5 _ Data underlying Table 3 (Additional File 4)/biomartData/0006298bioMartData.txt
- Additional File 5 _ Data underlying Table 3 (Additional File 4)/biomartData/0008340bioMartData.txt
- Additional File 5 _ Data underlying Table 3 (Additional File 4)/biomartData/0030282bioMartData.txt
- Additional File 5 _ Data underlying Table 3 (Additional File 4)/inparanoidData/
- Additional File 5 _ Data underlying Table 3 (Additional File 4)/inparanoidData/0001818inparanoidData.txt
- Additional File 5 _ Data underlying Table 3 (Additional File 4)/inparanoidData/0009156inparanoidData.txt
- Additional File 5 _ Data underlying Table 3 (Additional File 4)/inparanoidData/0009161inparanoidData.txt
- Additional File 5 _ Data underlying Table 3 (Additional File 4)/interproData/
- Additional File 5 _ Data underlying Table 3 (Additional File 4)/interproData/0000070interproData.txt
- Additional File 5 _ Data underlying Table 3 (Additional File 4)/interproData/0000097interproData.txt
- Additional File 5 _ Data underlying Table 3 (Additional File 4)/interproData/0000160interproData.txt
- Additional File 5 _ Data underlying Table 3 (Additional File 4)/interproData/0000271interproData.txt
- Additional File 5 _ Data underlying Table 3 (Additional File 4)/interproData/0001558interproData.txt
- Additional File 5 _ Data underlying Table 3 (Additional File 4)/interproData/0001788interproData.txt
- Additional File 5 _ Data underlying Table 3 (Additional File 4)/interproData/0001796interproData.txt
- Additional File 5 _ Data underlying Table 3 (Additional File 4)/interproData/0001798interproData.txt
- Additional File 5 _ Data underlying Table 3 (Additional File 4)/interproData/0001810interproData.txt
- Additional File 5 _ Data underlying Table 3 (Additional File 4)/interproData/0001812interproData.txt
- Additional File 5 _ Data underlying Table 3 (Additional File 4)/interproData/0001835interproData.txt
- Additional File 5 _ Data underlying Table 3 (Additional File 4)/interproData/0005977interproData.txt
- Additional File 5 _ Data underlying Table 3 (Additional File 4)/interproData/0005978interproData.txt
- Additional File 5 _ Data underlying Table 3 (Additional File 4)/interproData/0006012interproData.txt
- Additional File 5 _ Data underlying Table 3 (Additional File 4)/interproData/0006022interproData.txt
- Additional File 5 _ Data underlying Table 3 (Additional File 4)/interproData/0006071interproData.txt
- Additional File 5 _ Data underlying Table 3 (Additional File 4)/interproData/0006073interproData.txt
- Additional File 5 _ Data underlying Table 3 (Additional File 4)/interproData/0006082interproData.txt
- Additional File 5 _ Data underlying Table 3 (Additional File 4)/interproData/0006084interproData.txt
- Additional File 5 _ Data underlying Table 3 (Additional File 4)/interproData/0006163interproData.txt
- Additional File 5 _ Data underlying Table 3 (Additional File 4)/interproData/0006164interproData.txt
- Additional File 5 _ Data underlying Table 3 (Additional File 4)/interproData/0006171interproData.txt
- Additional File 5 _ Data underlying Table 3 (Additional File 4)/interproData/0006182interproData.txt
- Additional File 5 _ Data underlying Table 3 (Additional File 4)/interproData/0006304interproData.txt
- Additional File 5 _ Data underlying Table 3 (Additional File 4)/interproData/0006305interproData.txt
- Additional File 5 _ Data underlying Table 3 (Additional File 4)/interproData/0006306interproData.txt
- Additional File 5 _ Data underlying Table 3 (Additional File 4)/interproData/0006334interproData.txt
- Additional File 5 _ Data underlying Table 3 (Additional File 4)/interproData/0006376interproData.txt
- Additional File 5 _ Data underlying Table 3 (Additional File 4)/interproData/0006399interproData.txt
- Additional File 5 _ Data underlying Table 3 (Additional File 4)/interproData/0006401interproData.txt
- Additional File 5 _ Data underlying Table 3 (Additional File 4)/interproData/0006403interproData.txt
- Additional File 5 _ Data underlying Table 3 (Additional File 4)/interproData/0006412interproData.txt
- Additional File 5 _ Data underlying Table 3 (Additional File 4)/interproData/0006418interproData.txt
- Additional File 5 _ Data underlying Table 3 (Additional File 4)/interproData/0006497interproData.txt
- Additional File 5 _ Data underlying Table 3 (Additional File 4)/interproData/0006505interproData.txt
- Additional File 5 _ Data underlying Table 3 (Additional File 4)/interproData/0006506interproData.txt
- Additional File 5 _ Data underlying Table 3 (Additional File 4)/interproData/0006508interproData.txt
- Additional File 5 _ Data underlying Table 3 (Additional File 4)/interproData/0006511interproData.txt
- Additional File 5 _ Data underlying Table 3 (Additional File 4)/interproData/0006520interproData.txt
- Additional File 5 _ Data underlying Table 3 (Additional File 4)/interproData/0006665interproData.txt
- Additional File 5 _ Data underlying Table 3 (Additional File 4)/interproData/0006672interproData.txt
- Additional File 5 _ Data underlying Table 3 (Additional File 4)/interproData/0006689interproData.txt
- Additional File 5 _ Data underlying Table 3 (Additional File 4)/interproData/0006720interproData.txt
- Additional File 5 _ Data underlying Table 3 (Additional File 4)/interproData/0006732interproData.txt
- Additional File 5 _ Data underlying Table 3 (Additional File 4)/interproData/0006752interproData.txt
- Additional File 5 _ Data underlying Table 3 (Additional File 4)/interproData/0006778interproData.txt
- Additional File 5 _ Data underlying Table 3 (Additional File 4)/interproData/0006791interproData.txt
- Additional File 5 _ Data underlying Table 3 (Additional File 4)/interproData/0006801interproData.txt
- Additional File 5 _ Data underlying Table 3 (Additional File 4)/interproData/0006807interproData.txt
- Additional File 5 _ Data underlying Table 3 (Additional File 4)/interproData/0006809interproData.txt
- Additional File 5 _ Data underlying Table 3 (Additional File 4)/interproData/0006811interproData.txt
- Additional File 5 _ Data underlying Table 3 (Additional File 4)/interproData/0006812interproData.txt
- Additional File 5 _ Data underlying Table 3 (Additional File 4)/interproData/0006816interproData.txt
- Additional File 5 _ Data underlying Table 3 (Additional File 4)/interproData/0006817interproData.txt
- Additional File 5 _ Data underlying Table 3 (Additional File 4)/interproData/0006818interproData.txt
- Additional File 5 _ Data underlying Table 3 (Additional File 4)/interproData/0006820interproData.txt
- Additional File 5 _ Data underlying Table 3 (Additional File 4)/interproData/0006821interproData.txt
- Additional File 5 _ Data underlying Table 3 (Additional File 4)/interproData/0007001interproData.txt
- Additional File 5 _ Data underlying Table 3 (Additional File 4)/interproData/0007088interproData.txt
- Additional File 5 _ Data underlying Table 3 (Additional File 4)/interproData/0007187interproData.txt
- Additional File 5 _ Data underlying Table 3 (Additional File 4)/interproData/0007188interproData.txt
- Additional File 5 _ Data underlying Table 3 (Additional File 4)/interproData/0007189interproData.txt
- Additional File 5 _ Data underlying Table 3 (Additional File 4)/interproData/0007193interproData.txt
- Additional File 5 _ Data underlying Table 3 (Additional File 4)/interproData/0007199interproData.txt
- Additional File 5 _ Data underlying Table 3 (Additional File 4)/interproData/0007214interproData.txt
- Additional File 5 _ Data underlying Table 3 (Additional File 4)/interproData/0007341interproData.txt
- Additional File 5 _ Data underlying Table 3 (Additional File 4)/interproData/0008064interproData.txt
- Additional File 5 _ Data underlying Table 3 (Additional File 4)/interproData/0008213interproData.txt
- Additional File 5 _ Data underlying Table 3 (Additional File 4)/interproData/0008215interproData.txt
- Additional File 5 _ Data underlying Table 3 (Additional File 4)/interproData/0008610interproData.txt
- Additional File 5 _ Data underlying Table 3 (Additional File 4)/interproData/0009056interproData.txt
- Additional File 5 _ Data underlying Table 3 (Additional File 4)/interproData/0009057interproData.txt
- Additional File 5 _ Data underlying Table 3 (Additional File 4)/interproData/0009065interproData.txt
- Additional File 5 _ Data underlying Table 3 (Additional File 4)/interproData/0009069interproData.txt
- Additional File 5 _ Data underlying Table 3 (Additional File 4)/interproData/0009084interproData.txt
- Additional File 5 _ Data underlying Table 3 (Additional File 4)/interproData/0009086interproData.txt
- Additional File 5 _ Data underlying Table 3 (Additional File 4)/interproData/0009108interproData.txt
- Additional File 5 _ Data underlying Table 3 (Additional File 4)/interproData/0009110interproData.txt
- Additional File 5 _ Data underlying Table 3 (Additional File 4)/interproData/0009141interproData.txt
- Additional File 5 _ Data underlying Table 3 (Additional File 4)/interproData/0009142interproData.txt
- Additional File 5 _ Data underlying Table 3 (Additional File 4)/interproData/0009165interproData.txt
- Additional File 5 _ Data underlying Table 3 (Additional File 4)/interproData/0009179interproData.txt
- Additional File 5 _ Data underlying Table 3 (Additional File 4)/interproData/0009205interproData.txt
- Additional File 5 _ Data underlying Table 3 (Additional File 4)/interproData/0009225interproData.txt
- Additional File 5 _ Data underlying Table 3 (Additional File 4)/interproData/0009259interproData.txt
- Additional File 5 _ Data underlying Table 3 (Additional File 4)/interproData/0009260interproData.txt
- Additional File 5 _ Data underlying Table 3 (Additional File 4)/interproData/0009308interproData.txt
- Additional File 5 _ Data underlying Table 3 (Additional File 4)/interproData/0009309interproData.txt
- Additional File 5 _ Data underlying Table 3 (Additional File 4)/interproData/0009401interproData.txt
- Additional File 5 _ Data underlying Table 3 (Additional File 4)/interproData/0009628interproData.txt
- Additional File 5 _ Data underlying Table 3 (Additional File 4)/interproData/0015012interproData.txt
- Additional File 5 _ Data underlying Table 3 (Additional File 4)/interproData/0015674interproData.txt
- Additional File 5 _ Data underlying Table 3 (Additional File 4)/interproData/0015698interproData.txt
- Additional File 5 _ Data underlying Table 3 (Additional File 4)/interproData/0015807interproData.txt
- Additional File 5 _ Data underlying Table 3 (Additional File 4)/interproData/0015849interproData.txt
- Additional File 5 _ Data underlying Table 3 (Additional File 4)/interproData/0015872interproData.txt
- Additional File 5 _ Data underlying Table 3 (Additional File 4)/interproData/0015931interproData.txt
- Additional File 5 _ Data underlying Table 3 (Additional File 4)/interproData/0015992interproData.txt
- Additional File 5 _ Data underlying Table 3 (Additional File 4)/interproData/0016052interproData.txt
- Additional File 5 _ Data underlying Table 3 (Additional File 4)/interproData/0016068interproData.txt
- Additional File 5 _ Data underlying Table 3 (Additional File 4)/interproData/0016070interproData.txt
- Additional File 5 _ Data underlying Table 3 (Additional File 4)/interproData/0016337interproData.txt
- Additional File 5 _ Data underlying Table 3 (Additional File 4)/interproData/0016458interproData.txt
- Additional File 5 _ Data underlying Table 3 (Additional File 4)/interproData/0016579interproData.txt
- Additional File 5 _ Data underlying Table 3 (Additional File 4)/interproData/0018342interproData.txt
- Additional File 5 _ Data underlying Table 3 (Additional File 4)/interproData/0018346interproData.txt
- Additional File 5 _ Data underlying Table 3 (Additional File 4)/interproData/0019058interproData.txt
- Additional File 5 _ Data underlying Table 3 (Additional File 4)/interproData/0019377interproData.txt
- Additional File 5 _ Data underlying Table 3 (Additional File 4)/interproData/0019395interproData.txt
- Additional File 5 _ Data underlying Table 3 (Additional File 4)/interproData/0019752interproData.txt
- Additional File 5 _ Data underlying Table 3 (Additional File 4)/interproData/0019941interproData.txt
- Additional File 5 _ Data underlying Table 3 (Additional File 4)/interproData/0030001interproData.txt
- Additional File 5 _ Data underlying Table 3 (Additional File 4)/interproData/0030198interproData.txt
- Additional File 5 _ Data underlying Table 3 (Additional File 4)/interproData/0030201interproData.txt
- Additional File 5 _ Data underlying Table 3 (Additional File 4)/interproData/0030832interproData.txt
- Additional File 5 _ Data underlying Table 3 (Additional File 4)/interproData/0031279interproData.txt
- Additional File 5 _ Data underlying Table 3 (Additional File 4)/interproData/0040029interproData.txt
- Additional File 5 _ Data underlying Table 3 (Additional File 4)/interproData/0042136interproData.txt
- Additional File 5 _ Data underlying Table 3 (Additional File 4)/interproData/0042157interproData.txt
- Additional File 5 _ Data underlying Table 3 (Additional File 4)/interproData/0042158interproData.txt
- Additional File 5 _ Data underlying Table 3 (Additional File 4)/interproData/0042168interproData.txt
- Additional File 5 _ Data underlying Table 3 (Additional File 4)/interproData/0042221interproData.txt
- Additional File 5 _ Data underlying Table 3 (Additional File 4)/interproData/0042267interproData.txt
- Additional File 5 _ Data underlying Table 3 (Additional File 4)/interproData/0042364interproData.txt
- Additional File 5 _ Data underlying Table 3 (Additional File 4)/interproData/0042401interproData.txt
- Additional File 5 _ Data underlying Table 3 (Additional File 4)/interproData/0042982interproData.txt
- Additional File 5 _ Data underlying Table 3 (Additional File 4)/interproData/0043037interproData.txt
- Additional File 5 _ Data underlying Table 3 (Additional File 4)/interproData/0043038interproData.txt
- Additional File 5 _ Data underlying Table 3 (Additional File 4)/interproData/0043039interproData.txt
- Additional File 5 _ Data underlying Table 3 (Additional File 4)/interproData/0043161interproData.txt
- Additional File 5 _ Data underlying Table 3 (Additional File 4)/interproData/0043284interproData.txt
- Additional File 5 _ Data underlying Table 3 (Additional File 4)/interproData/0043285interproData.txt
- Additional File 5 _ Data underlying Table 3 (Additional File 4)/interproData/0043414interproData.txt
- Additional File 5 _ Data underlying Table 3 (Additional File 4)/interproData/0043631interproData.txt
- Additional File 5 _ Data underlying Table 3 (Additional File 4)/interproData/0043632interproData.txt
- Additional File 5 _ Data underlying Table 3 (Additional File 4)/interproData/0044255interproData.txt
- Additional File 5 _ Data underlying Table 3 (Additional File 4)/interproData/0044264interproData.txt
- Additional File 5 _ Data underlying Table 3 (Additional File 4)/interproData/0044271interproData.txt
- Additional File 5 _ Data underlying Table 3 (Additional File 4)/interproData/0044273interproData.txt
- Additional File 5 _ Data underlying Table 3 (Additional File 4)/interproData/0044275interproData.txt
- Additional File 5 _ Data underlying Table 3 (Additional File 4)/interproData/0045762interproData.txt
- Additional File 5 _ Data underlying Table 3 (Additional File 4)/interproData/0046466interproData.txt
- Additional File 5 _ Data underlying Table 3 (Additional File 4)/interproData/0046488interproData.txt
- Additional File 5 _ Data underlying Table 3 (Additional File 4)/interproData/0046489interproData.txt
- Additional File 5 _ Data underlying Table 3 (Additional File 4)/interproData/0046942interproData.txt
- Additional File 5 _ Data underlying Table 3 (Additional File 4)/interproData/0048002interproData.txt
- Additional File 5 _ Data underlying Table 3 (Additional File 4)/interproData/0048005interproData.txt
- Additional File 5 _ Data underlying Table 3 (Additional File 4)/interproData/0048477interproData.txt
- Additional File 5 _ Data underlying Table 3 (Additional File 4)/interproData/0050435interproData.txt
- Additional File 5 _ Data underlying Table 3 (Additional File 4)/interproData/0051129interproData.txt
- Additional File 5 _ Data underlying Table 3 (Additional File 4)/interproData/0051186interproData.txt
- Additional File 5 _ Data underlying Table 3 (Additional File 4)/interproData/0051276interproData.txt
- Additional File 5 _ Data underlying Table 3 (Additional File 4)/interproData/0051323interproData.txt
- Additional File 5 _ Data underlying Table 3 (Additional File 4)/interproData/0051339interproData.txt
- Additional File 5 _ Data underlying Table 3 (Additional File 4)/interproData/0051693interproData.txt
- Additional File 5 _ Data underlying Table 3 (Additional File 4)/mgiData/
- Additional File 5 _ Data underlying Table 3 (Additional File 4)/mgiData/0000003mgiData.txt
- Additional File 5 _ Data underlying Table 3 (Additional File 4)/mgiData/0001525mgiData.txt
- Additional File 5 _ Data underlying Table 3 (Additional File 4)/mgiData/0001541mgiData.txt
- Additional File 5 _ Data underlying Table 3 (Additional File 4)/mgiData/0001568mgiData.txt
- Additional File 5 _ Data underlying Table 3 (Additional File 4)/mgiData/0001756mgiData.txt
- Additional File 5 _ Data underlying Table 3 (Additional File 4)/mgiData/0001779mgiData.txt
- Additional File 5 _ Data underlying Table 3 (Additional File 4)/mgiData/0001782mgiData.txt
- Additional File 5 _ Data underlying Table 3 (Additional File 4)/mgiData/0001824mgiData.txt
- Additional File 5 _ Data underlying Table 3 (Additional File 4)/mgiData/0001944mgiData.txt
- Additional File 5 _ Data underlying Table 3 (Additional File 4)/mgiData/0001991mgiData.txt
- Additional File 5 _ Data underlying Table 3 (Additional File 4)/mgiData/0007126mgiData.txt
- Additional File 5 _ Data underlying Table 3 (Additional File 4)/mgiData/0007276mgiData.txt
- Additional File 5 _ Data underlying Table 3 (Additional File 4)/mgiData/0007283mgiData.txt
- Additional File 5 _ Data underlying Table 3 (Additional File 4)/mgiData/0007292mgiData.txt
- Additional File 5 _ Data underlying Table 3 (Additional File 4)/mgiData/0007389mgiData.txt
- Additional File 5 _ Data underlying Table 3 (Additional File 4)/mgiData/0007507mgiData.txt
- Additional File 5 _ Data underlying Table 3 (Additional File 4)/mgiData/0007517mgiData.txt
- Additional File 5 _ Data underlying Table 3 (Additional File 4)/mgiData/0007585mgiData.txt
- Additional File 5 _ Data underlying Table 3 (Additional File 4)/mgiData/0007588mgiData.txt
- Additional File 5 _ Data underlying Table 3 (Additional File 4)/mgiData/0007601mgiData.txt
- Additional File 5 _ Data underlying Table 3 (Additional File 4)/mgiData/0007602mgiData.txt
- Additional File 5 _ Data underlying Table 3 (Additional File 4)/mgiData/0007605mgiData.txt
- Additional File 5 _ Data underlying Table 3 (Additional File 4)/mgiData/0008016mgiData.txt
- Additional File 5 _ Data underlying Table 3 (Additional File 4)/mgiData/0008037mgiData.txt
- Additional File 5 _ Data underlying Table 3 (Additional File 4)/mgiData/0008038mgiData.txt
- Additional File 5 _ Data underlying Table 3 (Additional File 4)/mgiData/0008344mgiData.txt
- Additional File 5 _ Data underlying Table 3 (Additional File 4)/mgiData/0008406mgiData.txt
- Additional File 5 _ Data underlying Table 3 (Additional File 4)/mgiData/0009408mgiData.txt
- Additional File 5 _ Data underlying Table 3 (Additional File 4)/mgiData/0009583mgiData.txt
- Additional File 5 _ Data underlying Table 3 (Additional File 4)/mgiData/0009613mgiData.txt
- Additional File 5 _ Data underlying Table 3 (Additional File 4)/mgiData/0009799mgiData.txt
- Additional File 5 _ Data underlying Table 3 (Additional File 4)/mgiData/0009855mgiData.txt
- Additional File 5 _ Data underlying Table 3 (Additional File 4)/mgiData/0009952mgiData.txt
- Additional File 5 _ Data underlying Table 3 (Additional File 4)/mgiData/0019233mgiData.txt
- Additional File 5 _ Data underlying Table 3 (Additional File 4)/mgiData/0019724mgiData.txt
- Additional File 5 _ Data underlying Table 3 (Additional File 4)/mgiData/0019953mgiData.txt
- Additional File 5 _ Data underlying Table 3 (Additional File 4)/mgiData/0030317mgiData.txt
- Additional File 5 _ Data underlying Table 3 (Additional File 4)/mgiData/0030326mgiData.txt
- Additional File 5 _ Data underlying Table 3 (Additional File 4)/mgiData/0030534mgiData.txt
- Additional File 5 _ Data underlying Table 3 (Additional File 4)/mgiData/0030900mgiData.txt
- Additional File 5 _ Data underlying Table 3 (Additional File 4)/mgiData/0031644mgiData.txt
- Additional File 5 _ Data underlying Table 3 (Additional File 4)/mgiData/0035107mgiData.txt
- Additional File 5 _ Data underlying Table 3 (Additional File 4)/mgiData/0035108mgiData.txt
- Additional File 5 _ Data underlying Table 3 (Additional File 4)/mgiData/0035113mgiData.txt
- Additional File 5 _ Data underlying Table 3 (Additional File 4)/mgiData/0035282mgiData.txt
- Additional File 5 _ Data underlying Table 3 (Additional File 4)/mgiData/0042104mgiData.txt
- Additional File 5 _ Data underlying Table 3 (Additional File 4)/mgiData/0042475mgiData.txt
- Additional File 5 _ Data underlying Table 3 (Additional File 4)/mgiData/0042476mgiData.txt
- Additional File 5 _ Data underlying Table 3 (Additional File 4)/mgiData/0042551mgiData.txt
- Additional File 5 _ Data underlying Table 3 (Additional File 4)/mgiData/0043009mgiData.txt
- Additional File 5 _ Data underlying Table 3 (Additional File 4)/mgiData/0043010mgiData.txt
- Additional File 5 _ Data underlying Table 3 (Additional File 4)/mgiData/0043473mgiData.txt
- Additional File 5 _ Data underlying Table 3 (Additional File 4)/mgiData/0045059mgiData.txt
- Additional File 5 _ Data underlying Table 3 (Additional File 4)/mgiData/0045137mgiData.txt
- Additional File 5 _ Data underlying Table 3 (Additional File 4)/mgiData/0045321mgiData.txt
- Additional File 5 _ Data underlying Table 3 (Additional File 4)/mgiData/0045351mgiData.txt
- Additional File 5 _ Data underlying Table 3 (Additional File 4)/mgiData/0045638mgiData.txt
- Additional File 5 _ Data underlying Table 3 (Additional File 4)/mgiData/0046545mgiData.txt
- Additional File 5 _ Data underlying Table 3 (Additional File 4)/mgiData/0046660mgiData.txt
- Additional File 5 _ Data underlying Table 3 (Additional File 4)/mgiData/0046661mgiData.txt
- Additional File 5 _ Data underlying Table 3 (Additional File 4)/mgiData/0048066mgiData.txt
- Additional File 5 _ Data underlying Table 3 (Additional File 4)/mgiData/0048167mgiData.txt
- Additional File 5 _ Data underlying Table 3 (Additional File 4)/mgiData/0048232mgiData.txt
- Additional File 5 _ Data underlying Table 3 (Additional File 4)/mgiData/0048514mgiData.txt
- Additional File 5 _ Data underlying Table 3 (Additional File 4)/mgiData/0048534mgiData.txt
- Additional File 5 _ Data underlying Table 3 (Additional File 4)/mgiData/0048609mgiData.txt
- Additional File 5 _ Data underlying Table 3 (Additional File 4)/mgiData/0048704mgiData.txt
- Additional File 5 _ Data underlying Table 3 (Additional File 4)/mgiData/0048705mgiData.txt
- Additional File 5 _ Data underlying Table 3 (Additional File 4)/mgiData/0048706mgiData.txt
- Additional File 5 _ Data underlying Table 3 (Additional File 4)/mgiData/0048736mgiData.txt
- Additional File 5 _ Data underlying Table 3 (Additional File 4)/mgiData/0048741mgiData.txt
- Additional File 5 _ Data underlying Table 3 (Additional File 4)/mgiData/0048747mgiData.txt
- Additional File 5 _ Data underlying Table 3 (Additional File 4)/mgiData/0050671mgiData.txt
- Additional File 5 _ Data underlying Table 3 (Additional File 4)/mgiData/0050931mgiData.txt
- Additional File 5 _ Data underlying Table 3 (Additional File 4)/mgiData/0050953mgiData.txt
- Additional File 5 _ Data underlying Table 3 (Additional File 4)/mgiData/0050954mgiData.txt
- Additional File 5 _ Data underlying Table 3 (Additional File 4)/mgiData/0051321mgiData.txt
- Additional File 5 _ Data underlying Table 3 (Additional File 4)/mgiData/0051327mgiData.txt
- Additional File 5 _ Data underlying Table 3 (Additional File 4)/mgiData/0051707mgiData.txt
- Additional File 5 _ Data underlying Table 3 (Additional File 4)/omimData/
- Additional File 5 _ Data underlying Table 3 (Additional File 4)/omimData/0006606omimData.txt
- Additional File 5 _ Data underlying Table 3 (Additional File 4)/omimData/0007422omimData.txt
- Additional File 5 _ Data underlying Table 3 (Additional File 4)/omimData/0008643omimData.txt
- Additional File 5 _ Data underlying Table 3 (Additional File 4)/omimData/0010165omimData.txt
- Additional File 5 _ Data underlying Table 3 (Additional File 4)/omimData/0030031omimData.txt
- Additional File 5 _ Data underlying Table 3 (Additional File 4)/omimData/0045216omimData.txt
- Additional File 5 _ Data underlying Table 3 (Additional File 4)/omimData/0045453omimData.txt
- Additional File 5 _ Data underlying Table 3 (Additional File 4)/omimData/0045910omimData.txt
- Additional File 5 _ Data underlying Table 3 (Additional File 4)/omimData/0048144omimData.txt
- Additional File 5 _ Data underlying Table 3 (Additional File 4)/omimData/0048145omimData.txt
- Additional File 5 _ Data underlying Table 3 (Additional File 4)/omimData/0048147omimData.txt
- Additional File 5 _ Data underlying Table 3 (Additional File 4)/omimData/0051170omimData.txt
- Additional File 5 _ Data underlying Table 3 (Additional File 4)/pfamData/
- Additional File 5 _ Data underlying Table 3 (Additional File 4)/pfamData/0000041pfamData.txt
- Additional File 5 _ Data underlying Table 3 (Additional File 4)/pfamData/0000096pfamData.txt
- Additional File 5 _ Data underlying Table 3 (Additional File 4)/pfamData/0000188pfamData.txt
- Additional File 5 _ Data underlying Table 3 (Additional File 4)/pfamData/0000910pfamData.txt
- Additional File 5 _ Data underlying Table 3 (Additional File 4)/pfamData/0001578pfamData.txt
- Additional File 5 _ Data underlying Table 3 (Additional File 4)/pfamData/0001676pfamData.txt
- Additional File 5 _ Data underlying Table 3 (Additional File 4)/pfamData/0001945pfamData.txt
- Additional File 5 _ Data underlying Table 3 (Additional File 4)/pfamData/0001978pfamData.txt
- Additional File 5 _ Data underlying Table 3 (Additional File 4)/pfamData/0001993pfamData.txt
- Additional File 5 _ Data underlying Table 3 (Additional File 4)/pfamData/0005975pfamData.txt
- Additional File 5 _ Data underlying Table 3 (Additional File 4)/pfamData/0005976pfamData.txt
- Additional File 5 _ Data underlying Table 3 (Additional File 4)/pfamData/0006007pfamData.txt
- Additional File 5 _ Data underlying Table 3 (Additional File 4)/pfamData/0006054pfamData.txt
- Additional File 5 _ Data underlying Table 3 (Additional File 4)/pfamData/0006085pfamData.txt
- Additional File 5 _ Data underlying Table 3 (Additional File 4)/pfamData/0006091pfamData.txt
- Additional File 5 _ Data underlying Table 3 (Additional File 4)/pfamData/0006092pfamData.txt
- Additional File 5 _ Data underlying Table 3 (Additional File 4)/pfamData/0006096pfamData.txt
- Additional File 5 _ Data underlying Table 3 (Additional File 4)/pfamData/0006100pfamData.txt
- Additional File 5 _ Data underlying Table 3 (Additional File 4)/pfamData/0006112pfamData.txt
- Additional File 5 _ Data underlying Table 3 (Additional File 4)/pfamData/0006206pfamData.txt
- Additional File 5 _ Data underlying Table 3 (Additional File 4)/pfamData/0006220pfamData.txt
- Additional File 5 _ Data underlying Table 3 (Additional File 4)/pfamData/0006221pfamData.txt
- Additional File 5 _ Data underlying Table 3 (Additional File 4)/pfamData/0006268pfamData.txt
- Additional File 5 _ Data underlying Table 3 (Additional File 4)/pfamData/0006287pfamData.txt
- Additional File 5 _ Data underlying Table 3 (Additional File 4)/pfamData/0006302pfamData.txt
- Additional File 5 _ Data underlying Table 3 (Additional File 4)/pfamData/0006323pfamData.txt
- Additional File 5 _ Data underlying Table 3 (Additional File 4)/pfamData/0006325pfamData.txt
- Additional File 5 _ Data underlying Table 3 (Additional File 4)/pfamData/0006333pfamData.txt
- Additional File 5 _ Data underlying Table 3 (Additional File 4)/pfamData/0006338pfamData.txt
- Additional File 5 _ Data underlying Table 3 (Additional File 4)/pfamData/0006342pfamData.txt
- Additional File 5 _ Data underlying Table 3 (Additional File 4)/pfamData/0006360pfamData.txt
- Additional File 5 _ Data underlying Table 3 (Additional File 4)/pfamData/0006414pfamData.txt
- Additional File 5 _ Data underlying Table 3 (Additional File 4)/pfamData/0006422pfamData.txt
- Additional File 5 _ Data underlying Table 3 (Additional File 4)/pfamData/0006445pfamData.txt
- Additional File 5 _ Data underlying Table 3 (Additional File 4)/pfamData/0006446pfamData.txt
- Additional File 5 _ Data underlying Table 3 (Additional File 4)/pfamData/0006457pfamData.txt
- Additional File 5 _ Data underlying Table 3 (Additional File 4)/pfamData/0006461pfamData.txt
- Additional File 5 _ Data underlying Table 3 (Additional File 4)/pfamData/0006468pfamData.txt
- Additional File 5 _ Data underlying Table 3 (Additional File 4)/pfamData/0006470pfamData.txt
- Additional File 5 _ Data underlying Table 3 (Additional File 4)/pfamData/0006479pfamData.txt
- Additional File 5 _ Data underlying Table 3 (Additional File 4)/pfamData/0006481pfamData.txt
[truncated: 162 more entries]
