# Supplementary material for: Integrative approaches to the prediction of protein functions based on the feature selection
Source: BMC Bioinformatics. 2009 Dec 31;10:455. doi: 10.1186/1471-2105-10-455 (PMC2813249; doi:10.1186/1471-2105-10-455)
Supplement: Additional file 6 — Underlying data of Table 3 and Additional File 5. The table with the underlying data of Table 3 (Additional File 5). [file 1471-2105-10-455-S6.ZIP › Additional File 5 _ Data underlying Table 3 (Additional File 4)/biomartData/0006298bioMartData.txt]

MGI_ID	gene	bee.1	chicken	chimp	cow	dog	elegans	mosquito	opossum	fugu	human	rat	rhesus	tetraodon	xenopus	yeast	zebrafish	ciona	drosophila
MGI:101816	Msh2	1	1	1	1	1	1	1	1	1	1	1	1	1	1	1	1	1	1
MGI:104288	Pms2	1	1	1	1	1	1	1	1	1	1	1	1	1	1	1	1	1	1
MGI:101938	Mlh1	1	1	1	1	1	1	1	1	1	1	1	1	1	1	1	1	1	1
MGI:1343961	Msh6	1	1	1	1	1	1	1	1	1	1	1	1	1	1	1	1	1	1
MGI:1860077	Msh4	1	1	1	1	1	1	1	1	1	1	1	1	1	1	1	1	0	0
