# Supplementary material for: Integrative approaches to the prediction of protein functions based on the feature selection
Source: BMC Bioinformatics. 2009 Dec 31;10:455. doi: 10.1186/1471-2105-10-455 (PMC2813249; doi:10.1186/1471-2105-10-455)
Supplement: Additional file 6 — Underlying data of Table 3 and Additional File 5. The table with the underlying data of Table 3 (Additional File 5). [file 1471-2105-10-455-S6.ZIP › Additional File 5 _ Data underlying Table 3 (Additional File 4)/biomartData/0008340bioMartData.txt]

MGI_ID	gene	chicken	chimp	cow	dog	opossum	fugu	human	rat	rhesus	tetraodon	xenopus	zebrafish	drosophila	elegans	mosquito	yeast	bee.1	ciona
MGI:101816	Msh2	1	1	1	1	1	1	1	1	1	1	1	1	1	1	1	1	1	1
MGI:1343961	Msh6	1	1	1	1	1	1	1	1	1	1	1	1	1	1	1	1	1	1
MGI:103582	Ercc5	1	1	1	1	1	1	1	1	1	1	1	1	1	1	1	1	0	0
MGI:107357	Inpp5d	1	1	1	1	1	1	1	1	1	1	1	1	0	0	0	0	0	0
