# Supplementary material for: Integrative approaches to the prediction of protein functions based on the feature selection
Source: BMC Bioinformatics. 2009 Dec 31;10:455. doi: 10.1186/1471-2105-10-455 (PMC2813249; doi:10.1186/1471-2105-10-455)
Supplement: Additional file 6 — Underlying data of Table 3 and Additional File 5. The table with the underlying data of Table 3 (Additional File 5). [file 1471-2105-10-455-S6.ZIP › Additional File 5 _ Data underlying Table 3 (Additional File 4)/biomartData/0030282bioMartData.txt]

MGI_ID	gene	chicken	chimp	cow	dog	opossum	human	rat	fugu	rhesus	tetraodon	xenopus	zebrafish	bee.1	ciona	drosophila	mosquito
MGI:88177	Bmp2	1	1	1	1	1	1	1	1	1	1	1	1	1	1	1	1
MGI:1340026	Mmp13	1	1	1	1	1	1	1	1	1	1	1	1	0	0	0	0
MGI:2155456	Bmp2k	1	1	1	1	1	1	1	1	1	1	1	1	0	0	0	0
MGI:3045421	Ank	1	1	1	1	1	1	1	1	1	1	1	1	0	0	0	0
MGI:1339957	P2rx7	1	1	1	1	1	1	1	1	1	1	1	1	0	0	0	0
MGI:88180	Bmp4	1	1	1	1	1	1	1	1	1	1	1	1	0	0	0	0
MGI:97804	Ptn	1	1	1	1	1	1	1	1	1	1	0	0	0	0	0	0
MGI:2183926	Cd276	1	1	1	1	1	1	1	1	0	1	1	0	0	0	0	0
MGI:2677164	Ostn	1	1	1	1	1	1	1	0	1	0	1	0	0	0	0	0
