# Supplementary material for: Integrative approaches to the prediction of protein functions based on the feature selection
Source: BMC Bioinformatics. 2009 Dec 31;10:455. doi: 10.1186/1471-2105-10-455 (PMC2813249; doi:10.1186/1471-2105-10-455)
Supplement: Additional file 6 — Underlying data of Table 3 and Additional File 5. The table with the underlying data of Table 3 (Additional File 5). [file 1471-2105-10-455-S6.ZIP › Additional File 5 _ Data underlying Table 3 (Additional File 4)/inparanoidData/0001818inparanoidData.txt]

MGI_ID	gene	ensCF	ensGG	ensHS	ensRN	ensPT	modRR	ensDR	ensTN	ensFR	ensAG.1	ensCE	ensDM	modCE	modDD	modDM	modDP	modOG	modSC
MGI:107357	Inpp5d	1	1	1	1	1	1	1	1	1	0	0	0	0	1	0	0	0	1
MGI:2183926	Cd276	1	1	1	1	1	1	1	1	1	0	0	0	0	0	0	0	0	0
MGI:97312	Nfkb1	1	1	1	1	1	1	0	0	0	1	0	1	0	0	1	1	0	0
MGI:96559	Il6	1	1	1	1	1	1	0	0	0	0	0	0	0	0	0	0	0	0
MGI:106588	Lag3	1	1	1	1	1	1	0	0	0	0	0	0	0	0	0	0	0	0
MGI:1914139	Rnf128	1	1	1	1	0	0	1	1	0	0	1	0	1	0	0	0	1	0
