# Supplementary material for: Integrative approaches to the prediction of protein functions based on the feature selection
Source: BMC Bioinformatics. 2009 Dec 31;10:455. doi: 10.1186/1471-2105-10-455 (PMC2813249; doi:10.1186/1471-2105-10-455)
Supplement: Additional file 6 — Underlying data of Table 3 and Additional File 5. The table with the underlying data of Table 3 (Additional File 5). [file 1471-2105-10-455-S6.ZIP › Additional File 5 _ Data underlying Table 3 (Additional File 4)/inparanoidData/0009156inparanoidData.txt]

MGI_ID	gene	ensAG.1	ensCE	ensDM	ensDR	ensRN	ensTN	modCB	modCE	modDD	modDM	modDP	modOG	modRR	modSC	modSP	ncbAT	ncbEC	sanPF	ensHS	ensCF	ensFR	ensGG	ensPT	ensAM
MGI:2448526	Gmps	1	1	1	1	1	1	1	1	1	1	1	1	1	1	1	1	1	1	1	1	1	1	1	1
MGI:97775	Prps1	1	1	1	1	1	1	1	1	1	1	1	1	1	1	1	1	1	1	1	1	1	1	1	0
MGI:97776	Prps2	1	1	1	1	1	1	1	1	1	1	1	1	1	1	1	1	1	1	1	0	0	0	0	0
MGI:1922706	1700011K15Rik	1	1	1	1	1	1	1	1	1	1	1	1	1	1	1	1	1	1	0	0	0	0	0	0
