# Supplementary material for: Integrative approaches to the prediction of protein functions based on the feature selection
Source: BMC Bioinformatics. 2009 Dec 31;10:455. doi: 10.1186/1471-2105-10-455 (PMC2813249; doi:10.1186/1471-2105-10-455)
Supplement: Additional file 6 — Underlying data of Table 3 and Additional File 5. The table with the underlying data of Table 3 (Additional File 5). [file 1471-2105-10-455-S6.ZIP › Additional File 5 _ Data underlying Table 3 (Additional File 4)/interproData/0000070interproData.txt]

MGI_ID	gene	IPR011993	IPR011009	IPR005479	IPR000719	IPR008271	IPR001849	IPR002290	IPR002219	IPR000961	IPR007071	IPR001180	IPR000533	IPR000861	IPR001093	IPR003511	IPR000221	IPR000492
MGI:105313	Cit	1	1	1	1	1	1	1	1	1	0	1	1	1	1	0	0	0
MGI:1928488	Akap8	0	0	0	0	0	0	0	0	0	1	0	0	0	0	0	0	0
MGI:1860374	Mad2l1	0	0	0	0	0	0	0	0	0	0	0	0	0	0	1	0	0
MGI:97765	Prm1	0	0	0	0	0	0	0	0	0	0	0	0	0	0	0	1	0
MGI:97766	Prm2	0	0	0	0	0	0	0	0	0	0	0	0	0	0	0	0	1
