# Supplementary material for: Integrative approaches to the prediction of protein functions based on the feature selection
Source: BMC Bioinformatics. 2009 Dec 31;10:455. doi: 10.1186/1471-2105-10-455 (PMC2813249; doi:10.1186/1471-2105-10-455)
Supplement: Additional file 6 — Underlying data of Table 3 and Additional File 5. The table with the underlying data of Table 3 (Additional File 5). [file 1471-2105-10-455-S6.ZIP › Additional File 5 _ Data underlying Table 3 (Additional File 4)/interproData/0000097interproData.txt]

MGI_ID	gene	IPR003726	IPR003759	IPR002133	IPR000559	IPR000672	IPR003171	IPR004621	IPR000489	IPR004223	IPR011005	IPR011822
MGI:894292	Mtr	1	1	0	0	0	0	0	1	1	1	1
MGI:1891379	Bhmt2	1	0	0	0	0	0	0	0	0	0	0
MGI:2443731	Mat2a	0	0	1	0	0	0	0	0	0	0	0
MGI:1342005	Mthfd1	0	0	0	1	1	0	0	0	0	0	0
MGI:106639	Mthfr	0	0	0	0	0	1	1	0	0	0	0
