# Supplementary material for: Integrative approaches to the prediction of protein functions based on the feature selection
Source: BMC Bioinformatics. 2009 Dec 31;10:455. doi: 10.1186/1471-2105-10-455 (PMC2813249; doi:10.1186/1471-2105-10-455)
Supplement: Additional file 6 — Underlying data of Table 3 and Additional File 5. The table with the underlying data of Table 3 (Additional File 5). [file 1471-2105-10-455-S6.ZIP › Additional File 5 _ Data underlying Table 3 (Additional File 4)/interproData/0000160interproData.txt]

MGI_ID	gene	IPR001806	IPR002078	IPR005225	IPR013753	IPR003579	IPR002041	IPR003578	IPR006688	IPR003577	IPR005820	IPR005821	IPR001622	IPR000595	IPR000014	IPR000700	IPR001610	IPR013767	IPR003938	IPR013684	IPR003967	IPR003950
MGI:97842	Rab1	1	1	1	1	1	1	1	1	1	0	0	0	0	0	0	0	0	0	0	0	0
MGI:96960	Rab8a	1	1	1	1	1	1	1	1	1	0	0	0	0	0	0	0	0	0	0	0	0
MGI:1858202	Rab11a	1	1	1	1	1	1	1	1	1	0	0	0	0	0	0	0	0	0	0	0	0
MGI:1928750	Rab2	1	1	1	1	1	0	0	0	0	0	0	0	0	0	0	0	0	0	0	0	0
MGI:1858203	Rab25	1	1	1	1	1	0	0	0	0	0	0	0	0	0	0	0	0	0	0	0	0
MGI:102790	Rab18	1	1	1	1	1	0	0	0	0	0	0	0	0	0	0	0	0	0	0	0	0
MGI:2155260	Rem2	1	1	1	1	0	0	0	0	0	0	0	0	0	0	0	0	0	0	0	0	0
MGI:1914907	Rabl3	1	1	0	0	0	0	0	0	0	0	0	0	0	0	0	0	0	0	1	0	0
MGI:1341722	Kcnh2	0	0	0	0	0	0	0	0	0	1	1	1	1	1	1	1	1	1	0	1	0
MGI:2445160	Kcnh8	0	0	0	0	0	0	0	0	0	1	1	1	1	1	1	1	1	1	0	0	1
