# Supplementary material for: Integrative approaches to the prediction of protein functions based on the feature selection
Source: BMC Bioinformatics. 2009 Dec 31;10:455. doi: 10.1186/1471-2105-10-455 (PMC2813249; doi:10.1186/1471-2105-10-455)
Supplement: Additional file 6 — Underlying data of Table 3 and Additional File 5. The table with the underlying data of Table 3 (Additional File 5). [file 1471-2105-10-455-S6.ZIP › Additional File 5 _ Data underlying Table 3 (Additional File 4)/interproData/0000271interproData.txt]

MGI_ID	gene	IPR008631	IPR008160	IPR000169	IPR000863	IPR001073	IPR008983	IPR006047	IPR000644	IPR001848	IPR004193	IPR007734	IPR005036
MGI:101805	Gys1	1	0	0	0	0	0	0	0	0	0	0	0
MGI:2385254	Gys2	1	0	0	0	0	0	0	0	0	0	0	0
MGI:1916433	C1qtnf2	0	1	0	0	1	1	0	0	0	0	0	0
MGI:104719	Ndst1	0	0	1	1	0	0	0	0	1	0	0	0
MGI:1921435	Gbe1	0	0	0	0	0	0	1	0	0	1	0	0
MGI:1891343	Prkag3	0	0	0	0	0	0	0	1	0	0	0	0
MGI:1346049	Hs2st1	0	0	0	0	0	0	0	0	0	0	1	0
MGI:1858229	Ppp1r3c	0	0	0	0	0	0	0	0	0	0	0	1
