# Supplementary material for: Integrative approaches to the prediction of protein functions based on the feature selection
Source: BMC Bioinformatics. 2009 Dec 31;10:455. doi: 10.1186/1471-2105-10-455 (PMC2813249; doi:10.1186/1471-2105-10-455)
Supplement: Additional file 6 — Underlying data of Table 3 and Additional File 5. The table with the underlying data of Table 3 (Additional File 5). [file 1471-2105-10-455-S6.ZIP › Additional File 5 _ Data underlying Table 3 (Additional File 4)/interproData/0006012interproData.txt]

MGI_ID	gene	IPR003859	IPR001509	IPR005886	IPR008089	IPR001937	IPR005849	IPR005850	IPR011573
MGI:95705	B4galt1	1	0	0	0	0	0	0	0
MGI:1921496	Gale	0	1	1	1	0	0	0	0
MGI:95638	Galt	0	0	0	0	1	1	1	1
