# Supplementary material for: Integrative approaches to the prediction of protein functions based on the feature selection
Source: BMC Bioinformatics. 2009 Dec 31;10:455. doi: 10.1186/1471-2105-10-455 (PMC2813249; doi:10.1186/1471-2105-10-455)
Supplement: Additional file 6 — Underlying data of Table 3 and Additional File 5. The table with the underlying data of Table 3 (Additional File 5). [file 1471-2105-10-455-S6.ZIP › Additional File 5 _ Data underlying Table 3 (Additional File 4)/interproData/0006071interproData.txt]

MGI_ID	gene	IPR004129	IPR008927	IPR006109	IPR006168	IPR011128	IPR007114	IPR011701	IPR011992	IPR002048	IPR000577	IPR006076	IPR000583	IPR005999	IPR000447	IPR008209	IPR008210
MGI:1918834	Gdpd2	1	0	0	0	0	0	0	0	0	0	0	1	0	0	0	0
MGI:1913819	Gdpd1	1	0	0	0	0	0	0	0	0	0	0	0	0	0	0	0
MGI:1915866	Gdpd3	1	0	0	0	0	0	0	0	0	0	0	0	0	0	0	0
MGI:1891827	Mir16	1	0	0	0	0	0	0	0	0	0	0	0	0	0	0	0
MGI:95679	Gpd1	0	1	1	1	1	0	0	0	0	0	0	0	0	0	0	0
MGI:1289257	Gpd1l	0	1	1	1	1	0	0	0	0	0	0	0	0	0	0	0
MGI:1929693	Slc37a2	0	0	0	0	0	1	1	0	0	0	0	0	0	0	0	0
MGI:99778	Gpd2	0	0	0	0	0	0	0	1	1	0	1	0	0	1	0	0
MGI:1329027	Gk2	0	0	0	0	0	0	0	0	0	1	0	0	1	0	0	0
MGI:97501	Pck1	0	0	0	0	0	0	0	0	0	0	0	0	0	0	1	1
