# Supplementary material for: Integrative approaches to the prediction of protein functions based on the feature selection
Source: BMC Bioinformatics. 2009 Dec 31;10:455. doi: 10.1186/1471-2105-10-455 (PMC2813249; doi:10.1186/1471-2105-10-455)
Supplement: Additional file 6 — Underlying data of Table 3 and Additional File 5. The table with the underlying data of Table 3 (Additional File 5). [file 1471-2105-10-455-S6.ZIP › Additional File 5 _ Data underlying Table 3 (Additional File 4)/interproData/0006182interproData.txt]

MGI_ID	gene	IPR001054	IPR011009	IPR001828	IPR000719	IPR011645	IPR001170	IPR006662	IPR001245	IPR000879	IPR011644	IPR000663	IPR002406
MGI:106025	Gucy2g	1	1	1	1	0	1	1	1	0	0	0	0
MGI:97372	Npr2	1	1	1	1	0	1	0	0	0	0	0	0
MGI:1860604	Gucy1b3	1	0	0	0	1	0	0	0	0	1	0	0
MGI:1926562	Gucy1a3	1	0	0	0	1	0	0	0	0	0	0	0
MGI:1270851	Guca2b	0	0	0	0	0	0	0	0	1	0	0	0
MGI:97369	Nppc	0	0	0	0	0	0	0	0	0	0	1	1
