# Supplementary material for: Integrative approaches to the prediction of protein functions based on the feature selection
Source: BMC Bioinformatics. 2009 Dec 31;10:455. doi: 10.1186/1471-2105-10-455 (PMC2813249; doi:10.1186/1471-2105-10-455)
Supplement: Additional file 6 — Underlying data of Table 3 and Additional File 5. The table with the underlying data of Table 3 (Additional File 5). [file 1471-2105-10-455-S6.ZIP › Additional File 5 _ Data underlying Table 3 (Additional File 4)/interproData/0006401interproData.txt]

MGI_ID	gene	IPR012337	IPR000571	IPR010920	IPR001163	IPR006649	IPR011046	IPR004087	IPR004088	IPR001753	IPR008984	IPR013520	IPR006055	IPR001201	IPR002934	IPR006116	IPR000253	IPR001394	IPR006117	IPR001352	IPR004649	IPR007635
MGI:1918984	Usp52	1	0	0	0	0	1	0	0	0	0	1	1	0	0	0	0	1	0	0	0	0
MGI:1916974	Rnaseh2a	1	0	0	0	0	0	0	0	0	0	0	0	0	0	0	0	0	0	1	1	0
MGI:107946	Zfp36l1	0	1	0	0	0	0	0	0	0	0	0	0	0	0	0	0	0	0	0	0	1
MGI:99180	Zfp36	0	1	0	0	0	0	0	0	0	0	0	0	0	0	0	0	0	0	0	0	0
MGI:1913623	Lsm5	0	0	1	1	1	0	0	0	0	0	0	0	0	0	0	0	0	0	0	0	0
MGI:1925901	Lsm6	0	0	1	1	1	0	0	0	0	0	0	0	0	0	0	0	0	0	0	0	0
MGI:2681847	Rkhd1	0	0	0	0	0	0	1	1	0	0	0	0	0	0	0	0	0	0	0	0	0
MGI:1338011	Auh	0	0	0	0	0	0	0	0	1	0	0	0	0	0	0	0	0	0	0	0	0
MGI:2140494	Ppp1r8	0	0	0	0	0	0	0	0	0	1	0	0	0	0	0	1	0	0	0	0	0
MGI:2180852	Oas2	0	0	0	0	0	0	0	0	0	0	0	0	1	1	1	0	0	1	0	0	0
