# Supplementary material for: Integrative approaches to the prediction of protein functions based on the feature selection
Source: BMC Bioinformatics. 2009 Dec 31;10:455. doi: 10.1186/1471-2105-10-455 (PMC2813249; doi:10.1186/1471-2105-10-455)
Supplement: Additional file 6 — Underlying data of Table 3 and Additional File 5. The table with the underlying data of Table 3 (Additional File 5). [file 1471-2105-10-455-S6.ZIP › Additional File 5 _ Data underlying Table 3 (Additional File 4)/interproData/0006672interproData.txt]

MGI_ID	gene	IPR009057	IPR001356	IPR012287	IPR006634	IPR001540	IPR005547	IPR000379	IPR002453	IPR002018	IPR000326	IPR008934	IPR001173	IPR000997	IPR008901	IPR011143	IPR001206	IPR009729	IPR003386	IPR001675
MGI:1919199	Lass5	1	1	1	1	0	1	0	0	0	0	0	0	0	0	0	0	0	0	0
MGI:1914510	Lass4	1	1	1	1	0	1	0	0	0	0	0	0	0	0	0	0	0	0	0
MGI:96073	Hexa	0	0	0	0	1	0	0	0	0	0	0	0	0	0	0	0	0	0	0
MGI:96074	Hexb	0	0	0	0	1	0	0	0	0	0	0	0	0	0	0	0	0	0	0
MGI:88374	Cel	0	0	0	0	0	0	1	0	1	0	0	0	1	0	0	0	0	0	0
MGI:1342057	B4galnt1	0	0	0	0	0	0	0	1	0	0	0	1	0	0	1	0	0	0	0
MGI:108412	Ppap2a	0	0	0	0	0	0	0	0	0	1	1	0	0	0	0	0	0	0	0
MGI:2181962	Asah3	0	0	0	0	0	0	0	0	0	0	0	0	0	1	0	0	0	0	0
MGI:2386052	Cerk	0	0	0	0	0	0	0	0	0	0	0	0	0	0	0	1	0	0	0
MGI:1858277	Gal3st1	0	0	0	0	0	0	0	0	0	0	0	0	0	0	0	0	1	0	0
MGI:2178076	Lypla3	0	0	0	0	0	0	0	0	0	0	0	0	0	0	0	0	0	1	0
MGI:1355316	St6galnac6	0	0	0	0	0	0	0	0	0	0	0	0	0	0	0	0	0	0	1
