# Supplementary material for: Integrative approaches to the prediction of protein functions based on the feature selection
Source: BMC Bioinformatics. 2009 Dec 31;10:455. doi: 10.1186/1471-2105-10-455 (PMC2813249; doi:10.1186/1471-2105-10-455)
Supplement: Additional file 6 — Underlying data of Table 3 and Additional File 5. The table with the underlying data of Table 3 (Additional File 5). [file 1471-2105-10-455-S6.ZIP › Additional File 5 _ Data underlying Table 3 (Additional File 4)/interproData/0006778interproData.txt]

MGI_ID	gene	IPR007052	IPR008978	IPR001199	IPR004839	IPR001433	IPR001834	IPR008333	IPR000683	IPR001917	IPR010961	IPR000537	IPR006369	IPR001015	IPR006917	IPR000257	IPR006361
MGI:2386848	Cyb5r4	1	1	1	0	1	1	1	0	0	0	0	0	0	0	0	0
MGI:87989	Alas1	0	0	0	1	0	0	0	0	1	1	0	0	0	0	0	0
MGI:88170	Blvra	0	0	0	0	0	0	0	1	0	0	0	0	0	0	0	0
MGI:1917633	Cox10	0	0	0	0	0	0	0	0	0	0	1	1	0	0	0	0
MGI:95513	Fech	0	0	0	0	0	0	0	0	0	0	0	0	1	0	0	0
MGI:1333880	Hebp1	0	0	0	0	0	0	0	0	0	0	0	0	0	1	0	0
MGI:98916	Urod	0	0	0	0	0	0	0	0	0	0	0	0	0	0	1	1
