# Supplementary material for: Integrative approaches to the prediction of protein functions based on the feature selection
Source: BMC Bioinformatics. 2009 Dec 31;10:455. doi: 10.1186/1471-2105-10-455 (PMC2813249; doi:10.1186/1471-2105-10-455)
Supplement: Additional file 6 — Underlying data of Table 3 and Additional File 5. The table with the underlying data of Table 3 (Additional File 5). [file 1471-2105-10-455-S6.ZIP › Additional File 5 _ Data underlying Table 3 (Additional File 4)/interproData/0007088interproData.txt]

MGI_ID	gene	IPR011009	IPR000719	IPR008271	IPR002290	IPR003511	IPR011990	IPR011989	IPR011991	IPR000449	IPR000403	IPR003151	IPR007513	IPR001766	IPR000923	IPR009511
MGI:2685946	Brsk1	1	1	1	1	0	0	0	0	1	0	0	0	0	0	0
MGI:88353	Cdc2l1	1	1	1	1	0	0	0	0	0	0	0	1	0	0	0
MGI:1916812	Cdc2l5	1	1	1	1	0	0	0	0	0	0	0	0	0	0	0
MGI:88351	Cdc2a	1	1	1	1	0	0	0	0	0	0	0	0	0	0	0
MGI:2153272	Trrap	1	0	0	0	0	1	1	0	0	1	1	0	0	1	0
MGI:1919140	Mad2l2	0	0	0	0	1	0	0	0	0	0	0	0	0	0	0
MGI:1860374	Mad2l1	0	0	0	0	1	0	0	0	0	0	0	0	0	0	0
MGI:1891915	Mllt7	0	0	0	0	0	0	0	1	0	0	0	0	1	0	0
MGI:1913841	Mad2l1bp	0	0	0	0	0	0	0	0	0	0	0	0	0	0	1
