# Supplementary material for: Integrative approaches to the prediction of protein functions based on the feature selection
Source: BMC Bioinformatics. 2009 Dec 31;10:455. doi: 10.1186/1471-2105-10-455 (PMC2813249; doi:10.1186/1471-2105-10-455)
Supplement: Additional file 6 — Underlying data of Table 3 and Additional File 5. The table with the underlying data of Table 3 (Additional File 5). [file 1471-2105-10-455-S6.ZIP › Additional File 5 _ Data underlying Table 3 (Additional File 4)/interproData/0007189interproData.txt]

MGI_ID	gene	IPR000276	IPR001054	IPR009398	IPR001019	IPR011025	IPR001611	IPR003591	IPR002885	IPR000532	IPR009045	IPR001634	IPR001513	IPR002233	IPR002232	IPR000681	IPR002172	IPR004061	IPR004064	IPR002131	IPR009132	IPR000654	IPR000367	IPR009063	IPR008112	IPR001418	IPR000105	IPR008365	IPR000708	IPR001244	IPR001758	IPR009133	IPR002274
MGI:2153463	Lgr8	1	0	0	0	0	1	1	0	0	0	0	0	0	0	0	1	0	0	0	0	0	0	0	1	0	0	0	0	0	0	0	0
MGI:99402	Adora2a	1	0	0	0	0	0	0	0	0	0	1	1	0	0	0	0	0	0	0	0	0	0	0	0	0	0	0	0	0	0	0	0
MGI:87939	Adrb3	1	0	0	0	0	0	0	0	0	0	0	0	1	1	1	0	0	0	0	0	0	0	0	0	0	0	0	0	0	0	0	0
MGI:1333809	Edg6	1	0	0	0	0	0	0	0	0	0	0	0	0	0	0	0	1	1	0	0	0	0	0	0	0	0	0	0	0	0	0	0
MGI:98849	Tshr	1	0	0	0	0	0	0	0	0	0	0	0	0	0	0	0	0	0	1	0	0	0	0	0	0	0	0	0	0	0	0	1
MGI:2148258	Taar1	1	0	0	0	0	0	0	0	0	0	0	0	0	0	0	0	0	0	0	1	0	0	0	0	0	0	0	0	0	0	1	0
MGI:97441	Oprm1	1	0	0	0	0	0	0	0	0	0	0	0	0	0	0	0	0	0	0	0	0	0	0	0	1	1	0	0	0	0	0	0
MGI:104311	Ptger4	1	0	0	0	0	0	0	0	0	0	0	0	0	0	0	0	0	0	0	0	0	0	0	0	0	0	1	1	1	1	0	0
MGI:102891	Adcy7	0	1	1	0	0	0	0	0	0	0	0	0	0	0	0	0	0	0	0	0	0	0	0	0	0	0	0	0	0	0	0	0
MGI:99674	Adcy4	0	1	1	0	0	0	0	0	0	0	0	0	0	0	0	0	0	0	0	0	0	0	0	0	0	0	0	0	0	0	0	0
MGI:87917	Adcy6	0	1	1	0	0	0	0	0	0	0	0	0	0	0	0	0	0	0	0	0	0	0	0	0	0	0	0	0	0	0	0	0
MGI:99676	Adcy2	0	1	1	0	0	0	0	0	0	0	0	0	0	0	0	0	0	0	0	0	0	0	0	0	0	0	0	0	0	0	0	0
MGI:108450	Adcy9	0	1	0	0	0	0	0	0	0	0	0	0	0	0	0	0	0	0	0	0	0	0	0	0	0	0	0	0	0	0	0	0
MGI:99677	Adcy1	0	1	0	0	0	0	0	0	0	0	0	0	0	0	0	0	0	0	0	0	0	0	0	0	0	0	0	0	0	0	0	0
MGI:99675	Adcy3	0	1	0	0	0	0	0	0	0	0	0	0	0	0	0	0	0	0	0	0	0	0	0	0	0	0	0	0	0	0	0	0
MGI:95774	Gnal	0	0	0	1	1	0	0	1	0	0	0	0	0	0	0	0	0	0	0	0	0	1	1	0	0	0	0	0	0	0	0	0
MGI:95776	Gnaq	0	0	0	1	1	0	0	0	0	0	0	0	0	0	0	0	0	0	0	0	1	0	0	0	0	0	0	0	0	0	0	0
MGI:105094	Adcyap1	0	0	0	0	0	0	0	0	1	1	0	0	0	0	0	0	0	0	0	0	0	0	0	0	0	0	0	0	0	0	0	0
