# Supplementary material for: Integrative approaches to the prediction of protein functions based on the feature selection
Source: BMC Bioinformatics. 2009 Dec 31;10:455. doi: 10.1186/1471-2105-10-455 (PMC2813249; doi:10.1186/1471-2105-10-455)
Supplement: Additional file 6 — Underlying data of Table 3 and Additional File 5. The table with the underlying data of Table 3 (Additional File 5). [file 1471-2105-10-455-S6.ZIP › Additional File 5 _ Data underlying Table 3 (Additional File 4)/interproData/0007193interproData.txt]

MGI_ID	gene	IPR000276	IPR004061	IPR001418	IPR000194	IPR000826	IPR000929	IPR001922	IPR000987	IPR002277	IPR004062	IPR013297	IPR013298	IPR000321	IPR000105
MGI:1339365	Edg3	1	1	0	1	0	0	0	0	0	1	0	0	0	0
MGI:1096355	Edg1	1	1	0	0	0	0	0	1	1	0	0	0	0	0
MGI:97438	Oprd1	1	0	1	0	0	0	0	0	0	0	0	0	1	0
MGI:97441	Oprm1	1	0	1	0	0	0	0	0	0	0	0	0	0	1
MGI:1330275	Gpr44	1	0	0	0	1	0	0	0	0	0	0	0	0	0
MGI:94924	Drd2	1	0	0	0	0	1	1	0	0	0	0	0	0	0
MGI:2387153	Npb	0	0	0	0	0	0	0	0	0	0	1	1	0	0
