# Supplementary material for: Integrative approaches to the prediction of protein functions based on the feature selection
Source: BMC Bioinformatics. 2009 Dec 31;10:455. doi: 10.1186/1471-2105-10-455 (PMC2813249; doi:10.1186/1471-2105-10-455)
Supplement: Additional file 6 — Underlying data of Table 3 and Additional File 5. The table with the underlying data of Table 3 (Additional File 5). [file 1471-2105-10-455-S6.ZIP › Additional File 5 _ Data underlying Table 3 (Additional File 4)/interproData/0008064interproData.txt]

MGI_ID	gene	IPR004934	IPR007091	IPR002108	IPR001841	IPR002016	IPR011009	IPR002114	IPR000719	IPR008271	IPR002097	IPR007527	IPR002290	IPR003104	IPR007122	IPR007123	IPR003979	IPR001265	IPR005454
MGI:98775	Tmod1	1	1	0	0	1	0	0	0	0	0	0	0	0	0	0	0	0	0
MGI:1355315	Tmod3	1	1	0	0	0	0	0	0	0	0	0	0	0	0	0	0	0	0
MGI:1355335	Tmod2	1	1	0	0	0	0	0	0	0	0	0	0	0	0	0	0	0	0
MGI:1355285	Tmod4	1	0	0	0	0	0	0	0	0	0	0	0	0	0	0	0	0	0
MGI:101757	Cfl1	0	0	1	0	0	0	0	0	0	0	0	0	0	0	0	0	0	0
MGI:1929270	Dstn	0	0	1	0	0	0	0	0	0	0	0	0	0	0	0	0	0	0
MGI:1346872	Map3k1	0	0	0	1	0	1	0	1	1	0	1	1	0	0	0	0	0	0
MGI:101815	Fmn1	0	0	0	0	0	0	1	0	0	0	0	0	1	0	0	0	1	0
MGI:97549	Pfn1	0	0	0	0	0	0	0	0	0	1	0	0	0	0	0	0	0	1
MGI:95851	Gsn	0	0	0	0	0	0	0	0	0	0	0	0	0	1	1	0	0	0
MGI:95317	Eln	0	0	0	0	0	0	0	0	0	0	0	0	0	0	0	1	0	0
