# Supplementary material for: Integrative approaches to the prediction of protein functions based on the feature selection
Source: BMC Bioinformatics. 2009 Dec 31;10:455. doi: 10.1186/1471-2105-10-455 (PMC2813249; doi:10.1186/1471-2105-10-455)
Supplement: Additional file 6 — Underlying data of Table 3 and Additional File 5. The table with the underlying data of Table 3 (Additional File 5). [file 1471-2105-10-455-S6.ZIP › Additional File 5 _ Data underlying Table 3 (Additional File 4)/interproData/0008215interproData.txt]

MGI_ID	gene	IPR000182	IPR000205	IPR000759	IPR002937	IPR001985	IPR001045
MGI:1916465	Sat2	1	0	0	0	0	0
MGI:98233	Sat1	1	0	0	0	0	0
MGI:2445356	Smox	0	1	1	1	0	0
MGI:88004	Amd1	0	0	0	0	1	0
MGI:109490	Sms	0	0	0	0	0	1
