# Supplementary material for: Integrative approaches to the prediction of protein functions based on the feature selection
Source: BMC Bioinformatics. 2009 Dec 31;10:455. doi: 10.1186/1471-2105-10-455 (PMC2813249; doi:10.1186/1471-2105-10-455)
Supplement: Additional file 6 — Underlying data of Table 3 and Additional File 5. The table with the underlying data of Table 3 (Additional File 5). [file 1471-2105-10-455-S6.ZIP › Additional File 5 _ Data underlying Table 3 (Additional File 4)/interproData/0009110interproData.txt]

MGI_ID	gene	IPR006094	IPR003010	IPR004820	IPR006093	IPR007173	IPR010031	IPR003694	IPR007229	IPR005248	IPR012932
MGI:1353434	Gulo	1	0	0	1	1	1	0	0	0	0
MGI:1926164	Nadsyn1	0	1	0	0	0	0	1	0	0	0
MGI:1913704	Nmnat1	0	0	1	0	0	0	0	0	1	0
MGI:1929865	Pbef1	0	0	0	0	0	0	0	1	0	0
MGI:106442	Vkorc1	0	0	0	0	0	0	0	0	0	1
