# Supplementary material for: Integrative approaches to the prediction of protein functions based on the feature selection
Source: BMC Bioinformatics. 2009 Dec 31;10:455. doi: 10.1186/1471-2105-10-455 (PMC2813249; doi:10.1186/1471-2105-10-455)
Supplement: Additional file 6 — Underlying data of Table 3 and Additional File 5. The table with the underlying data of Table 3 (Additional File 5). [file 1471-2105-10-455-S6.ZIP › Additional File 5 _ Data underlying Table 3 (Additional File 4)/interproData/0009225interproData.txt]

MGI_ID	gene	IPR000182	IPR005806	IPR002659	IPR001509	IPR005805	IPR011004	IPR012120	IPR012887	IPR005886	IPR008089
MGI:1858963	Gnpnat1	1	0	0	0	0	0	0	0	0	0
MGI:103227	Cmah	0	1	0	0	1	0	0	0	0	0
MGI:2145517	B3galnt2	0	0	1	0	0	0	0	0	0	0
MGI:1921496	Gale	0	0	0	1	0	0	0	0	1	1
MGI:1922790	Fpgt	0	0	0	0	0	1	1	1	0	0
