# Supplementary material for: Integrative approaches to the prediction of protein functions based on the feature selection
Source: BMC Bioinformatics. 2009 Dec 31;10:455. doi: 10.1186/1471-2105-10-455 (PMC2813249; doi:10.1186/1471-2105-10-455)
Supplement: Additional file 6 — Underlying data of Table 3 and Additional File 5. The table with the underlying data of Table 3 (Additional File 5). [file 1471-2105-10-455-S6.ZIP › Additional File 5 _ Data underlying Table 3 (Additional File 4)/interproData/0009401interproData.txt]

MGI_ID	gene	IPR002114	IPR008985	IPR013320	IPR002126	IPR000210	IPR013069	IPR002110	IPR008958	IPR003104	IPR004345	IPR001102	IPR002931	IPR001265
MGI:1929897	Clstn2	1	1	1	1	0	0	0	0	0	0	0	0	0
MGI:1933148	Abtb1	1	0	0	0	1	1	1	0	0	0	0	0	0
MGI:95402	Epb4.2	1	0	0	0	0	0	0	1	0	0	1	1	0
MGI:101815	Fmn1	1	0	0	0	0	0	0	0	1	0	0	0	1
MGI:1270152	Reep5	1	0	0	0	0	0	0	0	0	1	0	0	0
