# Supplementary material for: Integrative approaches to the prediction of protein functions based on the feature selection
Source: BMC Bioinformatics. 2009 Dec 31;10:455. doi: 10.1186/1471-2105-10-455 (PMC2813249; doi:10.1186/1471-2105-10-455)
Supplement: Additional file 6 — Underlying data of Table 3 and Additional File 5. The table with the underlying data of Table 3 (Additional File 5). [file 1471-2105-10-455-S6.ZIP › Additional File 5 _ Data underlying Table 3 (Additional File 4)/interproData/0015807interproData.txt]

MGI_ID	gene	IPR002422	IPR013057	IPR011701	IPR002293	IPR004841	IPR007114	IPR011992	IPR001993	IPR002048	IPR003006	IPR009050	IPR002067	IPR002113	IPR004895	IPR001447	IPR004081	IPR004760	IPR004755
MGI:2145895	Slc38a1	1	1	0	0	0	0	0	0	0	0	1	0	0	0	0	0	0	0
MGI:1891430	Slc36a2	1	1	0	0	0	0	0	0	0	0	0	0	0	0	0	0	0	0
MGI:2445299	Slc36a1	1	1	0	0	0	0	0	0	0	0	0	0	0	0	0	0	0	0
MGI:1923507	Slc38a3	1	1	0	0	0	0	0	0	0	0	0	0	0	0	0	0	0	0
MGI:3039629	Slc17a8	0	0	1	0	0	1	0	0	0	1	0	0	0	0	0	0	0	0
MGI:2442746	Slc43a2	0	0	1	0	0	0	0	0	0	0	0	0	0	0	0	0	0	0
MGI:1298205	Slc7a5	0	0	0	1	1	0	0	0	0	0	0	0	0	0	0	0	1	0
MGI:1100521	Slc7a3	0	0	0	1	1	0	0	0	0	0	0	0	0	0	0	0	0	1
MGI:1354721	Slc25a13	0	0	0	0	0	0	1	1	1	0	0	1	1	0	0	0	0	0
MGI:1929501	Arl6ip5	0	0	0	0	0	0	0	0	0	0	0	0	0	1	0	0	0	0
MGI:102537	Nat3	0	0	0	0	0	0	0	0	0	0	0	0	0	0	1	1	0	0
