# Supplementary material for: Integrative approaches to the prediction of protein functions based on the feature selection
Source: BMC Bioinformatics. 2009 Dec 31;10:455. doi: 10.1186/1471-2105-10-455 (PMC2813249; doi:10.1186/1471-2105-10-455)
Supplement: Additional file 6 — Underlying data of Table 3 and Additional File 5. The table with the underlying data of Table 3 (Additional File 5). [file 1471-2105-10-455-S6.ZIP › Additional File 5 _ Data underlying Table 3 (Additional File 4)/interproData/0015931interproData.txt]

MGI_ID	gene	IPR012677	IPR002075	IPR009060	IPR001680	IPR011046	IPR004087	IPR004088	IPR005637	IPR002668	IPR008276	IPR011642	IPR011657	IPR002259	IPR000504	IPR001611	IPR001412	IPR009019
MGI:1933192	Nxf2	1	1	1	0	0	0	0	1	0	0	0	0	0	0	1	0	0
MGI:2685230	Nxf3	1	1	1	0	0	0	0	1	0	0	0	0	0	0	0	0	0
MGI:1333805	Fusip1	1	0	0	0	0	0	0	0	0	0	0	0	0	1	0	0	0
MGI:1929619	Nxt1	0	1	0	0	0	0	0	0	0	0	0	0	0	0	0	0	0
MGI:1913929	Rae1	0	0	0	1	1	0	0	0	0	0	0	0	0	0	0	0	0
MGI:1095411	Nup214	0	0	0	1	1	0	0	0	0	0	0	0	0	0	0	0	0
MGI:1336214	Khsrp	0	0	0	0	0	1	1	0	0	0	0	0	0	0	0	1	1
MGI:893579	Khdrbs1	0	0	0	0	0	1	1	0	0	0	0	0	0	0	0	0	0
MGI:1913105	Slc28a2	0	0	0	0	0	0	0	0	1	1	1	1	0	0	0	0	0
MGI:2137361	Slc28a3	0	0	0	0	0	0	0	0	1	1	1	1	0	0	0	0	0
MGI:1927073	Slc29a1	0	0	0	0	0	0	0	0	0	0	0	0	1	0	0	0	0
MGI:1345278	Slc29a2	0	0	0	0	0	0	0	0	0	0	0	0	1	0	0	0	0
