# Supplementary material for: Integrative approaches to the prediction of protein functions based on the feature selection
Source: BMC Bioinformatics. 2009 Dec 31;10:455. doi: 10.1186/1471-2105-10-455 (PMC2813249; doi:10.1186/1471-2105-10-455)
Supplement: Additional file 6 — Underlying data of Table 3 and Additional File 5. The table with the underlying data of Table 3 (Additional File 5). [file 1471-2105-10-455-S6.ZIP › Additional File 5 _ Data underlying Table 3 (Additional File 4)/interproData/0016458interproData.txt]

MGI_ID	gene	IPR003000	IPR011545	IPR001159	IPR001650	IPR001410	IPR000330	IPR000504	IPR012677	IPR005820	IPR005821	IPR001202	IPR001622	IPR013099	IPR000953	IPR003091	IPR000999	IPR003100	IPR005034	IPR003937	IPR005827	IPR001564
MGI:1354161	Sirt6	1	0	0	0	0	0	0	0	0	0	0	0	0	0	0	0	0	0	0	0	0
MGI:1927664	Sirt2	1	0	0	0	0	0	0	0	0	0	0	0	0	0	0	0	0	0	0	0	0
MGI:2385849	Sirt7	1	0	0	0	0	0	0	0	0	0	0	0	0	0	0	0	0	0	0	0	0
MGI:2135607	Sirt1	1	0	0	0	0	0	0	0	0	0	0	0	0	0	0	0	0	0	0	0	0
MGI:2177178	Dicer1	0	1	1	1	1	0	0	0	0	0	0	0	0	0	0	1	1	1	0	0	0
MGI:106209	Hells	0	1	0	1	1	1	0	0	0	0	0	0	0	0	0	0	0	0	0	0	0
MGI:2151114	Dgcr8	0	0	1	0	0	0	0	0	0	0	1	0	0	0	0	0	0	0	0	0	0
MGI:1099460	Rbm3	0	0	0	0	0	0	1	1	0	0	0	0	0	0	0	0	0	0	0	0	1
MGI:108083	Kcnq1	0	0	0	0	0	0	0	0	1	1	0	1	1	0	1	0	0	0	1	1	0
MGI:1353589	Cbx8	0	0	0	0	0	0	0	0	0	0	0	0	0	1	0	0	0	0	0	0	0
