# Supplementary material for: Integrative approaches to the prediction of protein functions based on the feature selection
Source: BMC Bioinformatics. 2009 Dec 31;10:455. doi: 10.1186/1471-2105-10-455 (PMC2813249; doi:10.1186/1471-2105-10-455)
Supplement: Additional file 6 — Underlying data of Table 3 and Additional File 5. The table with the underlying data of Table 3 (Additional File 5). [file 1471-2105-10-455-S6.ZIP › Additional File 5 _ Data underlying Table 3 (Additional File 4)/interproData/0018346interproData.txt]

MGI_ID	gene	IPR002088	IPR008940	IPR001611	IPR013101	IPR007092	IPR001622	IPR001590	IPR002870	IPR001828	IPR006025	IPR001962	IPR001762	IPR006599	IPR012945	IPR000884	IPR001818	IPR010294	IPR013273	IPR008085	IPR013276	IPR000537	IPR006369	IPR004299	IPR001311	IPR001320	IPR001508	IPR001564	IPR009087
MGI:1860443	Rabggta	1	1	1	1	1	0	0	0	0	0	0	0	0	0	0	0	0	0	0	0	0	0	0	0	0	0	0	1
MGI:95808	Gria1	1	0	0	0	0	1	0	0	1	0	0	0	0	0	0	0	0	0	0	0	0	0	0	1	1	1	0	0
MGI:1346321	Adamts5	1	0	0	0	0	0	1	1	0	1	0	1	0	0	1	1	1	1	1	1	0	0	0	0	0	0	0	0
MGI:1917646	2210409M21Rik	1	0	0	0	0	0	0	0	0	0	1	0	0	0	0	0	0	0	0	0	0	0	0	0	0	0	0	0
MGI:1332226	Soat2	1	0	0	0	0	0	0	0	0	0	0	0	0	0	0	0	0	0	0	0	0	0	1	0	0	0	0	0
MGI:1328355	Wfs1	1	0	0	0	0	0	0	0	0	0	0	0	0	0	0	0	0	0	0	0	0	0	0	0	0	0	0	0
MGI:1277953	Rp2h	0	0	0	0	0	0	0	0	0	0	0	0	1	1	0	0	0	0	0	0	0	0	0	0	0	0	1	0
MGI:1917633	Cox10	0	0	0	0	0	0	0	0	0	0	0	0	0	0	0	0	0	0	0	0	1	1	0	0	0	0	0	0
