# Supplementary material for: Integrative approaches to the prediction of protein functions based on the feature selection
Source: BMC Bioinformatics. 2009 Dec 31;10:455. doi: 10.1186/1471-2105-10-455 (PMC2813249; doi:10.1186/1471-2105-10-455)
Supplement: Additional file 6 — Underlying data of Table 3 and Additional File 5. The table with the underlying data of Table 3 (Additional File 5). [file 1471-2105-10-455-S6.ZIP › Additional File 5 _ Data underlying Table 3 (Additional File 4)/interproData/0042401interproData.txt]

MGI_ID	gene	IPR001273	IPR000175	IPR005018	IPR013050	IPR000183	IPR002433	IPR009006	IPR001985	IPR003819	IPR000323	IPR000945	IPR008977	IPR000679	IPR002912	IPR001734	IPR002436	IPR005962	IPR012776	IPR005963
MGI:2651811	Tph2	1	0	0	0	0	0	0	0	0	0	0	0	0	1	0	0	0	0	1
MGI:98735	Th	1	0	0	0	0	0	0	0	0	0	0	0	0	0	0	0	1	0	0
MGI:94862	Slc6a3	0	1	0	0	0	0	0	0	0	0	0	0	0	0	0	1	0	0	0
MGI:94864	Dbh	0	0	1	1	0	0	0	0	0	1	1	1	0	0	0	0	0	0	0
MGI:2442093	Adc	0	0	0	0	1	1	1	0	0	0	0	0	0	0	0	0	0	0	0
MGI:88004	Amd1	0	0	0	0	0	0	0	1	0	0	0	0	0	0	0	0	0	0	0
MGI:2180203	Tmlhe	0	0	0	0	0	0	0	0	1	0	0	0	0	0	0	0	0	1	0
MGI:95663	Gata3	0	0	0	0	0	0	0	0	0	0	0	0	1	0	0	0	0	0	0
MGI:1927126	Slc5a7	0	0	0	0	0	0	0	0	0	0	0	0	0	0	1	0	0	0	0
