# Supplementary material for: Integrative approaches to the prediction of protein functions based on the feature selection
Source: BMC Bioinformatics. 2009 Dec 31;10:455. doi: 10.1186/1471-2105-10-455 (PMC2813249; doi:10.1186/1471-2105-10-455)
Supplement: Additional file 6 — Underlying data of Table 3 and Additional File 5. The table with the underlying data of Table 3 (Additional File 5). [file 1471-2105-10-455-S6.ZIP › Additional File 5 _ Data underlying Table 3 (Additional File 4)/interproData/0043161interproData.txt]

MGI_ID	gene	IPR000608	IPR007397	IPR001382	IPR001810	IPR000243	IPR001353	IPR001558
MGI:1915862	Ube2c	1	0	0	0	0	0	0
MGI:1343188	Ube2g2	1	0	0	0	0	0	0
MGI:1913355	Ube2d3	1	0	0	0	0	0	0
MGI:1354743	Fbxo6b	0	1	0	1	0	0	0
MGI:2446216	Fbxo2	0	1	0	1	0	0	0
MGI:2180139	Edem1	0	0	1	0	0	0	1
MGI:2684954	Man1b1	0	0	1	0	0	0	0
MGI:1194513	Psmb5	0	0	0	0	1	1	0
