# Supplementary material for: Integrative approaches to the prediction of protein functions based on the feature selection
Source: BMC Bioinformatics. 2009 Dec 31;10:455. doi: 10.1186/1471-2105-10-455 (PMC2813249; doi:10.1186/1471-2105-10-455)
Supplement: Additional file 6 — Underlying data of Table 3 and Additional File 5. The table with the underlying data of Table 3 (Additional File 5). [file 1471-2105-10-455-S6.ZIP › Additional File 5 _ Data underlying Table 3 (Additional File 4)/interproData/0043631interproData.txt]

MGI_ID	gene	IPR000504	IPR012677	IPR001680	IPR011046	IPR001279	IPR002004	IPR006515	IPR011108
MGI:1349723	Pabpc2	1	1	0	0	0	1	1	0
MGI:1932622	Cstf2t	1	1	0	0	0	0	0	0
MGI:1343054	Cstf2	1	1	0	0	0	0	0	0
MGI:1859158	Pabpn1	1	1	0	0	0	0	0	0
MGI:1914587	Cstf1	0	0	1	1	0	0	0	0
MGI:1859328	Cpsf3	0	0	0	0	1	0	0	1
