# Supplementary material for: Integrative approaches to the prediction of protein functions based on the feature selection
Source: BMC Bioinformatics. 2009 Dec 31;10:455. doi: 10.1186/1471-2105-10-455 (PMC2813249; doi:10.1186/1471-2105-10-455)
Supplement: Additional file 6 — Underlying data of Table 3 and Additional File 5. The table with the underlying data of Table 3 (Additional File 5). [file 1471-2105-10-455-S6.ZIP › Additional File 5 _ Data underlying Table 3 (Additional File 4)/interproData/0045762interproData.txt]

MGI_ID	gene	IPR001054	IPR009398	IPR002885	IPR000532	IPR009045	IPR001019	IPR011025	IPR000367	IPR009063
MGI:102891	Adcy7	1	1	0	0	0	0	0	0	0
MGI:99674	Adcy4	1	1	0	0	0	0	0	0	0
MGI:87917	Adcy6	1	1	0	0	0	0	0	0	0
MGI:99676	Adcy2	1	1	0	0	0	0	0	0	0
MGI:108450	Adcy9	1	0	0	0	0	0	0	0	0
MGI:99677	Adcy1	1	0	0	0	0	0	0	0	0
MGI:99675	Adcy3	1	0	0	0	0	0	0	0	0
MGI:95774	Gnal	0	0	1	0	0	1	1	1	1
MGI:105094	Adcyap1	0	0	0	1	1	0	0	0	0
