# Supplementary material for: Integrative approaches to the prediction of protein functions based on the feature selection
Source: BMC Bioinformatics. 2009 Dec 31;10:455. doi: 10.1186/1471-2105-10-455 (PMC2813249; doi:10.1186/1471-2105-10-455)
Supplement: Additional file 6 — Underlying data of Table 3 and Additional File 5. The table with the underlying data of Table 3 (Additional File 5). [file 1471-2105-10-455-S6.ZIP › Additional File 5 _ Data underlying Table 3 (Additional File 4)/interproData/0046466interproData.txt]

MGI_ID	gene	IPR001540	IPR000379	IPR013090	IPR002018	IPR000997	IPR008901	IPR002591	IPR001211
MGI:96073	Hexa	1	0	0	0	0	0	0	0
MGI:96074	Hexb	1	0	0	0	0	0	0	0
MGI:88374	Cel	0	1	0	1	1	0	0	0
MGI:101842	Pla2g1b	0	0	1	0	0	0	0	1
MGI:2181962	Asah3	0	0	0	0	0	1	0	0
MGI:3027917	Enpp7	0	0	0	0	0	0	1	0
