# Supplementary material for: Integrative approaches to the prediction of protein functions based on the feature selection
Source: BMC Bioinformatics. 2009 Dec 31;10:455. doi: 10.1186/1471-2105-10-455 (PMC2813249; doi:10.1186/1471-2105-10-455)
Supplement: Additional file 6 — Underlying data of Table 3 and Additional File 5. The table with the underlying data of Table 3 (Additional File 5). [file 1471-2105-10-455-S6.ZIP › Additional File 5 _ Data underlying Table 3 (Additional File 4)/interproData/0048002interproData.txt]

MGI_ID	gene	IPR007110	IPR003006	IPR003597	IPR000353	IPR001003	IPR001039	IPR010579
MGI:95901	H2-Eb1	1	1	1	1	0	0	0
MGI:103070	H2-Ab1	1	1	1	1	0	0	0
MGI:95900	H2-Ea	1	1	1	0	1	0	0
MGI:95895	H2-Aa	1	1	1	0	1	0	0
MGI:95928	H2-Q1	1	1	1	0	0	1	1
