# Supplementary material for: Integrative approaches to the prediction of protein functions based on the feature selection
Source: BMC Bioinformatics. 2009 Dec 31;10:455. doi: 10.1186/1471-2105-10-455 (PMC2813249; doi:10.1186/1471-2105-10-455)
Supplement: Additional file 6 — Underlying data of Table 3 and Additional File 5. The table with the underlying data of Table 3 (Additional File 5). [file 1471-2105-10-455-S6.ZIP › Additional File 5 _ Data underlying Table 3 (Additional File 4)/interproData/0048477interproData.txt]

MGI_ID	gene	IPR011991	IPR001810	IPR001766	IPR001540	IPR008705	IPR005816	IPR005817	IPR009142
MGI:1890081	Foxo3a	1	0	1	0	0	0	0	0
MGI:1914391	Fbxo5	0	1	0	0	0	0	0	0
MGI:96074	Hexb	0	0	0	1	0	0	0	0
MGI:2675387	Nanos3	0	0	0	0	1	0	0	0
MGI:98957	Wnt4	0	0	0	0	0	1	1	1
