# Supplementary material for: Integrative approaches to the prediction of protein functions based on the feature selection
Source: BMC Bioinformatics. 2009 Dec 31;10:455. doi: 10.1186/1471-2105-10-455 (PMC2813249; doi:10.1186/1471-2105-10-455)
Supplement: Additional file 6 — Underlying data of Table 3 and Additional File 5. The table with the underlying data of Table 3 (Additional File 5). [file 1471-2105-10-455-S6.ZIP › Additional File 5 _ Data underlying Table 3 (Additional File 4)/interproData/0051693interproData.txt]

MGI_ID	gene	IPR004934	IPR007091	IPR002016	IPR007122	IPR007123
MGI:98775	Tmod1	1	1	1	0	0
MGI:1355315	Tmod3	1	1	0	0	0
MGI:1355335	Tmod2	1	1	0	0	0
MGI:1355285	Tmod4	1	0	0	0	0
MGI:95851	Gsn	0	0	0	1	1
