# Supplementary material for: Integrative approaches to the prediction of protein functions based on the feature selection
Source: BMC Bioinformatics. 2009 Dec 31;10:455. doi: 10.1186/1471-2105-10-455 (PMC2813249; doi:10.1186/1471-2105-10-455)
Supplement: Additional file 6 — Underlying data of Table 3 and Additional File 5. The table with the underlying data of Table 3 (Additional File 5). [file 1471-2105-10-455-S6.ZIP › Additional File 5 _ Data underlying Table 3 (Additional File 4)/mgiData/0001541mgiData.txt]

MGI_ID	gene	MP:0005389-reproductive system phenotype	MP:0005379-endocrine/exocrine gland phenotype	MP:0005376-homeostasis/metabolism phenotype	MP:0005386-behavior/neurological phenotype	MP:0005367-renal/urinary system phenotype	MP:0005381-digestive/alimentary phenotype	MP:0005387-immune system phenotype	MP:0005388-respiratory system phenotype	MP:0005397-hematopoietic system phenotype	MP:0005384-cellular phenotype	MP:0002006-tumorigenesis
MGI:1890081	Foxo3a	1	1	1	0	1	1	1	1	1	0	0
MGI:2147987	Pcyt1b	1	1	1	0	0	0	0	0	0	0	1
MGI:1860077	Msh4	1	1	0	1	0	0	0	0	0	0	0
MGI:105393	Dmc1h	1	1	0	0	0	0	0	0	0	1	0
MGI:2140770	Oas1d	1	1	0	0	0	0	0	0	0	0	0
MGI:1349669	Spo11	1	1	0	0	0	0	0	0	0	0	0
