# Supplementary material for: Integrative approaches to the prediction of protein functions based on the feature selection
Source: BMC Bioinformatics. 2009 Dec 31;10:455. doi: 10.1186/1471-2105-10-455 (PMC2813249; doi:10.1186/1471-2105-10-455)
Supplement: Additional file 6 — Underlying data of Table 3 and Additional File 5. The table with the underlying data of Table 3 (Additional File 5). [file 1471-2105-10-455-S6.ZIP › Additional File 5 _ Data underlying Table 3 (Additional File 4)/mgiData/0001779mgiData.txt]

MGI_ID	gene	MP:0005374-lethality-embryonic/perinatal	MP:0005378-growth/size phenotype	MP:0005387-immune system phenotype	MP:0005397-hematopoietic system phenotype	MP:0002873-normal phenotype.1	MP:0005389-reproductive system phenotype	MP:0005370-liver/biliary system phenotype	MP:0005380-embryogenesis phenotype	MP:0005379-endocrine/exocrine gland phenotype	MP:0005375-adipose tissue phenotype	MP:0005381-digestive/alimentary phenotype	MP:0005385-cardiovascular system phenotype	MP:0005388-respiratory system phenotype	MP:0005372-life span-post-weaning/aging	MP:0005390-skeleton phenotype	MP:0005382-craniofacial phenotype
MGI:103036	Stat5a	1	1	1	1	1	1	1	0	1	1	0	0	0	0	0	0
MGI:103035	Stat5b	1	1	1	1	1	1	1	0	1	1	0	0	0	0	0	0
MGI:1277166	Sp3	1	1	1	1	1	0	1	1	0	0	0	0	1	0	1	1
MGI:107426	Il11ra1	1	1	1	1	0	1	0	1	0	0	1	1	0	1	0	0
