# Supplementary material for: Integrative approaches to the prediction of protein functions based on the feature selection
Source: BMC Bioinformatics. 2009 Dec 31;10:455. doi: 10.1186/1471-2105-10-455 (PMC2813249; doi:10.1186/1471-2105-10-455)
Supplement: Additional file 6 — Underlying data of Table 3 and Additional File 5. The table with the underlying data of Table 3 (Additional File 5). [file 1471-2105-10-455-S6.ZIP › Additional File 5 _ Data underlying Table 3 (Additional File 4)/mgiData/0001944mgiData.txt]

MGI_ID	gene	MP:0005374-lethality-embryonic/perinatal	MP:0005385-cardiovascular system phenotype	MP:0005380-embryogenesis phenotype	MP:0005376-homeostasis/metabolism phenotype	MP:0005378-growth/size phenotype	MP:0003631-nervous system phenotype	MP:0005369-muscle phenotype	MP:0005387-immune system phenotype	MP:0002873-normal phenotype.1	MP:0005373-lethality-postnatal	MP:0005379-endocrine/exocrine gland phenotype	MP:0005382-craniofacial phenotype	MP:0005388-respiratory system phenotype	MP:0005381-digestive/alimentary phenotype	MP:0005397-hematopoietic system phenotype	MP:0005390-skeleton phenotype	MP:0005367-renal/urinary system phenotype	MP:0005384-cellular phenotype	MP:0005389-reproductive system phenotype	MP:0005386-behavior/neurological phenotype	MP:0005391-vision/eye phenotype	MP:0005371-limbs/digits/tail phenotype	MP:0005372-life span-post-weaning/aging	MP:0005393-skin/coat/nails phenotype	MP:0005370-liver/biliary system phenotype	MP:0005375-adipose tissue phenotype	MP:0005377-hearing/ear phenotype	MP:0002006-tumorigenesis	MP:0005395-other phenotype	MP:0003012-no phenotypic analysis	MP:0005392-touch/vibrissae phenotype
MGI:98493	Tbx1	1	1	1	1	1	1	1	1	1	0	1	1	1	0	0	1	0	1	0	0	0	0	0	0	0	0	1	0	0	0	0
MGI:109340	Pitx2	1	1	1	1	1	1	1	1	0	1	1	1	1	1	1	1	0	1	0	0	1	1	0	0	0	0	1	0	0	0	0
MGI:1858910	Ptdsr	1	1	1	1	1	1	1	1	0	0	0	1	1	1	1	0	1	1	0	0	1	0	0	1	1	0	0	0	0	1	0
MGI:103577	Hand1	1	1	1	1	1	1	1	0	1	1	0	0	0	0	0	0	0	0	0	0	0	0	0	0	0	0	0	0	0	0	0
MGI:1352452	Nr2f2	1	1	1	1	1	1	1	0	0	1	1	0	0	1	0	0	0	0	0	0	0	0	0	0	0	0	0	0	0	0	0
MGI:96608	Itgav	1	1	1	1	1	1	1	0	0	0	0	1	0	1	0	1	0	0	0	0	0	0	0	0	0	0	0	0	0	0	0
MGI:1306784	Cited2	1	1	1	1	1	1	0	1	0	0	1	1	1	0	1	1	0	1	0	0	1	1	0	0	0	0	0	0	0	0	0
MGI:109563	Cxcr4	1	1	1	1	1	1	0	1	0	0	0	0	1	1	1	0	1	0	1	0	0	0	0	0	0	0	0	0	0	0	0
MGI:95481	Ptk2	1	1	1	1	1	1	0	0	1	0	0	0	0	0	0	0	0	0	0	0	0	0	0	1	0	0	0	1	0	0	0
MGI:88180	Bmp4	1	1	1	1	1	1	0	0	0	1	0	1	1	0	0	1	0	1	1	1	1	1	0	0	0	0	1	0	0	0	0
MGI:103178	Vegfa	1	1	1	1	1	1	0	0	0	0	0	1	0	0	1	1	1	0	0	1	0	1	0	1	1	0	0	0	0	0	0
MGI:1096355	Edg1	1	1	1	1	0	1	1	0	1	0	0	0	0	0	0	0	0	1	0	0	0	1	0	0	0	0	0	0	0	0	0
MGI:1347481	Foxc2	1	1	1	1	0	1	1	0	0	0	0	1	1	0	0	1	0	0	0	0	0	0	0	0	1	0	1	0	0	0	0
MGI:2443157	Mib1	1	1	1	1	0	1	0	0	0	0	0	1	0	0	0	0	0	1	0	0	0	0	0	0	0	0	0	0	0	0	0
MGI:98968	Wt1	1	1	1	1	0	0	1	1	1	1	1	0	1	0	1	0	1	1	1	0	0	0	1	0	0	0	0	0	0	0	0
MGI:1888496	Tbx20	1	1	1	1	0	0	1	0	0	1	0	0	0	0	0	0	0	0	0	0	0	0	0	0	0	0	0	0	0	0	0
MGI:102556	Tbx4	1	1	1	1	0	0	0	0	0	0	0	0	0	0	0	0	0	0	0	0	0	1	0	0	0	0	0	0	0	0	0
MGI:99604	Fgf8	1	1	1	0	1	1	1	1	1	1	1	1	0	0	0	1	1	0	0	0	0	1	0	0	0	0	0	0	0	0	0
MGI:105097	Efnb2	1	1	1	0	1	1	1	1	0	1	0	0	0	1	0	0	1	0	1	1	0	0	1	0	0	0	0	0	0	1	0
MGI:1341884	Hey2	1	1	1	0	1	1	1	0	0	1	0	1	0	0	0	0	0	0	0	0	0	0	1	0	0	0	0	0	0	0	0
MGI:1202717	Psen1	1	1	1	0	1	1	0	0	1	0	1	0	0	1	0	1	0	1	0	1	0	1	1	1	0	0	0	0	0	0	0
MGI:106206	Nrp1	1	1	1	0	1	1	0	0	0	1	0	1	0	0	0	0	0	0	0	0	0	0	0	0	0	0	0	0	0	0	0
MGI:1098641	Wasf2	1	1	1	0	1	1	0	0	0	1	0	0	0	0	0	0	0	0	0	0	0	0	0	0	1	0	0	0	0	0	0
MGI:892979	Chm	1	1	1	0	1	1	0	0	0	0	0	0	0	0	0	0	0	0	0	0	1	0	0	0	0	0	0	0	0	0	0
MGI:1346865	Mapk14	1	1	1	0	1	0	1	0	1	1	0	0	0	0	1	0	0	1	0	0	0	0	1	0	1	0	0	0	0	0	0
MGI:1346347	Mapk7	1	1	1	0	1	0	1	0	1	0	0	0	0	0	0	0	0	1	0	1	0	0	1	0	0	0	0	0	0	0	0
MGI:104889	Ubp1	1	1	1	0	1	0	1	0	0	0	0	0	0	0	0	0	0	0	0	0	0	0	0	0	0	0	0	0	0	0	0
MGI:1313291	Vezf1	1	1	1	0	1	0	0	1	0	0	0	0	0	0	0	0	0	0	0	0	0	0	0	0	0	0	0	0	0	0	0
MGI:1341800	Hey1	1	1	1	0	0	1	1	0	1	0	0	1	0	0	0	0	0	0	0	0	0	0	1	0	0	0	0	0	0	0	0
MGI:1859388	Dll4	1	1	1	0	0	0	1	0	0	0	0	0	0	0	0	0	0	1	0	0	0	0	0	0	0	0	0	0	0	0	0
MGI:2137495	Myocd	1	1	1	0	0	0	1	0	0	0	0	0	0	0	0	0	0	0	0	0	0	0	0	0	0	0	0	0	0	0	0
MGI:95558	Flt1	1	1	1	0	0	0	0	1	1	0	0	0	0	0	0	0	0	0	1	0	0	0	0	0	0	0	0	0	0	0	0
MGI:96683	Kdr	1	1	1	0	0	0	0	0	1	0	0	0	0	0	1	0	0	0	0	0	0	0	0	0	0	0	0	0	0	0	0
MGI:95768	Gna13	1	1	1	0	0	0	0	0	1	0	0	0	0	0	0	0	0	0	0	0	0	0	0	1	0	0	0	0	0	0	0
MGI:88613	Cyr61	1	1	1	0	0	0	0	0	0	0	0	0	0	0	0	0	0	1	0	0	0	0	0	0	0	0	0	0	0	0	0
MGI:104574	Ptprj	1	1	1	0	0	0	0	0	0	0	0	0	0	0	0	0	0	0	0	0	0	0	0	0	0	0	0	1	0	0	0
MGI:1915166	Ppap2b	1	1	1	0	0	0	0	0	0	0	0	0	0	0	0	0	0	0	0	0	0	0	0	0	0	0	0	0	0	0	0
MGI:97772	Prox1	1	1	0	1	1	1	0	1	0	1	1	0	1	1	1	0	0	0	0	1	1	0	0	0	1	1	0	0	0	0	0
MGI:94864	Dbh	1	1	0	1	1	1	0	0	0	1	0	0	0	0	0	0	0	0	0	1	1	0	0	0	0	0	0	0	0	0	0
MGI:98737	Thbs1	1	1	0	1	1	0	1	1	0	0	1	0	1	1	1	1	1	0	1	0	0	1	1	1	1	0	0	1	0	0	0
MGI:2154244	Plxnd1	1	1	0	1	0	0	1	0	0	0	0	1	0	0	0	0	0	0	0	0	0	0	0	0	0	0	0	0	0	0	0
MGI:3050795	Mkl2	1	1	0	1	0	0	1	0	0	0	0	1	0	0	0	0	0	0	0	0	0	0	0	0	0	0	0	0	0	0	0
MGI:99906	Tie1	1	1	0	1	0	0	0	0	0	0	0	0	1	1	0	0	1	0	0	0	0	0	0	1	0	0	0	0	0	0	0
MGI:105923	Ednra	1	1	0	0	0	1	1	1	1	0	1	1	1	1	0	1	0	0	0	0	0	0	0	0	0	0	1	0	0	0	0
MGI:2151071	C1galt1	1	1	0	0	0	1	0	0	0	0	0	0	0	0	1	0	0	0	0	0	0	0	0	0	0	0	0	0	0	0	0
MGI:107556	Sema5a	1	1	0	0	0	0	0	0	1	0	0	0	0	0	0	0	0	0	0	0	0	0	0	0	0	0	0	0	0	0	0
MGI:95715	Gja4	1	1	0	0	0	0	0	0	0	0	1	0	1	1	0	0	0	0	1	0	0	0	0	0	0	0	0	0	0	0	0
MGI:95716	Gja5	1	1	0	0	0	0	0	0	0	0	1	0	1	1	0	0	0	0	1	0	0	0	0	0	0	0	0	0	0	0	0
MGI:95537	Ctgf	1	1	0	0	0	0	0	0	0	0	0	0	1	0	0	1	0	0	0	0	0	0	0	0	0	0	0	0	0	0	0
MGI:1338056	Klf5	1	1	0	0	0	0	0	0	0	0	0	0	0	0	0	0	0	0	0	0	0	0	0	0	0	0	0	0	0	0	0
MGI:96396	Id1	1	0	1	0	1	1	0	1	1	1	0	0	0	0	1	0	0	0	0	0	0	0	0	0	0	0	0	1	0	0	0
MGI:88276	Ctnnb1	1	0	1	0	1	1	0	0	1	0	1	1	0	1	0	1	0	0	1	1	0	1	1	1	0	0	0	1	1	0	0
MGI:108023	Cited1	1	0	1	0	1	0	0	0	0	0	0	0	0	0	0	0	0	0	0	0	0	0	0	0	0	0	0	0	0	0	0
MGI:108075	Smo	1	0	1	0	0	1	0	0	0	1	0	1	0	0	0	1	0	0	0	0	0	1	0	0	0	0	0	0	0	0	0
MGI:106918	Hif1a	1	0	1	0	0	1	0	0	0	0	0	0	0	0	0	0	0	1	0	1	0	0	0	0	0	0	0	0	0	0	0
MGI:95668	Gbx2	1	0	1	0	0	0	0	0	0	0	0	0	0	0	0	0	0	0	0	0	0	0	0	0	0	0	0	0	0	0	0
MGI:108440	Amot	1	0	1	0	0	0	0	0	0	0	0	0	0	0	0	0	0	0	0	0	0	0	0	0	0	0	0	0	0	0	0
MGI:104580	Rapgef1	1	0	1	0	0	0	0	0	0	0	0	0	0	0	0	0	0	0	0	0	0	0	0	0	0	0	0	0	0	0	0
MGI:2153207	Pofut1	1	0	1	0	0	0	0	0	0	0	0	0	0	0	0	0	0	0	0	0	0	0	0	0	0	0	0	0	0	0	0
MGI:109249	Adamts1	1	0	0	1	1	0	0	0	0	1	1	0	0	0	0	0	1	0	1	0	0	0	0	0	0	1	0	0	0	0	0
MGI:1353627	Angptl3	1	0	0	1	1	0	0	0	0	0	0	0	0	0	0	0	0	0	0	0	0	0	1	0	0	1	0	0	0	0	0
MGI:103098	Pdpn	1	0	0	1	0	0	0	0	0	0	0	0	1	0	0	0	0	0	0	0	0	0	0	0	0	0	0	0	0	0	0
MGI:96522	Rbpsuh	0	1	1	0	0	0	0	1	0	0	1	0	0	1	1	0	0	0	0	0	0	0	0	1	0	0	0	0	0	0	0
MGI:87963	Agt	0	1	0	1	1	0	1	0	0	0	0	0	0	0	0	0	1	0	0	1	0	0	0	0	0	1	0	0	0	0	0
MGI:97608	Serpine1	0	1	0	1	1	0	0	1	1	0	0	0	1	0	1	0	1	0	0	0	0	0	0	0	0	1	0	1	0	0	0
MGI:88246	Anxa2	0	1	0	1	1	0	0	0	0	0	0	0	0	0	1	0	0	0	0	0	0	0	0	0	0	0	0	0	0	0	0
MGI:98726	Tgfb2	0	1	0	1	0	1	0	1	0	0	1	1	1	0	0	1	1	0	1	0	1	1	0	0	0	0	1	0	0	0	0
MGI:1202890	Angpt2	0	1	0	1	0	0	0	1	0	1	0	0	0	0	0	0	0	0	0	0	0	0	0	0	0	0	0	0	0	0	0
MGI:894312	Crhr2	0	1	0	1	0	0	0	1	0	0	1	0	0	0	0	0	0	0	0	1	1	0	0	0	0	1	1	0	0	0	0
MGI:87964	Agtr1a	0	1	0	1	0	0	0	0	0	0	0	0	0	0	0	0	1	0	0	0	0	0	0	0	0	0	0	0	0	0	0
MGI:98724	Tgfa	0	1	0	0	1	0	0	1	0	0	1	0	0	1	0	0	0	0	1	0	1	0	0	1	0	1	0	0	1	0	1
MGI:104774	Adra1b	0	1	0	0	0	0	0	0	0	0	0	0	0	0	0	0	0	0	0	1	0	0	0	0	0	0	0	0	0	0	0
MGI:97384	Ntrk2	0	0	0	1	0	1	0	0	1	1	1	0	0	0	0	0	0	0	1	1	1	0	0	0	0	0	0	0	0	0	0
MGI:1888711	Cxcl4	0	0	0	1	0	0	0	0	0	0	0	0	0	0	1	0	0	0	0	0	0	0	0	0	0	0	0	0	0	0	0
MGI:87965	Agtr1b	0	0	0	1	0	0	0	0	0	0	0	0	0	0	0	0	1	0	0	0	0	0	0	0	0	0	0	0	0	0	0
MGI:97620	Plg	0	0	0	0	0	0	0	0	0	0	0	0	0	0	0	0	0	0	0	0	1	0	0	0	0	0	0	0	0	0	0
