# Supplementary material for: Integrative approaches to the prediction of protein functions based on the feature selection
Source: BMC Bioinformatics. 2009 Dec 31;10:455. doi: 10.1186/1471-2105-10-455 (PMC2813249; doi:10.1186/1471-2105-10-455)
Supplement: Additional file 6 — Underlying data of Table 3 and Additional File 5. The table with the underlying data of Table 3 (Additional File 5). [file 1471-2105-10-455-S6.ZIP › Additional File 5 _ Data underlying Table 3 (Additional File 4)/mgiData/0007126mgiData.txt]

MGI_ID	gene	MP:0005389-reproductive system phenotype	MP:0005379-endocrine/exocrine gland phenotype	MP:0005378-growth/size phenotype	MP:0005384-cellular phenotype	MP:0002006-tumorigenesis	MP:0005374-lethality-embryonic/perinatal	MP:0005386-behavior/neurological phenotype	MP:0005367-renal/urinary system phenotype	MP:0005387-immune system phenotype	MP:0005397-hematopoietic system phenotype	MP:0003631-nervous system phenotype	MP:0005391-vision/eye phenotype	MP:0005380-embryogenesis phenotype	MP:0005376-homeostasis/metabolism phenotype	MP:0005381-digestive/alimentary phenotype	MP:0005372-life span-post-weaning/aging	MP:0005375-adipose tissue phenotype	MP:0005393-skin/coat/nails phenotype	MP:0005390-skeleton phenotype	MP:0005382-craniofacial phenotype
MGI:1341823	Fanca	1	1	1	1	1	0	0	0	0	0	0	1	0	0	0	0	0	0	1	1
MGI:1929645	Rec8L1	1	1	1	0	0	1	0	0	0	0	0	0	1	0	0	0	0	0	0	0
MGI:1861099	Ubr2	1	1	1	0	0	1	0	0	0	0	0	0	0	0	0	0	0	0	0	0
MGI:1353578	Pttg1	1	1	1	0	0	0	1	1	1	1	0	0	0	1	1	0	1	0	0	0
MGI:1330290	Ovol1	1	1	1	0	0	0	0	1	0	0	0	0	0	0	0	0	0	1	0	0
MGI:101938	Mlh1	1	1	0	1	1	0	0	0	0	0	0	0	0	0	0	0	0	0	0	0
MGI:1329021	Msh5	1	1	0	1	0	0	0	0	0	0	0	0	0	0	0	0	0	0	0	0
MGI:1353455	Mlh3	1	1	0	1	0	0	0	0	0	0	0	0	0	0	0	0	0	0	0	0
MGI:1860077	Msh4	1	1	0	0	0	0	1	0	0	0	0	0	0	0	0	0	0	0	0	0
MGI:108442	Cpeb1	1	1	0	0	0	0	0	0	0	0	1	0	0	0	0	0	0	0	0	0
MGI:2154049	Smc1l2	1	1	0	0	0	0	0	0	0	0	0	0	0	0	0	0	0	0	0	0
MGI:1342328	Dazl	1	1	0	0	0	0	0	0	0	0	0	0	0	0	0	0	0	0	0	0
MGI:3028590	Mei1	1	1	0	0	0	0	0	0	0	0	0	0	0	0	0	0	0	0	0	0
MGI:104288	Pms2	1	0	0	0	1	0	0	0	0	0	0	0	0	0	0	0	0	0	0	0
MGI:1915525	Rpa1	0	0	0	1	1	1	0	0	1	1	0	0	0	0	0	1	0	0	0	0
