# Supplementary material for: Integrative approaches to the prediction of protein functions based on the feature selection
Source: BMC Bioinformatics. 2009 Dec 31;10:455. doi: 10.1186/1471-2105-10-455 (PMC2813249; doi:10.1186/1471-2105-10-455)
Supplement: Additional file 6 — Underlying data of Table 3 and Additional File 5. The table with the underlying data of Table 3 (Additional File 5). [file 1471-2105-10-455-S6.ZIP › Additional File 5 _ Data underlying Table 3 (Additional File 4)/mgiData/0007283mgiData.txt]

MGI_ID	gene	MP:0005389-reproductive system phenotype	MP:0005379-endocrine/exocrine gland phenotype	MP:0005378-growth/size phenotype	MP:0005374-lethality-embryonic/perinatal	MP:0003631-nervous system phenotype	MP:0005386-behavior/neurological phenotype	MP:0005380-embryogenesis phenotype	MP:0005384-cellular phenotype	MP:0005376-homeostasis/metabolism phenotype	MP:0005373-lethality-postnatal	MP:0005385-cardiovascular system phenotype	MP:0005387-immune system phenotype	MP:0005372-life span-post-weaning/aging	MP:0005391-vision/eye phenotype	MP:0002873-normal phenotype.1	MP:0005367-renal/urinary system phenotype	MP:0005370-liver/biliary system phenotype	MP:0005381-digestive/alimentary phenotype	MP:0005388-respiratory system phenotype	MP:0005397-hematopoietic system phenotype	MP:0005375-adipose tissue phenotype	MP:0005393-skin/coat/nails phenotype	MP:0002006-tumorigenesis	MP:0005371-limbs/digits/tail phenotype	MP:0005390-skeleton phenotype	MP:0005369-muscle phenotype	MP:0005382-craniofacial phenotype	MP:0005394-taste/olfaction phenotype	MP:0005392-touch/vibrissae phenotype	MP:0001186-pigmentation phenotype	MP:0005377-hearing/ear phenotype	MP:0003012-no phenotypic analysis
MGI:109520	Pafah1b1	1	1	1	1	1	1	0	0	0	1	0	0	0	0	0	0	0	0	0	0	0	0	0	0	0	0	0	0	0	0	0	0
MGI:96238	Hsf1	1	1	1	1	1	0	1	1	0	0	0	1	0	1	0	0	0	0	0	0	0	0	0	0	0	0	0	0	0	0	0	0
MGI:96239	Hsf2	1	1	1	1	1	0	0	1	0	1	1	0	0	0	0	0	0	0	0	0	0	0	0	0	0	0	0	0	0	0	0	0
MGI:105128	Rad23b	1	1	1	1	0	1	1	0	0	0	1	1	1	1	1	0	0	1	0	0	1	1	0	0	0	0	1	0	0	0	0	0
MGI:2136171	Aff4	1	1	1	1	0	1	1	0	0	0	0	0	0	0	0	0	0	0	1	1	0	0	0	0	0	0	0	0	0	0	0	0
MGI:1261827	Dnmt3a	1	1	1	1	0	0	1	0	0	0	0	0	1	0	0	0	0	0	0	0	0	0	0	0	0	0	0	0	0	0	0	0
MGI:1861099	Ubr2	1	1	1	1	0	0	0	0	0	0	0	0	0	0	0	0	0	0	0	0	0	0	0	0	0	0	0	0	0	0	0	0
MGI:2135267	Bbs2	1	1	1	0	1	1	1	0	0	0	0	0	0	1	1	1	1	1	0	0	1	0	0	1	0	0	0	1	1	0	0	0
MGI:98365	Sox3	1	1	1	0	1	1	0	0	1	1	0	0	0	0	0	0	0	0	0	0	0	0	0	0	1	0	1	0	0	0	0	0
MGI:104626	Strbp	1	1	1	0	1	1	0	0	0	1	0	0	1	0	0	0	0	0	0	0	0	0	0	0	0	0	0	0	0	0	0	0
MGI:1098221	Gamt	1	1	1	0	0	1	0	1	1	1	0	0	0	0	0	1	0	0	0	0	1	0	0	0	0	0	0	0	0	0	0	0
MGI:102688	H2afx	1	1	1	0	0	0	0	1	0	0	0	1	1	0	0	0	0	0	0	1	0	0	1	0	0	0	0	0	0	0	0	0
MGI:1330812	Acox1	1	1	1	0	0	0	0	0	1	0	0	0	0	0	0	0	1	0	0	0	0	0	1	0	0	0	0	0	0	0	0	0
MGI:1330290	Ovol1	1	1	1	0	0	0	0	0	0	0	0	0	0	0	0	1	0	0	0	0	0	1	0	0	0	0	0	0	0	0	0	0
MGI:1270129	Dnaja1	1	1	1	0	0	0	0	0	0	0	0	0	0	0	0	0	0	0	0	0	0	0	0	0	0	0	0	0	0	0	0	0
MGI:88495	Crem	1	1	0	1	1	1	0	0	0	0	1	0	0	0	0	0	1	0	0	0	0	0	0	0	0	1	0	0	0	0	0	0
MGI:1859287	Dnmt3l	1	1	0	1	1	0	1	0	1	0	1	0	0	0	0	0	0	0	0	0	0	0	0	0	0	0	0	0	0	0	0	0
MGI:107335	Bmp8b	1	1	0	1	0	0	1	1	0	0	0	1	0	0	0	0	0	0	0	0	0	0	0	0	0	0	0	0	0	0	0	0
MGI:1860077	Msh4	1	1	0	0	0	1	0	0	0	0	0	0	0	0	0	0	0	0	0	0	0	0	0	0	0	0	0	0	0	0	0	0
MGI:108415	Pafah1b2	1	1	0	0	0	0	1	0	0	0	0	0	0	0	0	0	0	0	0	0	0	0	0	0	0	0	0	0	0	0	0	0
MGI:1197517	Limk2	1	1	0	0	0	0	0	1	0	0	0	0	0	0	0	1	0	0	0	0	0	0	0	0	0	0	0	0	0	0	0	0
MGI:1316740	Morc1	1	1	0	0	0	0	0	1	0	0	0	0	0	0	0	0	0	0	0	0	0	0	0	0	0	0	0	0	0	0	0	0
MGI:1928897	Piwil1	1	1	0	0	0	0	0	1	0	0	0	0	0	0	0	0	0	0	0	0	0	0	0	0	0	0	0	0	0	0	0	0
MGI:1925230	Sbf1	1	1	0	0	0	0	0	0	1	1	0	0	0	0	0	0	0	0	0	0	0	0	0	0	0	0	0	0	0	0	0	0
MGI:96160	Hmga1	1	1	0	0	0	0	0	0	1	0	0	0	0	0	0	0	0	1	0	0	0	0	0	0	0	0	0	0	0	0	0	0
MGI:2147987	Pcyt1b	1	1	0	0	0	0	0	0	1	0	0	0	0	0	0	0	0	0	0	0	0	0	1	0	0	0	0	0	0	0	0	0
MGI:104515	Bmp8a	1	1	0	0	0	0	0	0	0	0	0	1	0	0	0	0	0	0	0	0	0	0	0	0	0	0	0	0	0	0	0	0
MGI:2675387	Nanos3	1	1	0	0	0	0	0	0	0	0	0	0	0	0	0	0	0	0	0	0	0	0	0	0	0	0	0	0	0	0	0	0
MGI:1913972	Spag16	1	1	0	0	0	0	0	0	0	0	0	0	0	0	0	0	0	0	0	0	0	0	0	0	0	0	0	0	0	0	0	0
MGI:2676627	Nanos2	1	1	0	0	0	0	0	0	0	0	0	0	0	0	0	0	0	0	0	0	0	0	0	0	0	0	0	0	0	0	0	0
MGI:95727	Gli1	1	0	1	1	1	1	1	0	0	1	0	0	0	0	1	0	0	0	1	0	0	0	0	1	1	0	0	0	0	0	0	1
MGI:1891836	Mkks	1	0	1	1	1	1	0	0	1	0	1	0	0	1	0	0	0	0	0	0	0	0	0	1	0	0	0	1	0	0	1	0
MGI:2135607	Sirt1	1	0	1	1	1	0	1	0	0	1	1	1	0	1	0	0	0	0	0	0	0	0	0	0	0	0	0	0	0	0	0	0
MGI:104767	Gpx4	1	0	1	1	0	0	1	1	0	0	0	0	1	0	1	0	0	0	0	0	0	0	0	0	0	0	0	0	0	0	0	0
MGI:1354388	Spag6	1	0	1	0	1	0	0	0	0	0	0	0	1	0	0	0	0	0	0	0	0	0	0	0	0	0	0	0	0	0	0	0
MGI:95706	Ggt1	1	0	1	0	0	1	0	0	1	0	0	0	1	1	0	0	0	0	0	0	0	1	0	0	1	0	0	0	0	1	0	0
MGI:107187	Bcl6	1	0	1	0	0	0	0	1	0	0	1	1	0	0	0	0	1	0	1	1	0	0	0	0	0	0	0	0	0	0	0	0
MGI:1858277	Gal3st1	1	0	0	0	1	0	0	0	0	0	0	0	0	0	0	0	0	0	0	0	0	0	0	0	0	1	0	0	0	0	0	0
MGI:1888530	Hist1h1t	1	0	0	0	0	0	0	0	0	0	0	0	0	0	1	0	0	0	0	0	0	0	0	0	0	0	0	0	0	0	0	0
MGI:98784	Tnp1	1	0	0	0	0	0	0	0	0	0	0	0	0	0	0	0	0	0	0	0	0	0	0	0	0	0	0	0	0	0	0	0
MGI:1333754	Hrb	1	0	0	0	0	0	0	0	0	0	0	0	0	0	0	0	0	0	0	0	0	0	0	0	0	0	0	0	0	0	0	0
MGI:1925213	Hook1	1	0	0	0	0	0	0	0	0	0	0	0	0	0	0	0	0	0	0	0	0	0	0	0	0	0	0	0	0	0	0	0
MGI:1345156	Gmcl1	1	0	0	0	0	0	0	0	0	0	0	0	0	0	0	0	0	0	0	0	0	0	0	0	0	0	0	0	0	0	0	0
MGI:1270156	04-Sep	1	0	0	0	0	0	0	0	0	0	0	0	0	0	0	0	0	0	0	0	0	0	0	0	0	0	0	0	0	0	0	0
