# Supplementary material for: Integrative approaches to the prediction of protein functions based on the feature selection
Source: BMC Bioinformatics. 2009 Dec 31;10:455. doi: 10.1186/1471-2105-10-455 (PMC2813249; doi:10.1186/1471-2105-10-455)
Supplement: Additional file 6 — Underlying data of Table 3 and Additional File 5. The table with the underlying data of Table 3 (Additional File 5). [file 1471-2105-10-455-S6.ZIP › Additional File 5 _ Data underlying Table 3 (Additional File 4)/mgiData/0007292mgiData.txt]

MGI_ID	gene	MP:0005389-reproductive system phenotype	MP:0005379-endocrine/exocrine gland phenotype	MP:0005378-growth/size phenotype	MP:0005367-renal/urinary system phenotype	MP:0005386-behavior/neurological phenotype	MP:0005376-homeostasis/metabolism phenotype	MP:0005387-immune system phenotype	MP:0003631-nervous system phenotype	MP:0005373-lethality-postnatal	MP:0005374-lethality-embryonic/perinatal	MP:0005385-cardiovascular system phenotype	MP:0005397-hematopoietic system phenotype	MP:0005375-adipose tissue phenotype	MP:0005384-cellular phenotype	MP:0005391-vision/eye phenotype	MP:0005369-muscle phenotype	MP:0005372-life span-post-weaning/aging	MP:0005371-limbs/digits/tail phenotype	MP:0002873-normal phenotype.1	MP:0005380-embryogenesis phenotype	MP:0005370-liver/biliary system phenotype	MP:0005381-digestive/alimentary phenotype	MP:0005388-respiratory system phenotype	MP:0005395-other phenotype	MP:0002006-tumorigenesis	MP:0005377-hearing/ear phenotype	MP:0005390-skeleton phenotype	MP:0005382-craniofacial phenotype
MGI:96074	Hexb	1	1	1	1	1	1	1	1	0	0	0	1	1	1	1	1	1	1	0	0	1	0	0	0	0	1	1	1
MGI:109249	Adamts1	1	1	1	1	0	1	0	0	1	1	0	0	1	0	0	0	0	0	0	0	0	0	0	0	0	0	0	0
MGI:97362	Nos3	1	1	1	1	0	1	0	0	1	0	1	0	0	0	0	0	0	1	0	0	0	0	0	0	0	0	0	0
MGI:107202	Atm	1	1	1	0	1	0	1	1	0	0	0	1	0	1	0	0	1	0	0	0	0	0	0	1	1	0	0	0
MGI:1890081	Foxo3a	1	1	0	1	0	1	1	0	0	0	0	1	0	0	0	0	0	0	0	0	0	1	1	0	0	0	0	0
MGI:98957	Wnt4	1	1	0	1	0	0	0	0	0	1	0	0	0	0	0	0	0	0	0	0	0	0	0	0	0	0	0	0
MGI:97567	Pgr	1	1	0	0	1	0	0	0	0	0	0	0	0	0	0	0	0	0	1	0	0	0	0	0	0	0	0	0
MGI:1860077	Msh4	1	1	0	0	1	0	0	0	0	0	0	0	0	0	0	0	0	0	0	0	0	0	0	0	0	0	0	0
MGI:1329021	Msh5	1	1	0	0	0	0	0	0	0	0	0	0	0	1	0	0	0	0	0	0	0	0	0	0	0	0	0	0
MGI:2140770	Oas1d	1	1	0	0	0	0	0	0	0	0	0	0	0	0	0	0	0	0	0	0	0	0	0	0	0	0	0	0
MGI:2675387	Nanos3	1	1	0	0	0	0	0	0	0	0	0	0	0	0	0	0	0	0	0	0	0	0	0	0	0	0	0	0
MGI:2135607	Sirt1	1	0	1	0	0	0	1	1	1	1	1	0	0	0	1	0	0	0	0	1	0	0	0	0	0	0	0	0
MGI:87963	Agt	0	0	1	1	1	1	0	0	0	0	1	0	1	0	0	1	0	0	0	0	0	0	0	0	0	0	0	0
