# Supplementary material for: Integrative approaches to the prediction of protein functions based on the feature selection
Source: BMC Bioinformatics. 2009 Dec 31;10:455. doi: 10.1186/1471-2105-10-455 (PMC2813249; doi:10.1186/1471-2105-10-455)
Supplement: Additional file 6 — Underlying data of Table 3 and Additional File 5. The table with the underlying data of Table 3 (Additional File 5). [file 1471-2105-10-455-S6.ZIP › Additional File 5 _ Data underlying Table 3 (Additional File 4)/mgiData/0007389mgiData.txt]

MGI_ID	gene	MP:0005374-lethality-embryonic/perinatal	MP:0005380-embryogenesis phenotype	MP:0005390-skeleton phenotype	MP:0003631-nervous system phenotype	MP:0005378-growth/size phenotype	MP:0005385-cardiovascular system phenotype	MP:0005382-craniofacial phenotype	MP:0005371-limbs/digits/tail phenotype	MP:0005376-homeostasis/metabolism phenotype	MP:0005388-respiratory system phenotype	MP:0005373-lethality-postnatal	MP:0005391-vision/eye phenotype	MP:0005379-endocrine/exocrine gland phenotype	MP:0005381-digestive/alimentary phenotype	MP:0005387-immune system phenotype	MP:0005369-muscle phenotype	MP:0005389-reproductive system phenotype	MP:0005367-renal/urinary system phenotype	MP:0005377-hearing/ear phenotype	MP:0005386-behavior/neurological phenotype	MP:0002873-normal phenotype.1	MP:0005393-skin/coat/nails phenotype	MP:0005384-cellular phenotype	MP:0005397-hematopoietic system phenotype	MP:0005372-life span-post-weaning/aging	MP:0005370-liver/biliary system phenotype	MP:0002006-tumorigenesis	MP:0001186-pigmentation phenotype	MP:0005392-touch/vibrissae phenotype	MP:0005375-adipose tissue phenotype	MP:0005395-other phenotype	MP:0005394-taste/olfaction phenotype
MGI:109340	Pitx2	1	1	1	1	1	1	1	1	1	1	1	1	1	1	1	1	0	0	1	0	0	0	1	1	0	0	0	0	0	0	0	0
MGI:1306784	Cited2	1	1	1	1	1	1	1	1	1	1	0	1	1	0	1	0	0	0	0	0	0	0	1	1	0	0	0	0	0	0	0	0
MGI:99604	Fgf8	1	1	1	1	1	1	1	1	0	0	1	0	1	0	1	1	0	1	0	0	1	0	0	0	0	0	0	0	0	0	0	0
MGI:107928	Aldh1a2	1	1	1	1	1	1	1	1	0	0	1	0	0	0	0	1	0	1	1	0	0	0	0	0	0	0	0	0	0	0	0	0
MGI:105373	Ptch1	1	1	1	1	1	1	1	1	0	0	0	0	0	0	0	0	1	0	0	0	1	1	1	0	0	0	1	0	0	0	0	0
MGI:1313268	Chrd	1	1	1	1	1	1	1	0	1	1	0	1	1	0	1	0	0	0	1	0	0	0	0	0	0	0	0	0	0	0	0	0
MGI:98493	Tbx1	1	1	1	1	1	1	1	0	1	1	0	0	1	0	1	1	0	0	1	0	1	0	1	0	0	0	0	0	0	0	0	0
MGI:88039	Apc	1	1	1	1	1	1	0	0	1	0	1	0	1	1	1	0	0	0	0	0	0	1	1	1	1	1	1	0	0	0	0	0
MGI:98715	Ift88	1	1	1	1	1	0	1	1	1	0	1	0	1	1	0	0	0	1	1	0	0	1	0	0	0	1	0	0	0	0	0	0
MGI:1298218	Lrp6	1	1	1	1	1	0	1	1	0	0	1	0	0	0	0	0	0	0	0	0	0	1	0	0	0	0	0	0	0	0	0	0
MGI:88276	Ctnnb1	1	1	1	1	1	0	1	1	0	0	0	0	1	1	0	0	1	0	0	1	1	1	0	0	1	0	1	0	0	0	1	0
MGI:97490	Pax6	1	1	1	1	1	0	1	0	1	1	1	1	1	1	0	0	1	0	1	0	0	1	0	0	0	0	0	1	0	0	0	0
MGI:1347464	Foxg1	1	1	1	1	1	0	1	0	0	1	1	1	0	0	0	0	0	0	0	1	1	0	0	0	0	0	0	0	0	0	0	0
MGI:108051	Smad2	1	1	1	1	1	0	1	0	0	0	0	1	0	0	1	0	0	0	0	0	1	0	0	0	0	0	0	0	0	0	0	0
MGI:1923615	Tbx18	1	1	1	1	1	0	1	0	0	0	0	0	0	0	0	0	0	0	0	0	0	0	0	0	0	0	0	0	0	0	0	0
MGI:103219	Meox2	1	1	1	1	1	0	0	1	1	0	1	0	0	0	0	1	0	1	0	0	0	0	1	0	0	0	1	0	0	0	0	0
MGI:1278315	Lrp5	1	1	1	1	1	0	0	1	0	0	1	1	0	0	0	0	0	0	0	1	0	0	0	0	0	0	0	1	0	0	0	0
MGI:98956	Wnt3a	1	1	1	1	1	0	0	1	0	0	1	0	0	1	0	0	1	1	0	1	0	0	0	0	0	0	0	0	0	0	0	0
MGI:1347481	Foxc2	1	1	1	1	0	1	1	0	1	1	0	0	0	0	0	1	0	0	1	0	0	0	0	0	0	1	0	0	0	0	0	0
MGI:106613	Dvl2	1	1	1	1	0	1	0	1	1	0	0	0	0	0	0	0	0	0	1	0	0	0	0	0	0	0	0	0	0	0	0	0
MGI:108075	Smo	1	1	1	1	0	0	1	1	0	0	1	0	0	0	0	0	0	0	0	0	0	0	0	0	0	0	0	0	0	0	0	0
MGI:1915756	Ctnnbip1	1	1	1	1	0	0	1	0	0	1	0	1	0	1	0	0	0	1	0	0	0	0	1	0	0	0	0	0	0	0	0	0
MGI:104327	Nog	1	1	1	1	0	0	1	0	0	1	0	1	0	0	0	0	0	0	0	0	0	0	0	0	0	0	0	0	0	0	0	0
MGI:97451	Otx2	1	1	1	1	0	0	1	0	0	0	0	1	0	0	0	0	0	0	0	0	1	0	0	0	0	0	0	0	0	0	0	0
MGI:1351655	Shrm	1	1	1	1	0	0	1	0	0	0	0	0	0	1	0	0	0	0	0	0	0	0	0	0	0	0	0	0	0	0	0	0
MGI:1095413	Lfng	1	1	1	1	0	0	0	0	0	0	0	0	0	0	0	0	0	0	0	0	0	0	0	0	0	0	0	0	0	0	0	0
MGI:1347521	Ror2	1	1	1	0	1	1	1	1	1	1	0	0	0	0	0	0	0	0	0	0	0	0	0	0	0	0	0	0	0	0	0	0
MGI:103302	Bmp7	1	1	1	0	1	1	1	1	0	0	1	1	1	0	1	0	1	1	0	1	0	0	0	0	1	0	0	1	0	0	0	0
MGI:1095407	Bmpr2	1	1	1	0	1	1	0	0	0	0	0	0	0	0	0	0	0	0	0	0	0	0	0	0	0	0	0	0	0	0	0	0
MGI:103220	Meox1	1	1	1	0	1	0	0	1	0	0	0	0	0	0	0	1	0	0	0	0	0	0	0	0	0	0	0	0	0	0	0	0
MGI:88361	Cdx2	1	1	1	0	1	0	0	1	0	0	0	0	0	0	0	0	0	0	0	0	0	0	0	0	0	0	1	0	0	0	0	0
MGI:2135679	Hes7	1	1	1	0	1	0	0	1	0	0	0	0	0	0	0	0	0	0	0	0	0	0	0	0	0	0	0	0	0	0	0	0
MGI:1917372	Mllt3	1	1	1	0	1	0	0	0	0	0	1	0	0	0	0	0	0	0	0	0	0	0	0	1	0	0	0	0	0	0	0	0
MGI:1330810	Trp63	1	1	1	0	0	0	1	1	1	0	0	1	1	1	0	0	1	1	0	0	0	1	0	0	0	0	0	0	1	0	0	0
MGI:2176159	Cyp26b1	1	1	1	0	0	0	1	1	0	1	0	1	0	0	0	0	0	0	0	0	0	0	1	0	0	0	0	0	0	0	0	0
MGI:1101759	Rnf2	1	1	1	0	0	0	0	0	0	0	0	0	0	0	0	0	0	0	0	0	0	0	0	0	0	0	0	0	0	0	0	0
MGI:1276116	Ep300	1	1	0	1	1	1	1	0	0	1	1	1	0	1	1	1	0	0	0	0	0	0	1	1	0	0	1	0	0	0	0	0
MGI:109563	Cxcr4	1	1	0	1	1	1	0	0	1	1	0	0	0	1	1	0	1	1	0	0	0	0	0	1	0	0	0	0	0	0	0	0
MGI:1352452	Nr2f2	1	1	0	1	1	1	0	0	1	0	1	0	1	1	0	1	0	0	0	0	0	0	0	0	0	0	0	0	0	0	0	0
MGI:1202876	Tcf3	1	1	0	1	1	1	0	0	0	0	0	0	0	1	0	0	0	0	0	0	0	0	0	0	0	0	0	0	0	0	0	0
MGI:107689	Kif3a	1	1	0	1	1	1	0	0	0	0	0	0	0	0	0	1	0	0	0	0	0	0	0	0	0	0	0	0	0	0	0	0
MGI:2179288	Rttn	1	1	0	1	1	1	0	0	0	0	0	0	0	0	0	0	0	0	0	0	0	0	0	0	0	0	0	0	0	0	0	0
MGI:894293	Smad4	1	1	0	1	1	0	0	0	0	0	0	0	0	1	0	0	0	0	0	1	0	1	0	0	1	0	1	0	0	0	0	0
MGI:2443157	Mib1	1	1	0	1	0	1	1	0	1	0	0	0	0	0	0	0	0	0	0	0	0	0	1	0	0	0	0	0	0	0	0	0
MGI:1913996	Dync2li1	1	1	0	1	0	1	0	1	1	0	0	0	0	0	0	0	0	0	0	0	0	0	0	0	0	0	0	0	0	0	0	0
MGI:2682064	Ift172	1	1	0	1	0	1	0	0	0	0	0	0	0	0	0	0	0	0	0	0	0	0	0	0	0	0	0	0	0	0	0	0
MGI:1341070	Fkbp8	1	1	0	1	0	0	0	1	0	0	0	1	0	0	0	0	0	0	0	0	0	0	0	0	0	0	0	0	0	0	0	0
MGI:1100860	Frs2	1	1	0	0	1	1	1	1	0	0	0	1	0	0	0	0	0	0	0	0	0	0	0	0	0	0	0	0	0	0	0	0
MGI:1099818	Pkd2	1	1	0	0	1	1	0	0	1	1	0	0	1	1	1	0	0	1	0	0	0	0	0	1	1	1	0	0	0	0	0	0
MGI:97364	Notch2	1	1	0	0	1	1	0	0	1	0	1	1	1	0	1	1	0	1	0	0	1	1	0	1	1	1	0	0	0	0	0	0
MGI:1344365	Dand5	1	1	0	0	1	1	0	0	0	1	0	0	0	0	0	0	0	0	0	0	0	0	0	0	1	0	0	0	0	0	0	0
MGI:98505	Tcf2	1	1	0	0	1	0	0	0	1	0	0	0	0	0	1	1	0	0	0	0	0	0	0	0	1	1	0	0	0	1	0	0
MGI:87911	Acvr1	1	1	0	0	1	0	0	0	0	0	0	0	0	0	0	0	0	0	0	0	0	0	0	0	0	0	0	0	0	0	0	0
MGI:1343101	Gcn5l2	1	1	0	0	1	0	0	0	0	0	0	0	0	0	0	0	0	0	0	0	0	0	0	0	0	0	0	0	0	0	0	0
MGI:1888496	Tbx20	1	1	0	0	0	1	0	0	1	0	1	0	0	0	0	1	0	0	0	0	0	0	0	0	0	0	0	0	0	0	0	0
MGI:95558	Flt1	1	1	0	0	0	1	0	0	0	0	0	0	0	0	1	0	1	0	0	0	1	0	0	0	0	0	0	0	0	0	0	0
MGI:88613	Cyr61	1	1	0	0	0	1	0	0	0	0	0	0	0	0	0	0	0	0	0	0	0	0	1	0	0	0	0	0	0	0	0	0
MGI:98658	Tdgf1	1	1	0	0	0	1	0	0	0	0	0	0	0	0	0	0	0	0	0	0	0	0	0	0	0	0	0	0	0	0	0	0
MGI:95668	Gbx2	1	1	0	0	0	0	0	0	0	0	0	0	0	0	0	0	0	0	0	0	0	0	0	0	0	0	0	0	0	0	0	0
MGI:2153207	Pofut1	1	1	0	0	0	0	0	0	0	0	0	0	0	0	0	0	0	0	0	0	0	0	0	0	0	0	0	0	0	0	0	0
MGI:1913498	Alg5	1	1	0	0	0	0	0	0	0	0	0	0	0	0	0	0	0	0	0	0	0	0	0	0	0	0	0	0	0	0	0	0
MGI:106676	Zic3	1	0	1	1	1	0	1	1	0	0	0	0	0	0	0	0	1	0	0	0	0	0	0	0	1	0	0	0	0	0	0	0
MGI:95586	Fst	1	0	1	1	1	0	1	0	1	1	0	1	1	0	0	1	1	0	0	0	0	1	0	0	0	0	0	0	1	0	0	1
MGI:97450	Otx1	1	0	1	1	1	0	1	0	1	0	0	1	1	1	0	0	1	0	1	1	0	0	0	0	1	0	0	0	0	0	0	0
MGI:105923	Ednra	1	0	1	1	0	1	1	0	0	1	0	0	1	1	1	1	0	0	1	0	1	0	0	0	0	0	0	0	0	0	0	0
MGI:95388	Emx2	1	0	1	1	0	1	0	0	0	0	0	0	1	0	0	0	1	1	1	1	0	0	0	0	0	0	0	0	0	0	0	0
MGI:2443471	Sp8	1	0	1	1	0	0	1	1	0	0	0	0	0	0	0	0	0	0	0	0	0	0	0	0	0	0	0	0	0	0	0	0
MGI:96170	Hoxa1	1	0	1	1	0	0	1	0	1	1	1	0	0	0	0	0	0	0	1	1	1	0	0	0	0	0	0	0	0	0	0	0
MGI:95283	Edn1	1	0	1	0	0	1	1	0	0	0	0	0	1	1	0	1	0	1	1	0	1	0	0	0	0	0	0	0	0	0	0	0
MGI:1344337	Grem1	1	0	1	0	0	0	0	1	1	1	1	0	0	0	0	0	0	1	0	0	0	0	1	0	0	0	0	0	0	0	0	0
MGI:96785	Lhx2	1	0	0	1	0	0	1	0	0	0	0	1	0	0	0	0	0	0	0	0	0	0	0	1	0	1	0	0	0	0	0	0
MGI:99833	Rab23	1	0	0	1	0	0	0	1	0	0	0	0	0	0	0	0	0	0	0	0	0	0	0	0	0	0	0	0	0	0	0	0
MGI:97496	Pbx3	1	0	0	1	0	0	0	0	1	1	0	0	0	0	0	0	0	0	0	0	0	0	0	0	0	0	0	0	0	0	0	0
MGI:96919	Ascl1	1	0	0	1	0	0	0	0	0	1	0	1	0	0	0	0	0	0	0	1	0	1	0	0	0	0	0	1	0	0	0	1
MGI:108067	Titf1	1	0	0	1	0	0	0	0	0	1	0	0	1	1	0	0	0	0	0	0	0	0	0	0	0	0	0	0	0	0	0	0
MGI:109330	Prop1	1	0	0	0	1	0	0	0	1	1	1	0	1	0	0	0	1	0	0	1	0	0	1	0	1	0	0	0	0	0	0	0
MGI:2154244	Plxnd1	1	0	0	0	0	1	1	0	1	0	0	0	0	0	0	1	0	0	0	0	0	0	0	0	0	0	0	0	0	0	0	0
MGI:107556	Sema5a	1	0	0	0	0	1	0	0	0	0	0	0	0	0	0	0	0	0	0	0	1	0	0	0	0	0	0	0	0	0	0	0
MGI:102541	Tbx5	1	0	0	0	0	1	0	0	0	0	0	0	0	0	0	0	0	0	0	0	0	0	0	0	0	0	0	0	0	0	0	0
MGI:88067	Arc	1	0	0	0	0	0	0	0	0	0	0	0	0	0	0	0	0	0	0	0	0	0	0	0	0	0	0	0	0	0	0	0
MGI:96189	Hoxb8	0	1	1	1	1	0	0	0	0	0	0	0	0	0	0	0	0	0	0	1	0	1	0	0	0	0	0	0	0	0	0	0
MGI:88181	Bmp5	0	1	1	0	1	1	1	1	0	1	0	0	1	1	1	0	1	1	1	0	0	0	0	0	0	1	0	0	0	0	0	0
MGI:97485	Pax1	0	1	1	0	0	0	0	1	0	0	0	0	0	0	1	1	0	0	0	1	0	0	0	1	0	0	0	0	0	0	0	0
MGI:96770	Lef1	0	0	1	1	0	0	1	0	0	0	0	0	1	0	0	0	1	0	0	0	0	1	0	0	0	0	0	0	1	1	0	0
MGI:107191	Bmpr1b	0	0	1	1	0	0	0	1	0	0	0	1	1	0	0	0	1	0	0	0	0	0	0	0	0	0	0	1	0	0	0	0
MGI:108384	Btg2	0	0	1	1	0	0	0	0	0	0	0	0	0	0	0	0	0	0	0	0	0	0	0	0	0	0	0	0	0	0	0	0
MGI:1096877	Dll3	0	0	1	0	1	0	0	1	0	0	0	1	0	0	0	0	1	0	1	1	0	0	0	0	0	0	0	0	0	0	0	0
MGI:96177	Hoxa5	0	0	1	0	1	0	0	0	1	1	1	1	1	1	0	0	0	0	1	0	0	0	0	0	0	0	0	0	0	0	0	0
MGI:1096325	Mesp2	0	0	1	0	1	0	0	0	0	0	0	0	0	0	0	0	0	0	0	0	0	0	0	0	0	0	0	0	0	0	0	0
MGI:87912	Acvr2b	0	0	1	0	0	1	0	0	1	1	1	0	0	0	1	0	0	1	0	0	0	0	0	1	0	0	0	0	0	0	0	0
MGI:1270862	Axin2	0	0	1	0	0	0	1	0	0	0	0	1	0	0	0	0	0	0	0	0	0	0	0	0	0	0	0	0	0	0	0	0
MGI:88360	Cdx1	0	0	1	0	0	0	1	0	0	0	0	0	0	0	0	0	0	0	0	0	0	0	0	0	0	0	0	0	0	0	0	0
MGI:1347474	Foxj1	0	0	0	1	1	1	0	0	0	0	1	0	0	0	0	0	0	0	0	0	0	0	0	0	0	0	0	0	0	0	1	0
MGI:1347465	Foxh1	0	0	0	0	0	1	0	0	0	1	1	0	0	1	1	0	0	0	0	0	0	0	0	1	0	0	0	0	0	0	0	0
