# Supplementary material for: Integrative approaches to the prediction of protein functions based on the feature selection
Source: BMC Bioinformatics. 2009 Dec 31;10:455. doi: 10.1186/1471-2105-10-455 (PMC2813249; doi:10.1186/1471-2105-10-455)
Supplement: Additional file 6 — Underlying data of Table 3 and Additional File 5. The table with the underlying data of Table 3 (Additional File 5). [file 1471-2105-10-455-S6.ZIP › Additional File 5 _ Data underlying Table 3 (Additional File 4)/mgiData/0007507mgiData.txt]

MGI_ID	gene	MP:0005374-lethality-embryonic/perinatal	MP:0005385-cardiovascular system phenotype	MP:0005380-embryogenesis phenotype	MP:0005378-growth/size phenotype	MP:0005369-muscle phenotype	MP:0003631-nervous system phenotype	MP:0005376-homeostasis/metabolism phenotype	MP:0005388-respiratory system phenotype	MP:0005382-craniofacial phenotype	MP:0005390-skeleton phenotype	MP:0005373-lethality-postnatal	MP:0005379-endocrine/exocrine gland phenotype	MP:0005387-immune system phenotype	MP:0005397-hematopoietic system phenotype	MP:0005384-cellular phenotype	MP:0002873-normal phenotype.1	MP:0005381-digestive/alimentary phenotype	MP:0005371-limbs/digits/tail phenotype	MP:0005386-behavior/neurological phenotype	MP:0005372-life span-post-weaning/aging	MP:0005393-skin/coat/nails phenotype	MP:0005377-hearing/ear phenotype	MP:0005391-vision/eye phenotype	MP:0005389-reproductive system phenotype	MP:0005370-liver/biliary system phenotype	MP:0002006-tumorigenesis	MP:0005367-renal/urinary system phenotype	MP:0001186-pigmentation phenotype	MP:0005392-touch/vibrissae phenotype	MP:0005395-other phenotype	MP:0003012-no phenotypic analysis
MGI:109340	Pitx2	1	1	1	1	1	1	1	1	1	1	1	1	1	1	1	0	1	1	0	0	0	1	1	0	0	0	0	0	0	0	0
MGI:98493	Tbx1	1	1	1	1	1	1	1	1	1	1	0	1	1	0	1	1	0	0	0	0	0	1	0	0	0	0	0	0	0	0	0
MGI:1100846	Pparbp	1	1	1	1	1	1	1	1	1	0	0	1	0	1	1	0	0	1	0	0	0	0	1	0	1	0	0	1	0	0	0
MGI:1858910	Ptdsr	1	1	1	1	1	1	1	1	1	0	0	0	1	1	1	0	1	0	0	0	1	0	1	0	1	0	1	0	0	0	1
MGI:103296	Nfatc3	1	1	1	1	1	1	1	1	0	0	0	0	1	1	0	0	0	0	0	0	0	0	1	0	0	0	0	0	0	0	0
MGI:103577	Hand1	1	1	1	1	1	1	1	0	0	0	1	0	0	0	0	1	0	0	0	0	0	0	0	0	0	0	0	0	0	0	0
MGI:97487	Pax3	1	1	1	1	1	1	0	1	1	1	0	1	1	0	1	1	0	1	0	1	1	0	1	0	0	1	0	1	0	0	0
MGI:1276116	Ep300	1	1	1	1	1	1	0	1	1	0	1	0	1	1	1	0	1	0	0	0	0	0	1	0	0	1	0	0	0	0	0
MGI:1920431	Nfatc4	1	1	1	1	1	1	0	0	0	0	0	0	0	0	0	0	0	0	0	0	0	0	0	0	0	0	0	0	0	0	0
MGI:97350	Nkx2-5	1	1	1	1	1	0	1	1	1	0	1	0	1	1	1	1	0	0	0	1	0	0	0	0	0	0	0	0	0	0	0
MGI:106658	Srf	1	1	1	1	1	0	1	1	0	1	1	0	0	0	1	1	0	0	1	0	0	0	0	0	0	0	0	0	0	0	0
MGI:103580	Hand2	1	1	1	1	1	0	1	0	1	1	0	0	0	0	1	0	0	1	0	1	0	0	0	0	0	0	0	0	0	0	0
MGI:95664	Gata4	1	1	1	1	1	0	1	0	0	0	0	1	0	0	0	1	1	0	0	0	0	0	0	1	0	0	0	0	0	0	0
MGI:1095400	Zfpm1	1	1	1	1	1	0	1	0	0	0	0	0	0	1	0	1	0	0	0	0	1	0	0	0	1	0	0	0	0	0	0
MGI:1346345	Map2k5	1	1	1	1	1	0	0	0	0	0	0	0	0	0	1	1	0	0	0	0	0	0	0	0	0	0	0	0	0	0	0
MGI:88180	Bmp4	1	1	1	1	0	1	1	1	1	1	1	0	0	0	1	0	0	1	1	0	0	1	1	1	0	0	0	0	0	0	0
MGI:1306784	Cited2	1	1	1	1	0	1	1	1	1	1	0	1	1	1	1	0	0	1	0	0	0	0	1	0	0	0	0	0	0	0	0
MGI:106206	Nrp1	1	1	1	1	0	1	0	0	1	0	1	0	0	0	0	0	0	0	0	0	0	0	0	0	0	0	0	0	0	0	0
MGI:1202717	Psen1	1	1	1	1	0	1	0	0	0	1	0	1	0	0	1	1	1	1	1	1	1	0	0	0	0	0	0	0	0	0	0
MGI:1347481	Foxc2	1	1	1	0	1	1	1	1	1	1	0	0	0	0	0	0	0	0	0	0	0	1	0	0	1	0	0	0	0	0	0
MGI:96083	Nrg1	1	1	1	0	1	1	1	1	0	0	1	1	0	0	0	0	0	0	1	0	0	0	0	1	0	0	0	0	1	0	0
MGI:1201679	Cxadr	1	1	1	0	1	0	1	1	0	0	0	0	0	0	1	0	0	0	0	0	0	0	0	0	0	0	0	0	0	0	0
MGI:1888496	Tbx20	1	1	1	0	1	0	1	0	0	0	1	0	0	0	0	0	0	0	0	0	0	0	0	0	0	0	0	0	0	0	0
MGI:2137495	Myocd	1	1	1	0	1	0	0	0	0	0	0	0	0	0	0	0	0	0	0	0	0	0	0	0	0	0	0	0	0	0	0
MGI:2443157	Mib1	1	1	1	0	0	1	1	0	1	0	0	0	0	0	1	0	0	0	0	0	0	0	0	0	0	0	0	0	0	0	0
MGI:106613	Dvl2	1	1	1	0	0	1	1	0	0	1	0	0	0	0	0	0	0	1	0	0	0	1	0	0	0	0	0	0	0	0	0
MGI:1923998	Pb1	1	1	1	0	0	0	0	1	0	0	0	0	0	0	0	0	0	0	0	0	0	0	0	0	1	0	0	0	0	0	0
MGI:88177	Bmp2	1	1	1	0	0	0	0	0	1	1	0	0	0	0	0	0	0	0	0	0	0	0	0	0	0	0	0	0	0	0	0
MGI:104574	Ptprj	1	1	1	0	0	0	0	0	0	0	0	0	0	0	0	0	0	0	0	0	0	0	0	0	0	1	0	0	0	0	0
MGI:97603	Pkd1	1	1	0	1	1	1	1	1	1	1	1	1	1	1	0	1	1	1	0	1	1	1	0	0	1	0	1	0	0	0	0
MGI:95776	Gnaq	1	1	0	1	1	1	1	1	1	1	0	0	0	1	0	1	0	1	1	1	1	1	0	0	0	0	0	1	1	0	0
MGI:95411	Erbb3	1	1	0	1	1	1	0	1	0	0	1	1	0	0	0	0	1	0	1	0	0	0	0	0	0	0	0	0	0	0	0
MGI:95410	Erbb2	1	1	0	1	1	1	0	0	1	1	0	0	0	0	0	0	1	1	1	1	0	0	0	0	0	0	0	0	0	0	0
MGI:98368	Sox6	1	1	0	1	0	0	1	1	1	1	1	0	0	0	0	0	0	1	0	0	0	0	0	0	0	0	0	0	0	0	0
MGI:98735	Th	1	1	0	1	0	0	0	0	0	0	1	0	0	0	0	0	0	0	1	0	0	0	0	0	0	0	0	0	0	0	0
MGI:1333784	Hdac5	1	1	0	1	0	0	0	0	0	0	0	0	0	0	0	0	0	0	0	1	0	0	0	0	0	0	0	0	0	0	0
MGI:105923	Ednra	1	1	0	0	1	1	0	1	1	1	0	1	1	0	0	1	1	0	0	0	0	1	0	0	0	0	0	0	0	0	0
MGI:95713	Gja1	1	1	0	0	1	0	1	1	0	0	1	1	0	0	0	1	0	0	0	1	1	0	0	1	0	0	0	0	0	0	0
MGI:3050795	Mkl2	1	1	0	0	1	0	1	0	1	0	0	0	0	0	0	0	0	0	0	0	0	0	0	0	0	0	0	0	0	0	0
MGI:1347023	Txnrd2	1	1	0	0	1	0	1	0	0	0	0	0	0	1	1	0	0	0	0	0	0	0	0	0	1	0	0	0	0	0	0
MGI:1914701	Pkp2	1	1	0	0	1	0	1	0	0	0	0	0	0	0	0	0	0	0	0	0	0	0	0	0	0	0	0	0	0	0	0
MGI:1916179	Mospd3	1	1	0	0	1	0	0	0	0	0	0	0	0	0	0	0	0	0	0	0	0	0	0	0	0	0	0	0	0	0	0
MGI:1338820	Bmp10	1	1	0	0	1	0	0	0	0	0	0	0	0	0	0	0	0	0	0	0	0	0	0	0	0	0	0	0	0	0	0
MGI:95716	Gja5	1	1	0	0	0	0	0	1	0	0	0	1	0	0	0	0	1	0	0	0	0	0	0	1	0	0	0	0	0	0	0
MGI:1921373	Foxp4	1	1	0	0	0	0	0	1	0	0	0	0	0	0	0	0	1	0	0	0	0	0	0	0	0	0	0	0	0	0	0
MGI:102541	Tbx5	1	1	0	0	0	0	0	0	0	0	0	0	0	0	0	0	0	0	0	0	0	0	0	0	0	0	0	0	0	0	0
MGI:87940	Adrbk1	1	1	0	0	0	0	0	0	0	0	0	0	0	0	0	0	0	0	0	0	0	0	0	0	0	0	0	0	0	0	0
MGI:88276	Ctnnb1	1	0	1	1	0	1	0	0	1	1	0	1	0	0	0	1	1	1	1	1	1	0	0	1	0	1	0	0	0	1	0
MGI:96396	Id1	1	0	1	1	0	1	0	0	0	0	1	0	1	1	0	1	0	0	0	0	0	0	0	0	0	1	0	0	0	0	0
MGI:96398	Id3	1	0	1	1	0	1	0	0	0	0	0	0	1	1	0	0	0	0	0	0	0	0	0	0	0	1	0	0	0	0	0
MGI:87911	Acvr1	1	0	1	1	0	0	0	0	0	0	0	0	0	0	0	0	0	0	0	0	0	0	0	0	0	0	0	0	0	0	0
MGI:106918	Hif1a	1	0	1	0	0	1	0	0	0	0	0	0	0	0	1	0	0	0	1	0	0	0	0	0	0	0	0	0	0	0	0
MGI:96603	Itga4	1	0	1	0	0	0	0	0	0	0	0	0	1	1	0	0	0	0	0	0	0	0	0	0	0	0	0	0	0	0	0
MGI:2153207	Pofut1	1	0	1	0	0	0	0	0	0	0	0	0	0	0	0	0	0	0	0	0	0	0	0	0	0	0	0	0	0	0	0
MGI:98371	Sox9	1	0	0	1	0	0	0	1	1	1	1	0	0	0	0	0	0	1	0	0	1	0	0	0	0	0	0	0	0	0	0
MGI:1100492	Nrp2	0	1	1	0	0	1	0	0	0	0	0	0	0	0	0	0	0	0	0	0	0	0	0	0	0	0	0	0	0	0	0
MGI:96522	Rbpsuh	0	1	1	0	0	0	0	0	0	0	0	1	1	1	0	0	1	0	0	0	1	0	0	0	0	0	0	0	0	0	0
MGI:98726	Tgfb2	0	1	0	0	0	1	1	1	1	1	0	1	1	0	0	0	0	1	0	0	0	1	1	1	0	0	1	0	0	0	0
MGI:1347465	Foxh1	0	1	0	0	0	0	0	1	0	0	1	0	1	1	0	0	1	0	0	0	0	0	0	0	0	0	0	0	0	0	0
MGI:104774	Adra1b	0	1	0	0	0	0	0	0	0	0	0	0	0	0	0	0	0	0	1	0	0	0	0	0	0	0	0	0	0	0	0
MGI:104773	Adra1a	0	1	0	0	0	0	0	0	0	0	0	0	0	0	0	0	0	0	0	0	0	0	0	0	0	0	0	0	0	0	0
MGI:96397	Id2	0	0	0	1	0	0	0	0	0	0	1	1	1	1	0	0	1	0	1	0	0	0	0	1	0	0	1	0	0	0	0
MGI:101791	Isl1	0	0	0	0	1	0	0	0	0	0	0	0	0	0	0	0	0	0	0	0	0	0	0	0	0	0	0	0	0	0	0
MGI:1859274	Pdlim3	0	0	0	0	0	0	0	0	0	0	0	0	0	0	0	1	0	0	0	0	0	0	0	0	0	0	0	0	0	0	0
MGI:1096383	Fgf15	0	0	0	0	0	0	0	0	0	0	0	0	0	0	0	0	0	0	0	0	0	1	0	0	0	0	0	0	0	0	0
