# Supplementary material for: Integrative approaches to the prediction of protein functions based on the feature selection
Source: BMC Bioinformatics. 2009 Dec 31;10:455. doi: 10.1186/1471-2105-10-455 (PMC2813249; doi:10.1186/1471-2105-10-455)
Supplement: Additional file 6 — Underlying data of Table 3 and Additional File 5. The table with the underlying data of Table 3 (Additional File 5). [file 1471-2105-10-455-S6.ZIP › Additional File 5 _ Data underlying Table 3 (Additional File 4)/mgiData/0007585mgiData.txt]

MGI_ID	gene	MP:0005388-respiratory system phenotype	MP:0003631-nervous system phenotype	MP:0005374-lethality-embryonic/perinatal	MP:0002873-normal phenotype.1	MP:0005390-skeleton phenotype	MP:0005369-muscle phenotype	MP:0005376-homeostasis/metabolism phenotype	MP:0005379-endocrine/exocrine gland phenotype	MP:0005381-digestive/alimentary phenotype	MP:0005382-craniofacial phenotype	MP:0005373-lethality-postnatal	MP:0005391-vision/eye phenotype	MP:0005378-growth/size phenotype	MP:0005385-cardiovascular system phenotype	MP:0005387-immune system phenotype	MP:0005377-hearing/ear phenotype	MP:0005389-reproductive system phenotype	MP:0005386-behavior/neurological phenotype	MP:0005367-renal/urinary system phenotype	MP:0005392-touch/vibrissae phenotype	MP:0005371-limbs/digits/tail phenotype	MP:0005394-taste/olfaction phenotype
MGI:105923	Ednra	1	1	1	1	1	1	0	1	1	1	0	0	0	1	1	1	0	0	0	0	0	0
MGI:1202880	Traf4	1	1	1	1	1	0	0	0	0	0	0	0	1	0	0	0	1	0	0	0	1	0
MGI:104719	Ndst1	1	1	1	0	1	1	1	1	1	1	0	1	0	0	1	0	0	0	0	0	0	1
MGI:1353598	Mapk8ip3	1	1	1	0	0	0	1	0	0	0	0	1	0	0	0	0	0	0	0	0	0	0
MGI:97496	Pbx3	1	1	1	0	0	0	1	0	0	0	0	0	0	0	0	0	0	0	0	0	0	0
MGI:1858226	Slc5a3	1	1	1	0	0	0	0	0	0	0	0	0	0	0	0	0	0	0	0	0	0	0
MGI:97290	Ndn	1	1	0	1	0	0	0	0	0	0	1	0	0	0	0	0	0	1	0	1	0	0
MGI:1858901	Fut8	1	0	0	0	0	0	0	0	0	0	1	0	1	0	0	0	0	0	0	0	0	0
MGI:95283	Edn1	0	0	1	1	1	1	0	1	1	1	0	0	0	1	0	1	0	0	1	0	0	0
