# Supplementary material for: Integrative approaches to the prediction of protein functions based on the feature selection
Source: BMC Bioinformatics. 2009 Dec 31;10:455. doi: 10.1186/1471-2105-10-455 (PMC2813249; doi:10.1186/1471-2105-10-455)
Supplement: Additional file 6 — Underlying data of Table 3 and Additional File 5. The table with the underlying data of Table 3 (Additional File 5). [file 1471-2105-10-455-S6.ZIP › Additional File 5 _ Data underlying Table 3 (Additional File 4)/mgiData/0007588mgiData.txt]

MGI_ID	gene	MP:0005367-renal/urinary system phenotype	MP:0005376-homeostasis/metabolism phenotype	MP:0005373-lethality-postnatal	MP:0005378-growth/size phenotype	MP:0005391-vision/eye phenotype	MP:0005385-cardiovascular system phenotype	MP:0005397-hematopoietic system phenotype
MGI:99459	Nr3c2	1	1	1	1	0	0	1
MGI:1891396	Kirrel1	1	1	1	1	0	0	0
MGI:2157018	Nphs2	1	1	1	1	0	0	0
MGI:1270851	Guca2b	1	1	0	0	0	1	0
MGI:1194489	Guca1b	0	0	0	0	1	0	0
