# Supplementary material for: Integrative approaches to the prediction of protein functions based on the feature selection
Source: BMC Bioinformatics. 2009 Dec 31;10:455. doi: 10.1186/1471-2105-10-455 (PMC2813249; doi:10.1186/1471-2105-10-455)
Supplement: Additional file 6 — Underlying data of Table 3 and Additional File 5. The table with the underlying data of Table 3 (Additional File 5). [file 1471-2105-10-455-S6.ZIP › Additional File 5 _ Data underlying Table 3 (Additional File 4)/mgiData/0007601mgiData.txt]

MGI_ID	gene	MP:0005391-vision/eye phenotype	MP:0003631-nervous system phenotype	MP:0005386-behavior/neurological phenotype	MP:0005378-growth/size phenotype	MP:0005389-reproductive system phenotype	MP:0005371-limbs/digits/tail phenotype	MP:0005394-taste/olfaction phenotype	MP:0002873-normal phenotype.1	MP:0005373-lethality-postnatal	MP:0005374-lethality-embryonic/perinatal	MP:0005380-embryogenesis phenotype	MP:0005367-renal/urinary system phenotype	MP:0005370-liver/biliary system phenotype	MP:0005376-homeostasis/metabolism phenotype	MP:0005379-endocrine/exocrine gland phenotype	MP:0005381-digestive/alimentary phenotype	MP:0005385-cardiovascular system phenotype	MP:0005375-adipose tissue phenotype	MP:0005392-touch/vibrissae phenotype	MP:0005377-hearing/ear phenotype
MGI:2135267	Bbs2	1	1	1	1	1	1	1	1	0	0	1	1	1	0	1	1	0	1	1	0
MGI:1891836	Mkks	1	1	1	1	1	1	1	0	0	1	0	0	0	1	0	0	1	0	0	1
MGI:1351343	Grm6	1	1	1	0	0	0	0	0	0	0	0	0	0	0	0	0	0	0	0	0
MGI:2664102	Cngb1b	1	1	0	1	0	0	0	0	1	0	0	0	0	0	0	0	0	0	0	0
MGI:1932134	Rpgrip1	1	1	0	0	0	0	0	0	0	0	0	0	0	0	0	0	0	0	0	0
MGI:109424	Abca4	1	1	0	0	0	0	0	0	0	0	0	0	0	0	0	0	0	0	0	0
MGI:1334209	Gja9	1	1	0	0	0	0	0	0	0	0	0	0	0	0	0	0	0	0	0	0
MGI:98001	Rpe65	1	1	0	0	0	0	0	0	0	0	0	0	0	0	0	0	0	0	0	0
MGI:95778	Gnat1	1	0	1	0	0	0	0	0	0	0	0	0	0	0	0	0	0	0	0	0
MGI:2443337	Fscn2	1	0	0	0	0	0	0	0	0	0	0	0	0	0	0	0	0	0	0	0
MGI:2448607	Nyx	1	0	0	0	0	0	0	0	0	0	0	0	0	0	0	0	0	0	0	0
MGI:102770	Guca1a	1	0	0	0	0	0	0	0	0	0	0	0	0	0	0	0	0	0	0	0
MGI:98090	Pdc	1	0	0	0	0	0	0	0	0	0	0	0	0	0	0	0	0	0	0	0
MGI:2685028	Rdh8	1	0	0	0	0	0	0	0	0	0	0	0	0	0	0	0	0	0	0	0
MGI:88519	Crybb2	1	0	0	0	0	0	0	0	0	0	0	0	0	0	0	0	0	0	0	0
MGI:1194489	Guca1b	1	0	0	0	0	0	0	0	0	0	0	0	0	0	0	0	0	0	0	0
MGI:2157782	Pcdh21	1	0	0	0	0	0	0	0	0	0	0	0	0	0	0	0	0	0	0	0
