# Supplementary material for: Integrative approaches to the prediction of protein functions based on the feature selection
Source: BMC Bioinformatics. 2009 Dec 31;10:455. doi: 10.1186/1471-2105-10-455 (PMC2813249; doi:10.1186/1471-2105-10-455)
Supplement: Additional file 6 — Underlying data of Table 3 and Additional File 5. The table with the underlying data of Table 3 (Additional File 5). [file 1471-2105-10-455-S6.ZIP › Additional File 5 _ Data underlying Table 3 (Additional File 4)/mgiData/0008016mgiData.txt]

MGI_ID	gene	MP:0005385-cardiovascular system phenotype	MP:0005373-lethality-postnatal	MP:0005386-behavior/neurological phenotype	MP:0005374-lethality-embryonic/perinatal	MP:0005378-growth/size phenotype	MP:0005376-homeostasis/metabolism phenotype	MP:0005379-endocrine/exocrine gland phenotype	MP:0002873-normal phenotype.1	MP:0005389-reproductive system phenotype	MP:0003631-nervous system phenotype	MP:0005369-muscle phenotype	MP:0005372-life span-post-weaning/aging	MP:0005393-skin/coat/nails phenotype	MP:0005388-respiratory system phenotype	MP:0005391-vision/eye phenotype	MP:0005381-digestive/alimentary phenotype	MP:0005387-immune system phenotype	MP:0005397-hematopoietic system phenotype	MP:0005375-adipose tissue phenotype	MP:0002006-tumorigenesis	MP:0005377-hearing/ear phenotype
MGI:98742	Thra	1	1	1	1	1	1	1	0	1	1	0	0	0	0	0	1	0	0	1	0	0
MGI:98735	Th	1	1	1	1	1	0	0	0	0	0	0	0	0	0	0	0	0	0	0	0	0
MGI:107595	Sp4	1	1	1	0	1	1	1	0	1	1	0	1	0	1	0	0	1	1	0	0	0
MGI:96070	Hbegf	1	1	0	1	1	0	0	1	0	0	1	1	1	0	0	0	0	0	0	0	0
MGI:95713	Gja1	1	1	0	1	0	1	1	1	1	0	1	1	1	1	0	0	0	0	0	0	0
MGI:104774	Adra1b	1	0	1	0	0	0	0	0	0	0	0	0	0	0	0	0	0	0	0	0	0
MGI:87940	Adrbk1	1	0	0	1	0	0	0	0	0	0	0	0	0	0	0	0	0	0	0	0	0
MGI:97595	Prkca	1	0	0	0	0	0	0	1	0	0	1	0	1	0	0	0	0	0	0	1	0
MGI:104773	Adra1a	1	0	0	0	0	0	0	0	0	0	0	0	0	0	0	0	0	0	0	0	0
MGI:106673	Adra1d	1	0	0	0	0	0	0	0	0	0	0	0	0	0	0	0	0	0	0	0	0
MGI:1341722	Kcnh2	1	0	0	0	0	0	0	0	0	0	0	0	0	0	0	0	0	0	0	0	0
MGI:98743	Thrb	0	1	1	0	1	1	1	0	0	1	0	0	0	0	1	0	0	0	0	0	1
