# Supplementary material for: Integrative approaches to the prediction of protein functions based on the feature selection
Source: BMC Bioinformatics. 2009 Dec 31;10:455. doi: 10.1186/1471-2105-10-455 (PMC2813249; doi:10.1186/1471-2105-10-455)
Supplement: Additional file 6 — Underlying data of Table 3 and Additional File 5. The table with the underlying data of Table 3 (Additional File 5). [file 1471-2105-10-455-S6.ZIP › Additional File 5 _ Data underlying Table 3 (Additional File 4)/mgiData/0008037mgiData.txt]

MGI_ID	gene	MP:0003631-nervous system phenotype	MP:0005386-behavior/neurological phenotype	MP:0002873-normal phenotype.1	MP:0005373-lethality-postnatal	MP:0005378-growth/size phenotype	MP:0005389-reproductive system phenotype	MP:0005391-vision/eye phenotype	MP:0005374-lethality-embryonic/perinatal	MP:0005369-muscle phenotype	MP:0005388-respiratory system phenotype	MP:0005372-life span-post-weaning/aging	MP:0005382-craniofacial phenotype	MP:0005380-embryogenesis phenotype	MP:0005376-homeostasis/metabolism phenotype	MP:0005381-digestive/alimentary phenotype	MP:0005393-skin/coat/nails phenotype	MP:0005384-cellular phenotype	MP:0005390-skeleton phenotype	MP:0005394-taste/olfaction phenotype
MGI:88145	Bdnf	1	1	1	1	1	1	1	1	1	1	1	1	0	1	1	0	0	0	1
MGI:1347464	Foxg1	1	1	1	1	1	0	1	1	0	1	0	1	1	0	0	0	0	1	0
MGI:109196	Efnb3	1	1	1	0	0	0	0	0	0	0	0	0	0	0	0	0	0	0	0
MGI:88059	App	1	1	0	1	1	1	0	0	1	0	1	0	0	0	0	1	1	0	0
