# Supplementary material for: Integrative approaches to the prediction of protein functions based on the feature selection
Source: BMC Bioinformatics. 2009 Dec 31;10:455. doi: 10.1186/1471-2105-10-455 (PMC2813249; doi:10.1186/1471-2105-10-455)
Supplement: Additional file 6 — Underlying data of Table 3 and Additional File 5. The table with the underlying data of Table 3 (Additional File 5). [file 1471-2105-10-455-S6.ZIP › Additional File 5 _ Data underlying Table 3 (Additional File 4)/mgiData/0009583mgiData.txt]

MGI_ID	gene	MP:0005391-vision/eye phenotype	MP:0003631-nervous system phenotype	MP:0005386-behavior/neurological phenotype	MP:0005378-growth/size phenotype	MP:0005373-lethality-postnatal	MP:0005374-lethality-embryonic/perinatal	MP:0005370-liver/biliary system phenotype	MP:0005376-homeostasis/metabolism phenotype	MP:0005397-hematopoietic system phenotype	MP:0005393-skin/coat/nails phenotype	MP:0005384-cellular phenotype	MP:0005377-hearing/ear phenotype
MGI:97525	Pde6b	1	1	1	0	0	0	0	0	0	0	1	0
MGI:2664102	Cngb1b	1	1	0	1	1	0	0	0	0	0	0	0
MGI:2148800	Aipl1	1	1	0	0	0	0	0	0	0	0	0	0
MGI:97914	Rho	1	1	0	0	0	0	0	0	0	0	0	0
MGI:95778	Gnat1	1	0	1	0	0	0	0	0	0	0	0	0
MGI:2651573	Tub	1	0	0	1	0	0	0	1	0	0	0	1
MGI:1100867	Accn1	1	0	0	0	0	0	0	0	0	0	0	0
MGI:102770	Guca1a	1	0	0	0	0	0	0	0	0	0	0	0
MGI:98090	Pdc	1	0	0	0	0	0	0	0	0	0	0	0
MGI:1194489	Guca1b	1	0	0	0	0	0	0	0	0	0	0	0
MGI:109571	Tulp1	1	0	0	0	0	0	0	0	0	0	0	0
MGI:95513	Fech	0	0	0	0	0	1	1	0	1	1	0	0
