# Supplementary material for: Integrative approaches to the prediction of protein functions based on the feature selection
Source: BMC Bioinformatics. 2009 Dec 31;10:455. doi: 10.1186/1471-2105-10-455 (PMC2813249; doi:10.1186/1471-2105-10-455)
Supplement: Additional file 6 — Underlying data of Table 3 and Additional File 5. The table with the underlying data of Table 3 (Additional File 5). [file 1471-2105-10-455-S6.ZIP › Additional File 5 _ Data underlying Table 3 (Additional File 4)/mgiData/0030317mgiData.txt]

MGI_ID	gene	MP:0005389-reproductive system phenotype	MP:0005378-growth/size phenotype	MP:0003631-nervous system phenotype	MP:0005373-lethality-postnatal	MP:0005386-behavior/neurological phenotype	MP:0005374-lethality-embryonic/perinatal	MP:0005369-muscle phenotype	MP:0005379-endocrine/exocrine gland phenotype	MP:0005385-cardiovascular system phenotype	MP:0005388-respiratory system phenotype	MP:0005372-life span-post-weaning/aging
MGI:1354388	Spag6	1	1	1	0	0	0	0	0	0	0	1
MGI:1270129	Dnaja1	1	1	0	0	0	0	0	1	0	0	0
MGI:1346335	Tekt2	1	0	0	0	0	0	0	0	0	1	0
MGI:2179947	Catsper1	1	0	0	0	0	0	0	0	0	0	0
MGI:96945	Smcp	1	0	0	0	0	0	0	0	0	0	0
MGI:95653	Gapdhs	1	0	0	0	0	0	0	0	0	0	0
MGI:88105	Atp1a1	0	0	0	1	1	1	1	0	1	0	0
