# Supplementary material for: Integrative approaches to the prediction of protein functions based on the feature selection
Source: BMC Bioinformatics. 2009 Dec 31;10:455. doi: 10.1186/1471-2105-10-455 (PMC2813249; doi:10.1186/1471-2105-10-455)
Supplement: Additional file 6 — Underlying data of Table 3 and Additional File 5. The table with the underlying data of Table 3 (Additional File 5). [file 1471-2105-10-455-S6.ZIP › Additional File 5 _ Data underlying Table 3 (Additional File 4)/mgiData/0030326mgiData.txt]

MGI_ID	gene	MP:0005371-limbs/digits/tail phenotype	MP:0005374-lethality-embryonic/perinatal	MP:0005390-skeleton phenotype	MP:0003631-nervous system phenotype	MP:0005378-growth/size phenotype	MP:0005380-embryogenesis phenotype	MP:0005382-craniofacial phenotype	MP:0005385-cardiovascular system phenotype	MP:0005393-skin/coat/nails phenotype	MP:0005379-endocrine/exocrine gland phenotype	MP:0002873-normal phenotype.1	MP:0005384-cellular phenotype	MP:0005389-reproductive system phenotype	MP:0005373-lethality-postnatal	MP:0005386-behavior/neurological phenotype	MP:0005372-life span-post-weaning/aging	MP:0005369-muscle phenotype	MP:0005376-homeostasis/metabolism phenotype	MP:0005388-respiratory system phenotype	MP:0005367-renal/urinary system phenotype	MP:0005381-digestive/alimentary phenotype	MP:0005377-hearing/ear phenotype	MP:0005391-vision/eye phenotype	MP:0005370-liver/biliary system phenotype	MP:0005387-immune system phenotype	MP:0005397-hematopoietic system phenotype	MP:0002006-tumorigenesis	MP:0001186-pigmentation phenotype	MP:0005395-other phenotype	MP:0005392-touch/vibrissae phenotype	MP:0005375-adipose tissue phenotype
MGI:105373	Ptch1	1	1	1	1	1	1	1	1	1	0	1	1	1	0	0	0	0	0	0	0	0	0	0	0	0	0	1	0	0	0	0
MGI:99604	Fgf8	1	1	1	1	1	1	1	1	0	1	1	0	0	1	0	0	1	0	0	1	0	0	0	0	1	0	0	0	0	0	0
MGI:98310	Ski	1	1	1	1	1	1	1	1	0	0	0	1	0	0	0	0	1	0	0	0	0	0	1	0	0	0	1	0	0	0	0
MGI:107928	Aldh1a2	1	1	1	1	1	1	1	1	0	0	0	0	0	1	0	0	1	0	0	1	0	1	0	0	0	0	0	0	0	0	0
MGI:88276	Ctnnb1	1	1	1	1	1	1	1	0	1	1	1	0	1	0	1	1	0	0	0	0	1	0	0	0	0	0	1	0	1	0	0
MGI:97169	Msx2	1	1	1	1	1	1	1	0	1	1	0	0	1	0	1	1	0	0	0	0	0	1	0	0	0	0	0	0	0	1	0
MGI:97168	Msx1	1	1	1	1	1	1	1	0	1	1	0	0	1	0	1	0	0	1	1	0	0	1	0	0	0	0	0	0	0	0	0
MGI:98715	Ift88	1	1	1	1	1	1	1	0	1	1	0	0	0	1	0	0	0	1	0	1	1	1	0	1	0	0	0	0	0	0	0
MGI:1298218	Lrp6	1	1	1	1	1	1	1	0	1	0	0	0	0	1	0	0	0	0	0	0	0	0	0	0	0	0	0	0	0	0	0
MGI:1202717	Psen1	1	1	1	1	1	1	0	1	1	1	1	1	0	0	1	1	0	0	0	0	1	0	0	0	0	0	0	0	0	0	0
MGI:1278315	Lrp5	1	1	1	1	1	1	0	0	0	0	0	0	0	1	1	0	0	0	0	0	0	0	1	0	0	0	0	1	0	0	0
MGI:98872	Twist1	1	1	1	1	1	0	1	0	1	0	0	0	0	0	1	0	1	1	0	0	0	0	0	1	1	1	0	0	0	0	1
MGI:101927	Dlx6	1	1	1	1	0	0	1	0	0	0	0	0	0	0	0	0	0	0	0	0	0	0	0	0	0	0	0	0	0	0	0
MGI:2443471	Sp8	1	1	1	1	0	0	1	0	0	0	0	0	0	0	0	0	0	0	0	0	0	0	0	0	0	0	0	0	0	0	0
MGI:95389	En1	1	1	1	1	0	0	0	1	1	0	1	1	1	0	1	1	0	0	0	0	0	0	0	0	0	0	0	0	1	0	0
MGI:98958	Wnt5a	1	1	1	0	1	1	1	0	0	0	0	0	1	0	0	0	1	0	1	0	1	1	0	0	0	0	0	0	0	0	0
MGI:2177178	Dicer1	1	1	1	0	1	1	0	1	0	0	0	1	0	0	0	0	0	0	0	0	0	0	0	1	1	1	0	0	0	0	0
MGI:2176159	Cyp26b1	1	1	1	0	0	1	1	0	0	0	0	1	0	0	0	0	0	0	1	0	0	0	1	0	0	0	0	0	0	0	0
MGI:95518	Fgf4	1	1	1	0	0	1	0	0	0	0	1	0	0	0	0	0	0	0	0	0	0	0	0	0	0	0	0	0	0	0	0
MGI:1344337	Grem1	1	1	1	0	0	0	0	0	0	0	0	1	0	1	0	0	0	1	1	1	0	0	0	0	0	0	0	0	0	0	0
MGI:1100846	Pparbp	1	1	0	1	1	1	1	1	0	1	0	1	0	0	0	0	1	1	1	0	0	0	1	1	0	1	0	1	0	0	0
MGI:99833	Rab23	1	1	0	1	0	0	0	0	0	0	0	0	0	0	0	0	0	0	0	0	0	0	0	0	0	0	0	0	0	0	0
MGI:102556	Tbx4	1	1	0	0	0	1	0	1	0	0	0	0	0	0	0	0	0	1	0	0	0	0	0	0	0	0	0	0	0	0	0
MGI:1861746	Lmbr1	1	0	1	0	1	0	0	0	0	0	1	0	0	1	0	0	0	0	0	0	0	0	0	0	0	0	0	0	0	0	0
MGI:95688	Gdf5	1	0	1	0	0	0	0	0	0	0	0	0	0	0	0	1	0	0	0	0	0	0	0	0	0	0	0	0	0	0	0
MGI:88491	Crabp2	1	0	1	0	0	0	0	0	0	0	0	0	0	0	0	0	0	0	0	0	0	0	0	0	0	0	0	0	0	0	0
MGI:87873	Acd	1	0	0	0	0	0	0	0	1	1	0	0	1	0	0	1	0	0	0	1	0	1	0	0	0	0	0	1	0	1	0
MGI:95490	Fbn2	1	0	0	0	0	0	0	0	0	0	0	0	0	0	0	0	0	0	0	0	0	0	0	0	0	0	0	0	0	0	0
MGI:97364	Notch2	0	1	0	0	1	1	0	1	1	1	1	0	0	1	0	1	1	1	0	1	0	0	1	1	1	1	0	0	0	0	0
MGI:95716	Gja5	0	1	0	0	0	0	0	1	0	1	0	0	1	0	0	0	0	0	1	0	1	0	0	0	0	0	0	0	0	0	0
MGI:102541	Tbx5	0	1	0	0	0	0	0	1	0	0	0	0	0	0	0	0	0	0	0	0	0	0	0	0	0	0	0	0	0	0	0
MGI:109284	Psen2	0	0	0	1	1	0	0	0	1	1	1	1	0	0	1	1	0	0	1	0	1	0	0	0	0	0	0	0	0	0	0
