# Supplementary material for: Integrative approaches to the prediction of protein functions based on the feature selection
Source: BMC Bioinformatics. 2009 Dec 31;10:455. doi: 10.1186/1471-2105-10-455 (PMC2813249; doi:10.1186/1471-2105-10-455)
Supplement: Additional file 7 — Underlying data of Figure 2. The table with the underlying data of Figure 2. [file 1471-2105-10-455-S7.ZIP › Additional File 8 _ 0006812Data/0006812ppiData(diffusion point1).txt]

	MGI:88256	MGI:98821	MGI:98246	MGI:1339957	MGI:88296	MGI:1913394	MGI:95816	MGI:108111	MGI:95809	MGI:97603	MGI:102462	MGI:1333855	MGI:95808	MGI:1341265	MGI:96666	MGI:99400	MGI:1100867	MGI:1335072	MGI:1315204	MGI:2442367	MGI:1890510	MGI:103013	MGI:99418	MGI:1099818	MGI:894326	MGI:96624	MGI:1341722	MGI:99659	MGI:1927555	MGI:88116	MGI:88255	MGI:109618	MGI:88436	MGI:1917056	MGI:1345279	MGI:104696	MGI:95818	MGI:105075	MGI:96671	MGI:107678	MGI:1929258	MGI:1194915	MGI:107956	MGI:104695	MGI:1316660	MGI:95819	MGI:109482	MGI:1928842	MGI:103301
MGI:88256	0.2453	0	0	0	0	0	0	0	0	0	0	0	0	0	0	0	0	0	0	0	0	0	0	0	0	0	0	0.001351	0	0	0	0	0	0	0	0	0	0	0	0	0	0	0	0	0	0	0	0	0
MGI:98821	0	0.3219	0	0	0	0	0	0	0	0	0	0	0.001023	0	0	0	0	0	0	0	0	0	0	0	0	0	0	0	0	0	0	0	0	0	0	0	0	0	0	0	0	0	0	0	0	0	0	0	0
MGI:98246	0	0	0.8255	0	0	0	0	0	0	0	0	0	0	0	0	0	0	0	0	0	0	0	0	0	0	0	0	0	0	0	0	0	0	0	0	0	0	0	0	0	0	0	0	0	0	0	0	0	0
MGI:1339957	0	0	0	0.9067	0	0	0	0	0	0	0	0	0	0	0	0	0	0	0	0	0	0	0	0	0	0	0	0	0	0	0	0	0	0	0	0	0	0	0	0	0	0	0	0	0	0	0	0	0
MGI:88296	0	0	0	0	0.7483	0	0	0	0	0	0	0	0	0	0	0	0	0	0	0	0	0	0	0	0	0	0	0	0	0	0	0	0	0	0	0	0	0	0	0	0	0	0	0	0	0	0	0	0
MGI:1913394	0	0	0	0	0	0.4215	0	0	0	0	0	0	0	0	0	0	0	0	0	0	0.04162	0	0	0	0.009286	0	0	0	0	0.03769	0	0.04445	0	0	0	0	0	0	0	0	0	0	0	0	0	0.001504	0	0	0
MGI:95816	0	0	0	0	0	0	0.8234	0	0	0	0	0	0	0	0	0	0	0	0	0	0	0	0	0	0	0	0	0	0	0	0	0	0	0	0	0	0.06229	0	0	0	0	0	0	0	0	0	0	0	0
MGI:108111	0	0	0	0	0	0	0	0.8261	0	0	0	0	0	0	0	0	0	0.003633	0	0	0	0	0	0	0	0	0	0	0	0.002686	0	0	0	0	0	0	0	0	0	0	0	0	0	0	0	0	0	0	0
MGI:95809	0	0	0	0	0	0	0	0	0.8261	0	0	0	0	0	0	0	0	0	0	0	0	0	0	0	0	0	0	0	0	0	0	0	0	0	0	0	0	0	0	0	0	0	0	0	0	0	0	0	0
MGI:97603	0	0	0	0	0	0	0	0	0	0.3121	0	0	0	0	0	0	0	0	0	0	0	0	0	0.04957	0	0	0	0	0	0	0	0	0	0	0	0	0	0	0	0	0	0	0	0	0	0	0	0	0
MGI:102462	0	0	0	0	0	0	0	0	0	0	0.5594	0	0	0	0	0	0	0	0	0	0	0	0	0	0	0	0	0	0.003077	0	0	0	0	0	0	0	0	0.002917	0	0	0	0	0	0	0	0	0	0	0
MGI:1333855	0	0	0	0	0	0	0	0	0	0	0	0.8267	0	0	0	0.08226	0	0	0	0	0	0	0	0	0	0	0	0	0	0	0	0	0	0	0	0	0	0	0	0	0	0	0	0	0	0	0	0	0
MGI:95808	0	0.001023	0	0	0	0	0	0	0	0	0	0	0.3203	0	0	0	0	0	0	0	0	0	0	0	0	0	0	0.001503	0	0	0	0	0	0	0	0	0.004375	0	0	0	0	0	0	0	0.05265	0	0	0	0
MGI:1341265	0	0	0	0	0	0	0	0	0	0	0	0	0	0.458	0	0	0	0	0	0	0	0	0	0	0	0	0	0	0	0	0	0	0	0	0	0	0	0	0	0	0	0	0	0	0	0	0	0	0
MGI:96666	0	0	0	0	0	0	0	0	0	0	0	0	0	0	0.7488	0	0	0	0	0	0	0	0	0	0	0	0	0	0	0	0	0	0	0	0	0.001631	0	0	0	0	0	0	0	0.001689	0	0	0	0	0
MGI:99400	0	0	0	0	0	0	0	0	0	0	0	0.08226	0	0	0	0.8265	0	0	0	0	0	0	0	0	0	0	0	0	0	0	0	0	0	0	0	0	0	0	0	0	0	0	0	0	0	0	0	0	0
MGI:1100867	0	0	0	0	0	0	0	0	0	0	0	0	0	0	0	0	0.9094	0	0	0	0	0	0	0	0	0	0	0	0	0	0	0	0	0	0	0	0	0	0	0	0	0.09063	0	0	0	0	0	0	0
MGI:1335072	0	0	0	0	0	0	0	0.003633	0	0	0	0	0	0	0	0	0	0.9086	0	0	0	0	0	0	0	0	0	0	0	0	0	0	0	0	0	0	0	0	0	0	0	0	0	0	0	0	0	0	0
MGI:1315204	0	0	0	0	0	0	0	0	0	0	0	0	0	0	0	0	0	0	0.9074	0	0	0	0	0	0	0	0	0	0	0	0	0	0	0	0	0	0.002037	0	0	0	0	0	0	0	0	0	0	0	0
MGI:2442367	0	0	0	0	0	0	0	0	0	0	0	0	0	0	0	0	0	0	0	0.907	0	0	0	0	0	0	0	0	0	0	0	0	0	0	0	0	0	0	0	0	0	0	0	0	0	0	0	0	0
MGI:1890510	0	0	0	0	0	0.04162	0	0	0	0	0	0	0	0	0	0	0	0	0	0	0.318	0	0	0	0.007207	0	0	0	0	0.01138	0	0.03481	0	0	0	0	0	0	0	0	0	0	0	0	0	0	0	0	0
MGI:103013	0	0	0	0	0	0	0	0	0	0	0	0	0	0	0	0	0	0	0	0	0	0.8252	0	0	0	0	0	0.001899	0	0	0	0	0	0	0	0	0	0	0	0	0	0	0	0	0	0	0	0	0
MGI:99418	0	0	0	0	0	0	0	0	0	0	0	0	0	0	0	0	0	0	0	0	0	0	0.9089	0	0	0	0	0	0	0	0	0	0	0	0	0	0	0	0	0	0	0	0	0	0	0	0	0	0
MGI:1099818	0	0	0	0	0	0	0	0	0	0.04957	0	0	0	0	0	0	0	0	0	0	0	0	0	0.7496	0	0	0	0	0	0	0	0	0	0	0	0	0	0	0	0	0	0	0	0	0	0	0	0	0
MGI:894326	0	0	0	0	0	0.009286	0	0	0	0	0	0	0	0	0	0	0	0	0	0	0.007207	0	0	0	0.003925	0	0	0	0	0.006053	0	0.00737	0	0	0	0	0	0	0	0	0	0	0	0	0	0	0	0	0
MGI:96624	0	0	0	0	0	0	0	0	0	0	0	0	0	0	0	0	0	0	0	0	0	0	0	0	0	0.7525	0	0	0	0	0	0	0	0	0	0	0	0	0	0	0	0	0	0	0	0	0	0	0
MGI:1341722	0	0	0	0	0	0	0	0	0	0	0	0	0	0	0	0	0	0	0	0	0	0	0	0	0	0	0.5641	0	0	0	0	0	0	0	0	0	0	0	0	0	0	0	0	0	0	0	0	0	0
MGI:99659	0.001351	0	0	0	0	0	0	0	0	0	0	0	0.001503	0	0	0	0	0	0	0	0	0.001899	0	0	0	0	0	0.1434	0	0	0.001595	0	0	0	0	0	0	0	0	0	0	0	0	0	0	0	0	0	0
MGI:1927555	0	0	0	0	0	0	0	0	0	0	0.003077	0	0	0	0	0	0	0	0	0	0	0	0	0	0	0	0	0	0.8263	0	0	0	0	0	0	0	0	0	0	0	0	0	0	0	0	0	0	0	0
MGI:88116	0	0	0	0	0	0.03769	0	0.002686	0	0	0	0	0	0	0	0	0	0	0	0	0.01138	0	0	0	0.006053	0	0	0	0	0.2652	0	0.03137	0	0	0	0	0	0	0	0	0	0	0	0	0	0	0	0	0
MGI:88255	0	0	0	0	0	0	0	0	0	0	0	0	0	0	0	0	0	0	0	0	0	0	0	0	0	0	0	0.001595	0	0	0.6798	0	0	0	0	0	0	0.001145	0	0	0	0	0	0	0	0	0	0	0
MGI:109618	0	0	0	0	0	0.04445	0	0	0	0	0	0	0	0	0	0	0	0	0	0	0.03481	0	0	0	0.00737	0	0	0	0	0.03137	0	0.2903	0	0	0	0	0	0	0	0	0	0	0	0	0	0	0	0	0
MGI:88436	0	0	0	0	0	0	0	0	0	0	0	0	0	0	0	0	0	0	0	0	0	0	0	0	0	0	0	0	0	0	0	0	0.9094	0	0	0	0	0	0	0	0	0	0	0	0	0	0	0	0
MGI:1917056	0	0	0	0	0	0	0	0	0	0	0	0	0	0	0	0	0	0	0	0	0	0	0	0	0	0	0	0	0	0	0	0	0	0.9086	0	0	0	0	0	0	0	0	0	0	0	0	0	0	0
MGI:1345279	0	0	0	0	0	0	0	0	0	0	0	0	0	0	0	0	0	0	0	0	0	0	0	0	0	0	0	0	0	0	0	0	0	0	0.9081	0	0	0	0	0	0	0	0	0	0	0	0	0	0
MGI:104696	0	0	0	0	0	0	0	0	0	0	0	0	0	0	0.001631	0	0	0	0	0	0	0	0	0	0	0	0	0	0	0	0	0	0	0	0	0.5115	0	0	0	0	0	0	0	0.06271	0	0	0	0	0
MGI:95818	0	0	0	0	0	0	0.06229	0	0	0	0	0	0.004375	0	0	0	0	0	0.002037	0	0	0	0	0	0	0	0	0	0	0	0	0	0	0	0	0	0.4668	0	0	0	0	0	0	0	0.001198	0	0	0	0
MGI:105075	0	0	0	0	0	0	0	0	0	0	0.002917	0	0	0	0	0	0	0	0	0	0	0	0	0	0	0	0	0	0	0	0.001145	0	0	0	0	0	0	0.5588	0	0	0	0	0	0	0	0	0	0	0
MGI:96671	0	0	0	0	0	0	0	0	0	0	0	0	0	0	0	0	0	0	0	0	0	0	0	0	0	0	0	0	0	0	0	0	0	0	0	0	0	0	0.8253	0	0	0	0	0	0	0	0	0	0
MGI:107678	0	0	0	0	0	0	0	0	0	0	0	0	0	0	0	0	0	0	0	0	0	0	0	0	0	0	0	0	0	0	0	0	0	0	0	0	0	0	0	0.9068	0	0	0	0	0	0	0	0	0
MGI:1929258	0	0	0	0	0	0	0	0	0	0	0	0	0	0	0	0	0	0	0	0	0	0	0	0	0	0	0	0	0	0	0	0	0	0	0	0	0	0	0	0	0.6164	0	0	0	0	0	0	0	0
MGI:1194915	0	0	0	0	0	0	0	0	0	0	0	0	0	0	0	0	0.09063	0	0	0	0	0	0	0	0	0	0	0	0	0	0	0	0	0	0	0	0	0	0	0	0	0.9094	0	0	0	0	0	0	0
MGI:107956	0	0	0	0	0	0	0	0	0	0	0	0	0	0	0	0	0	0	0	0	0	0	0	0	0	0	0	0	0	0	0	0	0	0	0	0	0	0	0	0	0	0	0.8262	0	0	0	0	0	0
MGI:104695	0	0	0	0	0	0	0	0	0	0	0	0	0	0	0.001689	0	0	0	0	0	0	0	0	0	0	0	0	0	0	0	0	0	0	0	0	0.06271	0	0	0	0	0	0	0	0.6171	0	0	0	0	0
MGI:1316660	0	0	0	0	0	0	0	0	0	0	0	0	0.05265	0	0	0	0	0	0	0	0	0	0	0	0	0	0	0	0	0	0	0	0	0	0	0	0.001198	0	0	0	0	0	0	0	0.823	0	0	0	0
MGI:95819	0	0	0	0	0	0.001504	0	0	0	0	0	0	0	0	0	0	0	0	0	0	0	0	0	0	0	0	0	0	0	0	0	0	0	0	0	0	0	0	0	0	0	0	0	0	0	0.8238	0	0	0
MGI:109482	0	0	0	0	0	0	0	0	0	0	0	0	0	0	0	0	0	0	0	0	0	0	0	0	0	0	0	0	0	0	0	0	0	0	0	0	0	0	0	0	0	0	0	0	0	0	0.826	0	0.07827
MGI:1928842	0	0	0	0	0	0	0	0	0	0	0	0	0	0	0	0	0	0	0	0	0	0	0	0	0	0	0	0	0	0	0	0	0	0	0	0	0	0	0	0	0	0	0	0	0	0	0	0.9094	0
MGI:103301	0	0	0	0	0	0	0	0	0	0	0	0	0	0	0	0	0	0	0	0	0	0	0	0	0	0	0	0	0	0	0	0	0	0	0	0	0	0	0	0	0	0	0	0	0	0	0.07827	0	0.7473
MGI:88024	0	0	0	0	0	0	0	0	0	0	0	0	0	0	0	0	0	0	0	0	0	0	0	0	0	0	0	0	0	0	0	0	0	0	0	0	0	0.001589	0	0	0	0	0	0	0	0	0	0	0
MGI:97596	0	0	0	0	0.002552	0	0	0	0	0	0	0	0	0	0	0	0	0	0	0	0	0	0	0	0	0	0	0	0	0	0	0	0	0	0	0	0	0.001239	0	0	0	0	0	0	0	0	0	0	0
MGI:1345281	0	0	0	0	0	0	0	0	0	0	0	0	0	0	0	0	0	0	0	0	0	0	0	0	0	0	0	0	0	0	0	0	0	0	0	0	0	0	0	0	0	0	0	0	0	0	0	0	0
MGI:88257	0.04967	0	0	0	0	0	0	0	0	0	0	0	0	0	0	0	0	0	0	0	0	0	0	0	0	0	0	0	0	0	0	0	0	0	0	0	0	0	0	0	0	0	0	0	0	0	0	0	0
MGI:99923	0	0	0	0	0	0	0	0	0	0	0	0	0	0	0	0	0	0	0	0	0	0	0	0	0	0	0	0	0	0	0	0	0	0	0	0	0	0	0	0	0	0	0	0	0	0	0	0.09063	0
MGI:88105	0	0	0	0	0	0	0	0	0	0	0	0	0	0	0	0	0	0	0	0	0	0	0	0	0	0	0	0	0	0	0	0	0	0	0	0	0	0	0	0	0	0	0	0	0	0	0	0	0
MGI:96659	0	0	0	0	0	0	0	0	0	0	0	0	0	0	0	0	0	0	0	0	0	0	0	0	0	0	0	0	0	0	0	0	0	0	0	0	0	0	0	0	0	0	0	0	0.001057	0	0	0	0
MGI:1913293	0	0	0	0	0	0.004419	0	0	0	0	0	0	0	0	0	0	0	0	0	0	0.04171	0	0	0	0.001482	0	0	0	0	0.038	0	0.003929	0	0	0	0	0	0	0	0	0	0	0	0	0	0	0	0	0
MGI:107164	0	0	0	0	0	0	0	0	0	0	0	0	0	0	0	0	0	0	0	0	0	0	0	0	0	0	0	0.001074	0	0	0	0	0	0	0	0	0	0	0	0	0	0	0	0	0	0	0	0	0
MGI:2443472	0	0	0	0	0	0	0	0	0	0	0	0	0	0	0	0	0	0	0	0	0	0	0	0	0	0	0	0	0	0	0	0	0	0	0	0	0	0	0	0	0	0	0	0	0	0	0	0	0
MGI:1919439	0	0	0	0	0	0	0	0	0	0	0	0	0	0	0	0	0	0	0	0	0	0	0	0	0	0	0	0	0	0	0	0	0	0	0	0	0	0	0	0	0	0	0	0	0	0	0	0	0
MGI:95815	0	0	0	0	0.001614	0	0.002691	0	0	0	0	0	0.03734	0	0	0	0	0	0	0	0	0	0	0	0	0	0	0	0	0	0	0	0	0	0	0	0.043	0	0	0	0	0	0	0	0.00346	0	0	0	0
MGI:88294	0	0	0	0	0	0	0	0	0	0	0	0	0	0	0	0	0	0	0	0	0	0	0	0	0	0	0	0.03772	0	0	0	0	0	0	0	0	0	0	0	0	0	0	0	0	0	0	0	0	0
MGI:105064	0	0	0	0	0	0	0	0	0	0	0.002965	0	0	0	0	0	0	0	0	0	0	0	0	0	0	0	0	0	0	0	0	0	0	0	0	0	0	0.002968	0	0	0	0	0	0	0	0	0	0	0
MGI:97249	0	0	0	0	0	0	0	0	0	0	0	0	0	0	0	0	0	0	0	0	0	0	0	0	0	0	0	0	0	0	0	0	0	0	0	0	0	0	0	0	0	0	0	0	0	0	0	0	0
MGI:95817	0	0	0	0	0	0	0	0	0	0	0	0	0.002555	0	0	0	0	0	0	0	0	0	0	0	0	0	0	0	0	0	0	0	0	0	0	0	0.002789	0	0	0	0	0	0	0	0	0	0	0	0
MGI:1914766	0	0	0	0	0	0	0	0	0	0	0	0	0	0	0	0	0	0	0	0	0	0	0	0	0	0	0	0	0	0	0	0	0	0	0	0	0	0	0	0	0	0	0	0	0	0	0	0	0
MGI:102469	0	0	0	0	0	0	0	0	0	0	0	0	0	0	0	0	0	0	0	0	0	0	0	0	0	0	0	0	0	0	0	0	0	0	0	0	0	0	0	0	0	0	0	0	0	0	0	0	0
MGI:1347353	0	0	0	0	0	0	0	0	0	0	0	0	0	0	0	0	0	0	0	0	0	0	0	0	0	0	0	0	0	0	0	0	0	0	0	0	0	0	0	0	0	0	0	0	0	0	0	0	0
MGI:101782	0	0	0	0	0	0	0	0	0	0	0	0	0	0	0.001629	0	0	0	0	0	0	0	0	0	0	0	0	0	0	0	0	0	0	0	0	0.05973	0	0	0	0	0	0	0	0.01021	0	0	0	0	0
MGI:104961	0	0	0	0	0	0	0	0	0	0	0	0	0	0	0	0	0	0	0	0	0	0	0	0	0	0	0	0	0	0	0	0	0	0	0	0	0	0	0	0	0	0	0	0	0	0	0	0	0
MGI:106341	0	0	0	0	0	0.003688	0	0	0	0	0	0	0	0	0	0	0	0	0	0	0.03076	0	0	0	0.001877	0	0	0	0	0.02773	0	0.003311	0	0	0	0	0	0	0	0	0	0	0	0	0	0	0	0	0
MGI:2445299	0	0	0	0	0	0	0	0	0	0	0	0	0	0	0	0	0	0	0	0	0	0	0	0	0	0	0	0	0	0	0	0	0	0	0	0	0	0	0	0	0	0	0	0	0	0	0	0	0
MGI:2137677	0	0	0	0	0	0	0	0	0	0	0	0	0	0	0	0	0	0	0	0	0	0	0	0	0	0	0	0	0	0	0	0	0	0	0	0	0	0	0	0	0	0	0	0	0	0	0	0	0
MGI:88259	0.002052	0	0	0	0	0	0	0	0	0	0	0	0	0	0	0	0	0	0	0	0	0	0	0	0	0	0	0	0	0	0	0	0	0	0	0	0	0	0	0	0	0	0	0	0	0	0	0	0
MGI:2442035	0	0	0	0	0	0	0	0	0	0	0	0	0	0	0	0	0	0	0	0	0	0	0	0	0	0	0	0	0	0	0	0	0	0	0	0	0	0	0	0	0	0	0	0	0	0	0	0	0
MGI:1916509	0	0	0	0	0	0	0	0	0	0	0	0	0	0	0	0	0	0	0	0	0	0	0	0	0	0	0	0	0	0	0	0	0	0	0	0	0	0	0	0	0	0	0	0	0	0	0	0	0
MGI:1927259	0	0	0	0	0	0	0	0	0	0	0	0	0	0	0	0	0	0	0	0	0	0	0	0	0	0	0	0	0	0	0	0	0	0	0	0	0	0	0	0	0	0	0	0	0	0	0	0	0
MGI:103076	0	0	0	0	0	0	0	0	0	0	0	0	0	0	0	0	0	0	0	0	0	0	0	0	0	0	0	0	0	0	0	0	0	0	0	0	0	0	0	0	0	0	0	0	0	0	0	0	0
MGI:2153480	0	0	0	0	0	0	0	0	0	0	0	0	0	0	0	0	0	0	0	0	0	0	0	0	0	0	0	0	0	0	0	0	0	0	0	0	0	0	0	0	0	0	0	0	0	0	0	0	0
[truncated: 30 more columns]
