# Supplementary material for: Integrative approaches to the prediction of protein functions based on the feature selection
Source: BMC Bioinformatics. 2009 Dec 31;10:455. doi: 10.1186/1471-2105-10-455 (PMC2813249; doi:10.1186/1471-2105-10-455)
Supplement: Additional file 7 — Underlying data of Figure 2. The table with the underlying data of Figure 2. [file 1471-2105-10-455-S7.ZIP › Additional File 8 _ 0006812Data/0006812zhangData.txt]

	Adrenal	Aorta	Bladder	Bone.Marrow	Brain	Brown.fat	Calvaria	Cerebellum	Colon	Cortex	Digit	E10.5.Head	E14.5.Head	ES	Embryo	Embryo.12.5	Embryo.9.5	Epididymus	Eye	Femur	Heart	Hindbrain	Kidney	Knee	Large.intestine	Liver	Lung	Lymph.node	Mammary.gland	Mandible	Midbrain	Olfactory.bulb	Ovary	Pancreas	Placenta.12.5	Placenta.9.5	Prostate	Salivary	Skeletal.Muscle	Skin	Small.intestine	Snout	Spinal.cord	Spleen	Stomach	Striatum	Teeth	Testis	Thymus
MGI:894326	0.076542	0	0	0	0	0	0	0.695296	0.115116	0.758982	0.090503	0	0	0	0	0	0	0	0.11468	0.066241	0.12131	0.0415	0.158468	0	0.105857	0.26524	0.048926	0	1.027803	0	0	0	0	0	0.639268	0.633605	0.061605	0.802498	0.303516	0	0.46313	0	0	0	0.362025	0.316291	0.15623	0	0
MGI:97596	0.292569	0	1.677898	0.770938	2.75379	0	0.899213	3.264941	0	4.274635	0	0	0	0	0	0	0	0.504417	2.009922	2.439102	0	2.371609	0	2.518249	0	0	1.020929	2.037674	0	1.001217	3.138182	1.921016	0.595692	0.106252	0	0	0	0	0.02197	0	0	0	1.808225	1.34693	0	3.424076	0	0	2.872923
MGI:1929259	0.143457	0.497885	0	0.803402	1.018572	0.946114	0	0	0.272376	1.01037	0.319382	0	0.003321	0	0	0	0	0	0	0	0	0	0.417924	0	0.004998	2.858296	0	0.420534	0.034888	0	0	1.146731	0.029894	0	0.235693	0.949343	0.293745	0	0	0	1.585322	0	0.161822	0.394192	0.797426	0.020201	0	0.492965	0
MGI:99400	0.0531695	0.5577115	0	0.31015	0.2282945	1.110328	0.410583	0	0.0705545	0.0760955	0.1016665	0.3795345	0.233977	0	0	0.224738	0.89118	0.662395	2.4358905	0	0.179816	0.477058	0.487537	0	0.478846	0.402169	0	0.699113	0.287579	0.219809	0.0809685	0.8083135	0.027833	0.439795	0	0	0	0	0.465171	0.5821005	0	0.831964	0.0502755	0.1685145	0	0.0521385	1.2386495	0	0.002511
MGI:1316660	0	0	0.340683	0.149087	1.904446	0	0	2.063034	0	1.881303	0	0.235421	0.117431	0	0	0	0	0	0.831544	0.758692	0.479333	2.241368	0.002716	0.217599	0	0.51833	0.621305	0	0	0	1.181463	0.434677	0.706779	0	0	0	0	0.782795	0.357892	0	0	0	1.46025	0	0	1.521974	0	0.715509	0.357955
MGI:2149330	0	0	0.499861	0	0.264534	0.195298	0	0.462422	3.025866	0.747271	0	0.496338	0.195786	0	0	0	0	0	0.525856	0	0.620828	0.303086	0	0.257146	2.619222	0.902848	0.234992	0.168907	0	0	0.55058	0	0	0	0	0.243299	0	1.727359	0.654553	0.807018	0.999039	0	0	0	0.829557	0	0	0.479087	0
MGI:1924025	0.7609025	0.464437	0	0	0	0.2308975	0	0	0.437905	0	0.1840835	0.035562	0.7269635	0.2032965	0.1489605	0.3379505	0.061885	0.197889	0.0506715	0.0193015	0.1368595	0.642225	0.308005	0.563993	0.3744675	0.049038	0.146741	0.0918005	0.6849755	0	0	0.07108	0.161565	0	0.453234	0.440253	0.5744265	0.284212	0.303322	0	0.2204145	0.006872	0	0.6470785	0.447874	0	0.1282465	0.3770305	0.0332455
MGI:103013	1.4580885	0.933416	0.480789	0	0.4478395	0.197735	0.38899	0.6257245	0.364584	0.7392325	0.314909	0.1393835	0.518748	0.258094	0.3303715	0.401615	0	0.642222	0.263661	0	1.810837	1.0380635	0	0	0.705056	0	0.62015	1.3566845	0.2025075	0.50972	0.727358	0.7854755	0.2616425	0.1849855	0.1960275	0	0.225533	0	0	0	0	0.3941335	0.399028	0	0.015953	0.9187275	0.982447	0.4302425	0
MGI:2442682	0	0	0	1.890415	1.177032	1.084069	0	0	1.02065	1.180335	0.290659	0.476601	0.732868	0	0	0.48044	1.591097	0.18849	1.043057	0	0.202927	0	1.107592	0	0.12082	0	0.169935	1.07642	0	0.195042	0	1.25597	0	1.41886	0	1.450444	0	0	0	1.380703	0	0	1.24742	0.948587	0.87177	0	0	1.534572	0
MGI:1919277	0.321456	0	0	0	0	1.637475	0	0	3.699329	0	0	0	0	0.75266	0	0	0.119247	0.106795	0.815652	0.328253	0	0.095308	0	0	3.762692	2.110752	2.083816	0	1.112963	0	0.039705	0	1.515093	0	2.544396	2.763753	1.183764	0	0	0	3.901848	0.560309	0	0	1.947765	0	0.077025	1.821045	0
MGI:1333817	1.166498	2.921786	0.215141	0.92846	0	2.517023	0.522493	0	0	0	0.068575	0	0	0	0	0	0	0.627919	0	1.029971	1.399626	0	0	0.298853	0	0	1.369901	0.27713	0.015371	0.593484	0	0	1.12387	0	2.423112	0.665557	0.917634	2.574494	0.210622	0	0	0.475216	0.468725	0	0	0.119671	0	0	0
MGI:1917056	0.369789	0	0	0	0	0	0	0	1.710179	0	0.791371	0	0.213735	0	0	0.205768	0	0.873455	0	0.015591	0	0	0	0.380827	1.683856	1.053369	0.223381	0.488057	1.203324	0	0	0	0	0.301417	0.537171	0.780311	1.716958	0.951838	0	0.438478	1.375345	0.693622	0	0	1.934779	0	0.202011	0	0
MGI:98821	2.077342	0.998887	0.097368	0	0	1.595133	0	0.274675	0	0	0	0	0	0	1.106195	1.215547	0	0.627809	1.818918	0.08346	0	1.38885	0	0	0	2.639666	0	0.212518	3.600285	0	0.769157	0	0.441275	0	2.592721	1.863364	0.223912	0	0.177846	0.366226	0	0	2.205271	0.311784	0	0.389628	1.127242	0	0
MGI:1096392	0	0.573134	0.168592	0	2.022097	0	0	3.337568	0	3.149789	0.369527	0	0	0	0	0	0	0	2.444858	0	0.26666	2.950722	0	0.143636	0.194437	0	0	1.131027	0.706528	0	2.539559	1.036204	0.113247	1.300666	0	0	0.207979	0	0	0.166467	0	1.146504	2.147871	0	0	2.272478	0.168008	0	0
MGI:107956	0	0	0.809397	0.493874	0.905723	0	0	1.107759	0.418318	1.465765	0	0	0	0	0	0	0.82719	0.342294	0.795801	0.165388	0.412242	0.57633	0.675955	0.570802	0	0.282343	0.430358	0	0	0	1.093654	0.96729	0.386624	0	0	0	0	0.875373	0.082446	0.102815	0	0	0.116084	0	0	0.53818	0	0	0.172673
MGI:1916509	0	0	0	0	0	0	0	0.318162	1.063969	0	0.736933	1.567043	1.368856	0.927348	0.449698	0.959216	1.277047	0.066327	0.48931	0.184467	0	0	0	0	0.567618	0	0.5635	0.271567	0	0	0	0.168439	0	0	0.369107	1.127644	0	0	0	0.383042	1.601789	0.51476	0	0.265824	0.398412	0	0	0	0
MGI:2147279	0.025564	0	0	0	0	0	0	0	0	0.587181	1.446001	1.052492	1.318542	0	0.639275	0.937834	0.96571	0.331291	0.294175	0	0	0	0	0	0	0	1.451122	0	0.617011	0	0.278207	0.117355	0.230054	0	0.944488	1.133206	0	0	0	0	0	1.29035	0.072292	0	0	0.003001	1.242812	0.768631	0
MGI:1916297	0	0	0	0	0	0	0	0	3.544505	0	1.98814	0.255409	0	0	0	0	0	0	0.110922	0	0.006863	0.139369	0	0	4.087139	0.596813	1.338395	0.366819	4.594477	0	0	0	0.420624	3.002156	1.329443	0.757129	3.82095	0.916602	0.509483	1.425932	0.980188	1.500262	0	0	1.025388	0	0	0	0
MGI:1194915	0	0	0.645629	0.156147	1.09969	0.1848545	0.4286075	1.050912	0	1.376344	0	0	0.185005	0	0.0104285	0.4843435	0	0	0.529823	0.166708	0.0739175	1.7189565	0.037277	0.2834535	0	0.3861965	0.326314	0.1407665	0.0002955	0.3268635	1.387209	0.7245165	0.439329	0.013416	0	0	0	0.519849	0.1700785	0.022931	0	0.0489635	1.1623095	0	0.0586335	1.2388235	0.535892	0.173611	0.5771345
MGI:2153480	0	0	0.455112	0.715104	1.2464165	0.920916	0.3569385	1.183829	0.2488635	1.0455185	0	0.4626715	0.331331	0.0177275	0	0	0.2274465	0	0.642161	0.668915	0.6535015	0	0.547047	0.5456775	0	0.2179975	0.5036725	0.3271515	0	0	1.0099285	1.259872	0	0	0.5774885	0.565153	0.2142935	0.553184	0.300404	1.1388	0.109061	0	2.199007	0.413878	0.0567785	0	0.0192125	0.578668	0.124917
MGI:96671	0	0	0.505335	0.001971	0	2.663606	0.584094	0.048787	0.023331	0.041333	0.309678	0.4679815	0.0842525	0.7184525	1.0033035	0.0544125	1.313005	0.0034415	0	0	0	0.0332375	0.554953	0	0.155843	0	0	2.804046	0.213099	0.4522815	1.195701	0.772654	0.363909	0.30567	0	1.025857	0.0156725	0.0010225	0	0.087209	0.6567775	0.402634	0	0.260746	1.637827	0.198973	0	0.0168845	0.208825
MGI:103076	0.207853	0	0	0	0	1.353035	0.744827	0	3.362362	0	1.302253	0	0	0	0.297552	0	0	0	0	1.575099	0.15126	0	2.697214	1.578114	3.388486	0	0	0.175087	2.166809	0.852438	0	0.489097	0.280059	1.081427	0	0	0	0.365653	0.370662	2.148313	2.14129	2.445799	0	0	0	0	1.925814	0.026254	0
MGI:3037820	0	0	0	0	0.226615	0.094085	0	0.613161	0.376428	0.165938	0.47683	0.325303	0.655186	0.548917	0	0.285593	0.575073	0	0.390708	0.146592	0.016232	2.094433	0	0	0.06633	0.0631	0.068447	0	0.242088	0	2.161482	0	0	0	0	0.254424	0	0.05169	0	0	0	0	1.179493	1.41366	0	1.576619	0	0	0
MGI:1341722	1.130133	1.632351	0	0	0.882889	0	0	1.362575	1.059716	1.392041	0	1.114151	1.119369	0	0	0.48193	1.270818	1.497657	1.980143	0	2.438945	2.10987	0	0	0.522584	0	1.124045	0	0	0	1.536787	0.965523	1.367003	0	0	0	0.693367	0	0	0	0	0	1.499301	0	0.9105	1.272037	0	0.53664	1.27913
MGI:107678	0	0	0	0	0	0	0	0.721666	3.337125	0.460152	1.619833	0	0	0	0	0	0	1.637796	1.715774	0	0	1.46256	1.910574	0	3.026289	0	0.417729	0.317885	2.083772	0	1.158688	0	0.574423	0	0.320102	0	2.135445	1.896487	0	0.364364	5.868499	1.026649	0	0	0.57058	0	0.096982	0	0
MGI:98250	0	0.251646	1.421475	0	0	2.156751	1.417264	0	0	0	0.686313	0	2.412686	0	0	0	1.365788	0	0.301475	0	0.069442	0	1.532999	0	0.283201	0	0	1.116415	0.433745	2.284478	1.255873	0	0	1.377001	0	0	0.267085	0	2.545102	1.298396	0.901275	2.359292	0	1.651231	0	0.804583	0	0	0
MGI:95809	2.071386	0	0	0.9813	4.192073	0	0.988278	3.61277	0.324532	4.7528	0	0.210043	3.730157	0.530879	1.832548	2.243576	0	0.401051	3.430161	0	0	4.156647	0.31608	0	0.162582	0	0	0	0	0.5618	4.320903	3.659433	0	0.312393	0	0	0	0	0	0	0.338243	0.162676	3.011812	0	0	5.051919	0	0	0
MGI:88436	0	0	1.73383	1.025683	1.637015	0	1.43732	0.85202	2.783105	0.322682	0	0	0	1.673563	1.875237	0	0	0	0	0.481415	0	0	0.593115	0.221705	0	0	0	1.220965	0	1.193501	0.243197	0.941928	0	0	0	0	0	0.292488	0	2.092721	0.04382	0.064794	1.213313	2.745124	0	0.63971	0	0	2.747255
MGI:88024	0.006242	0.0458905	0.724056	1.435616	0.527412	0.73228	0.433678	0.784602	0	0.1740345	0.1364085	0	0	0	0	0.160216	0	0.6071085	0.047507	0.694314	1.1303865	0.905825	0	1.0648985	0.037129	0	0	0	0.093372	0.5278895	0.2849075	0.0017155	0	0.123159	0.0295015	0	0.1050645	0	1.312847	0.5360315	0.0609345	0.5573545	0.771451	0.7519415	0	0.1331485	0	0	0
MGI:1353474	0.554144	0.593897	0	0	0	0	0	0.103174	0.352798	0	0.536865	0	0.055132	0	0	0	0.044639	0.035505	0	0.951126	0.359586	0	0	0.068055	0.671613	0.421796	0.390242	0.404551	0.604682	0	0	0	0	0	0.691471	0.609527	0.552269	0	0.407816	0	0.197054	0.254111	0	0	0	0	0.227803	0	0
MGI:1201406	0	0	1.732719	1.462568	1.695318	1.233613	0	0	2.998846	0.774205	0	0.775058	0.469784	0	0	0.043532	1.133007	0.250505	0.735386	0	0	0.439842	1.373169	0.085991	2.944527	0.484884	0	0.201635	0.17668	0	0	1.545873	0	0	0	1.335766	0	0.516355	0	1.162337	1.49179	0	0	1.104486	1.278181	0	0	1.205057	0
MGI:1855697	0	0.04851	0	0.71229	0.971733	0	0	0	0.11204	0.256548	1.002319	0	0	0	0	0	0.698497	0	0.288213	0	0.159334	0	1.088678	0.64922	0	0.37757	0.036994	0.541881	0	0	0.176598	0.821619	0	0	0	0.162731	0	0.486999	0.418334	0.06962	0.286782	0	0.369235	0	0.646688	0	0.106486	0.659066	0
MGI:96624	0	0	0.683221	0.119828	0	0	0	0	1.721278	0	1.516167	0	0	0.085731	0	0	0	0	0.548532	0	0	0	0	0.221338	1.449281	0	1.080519	0.606188	1.420348	0.0318	0	0	0	0	0.041092	0.320083	0.584434	1.178108	0	2.373441	1.051069	1.368596	0	0.626009	1.126067	0	1.074688	0	0
MGI:88259	0	0.252551	0	0	0.869953	0	0	0.485734	0	1.382607	0.170972	0	0.4033	0	0	0.486003	0.099329	0.885178	0.042924	0	0.294652	1.437328	0	0	0	0	0.158354	0	0	0	0.603247	0.067788	0.263041	0	0.247764	0.057334	0.210188	0	1.980267	0	0	0	0.760514	0	0	1.138203	0	0	0
MGI:1332240	0	0	0	0	0	0	0.631048	0	0	0	0	1.077352	0.600474	0.700721	0.632474	1.280161	0	0	0.452399	0.224678	0	0	1.052881	1.15035	0	0	0	0.253658	0	0.850163	0.315987	1.008971	1.432346	0.215413	0	0	1.174182	2.458106	0	0	0	0.020154	0	0	0.074021	0.184973	0.525848	1.013801	0.048412
MGI:1916025	0.144872	1.162033	0	0	0	0.33345	0	0	0	0.285283	3.38777	0	0	0.187865	0.308722	0	0	2.869506	0	0	0	0	1.840062	0	0	0	2.834646	0	2.298564	0	0	0.180966	0	0	0.396069	0	4.27605	1.461928	0.735348	2.849032	0	3.213941	0.207134	0	1.587753	0.156589	0.763374	0	0
MGI:98246	0	0	0.101397	0.739338	0	0.550488	0	2.808578	0.175271	1.966488	0	1.154902	0.710205	0	0.052492	0.546915	0	0	0.938066	0	0	1.571936	0	0	0	0.318707	0.107367	0	0	0	1.513077	0	0	0.970053	0	0.211942	0	0.139521	0	0	0.822275	0.909333	2.31701	1.021076	0.835276	0.266769	0.788653	0	0
MGI:1929258	0	0	0	0	1.469015	0	0	2.784532	0.088046	2.937457	0	0.42165	0.446577	0	0	0	0	2.05978	1.448273	0.262971	0.515348	1.844502	0	0	0	0.28397	0.256418	0	0	0	1.71817	1.064378	1.165431	0	0	0	0.769875	2.111806	0.212996	0	0	0	1.273747	0	1.456512	2.028904	0	0.359792	0
MGI:1922022	0	0	0.051201	0	0.679241	0	0.182407	0.262601	0	0.389361	0.161545	0	0	0.037961	0.284075	0	0	0	0.107221	0.234455	0	0.301887	0	0	0	0	0.56318	0.060786	1.751722	0.413141	0.120301	0	0	0.901941	0.422729	0.10956	0.145072	0.335475	0	0	0	0	0	0	0	0.548259	0.142714	0	0
MGI:1859937	0.0634205	0	0	0.5656395	0.9369485	0.807499	0	0.511936	2.16759	0.3655145	0.101332	0.002586	0.4052845	0	0	0.250635	0.6405605	0	0.111305	0.3959865	0.5264495	0.0829125	2.9301625	0.2214935	1.4961995	0.2799735	0.112582	0.263003	0	0	1.006	0.6447935	0	0.543584	0	0.933373	0	0.23399	0.134588	0.040366	3.0223885	0	0	0.6175915	0.048763	0	0.317655	0.4323385	0.3634415
MGI:891976	0	0	0.540338	0	0	1.641022	0	0	0.110849	0	0	0	0	0.34809	0.08788	0	0	0	0.157376	0.726208	0	0	0	0.965424	0.791226	0.010482	0.414923	3.261515	0	0	0	0	0.010294	4.029171	1.893997	1.22586	4.455218	4.612665	0.167522	0	1.048288	0	0	0.37934	2.182082	0	0	0	0
MGI:1929813	0	0	0.254296	0.2057845	1.274854	0.8445035	0	1.826358	0.763614	1.1137895	0	0.330952	0.8203905	0.5106405	0.673276	0.2769645	0.229576	0.1292835	1.437734	0.3749115	0.8607505	1.7035895	0.0703195	0	0.416311	0	0	0	0	0	1.068933	1.1691495	0.072387	0.345504	0.0875935	0	0.265718	0	0	0.6211275	0	0	0.644584	0.004635	0.51433	1.180848	0.168096	0.144461	0
MGI:1918643	0	0	0	0	0.202572	0.047796	0	0.471001	0	0.769382	0.376835	0.240637	0.151639	0	0	0.078848	0	0.186798	0.529553	0	0.09636	0.14209	0.163034	0	0	0.339853	0.777723	0	0.383044	0	0.569797	0	0	0	0.483885	0.255288	0	0	0.164348	0.211401	0.439287	0	0	0.138835	0.148518	0.015356	0.110307	0	0
MGI:1913750	0.373922	0	1.566116	0.552527	1.214015	0.347095	0.087669	0.835106	0	1.676956	0	0.480263	0.144718	0	0	0.55343	0	0.172359	0	0	0.22042	0	0	0	0	0.180413	0.259788	0	0	0.616083	0	0	0.427155	0.097127	0.226054	0	0	0	0.189313	0.090137	0	0	0	0.164852	0.057334	0	0.175466	0.3857	0
MGI:108029	0	0	0.6498655	0.0310645	0.3506285	0.4072895	0.4383655	0.062957	0.439186	0.2772995	0.218817	1.037884	0.7897645	0.5093115	0.3800295	0	1.0975145	0.1193665	0.450256	0	0.25931	0	0.677798	0.187486	0	0	0.071654	0.2147215	0.2929615	0.470062	0.2064595	0.2174095	0.6331045	0	0.3028495	0.9475885	0.242424	0.301948	0.2615435	0.4905875	0.1150175	0.1637265	0.3235795	0	0.244797	0	0	0	0.2664475
MGI:101782	0	0.869388	0	0.54665	0	0	0	0	2.55453	0.462314	1.520623	0	0	0	0	0	0	2.704104	0	0	0	0	2.130406	0	2.701744	1.88508	2.340067	0.673926	0.634522	0.087389	0	0	0	0	0.291693	0	1.834715	2.631059	0	0.844837	0.06429	2.288491	0	0	2.477112	0.160464	0	0	1.722599
MGI:96670	0.110261	0.565809	0	0	1.090167	0	0.74788	1.37063	0	1.67604	0	0	0	0.272091	0.331572	0.1257	0.515485	2.196893	0.93745	0	0	2.191921	0	0	0	0	0	0.091361	0	1.128825	1.726114	0	0	0	0.790525	0	0	0	2.091908	0.607571	0	1.203164	1.656391	0	0	1.46531	0	0	0
MGI:1914239	0.058125	0.064462	0	0.474858	0	0	0.052523	0	0.091018	0.313603	0.060443	0.628308	0.702418	0	0	1.200325	0.704936	0.034987	0	0.697047	0.420319	0	0	0.870307	0	0.11045	0.407487	0	0	0	0.067423	0	0	0	0.919824	0.242365	0	0	0.355896	0.008313	0	0.250762	0	0	0	0.052392	0	0	0.070912
MGI:1914515	0	0.014905	0	0	0.764471	0	0	0.735251	0	1.839525	0.9414	1.296354	1.597559	0	0.24551	1.306795	1.521798	0.000517	0.448096	0	0	0.962741	0	0	0	0	0.132805	0	0	0	1.237928	0	0.154718	0	1.374198	1.304548	0.339263	0	0	0	0	1.115003	0	0	0	1.348159	1.001434	0	0
MGI:88105	0.239296	0	0	0	0	0	0	1.34157	2.833942	1.257179	0.573603	0.725777	0	0	0	0	0	0.389841	1.153936	0.430629	1.828023	0	1.993165	0	1.555272	0.187594	0.350735	0	0.349728	0	0	0	0.247127	0	0.033703	0.350468	0.455667	2.094111	0	0.191132	2.716789	0	0	0	0.48124	0	1.468838	0	0
MGI:1345281	0.2992935	0.856216	0.914612	0.1021685	0.1433055	1.0775575	0.578376	0.3623055	0.0232085	0.055179	2.455649	0	0.0207235	0.3087395	0.4742005	0.22608	0.058977	0.6537925	0.4572445	0.1244935	0	0.05764	0.1855395	0.2182245	0.0864145	0.078721	0.0246575	0	0.0101965	0.5171945	0.1654055	0	0.0742085	0.4771105	0	0.3037235	0	0.2790725	0	0.077078	0	2.366383	0.0919405	0.0740435	0	0	0.519564	0.4789605	0
MGI:1913293	0	1.216653	0	0	0.095339	1.009533	0	0	0.4796	0.464498	0.541386	0	0	0	0	0.212203	0.248511	0	0	0.561213	0.951832	0	0.555643	0.228962	1.178249	0.036503	0	0	0.196198	0	0	0	0	0	0.363725	0.633158	0	1.274466	0.640679	0	0.132552	0.842391	0	0	0.039524	0.176229	0	0	0
MGI:1927259	0.038465	0	0.0711715	0.554307	0.393656	0.0511565	0.291201	1.2487465	0	0.6282965	0	0.869921	0	0.189959	0.146344	0	0	1.3291575	1.1559345	0.2577445	0.7621175	0	0	0.731729	0.1291915	0.261769	0.6377335	0	0	0.1854975	0.8871755	0	0.8671055	0.3886675	0.256249	0.157105	1.3895005	1.3108365	0.666804	0.760738	0.4006875	0.0952505	0.4557365	0	1.085495	0	0	0.0611815	0.423922
MGI:107164	0	0	0	0	2.133198	0	0	2.417828	0.291812	2.761121	0	0	0.474107	0	0	0	0	0.113966	0.525158	0.548247	0.446513	1.450217	0	0.467822	0.173306	0	0.987593	0	0	0	1.629379	0.705492	0	0	0	0	0.434758	0	1.890458	0.344573	0	0	0.777898	0	0	2.134826	0.02142	0.289555	0
MGI:1298210	0	0	0	0.124614	0.598781	0.559456	0	1.078674	1.63913	0.713001	1.110835	0	0	0	0	0	0	0	0.066047	0.66264	0.699748	0.667207	0	2.911922	1.607253	1.229734	0	0.480353	0	0	0.309333	0	0.500252	0	0	2.828055	0	1.103014	0	0.206166	0	0	0.50422	0.517343	0.05155	0	0	0	0.067742
MGI:1335072	0.434466	0.1968905	0.1340305	0.4972825	0	0.5647755	0.1158815	0	0	0.1684195	0.2964255	0.1752025	0.078848	0	0	0.0604435	0.4907835	0.6500255	0.096915	0.0786435	0	0.2845565	0	0.1515925	0.091212	0.047261	0.4257695	0.3326045	0.209081	0	0.254932	0.5109085	0.04818	0.607001	0.216904	0.5467185	0.227686	0	0	0.319994	0	0.187544	0.348673	0.675549	0.188264	0.234816	0.181703	0.2472535	0
MGI:108040	0	0	0.958589	0.854127	0.00902	0	0.151778	0.069499	0.077729	1.019839	0	0.471757	0.879583	0	0.040745	0.270928	0.688344	1.538291	0	0	0	0.017122	0	0.985045	0	0.196583	0.198044	0.02465	0	0	0	1.912903	0	1.4063	0.177742	0	0	0.707009	0.083159	0	0	0	0	0	0	0	1.150101	0.307356	0.394352
MGI:2444068	0	0.052315	0	0	0.258202	0	0	0.163852	0	0.336079	0.238384	0	0	0.006235	0.063258	0	0.100869	0	0	0	0	0.927742	0	0	0.286159	0	0	0	0	0	0.993434	0.374404	0.810056	0	0.172329	0	0.099982	1.910205	0	0	0	0.899061	0.496907	0	0.074281	0.823924	0.163821	0	0.382466
MGI:1315204	0.329271	0.182696	1.455258	1.333347	0	0.306236	0.856408	0	1.866923	0	0.835462	0	0	0	0	0.219623	0	0	0	2.126969	0	0	0	1.725139	2.001148	2.754971	0	0	0.88808	0.6899	0	0	0.843266	0	2.460399	0.863854	0	0	0.157694	0	2.006754	0.824927	0	2.824091	0	0	2.201966	0	0.321274
MGI:1918882	0.54579	0.2904595	0	0.230566	1.068509	0	0	0.62467	0.1416455	2.2099955	0	0.1260805	1.8093555	0.0672025	0.4141105	1.356446	0	0.39348	2.24408	0	0.151278	1.1004145	0	0.323223	0.0977705	0.1177405	1.3763465	0	0	0.007309	2.1323295	1.4690405	0.310579	0.1206925	0	0	0	0.4710165	0.0913105	0.005984	0.215486	0.177197	0.8552005	0	0	2.0611055	0	0.0054755	0.1887655
MGI:1328318	0.611537	1.029882	0	0	0	0	0	0	0.508789	0	1.121616	0	0	0	0	0.195146	0	1.081406	0	0.398135	0	0	0.785687	0.365149	0.829856	0.232664	0.704122	0	2.373926	0	0	0	0	0	1.648843	1.529036	0.506396	0.492718	0	0.591803	1.92082	0.699268	0	0.896478	1.513853	0	0.444268	0	0
MGI:2442940	0	0	0.239103	0	0.136724	0.076903	0	0	0	0.141188	0	0	0	0	0	0	0	1.320124	0	0.108642	0	0.194637	0	0	0.033509	0.309666	0	1.060913	0.533035	0.210486	0.532526	0.038924	0	0	0.668386	0.688302	0.22089	0.562229	0	0	1.01532	0	0.587875	0	0.403704	0.052726	1.752993	0.276801	0
MGI:97603	0.326931	1.406372	0	0	0	0	0	0.672221	0.41892	0.56224	0.484362	0	0.331274	0	0	0	0	0	0.440096	0.515233	0.756072	0.320131	0	0.132952	0.103471	0	1.303528	0	0	0	0.28259	0	0.474393	0.147388	0	0	0	0	0.220423	0.752363	0	0.195959	0	0.414113	0	0	0.473835	0	0
MGI:2446460	0.250936	0.466994	0.191497	0.221124	0.549401	0	1.334794	0	0	0	0.340744	0	0	0.916897	0.655504	0.150078	0	0.57179	0	0.183467	0	0	0.274642	0	0.192439	0	0	0	0	1.103039	0	0.011145	0.257732	0.257161	0	0	0	0	0	0	0.010031	0	0	0.140627	0	0.222588	0.067192	1.652304	0.046978
MGI:1923739	0.47047	0.121787	0	0	1.371503	0	0	0.84823	0	2.387916	0	0	0.890719	0	0	0.850406	0.035207	0.51098	0.169702	0	0	1.344774	0	0	0	0.169327	0.892254	0.366441	0.600354	0	1.768849	1.184016	0	0	0.563675	0	0.001933	0	0	0	0.002692	0	1.427664	0.01614	0	0.934587	0	1.470852	0
MGI:109618	0.180655	0	0	0	1.2964	0	0	0.409747	0	1.509986	0.285199	0.362602	0.119671	0.045241	0	0	0	0	0.830985	0.042619	0.022854	1.135394	1.669318	0.626915	0	0	0.26524	0	0.789664	0	0.892555	0.772415	0	0	0.415457	0.234988	0	0	0	0.312923	0	0	0.779961	0	0	1.108256	0.163844	0	0
MGI:1928842	2.578439	0	0.448518	0	0.37606	0	0.165191	0	1.594292	1.911412	0	1.146997	1.840446	0	1.075737	1.161632	0.102677	0.762025	2.26805	0	0	0.350124	0	0	1.396969	0	0	0	0	0	1.330532	1.194806	0.904124	0	0	0	0	0	0	0	0.001339	0.237451	0	0	0.53638	1.499141	0.325706	1.312849	0
MGI:88256	0.365061	0	0	1.059774	0.503752	0.990514	0	0	0.818076	0.495398	0.119401	0	0.350187	0	0	0	0.049319	0	1.332511	0.199845	0	0.090563	0	0	0.436308	0	0.15102	0.210541	0.641694	0	0	1.607549	0	1.408943	0	1.647471	0.627006	0	0	0	0	0.696917	0	0	0.367186	0	1.002749	1.33146	0
MGI:2445160	1.046634	1.487826	0	0.406943	0	0.290786	0	0	0	0	0	0	0.444436	0	0.183272	0.904162	0	0.048401	0	0.780159	0.023773	0.14064	0	0.890587	0	0.031635	0	0.047125	0	0.126876	0	1.182791	0.059776	0	0	0	0	0	0.0691	0.326266	0.996093	0	0	0	0	0.393106	0.113215	1.007588	0.142261
MGI:2444629	0	0	0.312228	0	0.040502	0.177036	0	0.369384	0	0.538765	0	0.095925	0.069722	0	0	0.191714	0	0	0.221672	0.519849	0	0.479656	0	0.68975	0.093668	0	0.063726	0	0.147348	0	0.501161	0	0	0	0.401326	0	0.160503	0.48454	0	0	0.055581	0	0.117961	0	0	0.322503	0.201796	0	0.210463
MGI:99659	0	1.634718	0	0	0.514316	2.46161	2.584824	0.885549	0	0.45194	2.340927	0	0.709194	0	0.300735	0	0	0.298173	1.607102	0.963473	0.640226	0	0	0.855149	0	0	0	1.107269	0.105858	3.144486	0	0	0	0	0	0	0	0.419706	4.583386	3.570957	0	2.894035	0	0	0	0.76259	0	0	0
MGI:104695	0	0.041669	0.053569	0	0	2.26828	0.517346	0.144068	0.380565	0	0.26955	0.121457	0.089592	0	0	0	0	0	0.310957	0	0	0	0.175065	0	0	0.151175	0	0	0	0.219476	0.574514	0.39521	0.514557	0.402386	0	0	0.412993	0	0	0.532642	0	0	0	0.378667	0.685781	0.278999	0.104484	0	0.148546
MGI:2159339	0	0.044984	0.726222	0	1.499259	0.773047	0	0	0.009272	0	0	0	1.091092	0	0.011383	0.314633	0.012979	0	3.64996	1.174035	0.269535	0	0	1.172733	0	0	0.192375	0.132699	0	0	0	0.16181	0	0	1.760553	0.455225	0.018536	0	0.509443	0	0.637789	0.67382	0.457444	0	0	0	1.420631	0.560173	0
MGI:2137680	0.860665	0.371614	0	0	1.162522	0.562006	0	0.973787	0	1.310989	0	1.221211	1.202174	0	0	1.211375	0.617479	0	0.827758	0.173455	1.321476	1.037585	0	0	0	0	0.635107	0	0	0	1.351869	0.425663	0	0	0.083535	0	0	0	0.944735	0	0	0	0.847419	0.170559	0	0.712337	0.266937	0	0
MGI:95815	0	0	0.393996	0.494424	0	0.492017	0.810455	0.477775	0	0.163277	0.237251	0	0	0	0.115327	0	0	0	0	0	0.033905	0	1.068995	0.40252	0.121706	0	0	0	0	0.581164	0.202227	0.745144	0.481949	0	0	0	0.032984	0.351033	0.329929	0	0	0.708711	1.84212	0	0	0.425459	1.33004	0.238698	0.394946
MGI:106217	0	0	1.166889	0.070942	2.312649	0	0.2362	2.605415	0.753672	3.285816	0	0	0.850695	0	0.49448	0	0	0	0.559763	0	0	2.606075	0	0.216663	0.715619	0	0	0.738301	0	0.38556	3.11507	1.81722	0	0.118562	0	0	0	0	0	0	0.046094	0.072509	1.541807	1.101929	0	3.108371	0	0	0.498486
MGI:1923545	0	0	0	0.019855	0	0	0	0	1.575646	0.398451	0.4298	0	0.032682	0.073004	0	0	0	0.114289	0.07505	0.772466	0	0	0	0.712978	0.935987	0.576906	0.702654	0.263378	0.26278	0	0	0	0	0	0.27044	0	0	0.288926	0	0.259875	1.787147	0	0	0.334666	0.573117	0	0.023417	0	0.364801
MGI:96668	0	0	0	0	2.321824	0.78705	0	0.704866	0.358349	3.022902	0	0	0.233954	0	0.072247	0.038659	0.839993	0	2.11809	0	0.085918	2.47204	0.144386	0	0	0	0	0.839952	0	0	3.085382	1.406031	0	0.068784	0	0.637088	0	0	0.036697	0	0	0.253885	2.304257	0.740384	0.795795	2.721085	0	0.609041	0
MGI:106341	0	0.697019	0	0	0.39805	0.225633	0	0.451052	1.066955	0.545802	0	0.624483	0.820483	0	0.376487	0	0.044015	0	0	0.822302	1.086886	0	1.075688	0.564678	1.008175	0	0	0	0	0	0.124105	0	0	0	0	0.276933	0	1.054234	0.701271	0.304444	1.022432	0.019641	0	0	0.59377	0	0	0	0.066905
MGI:98248	0	0	0.096451	0	0	0	0	0.757682	0.105768	0.425016	0	0.579646	0.229232	0	0	0	0	0	0.266252	0.451218	0	0.006586	0	0.308813	0	0	0.00311	0	0	0.564541	0	0	0.00812	0.018748	0.204678	0	0.252	0.388184	0	0.245548	0	0	0	0	0.071324	0.175244	0.654316	0	0
MGI:2159566	0	0	0	1.178203	1.761934	0.099036	0	0.757522	0.04387	2.75744	0	0.218299	0.521054	0	0	0.411881	0.415463	0	1.492354	0	0.06492	1.441185	1.000315	0.223914	0	0.127715	0	0	0	0	1.952843	2.383796	0	0.342494	0	0.079274	0	0	0.259582	0.324232	0.406683	0	1.481523	0	0	2.021637	0	0.705363	0
MGI:2386741	0.314084	0.028132	0	0	0	0	0	0	0.865511	0	0.208555	0.26501	0.439531	0	0.067212	0.486589	0.197642	0.202103	0	0.100709	0.102847	0	0	0	0.574486	0.834378	0.252457	0	0.759767	0	0	0	0	0	1.221423	0.907817	0.597149	0.761651	0	0	1.02341	0	0	0.020708	0.639533	0	0.062647	0	0
MGI:2179947	0.168698	0.027738	0	0.909118	1.533431	2.767609	0	0	0.880602	0.383877	0	0.572102	0.556332	0.673086	0.913175	0	0.743681	1.685939	0	0.246905	0.266815	0.060946	0	0.120878	0.35417	0	0	0	0	0	0	1.255837	0.017789	0	0	0	0	0.504118	0.137558	0	0.468307	0	0.306855	0.038652	0	0	0	5.142765	0
MGI:1345279	0.999444	0.072784	0	1.201612	0	0	0	0	0.690604	0	0.190607	0.275256	0	0	0	0	0	0	0.327442	0.450167	0.57378	0	0.293263	1.166312	0.390897	0	0.76501	0	1.066018	0	0	0	0.028163	0	0.766617	0.560742	1.351884	1.373035	0.471184	0.389359	1.524382	0	0	0.696338	0.312813	0	0.269108	0	0
MGI:1914797	0.371961	0.919132	0	0.87028	0	0	0.436733	0	0	0	0.410967	0	0	0	0	0.579434	0	0.438075	0	0.457404	0.248314	0.042598	0	0	0.379413	0.696567	0	0	0.241814	0.70685	0	0.35739	0	0	0.175875	0	0.168586	0.22452	0.425686	0	0.443953	0.233666	0	0.763494	0	0.356588	1.064037	0.354372	0
MGI:105075	0	0	0	0	0	0	0.282412	0	4.56954	0.341375	0	0	0.012118	0	0.108861	0	0	0.323255	0	1.423217	0.457634	0	0.668587	0	3.644272	0	0	0	0.245472	0.507515	0.189175	0.178387	0	0	0.180589	0	4.22761	0.871964	1.887526	0	3.514294	0.067502	0	0	3.216914	0.227281	0	0.367104	0
MGI:2444287	0.514774	0	0.688197	0	0	0	1.079503	0	0	0.209502	0	0	0	0.41424	0.320343	0	0.34651	1.819383	0.262403	0.914081	0	0	0	0	0	0.558547	0	0.514839	0	0.376076	0	0.029918	0	0.237451	0.238237	0.22669	0.666451	0.375488	0	0	1.173035	0.234685	0.223382	0.185958	0	0	0.212913	2.86663	0
MGI:1859639	0	0.842107	0.073723	0.231581	0	0.832353	0.725368	0	0.519329	0	0.707828	0.115876	0	0	0.087547	0	0	0	2.535249	0.091636	0.114425	0	0	0.290059	0.566159	0.577297	0.521663	1.286238	0	1.29185	0	0	0.30473	0	0	0.780501	0	0.175446	0.003819	0	0	0	0	0.454769	0	0	0	0.214128	0.305447
MGI:96666	0.108372	0.143477	0	0	1.054594	0	0	0.353244	0	1.518909	0	0	0	0	0	0	0	0.018513	0.669141	0.477665	0.45794	1.078982	0	0	0	0.254515	0.112264	0	0.071782	0	0.749281	0.922284	0.038535	0.36863	0	0	0	0	0.160342	0	0	0.187965	0.33962	0	0	1.180824	0.238785	0	0
MGI:1915529	0	0	0	0.883377	0.981868	2.218586	0.35379	0	0.088505	0	0	0.29734	0	0	0	0	0	0	0.275433	0	0	0	0	0.054379	0.02751	0.058766	0	0.106079	0.866198	0.185334	1.397004	1.043053	0	0.656031	0	0	0	0	0	1.075065	0.776735	0.263299	0.352452	0.442426	0.45863	1.338729	1.413142	0	0
MGI:1932374	0.738181	0.649384	0	0	2.773378	0	0	2.463921	0	2.744272	0	0.812413	1.730402	0.974196	0.114672	2.273218	0.967315	0.231774	1.706407	0.253595	0.123376	3.078843	0	0	0.023854	0	0	0	0	0.205168	2.474107	2.466075	0	0	0	0	0	0	0	0	0	0.276626	2.402968	0	0	2.744949	1.026075	0	0
MGI:108111	1.224007	1.525702	0.092168	0.027223	0	0	0.466346	0	1.973924	0.063655	0	0	0	0	0.491243	0	0	0	0	0.04873	1.015961	0.170522	4.793214	0.192758	1.983834	3.03878	0.777208	0	0	0.294039	0.068482	0	0.234851	0	0.068663	0.544597	2.313607	0	0	0	1.622547	0	0.838422	0	0.966752	0	0	0	0
MGI:109482	0	0	1.313926	0.645425	1.372777	0	0	2.64326	0.327799	2.343036	0	0	0.294763	0	0.137636	0	0	0	1.190937	1.704391	0.897314	1.01841	0	1.326499	0	0.231289	0.70401	0	0	0	1.385468	0.719559	0.196961	0	0	0	0	1.615807	0.678757	0.530535	0	0	0.445351	0	0	0.603875	0	0	1.636272
MGI:88255	0	0.813204	0	0	0	0.69791	0.071083	0	0	0	0	0	0.630754	0	0	0.466709	0	0.387988	0	0.18341	0.306319	0	0	0	0.03949	0	0.231033	0.737231	0.540736	0	0	0	0.079372	0	0.309268	0.346849	0.414959	0.696768	0.546353	0.270965	0	0	0	0	0.125694	0	0	0	1.359435
MGI:105064	0	0	0	0	0	0.137414	0	0.802034	4.721529	0	0	0	0.27305	0	0	0	1.117678	2.180324	0	0.073641	0.488154	0.477784	3.357634	0	4.428209	0.187641	0	0.421163	0	0.245253	0	0	0	0.032819	0	0.331653	0	1.949769	0.563761	0.497732	1.807369	0.250189	0	0.551358	0.951401	0	0	0	0
MGI:88294	0	0.988124	0	0	1.011299	2.587145	1.757331	0	0	0	1.261424	0	0.22808	0	0	0	0	0.079802	1.605386	0.977283	0.793752	0	0	0.309128	0	0	0.221651	0.305869	0.122275	2.423288	0	0	0	0	0	0.782833	0	0	4.305897	2.43332	0	2.052464	0.166218	0.260678	0	0	0	1.058142	0
MGI:102965	1.779742	2.182233	0.409093	0	0	2.159196	0	0	0.706276	0	0.197416	0	0	0	0	0	0	1.047598	0.953616	0	0.625783	0	0	0	1.136317	0	2.711902	0.622381	1.043785	0	0	1.196151	0.81777	0.597239	0	0	0.988211	0	0.068618	0.833414	0	1.012183	0	0.55953	0.127151	0	0	0	0
MGI:2135611	0	0.036508	0.903233	0.292814	0	0.40246	0.861926	0	0	0.213612	0.066856	0	0	0	0	0	0.030682	0	0.320832	0	0	0	0.778737	0.210277	0	0	0	0	0.041876	0.620927	0.418512	0.472464	0.00372	0.600507	0	0	0	0.336863	0	0.26006	0	0.220688	0.530043	0	0.248068	0.061559	0	0	0.45857
MGI:88296	0.070113	0	0.7717395	0	0.6506035	0	0	0.785138	0.5052165	1.183268	0	0.312674	0.7471935	0.104221	0.119489	0.1652	0.0902325	0.4617845	0.8842655	0	0.3062835	0.818343	0.047439	0	0.230367	0.206116	0.1061385	0.2073065	0.016535	0	0.943903	0.8153225	0	0.166053	0	0.532779	0.004103	0	0.246034	0.1320525	0.047605	0.1018055	0.7700825	0.031128	0.2651095	0.851827	0.4186105	0	0.095534
MGI:109322	0.565179	0	0	0	0.940873	0	0	1.855969	2.107035	1.128306	0	0	0	0.044948	0	0	0	1.887266	0.37226	0	0	1.284296	0	0	1.886462	0	0.339781	0.398156	1.849541	0	0.779553	0	0.166794	0.460051	0	0	2.159449	1.798545	0	0	1.15103	0	1.211126	0	0.974184	0.741904	1.86061	0	0
MGI:2147269	0.988321	0.660369	0	0	1.028083	0	0	1.006179	0.234126	1.345376	0.446148	0	0.718147	0	0	0	0	0	0.632997	0.796687	0.532119	0.55099	0.167576	0	0.152122	0	0.650564	0	0	0	0.571084	0.056796	0	0	0	0	0.254254	0.333035	0.808264	0	0.066937	0	0	0	0	0.775589	0	0.01728	0
MGI:103301	0	0	0.396554	1.030732	2.964435	0	0	4.372871	0	4.162121	0	0	1.567369	0	0.492954	0.648058	0	1.3288	2.394126	0	0.290187	4.025286	0.823969	0	0.617813	0	0	0	0	0	3.61087	2.972792	0	1.186995	0.217898	0.017156	0	1.73636	0	0	0.026765	1.279284	2.826245	0	0	3.308408	0.709341	0	0
MGI:3036273	0.1189425	0.366454	0.1969245	0.4744035	0.593787	0	0.125371	0	0.159678	1.6702675	0.083104	0.0853755	0.3405105	0	0.0005115	0.1535535	0.4067025	0.2121805	0.1109685	0.1077575	0	0.4228915	0	0.0051505	0.1860325	0.388107	0.0732385	0.0253925	0	0.241963	1.1214305	0.465791	1.848894	0.2190115	0	0	0	0	0	0	0.3226315	0.1002065	0.6017235	0.1323455	0.18683	1.304797	0.8961995	0.299715	0.154104
MGI:1917632	0.12709	0.341784	0	0.024046	0.647302	0	0	0.403961	0.200361	0.736811	0.092088	0	0.506589	0	0	0.430828	0	0	0.581493	0.043831	0.090165	0.181465	0.662189	0	0.282386	0	0.505476	0	0.538913	0	0	0	0	0	0.056637	0	0.046014	0.209713	0.216489	0	0	0	0	0	0	0.28227	0	0	0.23783
MGI:1917511	0	0.399211	0	0	0	0.092474	0	0	2.890527	0	0.097869	0	0	0.038476	0.381204	0	0	0.09758	0	0.348424	0	0.279026	0	0.051097	3.479667	0	0	0	0.094168	0.19857	0	0	0.796503	0.271326	0	0	0	0	0.293949	0.221853	3.226757	0.207896	0	0	0	0	1.429342	0.497613	0
MGI:88257	0	0.104255	0	0	3.647356	0.495785	0	4.155242	0.41603	4.564545	0.379621	0	1.339887	0	0	0.232298	0	0	2.435545	0.397216	0.485055	3.40609	0	0	0.071284	1.191909	0	0	0	0	3.466957	3.554282	0	0	0	0	0	0	2.542156	0.90722	0	1.033182	2.269182	0	0	3.900589	0	0	0
MGI:1919025	2.792041	0	2.4274	3.986548	0.972015	0.247311	2.014462	0	0	0	0.027603	0.909087	0	0	2.041026	2.229946	1.378942	0	0.203937	2.836099	0.624891	0	0.361345	3.400263	0	5.869253	0.160981	1.145851	0	1.515196	0	0.772159	0	0	3.300858	1.978554	0	0.357126	0	0	0	0	0	2.955354	0.43775	0	0	1.632704	0
MGI:1341787	0.110254	0.295686	0	0	0	0	0.552451	0.307727	0	0	0.884123	0	0.097904	0.120289	0.236106	0.240645	0	0.471417	0.015192	0.319481	0	0.407988	0	0	0	0	0	0	0.089443	0.493478	0	0	0	0.045297	0.402892	0	0.393609	0	0	0	0	0.054458	0	0	0.033981	0.451571	0	0	0
MGI:95817	0	0	0	0	0.971346	0	0	1.107762	0.175098	1.297402	0	0.077459	0.259824	0.150461	0.104259	0.294043	0	0	0.521662	0	0	1.032817	0.221013	0	0	0	0	0.125429	0	0	1.358592	0	0.583025	0.024426	0	0.72413	0	0.521026	0	0	0	0	1.235513	0	0	1.425352	0.476024	0.066987	0.136476
MGI:1100867	0.113121	0.390762	0	0	0.160204	1.535726	0	0	0.148665	1.855702	0	0	0.619961	0	0	0.276988	1.942789	0	1.235603	0	0.122995	1.04789	0.701292	0	0	0.583477	0.343333	1.68731	1.355013	0	1.147639	1.632654	0	1.943875	0	0.863786	0	0	0	0	0.557279	0	1.141967	0	0	1.28583	0	0	0
MGI:1891430	0.186911	0	2.364423	0.918875	0	0.388251	0	0	0.032285	0	0	0.189511	0.333384	0	0	0.315361	0.216194	0	0	0.928285	0.189739	0	0	1.009125	0.333186	0.204516	1.728237	2.283721	0.08252	0	0	0	0	0	0.58319	0.38192	0	0.054377	0.299347	0.265198	0.247795	0	0	2.393809	0	0	1.498125	0	0.788448
MGI:2181435	0	0	0.096962	0.897475	1.400154	0.720575	0	0.196732	0.887057	0.139013	0	0	0	0	0	0	0.423547	0	0.149915	0	0.058678	0.266904	0.273408	0.278437	0	0.221371	0.079284	1.146769	0	0	0.465017	0.397655	0.14707	0	0	0.297354	0	0.152572	0	0	0	0.117764	0.686378	0.047762	0.646616	0	0	2.1065	0
MGI:1916298	0.051439	0	0	0.343	0.046953	0.078453	0	0	0.128928	0.166521	0	0.037625	0.420153	0	0.325021	0.264953	0.309571	0	0	0.776716	0.004035	0	1.245561	0.543806	0.587514	0.378987	0.698858	0.092731	0.399061	0	0	0	0	0	0.405231	1.020003	0.506314	0.955519	0	0	1.038256	0	0	0	0	0	0.406856	0	0
MGI:95808	0	0.100186	0	0	2.119149	0	0.285639	1.703914	0	1.767855	0.287159	0	0	0.303728	0.448528	0.475668	0	0.435751	0.468826	0	0	1.840613	0	0	0.188672	0	0	0	0	0.481194	1.557042	2.127928	0	0	0.211884	0	0.410461	0	0	0	0	0.045927	0.896569	0	0	2.327293	0.415277	0	0
MGI:2442265	0.447481	0.179619	0	0	0	1.35224	0.171376	0.47913	0	0.466782	0	0	0.360259	0.160912	0.470469	0.32125	0.944357	0	1.054453	0.508086	0	0.734191	0	0.815902	0	0	0	0	0	0.374774	1.30944	0	0.249014	0	0	0	0.187741	0.071246	0	0.302697	0	0	1.008973	0.079738	0	0.508024	0.021716	0	0
MGI:88116	0.24906	0	0	0	0.899019	0	0	0.102266	0.05511	0.944036	0.319206	0	0.278709	0	0	0.139504	0	0	0.300081	0.162919	0.597154	0.809628	0.962327	0	0.067893	0.138939	0.246198	0	0.872752	0	0.365401	0.55329	0	0	0.38924	0.164823	0	0	0.607541	0	0	0.304466	0.085902	0	0	1.075269	0	0	0
MGI:1913394	0.087219	0.099385	0	0	0	0.029687	0	0.23696	0	0.522589	0.054731	0	0.055104	0	0	0.136488	0	0.032282	0	0.521399	0	0	0.619834	0.33094	0.282158	0.492402	0.388572	0	1.101225	0	0	0	0	0	0.70458	0.820829	0.36735	1.153889	0.453969	0	0.949556	0	0	0	0.355284	0	0	0.463046	0
MGI:109366	1.36419	0	0	0	1.493269	0.191109	0	0.14762	0	1.964164	0.376183	0	1.260343	0	0	0.682468	0	0.20669	0	0.672699	0	0.297508	0	0.586447	0	0	1.34782	0	0	0.397412	1.282169	0.801419	1.066005	0.316631	0	0.863801	0.06115	0	0	0.210677	0	0.509907	0.781838	0	0	1.494094	4.034003	0.804353	0
MGI:102462	0.421913	0	0.60702	0.491119	0.26616	0	0	0	0.535254	0.470898	0.689032	0	0	0	0	0	0	0	0.293307	1.077023	0.949947	0.512422	0	0.651615	0.46241	0	0.966532	0	0	0	0	0	0.010538	0	0	0.030566	0.257788	1.771262	0.367157	0.492107	0	0.051646	0	0	1.042955	0.54168	0.545883	0.318627	0.107948
MGI:894644	1.946624	0.570153	0	0	1.277026	0	0	1.770123	0.598381	2.152009	0	0.234166	0.331239	0	0	0.566151	0.321957	0.852593	1.755331	0	2.332186	1.760617	0	0	0.069301	0	0.281103	0	0	0.101032	2.047744	1.218272	1.1382	0	0	0	0.498402	0	0	0	0	0	1.143772	0	0.349241	2.033265	0.27376	0	0
MGI:2443511	0.411127	0.285389	0	0	0	0.387449	0	0.722992	0	1.057067	0	0	0.194735	0	0	0.435508	0	1.668059	0.456774	0	0	1.068189	0	0	0	0.129549	0	0	0.27419	0	1.266665	0	0	0	1.370871	0.873915	0.459417	0.035832	0.503271	0	0	0.018358	0.565354	0	0.768952	0.918456	0.199804	0	0
MGI:2663923	1.499901	0.105397	1.026617	0.596865	0.771666	0.056846	0	0	0	1.142406	0	0	0.062972	0	0	0.047065	0.201908	0.359653	0.157763	0.276328	0.419811	0.232621	0	0	0.860955	0.105114	0.234065	4.473422	0	0	0	2.306728	0.375115	0	0	1.532323	0	0	0.21454	0	0	0	0	1.700092	0	0.211739	0	0	0
MGI:2443472	0.4494075	0.2480225	0	0	0	0.286919	0.379463	0.0458265	0.101486	0.0334065	0.1208525	0	0.005256	0	0	0.0283095	0.0341495	0.547429	0.1932085	0.244446	0.2696795	0.205213	0	0.4137515	0.466093	0.2717205	0.3288705	0.1144755	0.3102975	0.2812815	0.110842	0	0.1752125	0.0315425	0.2911225	0.1807615	0.078716	0.145002	0.2547865	0	0.1189835	0.209244	0.042666	0	0	0.0560075	0.516284	0	0
MGI:2685627	0	0.221712	0	0.587587	0	0.768078	0	1.608146	0.09742	0	0	0	0	0.105077	0	0.419825	0	0	0	1.115264	0	0	0	0.024777	0.087379	0	0.023602	0.751164	0	0	0	0.359199	0.5486	0.582554	0	1.016065	0	0	0.425919	0.910953	0	0.947329	0	1.547837	0	0.125955	0	0.009922	0.523738
MGI:102663	0.724414	0	0.434236	0	3.74459	0.208277	0	4.27679	0.233755	3.824576	0	0	1.339074	0	0	1.057886	0	1.051537	0.960281	0	2.802675	3.842285	0	0	0.099331	0	0.278238	0	0	0	2.806299	3.467605	0.843383	0	0	0	0.311653	0.319636	0	0	0.043047	0	2.334935	0	0	3.71333	0	0	0.134433
MGI:2150308	0	0	0	0	0.326717	1.006442	0	0	0	0.395533	0	0	0	0	0	0.076471	0.281654	0.387468	0	0	0.469154	0.163688	0	0.63299	0.295604	0.425699	0.500244	0.427092	0.422952	0	0	0.443575	0.337815	0.226647	0	0.987732	0	0.515083	0.170479	0.488761	0	0	0.54704	1.096364	0.137193	0	0	0.17279	0
MGI:99418	0.48624	0.856795	0	0.070637	0	1.105814	0	0.082635	0.070349	0	0.535019	0	0	0	0	0	0	0.091749	0	1.01141	0.70093	0	0	1.020475	0	0.952537	1.2059	0.373331	0.318763	0	0	0	0.486701	0.328209	0	0	0	2.049576	0	0.554327	0	0	0	0	0.112158	0	0.194209	0	0.985533
MGI:2442035	0.201101	0.199468	0	0	0	0	0	0	0.396564	0	0.529926	0	0.082163	0	0	0.666011	0.509196	0.03552	0	0	1.000077	0.17184	0.616423	0	0.986256	0.421428	0	0	0.830394	0	0	0	0	0	0.741769	1.259937	0.123757	0.179425	0.503024	0	2.163698	0.673558	0	0	0.849151	0	0.077552	0	0
[truncated: 6 more columns]
