# Supplementary material for: Integrative approaches to the prediction of protein functions based on the feature selection
Source: BMC Bioinformatics. 2009 Dec 31;10:455. doi: 10.1186/1471-2105-10-455 (PMC2813249; doi:10.1186/1471-2105-10-455)
Supplement: Additional file 8 — Underlying data of Figure 3. The table with the underlying data of Figure 3. [file 1471-2105-10-455-S8.ZIP]

Archive with 7 entries (6 files):
- Additional File 10 _ 0045935Data/
- Additional File 10 _ 0045935Data/0045935interproData.txt
- Additional File 10 _ 0045935Data/0045935mgiData.txt
- Additional File 10 _ 0045935Data/0045935omimData.txt
- Additional File 10 _ 0045935Data/0045935ppiData(adjacency).txt
- Additional File 10 _ 0045935Data/0045935ppiData(diffusion point1).txt
- Additional File 10 _ 0045935Data/0045935zhangData.txt
