# Supplementary material for: Integrative approaches to the prediction of protein functions based on the feature selection
Source: BMC Bioinformatics. 2009 Dec 31;10:455. doi: 10.1186/1471-2105-10-455 (PMC2813249; doi:10.1186/1471-2105-10-455)
Supplement: Additional file 8 — Underlying data of Figure 3. The table with the underlying data of Figure 3. [file 1471-2105-10-455-S8.ZIP › Additional File 10 _ 0045935Data/0045935mgiData.txt]

	MP:0005374-lethality-embryonic/perinatal	MP:0005378-growth/size phenotype	MP:0005380-embryogenesis phenotype	MP:0005373-lethality-postnatal	MP:0005387-immune system phenotype	MP:0003631-nervous system phenotype	MP:0005389-reproductive system phenotype	MP:0005385-cardiovascular system phenotype	MP:0005379-endocrine/exocrine gland phenotype	MP:0005376-homeostasis/metabolism phenotype	MP:0005390-skeleton phenotype	MP:0002873-normal phenotype.1	MP:0005397-hematopoietic system phenotype	MP:0005381-digestive/alimentary phenotype	MP:0005382-craniofacial phenotype	MP:0005369-muscle phenotype	MP:0005388-respiratory system phenotype	MP:0005372-life span-post-weaning/aging	MP:0005384-cellular phenotype	MP:0005370-liver/biliary system phenotype	MP:0005391-vision/eye phenotype	MP:0005393-skin/coat/nails phenotype	MP:0005386-behavior/neurological phenotype	MP:0005371-limbs/digits/tail phenotype	MP:0005367-renal/urinary system phenotype	MP:0002006-tumorigenesis	MP:0005375-adipose tissue phenotype	MP:0005395-other phenotype	MP:0001186-pigmentation phenotype	MP:0005377-hearing/ear phenotype	MP:0003012-no phenotypic analysis	MP:0005392-touch/vibrissae phenotype
MGI:97874	1	1	1	1	1	1	1	1	1	1	1	0	1	1	1	1	0	1	1	1	1	1	1	0	0	1	0	1	0	1	0	0
MGI:98834	1	1	1	1	1	1	1	1	1	0	1	1	0	0	0	0	1	1	1	0	0	1	1	0	1	1	0	0	0	0	0	0
MGI:99829	1	1	1	1	1	1	1	1	0	1	1	0	1	0	1	1	1	1	0	1	1	1	0	1	0	0	0	0	0	0	0	0
MGI:98214	1	1	1	1	1	1	1	1	0	0	1	1	1	1	0	0	1	0	0	1	1	1	1	1	1	0	0	0	1	0	0	0
MGI:1098280	1	1	1	1	1	1	0	1	1	1	1	1	1	1	1	0	0	1	1	0	0	1	1	1	0	1	1	0	0	0	0	0
MGI:1276116	1	1	1	1	1	1	0	1	0	0	0	0	1	1	1	1	1	0	1	0	1	0	0	0	0	1	0	0	0	0	0	0
MGI:97856	1	1	1	1	1	0	1	1	1	0	1	1	0	1	0	1	1	1	0	0	0	0	0	1	1	0	0	1	0	0	0	0
MGI:97747	1	1	1	1	1	0	0	1	1	1	0	1	0	1	0	1	0	0	0	1	0	0	0	0	0	0	1	0	0	0	0	0
MGI:97350	1	1	1	1	1	0	0	1	0	1	0	1	1	0	1	1	1	1	1	0	0	0	0	0	0	0	0	0	0	0	0	0
MGI:104798	1	1	1	1	1	0	0	0	0	1	0	0	1	0	0	0	0	1	1	1	0	1	0	0	0	0	1	0	0	0	1	0
MGI:97490	1	1	1	1	0	1	1	0	1	1	1	0	0	1	1	0	1	0	0	0	1	1	0	0	0	0	0	0	1	1	0	0
MGI:95727	1	1	1	1	0	1	1	0	0	0	1	1	0	0	0	0	1	0	0	0	0	0	1	1	0	0	0	0	0	0	1	0
MGI:103577	1	1	1	1	0	1	0	1	0	1	0	1	0	0	0	1	0	0	0	0	0	0	0	0	0	0	0	0	0	0	0	0
MGI:106658	1	1	1	1	0	0	0	1	0	1	1	1	0	0	0	1	1	0	1	0	0	0	1	0	0	0	0	0	0	0	0	0
MGI:1346865	1	1	1	1	0	0	0	1	0	0	0	1	1	0	0	1	0	1	1	1	0	0	0	0	0	0	0	0	0	0	0	0
MGI:88071	1	1	1	0	1	1	1	1	0	1	0	1	1	0	1	0	0	0	1	0	0	0	0	0	0	0	0	0	0	0	0	0
MGI:97487	1	1	1	0	1	1	0	1	1	0	1	1	0	0	1	1	1	1	1	0	1	1	0	1	0	1	0	0	1	0	0	0
MGI:108051	1	1	1	0	1	1	0	0	0	0	1	1	0	0	1	0	0	0	0	0	1	0	0	0	0	0	0	0	0	0	0	0
MGI:97858	1	1	1	0	1	0	1	1	1	0	1	1	0	0	1	1	1	1	0	0	0	0	0	0	1	0	0	1	0	0	0	0
MGI:97495	1	1	1	0	1	0	1	0	1	1	1	0	1	1	1	0	1	0	0	1	0	0	0	1	1	0	0	1	0	1	0	0
MGI:98505	1	1	1	0	1	0	0	0	0	1	0	0	0	0	0	1	0	1	0	1	0	0	0	0	0	0	1	0	0	0	0	0
MGI:1328787	1	1	1	0	0	1	1	1	0	1	0	1	1	1	1	0	0	0	0	0	0	0	0	0	0	0	0	0	0	0	0	0
MGI:88276	1	1	1	0	0	1	1	0	1	0	1	1	0	1	1	0	0	1	0	0	0	1	1	1	0	1	0	1	0	0	0	0
MGI:1100846	1	1	1	0	0	1	0	1	1	1	0	0	1	0	1	1	1	0	1	1	1	0	0	1	0	0	0	0	1	0	0	0
MGI:1316736	1	1	1	0	0	1	0	1	1	1	0	0	0	1	0	1	0	0	1	1	0	0	0	0	0	1	0	0	0	0	0	0
MGI:1202876	1	1	1	0	0	1	0	1	0	0	0	0	0	1	0	0	0	0	0	0	0	0	0	0	0	0	0	0	0	0	0	0
MGI:95457	1	1	1	0	0	1	0	1	0	0	0	0	0	0	1	1	0	0	0	1	0	0	0	1	1	0	0	0	0	0	0	0
MGI:106034	1	1	1	0	0	1	0	0	0	0	1	1	0	1	1	1	0	0	0	0	1	0	1	1	0	0	0	0	0	1	0	0
MGI:894293	1	1	1	0	0	1	0	0	0	0	0	0	0	1	0	0	0	1	0	0	0	1	1	0	0	1	0	0	0	0	0	0
MGI:95664	1	1	1	0	0	0	1	1	1	1	0	1	0	1	0	1	0	0	0	0	0	0	0	0	0	0	0	0	0	0	0	0
MGI:103580	1	1	1	0	0	0	0	1	0	1	1	0	0	0	1	1	0	1	1	0	0	0	0	1	0	0	0	0	0	0	0	0
MGI:107516	1	1	1	0	0	0	0	1	0	0	0	0	0	0	0	0	0	0	0	1	0	0	0	0	0	0	0	0	0	0	0	0
MGI:103290	1	1	1	0	0	0	0	0	0	0	0	0	0	0	0	0	0	0	1	0	0	1	0	0	0	0	0	0	0	0	0	0
MGI:98372	1	1	1	0	0	0	0	0	0	0	0	0	0	0	0	0	0	0	0	0	0	0	0	0	0	0	0	0	0	0	0	0
MGI:96646	1	1	0	1	1	0	0	1	0	1	1	1	0	0	0	0	0	0	0	1	1	0	0	0	0	0	0	0	0	0	0	0
MGI:96909	1	1	0	1	1	0	0	0	0	1	1	0	0	0	1	0	0	0	0	0	1	0	1	0	1	0	0	0	0	0	0	0
MGI:1859333	1	1	0	1	1	0	0	0	0	1	0	0	1	0	0	0	0	0	1	0	0	0	0	0	1	0	0	0	0	0	0	0
MGI:97380	1	1	0	1	0	1	0	0	0	0	0	1	0	0	0	1	0	0	0	0	1	0	1	0	0	0	0	0	0	0	0	0
MGI:88096	1	1	0	1	0	0	1	0	0	0	1	0	1	0	1	0	0	0	1	1	1	1	0	1	0	0	0	0	0	0	0	0
MGI:1309489	1	1	0	1	0	0	1	0	0	0	1	0	0	0	1	0	0	1	0	0	0	1	0	1	0	0	0	0	0	0	0	0
MGI:98371	1	1	0	1	0	0	0	0	0	0	1	0	0	0	1	0	1	0	0	0	0	1	0	1	0	0	0	0	0	0	0	0
MGI:103036	1	1	0	0	1	0	1	0	1	0	0	1	1	0	0	0	0	0	0	1	0	0	0	0	0	0	1	0	0	0	0	0
MGI:103035	1	1	0	0	1	0	1	0	1	0	0	1	1	0	0	0	0	0	0	1	0	0	0	0	0	0	1	0	0	0	0	0
MGI:99961	1	1	0	0	0	1	0	0	0	0	0	0	0	0	0	0	0	0	0	0	0	0	1	0	0	0	0	0	0	0	0	0
MGI:98504	1	1	0	0	0	0	0	0	0	1	1	0	0	1	0	1	0	1	0	1	0	0	1	0	1	0	1	0	0	0	0	0
MGI:98968	1	0	1	1	1	0	1	1	1	1	0	1	1	0	0	1	1	1	1	0	0	0	0	0	1	0	0	0	0	0	0	0
MGI:109452	1	0	1	1	0	1	1	0	0	0	0	0	0	1	1	0	0	0	0	0	0	0	0	0	0	0	0	0	0	0	0	0
MGI:97857	1	0	1	0	1	0	1	1	1	0	1	0	0	1	0	0	1	0	0	0	0	0	0	0	1	0	0	1	0	0	0	0
MGI:106918	1	0	1	0	0	1	0	0	0	0	0	0	0	0	0	0	0	0	1	0	0	0	1	0	0	0	0	0	0	0	0	0
MGI:1330810	1	0	1	0	0	0	1	0	1	1	1	0	0	1	1	0	0	0	0	0	1	1	0	1	1	0	0	0	0	0	0	1
MGI:101893	1	0	1	0	0	0	1	0	1	0	0	0	0	0	0	0	0	0	0	0	0	0	0	0	0	0	0	0	0	0	0	0
MGI:2137495	1	0	1	0	0	0	0	1	0	0	0	0	0	0	0	1	0	0	0	0	0	0	0	0	0	0	0	0	0	0	0	0
MGI:109128	1	0	1	0	0	0	0	0	0	1	0	1	0	0	0	0	0	0	0	1	0	0	0	0	0	0	0	0	0	0	0	0
MGI:103270	1	0	1	0	0	0	0	0	0	0	0	1	0	0	0	0	0	0	0	0	0	0	0	0	0	0	0	0	0	0	0	0
MGI:97316	1	0	1	0	0	0	0	0	0	0	0	0	0	0	0	0	0	0	0	0	0	0	0	0	0	0	0	0	0	0	0	0
MGI:1926879	1	0	1	0	0	0	0	0	0	0	0	0	0	0	0	0	0	0	0	0	0	0	0	0	0	0	0	0	0	0	0	0
MGI:101897	1	0	0	1	1	0	0	0	0	0	0	0	1	0	0	0	0	0	0	0	0	0	0	0	0	0	0	0	0	0	0	0
MGI:107188	1	0	0	1	0	1	0	0	0	0	0	0	0	0	0	0	0	0	1	0	0	0	0	0	0	0	0	0	0	0	0	0
MGI:101898	1	0	0	1	0	0	0	0	0	0	0	0	1	0	0	0	0	0	0	0	0	0	0	0	0	0	0	0	0	0	0	0
MGI:98358	1	0	0	1	0	0	0	0	0	0	0	0	0	1	0	0	0	0	0	0	0	1	0	0	0	0	0	0	1	0	0	0
MGI:98282	1	0	0	0	1	0	0	0	0	0	1	1	1	0	0	0	0	1	1	1	0	0	0	0	0	1	0	0	0	0	0	0
MGI:108067	1	0	0	0	0	1	0	0	1	0	0	0	0	1	0	0	1	0	0	0	0	0	0	0	0	0	0	0	0	0	0	0
MGI:1334444	1	0	0	0	0	0	1	1	1	0	0	0	0	0	0	1	1	0	0	0	0	0	0	0	0	0	0	0	0	0	0	0
MGI:3050795	1	0	0	0	0	0	0	1	0	1	0	0	0	0	1	1	0	0	0	0	0	0	0	0	0	0	0	0	0	0	0	0
MGI:1338056	1	0	0	0	0	0	0	1	0	0	0	0	0	0	0	0	0	0	0	0	0	0	0	0	0	0	0	0	0	0	0	0
MGI:99542	1	0	0	0	0	0	0	0	0	0	0	0	0	0	0	0	0	0	0	0	0	0	1	0	0	0	0	0	0	0	0	0
MGI:1347064	1	0	0	0	0	0	0	0	0	0	0	0	0	0	0	0	0	0	0	0	0	0	0	0	0	0	0	0	0	0	0	0
MGI:102463	0	1	1	0	1	1	0	0	0	0	0	0	1	0	0	0	1	0	0	0	1	0	0	0	0	0	0	0	0	0	0	0
MGI:104554	0	1	0	1	1	1	1	0	1	0	1	0	1	0	1	0	0	0	0	0	1	1	1	1	0	0	0	0	1	1	0	0
MGI:107656	0	1	0	1	1	0	0	1	0	0	0	0	1	0	0	0	1	1	1	1	0	0	0	0	0	1	0	0	0	0	0	0
MGI:97347	0	1	0	1	0	1	0	0	1	1	0	0	0	1	0	0	0	0	0	0	0	0	0	0	0	0	0	0	0	0	0	0
MGI:1349428	0	1	0	1	0	0	1	0	1	1	0	0	0	0	0	0	0	0	1	0	1	0	0	0	0	0	0	0	0	0	0	0
MGI:1347472	0	1	0	1	0	0	0	0	1	1	0	0	0	0	0	0	0	0	0	0	0	0	0	0	0	0	0	0	0	0	0	0
MGI:98511	0	1	0	1	0	0	0	0	0	0	1	1	0	0	1	0	0	0	0	0	1	1	0	0	0	0	0	0	1	0	0	0
MGI:1201674	0	1	0	0	1	0	1	0	0	0	1	0	0	0	0	0	0	1	0	0	0	0	0	1	0	1	0	1	0	0	0	0
MGI:104740	0	1	0	0	1	0	0	1	0	1	0	0	0	0	0	1	0	1	0	1	0	1	0	0	0	0	1	0	0	0	0	0
MGI:2673307	0	1	0	0	0	0	0	0	1	1	0	0	0	1	0	0	0	0	0	0	0	0	0	0	1	0	0	0	0	0	0	0
MGI:98370	0	1	0	0	0	0	0	0	0	0	1	0	0	0	0	0	0	0	0	0	0	0	0	1	0	0	1	0	0	0	0	0
MGI:1096325	0	1	0	0	0	0	0	0	0	0	1	0	0	0	0	0	0	0	0	0	0	0	0	0	0	0	0	0	0	0	0	0
MGI:1347465	0	0	0	1	1	0	0	1	0	0	0	0	1	1	0	0	1	0	0	0	0	0	0	0	0	0	0	0	0	0	0	0
MGI:96556	0	0	0	1	1	0	0	0	0	0	0	1	1	0	0	0	0	0	0	1	0	0	0	0	0	0	0	0	0	0	0	0
MGI:1346833	0	0	0	1	0	1	1	0	1	0	0	1	0	0	0	0	0	0	0	0	0	0	0	0	0	0	0	0	0	0	0	0
MGI:99532	0	0	0	1	0	0	0	1	0	0	0	0	0	0	0	0	1	1	0	0	0	0	0	0	0	0	0	0	0	0	0	0
MGI:1202879	0	0	0	1	0	0	0	0	0	0	0	0	0	1	0	0	0	0	0	0	0	0	0	0	0	0	0	0	0	0	0	0
MGI:101833	0	0	0	0	1	1	1	0	0	0	0	0	0	0	0	0	0	0	0	0	0	0	0	0	0	0	0	0	0	0	0	0
MGI:98769	0	0	0	0	1	1	0	0	0	0	0	0	1	0	0	0	0	0	1	0	0	0	0	0	0	0	0	0	0	0	0	0
MGI:1890081	0	0	0	0	1	0	1	0	1	1	0	0	1	1	0	0	1	0	0	0	0	0	0	0	1	0	0	0	0	0	0	0
MGI:1352454	0	0	0	0	1	0	0	0	1	0	0	0	0	0	0	0	0	0	0	0	0	0	0	0	0	0	0	0	0	0	0	0
MGI:99928	0	0	0	0	1	0	0	0	0	0	0	0	1	1	0	0	0	0	0	0	0	0	0	0	0	0	0	0	0	0	0	0
MGI:96590	0	0	0	0	1	0	0	0	0	0	0	0	0	0	0	0	0	0	0	0	0	0	0	0	0	0	0	0	0	0	0	0
MGI:106589	0	0	0	0	1	0	0	0	0	0	0	0	0	0	0	0	0	0	0	0	0	0	0	0	0	0	0	0	0	0	0	0
MGI:1276523	0	0	0	0	0	1	1	0	1	1	0	0	0	0	0	0	0	0	0	0	0	0	1	0	0	0	0	0	0	0	0	0
MGI:96770	0	0	0	0	0	1	1	0	1	0	1	0	0	0	1	0	0	0	0	0	0	1	0	0	0	0	1	0	0	0	0	1
MGI:99423	0	0	0	0	0	1	1	0	1	0	0	0	0	0	0	0	0	0	0	0	0	0	1	0	0	1	0	0	0	0	0	0
MGI:98663	0	0	0	0	0	1	0	0	0	0	0	0	0	0	0	0	0	1	0	0	0	0	1	0	0	0	0	0	0	0	0	0
MGI:1346317	0	0	0	0	0	1	0	0	0	0	0	0	0	0	0	0	0	0	0	0	1	0	0	0	0	0	0	0	0	0	0	0
MGI:102567	0	0	0	0	0	1	0	0	0	0	0	0	0	0	0	0	0	0	0	0	1	0	0	0	0	0	0	0	0	0	0	0
MGI:1276533	0	0	0	0	0	0	1	0	1	0	0	0	0	0	0	0	0	0	0	0	0	0	0	0	0	0	0	0	0	0	0	0
MGI:97486	0	0	0	0	0	0	1	0	0	0	0	0	0	0	0	0	0	0	0	0	0	0	0	0	1	0	0	0	0	0	0	0
MGI:1891915	0	0	0	0	0	0	0	0	0	0	0	1	0	0	0	0	0	0	0	0	0	0	0	0	0	0	0	0	0	0	0	0
MGI:2153710	0	0	0	0	0	0	0	0	0	0	0	0	0	0	0	0	0	0	0	0	1	0	0	0	0	0	0	0	0	0	0	0
MGI:1859271	0	0	0	0	0	0	0	0	0	0	0	0	0	0	0	0	0	0	0	0	0	0	0	0	0	1	0	0	0	0	0	0
MGI:1929988	0	0	0	0	0	0	0	0	0	0	0	0	0	0	0	0	0	0	0	0	0	0	0	0	0	0	0	0	0	0	1	0
MGI:1100874	0	0	0	0	0	0	0	0	0	0	0	0	0	0	0	0	0	0	0	0	0	0	0	0	0	0	0	0	0	0	1	0
