# Supplementary material for: Integrative approaches to the prediction of protein functions based on the feature selection
Source: BMC Bioinformatics. 2009 Dec 31;10:455. doi: 10.1186/1471-2105-10-455 (PMC2813249; doi:10.1186/1471-2105-10-455)
Supplement: Additional file 8 — Underlying data of Figure 3. The table with the underlying data of Figure 3. [file 1471-2105-10-455-S8.ZIP › Additional File 10 _ 0045935Data/0045935ppiData(diffusion point1).txt]

	MGI:97487	MGI:109452	MGI:98511	MGI:1342774	MGI:102463	MGI:1342772	MGI:98372	MGI:96646	MGI:96770	MGI:101898	MGI:1354948	MGI:98371	MGI:1330810	MGI:1334444	MGI:98504	MGI:2442637	MGI:88096	MGI:107901	MGI:88276	MGI:98358	MGI:99928	MGI:101833	MGI:1201674	MGI:101893	MGI:103036	MGI:99532	MGI:99961	MGI:1917042	MGI:1276523	MGI:1352456	MGI:103270	MGI:107516	MGI:99542	MGI:107656	MGI:98834	MGI:2182585	MGI:97490	MGI:106034	MGI:1890504	MGI:2137495	MGI:1890081	MGI:3029632	MGI:95728	MGI:1346865	MGI:1347465	MGI:1933165	MGI:1923151	MGI:1346833	MGI:95457
MGI:97487	0.6814	0	0	0	0	0	0	0	0	0	0	0	0	0	0	0	0	0	0	0.07859	0	0	0	0	0	0	0	0	0	0	0	0	0	0	0	0	0	0	0	0	0	0	0	0	0	0	0	0	0
MGI:109452	0	0.005143	0	0	0	0	0	0	0.002289	0	0	0	0	0	0	0	0	0	0	0	0	0	0.001235	0	0	0	0	0.001266	0	0	0	0	0	0	0	0	0	0	0	0	0	0	0	0	0	0	0	0	0
MGI:98511	0	0	0.5619	0	0	0	0.001216	0	0.00224	0	0	0	0	0	0	0	0	0	0	0	0	0	0.006308	0	0	0	0	0	0	0	0.07098	0	0	0	0	0	0.001856	0	0	0	0.001021	0	0	0	0	0	0	0	0
MGI:1342774	0	0	0	0.2408	0	0	0.001034	0	0	0.002272	0	0	0	0	0	0	0	0	0	0	0	0	0	0	0	0	0.03728	0	0.01234	0.001146	0	0	0.002284	0	0	0.001779	0	0	0	0	0	0	0	0	0	0	0	0.00126	0
MGI:102463	0	0	0	0	0.1657	0	0.001362	0.003547	0	0	0	0	0	0	0.001383	0	0	0	0	0	0	0	0	0	0	0.001968	0.001352	0	0	0	0	0	0	0	0	0	0	0	0	0	0	0	0	0	0	0	0	0	0
MGI:1342772	0	0	0	0	0	0.9071	0	0	0	0	0	0	0	0	0	0	0	0	0	0	0	0	0	0	0	0	0	0	0	0	0	0	0	0	0	0	0	0	0	0	0	0	0	0	0	0	0	0	0
MGI:98372	0	0	0.001216	0.001034	0.001362	0	0.01297	0.001411	0	0.005715	0	0	0	0	0	0	0	0.00212	0	0	0	0	0	0	0	0.002311	0	0	0.001499	0	0	0	0	0	0	0	0	0	0	0	0	0	0	0	0	0	0	0.01003	0
MGI:96646	0	0	0	0	0.003547	0	0.001411	0.00566	0	0.002971	0	0.001232	0	0	0	0	0.005739	0	0	0	0	0	0	0	0	0	0.001401	0	0.002057	0	0	0	0	0	0	0	0	0	0	0	0	0	0	0	0	0	0	0.006682	0
MGI:96770	0	0.002289	0.00224	0	0	0	0	0	0.1126	0	0	0	0	0	0.001586	0	0	0	0.002766	0	0	0	0.002143	0	0	0	0	0	0	0	0.001843	0	0	0	0	0	0.001367	0	0.001476	0	0	0	0	0	0	0	0	0	0
MGI:101898	0	0	0	0.002272	0	0	0.005715	0.002971	0	0.1359	0	0	0	0	0	0	0	0.001804	0	0	0	0	0	0.00517	0.001096	0	0	0	0.00135	0	0	0	0	0	0	0	0.00173	0	0	0	0	0	0	0	0	0	0	0.001127	0
MGI:1354948	0	0	0	0	0	0	0	0	0	0	0.9088	0	0	0	0	0	0	0	0	0	0	0	0	0	0	0	0	0	0	0	0	0	0	0	0	0	0	0	0	0	0	0	0	0	0	0	0	0	0
MGI:98371	0	0	0	0	0	0	0	0.001232	0	0	0	0.5581	0	0	0	0	0.001428	0	0	0	0	0	0	0	0	0	0.002384	0	0.001191	0	0	0	0	0	0	0	0	0	0	0	0	0	0	0	0	0	0	0.04818	0
MGI:1330810	0	0	0	0	0	0	0	0	0	0	0	0	0.9076	0	0	0	0	0	0	0	0	0	0	0	0	0	0	0	0	0	0	0	0	0	0	0	0	0	0	0	0	0	0	0	0	0	0	0	0
MGI:1334444	0	0	0	0	0	0	0	0	0	0	0	0	0	0.681	0	0	0	0	0	0	0	0	0	0	0	0	0	0	0	0	0	0	0	0	0	0	0	0	0	0	0	0	0	0	0	0	0	0	0.002371
MGI:98504	0	0	0	0	0.001383	0	0	0	0.001586	0	0	0	0	0	0.3153	0	0	0	0.005996	0	0	0	0	0	0	0	0.001661	0	0.00193	0	0	0	0	0	0	0	0.001814	0	0.001198	0	0	0	0	0	0	0	0	0	0
MGI:2442637	0	0	0	0	0	0	0	0	0	0	0	0	0	0	0	0.674	0	0	0	0	0	0	0	0	0	0	0	0	0	0	0	0	0	0	0	0	0	0	0	0	0	0	0	0	0	0	0	0	0
MGI:88096	0	0	0	0	0	0	0	0.005739	0	0	0	0.001428	0	0	0	0	0.09944	0	0	0	0	0.001341	0	0	0	0	0.002319	0	0	0	0	0	0	0	0	0	0	0	0	0	0	0	0	0	0	0	0	0	0
MGI:107901	0	0	0	0	0	0	0.00212	0	0	0.001804	0	0	0	0	0	0	0	0.5079	0	0	0	0	0.006002	0	0	0	0	0	0	0	0	0	0	0	0	0	0	0	0	0	0	0	0	0	0.001177	0	0	0	0
MGI:88276	0	0	0	0	0	0	0	0	0.002766	0	0	0	0	0	0.005996	0	0	0	0.007278	0	0	0	0	0	0	0	0	0	0	0	0	0	0	0	0	0	0	0	0	0	0	0	0	0	0	0	0	0.006945	0
MGI:98358	0.07859	0	0	0	0	0	0	0	0	0	0	0	0	0	0	0	0	0	0	0.909	0	0	0	0	0	0	0	0	0	0	0	0	0	0	0	0	0	0	0	0	0	0	0	0	0	0	0	0	0
MGI:99928	0	0	0	0	0	0	0	0	0	0	0	0	0	0	0	0	0	0	0	0	0.1644	0	0	0	0.01562	0	0	0	0	0	0	0	0	0	0	0	0	0	0	0	0	0	0	0	0	0	0	0	0
MGI:101833	0	0	0	0	0	0	0	0	0	0	0	0	0	0	0	0	0.001341	0	0	0	0	0.3114	0	0	0.001396	0	0.001586	0	0.001008	0	0	0	0	0	0	0	0	0	0	0.001616	0	0	0	0.007603	0	0	0	0	0
MGI:1201674	0	0.001235	0.006308	0	0	0	0	0	0.002143	0	0	0	0	0	0	0	0	0.006002	0	0	0	0	0.004933	0	0	0	0	0	0	0	0	0	0	0	0	0	0	0	0	0	0.005558	0	0	0	0.008079	0	0	0	0.006703
MGI:101893	0	0	0	0	0	0	0	0	0	0.00517	0	0	0	0	0	0	0	0	0	0	0	0	0	0.7496	0	0	0	0	0	0	0	0	0	0	0	0	0.002428	0	0	0	0	0	0	0	0	0	0	0	0
MGI:103036	0	0	0	0	0	0	0	0	0	0.001096	0	0	0	0	0	0	0	0	0	0	0.01562	0.001396	0	0	0.1023	0	0	0	0.001082	0	0	0	0	0	0	0	0	0	0	0	0	0	0	0	0	0	0	0	0
MGI:99532	0	0	0	0	0.001968	0	0.002311	0	0	0	0	0	0	0	0	0	0	0	0	0	0	0	0	0	0	0.2879	0	0	0.001076	0	0	0	0	0	0	0	0	0	0	0	0	0	0	0.006579	0	0	0	0	0.001846
MGI:99961	0	0	0	0.03728	0.001352	0	0	0.001401	0	0	0	0.002384	0	0	0.001661	0	0.002319	0	0	0	0	0.001586	0	0	0	0	0.5588	0	0.001934	0	0	0	0.06143	0	0	0	0	0	0	0	0	0	0	0	0	0	0	0	0
MGI:1917042	0	0.001266	0	0	0	0	0	0	0	0	0	0	0	0	0	0	0	0	0	0	0	0	0	0	0	0	0	0.08145	0	0	0	0	0	0	0	0	0	0	0	0	0	0	0	0	0	0	0	0	0
MGI:1276523	0	0	0	0.01234	0	0	0.001499	0.002057	0	0.00135	0	0.001191	0	0	0.00193	0	0	0	0	0	0	0.001008	0	0	0.001082	0.001076	0.001934	0	0.0256	0.001951	0	0	0	0	0	0	0	0	0	0	0	0	0	0	0	0	0	0.01332	0
MGI:1352456	0	0	0	0.001146	0	0	0	0	0	0	0	0	0	0	0	0	0	0	0	0	0	0	0	0	0	0	0	0	0.001951	0.8232	0	0	0	0	0	0	0	0	0	0	0	0	0	0	0	0	0	0	0
MGI:103270	0	0	0.07098	0	0	0	0	0	0.001843	0	0	0	0	0	0	0	0	0	0	0	0	0	0	0	0	0	0	0	0	0	0.7516	0	0	0	0	0	0.002053	0	0	0	0	0	0	0	0	0	0	0	0
MGI:107516	0	0	0	0	0	0	0	0	0	0	0	0	0	0	0	0	0	0	0	0	0	0	0	0	0	0	0	0	0	0	0	0.9058	0	0	0	0	0	0	0	0	0	0	0	0	0	0	0	0	0
MGI:99542	0	0	0	0.002284	0	0	0	0	0	0	0	0	0	0	0	0	0	0	0	0	0	0	0	0	0	0	0.06143	0	0	0	0	0	0.6816	0	0	0	0	0	0	0	0	0	0	0	0	0	0	0	0
MGI:107656	0	0	0	0	0	0	0	0	0	0	0	0	0	0	0	0	0	0	0	0	0	0	0	0	0	0	0	0	0	0	0	0	0	0.683	0	0	0	0	0	0	0	0	0	0	0	0	0	0	0
MGI:98834	0	0	0	0	0	0	0	0	0	0	0	0	0	0	0	0	0	0	0	0	0	0	0	0	0	0	0	0	0	0	0	0	0	0	0.002269	0.004742	0	0	0	0	0	0	0	0	0	0	0	0	0
MGI:2182585	0	0	0	0.001779	0	0	0	0	0	0	0	0	0	0	0	0	0	0	0	0	0	0	0	0	0	0	0	0	0	0	0	0	0	0	0.004742	0.7475	0	0	0	0	0	0	0	0	0	0	0	0	0
MGI:97490	0	0	0.001856	0	0	0	0	0	0.001367	0.00173	0	0	0	0	0.001814	0	0	0	0	0	0	0	0	0.002428	0	0	0	0	0	0	0.002053	0	0	0	0	0	0.1851	0	0	0	0	0	0	0	0	0	0	0	0
MGI:106034	0	0	0	0	0	0	0	0	0	0	0	0	0	0	0	0	0	0	0	0	0	0	0	0	0	0	0	0	0	0	0	0	0	0	0	0	0	0.8254	0	0	0	0	0	0	0	0	0	0	0
MGI:1890504	0	0	0	0	0	0	0	0	0.001476	0	0	0	0	0	0.001198	0	0	0	0	0	0	0	0	0	0	0	0	0	0	0	0	0	0	0	0	0	0	0	0.6152	0	0	0	0	0	0	0	0	0	0
MGI:2137495	0	0	0	0	0	0	0	0	0	0	0	0	0	0	0	0	0	0	0	0	0	0.001616	0	0	0	0	0	0	0	0	0	0	0	0	0	0	0	0	0	0.9072	0	0	0	0	0	0	0	0	0
MGI:1890081	0	0	0.001021	0	0	0	0	0	0	0	0	0	0	0	0	0	0	0	0	0	0	0	0.005558	0	0	0	0	0	0	0	0	0	0	0	0	0	0	0	0	0	0.4579	0	0	0	0.001072	0	0	0	0
MGI:3029632	0	0	0	0	0	0	0	0	0	0	0	0	0	0	0	0	0	0	0	0	0	0	0	0	0	0	0	0	0	0	0	0	0	0	0	0	0	0	0	0	0	0.9086	0	0	0	0	0	0	0
MGI:95728	0	0	0	0	0	0	0	0	0	0	0	0	0	0	0	0	0	0	0	0	0	0	0	0	0	0	0	0	0	0	0	0	0	0	0	0	0	0	0	0	0	0	0.7506	0	0	0	0	0	0
MGI:1346865	0	0	0	0	0	0	0	0	0	0	0	0	0	0	0	0	0	0	0	0	0	0.007603	0	0	0	0.006579	0	0	0	0	0	0	0	0	0	0	0	0	0	0	0	0	0	0.01092	0	0	0	0	0
MGI:1347465	0	0	0	0	0	0	0	0	0	0	0	0	0	0	0	0	0	0.001177	0	0	0	0	0.008079	0	0	0	0	0	0	0	0	0	0	0	0	0	0	0	0	0	0.001072	0	0	0	0.7443	0	0	0	0
MGI:1933165	0	0	0	0	0	0	0	0	0	0	0	0	0	0	0	0	0	0	0	0	0	0	0	0	0	0	0	0	0	0	0	0	0	0	0	0	0	0	0	0	0	0	0	0	0	0.9063	0	0	0
MGI:1923151	0	0	0	0	0	0	0	0	0	0	0	0	0	0	0	0	0	0	0	0	0	0	0	0	0	0	0	0	0	0	0	0	0	0	0	0	0	0	0	0	0	0	0	0	0	0	0.6786	0	0
MGI:1346833	0	0	0	0.00126	0	0	0.01003	0.006682	0	0.001127	0	0.04818	0	0	0	0	0	0	0.006945	0	0	0	0	0	0	0	0	0	0.01332	0	0	0	0	0	0	0	0	0	0	0	0	0	0	0	0	0	0	0.4194	0
MGI:95457	0	0	0	0	0	0	0	0	0	0	0	0	0	0.002371	0	0	0	0	0	0	0	0	0.006703	0	0	0.001846	0	0	0	0	0	0	0	0	0	0	0	0	0	0	0	0	0	0	0	0	0	0	0.6129
MGI:102567	0	0	0	0	0	0	0	0	0	0	0	0	0	0	0	0	0	0	0	0	0	0	0	0	0	0	0	0	0	0	0	0	0	0	0	0	0	0	0	0	0	0	0	0	0	0	0	0	0
MGI:95727	0	0	0	0	0	0	0	0	0	0	0	0	0	0	0	0	0	0	0	0	0	0	0	0	0	0	0	0	0	0	0	0	0	0	0	0	0	0	0	0	0	0	0.007825	0	0	0	0	0	0
MGI:97350	0	0	0	0	0	0	0	0	0	0	0	0	0.002423	0.003143	0	0	0	0	0	0	0	0.001474	0	0	0	0	0	0	0	0	0	0	0	0	0	0	0	0	0	0.002079	0	0	0	0	0	0	0	0	0
MGI:1096340	0	0	0.05844	0	0	0	0.01381	0	0	0	0	0	0	0	0	0	0	0	0	0	0	0	0	0	0	0	0	0	0	0	0.003375	0	0	0	0	0	0	0	0	0	0	0	0	0	0	0	0	0	0
MGI:99254	0	0	0	0	0	0	0	0	0	0	0	0	0	0	0	0	0	0	0	0	0	0	0	0	0	0	0	0	0	0	0	0	0	0	0	0	0	0	0	0	0	0	0	0	0	0	0	0	0
MGI:98282	0	0	0.002162	0	0.002019	0	0	0.006387	0.001276	0	0	0	0	0	0.001793	0	0.001154	0	0	0	0	0	0	0	0	0	0	0	0	0	0.002354	0	0	0	0	0	0.001418	0	0	0	0	0	0	0	0	0	0	0	0
MGI:106658	0	0	0	0.001146	0	0	0.00201	0	0	0	0	0	0	0.001806	0	0	0	0	0	0	0	0.0178	0	0	0	0.003307	0	0	0.005088	0	0	0	0.001434	0	0	0	0	0	0	0.03426	0	0	0	0	0	0	0	0	0
MGI:99829	0	0	0	0	0.001247	0	0	0.007001	0	0	0	0	0	0	0.001139	0	0.002038	0	0	0	0	0.00183	0.005265	0	0	0	0.001357	0	0	0	0	0	0	0	0	0	0	0	0	0	0	0	0	0	0.001039	0	0	0	0
MGI:1309489	0	0	0	0	0	0	0	0	0	0	0	0	0	0	0	0	0	0	0	0	0	0	0	0	0	0	0	0	0	0	0	0	0.001646	0	0	0	0	0	0	0	0	0	0	0	0	0	0	0	0
MGI:98663	0	0	0	0	0	0	0	0.003509	0	0	0	0	0	0	0	0	0.006327	0	0	0	0	0	0	0	0	0	0	0	0	0	0	0	0	0	0	0	0	0	0	0	0	0	0	0	0	0	0	0	0
MGI:1196624	0	0	0	0	0	0	0	0	0	0	0	0	0	0	0	0	0	0	0	0	0	0	0	0	0	0	0	0	0	0	0	0	0	0	0	0	0	0	0	0	0	0	0	0	0	0	0	0	0
MGI:104798	0	0	0	0	0	0	0	0	0	0	0	0	0	0	0	0	0	0	0	0	0	0	0	0	0	0	0	0	0	0	0	0	0	0	0	0	0	0	0	0	0	0	0	0	0	0	0	0	0
MGI:1349442	0	0	0	0.002267	0	0	0	0	0	0.001013	0	0	0	0	0.001843	0	0	0	0	0	0	0	0	0	0	0	0	0.003565	0.001854	0	0	0	0	0	0	0.002042	0	0	0	0	0	0	0	0	0	0	0	0	0
MGI:1100874	0	0	0	0.002466	0	0	0	0	0	0	0	0	0	0	0	0	0	0	0	0	0	0	0.007359	0	0	0	0	0	0.001806	0	0	0	0	0	0	0	0	0	0	0	0	0	0	0	0	0	0	0	0
MGI:96556	0	0	0	0	0	0	0	0	0	0	0	0	0	0	0	0	0	0	0	0	0.002911	0	0	0	0.001266	0	0	0	0	0	0	0	0	0	0	0	0	0	0	0	0	0	0	0	0	0	0	0	0
MGI:104740	0	0	0	0.02052	0	0	0	0	0	0.001505	0	0	0	0	0	0	0	0	0	0	0	0	0	0	0	0	0.001959	0	0.007982	0.00116	0	0	0	0	0	0.001432	0	0	0	0	0	0	0	0	0	0	0	0.001876	0
MGI:1891915	0	0	0.001051	0	0	0	0	0	0	0	0	0	0	0	0	0	0	0	0	0	0	0	0.005865	0	0	0	0	0	0	0	0	0	0	0	0	0	0	0	0	0	0.003323	0	0	0	0	0	0	0	0.00127
MGI:97380	0	0	0	0	0	0	0	0	0	0	0	0	0	0	0	0	0	0	0	0	0	0	0	0	0	0	0	0	0	0	0	0	0	0	0	0	0	0	0	0	0	0	0	0	0	0	0	0	0
MGI:106918	0	0	0	0	0	0	0	0.00321	0	0	0	0	0	0	0	0	0	0	0	0	0	0	0	0	0	0	0	0	0.007852	0	0	0	0	0	0.001655	0	0	0	0	0	0	0	0	0	0	0	0	0.001126	0
MGI:894293	0	0.001561	0.006517	0	0	0	0	0	0.00203	0	0	0	0	0	0	0	0	0	0	0	0	0	0.001462	0	0	0.00394	0	0	0	0	0	0	0	0	0	0	0	0	0	0	0.005665	0	0	0	0	0	0.007451	0	0
MGI:1328787	0	0.003418	0	0	0	0.001143	0	0	0	0	0	0	0	0	0	0	0	0	0	0	0	0	0.001625	0	0	0	0	0	0	0	0	0	0	0	0	0	0	0	0	0	0	0	0	0	0	0	0	0	0
MGI:96590	0	0	0	0	0	0	0.001009	0	0	0	0	0	0	0	0	0	0	0	0	0	0	0	0	0	0	0	0	0	0	0	0	0	0	0	0	0	0	0	0	0	0	0	0	0	0	0	0	0	0
MGI:95664	0	0	0	0	0	0	0	0	0	0	0	0	0	0.05876	0.001007	0	0	0	0	0	0	0.00227	0	0	0	0	0.001257	0	0.001133	0	0	0	0	0	0	0	0	0	0	0.001946	0	0	0	0	0	0	0	0	0
MGI:1202879	0	0	0	0	0	0	0	0	0	0	0	0	0	0	0	0	0	0	0.01171	0	0	0	0	0	0	0	0	0	0	0	0	0	0	0	0	0	0	0	0	0	0	0	0	0	0	0	0	0	0
MGI:108067	0	0	0	0.001157	0	0	0	0	0	0	0	0	0.00242	0	0	0	0	0	0	0	0	0	0	0	0	0	0	0	0.01761	0	0	0	0	0	0	0	0	0	0	0	0	0	0	0	0	0	0	0.001242	0
MGI:97316	0	0	0	0	0	0	0.01103	0.001172	0	0.02419	0	0	0	0	0	0	0	0.04566	0	0	0	0	0	0	0	0	0	0	0	0	0	0	0	0	0	0	0	0	0	0	0	0	0	0	0	0	0	0	0
MGI:1917649	0	0	0	0	0	0	0	0	0	0	0	0	0	0	0	0	0	0	0	0	0	0	0	0	0	0	0	0	0	0	0	0	0	0	0	0	0	0	0	0	0	0	0	0	0	0	0	0	0
MGI:97747	0	0	0	0.02148	0	0	0	0.001057	0	0	0	0	0	0	0	0	0	0	0	0	0	0	0	0	0	0	0.002029	0	0.008432	0.001254	0	0	0	0	0	0.001471	0	0	0	0	0	0	0	0	0	0	0	0.003305	0
MGI:97486	0	0	0	0	0	0	0	0	0	0	0	0	0	0	0	0	0	0	0	0	0	0	0	0	0	0	0	0	0	0	0	0	0	0	0	0	0	0	0	0	0	0	0	0	0	0	0	0	0
MGI:1347472	0	0	0	0	0	0	0	0	0	0	0	0	0	0	0	0	0	0	0	0	0	0	0	0	0	0	0	0	0	0	0	0	0	0	0	0	0	0	0	0	0	0	0	0	0	0	0	0	0
MGI:98769	0	0	0	0	0	0	0	0	0	0	0	0	0	0	0	0	0	0	0	0	0	0	0	0	0	0	0	0	0	0	0	0	0	0	0	0	0	0	0	0	0	0	0	0	0	0	0	0	0
MGI:103580	0	0	0	0	0	0	0	0	0	0	0	0	0	0.002702	0	0	0	0	0	0	0	0	0	0	0	0	0	0	0	0	0	0	0	0	0	0	0	0	0	0	0	0	0	0	0	0	0	0	0
MGI:1352454	0	0	0	0.003371	0	0	0	0	0	0.001562	0	0	0	0	0	0	0	0	0	0	0	0	0	0	0	0	0	0	0.01335	0.001302	0	0	0	0	0	0.001891	0	0	0	0	0	0	0	0	0	0	0	0.001146	0
MGI:2146616	0	0	0	0	0	0	0	0	0	0	0	0	0	0	0	0	0	0	0	0	0	0	0	0	0	0	0	0	0	0	0	0	0	0	0	0	0	0	0	0	0	0	0	0	0	0	0	0	0
MGI:1913604	0	0	0	0	0	0	0	0	0	0	0	0	0	0	0	0	0	0	0	0	0	0	0.001288	0	0	0	0	0	0	0	0	0	0	0	0	0	0	0	0.001531	0	0	0	0	0	0	0	0	0	0
MGI:1100846	0	0	0	0.02248	0	0	0	0	0	0.001309	0	0	0	0	0.001375	0	0	0	0	0	0	0	0	0	0.00135	0.001227	0.002098	0	0.005796	0.001097	0	0	0	0	0.001758	0.03667	0	0	0	0	0	0	0	0	0	0	0	0	0
MGI:1194883	0	0	0	0	0	0	0	0	0	0	0	0	0	0	0	0	0	0	0	0	0	0	0	0	0	0	0	0	0	0	0	0	0	0	0	0	0	0	0	0	0	0	0	0	0	0	0	0	0
MGI:103577	0	0	0	0	0	0	0	0	0	0	0	0	0	0	0	0	0	0	0	0	0	0	0	0	0	0.001378	0	0	0	0	0	0	0	0	0	0	0	0	0	0	0	0	0	0	0	0	0	0	0
MGI:103035	0	0	0	0	0	0	0	0.001179	0	0.001029	0	0	0	0	0	0	0	0	0	0	0.002982	0	0	0	0.01823	0	0	0	0	0	0	0	0	0	0	0	0	0	0	0	0	0	0	0	0	0	0	0	0
MGI:98968	0	0	0	0	0	0	0	0	0	0	0	0	0	0	0	0	0	0	0	0	0	0	0	0	0	0	0	0	0	0	0	0	0	0	0.003294	0	0	0	0	0	0	0	0	0	0	0	0	0	0
MGI:1926157	0	0	0	0	0	0	0	0	0	0	0	0	0	0	0	0	0.002065	0	0	0	0	0	0	0	0	0	0	0	0	0	0	0	0	0	0	0	0	0	0	0	0	0	0	0	0	0	0	0	0
MGI:1347064	0	0	0	0.001963	0	0	0	0	0	0	0	0	0	0	0	0	0	0	0	0	0	0	0	0	0	0.001631	0	0.02604	0.002045	0	0	0	0	0	0	0	0	0	0	0	0	0	0	0	0	0	0	0	0
MGI:1914738	0	0	0	0	0	0	0	0	0	0	0	0	0	0	0	0	0	0	0	0	0	0	0	0	0	0	0	0	0	0	0	0	0.002485	0	0	0	0	0	0	0	0	0	0	0	0	0	0	0	0
MGI:108051	0	0.001151	0	0	0	0	0	0	0.001677	0	0	0	0	0	0	0	0	0.005078	0	0	0	0	0.00185	0	0	0.003154	0	0.001078	0	0	0	0	0	0	0	0	0	0	0	0	0.004632	0	0	0	0.006833	0	0	0	0
MGI:97495	0	0	0	0	0	0	0	0	0	0	0	0	0	0	0	0	0	0	0	0	0	0	0	0	0	0	0	0	0	0	0	0	0	0	0	0	0.02561	0	0.00147	0	0	0	0	0	0	0	0	0	0
MGI:1353633	0	0	0	0	0	0	0	0	0	0	0	0	0	0	0	0	0	0	0	0	0	0	0	0	0	0.001239	0	0	0.001175	0.001018	0	0	0	0	0	0	0	0	0	0	0	0	0	0	0	0	0	0	0
MGI:104554	0	0	0.05183	0	0	0	0	0.001119	0.02159	0	0	0	0	0	0.001049	0	0	0	0	0	0	0	0	0	0	0	0.001137	0	0	0	0.06006	0	0	0	0	0	0.02652	0	0	0	0	0	0	0	0	0	0	0	0
MGI:97857	0	0	0	0	0	0	0	0	0	0	0	0	0	0	0	0	0	0	0	0	0	0	0	0	0	0	0	0	0.001373	0.002898	0	0	0	0	0	0	0	0	0	0	0	0	0	0	0	0	0	0	0
MGI:1202876	0	0	0	0	0	0	0	0	0	0	0	0	0	0	0	0	0	0	0.013	0	0	0	0	0	0	0	0	0	0	0	0	0	0	0	0	0	0	0	0	0	0	0	0	0	0	0	0	0	0
MGI:1316736	0	0	0	0	0	0	0	0	0	0	0	0	0	0	0	0	0	0	0	0	0	0	0.005005	0	0	0	0	0	0	0	0	0	0	0	0	0	0	0	0	0	0	0	0	0	0	0	0	0	0
MGI:103290	0	0	0	0	0	0	0	0	0	0.002363	0	0	0	0	0	0	0	0	0	0	0	0	0	0	0	0	0	0	0	0	0	0	0	0	0	0	0	0	0	0	0	0	0	0	0	0	0	0	0
MGI:1338056	0	0	0	0	0	0	0	0	0	0	0	0	0	0	0	0	0	0	0	0	0	0	0	0	0	0	0	0	0	0	0	0	0	0	0	0	0	0	0	0	0	0	0	0	0	0	0	0	0
MGI:101897	0	0	0	0	0	0	0	0	0	0.005862	0	0	0	0	0	0	0	0	0	0	0	0	0	0.004597	0	0	0	0	0	0	0	0	0	0	0	0	0	0	0	0	0	0	0	0	0	0	0	0	0
MGI:1346317	0	0	0	0	0	0	0	0	0	0	0	0	0	0	0	0	0	0	0	0	0	0	0	0	0	0	0	0	0.002141	0.003098	0	0	0	0	0	0	0	0	0	0	0	0	0	0	0	0	0	0	0
MGI:96909	0	0	0	0.001993	0.001878	0	0	0.006706	0	0	0	0.04213	0	0	0.001921	0	0.01953	0	0	0	0	0.001107	0	0	0	0	0.04381	0	0.001329	0	0	0	0.002676	0	0	0	0.001194	0	0.00121	0	0	0	0	0	0	0	0	0.002723	0
MGI:109128	0	0	0	0.002289	0	0	0.001585	0	0	0	0	0	0	0	0.02638	0	0	0.002041	0	0	0	0	0	0	0	0	0	0	0.009656	0	0	0	0	0	0.001823	0.001849	0	0	0	0	0	0	0	0	0	0	0	0	0
MGI:97856	0	0	0	0.001905	0	0	0	0.001324	0	0.001304	0	0.001593	0	0	0	0	0	0	0	0	0	0	0	0	0	0	0	0	0.00787	0.001224	0	0	0	0	0	0	0	0	0	0	0	0	0	0	0	0	0	0.003408	0
MGI:2441869	0	0	0	0	0	0	0	0	0	0	0	0	0	0	0	0	0	0	0	0	0	0	0	0	0	0	0	0	0	0	0	0	0	0	0	0	0	0	0	0	0	0	0	0	0	0	0	0	0
MGI:1276116	0	0	0	0.001617	0.003851	0	0	0.001265	0.002369	0	0	0	0	0	0.005753	0	0	0	0	0	0	0	0	0	0	0.004795	0.008407	0	0.002164	0	0	0.01144	0	0	0	0	0	0	0.008497	0	0	0	0	0	0	0	0	0	0
MGI:1098280	0	0	0	0	0.003732	0	0.001222	0.001332	0	0	0	0	0	0	0.006333	0	0	0	0	0	0	0	0	0	0	0	0.001109	0	0.00208	0	0	0	0	0	0	0	0	0	0.008998	0	0	0	0	0	0	0	0	0	0.008869
MGI:101941	0	0	0	0	0	0	0.00503	0	0	0	0	0	0	0	0	0	0	0	0	0	0	0	0	0	0	0	0	0	0	0	0	0	0	0	0.001327	0	0	0	0	0	0	0	0	0	0	0	0	0	0
MGI:1346340	0	0	0	0	0	0	0	0	0	0	0	0.00256	0	0	0	0	0	0	0	0	0	0	0	0	0	0	0	0	0	0	0	0	0	0	0	0	0	0	0	0	0	0	0	0	0	0	0	0	0
MGI:97317	0	0	0	0	0	0	0.008145	0	0	0.002083	0	0	0	0	0	0	0	0.03638	0	0	0	0	0	0	0	0.00137	0	0	0.001221	0	0	0	0	0	0	0	0	0	0	0	0	0	0	0	0.001552	0	0	0	0.001532
MGI:88071	0	0	0	0	0	0	0.001028	0	0	0	0	0	0	0	0	0	0	0	0	0	0	0	0	0	0	0	0	0	0.0133	0	0	0	0	0	0	0	0	0	0	0	0	0	0	0	0	0	0	0.001086	0
MGI:98214	0	0	0	0.009873	0	0	0.001921	0.001161	0	0.006062	0	0	0	0	0	0	0	0	0	0	0	0	0	0	0	0.0013	0.001085	0	0.005825	0.01873	0	0	0	0	0	0	0	0	0	0	0	0	0	0	0	0	0	0.003245	0
MGI:97588	0	0	0	0	0	0	0	0.00825	0	0.001049	0	0	0	0	0	0	0	0	0	0	0	0	0	0	0	0	0	0	0.002154	0	0	0	0	0	0	0	0	0	0	0	0	0	0	0	0	0	0	0.00303	0
MGI:1929237	0	0	0	0	0	0	0	0	0	0	0	0	0	0	0	0	0	0	0	0	0	0	0	0	0	0	0	0	0	0	0	0	0	0	0	0	0	0	0	0	0	0	0	0	0	0	0	0	0
MGI:1926212	0	0	0	0	0	0	0	0	0	0	0	0	0	0	0	0	0	0	0	0	0	0	0	0	0	0	0	0	0	0	0	0	0	0	0	0	0	0	0	0	0	0	0	0	0	0	0	0	0
MGI:97874	0	0	0	0	0	0	0.001844	0	0	0	0	0	0	0	0	0	0	0	0	0	0	0	0	0	0	0	0	0	0	0	0	0	0	0	0	0	0	0	0	0	0	0	0	0	0	0	0	0	0
MGI:1276533	0	0	0	0.004249	0	0	0	0.001227	0	0.001695	0	0	0	0	0.002682	0	0	0	0.004503	0	0	0	0	0	0.001082	0	0.001301	0	0.004876	0.001106	0	0	0	0	0	0	0	0	0.001127	0	0	0	0	0	0	0	0	0.001135	0
MGI:105037	0	0	0	0	0	0	0	0	0	0	0	0	0	0	0	0	0	0	0	0	0	0	0	0	0	0	0	0	0	0	0	0	0	0	0	0	0	0	0	0	0	0	0	0	0	0	0	0	0
MGI:95275	0	0	0	0	0.001082	0	0	0	0	0	0	0	0	0	0.001368	0	0	0	0	0	0	0	0	0	0	0	0	0	0	0	0	0	0	0	0	0	0	0	0.001652	0	0	0	0	0	0	0	0	0	0
MGI:104555	0	0	0	0	0	0	0	0.004295	0	0	0	0.002288	0	0	0.001078	0	0.005863	0	0	0	0	0.001071	0	0	0	0	0.003667	0	0	0	0	0	0.002503	0	0	0	0	0	0	0	0	0	0	0	0	0	0	0	0
MGI:1339708	0	0	0	0	0	0	0	0	0	0	0	0	0	0	0	0	0	0	0	0	0	0	0	0	0	0	0	0	0	0	0	0	0	0	0	0	0	0	0	0	0	0	0	0	0	0	0	0.002422	0
[truncated: 74 more columns]
