# Supplementary material for: Integrative approaches to the prediction of protein functions based on the feature selection
Source: BMC Bioinformatics. 2009 Dec 31;10:455. doi: 10.1186/1471-2105-10-455 (PMC2813249; doi:10.1186/1471-2105-10-455)
Supplement: Additional file 8 — Underlying data of Figure 3. The table with the underlying data of Figure 3. [file 1471-2105-10-455-S8.ZIP › Additional File 10 _ 0045935Data/0045935zhangData.txt]

	Adrenal	Aorta	Bladder	Bone.Marrow	Brain	Brown.fat	Calvaria	Cerebellum	Colon	Cortex	Digit	E10.5.Head	E14.5.Head	ES	Embryo	Embryo.12.5	Embryo.9.5	Epididymus	Eye	Femur	Heart	Hindbrain	Kidney	Knee	Large.intestine	Liver	Lung	Lymph.node	Mammary.gland	Mandible	Midbrain	Olfactory.bulb	Ovary	Pancreas	Placenta.12.5	Placenta.9.5	Prostate	Salivary	Skeletal.Muscle	Skin	Small.intestine	Snout	Spinal.cord	Spleen	Stomach	Striatum	Teeth	Testis	Thymus
MGI:95727	0	1.006868	0	0	0.349532	0	0	0.644969	0.559178	0	1.036761	1.798336	2.061195	1.408857	1.334602	1.627861	1.54646	0.497691	0	1.141523	0	0.084701	0	0.148099	1.038133	0	0.404725	0	0	0.738256	0.752365	0	0.959724	0	0	0	0	0	0	0	0.158287	1.517962	0	0	0	0	1.188183	0	0
MGI:98358	0	0	0	0	0.548499	0.17573	0	1.376627	0	1.434419	0.3676	1.000605	0.712161	0	0.34084	0.316393	0.359678	0	1.14826	0	0.449936	1.778163	0	0	0	0	0	1.301346	3.88855	0	1.912999	0.868508	0	0	0	0	0	2.851853	1.059419	0.300729	0	0.346344	2.374343	0	0	1.511513	0	0	0
MGI:1336196	0.435482	0	0	0	0	0	0.595421	0	0	0.188578	0.410187	0	0	0	0	0.549831	0	1.65335	0	0	0.1216	0.063082	0	1.505811	0	0.421838	0.114011	0	0	1.078428	0.61981	1.366231	1.512977	1.342339	0.664196	0	0.800104	0.27357	0.454273	0	0	0.734726	0	1.189508	1.722248	0.349173	0.187572	0	0
MGI:97317	0.086439	0	0	0	0	0	0	0	0	0	0.330508	0.959601	1.074812	0.005703	0	1.654424	1.132438	0.570334	0	0.270059	0	0	0	0	0.316473	0.732734	0	0.054735	0.11445	0	0	0	0	0	0.465729	0.069104	0.261262	0	1.142671	0	0.109755	0.143885	0	0.196073	0	0.195848	0.499132	0	0.168371
MGI:97486	0	0	0.626571	0.099045	0.356719	0.7337	0.019051	0.074112	0	0	0	0.215952	0	0.3809	0.173128	0.388351	0.597072	1.878798	0.114752	0	0	1.063649	0.446316	0.202638	0	0	0	0.618656	0	0	0.053611	0.811111	0.571985	0	0	1.347127	0	0	0.214297	0.437237	0	0	0.517629	0	0	0	0	0	0.300395
MGI:1100874	0	0.330328	0	0	0	0	0	0	0.009249	0.068076	0	2.58173	2.790749	0	1.336492	2.361999	1.845166	0.46724	0.597902	0	0	0.210409	0	0.350106	0	0	0	0	0	0.298576	0.341949	0	0.443622	0	2.481244	1.720629	0	0	0	0	0	0.604302	0.03957	0	1.149946	0.094656	1.238244	0	0
MGI:103035	1.018391	0.768596	0.671416	0	0.326422	1.011884	0.028174	0	0	0.177425	0.030681	0	0	0	0	0	0	0.157808	0.911139	1.073843	0.179385	0	0	1.156378	0	0.455527	0	1.277905	0.224898	0.504288	0.142497	0.330775	0.58858	0	0	0	0	0.013526	0.928564	0.150045	0	0	0	0	0	0	0.046391	0	1.2205
MGI:1276533	0.25926	0	0	0	0	0	0	0.353752	0	0.159334	0	0.205802	0.117234	0.505661	0.678977	0	0.016713	0.766194	0.290997	0.283686	1.044279	0.203356	0	0.012712	0	1.19935	0.263167	0.008524	0	0	0.195792	0.077389	0	0	0.095352	0	0	0	0.641919	0	0	0	0	0	0	0.118638	0.155225	0	0
MGI:107656	0	0	0	1.613984	1.262012	1.329395	0	0	0.481782	0.935015	0	0.382633	0.359959	0	0	0	0.893062	0.230179	0.238177	0.474239	0	0	0.367629	0.260668	0	0	1.865336	0.943166	0.13391	0	0	1.315059	0	0.263629	0	1.524766	0.051923	0.202834	0	0.96095	0	0	0.489491	1.051815	0.837399	0	0	1.209218	0.0815
MGI:1923151	0.34918	0	0.302507	0	0.014057	0.558441	0	0	0	0.435205	0	0.62984	0.208544	0.328743	0	0.648766	1.09939	0.251985	0.541664	0.292725	0.349084	0	0.885102	0.825282	0	0	0.053617	0.748396	0	0	0.21442	0	0.653906	0	0.304388	0.858266	0	0	0	0.205783	0	0	0	0	0	0	0.284917	0.676642	0.246131
MGI:88276	0.527081	0.06306	0	0	0	0	0	0	1.27748	0	0.560875	1.071971	1.189733	0	0	0.852895	0.992589	0	0.191832	0.211481	0.065603	0	0	0	0.803436	0	0.499604	0	0.731802	0	0	0	0.090018	0	0.676925	1.080782	0	0	0	0.042269	1.134439	0.14535	0	0	0.29161	0	0.943853	0	0
MGI:105037	0	0.037369	0.175978	0	0.263452	0	0	0.426137	0.608644	0.731611	0	0.592683	0.79611	0	0	0.011518	0.462262	0.00356	0.051877	0.11189	0	0	0.373868	0.265725	0.370722	0	0.508258	0.402633	0	0	0	0.141633	0	0	0	0	0	0.259126	0.05406	0.555344	0	0	0	0.537769	0	0.102884	0.135441	0.184461	0.362299
MGI:2441869	0.382634	0.350395	0	0	0.267667	0.031401	0	0.3590285	0.5596045	0.735084	0.268614	0	0.0069855	0	0	0	0	0.1300405	0.5054595	0.306705	0.3383915	0.737364	0	0.1000785	0.540079	0.2828425	0.659531	0.072632	0.115192	0.2254675	0.57251	0	0.3886775	0	0.4373915	0	0	0.3750825	0	0	0.0338955	0.3563385	0.4040445	0	0.0055245	0.2365715	0.6269165	0	0
MGI:2673307	0	0.04657	0	0.733024	0	0.640288	0.629085	0	0	0.084014	0	1.472244	1.225868	0.381301	0.51236	0.150727	0.485971	0	0.488794	0.235522	0	0	0	0	0	0	0	0	0	0.652034	0.694606	0.776266	0	0.478568	0	1.185033	0	0	0.43738	1.574422	1.229329	0	0	1.19438	1.965764	0	0	0	0
MGI:107188	0	0.930087	0.598119	0.600002	0.662876	0.985812	0.067292	0	0	0	0	1.465171	1.675314	0.028193	0	0.518793	0.193581	0	0	0.565876	0.227505	0.127203	0	0.277353	0.808718	0	0.276025	0.857299	0	0.038523	0	3.413744	0	0	0	0	0	0	0.415731	0	0.189373	0	0.472531	0	1.173667	0	0	1.109145	0
MGI:99532	0.381661	0.851453	0	0	0.157994	0.097565	0	0	0	0.747773	0.635215	0	0.231046	0	0	0	0	0.265514	0	0	1.35943	0.17655	0	0.283263	0	0	0.974494	0	0.050955	0.000241	0.667944	0.036092	0	0	0	0.404511	0	0	0.808624	0	0	0.694701	0	0	0	0.556331	0.584898	0	0
MGI:2146189	0	0	0	0.562898	0	0	0	0	0.984004	0.038075	0	1.116936	0.756261	0	0	0.691783	1.126046	0.07364	0.427426	0	0	0	0	0.206029	0.129339	0.523566	0.548687	0	1.241078	0	0	1.19301	0	0	0.393546	2.082755	0	0.206602	0.43504	0.457106	0.722059	0	0	0.77392	0.3125	0	0.298054	1.006619	0
MGI:97858	0	0.869961	0	0	0	0	0.210111	0	0	0	1.208369	0.031426	0.299395	0.54325	0	0.69655	0	0.086269	1.04044	1.030801	0	0	0	0.280396	0	0	1.02445	0.266678	0	0.26136	0.048268	0	0.014148	0	0	0	0.043713	0.162468	0	1.189946	0	1.977514	0	0	0	0	1.132451	0	0
MGI:107516	1.683219	1.277448	0.802096	0	0	0.680938	0	0	1.493905	0	0.097305	0	0.277004	0	0	0.835497	0.885891	0.854007	0	0	1.715732	0	0	0	1.44603	0.76665	1.554259	0	0	0	0	0.171711	1.611265	0.860442	1.05715	0.533931	0.41373	0	0	0.616477	1.8438	0.441455	0	0	0.301969	0	0	0.563303	0
MGI:103290	0.451742	0.361969	0	0.19476	0	0.008023	0	0.026232	0.272	0	0.48522	0	0	0	0	0	0	0.148084	0.113874	0.718606	0.162402	0	0	0.684924	0	0.559864	1.090065	0.084317	1.377171	0	0	0	0.208787	0	0.659778	0	0.118482	0.371719	0	0.83091	0.045625	0.142608	0	0	0.357896	0	0	0	0
MGI:98372	0.247975	0.259979	0	0	0	0	0	0	0.319862	0	0	0.516032	0	0.654734	0	0.406788	1.114516	0.282964	0	0.867175	0.184319	0	0	0.74142	0.216839	0	0.433237	0.808603	0	0.05849	0	0	0.037808	0	0.309038	0.26264	0	0.103232	0	0.071704	0.277997	0	0	0	0	0	0.500763	0	0.526719
MGI:1861694	0	0	0	0	0	0	0	0	0.946537	0	1.136018	0	0	0	0	0.625463	0.124519	1.094067	0	0.063092	0.489532	0	0	0.013284	0	0.298011	0.141051	1.527316	1.944858	0	0	0	0.143688	0	0	0.612566	1.088174	4.444329	0.445008	0.186027	0	0.584346	0	0	0.068504	0	0.026232	0.165811	0
MGI:97347	0	0	0	0	0.040241	1.267189	0	1.109391	0.610485	0.79989	0	1.589254	0.789909	0	0	0.982846	1.25057	0	0	0	0.038851	1.98274	0	0.345322	0.549314	0	0.105577	1.338777	0	0	1.454099	1.081548	0	1.896957	0	0	0	0	0.260197	0	0.805087	0	2.037875	0	0.69244	1.351705	0	0.426522	0.488857
MGI:106658	0	0.22269	0	0.079633	0	0	0	0.191901	0.629904	0.875741	0.353357	0.482027	0.323146	0	0	0.552598	0	0.559238	0	0.558091	1.029185	0	0	0.423358	0	0	0.552938	0	0.005321	0	0	0	0.084101	0	0.210047	0.001895	0	0	0.70229	0.368583	0.181714	0	0	0.167387	0.333064	0	0	0	0
MGI:3050795	0.654111	0.115808	0.355755	0	0	0	0	0.625624	0.034622	2.080954	0	0.019769	0	0	0	0	0	0	0.647308	0	0	0.333583	0	0	0	0.147423	0	0	0.093167	0	2.055384	0.274557	0.627399	0	0.556477	0.258656	0.170861	0.626912	0.384968	0	0	0.003431	0.433889	0	0	1.073007	0.191966	0	0
MGI:1353633	0	0.180473	0	0	0	0.029231	0	0.218823	0	0	0.07437	1.196743	0.731628	0	0	0.385762	0.95329	0.239135	0.289164	0.660486	1.461879	0	0	0.098949	0.179716	1.041036	1.301159	0.179366	0.693758	0	0	0	0	0	0.259719	0.323128	0	0.094999	1.120407	0.029686	0	0	0	0	0	0	0.485078	0	0
MGI:101941	0.202757	0	0.176331	1.988729	0	0	0.334324	0	0	0.420011	0.058851	0.878532	0.23323	0.489783	0.452449	0.721427	0.652104	0	0	1.008407	0	0	0	1.13708	0	0	0	0	0	0.023147	0	0	0.121881	0	0.402433	0	0.409298	0.322666	0	0.007685	0	0.006049	0	0.103262	0	0.183178	0	0	0.791417
MGI:1276116	0.451419	0.198621	0.5012815	0	0.114864	0.0255185	0	0.873473	0.144415	0.5754235	0	0.3902295	0.1032635	0.08083	0	0	0.38354	0.089202	0.506479	1.0414465	0.164764	0.2737465	0	1.1735135	0.153513	0.57408	0.431094	0.474546	0	0.088126	0.155202	0	0.182624	0	0	0.0456315	0	0.307954	0	0	0	0.149929	0.0145825	0	0	0.1725525	0.2966015	0	0
MGI:103580	2.121033	0	0.858406	0	0	0	0	0.111104	1.696173	0	0.855636	1.506715	1.645315	0.054272	0.437938	1.881641	2.096491	0.670345	0	0	2.083769	0	0	0	1.770214	0.609335	0.450889	0	0	0.847583	0	0.233407	0	0.043874	2.948585	4.5571	0	0	0.638063	0	0.347997	0	0	0	1.428662	0	2.700756	0	0
MGI:97874	0	0.157199	1.497981	1.611547	0	0	0	0.143385	0.973762	0.09338	0.788263	0	0	0	0.254645	0.442413	0	0.091847	0.265787	1.232223	0.018626	0	0	1.308265	0.146177	0	1.227684	0	1.633674	0	0	0	0	0	0.557884	0	0.251633	0	0.223725	0.649811	1.955185	0	0	1.505321	0.112883	0	1.491379	0	0
MGI:1926157	0.343749	0.197305	0	0	0	0.096454	0	0	0.379957	0.399413	0	0	0	0	0	0.261443	0	0.401406	0.358762	0.800501	0.945121	0	0	0.496819	0	0.467851	0.220758	0.669008	0.43447	0	0.122455	0	0.035653	0	0.731193	1.093371	0.027913	0.86424	0	0.335337	0	0	0	0	0.42317	0	0.394635	0	0
MGI:1890081	0.241642	0	0.129315	0	0	0	0	0.659602	0.102323	0.192948	0	0	0	0.832227	0	0.476476	0	0.41183	0.398083	1.323391	1.024155	0.351721	0	0.744579	0	1.691597	1.020845	0.225222	0.227142	0.51022	0.38099	0	0	0	0	0	0	0	1.346614	0	0	0.481263	0.411801	0	0	0	1.20123	0	0
MGI:97857	1.032303	0.880201	0	0	0.998605	0.395905	0	0.090028	0	0.422031	0	1.305833	1.231105	0	0.345795	1.563888	1.488684	0	0.833569	0	0.118356	0.253745	0.707621	0	0	0	0	0	0	0.030698	0.7263	0.468487	0	0	0	0.181615	0	0	0	0	0	0.153941	0	0	0.411842	1.617976	2.317508	0	0
MGI:1096325	0	0	0	0	0.22101	0	0.285572	0	0	0	0.119534	0	0	0	0.148037	0	0.168225	0	0	0	0.213522	0	0.186224	0	0	0.000726	0.047741	0.552452	0.147389	0.830896	1.404951	1.058881	0.092937	0	0.031922	0	0.20241	0	0.283253	0.125133	0.715899	0.050512	1.638739	0.156138	0	0	0.490127	0	0.238637
MGI:1342772	0.768401	1.944095	0.899056	1.219712	0	1.009993	0	0	0.136251	0.062666	0.562383	0	0	1.008813	0	0	0	0.125004	0	1.66755	0.66698	0	0	1.139865	0.086565	0	1.682752	1.474871	0	0	0	0	0.020744	0	0.645266	0.294111	0.156926	0	0	1.311414	0	0.223793	0	2.222656	0	0	0	0	0
MGI:1194883	0	0.55413	0	0.930676	0	0.188424	0	0	0	0.034715	2.258924	0	0	0	0	0.160862	0.543634	0.336826	0	0	0.444142	0.085666	0.423082	0.288222	0	0.686989	0.498836	0	0	0	0.134899	0.76882	0	0.585241	0	0.270738	0	0	0.843215	0.087673	1.154858	2.066159	0	0	0	1.020936	0.28362	0	0
MGI:97487	0	0.219046	0.057542	1.302826	0	0	0	1.089768	0	0.139085	0	2.722338	2.249044	0.170842	0.884799	2.167293	2.740089	0	0.792009	0.754151	0	0	0.253585	0	0	0.221686	0	0	0	0	0.334315	3.768081	0	1.501174	0	0	0	0.158538	0.824835	0	0	3.123664	0	1.551634	0	0.015391	0	1.66858	0
MGI:104554	0	0	0.653319	0.507799	0.721437	0.037031	0	0.412865	0	0	0	0	0	0	0	0	0	0	0.001381	0.285355	0.319739	0	0.459713	0.225123	0	0	0	0	0.062705	0	0.001219	0.359018	0	0.115321	0	0.0449	0	2.475063	0.013963	0.17949	0.009615	0.324948	0.029223	0.230015	0	0	0.093175	0.247073	0
MGI:104798	0	0	0.525356	0.739578	0.199281	1.167076	0.135547	0	0.710101	0	0.494424	0	0.226636	0	0	0	0.00702	0	0	0.106206	0.030988	0	0.489208	1.187698	0	0	0.645753	1.951793	0.317734	0	0	0.744782	0	0.597812	0	0.993582	0	0.572651	0.078564	1.083276	0	0	0.458583	2.023777	0.507509	0	0	0.943988	0.946465
MGI:108051	0	0.387788	0	0	0.143407	0	1.546596	0	0.066345	0.089972	0.031527	0	0	0.497294	0.722258	0	0	0	0	0	0	0	0	0	0.380714	0	0	0	0.045939	1.262778	0.353275	0	0.350161	0.103053	0	0	0	0.287989	0	0.00442	0.078614	0.478225	0	0.593591	0.417928	0.298272	0	0	0.083284
MGI:1926879	0.101039	0	0	0.196677	0	0	0	0	0.358901	0	0.171091	0.64359	0.241547	0	0	0.58692	0.292951	0.258636	0.263338	0.178874	0.537016	0	0	0	0.336678	0.284924	0.995851	0.181458	0.096185	0	0	0	0	0	0.137873	0	0	0	0.794043	0.507191	0	0	0	0.601673	0.233026	0	0	0	0.324909
MGI:88431	0.100151	0.173458	0	0	0.339866	0	0.744388	0.0088	0	0	0.727755	0	0	0.880837	0.740544	0	0	0	0.081293	0	0	0	0	0.149367	0.240156	0	0	0	0.059158	0.884159	0	0.074921	0.47452	0.952749	0	0	0	0	0	1.067425	0.274775	0.449796	0	0	0	0.244015	0.016774	0	0.494131
MGI:1917042	0.286481	0.156432	0	0	0	0	0	0	0.038195	0	0.695554	1.136602	0.835504	0	0	1.419745	1.609936	0.290132	0	0	0	0	0	0	0.764631	0.172783	0.31265	0	1.123358	0	0	0	0	0	1.395394	1.137241	0.242871	0	0	0.039075	1.190888	0.218124	0	0.5987	0.181478	0	0.150436	0.406482	0
MGI:2146616	0	0.031313	0.071208	0	0	0	0.387125	0	0	0	0	0	0	0	0.0209	0	0	0.525731	0	1.003752	0.087591	0	0.429324	0.336046	0.679348	0	0.266799	1.07254	0.011782	0.427653	0.579835	0	0	0.387676	0.639159	0.394855	1.574352	1.957954	0.168622	0	0.77717	0.051727	0	1.747281	0	0	0.156341	0	0.065979
MGI:1276523	0.342578	0.327896	0	0.625482	0	0	0.565241	0	0	0	0.238046	0	0	0	0.103411	0.239763	0	0.3358	0	0.050594	0	0	0	0.297748	0.110819	0	0	0	0.52649	0.428863	0	0	0.504568	0	0.237599	0	0.122882	0.398136	0	0	0	0.093345	0	0.38734	0	0.075761	0.16569	0.026657	0.323851
MGI:101893	0	0	0.145345	0.602442	0.777371	0.781992	0.685276	0	0.067586	0.619035	0	0	0	4.79102	1.717812	0	0.651536	0	0	0	0	0	0	0.295973	0.044697	0	0	0	0	0.731371	0	0.471301	0.228425	0	0	0	0.053537	0	0	0.063598	0.01992	0.266518	0.560349	1.657039	1.069113	0.118835	0	0.809769	0.091678
MGI:101898	0.022961	0	0.3067085	0.384393	0.4856405	0	0.8369635	0.4688975	0.1361375	0.4679615	0.052688	0.2423835	0	0.4252785	0.440058	0	0	0	0.3077225	0.1186605	0	0.214016	0.0861985	0.2589035	0.160038	0	0.0845725	0	0.0704055	0.881375	0.3627805	0.4583755	0.4224355	0.0816255	0.0079535	0	0.0529275	1.2566605	0	0.311482	0.224665	0.2354215	0.4997895	0.350091	0.323859	0.0648075	0.023844	0	0.399934
MGI:2384854	0	0	1.942886	0.489494	1.183045	0.001962	0	0	0.402322	1.571954	0	1.298181	0.23296	0.338516	0.259332	0.03744	0.63081	0	0.095172	0.198376	0	0	0.409977	0	0	0	0.039416	0.326679	0.046981	0	0	0	0.146968	0	0.060475	0.270338	0.103348	0	0	0	0	0	0.706717	0	0.670421	0	0	1.112274	0.357919
MGI:98834	0	0.169244	0.150417	0.579236	0	0	0	0	0.322858	0.052142	0.232477	1.464606	0.616993	1.774739	0.416418	1.260526	1.368902	0	0	1.699909	0	0	0	1.233044	0	0	0.61817	0.636214	0.371634	0	0	0	1.52199	0	0	0.545569	0	0	0	0	0.305354	0.483652	0	0.609211	0.118155	0	0	0	1.00222
MGI:95457	0	0	0.858455	0	0	1.166802	0	0	0.379644	0.08922	0	0.35915	0.269364	0	0	0.153174	0.237594	0	0.04023	0	0.05367	0	0.282681	0.335499	0.766345	0.269229	0.179921	0	0	0	0	1.749209	1.138636	0	0.00701	0.157696	0	0	0	0.184967	0	0	1.508761	2.568644	0.064219	0	0	0.040535	0.205813
MGI:1914738	0.833156	0.726246	0	0	0	0.481669	0	0	0.049254	0	0.817911	0	0.065571	0	0	0	0	0.234313	0.260584	0.139787	1.501234	0	0	0	0	0	0.848085	0.046234	0.531947	0	0	0	0.04828	0	0	0	0.161437	0.235478	0.935216	0.281593	0	0.986404	0	0	0.158623	0	0.700726	0	0
MGI:3029632	0.201578333	0.157158667	0.236768	0.384268667	0.416170667	0.293860667	0	0.303427	0.006617333	0.351406	0	0.151917667	0.093344	0	0	0.296581667	0.200608	0.336893333	0.293393667	0.24487	0.538681	0.125272667	0.186746667	0.499143333	0.060078667	0.480131333	0.209108667	0.422985	0.321674333	0.231662333	0.353658	0.224381	0.260215	0.219121667	0.431963	0.206163333	0.137259333	0.118629333	0.545454667	0.020219333	0.060555333	0.138489	0.115274333	0.199701667	0	0	0.694478667	0.284172333	0.401870333
MGI:97380	0	0	0.545461	0.006999	0.227843	0.531415	0.076229	0.05774	1.878009	0.136421	0.1366	0	0	0	0	0.227186	0	0	0	0	0	0.042471	0.353334	0.278769	0.150633	0	0.009633	0	0.000172	0	0.150798	0	0.574973	0.317514	0	0	0	0.813506	0	0	0.34428	0	0.511357	0	0	0.063845	0	0.190377	0.838551
MGI:1929237	0.140221	0.215001	0	0	0	0	0.385056	0.731999	0	0	0.643844	0	0	0	0	0	0	0.324802	0	0.391104	0	0.610228	0	0	0.50754	0	0	0	0	0.514834	0.091846	0	0.588006	0.009002	0.259768	0	0.027333	0.087192	0	0	0	0.394958	0.304178	0	0.324327	0.206978	0.100374	0	0.37834
MGI:1346317	0	0.075318	0.745336	1.189485	1.021955	3.402863	0	0.704376	0.733101	0.640161	0	0	0	0	0	0	3.332456	0	0	0.574684	0.459951	0	1.503133	0.949924	0	0	0	2.71379	0	0	0.447174	1.035113	0	0	1.97804	0.890665	0	0	0.371951	0	0.959587	2.402959	0.814703	0	0	0	0.44628	0	0.589135
MGI:97747	2.224021	3.497575	0	0	0	3.482191	0	0	2.720031	0	0.723942	0	0	0	0	0	0	1.17945	0	0.533317	0.527108	0	0	0.482139	2.889341	0	0.798241	1.225339	1.326076	0	0	0	1.38212	0	3.563319	2.373416	1.201998	0	0.976576	0.341624	1.977964	1.410526	0	0.51243	2.383899	0	0	0	0
MGI:95275	1.131071	1.424347	1.837937	0.016885	0	1.437829	0.628915	1.203974	0	0	0.202257	0.172293	0.748961	0	0.198109	0.841459	0	0	0.414877	1.424616	0.449259	0.618735	0	1.87574	0	0	0	1.150713	0	0.557204	0	0	0.114953	0	0	0	0	0	0.363355	0	0	0	0.952718	0	0	0	0	0	0
MGI:2386723	0	0.252606	0	0	0	0	0	0	0	0	0.484148	0	0.988595	1.000598	0.740448	0.546371	0.089043	0	1.29194	0	0	0	1.099735	0	0	0	0	0	0.124483	0.330967	0	0.169075	0.427371	0	2.59617	2.050973	0.059836	0	0	0.267958	0	0.657237	0.221582	0	0	0.297405	1.180882	0.002062	0
MGI:1346833	5.155605	0.255382	1.064352	0.485007	0	0	0	0	0	0.070182	0.642529	0.019997	0.163987	0	0	0.672756	0	0.57846	0	0	0.441271	0	2.405892	0	0	0.46384	0.293255	0	0.141192	0	0	1.740841	4.17467	0.237637	0.073941	0.23548	0	0	0.23385	0.000165	0	0	2.018906	2.056452	0	0.141034	0	2.473762	0
MGI:99829	1.314885	0	0.457559	0.220709	0	0	1.636984	0	0	0	1.012432	0	1.038011	0	0	0.955789	0	0	0.23105	2.886871	0.870857	0	0	2.557647	0	0.209402	0	0.594398	0.348587	2.400399	0	1.101103	2.882252	0	0	0.4617	0	2.239745	0.460647	0	0	0.249158	0	0.528651	0	0	2.706178	0	0.526385
MGI:1933165	0.460914	0.788472	0	0	0	0	0	0	2.04547	0	0.108296	0	0	0	0	0	0	0.407898	0.20613	1.967757	0.171597	0.326256	0	0.654336	1.693364	0.365113	1.77216	0	0.622815	0	0	0.28954	0.06176	0	1.108474	0.394975	1.650325	0	0	0.194057	2.219774	0.11687	0	0	1.449263	0	0	0	0
MGI:1316736	0	0	0.452358	0	0.294563	0	0.802274	0.28596	0.523546	0	0.08612	0	0	0.634824	0.95492	0	0	0.195555	0.015566	0.045852	0	0	0.308719	0	0.975199	0	0	0.70071	0.000815	0.618532	0	0.772762	0.306279	0.645268	0	0	0.337551	0.154531	0	0	0	0.313032	0	0	0.045474	0	0	0	0.046241
MGI:1328787	0.065198667	0.289298333	0.525422667	0.710819	0	1.603941667	0.040175	0.132935667	0	0.232679333	1.038655333	0.489983667	0.136509	0	0.046432333	0.369265333	0.240968667	0.355158333	0.036811	0.171517	0.259666333	0	0.903502	0.111778333	0.025783	0.728058	0.476348333	0.168340667	0.058282667	0.475206	0.052649	0.378228	0.302883333	0.079121	0.499186	1.225268	0.269640333	0	0.222115333	1.051514	0.120787667	1.089255667	1.474196667	0	0.502542667	0	0.259055	0.268345667	0.108789333
MGI:1921677	0.554593	0	0.815894	0	0	0	0	0	0	0	0.259176	0.239805	0.068786	0	0	0.59549	1.158995	0.146894	0.172887	0.476664	0	0	0	0.312613	0	1.11324	0.378589	0.40561	0.424496	0	0	0	0	0	0.70763	1.530717	0	0	0.06	0	0	0.36137	0.27998	0	0.421483	0	0.973478	0.676605	0.582553
MGI:109619	0	0	0.34096	1.427916	0.526251	1.082705	0	0.828318	0.509509	0.565016	0	0	0.362441	0	0	0	0.478343	0	0	0.53902	0.13186	0	0	0.265351	0.012378	2.055158	0.939144	1.369079	0	0	1.277984	0.856854	0	0.377245	0	0.66918	0	0.535088	0.296355	0.837939	1.382442	0	0	1.38462	0.322367	0	0	0.419944	0
MGI:1096340	0.033995	0	0	0	0	0	0	0	0	0.299674	0.044403	0.951494	0.524617	0.187004	0	1.513779	1.510833	0.294666	0	0.80258	0	0.068199	0	0.779361	0.185079	0.307983	0	0.121233	0.598917	0	0.485723	0.653268	0	0	1.074694	0.789618	0	0	0.414832	0	0.250296	0.185406	0.343736	0	0	0	0.529871	0	0
MGI:98663	0	1.145022	0.542272	0.178617	1.506447	0	0.131045	0	0.579134	0.171654	1.626024	0	0	0	0.021913	0	0	0	0	0	0.389909	0.448408	0	0	0	0.167366	0	1.789716	1.335826	0.87345	0	0.468792	0	0	0	1.900774	0	0	0.069271	0	0	1.626292	0.763233	0.404573	0	1.356952	0.627056	0.644177	0
MGI:1100846	0.625901	0.218572	0	0	0	0.268737	0	0	0.234859	0	0.032288	0.481777	0	0.057993	0	0	0.37959	0	0.402029	0.09839	0.83825	0	0	0.180873	0.308396	0	0.301527	0.474395	0.029103	0	0	0	0	0	0	0	0	0	0.207024	0.717432	0	0	0	0.011049	0.319942	0	0.136249	0	0.142374
MGI:96590	0.541043	0.374705	0	0	0	0	0.88412	0.249068	0	0	0.64576	0	0	0.272901	0.227137	0	0	0	0.482147	0.04572	0	0.52582	0.537995	0	0.493485	0	0	0	0	0.793143	0.283067	0.164305	0.0997	0.337504	0.21267	0	0.408015	0.02696	0	0.126284	0	0	0	0	0	0.431013	0.159055	0	0.148412
MGI:109128	0	0	0.412238	0.009376	0	0	0	0.685081	2.650793	0.531598	0	0.169651	0.312784	0	0.013308	0	0	0	0.614515	0.322726	0.140803	0	2.554244	0.660997	2.411648	1.8957	0.146698	0	0	0	0.411912	0	0	0	0.200917	1.172455	0	0.310637	0	0.317385	1.716006	0	0.190799	0.355564	0	0	0	0	0.032446
MGI:1309489	0	0	0	0	0.109979	1.707593	0	0.191592	0.701993	0.764392	0.223653	0.458218	0.977402	0	0	0.517269	0.183947	0	0.398171	0	0	0.66825	0	0	0.305534	0.110616	0.551504	0	0.273914	0	0.805277	0.257596	0	0	0	0	0.528872	0	0	0	1.261919	0	0.538391	0	0.45012	0.614726	0.265647	0	0
MGI:97350	0	0.551525	0.764569	0	0	0.503937	0.661415	0.032412	0	0.142348	0	1.035163	1.002592	0.140528	0.20066	1.181181	2.492723	0	0.199887	0.081596	3.31729	0	0.016208	0	0	0	0	0	0	0.715167	0	0	0.514552	0	0	0.552411	0	0	0	0	0.465103	0	0.799941	1.081939	0	0	0	0	0.884223
MGI:103577	2.399885	0	0	0	0	0	0.736746	0	1.196331	0	0.474212	1.455209	0	0.872497	0.758655	0.975919	2.339972	0	0	0	0.319678	0.149273	0.173622	0	1.696985	0	0	0.304213	0	1.150662	0	0	0.498817	0.708875	5.311162	5.036688	1.136298	0	0.301741	0	0.744029	0.411659	0	0	0	0.610678	0	0	0
MGI:1202879	0.341686	0.019457	0	0	0.078816	0	0	0	0.88887	0	0.398519	1.271957	1.215828	0	0.310059	1.436796	0.430628	0.363029	0	0	0	0.583174	0	0	0.620548	0	0.066867	0	0.929613	0.214238	2.116657	0	0.136665	0	0.170156	0	0.554795	0	0	0	0.604593	0	0	0	1.332375	0.681602	0.28719	0	0
MGI:1201674	0.44706	0.076785	0.23484	0	0.204819	0.028727	0	0	0.149576	0.754308	0	0.740337	0.269527	0	0	0.349972	1.041752	0	0.411742	0.825758	0.330772	0	0	0.093708	0.25985	0	0.390452	0	0	0.000101	0	0	0.382748	0	0	0	0	0	1.581599	0.520249	0	0.192776	0	0	0	0	1.085035	0	0
MGI:1202876	0.461096	1.218019	0	0	0	0	0	0	0.608189	0	0.185636	1.16005	0.912115	0.485359	0	0.921059	1.579976	0	0.579011	1.001883	0.018816	0	0	0.123029	1.368202	0	0.091846	0	0.289345	0	0	0	0.423842	0	0.180606	0.281256	1.162353	0	0	0.278388	0	1.091664	0	0	0	0	0.596053	0	0
MGI:1338056	0	0	0.348455	0	0	0	0	0	3.104044	0.27311	2.094261	0	0	2.379908	0	0	0	0	1.378973	0.441436	0	0	0	0.62836	3.027818	0	0.492726	0	0.302177	0	0	0	0	0	0.043396	1.096599	0.904361	0.940945	0	2.080972	1.926003	2.135943	0	0	0.63942	0	0.634143	1.039597	0
MGI:1917649	0.855741	0.71626	0.076069	0	0	0.041927	0	0	0	0	0.438716	0.460807	0.775272	0	0	1.229659	0.548988	0.586041	0	0.850502	0.197736	0	0	0	0	0	0.929609	0	1.036291	0.270211	0	0	0.824559	0	1.03965	1.198835	0	0	0	0.410793	0	0.242977	0	0	0	0	1.279154	0	0
MGI:1196624	0.19412	0	0	0	0	0	0	0	0.292887	0	0.014452	0.947061	0.74635	0.397207	0	1.272586	0.849704	0.354204	0	0.389251	0	0	0.16424	0.090637	0.231108	0.681758	0.011806	0.268435	0.205362	0	0	0	0	0	0.17111	0.950522	0	0	0.466733	0.058325	0.222081	0	0	0	0.230275	0	0.433968	0.201	0
MGI:99423	0	0.045245	0	0	0.593932	0	1.071285	0.266638	0.691908	0	1.273141	0.579465	0.238541	2.118213	1.403281	1.136577	1.003441	0.160791	0	0	0	0.575326	0	0	0.640483	0	0	0.004462	0	1.017003	0	0.718731	0	0	0	0.008785	0	0	0	0	0	1.122989	0.517111	0	0	0.435756	0.107951	0	0
MGI:1346865	0.0067	0.199213	0.211096667	0.044025	0.136798333	0.080863333	0.857135667	0.173479333	0.254578333	0.016276	0	0.063537333	0.097639333	0.20529	0.288535333	0.131416333	0	0.054582	0.114207	0.153196333	0	0.073033667	0.384944667	0.292148333	0.065073	0	0	0	0.219009	1.015278667	0.128494	0.465229	0.321469	0.325443	0.135597667	0.071387333	0.343145	0.231498333	0	0.193884667	0.162781	0.327384	0.222112667	0.457287333	0.009229667	0.421023667	0.256787	0.001850333	0.198960667
MGI:98371	0	0	0	0	0	0	0	0.675497	1.204055	0.517278	0.994994	1.221127	1.181028	0	0	1.283451	0.722146	0	0.671599	0	0	0.852848	0	0.257796	1.303608	0	0	0.060717	2.030652	0.012155	0.814709	0	0	0.463579	0	0	1.227215	1.410986	0	0.778972	0	0.921421	0.47621	0	0.596327	0	1.690702	0	0
MGI:98511	0.160667	0.449485	0	0	0	0.0397835	0	0.3563265	0.699057	0.215158	0	0.2903855	0.0249105	0.33179	0	0.1981735	0	0.2393895	0.2321705	1.39883	0.087465	0.0028175	0	0.700739	0.7751625	0.751706	0.382774	0.4914185	0.47508	0.0365485	0	0	0.083899	0.578423	0.799078	0.1558245	0.3074275	0.595475	0	0.315235	0	0.0323865	0	0	0	0	0	0	0
MGI:98968	0.566525	1.901499	0.81136	0	0	0	0	0	0	0	0	0	0	0	0	1.307266	1.549355	1.889007	0	0	0.877591	0	0.682642	0.150078	0	0.236133	0	0.516987	0	0	0	0	3.252791	1.448766	2.391441	4.07219	0	0	0.204209	0.110026	0	0.257657	0.667841	0.871611	0	0.06811	0.507738	1.978167	0.122145
MGI:97316	0.114983	0	0.577657	0	0.304357	0	0	0.686637	0	0.885309	0.043429	0.584498	0	0	0	0.042918	0.36274	0	0.211926	1.274406	0	0.130244	0	1.139306	0	0.043405	0.206913	0.10137	0	0.518766	0.383506	0	0.63777	0	0.187121	0	0	1.289144	0	0	0	0.312345	0	0	0	0.151213	1.5568	0.315592	0.930165
MGI:88096	0	0.169285	0	0.968505	0	0	0	0	0.390582	0	0.449114	0.119965	0.423194	0	0.304284	0.411004	0.515744	0	0	0.63397	0	0	0.067696	0.403934	0.74942	0.100425	0.328746	0	0.923454	0	0	0	0	0.192125	0.455745	1.097181	0.149156	0.849134	0.953363	0.961559	0.84	0.124843	0	0	0	0	0	0	0
MGI:1330810	0	0.5084175	0.6041195	0.4889105	0	0	0	0.563543	0.338026	0.599567	2.096912	0.776321	1.046769	0.126173	0.544652	0.680455	0.264833	1.0921425	1.9957335	0.656558	0.27579	0	0	0.6134235	0	0.2327975	0.386814	0.115755	0.733521	0.826591	0.6418255	0	0.85445	0	0.124962	0	1.0505585	1.7427935	0.686257	2.60707	0.2558605	1.8994195	0.31288	0	1.245848	0	1.5784565	0	1.8603885
MGI:99542	0	0	0	0.524951	0.586496	0	0	0	0.043954	0.504647	0.052285	0.314125	0.271553	0.675193	0.468981	1.02658	0.848606	0	0	0.387771	0	0	0	0	0	0.300197	0.044769	0.13828	0.32708	0	0.14616	0	0.115451	0.015271	0.619509	0.530358	0.256777	0.36132	0.20733	0	0.299961	0.040122	0	0	0	0	0	0	0.421634
MGI:98214	0.084897	0.709245	0	0	0	0.282713	0	0	0.841982	0	1.134325	0.088833	0.070442	0	0	0	0	0	0.100356	0.361788	0.016535	0	0	0.244757	0.097896	1.442132	0.224617	0	0.445855	0	0	0	0	0	0.795564	0.021078	0	0	0.921346	0.712649	1.130749	1.174041	0	0	0.463295	0	0	0	0
MGI:1921382	0	0.546708	0	0	0	0	0	0.168678	0.476419	0.244738	0.150707	0	0	0	0	0	0	0.2675	0.205005	0	0.498106	0	0.120925	0	0.677756	0.535368	0.350708	0	0.771933	0	0	0	0	0	0.562356	0.002243	0.80271	0.453151	0.75088	0.438044	0.381309	0.189565	0	0.026238	0	0	0.057847	0.00819	0
MGI:2137495	0	2.058935	0.725905	0.092299	0.022728	0	0	0	0.059513	0	0	0	0	0.053955	0.175879	0.364896	1.254588	1.942934	0	0	1.920768	0	0	0.309961	0.159381	0.7849	0.82116	0	0	0	0	0	1.945834	0.123607	0.039665	0	1.360704	0.451962	1.156	0	0.559667	0	0	0	0	0	0.333257	0	0.477275
MGI:2655333	0	2.12305	1.45607	0	0	0	0.161389	0	0	0	2.483366	0	0.598194	0.617184	0.591968	0.112903	0.312493	0	0.83799	0	0.106079	0	0	0	0.404081	0	0	0	0	0.36259	0	0	0	0	0.826199	0	1.113414	0.39431	0	1.636595	0	1.907003	0	1.224044	0.676919	0.080706	0.211908	0	0
MGI:894293	0	0	0.676474	0.478572	0	0.17156	0	0	0.0067585	0.358816	0	0.452332	0.4711035	0.053525	0	0.295728	0.556453	0.119789	0.4846455	0	0.1668375	0.0017295	0.334042	0.154963	0.178672	0.0617035	0	1.21512	0.0681245	0.032019	0	0.7529595	0.1329325	0	0	1.14355	0.119927	0.052016	0.109987	0.8485755	0.2698285	0	0.816409	0.585686	0.6002695	0	0.018818	0.4911365	0.16476
MGI:102463	0.326888	0	0	0	0.678331	0	0	0.667041	0	0.387738	1.012715	0	0	0	0	0	0	0	0.403826	0.272459	0.365782	1.253865	0	0	0	0.284657	0	0	0	0	0.185835	0.112914	0.446157	0	0.186654	0	0.139249	0	0	0.037963	0	1.015526	0.445564	0	0	0.990164	0.626521	0	0.541128
MGI:107901	0.002657	0.271021	0	0	0	0.131915	0	0	0.179402	0	0.328512	0.875952	0.257332	0	0	0.720022	0.725615	0.091715	0	0	0.762879	0	0.325474	0	0	0.280367	0.372892	0.038964	0.190307	0	0	0	0	0	0.13209	0.751425	0	0	0.699342	0	0.617292	0.015666	0	0.209305	0.120707	0	0.051188	0	0
MGI:98505	0	0	0.796793	0	0	0.747503	0	0	3.485244	0.277472	0	0	0.712516	0	0	0.327191	1.048242	2.833261	0	0	0.232736	0	5.048218	0	3.554727	1.830813	1.445282	0.158254	0	0	0	0	0.576537	1.218898	1.592965	2.338857	2.725438	0	0	0	1.196565	0	1.300708	0.340104	2.0003	0	0	3.046654	0
MGI:106034	0.074299	0	0	0.583034	1.206177	1.599423	0.02805	0	0.109046	0.464223	0.010724	0.091412	0	0.089546	0.085654	0.109492	0.100128	0	0.127443	0	0.019684	0	0	0.076764	0	0.043552	0	0.546405	0	0	0.061016	1.10653	0	0	0	0	0	0	0.017773	0.897937	0.201265	0	0.343313	0.786484	0.002653	0	0	1.06873	0
MGI:95664	0.450558	0.544687	0	0	0	0	0.662457	0	0	0	0	0	0	0.309658	0.338281	0.940296	1.667565	0	0	0	2.423157	0.149143	0	0	0.142558	0.489127	0	0.517312	0	0.607173	0	0	3.109097	1.382204	1.514935	1.720521	0.06424	0	0	0	2.552028	0.360959	0	0	3.823247	0.2695	0.014138	0.563647	0.562242
MGI:97495	0.194078	0.085383	0	0.544696	0	0.631422	0.735663	0	0	0	0	0	0.193315	0.446132	0.700633	0	0.358654	0	0	0	0.127897	0	0.273947	0.27397	0	0	0.006304	1.115046	0	0.609788	0.541274	0	0	0.943735	0.02802	0.136966	0.192091	0	0.131481	0	0.61148	0.308283	0	0.38554	1.073273	0	0.118511	0	0
MGI:88071	0.319083	0.562415	0.056699	0	0	0	0	0	0	0	0	0	0	0.215409	0	0.268667	0.029983	0	0	0.526592	0.806716	0	0	0.501993	0.195933	0.330177	0.515422	0	0.236756	0	0	0.494607	0.233911	0	0.371997	0.278927	0	0.116103	0.788245	0.140239	0	0.466427	0	0	0	0	0.563722	0	0.11888
MGI:1352454	0.613923	1.391351	0	0	0	0.046272	0	0	1.014343	1.35801	1.748697	0	0	0	0	0	0	0	0.082565	0.378312	0	0	0	0.119997	1.228263	0.405911	1.143178	0.400842	1.50709	0	0	0	0.285578	0	0.485435	0.183771	0.244762	0.076067	0	1.007158	1.66944	1.596802	0	0	0.547811	0	0.043348	0	0
MGI:1913604	0.250065	0.128624	0	0	0	0	0	0	0.223174	0.321083	0.350278	0.282872	0.300988	0.093594	0	0.824369	0.851054	0	0	0.563213	0.128605	0	0	0.314233	0.643203	0	0	0	0.715961	0	0	0	0.085014	0	0.269915	0.259524	0.023367	0.257703	0.485914	0	0	0	0	0	0	0.05382	0	0.042085	0.303649
MGI:1347472	0	0.338045	2.124986	0	0	0	0	0	3.842368	0	0.075471	1.646975	0.721732	0	0	0.837904	1.17477	0.517915	0.134469	0	0	0	0	0	3.436662	1.358962	2.572434	0.245852	0.263514	0	0	0	0	0	0.718109	0	5.041995	3.019637	0.184016	0.13414	2.492325	1.183458	0	0	3.734909	0	0	0	0
MGI:2389461	0.889797	1.893287	0.097932	0	0.319195	0.071375	0	0.094466	0	0	0.977589	0.418178	0.113483	0	0	0.127863	0	0.246526	0	0.366491	0	1.315245	0	0.119063	1.195891	0	0	0	0.52676	0.422095	0	0	0	0	1.072904	0	0.414371	0	0	0	0	0.699438	0	0.438134	0	0.299845	0.136667	0	0
MGI:2664186	0.858499	0.734087	0	0	0.684143	0	1.131715	1.068573	0	2.329804	0	1.149889	0	0.332952	0.592339	0	0	0.556012	0.029758	0	0	0	1.929545	0.391868	0	0	0	0.137946	0	0	1.443578	2.47564	0	2.555773	0	0	1.405823	0	0.013796	0.611438	0	1.186425	0.067467	0	0.251982	1.225692	1.942148	0	0
MGI:1349442	0	0.062932	0.1527435	0.662077	0.134384	0.7201275	0.1109875	0.327729	0	0.1043775	0.0134125	0.07264	0.754381	0	0	0.7712265	0.868209	0.520383	0.26854	0.360068	0.302093	0	0.1019855	0.403747	0	0	0.232344	1.47744	1.2697115	0.204911	0.2216665	1.102934	0	0.2367175	0	0.990725	0	0.332202	0.2821555	0.0816955	1.0040945	0.072851	0	0.9428615	0.642606	0	0.130333	0.0892235	0
MGI:1344414	0.596557	0.089072	0	0	0	0	0	0	0.698372	0	0.038549	0.191484	0.10201	0.111948	0.056628	0.091981	0	0.191799	0	0.280035	0	0	1.056729	0.050825	1.067181	0.613665	0	0	0.599024	0	0	0	0.022226	0	0.253782	0.389921	0.12459	0.733541	0	0.225595	0	0	0	0	0.23292	0	0.264003	0.082694	0
MGI:1339708	0	0	0	0.077108	3.305114	0	0	5.018034	1.638856	3.001039	0	3.122067	3.39335	1.148199	1.518192	2.350031	2.271913	0	3.857561	1.753866	0.005906	4.936367	0.999432	0	1.811972	0.638144	0	0.199268	0	0	1.495555	0.698141	0	0.718704	0	0	0	0	0	0	1.940112	0	0.092236	0	0.82383	1.323871	0	0	0
MGI:98370	0	0	0	0	1.226713	0.265938	0.133991	0.603218	0	0.791974	0.035857	0.356695	0.374465	0.620361	0.865756	0.855788	0.756754	0	0.574497	0	0	1.457967	0	0	0.42363	0	0	0	0.089789	0	0.633224	1.098902	0	0	0	0.289453	0.292634	0	0	0	0	0.337218	1.269722	0	0	1.260261	0.061309	0	0
MGI:97588	0.108787	0.191432	0.875054	0	1.012536	0	1.561782	0	0	0	0.217147	0	0	0	0.214705	0.15808	0	0	0	0.019651	0	0.173838	0.208951	0	0.249109	0	0	0.158385	0	1.118259	0	0	0	0.397307	0.198439	0	0	0	0	0	0.519635	0.885518	0.419448	0	0	0.706828	0.298044	0.158959	0.046568
MGI:1098280	1.536414	0	0.944905	0	0	0.429959	0.767385	0.958246	0	0.5978	0.004321	0	0	0	0	0	0.11587	0.669658	0.131888	0.345828	0.182341	0.452385	0	1.858259	0	0	0.974365	0.485857	0	1.550859	0.461771	0.097861	0.22095	0	0	0	0.237022	0.181527	0	0	0	0	0	0	0	0	0.852466	0	1.318588
MGI:109452	0	0	0	0	0	0	0	0.300634	0.499835	0.259813	0.464917	0.060541	0.257899	0	0	0.419338	0	0.580025	0	0.035885	0	0	0	0	0.400236	0.163226	0.322777	0	0.713784	0	0.105528	0	0.654918	0	0	0	0.355913	0.372757	0.242463	0.155712	1.253667	0.26576	0	0	0.033412	0	0.048677	0	0
MGI:2444891	0	1.856526	0	0	0	2.272537	1.315223	0	0	0	1.898883	0.055931	0	0	0	0	0.396244	0.880975	1.630888	0	2.650238	0	0	0	0	0	0	0.836865	0.395038	2.279945	0	0.182998	0	0	0	0.158053	0.261939	0	4.200385	4.07922	0	1.238108	1.204253	0	0.252788	0	0.866273	0	1.194624
MGI:106918	0	0.121184	0	0	0	0	0	0.006154	0.362784	0.063758	1.059423	0.733618	0.554414	0	0	0.591025	0.292804	0.110428	0.919354	0	0.405446	0	0.18217	0	0.557476	0	0.49827	0	0.954428	0	0	0	0.461947	0	0.933256	0.602916	0	0.400841	0	0.523969	1.022107	0	0	0	0	0	0.736421	0	0.166139
MGI:1890504	0.213435	0.09438	0.617112	0	0	0	0	0	0.666205	0	0.369536	1.154043	0.588566	0	0	0.372046	0.70001	0.097877	0	0.911514	0	0	0	0.185826	0	0.238129	0.942534	0.374631	0.129902	0	0	0	0	0	0.668973	0.234134	0.110507	0	0	0.662727	0.515867	0	0	0.582664	0.091289	0	0.667006	0	0.335689
MGI:2182585	0.109166	0	1.143681	0.22503	0.171225	0	0	0.380741	0.474022	0	0	0.313055	0.595367	0.257572	0	0	0	0	0.565749	0	0.088557	0.22643	0.408671	0	0	0.074609	0	0.318375	0	0	1.0199	0	0.04912	0.085168	0	0	0	0	0.011419	0.200186	0.407081	0	0	0.42296	0.458918	0	0	0.378561	0.091952
MGI:2384495	0	0	0.4450275	1.8248645	0.318147	0	0.110864	0	0.141488	0.7140845	0	0.274875	0.277523	0	0	0.2078115	0.6579845	0.403339	0.0505765	0.9966945	0	0.075824	0.0227275	0.8590175	0.2216795	0.074282	0.491891	0.815506	0.5612955	0	0.3782425	0.102289	0	0	0.074914	0.7533435	0	0.1171545	0.665842	0.157998	0.5193275	0.211701	0	0.286815	0.8550935	0.2784735	0	0.091978	0.2757585
MGI:97856	0.507641	0	0	0	0	0	0.260416	0.306259	0	0.123559	0	0.142646	0	0.412484	0	0.619066	1.041776	0.248947	0	1.274339	0	0	0	1.178828	0	0.10627	0.701992	1.053666	0.061841	1.107715	0	0	0.492174	0	0	0.326498	0	0.307254	0	0	0	0.382133	0	0	0	0	0.266587	0.030403	0.302607
MGI:103036	0.035635	0.433989	0.289819	0	0	0.486047	0	1.288483	0	0.622838	0.036385	0	0	0	0	0	0	1.067022	0.706316	0.720895	0.845704	0.15912	0	0.623872	0.028594	0	0.429699	0.103307	0.58923	0	0.569681	0.116941	0.607872	0	0	0	0.842222	0.564155	0.163883	0.180288	0	0	0	0	0	0	0	0	0.549756
MGI:2447460	0.745206	0.287204	0.041347	0	0	0	0.345706	0	0	0.402964	0.672242	0	0	0	0.055564	0.268981	0	0	0	0	0	0.731052	0	0.148962	0	0	0	0	0	0.501006	0.011339	0	0.296664	0.337	0.166375	0	0.781588	0.123019	0.582526	0	0	0.295947	0	0	0	0.61284	0.604674	0	0.23846
[truncated: 6 more columns]
