# Supplementary material for: Integrative approaches to the prediction of protein functions based on the feature selection
Source: BMC Bioinformatics. 2009 Dec 31;10:455. doi: 10.1186/1471-2105-10-455 (PMC2813249; doi:10.1186/1471-2105-10-455)
Supplement: Additional file 9 — Underlying data of Figure 4. The table with the underlying data of Figure 4. [file 1471-2105-10-455-S9.ZIP]

Archive with 7 entries (6 files):
- Additional File 9 _ 0000003Data/
- Additional File 9 _ 0000003Data/0000003interproData.txt
- Additional File 9 _ 0000003Data/0000003mgiData.txt
- Additional File 9 _ 0000003Data/0000003omimData.txt
- Additional File 9 _ 0000003Data/0000003ppiData(adjacency).txt
- Additional File 9 _ 0000003Data/0000003ppiData(diffusion point1).txt
- Additional File 9 _ 0000003Data/0000003zhangData.txt
