# Supplementary material for: Integrative approaches to the prediction of protein functions based on the feature selection
Source: BMC Bioinformatics. 2009 Dec 31;10:455. doi: 10.1186/1471-2105-10-455 (PMC2813249; doi:10.1186/1471-2105-10-455)
Supplement: Additional file 9 — Underlying data of Figure 4. The table with the underlying data of Figure 4. [file 1471-2105-10-455-S9.ZIP › Additional File 9 _ 0000003Data/0000003zhangData.txt]

	Adrenal	Aorta	Bladder	Bone.Marrow	Brain	Brown.fat	Calvaria	Cerebellum	Colon	Cortex	Digit	E10.5.Head	E14.5.Head	ES	Embryo	Embryo.12.5	Embryo.9.5	Epididymus	Eye	Femur	Heart	Hindbrain	Kidney	Knee	Large.intestine	Liver	Lung	Lymph.node	Mammary.gland	Mandible	Midbrain	Olfactory.bulb	Ovary	Pancreas	Placenta.12.5	Placenta.9.5	Prostate	Salivary	Skeletal.Muscle	Skin	Small.intestine	Snout	Spinal.cord	Spleen	Stomach	Striatum	Teeth	Testis	Thymus
MGI:104626	0.1000285	0	0.123543	0.519019	0.2717595	0.3117495	0.878085	0	0.431396	0.1426925	0	0.4014845	0.329061	0.4280665	0.5950775	0.032072	0.561536	0.2139625	0.187122	0	0.228808	0	0.175298	0.162773	0	0	0.070792	0	0.140371	0.7481245	0.073548	0.8734105	0.1684825	0.2996855	0.311997	0.1504075	0.3855125	0.0178065	0.1944625	0.026478	0.0921965	0	0.6468315	0.1524365	0.6569355	0.2315035	0.256095	0.663847	0.272973
MGI:96677	0	0	0.40789	0.607283	0.371823	0	0	2.049357	1.621278	1.012404	0	0.727522	0.786271	0.326023	0	0.197337	0	0	0.968482	0.57726	0	0.530561	0	0.936543	1.292585	0	2.761628	0	2.674052	0	0.106325	0	0.281349	0	1.29821	1.012624	0	0.756658	0	0	0.349912	0	0	0.676157	1.013141	0	0.846551	0	0
MGI:95727	0	1.006868	0	0	0.349532	0	0	0.644969	0.559178	0	1.036761	1.798336	2.061195	1.408857	1.334602	1.627861	1.54646	0.497691	0	1.141523	0	0.084701	0	0.148099	1.038133	0	0.404725	0	0	0.738256	0.752365	0	0.959724	0	0	0	0	0	0	0	0.158287	1.517962	0	0	0	0	1.188183	0	0
MGI:2145420	0	0	0.656428	0	0	0.157437	0.568584	0	1.134218	0.279931	2.366855	0	0	0	0.151353	0	0	0	0.784031	0	0.26388	0	1.995299	0	1.186908	0	0	0.260531	0.596072	1.055264	0.074554	0.798766	5.838162	0.652267	2.069271	4.021191	0	0	0.71653	2.252068	0	1.944152	0	0	0	0	3.958899	0	0.50053
MGI:103035	1.018391	0.768596	0.671416	0	0.326422	1.011884	0.028174	0	0	0.177425	0.030681	0	0	0	0	0	0	0.157808	0.911139	1.073843	0.179385	0	0	1.156378	0	0.455527	0	1.277905	0.224898	0.504288	0.142497	0.330775	0.58858	0	0	0	0	0.013526	0.928564	0.150045	0	0	0	0	0	0	0.046391	0	1.2205
MGI:1270156	0	0	0	0	0.53931	0.58961	0	0.548874	0.039623	1.380559	0	0	0.557954	1.841271	0.124578	0.193797	0	0.248102	0.451881	0.660162	0	0.454345	0	0.273836	0	0	0.098376	0.054607	0	0	0.415521	0.085816	0.095165	0.055804	0.654807	1.361324	0	0	0	0	0	0	0.257349	0.184037	0	0.372003	0	0.298957	0
MGI:2135607	0	0.036554	0	0.163794	0	0	0	0	0.17649	0	0.435372	0.799633	0.467455	0.36405	0	0.570429	0.900508	0	0	0.115376	0.173042	0	0	0	0	0	0.745304	0.217612	0.383528	0	0	0	0	0	0.181426	0.080006	0	0	0	0	0.870665	0.217206	0	0.870103	0.045993	0	0.350522	0.014502	0.156507
MGI:104965	0	0	0.422751	1.054574	1.277378	1.228017	0	0	0.499967	0.191325	0.025215	0.573176	0.690485	0	0	0.460018	0.762483	2.259828	0.163587	0	0.317813	0	0	0	0	0.423652	0.347493	0	0	0	0.440595	0.327961	0.011527	0.437923	0.215849	0.645262	0	0	0.379663	0.958822	0	0	0	0	1.347487	0	0.187576	5.280079	0
MGI:108415	0.776298	0	0	0	0.161362	0	0	0.244522	0	0.598639	0.103624	1.030251	0.847591	0	0.218381	0.792477	0.86566	0.21598	0.600657	0	0.22052	1.000006	0	0	0	0.534885	0.621012	0	0	0	1.303166	0	0	0	0.317409	0.201902	0	0	0.043413	0	0.120007	0.215934	1.350551	0	0	0.46692	0.437792	0	0
MGI:1330812	0.97434	0.631164	0	0.4195175	0.3108575	0.78974	1.1116135	0	1.059286	0.2027685	0.037915	0	0.28649	0	0	0	0.015965	0	0.0569	0	0.3733775	0.1968175	2.1228815	0.017122	1.868175	1.0759335	0	0.0952245	0.436116	0.2883915	0	0.354685	0.1627615	0	0	1.3014635	0.200365	0.045738	0.4864925	0.362738	0.825963	0.067691	0.8264755	0.568455	0.59905	0.1529125	0	0	0
MGI:109335	0	0	0.784717	0.768259	0.447856	0.589262	0	0	0.037318	0.348812	0	0	0.281318	0	0	0	0.446043	1.320218	0	0	0.566111	0	0.653791	0.376301	0	0.45473	0.332612	0.115068	1.10E-05	0	0.28808	1.152904	0	0.279358	0	0.303063	0.23848	0	0.562626	0	0	0	0.979988	0.622197	0	0	0	4.077667	0
MGI:2676627	0.393334	0.032813	0	0	0	0.430194	0	0	0	0	0.04966	0	0	0	0	0.007103	0	0.562326	0	0	0.542007	0.594764	0	0	0.78481	0.38608	0.192318	0.350296	0.29586	0	0	0.426415	0.074428	0	0.490031	0	0.736921	0.321814	0.570591	0	0	0	0	0.0649	0	0.595669	0.070658	0.202557	0.139869
MGI:103038	0.042598	0.287662	0	0	0	0.463786	0	0	0.346126	0	0.101689	0	0	0	0	0	0	0	0.261494	0.986673	0.413341	0.175258	0	0.847649	0.470306	0.341674	0.7579	0.453667	1.510843	0	0	0	0.498112	0	0.034853	0.620062	0	0.317714	0	0.862791	0	0.603117	0	0	0	0	0.380153	0	0
MGI:105393	0	0	0.421402	1.170698	1.780877	2.196749	0.408791	0	0.545745	0.810483	0	0.648757	0.928004	0.487901	0	0	0.603251	0.127143	0	0.805497	0.045682	0	0	0.837176	0	0	0.410567	0.905838	0.341347	0	0	1.181759	0	0	0.18226	0.592804	0	0.115279	0.269889	1.322707	0.020796	0	0	0	1.02114	0	0	2.39711	0
MGI:108059	0	0.492745	0.893976	2.018665	0	0.013865	0.340296	0	0	0.290276	0	0	0.243548	0	0	0.507175	0	0	0.097159	1.619025	0.180232	0	0	1.499951	0	0.228857	0.65283	0	0	0.010907	0.072281	0	0.950117	0	0.990356	0	0	0.513731	0.266124	0.128157	0	0	0	1.339108	0	0	0	0.005366	0.565445
MGI:109563	2.53832	0	2.859414	2.355714	0	0.25702	1.861765	0.200868	0.5908	0	0	1.33776	1.299113	0	0	1.067952	1.591556	0	0	3.196127	0.437146	0	0.093311	3.280324	0	0.412678	1.446261	2.075852	0	1.354435	0	0	0.444915	0	0	0	0	0.563879	0.406784	0	0.058136	0	0	1.951007	0	0	0.317088	0	2.502874
MGI:2144727	0	0	0	0	0	0	0	0.076673	0.353682	0.389096	0.209079	1.056001	0.519593	0.290716	0	0.957317	0.89949	0.3417	0.010122	0	0	0.007437	0	0	0.31567	0.025306	0	0	0.416044	0	0	0	0	0	0.055625	0.653928	0	0	0.606021	0	0.337062	0	0	0	0.052562	0.134349	0	0.710308	0
MGI:1891150	0.166761	0.437423	0	0	0	0	0	0	0.35947	0.039762	1.141386	0.444248	0.882426	0	0	0.554393	0.153494	0.045928	0	0.125634	0.274257	0	0	0	0.526737	0	0	0	0.166545	0	0	0.055084	0	0	0.570509	0	0	0	2.251124	0.826791	0.008688	0.752895	0	0.02894	0	0	0.428816	0.593423	0.347204
MGI:99214	0	1.126981	1.177924	0.064842	0	1.39168	0	1.424047	0.611694	0	0	0.560686	0	0	0.14775	0	1.0747	0	0.021122	0.222128	0.052349	0	1.208928	0	0	0	0	1.430069	0	0.249033	0.86611	2.178412	0	0	0.275428	1.114687	0	0.207434	0.00719	0.794897	1.384941	0	1.718418	0	1.227397	0	0.850662	0	0
MGI:88059	0	0.4289885	0	0.221543	0.613424	0.578717	0	0.520256	0.2606095	0.855528	0.127719	0	0.2167145	0	0.010074	0.2017705	0.434186	0.0306425	0.344105	0.5202495	0.2706545	0.538132	0.627177	0.1504885	0.2534465	0.1482595	0.8346725	0.102082	0.1392685	0	0.7997645	0.7085125	0.0385975	0	0	0.64504	0	0.798531	0.218246	0.493741	0.067204	0.124499	0.2121085	0.4849045	0.289744	0.5829105	0.2368585	0	0
MGI:107171	0	0.10465	0.378326	0.113203	1.533344	0	0	0.350888	0.155662	0.166045	0.837369	0	0	0	0	0	0.241911	2.348873	0.489732	0	0.066238	0	0.511634	0	0	0.228583	0	0.666495	0	0	0.18758	0.872102	0	1.590003	0.007424	0	0.079686	0	0	0.505438	0	0.356274	1.039131	0.294064	0.512053	0	0.645873	5.477766	0
MGI:3028590	0	0.020439	0.106185	0	0	0	0.44653	0.031205	0	0.444395	0.482495	0	0	0.470115	0	0	0	0.090939	0.225977	0	0	0.119009	0	0	0.292966	0	0	0.082184	0	0.443489	0.008202	0	0.253578	1.279701	0.547598	0	0.863925	0	0	0	0	0.056581	0	0	0	0.929123	0.68109	0.14052	0.106
MGI:97567	0	0	0	0	1.350093	0	0.043229	0	0	2.137713	0	0	0	0.167031	0.094823	0	0	0.223919	0.166298	0	0.00627	1.586122	0.254863	0	0	0.019901	0	0	0	0	1.354657	1.275298	1.654835	0.183891	1.604668	2.70231	0	0	0	0	0	0.462354	1.411493	0.068629	0	1.598783	0.063942	0	0
MGI:99495	0	0.115115	0	0.022536	0	0	0	0.404861	0	0	0.296332	0.429395	0	0	0	0.22373	0.030581	0.251094	0	0.724129	0	0	0	0	0	0.065449	0.971511	0.071702	0.86219	0	0	0	0.040137	0	0.698341	0.097492	0.484132	0.270355	0.309465	0	0.876008	0	0	0.018395	0	0	0.378502	0.022293	0.339331
MGI:109520	0	0.455811	0	0	0.564041	0	0	1.156731	0.209074	1.700986	0.329568	0.012432	0	0	0	0.206733	0	0.471229	0.582877	0.3262	1.062163	1.606527	0	0	0	0	0.929249	0	0.696278	0	0.82782	0	0	0	0.475115	0	0.669575	0	0.869932	0.097588	0.444272	0	0.470373	0	0	1.525419	0.334656	0	0
MGI:1344408	1.373551	0.246484	0	0	0.251356	0	0	0	0	0.031695	0.299368	0.608608	0.919731	0	0	0.993406	1.061685	1.666638	0.374015	0	0.585667	0.325051	1.772308	0	0.295587	0.141072	0	0	0.541502	0	0	0	0.143707	0	0	0.282888	0.822157	0	0.494931	0	0	0.068741	0	0	0	0.625426	0	1.802598	0
MGI:97362	0.810212	1.723674	0.063071	0	0.394471	1.358758	0	0	0	0.261461	0.190615	0	0.073992	0	0	0.018095	0.350803	0	0	0.196202	0.76453	0	0.286078	0	0	0	0.086259	0	0	0	0	0.014892	0.054795	0.070222	0	0.654167	0	0	0.02436	1.073442	0	0.205639	0	0	0	0	0	0.390791	0
MGI:1913972	0.093207	0.0045025	0.364785	0.8142105	0.450441	0.834507	0.1399085	0.484976	0.1428805	0.2400485	0.0217155	0.243788	0.1180045	0	0.085225	0	0.647564	0.773885	0.2400245	0.151771	0.4365385	0	0	0	0.0755445	0.5424275	0.616264	0.137659	0	0	0.8323815	0.387675	0	0	0	0.2242985	0	0	0.5179575	0.280046	0.540498	0.00629	0.147584	0.8602875	0.656906	0.077798	0	2.6602075	0
MGI:1891836	0.206488	0.470502	0	0	0.211932	0.484514	0	0	1.3939	0.472543	0	0.443781	0.58965	0	0	0.127601	0.414535	0	0.329161	0	1.081727	0	0.520347	0	0.706309	0.591117	0.089089	0	0.389741	0	0	0	0	0	0	0	0	0.408471	0.88347	0.135116	1.174161	0	0	0.057007	0.837283	0	0	0	0
MGI:104767	0.240116	1.060932	0	0.94732	0.448911	1.100021	0	0	0	0.375429	0	0	0	0.012925	0	0.469311	0.432445	0.408095	0	0.986512	0.682971	0	1.650644	0.169802	0.042017	0	0	0	2.230647	0	0	0	0	0	1.048601	1.211149	0	0.656467	0.091955	0.008807	0.962409	0.039468	0	0	0	0	0	2.455693	0
MGI:2682211	0	0.308492	0.674636	0	0.794087	0.144856	0	0	0	1.66364	0	0	0.468778	0	0	0.298281	0.981082	0.756859	0	0	0.906085	0	0.432301	0	0	0.122192	0.232491	0.581275	0	0	0.39937	0.290666	1.36707	0	0	0.475617	0.21518	0	0	0.460616	0	0	0.66553	0	0	0.607112	0.924193	0.070811	0.530023
MGI:3588262	0	0	1.401498	0.827423	0	0.76059	0.065311	0	0.690397	0	0	0.26485	0.311726	0.641791	0.944702	0.673878	0.797325	1.002626	0.027654	1.723274	0	0	0.484096	0.345314	0.004603	0	0.066577	1.330094	0	0	0.067491	0	0	0.180596	0	1.138073	0	0.187683	0	0.201621	1.3659	0	0	0.644137	0	0	0	2.08557	0
MGI:91842	0.306233	0	1.3601	1.264892	2.033022	0	0	0.563935	0	0.744374	0.217821	0.084893	0	0	0	0.072727	0	0.164141	0.498508	0	0.317669	0	0	0.727441	0	0.209266	0.488053	0	0	0	0.419699	0.078352	0.359734	1.045283	0	0.7388	0.433446	0	0	0	0	0	0	0.536168	0.340331	0	0	0.087087	0.309013
MGI:1890081	0.241642	0	0.129315	0	0	0	0	0.659602	0.102323	0.192948	0	0	0	0.832227	0	0.476476	0	0.41183	0.398083	1.323391	1.024155	0.351721	0	0.744579	0	1.691597	1.020845	0.225222	0.227142	0.51022	0.38099	0	0	0	0	0	0	0	1.346614	0	0	0.481263	0.411801	0	0	0	1.20123	0	0
MGI:2675387	0.071062	0	0	0	0	0.094447	0.082126	0.577532	0	0.066721	0	0.109066	0	0	0	0	0	0.403047	0	0.187819	0.231461	0.419727	0	0	0	0.336932	0.140331	0	0	0.340182	0.267416	0.285946	0.382239	0	0	0	0.239883	0.022493	0.276469	0	0	0	0.280137	0	0	0.239748	0.268629	0	0.347329
MGI:88180	0.280136	0.861043	0	0	0	0	0	0	0.961985	0	0.537088	0.381229	0.167287	0	0	0.001345	0	0.208346	0.41878	0.152712	0	0	0.404467	0.126541	1.344984	0	1.459084	0	0	0.310405	0	0	0	0.330559	0	0.14263	0	0	0	0.813332	0.042461	1.117225	0	0	0.49776	0	1.646865	0	0
MGI:96080	0	0.257524	1.104791	0	0	0.767439	0.626962	0.214966	0	0.381556	0.178071	0	0	0	0.516185	0.232184	0	0	0.368575	0.689677	0.066012	0	1.014446	0.27965	0	0	0	0.424774	0.18419	0.102393	0.223253	0	0	0	0	0	0	0	0.09445	0	0	0	1.337965	0	0.4987	0.179784	0	0.250034	0
MGI:1349669	0	0.347747	0.675872	0.24998	0	0	0	0	0	0	0.156849	0	0.154981	0	0	0	0	0.635422	0	0	0.35784	0.373305	0.170136	0	0.422294	0.245918	0.183168	0.311465	0	0	0	0	0.067804	0.385854	0.02643	0	0.164386	0	0.408224	0	0.159077	0	0	0.038341	0	0.250816	0	3.483244	2.631745
MGI:1916698	0.059433	0.885305	0	0	0	0	0.130277	0.467257	0.844463	0	2.196899	0	0	0	0	0	0	0.664505	0	0.181853	0.132633	0.714209	0	0.399469	1.601376	0.538256	0.517892	0	0	0.257791	0.018394	0	0.177971	0	0.698148	0	0	0.507866	0.310053	0.574453	0	1.958061	0	0	0	0	0.272212	1.711199	0
MGI:88047	0.618119	0.743865	0	0	0	0.978128	0	0.613563	0.373218	0.577543	0.001843	0	0	0	0	0	0	0.081401	0.982348	0	0.401638	0.178803	0	0	0	0.253845	0.759474	0	0.162482	0	0.076433	0	0.672365	0	0.14865	0	0.155812	0.781484	0.093024	0.450593	0.277194	0	0.143799	0	0.756981	0.057145	0	0	0
MGI:1098221	2.231074	0.687331	0	0	0.453578	0.050767	0	0	0	0.278793	0	0.315267	0.748218	0	0.260757	0.817827	0.180205	1.68339	0.416549	0.132163	0	0.659273	1.133889	0	0	2.796978	0	0	0	0	0.236845	0	1.275133	1.67223	0	0	0	0	0.93692	0.936815	0	0	0.313223	0	0	0.475039	0	1.162328	0
MGI:1858277	0	0.167913	0	0	0	0	0	1.321334	0.426872	0.330993	0.735774	0	0	0	0	0	0	0	0.038638	0.52614	0.074872	1.08759	0	0.226938	0.952832	0	0.229496	0	0	0	0.809617	0	0.656261	0	0	0	0	0.283187	0.602995	0	1.332767	0.584024	0.692078	0	1.051961	0.499053	0	0	0.675536
MGI:2444925	0	0	1.016809	1.202541	0.871428	0.852507	0.169031	0	0.108495	0.297771	0	0	0.296526	0	0	0.297869	0.700251	0	0.604611	0.121636	0	0	0.184753	0.022555	0	0.337641	0.151343	0.418714	0	0	0.422522	1.205855	0	0.344193	0	0.916046	0	0.264888	0.223355	0	0.081853	0	0	0.370962	0.643891	0	0	0.451227	0
MGI:2447763	0.330836	0.240261	0	0	0	0	0	0	0	0	0	0	0	0.287714	0.000568	0.126624	0.237625	0.096353	0.285359	0.320602	0.041063	0.180373	0	0	0	0.26313	0	0	0.437519	0.445108	0	0	0	0.491321	0.225059	0	0.318955	3.024905	0	0.164621	0	0.199174	0	0	0	0.284183	0.08507	0	0
MGI:1928897	0.838105	0	0	0	0	0	0.213849	0.05921	0	0	0.527052	0	0	0.028601	0.173915	0.26896	0	1.549881	0	0	0.214173	1.47264	0	0	1.122272	0.660259	0.386252	0	0	0.139307	0.334327	0	0	0.017929	0.500455	0	1.210666	0	0.095334	0	0	0.147149	0.915824	0	0	1.000198	0.598859	2.455908	1.535487
MGI:1921627	0	0	0	1.512093	0.902647	2.720804	0	0.482664	0	1.127542	0.309334	0.189604	0	0.734344	0.165013	0.291055	1.183081	0.610848	0	0.531533	0	0	0.079053	0.598757	0	0	0.233954	0	0.053787	0	0.61414	2.262284	0.599937	0	0.1829	0	0	1.008508	0.089303	0	0.672384	0	0	0	0	0	0	0.610374	0
MGI:1332234	0	0	1.82509	1.252615	0	1.190901	0	0.189751	0.69358	1.321478	0	0	0.050792	0	0	0.092098	0.492157	0	0.502318	0.094543	0	0	1.152089	0	0	0.226916	0.151735	0	0	0	0.234932	1.63962	0.367966	0	0	0.935784	0	1.202551	0	0.004042	0.778502	0	0.322085	0	0.102242	0	0	0.646047	0.161329
MGI:2444336	0	0	0	0	0	0	0	0	2.956736	0	0.33688	1.017528	0	0.035582	0	0	0	0.076524	0.388045	0	0	0.210848	0	0	2.568967	0	1.202764	0	0.016522	0	0	0	0.213581	0.040311	0.018756	0	3.914456	0.447663	0	1.762875	1.670126	0.560507	0.082413	0	0.146801	0	0.306334	0.602866	0.89461
MGI:1925213	0	0	0	0	0	0	0	0	2.093469	0.319181	0.682875	0.26536	0.618831	0	0	0.165962	0	1.188119	0.893437	0	0	0	0.065477	0	2.080959	0.789171	0	0.473155	1.04715	0	0	0	0	0	0.047307	0.017442	0.703909	0.94042	0	0.026958	2.000438	0.435198	0	0	0.954253	0.214896	0.117823	1.359375	0
MGI:103234	0.033308	0.087452	0.385351	0.068853	0.2456495	0	0	0.2000815	0.3002855	0.5317175	0	0	0.2012355	0	0	0.0583755	0	0.1863865	0.758553	0.2354185	0.3251715	0.226635	0.012293	0.048489	0	0.105297	0.4651305	0.310864	0	0	0.2167695	0.5792275	0	0.146746	0.130341	0	0.2353365	0.2833085	0.5797135	0.0256165	0.3158165	0	0.875551	0.7910775	0.2720275	0.202525	0.1074195	0.0597445	0
MGI:97324	0.24456	0.543799	0	0	0	0.58033	0	0	1.115733	0	0	0.838445	0.556073	0	0	0.560842	0.515953	0.531891	1.005425	0	0.413006	0.834547	0	0	0.545129	0.264561	0	0.110234	0	0	0	0.150355	0	0.32564	0.073205	0.839902	0	0.650675	0.365401	0.560944	0	0	0	0	0	0.795813	0.215695	0	0
MGI:1860077	0.152384	0	0.221982	0	0.570126	0.724885	0.275655	0.374733	0.533715	0	0	0	0	0.711299	0.812945	0.141582	0	0.000558	0	0.062329	0	0	0.232512	0.714719	0	0	0	0	0	0.607831	0	0	0.2294	0	0	0	0	0.042186	0	0	0.304458	0.673677	0.814939	0	0.08048	0.353882	0	0.261785	0.104039
MGI:96160	0	0	0.675111	0.167248	0.1191805	0	0.0287085	0.259788	0.3024035	0.019741	0.578258	2.1348375	0.3873935	1.6645325	0.1016485	1.735563	2.867722	0	0.3008185	0.867783	0.0006295	0.4107885	0	0.5782855	0.5244055	0	0	0.220092	0.080882	0	0	0	0	0	1.059362	1.788188	0	0	0.014332	0.4128095	0.775811	0.9321825	0.322977	0	0	0	0	0	0.8993255
MGI:893586	0	0	0	0.573814	0.873539	0	0	0.202919	0.38305	0.954442	0	1.266239	1.110343	0.763382	0.322803	1.079029	1.384595	0	0	0.572237	0	0.294409	0.160324	0.542588	0.324354	0	0	0	0.153466	0	0.146281	0	0	0	0.208938	0.921349	0	0.406592	0.268697	0	0	0	0	0	0	0.500414	0	0	0.613572
MGI:109249	0.288923	1.486135	0.894911	0	0	0.429425	0	0.908431	0.719245	0	0.009506	0.304197	1.125872	0	0	0.606732	0.72675	0.4441	0.712707	0.140392	0	0	0.33714	0	0	1.05499	1.273849	0	0	0	0	0	0.388519	0	0.457833	1.992705	0	0	0	1.555396	0	0.376665	0	0	0.211631	0	0.240201	0	0
MGI:95586	0	0.004326	0	0.743763	0.759064	0	0.781025	0	0	0.47334	0.107032	0	0	0.05107	0.026484	0	0	0.099069	0	0.112315	0.160552	0.06842	0	0	0.059214	0.102244	0	1.556179	0	0.424793	0.297609	0	0.24346	0.312288	0	0	0	0.552481	0.144038	0	0.196592	0	0.593652	0	0	0.706968	0	0	0
MGI:1922757	0.148827	0	0.982245	0.352448	0	0.358974	0	0	0	0	0.121722	0.17597	3.028786	0	0	0	0.353702	0.642838	0	0	0	0	0	0.155397	0	0	0.062952	0.147169	0.090138	0.261331	0	4.849792	0	0	0	0.357346	0	0.019644	0	0.230191	0	0	0.992527	0	0.429823	0	0.21537	2.900488	0.401456
MGI:1346833	5.155605	0.255382	1.064352	0.485007	0	0	0	0	0	0.070182	0.642529	0.019997	0.163987	0	0	0.672756	0	0.57846	0	0	0.441271	0	2.405892	0	0	0.46384	0.293255	0	0.141192	0	0	1.740841	4.17467	0.237637	0.073941	0.23548	0	0	0.23385	0.000165	0	0	2.018906	2.056452	0	0.141034	0	2.473762	0
MGI:96238	0.364103	0.138592	0	0	0	0.028229	0	0.143692	0.344232	0	0.275542	0.902864	0.951613	0	0	0.048915	0.331589	0	0.080876	0	0.182794	0	0	0	0.468485	0	0.645834	0.057199	0.159714	0	0	0	0	0	0.715168	0.285405	0.207472	0	0.503111	0.586994	0	0	0	0.525652	0.060699	0	0	0.024721	0
MGI:1351610	0.3785	0	0	0	0.50088	0	0.141811	1.435015	0	0.897073	0	0.172522	0.384665	0	0	0.314244	0.308811	0.111773	0.16716	0	0	1.332498	0	0	0.206404	0	0.168919	0	0	0.017897	1.233858	0	0.334705	0	0.330804	0	0.446981	0	0	0	0	0	0.790153	0	0	0.992309	0.133275	0	0.091775
MGI:1333754	0	0.38775	0.1599685	0.977159	0.324347	0.642843	0.00218	0.1378505	0.3973405	0.2046635	0	0.068305	0.072742	0	0	0.0469785	1.327785	0.1239265	0.114344	0.312917	0.594342	0.013529	0.2653225	0.261194	0.479274	0.416481	0.3349995	0.597834	0	0	0	1.031933	0	0.454169	0	0.5650065	0.000956	0.684903	0.6513885	0.1553225	0	0.014451	0	0.042396	0.5027245	0	0.085723	0.2597135	0
MGI:1316740	0.081864	0	0.434332	0.763389	0.713111	0.45509	0	0	0	0	0.265664	0.124375	0.119245	0	0	0	0.84299	0.301592	0.091777	0	0.573795	0	0.317396	0.124265	0	0.279924	0.590004	0.789966	0	0	0.10103	0.931286	0	0.200523	0	0	0.368244	0.699567	0.655895	0.59649	0	0	0	0.340566	0	0	0	0.309974	0
MGI:96743	1.361069	1.019225	0	0	0	0.971463	0	0	0.969	0	0.127591	0.712539	1.554891	0	0.005456	0.650328	0.443809	0.518769	0.240073	0	0.572929	0	0	0	0.764154	0	0	0	0.417287	0	0	0	0.77131	0	1.926926	0.900274	0.273817	0	0.039913	0.195313	0	0	0	0	0.105024	0	0.945104	0	0
MGI:1914581	0	0.289659	0	0.176618	1.016168	0.088476	0.072938	0.249449	0.079226	0	0	0.034134	0	0.049882	0	0.182924	0.625589	3.351257	0	0	0	0.287903	0	0	0.011955	0	0	1.835925	0	0	1.642551	0.849746	0	0.459247	0	0.848421	0	0	0	0	0.62426	0	0.468719	0.517095	0.283087	0	0.07037	6.410958	0
MGI:98431	1.954278	1.61448	0.493782	0.716943	0	1.95479	0	0	0	0	0	0	1.425268	0	0	0.022212	0.198547	3.778521	0	0	0	0	1.097584	0	0.438601	0.065423	0.155591	0.808121	0	0	0	0	2.030586	0	1.896909	1.943284	3.49167	5.264594	0.310357	2.401785	0	1.917984	0	1.851603	0	0	0.468807	3.27933	0
MGI:95480	0.3233675	0	0	0	0	0.176888	0	0.04433	0.2947205	0.2746795	0.3405825	0.1501015	0.0349915	0.0511255	0.1836215	0.2457705	0.2814245	0.2359395	0.247977	0	0.135044	0.401298	0	0.2162965	0.00111	0.2957125	0.494945	0	0.064057	0.019242	0.4294955	0	0.5753055	0	0.099117	0	0.4135685	0.103476	0.0063675	0.2013145	0.0875465	0.060474	0	0.219064	0.0669705	0.455038	0.2479875	0	0.4345855
MGI:102518	0	0.1241165	0	0.2613625	0.210093	0.323158	0.314309	0.2686555	0	0.2630335	0.054834	0.0782595	0.0912565	0	0	0.0396885	0.3430365	1.912714	0	0.2756205	0.297083	0.084703	0.044198	0	0.012614	0.1150575	0.1196215	0.3824265	0	0.260691	0.4579745	0.7762795	0.549325	0	0	0.513464	0.234948	0.397344	0.1967515	0.3093165	0.540848	0.0744965	0.0989875	0.234734	0.6090225	0.067309	0.1177395	3.3151775	0.3873805
MGI:2179947	0.168698	0.027738	0	0.909118	1.533431	2.767609	0	0	0.880602	0.383877	0	0.572102	0.556332	0.673086	0.913175	0	0.743681	1.685939	0	0.246905	0.266815	0.060946	0	0.120878	0.35417	0	0	0	0	0	0	1.255837	0.017789	0	0	0	0	0.504118	0.137558	0	0.468307	0	0.306855	0.038652	0	0	0	5.142765	0
MGI:95706	0.089321	0.012319	0.550835	0.231915	0	0	1.264843	0.117186	0	0	0	0.428751	0	0.427734	0.880294	0.314219	0	0	0.160089	0	0	0	0	0.064799	0	0	0	0	0	0.901716	0.097237	0.158947	0	0	0.059945	0	0	0	0.630415	0	0	0.605194	0.363551	0.155916	0.625785	0.111825	0.977373	0	0
MGI:88215	0.077418	0.208906	0.8378005	1.018574	0	0	0	0.9578195	1.396792	0	0.9214365	0.072215	0.365506	0	0.128689	0	0	0.076959	0.1083345	0.9970815	0	0	0	0.8788885	0.910438	0.148935	0.9803985	0.9399965	0.673749	0	0	0	0	0	0	0	0.057068	0.458029	0	1.437668	1.268421	0.719139	0	0.850037	0	0	0.5848345	0	0.431981
MGI:1354168	1.759235	0	0	0	0	0.668876	0	0.441087	0	0.076509	1.786907	1.014269	0.535537	0	0	0.616756	0.761649	0.088188	0	0	0	0	1.453396	0	0.045088	4.674992	0.54453	2.012276	1.497153	0	0	0.149494	0.365533	0.260306	0	0	0	2.104549	0	0.347988	0	0.500083	0.73764	0	0.499891	0	0.740592	0.590286	0
MGI:894288	0.160467	0	0	1.365393	0.90809	1.08582	0	0	0	0.530163	0.4201	0	0	0	0	0	0.856023	0	0.793514	0	0.121161	0.188498	0	0	0.334497	0.724816	0.473955	0.750169	0	0	0.249845	0.987811	0	0.584294	0	1.080953	0.018075	0	0.054811	0.544827	0.204801	0	0.638226	0.484984	0.234668	0.24779	0	0.968595	0
MGI:98968	0.566525	1.901499	0.81136	0	0	0	0	0	0	0	0	0	0	0	0	1.307266	1.549355	1.889007	0	0	0.877591	0	0.682642	0.150078	0	0.236133	0	0.516987	0	0	0	0	3.252791	1.448766	2.391441	4.07219	0	0	0.204209	0.110026	0	0.257657	0.667841	0.871611	0	0.06811	0.507738	1.978167	0.122145
MGI:2147987	0	0	0	0	0.100488	0	1.047959	1.309646	0	1.288671	0	0	0.728499	1.070861	0.596673	1.120724	0.010031	0.183233	0.605051	0.920269	0	1.554342	0	0.711505	0	0	0	0	0	0.97294	1.294059	0.540745	0.31395	0.068205	0	0	0	0	0	0	0	0.360229	1.360061	0	0	1.005275	0.55294	0	0
MGI:98957	0.572938	0	0.059752	0	0	0	0	0.410246	0.406546	0.293532	0.220567	0	0	0	0	0	0	0.8559	0.503344	0	0.433485	0.842051	0	0.358526	0	0.355826	0.220626	0	0.080247	0	0.374123	0	0.441003	0.154813	0.241283	0	1.124111	0.668766	0.157406	0.283966	0	0	0	0	0	0.268774	0.477459	0	0.135784
MGI:98784	0.058087	0	1.139226	1.724769	0.094962	0	0	0.357371	1.245661	0.153382	0.127869	0.304466	0.701484	0	0.027407	0.325011	0.054816	0.164014	0	0	0	0	2.781674	0	0.102045	0.165793	0.498205	0	0	0	0	2.432215	0	0.111193	0	0	0	0.212556	0.288429	0	0	0	2.063296	0	0.968561	0	0.046165	0.469277	0
MGI:2135267	0.471221	0.070001	0	0	0.042084	0	0	0.514169	0.093817	0.264259	0.360015	0	0.092684	0.308274	0	0	0	0.815902	0.65137	0	0.88271	0	0.070049	0	0	0	0.847277	0.075773	0	0	0	0	0.37416	0	0	0	0.372011	0	0.168268	0	0	0	0	0.099051	0.16667	0.283992	0	0.750969	0
MGI:1888530	0.377858	0.601434	0	0	0	0	0.033287	0	0	0	2.594063	0	0	0	0.099669	0	0	0.078675	0	0	0.053607	0.469617	0	0.171456	0	0.278271	0.073362	0	0	0.190032	0	0	0.081911	0	0.185646	0	0.344803	0.438907	0	0	0	2.167745	0	0	0	0.695293	0.356539	0.480617	0.108896
MGI:1329021	0	0	1.1188	0.907043	0	0	0.737169	0.797536	0	0.701794	0.027974	0.767373	0.475208	1.169788	1.580621	0	0.05785	0	0.110091	0.845791	0	0	0.318818	0.959709	0	0	0	0.127811	0	0.181302	0.393964	0	0.369377	0	0.186943	0	0	0.655826	0	0.209847	0	0.110148	0.121489	0.214862	0	0	0	1.722312	1.420392
MGI:1342328	0	0	0.506444	0.867812	1.334631	0.539506	0	0	0.880161	1.287656	0	0.489738	0.706504	2.505756	0.132919	1.161656	0.336922	2.162566	0.264183	0.761731	0	0	0	0	0	0	0	0.540371	0.037668	0	0.347885	1.28596	1.108614	0	0	1.320116	0.488279	0	0	0	0	0	0.997241	0.330646	0.750808	1.203202	0	5.16845	0
MGI:97538	0.441787	0	0.095166	0.539936	0	0.652925	0.983415	0	0.147104	0	0	0.190298	0	3.790248	1.84192	1.975682	2.693298	0.563288	0	0	0.483816	0.158195	0	0	0.187523	0	0	0.883339	0	0.924615	0	0	0	0.049392	6.660816	5.750441	2.022744	0	0	0	0	0.070828	0	0	0	0.745063	0	2.671123	0
MGI:1861099	0.679967	0.424759	0	0	0	0	0	0.370469	0.304008	0.353023	0	0.17209	0	0	0	0	0	0.136012	0.445151	0.499409	0.99191	0.224502	0	0.528712	0.219562	0.571308	0.068009	0.290399	0	0	0.253261	0.10884	0	0	0	0	0	0.449862	0.679517	0.134074	0	0	0	0	0	0	0.150957	0	0
MGI:87911	1.828189	0.224243	0	0	0	0	0	0.091163	0.015345	0.538067	0.506808	0.186051	0.537908	0	0	0.522222	0	0	0.138092	0.453071	0.085433	0	0	0	0.018672	0	0.000857	0	0.352856	0	0.240469	0.412054	0.310497	0	0	0	0	0.05012	0	0.431266	0	0.038232	0	0	0	0	1.098529	0	0
MGI:102688	0	0	0.380334	1.985975	0	0	0.664046	0	0	0.364346	0.135448	1.720821	1.376678	1.983787	0.684076	2.643839	2.20915	0.383992	0	2.259914	0	0	0	1.89748	0.138928	0	0	0.224758	0	0.184428	0	0	0	0	1.563564	1.428745	0.12308	0	0	0	0.324307	0.273958	0	1.229942	0	0	0	0.667304	0.188471
MGI:1270129	0.481269	0	0	0	0.253767	0	0	0.068243	0.27274	1.046517	0	0.740297	1.054547	0	0	0.804982	0.759428	0.367961	0.210656	0	0	0.549642	0.207062	0	0.186686	1.048504	0	0	0.186639	0	0.687983	0	0.412306	0	0.360405	0.605852	0	0	0	0	0.918895	0	0.063395	0	0.046697	0.850077	0	0	0.01094
MGI:87963	0.745317	0	0	0	1.763004	0.803208	0.147259	3.003266	0.5919	0.623795	0	0	0	0	1.223135	0	0	0.708215	0	1.844575	0	2.656473	2.144636	0.959327	0.515243	4.436526	0	1.727287	0	0.026947	2.478451	0.462589	0.405766	0	1.230543	0	0	1.753537	0.292813	0	0	0	2.770306	0	0.176349	1.901268	0	0.42151	0
MGI:2181068	0	0	0	0	0	0.884232	0	0	0.114079	0	0	0.165652	0.525002	0.063538	0.018066	0.568012	0.20128	1.225207	0	0.347922	0.046877	0	0.624075	0	0.144831	0.095327	0	0.72334	0.468483	0	0	0.058116	0.997455	0	0	0.029141	0	0	0.318785	0.316952	0	0	0	0.129245	1.265969	0.148662	0	3.656955	0.047011
MGI:1270849	0.173005	0.204765	0	0	0.535127	0	0	0.311258	0	0.98335	0	0.872049	0.653326	0.148474	0	0	0	0	0.063892	0.455628	0.233796	0.644445	0	0.654089	0.331305	0.058451	0.302425	0	0	0	0.623849	0.592651	0	0	0	0	0	0	0.706925	0.137106	0	0.091334	0	0	0	0.494654	0.30363	0	0.095556
MGI:88495	0.5860755	0.1674145	0.3260855	0.258608	0.052919	0.037795	0.2127995	0	1.319	0.4157365	0	0	0.154228	0.1926015	0.173114	0	0	0.098262	0.1785695	0.0102935	0	0	0.5334485	0.1439945	0.0350305	0.4103775	0.1744115	0.1901235	0.3490735	0.036262	0.074485	0.3087555	0.432393	0.133199	0.0509815	2.1251275	0	0.2065465	0.134392	0.854117	0.306384	0	0.126579	0.0869935	0	0.053066	0.140828	0.247296	0.046764
MGI:104515	0	0	0.228904	0	0.414423	0	0.695576	0	1.933064	0	1.058985	0	0.08177	0	0	0	0.040053	0	0	2.551872	0	0	0.56829	1.757585	1.675398	0.237993	0.221	0.401715	0	2.005764	0	0.311863	0	0.239965	1.718027	3.026701	0	0	0.160432	0.15046	1.287629	1.231442	0	0	0	0	3.486767	0.533383	0
MGI:107469	0	0	0	0.4599	0	0.304316	1.287407	0.680163	0.241277	0.74326	0.065827	0.267286	0	0.573452	0.672792	0	1.044233	0.05967	0	0.860622	0	0.093314	0	0	0.445747	0	0	0	0	0.409896	0	0	0.284381	0	0.360753	0.32423	0.303916	0	0	0	0.207838	0.327259	0	0.145396	0	0.221181	0	0	0
MGI:105128	0	0	0	0	0	0	0	0	0	0.443518	0.111351	1.511582	0.520054	0	0	0.811689	1.079606	0.177749	0	0.367739	0	0.028478	0	0.128355	0.158639	0.747851	0	0.163319	0.560163	0	0.098467	0	0	0	0.848777	1.224317	0.023903	0.366756	0.041427	0	0	0.111831	0	0	0.243981	0	0	0.8866	0
MGI:98973	1.265519	1.08543	0	0	0	1.0216	0	0	0.774069	0	0.550026	0	0	0	0	0	0	0.332501	0	1.128723	0.453736	0	0	0.818191	0.74654	0.539098	1.046748	0	2.784427	0.12836	0	0	0	0	1.009628	1.472749	0	0.076721	0.23825	1.425473	2.629782	0.325268	0	0	0.71149	0	0	0	0
MGI:1859287	1.422582	0	2.783005	1.685006	1.020333	0	0	0	0.016495	0	1.22365	0.494498	0	4.554605	0.88612	0.126058	0.070029	0.333747	0	0.621732	0	0	0.625519	0	0	0	0	0	0.067615	0	0	1.292837	0	0	2.158314	1.267904	0.950707	0	0	0	1.035928	0	0	0.012872	1.159955	0	0	2.361146	0.717901
MGI:109452	0	0	0	0	0	0	0	0.300634	0.499835	0.259813	0.464917	0.060541	0.257899	0	0	0.419338	0	0.580025	0	0.035885	0	0	0	0	0.400236	0.163226	0.322777	0	0.713784	0	0.105528	0	0.654918	0	0	0	0.355913	0.372757	0.242463	0.155712	1.253667	0.26576	0	0	0.033412	0	0.048677	0	0
MGI:87986	0	0.101424	0.117344	0	0	0	0	0	0.401152	0.166787	0.012917	0.470664	0.85692	0	0	0.438402	0.404748	0	0	0.628376	0.667041	0	0	0.289141	0.213056	0.257782	0.89519	0	0.933487	0	0	0	0	0	1.492202	0.805113	0.38314	0.45216	0.003551	0	0.245696	0	0	0	0.350134	0	0	0	0
MGI:1197517	0	0	0	0	0	0	0	0.297735	0.635301	0.124777	1.414868	0.074125	0.435443	0	0	0.039247	0	0	0.554893	0	0.027008	0.261899	0	0	0.897071	0	1.029583	0	0.300541	0	0	0	0	0	1.755035	1.611421	1.30216	0.230322	0	0.52759	0.175083	1.092678	0	0	0.538848	0.14798	0	0	0
MGI:2136171	0.557271	0.100166	0.466851	0	0.587972	0.175515	0	0.953369	0.151017	0.638737	0.2693	0	0.074706	0	0	0	0	0.028728	0	0.173709	0.636193	0.112568	0.180536	0	0	0	0.707301	0.156349	0.139375	0	0.233401	0	0.073788	0	0	0	0	0.295103	0.977038	0	0	0	0	0	0	0	0.167674	0	0
MGI:1330312	0	0	0.401084	0	0.240617	0	0	0.376452	0.107184	0.60379	0	0.27787	1.089435	0	0	0.490558	0.082724	0.043897	0.341947	0	0	0	0.184452	0.699608	0	0.015396	0.206251	0.006087	0	0	0.305174	0.807654	0.069359	0.09431	0.015258	0	0	0.454234	0	0.41952	0	0	0.974396	0.332207	0	0	0	1.201246	0.461436
MGI:98728	0	0	0.54449	0.5855345	1.205915	0.8997185	0	0.225995	0.360666	0.2526825	0	0.5885565	0.422505	0	0	0.2127985	0.3627405	0.467216	0.286937	0.0554625	0.0996505	0	0.1981665	0.367428	0.062457	0.197666	0.2856955	0.721836	0	0	0.2220625	1.2301055	0	0.0290725	0	0.5064935	0	0.443441	0.1969445	0.6178455	0.3289085	0	0.329147	0.5862195	0.156337	0.004777	0	1.9645315	0
MGI:94864	4.979181	1.17942	0	0.064937	0.844292	0	0.703261	0.889284	1.944741	0	1.218821	0	0.892034	0	0	0.478532	0	0	0	0.202988	0.146099	2.275067	0.83583	0.676651	1.768813	0	0	0	0.69087	0.485736	0	0	0	1.333715	0.927575	0	0.81893	0	0	0	0.444854	0.938357	0.421283	0	0	0	0.767442	0	0
MGI:2150308	0	0	0	0	0.326717	1.006442	0	0	0	0.395533	0	0	0	0	0	0.076471	0.281654	0.387468	0	0	0.469154	0.163688	0	0.63299	0.295604	0.425699	0.500244	0.427092	0.422952	0	0	0.443575	0.337815	0.226647	0	0.987732	0	0.515083	0.170479	0.488761	0	0	0.54704	1.096364	0.137193	0	0	0.17279	0
MGI:1925230	0.113443	0.282627	0	0.200782	0.712997	0	0	0.463225	0	0.475331	0.501926	0	0	0.070141	0	0.078753	0	0	0	0.534181	0.543286	0.812118	0	0	0.669588	0.517381	0.44165	0	0.149584	0	0	0	0	0	0.361776	0	0	0	0.522899	0	0	0.450129	0	0	0	0.675198	0	0.105039	0.094205
MGI:107202	0.082693	0	0	0	0	0	0	0	0.490611	0.023664	0	1.22755	0.396731	0.115099	0.044173	0.374516	0.995154	0.275943	0.003838	0	0.234477	0	0	0	0.418329	0.258783	0.123523	0.613122	0.4484	0	0	0	0	0	0	0	0.500825	0.354956	0.390299	0	0	0	0	0.486746	0.187273	0	0	0	0.210578
MGI:1914391	0	0	0.361234	2.643913	0	0	1.209174	0	0.468757	0	0.749649	2.427755	1.708695	2.126257	1.897052	2.788286	2.399632	0.414235	0	2.202722	0	0	0	2.095939	0.706171	0	0.378527	0.657751	0	1.101829	0	0	0.23671	0	1.551206	1.42689	0	0	0	0	0.562736	0.277487	0	2.548976	0	0	0	0	2.283456
MGI:103036	0.035635	0.433989	0.289819	0	0	0.486047	0	1.288483	0	0.622838	0.036385	0	0	0	0	0	0	1.067022	0.706316	0.720895	0.845704	0.15912	0	0.623872	0.028594	0	0.429699	0.103307	0.58923	0	0.569681	0.116941	0.607872	0	0	0	0.842222	0.564155	0.163883	0.180288	0	0	0	0	0	0	0	0	0.549756
MGI:1261827	0.110167	0	0.590117	0	0	0.283049	0.5517445	0.253612	0.3094465	0.2002145	0.287107	0.736472	0.7750885	0.6071495	0.1342755	0.640685	0.826307	0	0.4530605	0.400238	0.1998015	0.474692	0.016253	0.312012	0	0	0	0.6111115	0.0798815	0.7435125	0.648023	0.738482	0.1252215	0	0.566916	0.569717	0	0.0388495	0.188204	0	0	0	0.8961405	0	0.328672	0.546685	0.786073	0	0.1466495
[truncated: 6 more columns]
