# Supplementary material for: Integrative approaches to the prediction of protein functions based on the feature selection
Source: BMC Bioinformatics. 2009 Dec 31;10:455. doi: 10.1186/1471-2105-10-455 (PMC2813249; doi:10.1186/1471-2105-10-455)
Supplement: Additional file 10 — Enrichment test result. The entire lists of the data presented in Table 4. [file 1471-2105-10-455-S10.ZIP]

Archive with 2 entries (2 files):
- Exhaustive Search Enrichment test.xls
- L1 norm logistic regression _ Enrichment test.xls
