# Supplementary material for: Integrative approaches to the prediction of protein functions based on the feature selection
Source: BMC Bioinformatics. 2009 Dec 31;10:455. doi: 10.1186/1471-2105-10-455 (PMC2813249; doi:10.1186/1471-2105-10-455)
Supplement: Additional file 10 — Enrichment test result. The entire lists of the data presented in Table 4. [file 1471-2105-10-455-S10.ZIP › Exhaustive Search Enrichment test.xls]

## Sheet: PPI (diffusion 0.1)
GO	Term	P_value	num of all offsprings in a GO term	num of offsprings predicted well with a given data source
GO:0006298	mismatch repair	0	1	1
GO:0006364	rRNA processing	0	1	1
GO:0006749	glutathione metabolic process	0	1	1
GO:0007229	integrin-mediated signaling pathway	0	1	1
GO:0007266	Rho protein signal transduction	0	1	1
GO:0007623	circadian rhythm	0	1	1
GO:0016079	synaptic vesicle exocytosis	0	1	1
GO:0019221	cytokine and chemokine mediated signaling pathway	0	1	1
GO:0045944	positive regulation of transcription from RNA polymerase II promoter	0	1	1
GO:0000103	sulfate assimilation	0	1	1
GO:0000723	telomere maintenance	0	1	1
GO:0001101	response to acid	0	1	1
GO:0001504	neurotransmitter uptake	0	1	1
GO:0001819	positive regulation of cytokine production	0	1	1
GO:0006120	mitochondrial electron transport, NADH to ubiquinone	0	1	1
GO:0006171	cAMP biosynthetic process	0	1	1
GO:0006693	prostaglandin metabolic process	0	1	1
GO:0006695	cholesterol biosynthetic process	0	1	1
GO:0006821	chloride transport	0	1	1
GO:0007026	negative regulation of microtubule depolymerization	0	1	1
GO:0007156	homophilic cell adhesion	0	1	1
GO:0007190	activation of adenylate cyclase activity	0	1	1
GO:0009303	rRNA transcription	0	1	1
GO:0009791	post-embryonic development	0	1	1
GO:0010033	response to organic substance	0	1	1
GO:0016339	calcium-dependent cell-cell adhesion	0	1	1
GO:0030032	lamellipodium biogenesis	0	1	1
GO:0046777	protein amino acid autophosphorylation	0	1	1
GO:0016072	rRNA metabolic process	0	2	2
GO:0045005	maintenance of fidelity during DNA-dependent DNA replication	0	2	2
GO:0045893	positive regulation of transcription, DNA-dependent	0	2	2
GO:0042254	ribosome biogenesis and assembly	0	2	2
GO:0031111	negative regulation of microtubule polymerization or depolymerization	0	2	2
GO:0042775	organelle ATP synthesis coupled electron transport	0	2	2
GO:0046058	cAMP metabolic process	0	2	2
GO:0045941	positive regulation of transcription	0	3	3
GO:0042773	ATP synthesis coupled electron transport	0	3	3
GO:0001775	cell activation	1.24281e-08	69	24
GO:0046649	lymphocyte activation	1.4671e-07	57	20
GO:0016070	RNA metabolic process	1.90353e-07	44	17
GO:0045321	leukocyte activation	3.02769e-07	64	21
GO:0046651	lymphocyte proliferation	8.95084e-07	16	9
GO:0006260	DNA replication	1.51615e-05	5	4
GO:0050865	regulation of cell activation	1.57411e-05	42	14
GO:0009199	ribonucleoside triphosphate metabolic process	3.75453e-05	8	5
GO:0051249	regulation of lymphocyte activation	7.3165e-05	37	12
GO:0045935	positive regulation of nucleobase, nucleoside, nucleotide and nucleic acid metabolic process	8.28497e-05	6	4
GO:0009201	ribonucleoside triphosphate biosynthetic process	0.000140868	4	3
GO:0006261	DNA-dependent DNA replication	0.000140868	4	3
GO:0006118	electron transport	0.000140868	4	3
GO:0043038	amino acid activation	0.000140868	4	3
GO:0050867	positive regulation of cell activation	0.000301088	18	7
GO:0008283	cell proliferation	0.000316364	27	9
GO:0009893	positive regulation of metabolic process	0.000445763	28	9
GO:0019935	cyclic-nucleotide-mediated signaling	0.000465452	11	5
GO:0050670	regulation of lymphocyte proliferation	0.000465452	11	5
GO:0009144	purine nucleoside triphosphate metabolic process	0.000641833	8	4
GO:0009260	ribonucleotide biosynthetic process	0.000641833	8	4
GO:0042098	T cell proliferation	0.000641833	8	4
GO:0006366	transcription from RNA polymerase II promoter	0.000643695	5	3
GO:0009205	purine ribonucleoside triphosphate metabolic process	0.000643695	5	3
GO:0006119	oxidative phosphorylation	0.000643695	5	3
GO:0009141	nucleoside triphosphate metabolic process	0.0008277	16	6
GO:0051251	positive regulation of lymphocyte activation	0.0008277	16	6
GO:0051239	regulation of multicellular organismal process	0.000847909	88	19
GO:0016310	phosphorylation	0.00112931	26	8
GO:0042110	T cell activation	0.00112931	26	8
GO:0006396	RNA processing	0.00127799	17	6
GO:0006357	regulation of transcription from RNA polymerase II promoter	0.00130245	3	2
GO:0007269	neurotransmitter secretion	0.00130245	3	2
GO:0009206	purine ribonucleoside triphosphate biosynthetic process	0.00130245	3	2
GO:0046034	ATP metabolic process	0.00130245	3	2
GO:0001817	regulation of cytokine production	0.00130245	3	2
GO:0043039	tRNA aminoacylation	0.00130245	3	2
GO:0006796	phosphate metabolic process	0.00147615	32	9
GO:0043086	negative regulation of catalytic activity	0.00176539	6	3
GO:0009142	nucleoside triphosphate biosynthetic process	0.00176539	6	3
GO:0008380	RNA splicing	0.00176539	6	3
GO:0009187	cyclic nucleotide metabolic process	0.00176539	6	3
GO:0019932	second-messenger-mediated signaling	0.00189965	18	6
GO:0006793	phosphorus metabolic process	0.00246369	34	9
GO:0031325	positive regulation of cellular metabolic process	0.0028228	24	7
GO:0051336	regulation of hydrolase activity	0.00376703	7	3
GO:0019933	cAMP-mediated signaling	0.00376703	7	3
GO:0001505	regulation of neurotransmitter levels	0.00401142	11	4
GO:0042100	B cell proliferation	0.00478721	4	2
GO:0048489	synaptic vesicle transport	0.00478721	4	2
GO:0009145	purine nucleoside triphosphate biosynthetic process	0.00478721	4	2
GO:0009152	purine ribonucleotide biosynthetic process	0.00478721	4	2
GO:0050671	positive regulation of lymphocyte proliferation	0.00478721	4	2
GO:0009306	protein secretion	0.00478721	4	2
GO:0031110	regulation of microtubule polymerization or depolymerization	0.00478721	4	2
GO:0051240	positive regulation of multicellular organismal process	0.00487243	37	9
GO:0009259	ribonucleotide metabolic process	0.00520739	21	6
GO:0018212	peptidyl-tyrosine modification	0.00689223	8	3
GO:0007187	G-protein signaling, coupled to cyclic nucleotide second messenger	0.00689223	8	3
GO:0006259	DNA metabolic process	0.00703259	33	8
GO:0009719	response to endogenous stimulus	0.00707326	17	5
GO:0042113	B cell activation	0.00707326	17	5
GO:0042127	regulation of cell proliferation	0.00707326	17	5
GO:0019220	regulation of phosphate metabolic process	0.00929824	13	4
GO:0019882	antigen processing and presentation	0.0110025	5	2
GO:0051348	negative regulation of transferase activity	0.0110025	5	2
GO:0008284	positive regulation of cell proliferation	0.0110025	5	2
GO:0042129	regulation of T cell proliferation	0.0110025	5	2
GO:0000375	RNA splicing, via transesterification reactions	0.0110025	5	2
GO:0006281	DNA repair	0.0113531	9	3
GO:0009150	purine ribonucleotide metabolic process	0.0113531	9	3
GO:0006289	nucleotide-excision repair	0.011984	2	1
GO:0006352	transcription initiation	0.011984	2	1
GO:0006754	ATP biosynthetic process	0.011984	2	1
GO:0031128	induction	0.011984	2	1
GO:0042102	positive regulation of T cell proliferation	0.011984	2	1
GO:0042471	ear morphogenesis	0.011984	2	1
GO:0042490	mechanoreceptor differentiation	0.011984	2	1
GO:0007031	peroxisome organization and biogenesis	0.011984	2	1
GO:0001738	morphogenesis of a polarized epithelium	0.011984	2	1
GO:0006418	tRNA aminoacylation for protein translation	0.011984	2	1
GO:0006692	prostanoid metabolic process	0.011984	2	1
GO:0006791	sulfur utilization	0.011984	2	1
GO:0007189	G-protein signaling, adenylate cyclase activating pathway	0.011984	2	1
GO:0008203	cholesterol metabolic process	0.011984	2	1
GO:0016126	sterol biosynthetic process	0.011984	2	1
GO:0016540	protein autoprocessing	0.011984	2	1
GO:0031114	regulation of microtubule depolymerization	0.011984	2	1
GO:0042135	neurotransmitter catabolic process	0.011984	2	1
GO:0045762	positive regulation of adenylate cyclase activity	0.011984	2	1
GO:0046068	cGMP metabolic process	0.011984	2	1
GO:0048305	immunoglobulin secretion	0.011984	2	1
GO:0051174	regulation of phosphorus metabolic process	0.0131991	14	4
GO:0009165	nucleotide biosynthetic process	0.0167305	20	5
GO:0016071	mRNA metabolic process	0.0173221	10	3
GO:0042325	regulation of phosphorylation	0.0173221	10	3
GO:0051252	regulation of RNA metabolic process	0.0173221	10	3
GO:0050863	regulation of T cell activation	0.0180722	15	4
GO:0006397	mRNA processing	0.0202396	6	2
GO:0007178	transmembrane receptor protein serine/threonine kinase signaling pathway	0.0202396	6	2
GO:0009566	fertilization	0.0202396	6	2
GO:0006164	purine nucleotide biosynthetic process	0.0202396	6	2
GO:0007188	G-protein signaling, coupled to cAMP nucleotide second messenger	0.0202396	6	2
GO:0007264	small GTPase mediated signal transduction	0.0202396	6	2
GO:0006399	tRNA metabolic process	0.0202396	6	2
GO:0031109	microtubule polymerization or depolymerization	0.0202396	6	2
GO:0006974	response to DNA damage stimulus	0.0240014	16	4
GO:0006163	purine nucleotide metabolic process	0.0240014	16	4
GO:0009891	positive regulation of biosynthetic process	0.0249282	11	3
GO:0050790	regulation of catalytic activity	0.0252923	40	8
GO:0006753	nucleoside phosphate metabolic process	0.0258434	60	11
GO:0018193	peptidyl-amino acid modification	0.0310548	17	4
GO:0006468	protein amino acid phosphorylation	0.0310548	17	4
GO:0046903	secretion	0.0313534	35	7
GO:0018108	peptidyl-tyrosine phosphorylation	0.032594	7	2
GO:0048511	rhythmic process	0.032594	7	2
GO:0001932	regulation of protein amino acid phosphorylation	0.032594	7	2
GO:0050870	positive regulation of T cell activation	0.032594	7	2
GO:0051188	cofactor biosynthetic process	0.032594	7	2
GO:0016337	cell-cell adhesion	0.032594	7	2
GO:0001776	leukocyte homeostasis	0.0333471	3	1
GO:0006457	protein folding	0.0333471	3	1
GO:0007599	hemostasis	0.0333471	3	1
GO:0008629	induction of apoptosis by intracellular signals	0.0333471	3	1
GO:0019884	antigen processing and presentation of exogenous antigen	0.0333471	3	1
GO:0030509	BMP signaling pathway	0.0333471	3	1
GO:0030888	regulation of B cell proliferation	0.0333471	3	1
GO:0006521	regulation of amino acid metabolic process	0.0333471	3	1
GO:0006694	steroid biosynthetic process	0.0333471	3	1
GO:0007265	Ras protein signal transduction	0.0333471	3	1
GO:0030224	monocyte differentiation	0.0333471	3	1
GO:0045168	cell-cell signaling during cell fate commitment	0.0333471	3	1
GO:0000398	nuclear mRNA splicing, via spliceosome	0.0333471	3	1
GO:0007019	microtubule depolymerization	0.0333471	3	1
GO:0007028	cytoplasm organization and biogenesis	0.0333471	3	1
GO:0007507	heart development	0.0333471	3	1
GO:0009190	cyclic nucleotide biosynthetic process	0.0333471	3	1
GO:0030316	osteoclast differentiation	0.0333471	3	1
GO:0031281	positive regulation of cyclase activity	0.0333471	3	1
GO:0045761	regulation of adenylate cyclase activity	0.0333471	3	1
GO:0045926	negative regulation of growth	0.0333471	3	1
GO:0050798	activated T cell proliferation	0.0333471	3	1
GO:0051349	positive regulation of lyase activity	0.0333471	3	1
GO:0050864	regulation of B cell activation	0.0342562	12	3
GO:0009117	nucleotide metabolic process	0.0511397	59	10
GO:0045045	secretory pathway	0.0593852	20	4
GO:0006469	negative regulation of protein kinase activity	0.0619069	4	1
GO:0009108	coenzyme biosynthetic process	0.0619069	4	1
GO:0043281	regulation of caspase activity	0.0619069	4	1
GO:0045621	positive regulation of lymphocyte differentiation	0.0619069	4	1
GO:0050730	regulation of peptidyl-tyrosine phosphorylation	0.0619069	4	1
GO:0051345	positive regulation of hydrolase activity	0.0619069	4	1
GO:0043583	ear development	0.0619069	4	1
GO:0050878	regulation of body fluid levels	0.0619069	4	1
GO:0000377	RNA splicing, via transesterification reactions with bulged adenosine as nucleophile	0.0619069	4	1
GO:0006836	neurotransmitter transport	0.0619069	4	1
GO:0007249	I-kappaB kinase/NF-kappaB cascade	0.0619069	4	1
GO:0007254	JNK cascade	0.0619069	4	1
GO:0009110	vitamin biosynthetic process	0.0619069	4	1
GO:0016125	sterol metabolic process	0.0619069	4	1
GO:0016485	protein processing	0.0619069	4	1
GO:0030148	sphingolipid biosynthetic process	0.0619069	4	1
GO:0031570	DNA integrity checkpoint	0.0619069	4	1
GO:0045058	T cell selection	0.0619069	4	1
GO:0000075	cell cycle checkpoint	0.066346	9	2
GO:0008202	steroid metabolic process	0.066346	9	2
GO:0051129	negative regulation of cellular component organization and biogenesis	0.066346	9	2
GO:0051325	interphase	0.066346	9	2
GO:0007268	synaptic transmission	0.0712744	21	4
GO:0006091	generation of precursor metabolites and energy	0.0728036	15	3
GO:0031328	positive regulation of cellular biosynthetic process	0.0873563	10	2
GO:0007167	enzyme linked receptor protein signaling pathway	0.089071	16	3
GO:0030099	myeloid cell differentiation	0.089071	16	3
GO:0007338	single fertilization	0.0958432	5	1
GO:0042060	wound healing	0.0958432	5	1
GO:0015698	inorganic anion transport	0.0958432	5	1
GO:0030031	cell projection biogenesis	0.0958432	5	1
GO:0031279	regulation of cyclase activity	0.0958432	5	1
GO:0051339	regulation of lyase activity	0.0958432	5	1
GO:0006959	humoral immune response	0.0958432	5	1
GO:0009581	detection of external stimulus	0.0958432	5	1
GO:0009582	detection of abiotic stimulus	0.0958432	5	1
GO:0031098	stress-activated protein kinase signaling pathway	0.0958432	5	1
GO:0048732	gland development	0.0958432	5	1
GO:0050871	positive regulation of B cell activation	0.0958432	5	1
GO:0051726	regulation of cell cycle	0.126247	18	3
GO:0006690	icosanoid metabolic process	0.133645	6	1
GO:0008406	gonad development	0.133645	6	1
GO:0042133	neurotransmitter metabolic process	0.133645	6	1
GO:0051329	interphase of mitotic cell cycle	0.133645	6	1
GO:0006887	exocytosis	0.163547	13	2
GO:0006790	sulfur metabolic process	0.163547	13	2
GO:0050778	positive regulation of immune response	0.163547	13	2
GO:0051606	detection of stimulus	0.163547	13	2
GO:0019226	transmission of nerve impulse	0.166503	27	4
GO:0050776	regulation of immune response	0.168805	20	3
GO:0045055	regulated secretory pathway	0.174065	7	1
GO:0050851	antigen receptor-mediated signaling pathway	0.174065	7	1
GO:0006820	anion transport	0.174065	7	1
GO:0045165	cell fate commitment	0.174065	7	1
GO:0042108	positive regulation of cytokine biosynthetic process	0.174065	7	1
GO:0045934	negative regulation of nucleobase, nucleoside, nucleotide and nucleic acid metabolic process	0.174065	7	1
GO:0051707	response to other organism	0.174065	7	1
GO:0030097	hemopoiesis	0.177952	35	5
GO:0006955	immune response	0.188842	51	7
GO:0007155	cell adhesion	0.192276	14	2
GO:0000226	microtubule cytoskeleton organization and biogenesis	0.192276	14	2
GO:0016192	vesicle-mediated transport	0.195338	36	5
GO:0007267	cell-cell signaling	0.213337	37	5
GO:0048534	hemopoietic or lymphoid organ development	0.213337	37	5
GO:0007259	JAK-STAT cascade	0.216082	8	1
GO:0008632	apoptotic program	0.216082	8	1
GO:0051248	negative regulation of protein metabolic process	0.216082	8	1
GO:0040008	regulation of growth	0.216082	8	1
GO:0006520	amino acid metabolic process	0.226635	30	4
GO:0007243	protein kinase cascade	0.24024	23	3
GO:0007169	transmembrane receptor protein tyrosine kinase signaling pathway	0.258864	9	1
GO:0008154	actin polymerization and/or depolymerization	0.258864	9	1
GO:0051050	positive regulation of transport	0.258864	9	1
GO:0045597	positive regulation of cell differentiation	0.258864	9	1
GO:0045619	regulation of lymphocyte differentiation	0.258864	9	1
GO:0045637	regulation of myeloid cell differentiation	0.258864	9	1
GO:0050727	regulation of inflammatory response	0.258864	9	1
GO:0051261	protein depolymerization	0.258864	9	1
GO:0008217	regulation of blood pressure	0.258864	9	1
GO:0045727	positive regulation of translation	0.258864	9	1
GO:0006917	induction of apoptosis	0.301741	10	1
GO:0000165	MAPKKK cascade	0.301741	10	1
GO:0030217	T cell differentiation	0.301741	10	1
GO:0045137	development of primary sexual characteristics	0.301741	10	1
GO:0030098	lymphocyte differentiation	0.315699	18	2
GO:0007049	cell cycle	0.342552	52	6
GO:0012502	induction of programmed cell death	0.34418	11	1
GO:0043065	positive regulation of apoptosis	0.34418	11	1
GO:0006310	DNA recombination	0.34418	11	1
GO:0046467	membrane lipid biosynthetic process	0.34418	11	1
GO:0031324	negative regulation of cellular metabolic process	0.347344	19	2
GO:0043085	positive regulation of catalytic activity	0.347344	19	2
GO:0007017	microtubule-based process	0.347344	19	2
GO:0051186	cofactor metabolic process	0.369669	28	3
GO:0006897	endocytosis	0.385762	12	1
GO:0006665	sphingolipid metabolic process	0.385762	12	1
GO:0002009	morphogenesis of an epithelium	0.385762	12	1
GO:0009889	regulation of biosynthetic process	0.395876	29	3
GO:0006732	coenzyme metabolic process	0.410034	21	2
GO:0019953	sexual reproduction	0.410034	21	2
GO:0043068	positive regulation of programmed cell death	0.426164	13	1
GO:0051247	positive regulation of protein metabolic process	0.426164	13	1
GO:0051704	multi-organism process	0.426164	13	1
GO:0009611	response to wounding	0.440732	22	2
GO:0009892	negative regulation of metabolic process	0.440732	22	2
GO:0042981	regulation of apoptosis	0.440732	22	2
GO:0006915	apoptosis	0.447681	31	3
GO:0001816	cytokine production	0.447681	31	3
GO:0051649	establishment of cellular localization	0.457327	67	7
GO:0006631	fatty acid metabolic process	0.465146	14	1
GO:0008015	blood circulation	0.465146	14	1
GO:0006811	ion transport	0.470806	23	2
GO:0051338	regulation of transferase activity	0.470806	23	2
GO:0006952	defense response	0.500139	24	2
GO:0008610	lipid biosynthetic process	0.500139	24	2
GO:0007548	sex differentiation	0.502531	15	1
GO:0019752	carboxylic acid metabolic process	0.514603	52	5
GO:0051641	cellular localization	0.526343	71	7
GO:0006766	vitamin metabolic process	0.538199	16	1
GO:0006954	inflammatory response	0.538199	16	1
GO:0030036	actin cytoskeleton organization and biogenesis	0.538199	16	1
GO:0045859	regulation of protein kinase activity	0.538199	16	1
GO:0051246	regulation of protein metabolic process	0.539462	44	4
GO:0006082	organic acid metabolic process	0.553388	54	5
GO:0031326	regulation of cellular biosynthetic process	0.556213	26	2
GO:0040007	growth	0.572076	17	1
GO:0042035	regulation of cytokine biosynthetic process	0.572076	17	1
GO:0043067	regulation of programmed cell death	0.582814	27	2
GO:0051128	regulation of cellular component organization and biogenesis	0.582814	27	2
GO:0016064	immunoglobulin mediated immune response	0.604123	18	1
GO:0030029	actin filament-based process	0.604123	18	1
GO:0048598	embryonic morphogenesis	0.604123	18	1
GO:0051276	chromosome organization and biogenesis	0.604123	18	1
GO:0045184	establishment of protein localization	0.608392	28	2
GO:0006412	translation	0.608392	28	2
GO:0012501	programmed cell death	0.614137	38	3
GO:0008104	protein localization	0.632913	29	2
GO:0019724	B cell mediated immunity	0.634332	19	1
GO:0009628	response to abiotic stimulus	0.634332	19	1
GO:0008219	cell death	0.655685	40	3
GO:0051094	positive regulation of developmental process	0.656357	30	2
GO:0016044	membrane organization and biogenesis	0.662719	20	1
GO:0043549	regulation of kinase activity	0.662719	20	1
GO:0006519	amino acid and derivative metabolic process	0.675065	51	4
GO:0009605	response to external stimulus	0.67531	41	3
GO:0016265	death	0.67531	41	3
GO:0042221	response to chemical stimulus	0.678716	31	2
GO:0009308	amine metabolic process	0.692135	52	4
GO:0007010	cytoskeleton organization and biogenesis	0.694154	42	3
GO:0030030	cell projection organization and biogenesis	0.714175	22	1
GO:0000278	mitotic cell cycle	0.714175	22	1
GO:0006417	regulation of translation	0.737354	23	1
GO:0045595	regulation of cell differentiation	0.739309	34	2
GO:0006807	nitrogen compound metabolic process	0.768231	57	4
GO:0000003	reproduction	0.776673	47	3
GO:0051049	regulation of transport	0.797504	26	1
GO:0042089	cytokine biosynthetic process	0.814679	27	1
GO:0006643	membrane lipid metabolic process	0.845187	29	1
GO:0042107	cytokine metabolic process	0.845187	29	1
GO:0006066	alcohol metabolic process	0.858675	30	1
GO:0000902	cell morphogenesis	0.911366	35	1
GO:0044255	cellular lipid metabolic process	0.912452	72	4
GO:0042592	homeostatic process	0.926784	37	1
GO:0006629	lipid metabolic process	0.938846	77	4
GO:0009790	embryonic development	0.959262	43	1
GO:0050793	regulation of developmental process	0.969076	86	4
GO:0044248	cellular catabolic process	0.994227	62	1
GO:0009056	catabolic process	0.997547	70	1
GO:0048468	cell development	0.998225	105	3

## Sheet: Interpro
GO	Term	P_value	num of all offsprings in a GO term	num of offsprings predicted well with a given data source
GO:0000059	protein import into nucleus, docking	0	1	1
GO:0000160	two-component signal transduction system (phosphorelay)	0	1	1
GO:0000910	cytokinesis	0	1	1
GO:0001580	detection of chemical stimulus involved in sensory perception of bitter taste	0	1	1
GO:0001788	antibody-dependent cellular cytotoxicity	0	1	1
GO:0001812	positive regulation of type I hypersensitivity	0	1	1
GO:0001993	regulation of systemic arterial blood pressure by norepinephrine-epinephrine	0	1	1
GO:0006171	cAMP biosynthetic process	0	1	1
GO:0006306	DNA methylation	0	1	1
GO:0006446	regulation of translational initiation	0	1	1
GO:0006470	protein amino acid dephosphorylation	0	1	1
GO:0006749	glutathione metabolic process	0	1	1
GO:0006813	potassium ion transport	0	1	1
GO:0006814	sodium ion transport	0	1	1
GO:0006816	calcium ion transport	0	1	1
GO:0006821	chloride transport	0	1	1
GO:0006885	regulation of pH	0	1	1
GO:0007156	homophilic cell adhesion	0	1	1
GO:0007190	activation of adenylate cyclase activity	0	1	1
GO:0007193	G-protein signaling, adenylate cyclase inhibiting pathway	0	1	1
GO:0007214	gamma-aminobutyric acid signaling pathway	0	1	1
GO:0007218	neuropeptide signaling pathway	0	1	1
GO:0009401	phosphoenolpyruvate-dependent sugar phosphotransferase system	0	1	1
GO:0015807	L-amino acid transport	0	1	1
GO:0016339	calcium-dependent cell-cell adhesion	0	1	1
GO:0018346	protein amino acid prenylation	0	1	1
GO:0042573	retinoic acid metabolic process	0	1	1
GO:0045944	positive regulation of transcription from RNA polymerase II promoter	0	1	1
GO:0046777	protein amino acid autophosphorylation	0	1	1
GO:0000002	mitochondrial genome maintenance	0	1	1
GO:0000089	mitotic metaphase	0	1	1
GO:0000098	sulfur amino acid catabolic process	0	1	1
GO:0001578	microtubule bundle formation	0	1	1
GO:0001676	long-chain fatty acid metabolic process	0	1	1
GO:0001678	cellular glucose homeostasis	0	1	1
GO:0001798	positive regulation of type IIa hypersensitivity	0	1	1
GO:0001835	blastocyst hatching	0	1	1
GO:0005978	glycogen biosynthetic process	0	1	1
GO:0006012	galactose metabolic process	0	1	1
GO:0006024	glycosaminoglycan biosynthetic process	0	1	1
GO:0006081	aldehyde metabolic process	0	1	1
GO:0006120	mitochondrial electron transport, NADH to ubiquinone	0	1	1
GO:0006182	cGMP biosynthetic process	0	1	1
GO:0006206	pyrimidine base metabolic process	0	1	1
GO:0006213	pyrimidine nucleoside metabolic process	0	1	1
GO:0006287	base-excision repair, gap-filling	0	1	1
GO:0006309	DNA fragmentation during apoptosis	0	1	1
GO:0006334	nucleosome assembly	0	1	1
GO:0006376	mRNA splice site selection	0	1	1
GO:0006414	translational elongation	0	1	1
GO:0006487	protein amino acid N-linked glycosylation	0	1	1
GO:0006506	GPI anchor biosynthetic process	0	1	1
GO:0006560	proline metabolic process	0	1	1
GO:0006568	tryptophan metabolic process	0	1	1
GO:0006613	cotranslational protein targeting to membrane	0	1	1
GO:0006626	protein targeting to mitochondrion	0	1	1
GO:0006689	ganglioside catabolic process	0	1	1
GO:0006783	heme biosynthetic process	0	1	1
GO:0006801	superoxide metabolic process	0	1	1
GO:0006809	nitric oxide biosynthetic process	0	1	1
GO:0006817	phosphate transport	0	1	1
GO:0006826	iron ion transport	0	1	1
GO:0006829	zinc ion transport	0	1	1
GO:0006833	water transport	0	1	1
GO:0006835	dicarboxylic acid transport	0	1	1
GO:0006904	vesicle docking during exocytosis	0	1	1
GO:0006910	phagocytosis, recognition	0	1	1
GO:0006911	phagocytosis, engulfment	0	1	1
GO:0007052	mitotic spindle organization and biogenesis	0	1	1
GO:0007076	mitotic chromosome condensation	0	1	1
GO:0007088	regulation of mitosis	0	1	1
GO:0007199	G-protein signaling, coupled to cGMP nucleotide second messenger	0	1	1
GO:0007229	integrin-mediated signaling pathway	0	1	1
GO:0007266	Rho protein signal transduction	0	1	1
GO:0007341	penetration of zona pellucida	0	1	1
GO:0007412	axon target recognition	0	1	1
GO:0007602	phototransduction	0	1	1
GO:0007623	circadian rhythm	0	1	1
GO:0008215	spermine metabolic process	0	1	1
GO:0009065	glutamine family amino acid catabolic process	0	1	1
GO:0009069	serine family amino acid metabolic process	0	1	1
GO:0009084	glutamine family amino acid biosynthetic process	0	1	1
GO:0009086	methionine biosynthetic process	0	1	1
GO:0009154	purine ribonucleotide catabolic process	0	1	1
GO:0009179	purine ribonucleoside diphosphate metabolic process	0	1	1
GO:0009225	nucleotide-sugar metabolic process	0	1	1
GO:0009263	deoxyribonucleotide biosynthetic process	0	1	1
GO:0009303	rRNA transcription	0	1	1
GO:0009435	NAD biosynthetic process	0	1	1
GO:0009615	response to virus	0	1	1
GO:0010165	response to X-ray	0	1	1
GO:0015012	heparan sulfate proteoglycan biosynthetic process	0	1	1
GO:0015872	dopamine transport	0	1	1
GO:0015986	ATP synthesis coupled proton transport	0	1	1
GO:0016571	histone methylation	0	1	1
GO:0016579	protein deubiquitination	0	1	1
GO:0018195	peptidyl-arginine modification	0	1	1
GO:0018345	protein palmitoylation	0	1	1
GO:0019058	viral infectious cycle	0	1	1
GO:0019221	cytokine and chemokine mediated signaling pathway	0	1	1
GO:0019236	response to pheromone	0	1	1
GO:0019432	triacylglycerol biosynthetic process	0	1	1
GO:0030032	lamellipodium biogenesis	0	1	1
GO:0030330	DNA damage response, signal transduction by p53 class mediator	0	1	1
GO:0042136	neurotransmitter biosynthetic process	0	1	1
GO:0042396	phosphagen biosynthetic process	0	1	1
GO:0042423	catecholamine biosynthetic process	0	1	1
GO:0042472	inner ear morphogenesis	0	1	1
GO:0042559	pteridine and derivative biosynthetic process	0	1	1
GO:0042982	amyloid precursor protein metabolic process	0	1	1
GO:0045132	meiotic chromosome segregation	0	1	1
GO:0045579	positive regulation of B cell differentiation	0	1	1
GO:0046488	phosphatidylinositol metabolic process	0	1	1
GO:0048147	negative regulation of fibroblast proliferation	0	1	1
GO:0050435	beta-amyloid metabolic process	0	1	1
GO:0050766	positive regulation of phagocytosis	0	1	1
GO:0050881	musculoskeletal movement	0	1	1
GO:0050885	neuromuscular process controlling balance	0	1	1
GO:0051016	barbed-end actin filament capping	0	1	1
GO:0051260	protein homooligomerization	0	1	1
GO:0051605	protein maturation via proteolysis	0	1	1
GO:0006305	DNA alkylation	0	2	2
GO:0006413	translational initiation	0	2	2
GO:0006754	ATP biosynthetic process	0	2	2
GO:0007189	G-protein signaling, adenylate cyclase activating pathway	0	2	2
GO:0016311	dephosphorylation	0	2	2
GO:0016540	protein autoprocessing	0	2	2
GO:0018342	protein prenylation	0	2	2
GO:0045762	positive regulation of adenylate cyclase activity	0	2	2
GO:0045893	positive regulation of transcription, DNA-dependent	0	2	2
GO:0050912	detection of chemical stimulus involved in sensory perception of taste	0	2	2
GO:0050913	sensory perception of bitter taste	0	2	2
GO:0051259	protein oligomerization	0	2	2
GO:0051301	cell division	0	2	2
GO:0051693	actin filament capping	0	2	2
GO:0001810	regulation of type I hypersensitivity	0	2	2
GO:0046058	cAMP metabolic process	0	2	2
GO:0000070	mitotic sister chromatid segregation	0	2	2
GO:0000097	sulfur amino acid biosynthetic process	0	2	2
GO:0001796	regulation of type IIa hypersensitivity	0	2	2
GO:0006023	aminoglycan biosynthetic process	0	2	2
GO:0006505	GPI anchor metabolic process	0	2	2
GO:0006586	indolalkylamine metabolic process	0	2	2
GO:0006612	protein targeting to membrane	0	2	2
GO:0006779	porphyrin biosynthetic process	0	2	2
GO:0006921	cell structure disassembly during apoptosis	0	2	2
GO:0009067	aspartate family amino acid biosynthetic process	0	2	2
GO:0009112	nucleobase metabolic process	0	2	2
GO:0009583	detection of light stimulus	0	2	2
GO:0015985	energy coupled proton transport, down electrochemical gradient	0	2	2
GO:0019363	pyridine nucleotide biosynthetic process	0	2	2
GO:0019438	aromatic compound biosynthetic process	0	2	2
GO:0019674	NAD metabolic process	0	2	2
GO:0030201	heparan sulfate proteoglycan metabolic process	0	2	2
GO:0030261	chromosome condensation	0	2	2
GO:0042044	fluid transport	0	2	2
GO:0042168	heme metabolic process	0	2	2
GO:0042401	biogenic amine biosynthetic process	0	2	2
GO:0042471	ear morphogenesis	0	2	2
GO:0042558	pteridine and derivative metabolic process	0	2	2
GO:0042775	organelle ATP synthesis coupled electron transport	0	2	2
GO:0044273	sulfur compound catabolic process	0	2	2
GO:0045807	positive regulation of endocytosis	0	2	2
GO:0046068	cGMP metabolic process	0	2	2
GO:0046148	pigment biosynthetic process	0	2	2
GO:0046209	nitric oxide metabolic process	0	2	2
GO:0046479	glycosphingolipid catabolic process	0	2	2
GO:0046489	phosphoinositide biosynthetic process	0	2	2
GO:0048278	vesicle docking	0	2	2
GO:0050764	regulation of phagocytosis	0	2	2
GO:0051323	metaphase	0	2	2
GO:0006304	DNA modification	0	3	3
GO:0015674	di-, tri-valent inorganic cation transport	0	3	3
GO:0016068	type I hypersensitivity	0	3	3
GO:0031281	positive regulation of cyclase activity	0	3	3
GO:0045941	positive regulation of transcription	0	3	3
GO:0046034	ATP metabolic process	0	3	3
GO:0009190	cyclic nucleotide biosynthetic process	0	3	3
GO:0030835	negative regulation of actin filament depolymerization	0	3	3
GO:0045761	regulation of adenylate cyclase activity	0	3	3
GO:0050907	detection of chemical stimulus involved in sensory perception	0	3	3
GO:0000041	transition metal ion transport	0	3	3
GO:0000819	sister chromatid segregation	0	3	3
GO:0019377	glycolipid catabolic process	0	3	3
GO:0042364	water-soluble vitamin biosynthetic process	0	3	3
GO:0042434	indole derivative metabolic process	0	3	3
GO:0042773	ATP synthesis coupled electron transport	0	3	3
GO:0006118	electron transport	0	4	4
GO:0006461	protein complex assembly	0	4	4
GO:0009593	detection of chemical stimulus	0	4	4
GO:0030834	regulation of actin filament depolymerization	0	4	4
GO:0006778	porphyrin metabolic process	0	4	4
GO:0009064	glutamine family amino acid metabolic process	0	4	4
GO:0009110	vitamin biosynthetic process	0	4	4
GO:0042430	indole and derivative metabolic process	0	4	4
GO:0042440	pigment metabolic process	0	4	4
GO:0044272	sulfur compound biosynthetic process	0	4	4
GO:0006497	protein amino acid lipidation	0	5	5
GO:0007059	chromosome segregation	0	5	5
GO:0030384	phosphoinositide metabolic process	0	5	5
GO:0031279	regulation of cyclase activity	0	5	5
GO:0006909	phagocytosis	0	5	5
GO:0007188	G-protein signaling, coupled to cAMP nucleotide second messenger	0	6	6
GO:0009187	cyclic nucleotide metabolic process	0	6	6
GO:0042158	lipoprotein biosynthetic process	0	6	6
GO:0019933	cAMP-mediated signaling	0	7	7
GO:0030001	metal ion transport	0	7	7
GO:0042157	lipoprotein metabolic process	0	7	7
GO:0007187	G-protein signaling, coupled to cyclic nucleotide second messenger	0	8	8
GO:0006811	ion transport	2.67531e-07	23	18
GO:0006812	cation transport	5.31835e-07	15	13
GO:0006807	nitrogen compound metabolic process	7.76081e-07	57	34
GO:0019935	cyclic-nucleotide-mediated signaling	1.84952e-06	11	10
GO:0006790	sulfur metabolic process	5.20434e-06	13	11
GO:0044271	nitrogen compound biosynthetic process	6.1834e-06	10	9
GO:0009308	amine metabolic process	2.91004e-05	52	29
GO:0051276	chromosome organization and biogenesis	4.1015e-05	18	13
GO:0009309	amine biosynthetic process	6.88269e-05	8	7
GO:0006519	amino acid and derivative metabolic process	0.00017964	51	27
GO:0006323	DNA packaging	0.000229151	7	6
GO:0030832	regulation of actin filament length	0.000229151	7	6
GO:0051188	cofactor biosynthetic process	0.000229151	7	6
GO:0008154	actin polymerization and/or depolymerization	0.00045429	9	7
GO:0016070	RNA metabolic process	0.00059966	44	23
GO:0006325	establishment and/or maintenance of chromatin architecture	0.000606491	11	8
GO:0046483	heterocycle metabolic process	0.000705612	15	10
GO:0008064	regulation of actin polymerization and/or depolymerization	0.000761883	6	5
GO:0006730	one-carbon compound metabolic process	0.000761883	6	5
GO:0008380	RNA splicing	0.000761883	6	5
GO:0050906	detection of stimulus involved in sensory perception	0.000761883	6	5
GO:0009165	nucleotide biosynthetic process	0.00134134	20	12
GO:0009100	glycoprotein metabolic process	0.00135142	8	6
GO:0015672	monovalent inorganic cation transport	0.00135142	8	6
GO:0019932	second-messenger-mediated signaling	0.00150118	18	11
GO:0009057	macromolecule catabolic process	0.00157611	27	15
GO:0006766	vitamin metabolic process	0.00164545	16	10
GO:0006753	nucleoside phosphate metabolic process	0.00217354	60	28
GO:0006520	amino acid metabolic process	0.00221892	30	16
GO:0000375	RNA splicing, via transesterification reactions	0.00252963	5	4
GO:0006333	chromatin assembly or disassembly	0.00252963	5	4
GO:0009205	purine ribonucleoside triphosphate metabolic process	0.00252963	5	4
GO:0043414	biopolymer methylation	0.00252963	5	4
GO:0043632	modification-dependent macromolecule catabolic process	0.00252963	5	4
GO:0030042	actin filament depolymerization	0.00252963	5	4
GO:0051339	regulation of lyase activity	0.00252963	5	4
GO:0000096	sulfur amino acid metabolic process	0.00252963	5	4
GO:0006119	oxidative phosphorylation	0.00252963	5	4
GO:0008652	amino acid biosynthetic process	0.00252963	5	4
GO:0030100	regulation of endocytosis	0.00252963	5	4
GO:0043284	biopolymer biosynthetic process	0.00252963	5	4
GO:0046466	membrane lipid catabolic process	0.00252963	5	4
GO:0006396	RNA processing	0.00340085	17	10
GO:0009117	nucleotide metabolic process	0.00362324	59	27
GO:0006091	generation of precursor metabolites and energy	0.0038384	15	9
GO:0044257	cellular protein catabolic process	0.00395828	7	5
GO:0009056	catabolic process	0.00400702	70	31
GO:0051606	detection of stimulus	0.00423276	13	8
GO:0006643	membrane lipid metabolic process	0.00430604	29	15
GO:0030163	protein catabolic process	0.00449139	9	6
GO:0050727	regulation of inflammatory response	0.00449139	9	6
GO:0006650	glycerophospholipid metabolic process	0.00449139	9	6
GO:0009150	purine ribonucleotide metabolic process	0.00449139	9	6
GO:0006644	phospholipid metabolic process	0.00449977	11	7
GO:0051128	regulation of cellular component organization and biogenesis	0.00521109	27	14
GO:0044265	cellular macromolecule catabolic process	0.00540386	20	11
GO:0006725	aromatic compound metabolic process	0.00630283	25	13
GO:0006163	purine nucleotide metabolic process	0.00749331	16	9
GO:0030036	actin cytoskeleton organization and biogenesis	0.00749331	16	9
GO:0051186	cofactor metabolic process	0.00815056	28	14
GO:0000377	RNA splicing, via transesterification reactions with bulged adenosine as nucleophile	0.00838747	4	3
GO:0008213	protein amino acid alkylation	0.00838747	4	3
GO:0009101	glycoprotein biosynthetic process	0.00838747	4	3
GO:0009108	coenzyme biosynthetic process	0.00838747	4	3
GO:0016485	protein processing	0.00838747	4	3
GO:0019941	modification-dependent protein catabolic process	0.00838747	4	3
GO:0031497	chromatin assembly	0.00838747	4	3
GO:0043038	amino acid activation	0.00838747	4	3
GO:0043413	biopolymer glycosylation	0.00838747	4	3
GO:0001794	type IIa hypersensitivity	0.00838747	4	3
GO:0006022	aminoglycan metabolic process	0.00838747	4	3
GO:0006775	fat-soluble vitamin metabolic process	0.00838747	4	3
GO:0050729	positive regulation of inflammatory response	0.00838747	4	3
GO:0050909	sensory perception of taste	0.00838747	4	3
GO:0009066	aspartate family amino acid metabolic process	0.00838747	4	3
GO:0042398	amino acid derivative biosynthetic process	0.00838747	4	3
GO:0043583	ear development	0.00838747	4	3
GO:0045017	glycerolipid biosynthetic process	0.00838747	4	3
GO:0046460	neutral lipid biosynthetic process	0.00838747	4	3
GO:0006576	biogenic amine metabolic process	0.00870196	14	8
GO:0006575	amino acid derivative metabolic process	0.00919715	21	11
GO:0006897	endocytosis	0.00994666	12	7
GO:0015849	organic acid transport	0.0110786	10	6
GO:0006399	tRNA metabolic process	0.0113684	6	4
GO:0006818	hydrogen transport	0.0113684	6	4
GO:0045935	positive regulation of nucleobase, nucleoside, nucleotide and nucleic acid metabolic process	0.0113684	6	4
GO:0051603	proteolysis involved in cellular protein catabolic process	0.0113684	6	4
GO:0007067	mitosis	0.0113684	6	4
GO:0009144	purine nucleoside triphosphate metabolic process	0.0117788	8	5
GO:0016042	lipid catabolic process	0.0117788	8	5
GO:0044248	cellular catabolic process	0.0170791	62	26
GO:0006629	lipid metabolic process	0.0212586	77	31
GO:0043285	biopolymer catabolic process	0.0220317	18	9
GO:0030029	actin filament-based process	0.0220317	18	9
GO:0044255	cellular lipid metabolic process	0.0243872	72	29
GO:0046942	carboxylic acid transport	0.0263537	9	5
GO:0051261	protein depolymerization	0.0263537	9	5
GO:0006954	inflammatory response	0.026931	16	8
GO:0000398	nuclear mRNA splicing, via spliceosome	0.0277722	3	2
GO:0005977	glycogen metabolic process	0.0277722	3	2
GO:0006338	chromatin remodeling	0.0277722	3	2
GO:0006357	regulation of transcription from RNA polymerase II promoter	0.0277722	3	2
GO:0006479	protein amino acid methylation	0.0277722	3	2
GO:0006486	protein amino acid glycosylation	0.0277722	3	2
GO:0006511	ubiquitin-dependent protein catabolic process	0.0277722	3	2
GO:0006694	steroid biosynthetic process	0.0277722	3	2
GO:0016049	cell growth	0.0277722	3	2
GO:0043039	tRNA aminoacylation	0.0277722	3	2
GO:0006776	vitamin A metabolic process	0.0277722	3	2
GO:0009206	purine ribonucleoside triphosphate biosynthetic process	0.0277722	3	2
GO:0045103	intermediate filament-based process	0.0277722	3	2
GO:0051349	positive regulation of lyase activity	0.0277722	3	2
GO:0000271	polysaccharide biosynthetic process	0.0277722	3	2
GO:0006595	polyamine metabolic process	0.0277722	3	2
GO:0007051	spindle organization and biogenesis	0.0277722	3	2
GO:0016569	covalent chromatin modification	0.0277722	3	2
GO:0019751	polyol metabolic process	0.0277722	3	2
GO:0030149	sphingolipid catabolic process	0.0277722	3	2
GO:0040017	positive regulation of locomotion	0.0277722	3	2
GO:0043543	protein amino acid acylation	0.0277722	3	2
GO:0046463	acylglycerol biosynthetic process	0.0277722	3	2
GO:0051258	protein polymerization	0.0277722	3	2
GO:0007010	cytoskeleton organization and biogenesis	0.0278022	42	18
GO:0006820	anion transport	0.0298936	7	4
GO:0016568	chromatin modification	0.0298936	7	4
GO:0000087	M phase of mitotic cell cycle	0.0298936	7	4
GO:0044242	cellular lipid catabolic process	0.0298936	7	4
GO:0006366	transcription from RNA polymerase II promoter	0.0318188	5	3
GO:0009581	detection of external stimulus	0.0318188	5	3
GO:0015698	inorganic anion transport	0.0318188	5	3
GO:0015992	proton transport	0.0318188	5	3
GO:0019882	antigen processing and presentation	0.0318188	5	3
GO:0008654	phospholipid biosynthetic process	0.0318188	5	3
GO:0006952	defense response	0.0330527	24	11
GO:0008610	lipid biosynthetic process	0.0330527	24	11
GO:0001906	cell killing	0.0402945	12	6
GO:0006508	proteolysis	0.0402945	12	6
GO:0005976	polysaccharide metabolic process	0.0492664	10	5
GO:0006767	water-soluble vitamin metabolic process	0.0492664	10	5
GO:0005975	carbohydrate metabolic process	0.0581188	45	18
GO:0006638	neutral lipid metabolic process	0.060085	8	4
GO:0015837	amine transport	0.060085	8	4
GO:0044264	cellular polysaccharide metabolic process	0.060085	8	4
GO:0050866	negative regulation of cell activation	0.060085	8	4
GO:0001909	leukocyte mediated cytotoxicity	0.060085	8	4
GO:0009199	ribonucleoside triphosphate metabolic process	0.060085	8	4
GO:0051248	negative regulation of protein metabolic process	0.060085	8	4
GO:0009314	response to radiation	0.060085	8	4
GO:0006793	phosphorus metabolic process	0.0603032	34	14
GO:0006082	organic acid metabolic process	0.0640669	54	21
GO:0006073	glucan metabolic process	0.0727197	6	3
GO:0006164	purine nucleotide biosynthetic process	0.0727197	6	3
GO:0006397	mRNA processing	0.0727197	6	3
GO:0009142	nucleoside triphosphate biosynthetic process	0.0727197	6	3
GO:0046164	alcohol catabolic process	0.0727197	6	3
GO:0046519	sphingoid metabolic process	0.0727197	6	3
GO:0006865	amino acid transport	0.0727197	6	3
GO:0009416	response to light stimulus	0.0727197	6	3
GO:0006796	phosphate metabolic process	0.0732269	32	13
GO:0019752	carboxylic acid metabolic process	0.0759173	52	20
GO:0009141	nucleoside triphosphate metabolic process	0.077667	16	7
GO:0006512	ubiquitin cycle	0.0859264	4	2
GO:0006836	neurotransmitter transport	0.0859264	4	2
GO:0016125	sterol metabolic process	0.0859264	4	2
GO:0006112	energy reserve metabolic process	0.0859264	4	2
GO:0009145	purine nucleoside triphosphate biosynthetic process	0.0859264	4	2
GO:0009152	purine ribonucleotide biosynthetic process	0.0859264	4	2
GO:0009201	ribonucleoside triphosphate biosynthetic process	0.0859264	4	2
GO:0006029	proteoglycan metabolic process	0.0859264	4	2
GO:0006672	ceramide metabolic process	0.0859264	4	2
GO:0031123	RNA 3'-end processing	0.0859264	4	2
GO:0045621	positive regulation of lymphocyte differentiation	0.0859264	4	2
GO:0046474	glycerophospholipid biosynthetic process	0.0859264	4	2
GO:0046504	glycerol ether biosynthetic process	0.0859264	4	2
GO:0000279	M phase	0.0878087	19	8
GO:0001558	regulation of cell growth	0.0918327	2	1
GO:0006352	transcription initiation	0.0918327	2	1
GO:0006418	tRNA aminoacylation for protein translation	0.0918327	2	1
GO:0007179	transforming growth factor beta receptor signaling pathway	0.0918327	2	1
GO:0016072	rRNA metabolic process	0.0918327	2	1
GO:0031507	heterochromatin formation	0.0918327	2	1
GO:0045104	intermediate filament cytoskeleton organization and biogenesis	0.0918327	2	1
GO:0050777	negative regulation of immune response	0.0918327	2	1
GO:0015804	neutral amino acid transport	0.0918327	2	1
GO:0030203	glycosaminoglycan metabolic process	0.0918327	2	1
GO:0048145	regulation of fibroblast proliferation	0.0918327	2	1
GO:0000245	spliceosome assembly	0.0918327	2	1
GO:0001573	ganglioside metabolic process	0.0918327	2	1
GO:0006041	glucosamine metabolic process	0.0918327	2	1
GO:0006071	glycerol metabolic process	0.0918327	2	1
GO:0006284	base-excision repair	0.0918327	2	1
GO:0006308	DNA catabolic process	0.0918327	2	1
GO:0006401	RNA catabolic process	0.0918327	2	1
GO:0006555	methionine metabolic process	0.0918327	2	1
GO:0006599	phosphagen metabolic process	0.0918327	2	1
GO:0006641	triacylglycerol metabolic process	0.0918327	2	1
GO:0006791	sulfur utilization	0.0918327	2	1
GO:0006800	oxygen and reactive oxygen species metabolic process	0.0918327	2	1
GO:0006839	mitochondrial transport	0.0918327	2	1
GO:0006892	post-Golgi vesicle-mediated transport	0.0918327	2	1
GO:0007015	actin filament organization	0.0918327	2	1
GO:0008033	tRNA processing	0.0918327	2	1
GO:0009060	aerobic respiration	0.0918327	2	1
GO:0009135	purine nucleoside diphosphate metabolic process	0.0918327	2	1
GO:0009250	glucan biosynthetic process	0.0918327	2	1
GO:0009311	oligosaccharide metabolic process	0.0918327	2	1
GO:0016032	viral reproduction	0.0918327	2	1
GO:0016126	sterol biosynthetic process	0.0918327	2	1
GO:0016570	histone modification	0.0918327	2	1
GO:0018209	peptidyl-serine modification	0.0918327	2	1
GO:0019395	fatty acid oxidation	0.0918327	2	1
GO:0019934	cGMP-mediated signaling	0.0918327	2	1
GO:0030041	actin filament polymerization	0.0918327	2	1
GO:0030166	proteoglycan biosynthetic process	0.0918327	2	1
GO:0030198	extracellular matrix organization and biogenesis	0.0918327	2	1
GO:0030262	apoptotic nuclear changes	0.0918327	2	1
GO:0042593	glucose homeostasis	0.0918327	2	1
GO:0042742	defense response to bacterium	0.0918327	2	1
GO:0043161	proteasomal ubiquitin-dependent protein catabolic process	0.0918327	2	1
GO:0043631	RNA polyadenylation	0.0918327	2	1
GO:0045577	regulation of B cell differentiation	0.0918327	2	1
GO:0050868	negative regulation of T cell activation	0.0918327	2	1
GO:0050879	multicellular organismal movement	0.0918327	2	1
GO:0050905	neuromuscular process	0.0918327	2	1
GO:0051272	positive regulation of cell motility	0.0918327	2	1
GO:0051297	centrosome organization and biogenesis	0.0918327	2	1
GO:0051604	protein maturation	0.0918327	2	1
GO:0044262	cellular carbohydrate metabolic process	0.0967285	36	14
GO:0008217	regulation of blood pressure	0.102249	9	4
GO:0051129	negative regulation of cellular component organization and biogenesis	0.102249	9	4
GO:0019748	secondary metabolic process	0.102249	9	4
GO:0045619	regulation of lymphocyte differentiation	0.102249	9	4
GO:0006665	sphingolipid metabolic process	0.122258	12	5
GO:0016051	carbohydrate biosynthetic process	0.122258	12	5
GO:0015931	nucleobase, nucleoside, nucleotide and nucleic acid transport	0.129821	7	3
GO:0016337	cell-cell adhesion	0.129821	7	3
GO:0018958	phenol metabolic process	0.129821	7	3
GO:0051250	negative regulation of lymphocyte activation	0.129821	7	3
GO:0016310	phosphorylation	0.131391	26	10
GO:0008104	protein localization	0.135882	29	11
GO:0006732	coenzyme metabolic process	0.154142	21	8
GO:0009259	ribonucleotide metabolic process	0.154142	21	8
GO:0016052	carbohydrate catabolic process	0.155232	10	4
GO:0016071	mRNA metabolic process	0.155232	10	4
GO:0051321	meiotic cell cycle	0.155232	10	4
GO:0006260	DNA replication	0.167088	5	2
GO:0030031	cell projection biogenesis	0.167088	5	2
GO:0046365	monosaccharide catabolic process	0.167088	5	2
GO:0048193	Golgi vesicle transport	0.167088	5	2
GO:0050657	nucleic acid transport	0.167088	5	2
GO:0050886	endocrine process	0.167088	5	2
GO:0008285	negative regulation of cell proliferation	0.167088	5	2
GO:0008361	regulation of cell size	0.167088	5	2
GO:0009582	detection of abiotic stimulus	0.167088	5	2
GO:0051348	negative regulation of transferase activity	0.167088	5	2
GO:0006687	glycosphingolipid metabolic process	0.167088	5	2
GO:0050871	positive regulation of B cell activation	0.167088	5	2
GO:0051130	positive regulation of cellular component organization and biogenesis	0.167088	5	2
GO:0006066	alcohol metabolic process	0.16717	30	11
GO:0016192	vesicle-mediated transport	0.171159	36	13
GO:0009611	response to wounding	0.194395	22	8
GO:0006662	glycerol ether metabolic process	0.199557	8	3
GO:0007259	JAK-STAT cascade	0.199557	8	3
GO:0009260	ribonucleotide biosynthetic process	0.199557	8	3
GO:0018212	peptidyl-tyrosine modification	0.199557	8	3
GO:0006664	glycolipid metabolic process	0.199557	8	3
GO:0015980	energy derivation by oxidation of organic compounds	0.199557	8	3
GO:0046486	glycerolipid metabolic process	0.199557	8	3
GO:0019362	pyridine nucleotide metabolic process	0.199557	8	3
GO:0045184	establishment of protein localization	0.200205	28	10
GO:0046467	membrane lipid biosynthetic process	0.216861	11	4
GO:0001976	regulation of systemic arterial blood pressure by neurological process	0.219954	3	1
GO:0006457	protein folding	0.219954	3	1
GO:0006752	group transfer coenzyme metabolic process	0.219954	3	1
GO:0019884	antigen processing and presentation of exogenous antigen	0.219954	3	1
GO:0050798	activated T cell proliferation	0.219954	3	1
GO:0050880	regulation of blood vessel size	0.219954	3	1
GO:0007601	visual perception	0.219954	3	1
GO:0009116	nucleoside metabolic process	0.219954	3	1
GO:0042267	natural killer cell mediated cytotoxicity	0.219954	3	1
GO:0048002	antigen processing and presentation of peptide antigen	0.219954	3	1
GO:0048144	fibroblast proliferation	0.219954	3	1
GO:0050672	negative regulation of lymphocyte proliferation	0.219954	3	1
GO:0001776	leukocyte homeostasis	0.219954	3	1
GO:0006195	purine nucleotide catabolic process	0.219954	3	1
GO:0006997	nuclear organization and biogenesis	0.219954	3	1
GO:0007265	Ras protein signal transduction	0.219954	3	1
GO:0009185	ribonucleoside diphosphate metabolic process	0.219954	3	1
GO:0009617	response to bacterium	0.219954	3	1
GO:0030155	regulation of cell adhesion	0.219954	3	1
GO:0030183	B cell differentiation	0.219954	3	1
GO:0031023	microtubule organizing center organization and biogenesis	0.219954	3	1
GO:0042094	interleukin-2 biosynthetic process	0.219954	3	1
GO:0045333	cellular respiration	0.219954	3	1
GO:0048477	oogenesis	0.219954	3	1
GO:0007155	cell adhesion	0.226938	14	5
GO:0008015	blood circulation	0.226938	14	5
GO:0018193	peptidyl-amino acid modification	0.232991	17	6
GO:0050776	regulation of immune response	0.236579	20	7
GO:0016044	membrane organization and biogenesis	0.236579	20	7
GO:0015031	protein transport	0.238555	23	8
GO:0006403	RNA localization	0.261456	6	2
GO:0006584	catecholamine metabolic process	0.261456	6	2
GO:0007178	transmembrane receptor protein serine/threonine kinase signaling pathway	0.261456	6	2
GO:0007264	small GTPase mediated signal transduction	0.261456	6	2
GO:0009132	nucleoside diphosphate metabolic process	0.261456	6	2
GO:0006639	acylglycerol metabolic process	0.261456	6	2
GO:0009063	amino acid catabolic process	0.261456	6	2
GO:0030705	cytoskeleton-dependent intracellular transport	0.261456	6	2
GO:0043086	negative regulation of catalytic activity	0.261456	6	2
GO:0006769	nicotinamide metabolic process	0.261456	6	2
GO:0044275	cellular carbohydrate catabolic process	0.277404	9	3
GO:0051327	M phase of meiotic cell cycle	0.277404	9	3
GO:0008202	steroid metabolic process	0.277404	9	3
GO:0006733	oxidoreduction coenzyme metabolic process	0.277404	9	3
GO:0051050	positive regulation of transport	0.277404	9	3
GO:0044270	nitrogen compound catabolic process	0.284436	12	4
GO:0016064	immunoglobulin mediated immune response	0.287977	18	6
GO:0007049	cell cycle	0.293362	52	17
GO:0000278	mitotic cell cycle	0.340404	22	7
GO:0006886	intracellular protein transport	0.34552	19	6
GO:0007017	microtubule-based process	0.34552	19	6
GO:0019724	B cell mediated immunity	0.34552	19	6
GO:0001990	regulation of systemic arterial blood pressure by hormone	0.353981	4	1
GO:0006469	negative regulation of protein kinase activity	0.353981	4	1
GO:0007018	microtubule-based movement	0.353981	4	1
GO:0007249	I-kappaB kinase/NF-kappaB cascade	0.353981	4	1
GO:0019320	hexose catabolic process	0.353981	4	1
GO:0051168	nuclear export	0.353981	4	1
GO:0050658	RNA transport	0.353981	4	1
GO:0050808	synapse organization and biogenesis	0.353981	4	1
GO:0050953	sensory perception of light stimulus	0.353981	4	1
GO:0001508	regulation of action potential	0.353981	4	1
GO:0001824	blastocyst development	0.353981	4	1
GO:0006040	amino sugar metabolic process	0.353981	4	1
GO:0006084	acetyl-CoA metabolic process	0.353981	4	1
GO:0006261	DNA-dependent DNA replication	0.353981	4	1
GO:0007260	tyrosine phosphorylation of STAT protein	0.353981	4	1
GO:0009261	ribonucleotide catabolic process	0.353981	4	1
GO:0009262	deoxyribonucleotide metabolic process	0.353981	4	1
GO:0009306	protein secretion	0.353981	4	1
GO:0010001	glial cell differentiation	0.353981	4	1
GO:0031570	DNA integrity checkpoint	0.353981	4	1
GO:0045580	regulation of T cell differentiation	0.353981	4	1
GO:0046425	regulation of JAK-STAT cascade	0.353981	4	1
GO:0051252	regulation of RNA metabolic process	0.358852	10	3
GO:0018108	peptidyl-tyrosine phosphorylation	0.360182	7	2
GO:0048511	rhythmic process	0.360182	7	2
GO:0043062	extracellular structure organization and biogenesis	0.360182	7	2
GO:0051707	response to other organism	0.360182	7	2
GO:0007005	mitochondrion organization and biogenesis	0.360182	7	2
GO:0006468	protein amino acid phosphorylation	0.414617	17	5
GO:0009719	response to endogenous stimulus	0.414617	17	5
GO:0006259	DNA metabolic process	0.416218	33	10
GO:0000226	microtubule cytoskeleton organization and biogenesis	0.426366	14	4
GO:0012502	induction of programmed cell death	0.439989	11	3
GO:0009310	amine catabolic process	0.439989	11	3
GO:0007126	meiosis	0.456557	8	2
GO:0008643	carbohydrate transport	0.456557	8	2
GO:0031341	regulation of cell killing	0.456557	8	2
GO:0008632	apoptotic program	0.456557	8	2
GO:0046907	intracellular transport	0.470909	44	13
GO:0006605	protein targeting	0.477937	18	5
GO:0001910	regulation of leukocyte mediated cytotoxicity	0.478576	5	1
GO:0006959	humoral immune response	0.478576	5	1
GO:0007586	digestion	0.478576	5	1
GO:0051236	establishment of RNA localization	0.478576	5	1
GO:0007338	single fertilization	0.478576	5	1
GO:0015833	peptide transport	0.478576	5	1
GO:0042219	amino acid derivative catabolic process	0.478576	5	1
GO:0042391	regulation of membrane potential	0.478576	5	1
GO:0051241	negative regulation of multicellular organismal process	0.495887	15	4
GO:0017038	protein import	0.517765	12	3
GO:0050864	regulation of B cell activation	0.517765	12	3
GO:0050865	regulation of cell activation	0.523443	42	12
GO:0009628	response to abiotic stimulus	0.539052	19	5
GO:0006281	DNA repair	0.546134	9	2
GO:0040012	regulation of locomotion	0.546134	9	2
GO:0000075	cell cycle checkpoint	0.546134	9	2
GO:0045597	positive regulation of cell differentiation	0.546134	9	2
GO:0006974	response to DNA damage stimulus	0.561966	16	4
GO:0051329	interphase of mitotic cell cycle	0.587137	6	1
GO:0042133	neurotransmitter metabolic process	0.587137	6	1
GO:0042445	hormone metabolic process	0.587137	6	1
GO:0051270	regulation of cell motility	0.587137	6	1
GO:0001701	in utero embryonic development	0.587137	6	1
GO:0007292	female gamete generation	0.587137	6	1
GO:0008037	cell recognition	0.587137	6	1
GO:0009072	aromatic amino acid family metabolic process	0.587137	6	1
GO:0009566	fertilization	0.587137	6	1
GO:0042770	DNA damage response, signal transduction	0.587137	6	1
GO:0050770	regulation of axonogenesis	0.587137	6	1
GO:0050778	positive regulation of immune response	0.590042	13	3
GO:0005996	monosaccharide metabolic process	0.590042	13	3
GO:0043068	positive regulation of programmed cell death	0.590042	13	3
GO:0051249	regulation of lymphocyte activation	0.594144	37	10
GO:0006955	immune response	0.610465	51	14
GO:0009605	response to external stimulus	0.618156	41	11
GO:0009166	nucleotide catabolic process	0.626398	10	2
GO:0006917	induction of apoptosis	0.626398	10	2
GO:0019318	hexose metabolic process	0.626398	10	2
GO:0040011	locomotion	0.626398	10	2
GO:0006631	fatty acid metabolic process	0.655513	14	3
GO:0001932	regulation of protein amino acid phosphorylation	0.677918	7	1
GO:0016458	gene silencing	0.677918	7	1
GO:0006720	isoprenoid metabolic process	0.677918	7	1
GO:0051726	regulation of cell cycle	0.679294	18	4
GO:0030098	lymphocyte differentiation	0.679294	18	4
GO:0006606	protein import into nucleus	0.696301	11	2
GO:0040029	regulation of gene expression, epigenetic	0.696301	11	2
GO:0043065	positive regulation of apoptosis	0.696301	11	2
GO:0030030	cell projection organization and biogenesis	0.69964	22	5
GO:0051049	regulation of transport	0.717524	26	6
GO:0006913	nucleocytoplasmic transport	0.72938	19	4
GO:0016265	death	0.742733	41	10
GO:0040008	regulation of growth	0.751706	8	1
GO:0042098	T cell proliferation	0.751706	8	1
GO:0007409	axonogenesis	0.755813	12	2
GO:0051170	nuclear import	0.755813	12	2
GO:0012501	programmed cell death	0.761284	38	9
GO:0007167	enzyme linked receptor protein signaling pathway	0.76409	16	3
GO:0051251	positive regulation of lymphocyte activation	0.76409	16	3
GO:0051169	nuclear transport	0.773556	20	4
GO:0051649	establishment of cellular localization	0.775416	67	17
GO:0051641	cellular localization	0.786185	71	18
GO:0006887	exocytosis	0.805544	13	2
GO:0048812	neurite morphogenesis	0.805544	13	2
GO:0051704	multi-organism process	0.805544	13	2
GO:0042113	B cell activation	0.807391	17	3
GO:0051325	interphase	0.81044	9	1
GO:0042063	gliogenesis	0.81044	9	1
GO:0048609	reproductive process in a multicellular organism	0.81044	9	1
GO:0008219	cell death	0.819062	40	9
GO:0050867	positive regulation of cell activation	0.84399	18	3
GO:0009892	negative regulation of metabolic process	0.84504	22	4
GO:0048667	neuron morphogenesis during differentiation	0.846462	14	2
GO:0030217	T cell differentiation	0.856451	10	1
GO:0042325	regulation of phosphorylation	0.856451	10	1
GO:0007243	protein kinase cascade	0.873141	23	4
GO:0043067	regulation of programmed cell death	0.873829	27	5
GO:0031324	negative regulation of cellular metabolic process	0.874552	19	3
GO:0043085	positive regulation of catalytic activity	0.874552	19	3
GO:0006915	apoptosis	0.87576	31	6
GO:0042221	response to chemical stimulus	0.87576	31	6
GO:0031175	neurite development	0.879688	15	2
GO:0050767	regulation of neurogenesis	0.879688	15	2
GO:0050863	regulation of T cell activation	0.879688	15	2
GO:0001505	regulation of neurotransmitter levels	0.89204	11	1
GO:0035239	tube morphogenesis	0.89204	11	1
GO:0050670	regulation of lymphocyte proliferation	0.89204	11	1
GO:0006310	DNA recombination	0.89204	11	1
GO:0006412	translation	0.895947	28	5
GO:0009893	positive regulation of metabolic process	0.895947	28	5
GO:0031325	positive regulation of cellular metabolic process	0.896802	24	4
GO:0050790	regulation of catalytic activity	0.899755	40	8
GO:0045045	secretory pathway	0.899801	20	3
GO:0046651	lymphocyte proliferation	0.906364	16	2
GO:0046649	lymphocyte activation	0.922786	57	12
GO:0040007	growth	0.927573	17	2
GO:0042127	regulation of cell proliferation	0.927573	17	2
GO:0001775	cell activation	0.929489	69	15
GO:0051094	positive regulation of developmental process	0.930392	30	5
GO:0051239	regulation of multicellular organismal process	0.93225	88	20
GO:0042981	regulation of apoptosis	0.937222	22	3
GO:0019220	regulation of phosphate metabolic process	0.939965	13	1
GO:0043009	chordate embryonic development	0.939965	13	1
GO:0048598	embryonic morphogenesis	0.94429	18	2
GO:0048666	neuron development	0.94429	18	2
GO:0051246	regulation of protein metabolic process	0.950772	44	8
GO:0045321	leukocyte activation	0.952848	64	13
GO:0009792	embryonic development ending in birth or egg hatching	0.955549	14	1
GO:0051174	regulation of phosphorus metabolic process	0.955549	14	1
GO:0007276	gamete generation	0.955549	14	1
GO:0000904	cellular morphogenesis during differentiation	0.957365	19	2
GO:0051240	positive regulation of multicellular organismal process	0.961327	37	6
GO:0035295	tube development	0.96722	15	1
GO:0050801	ion homeostasis	0.967524	20	2
GO:0019953	sexual reproduction	0.975367	21	2
GO:0045859	regulation of protein kinase activity	0.975914	16	1
GO:0000902	cell morphogenesis	0.976573	35	5
GO:0042110	T cell activation	0.976814	26	3
GO:0019725	cellular homeostasis	0.98139	22	2
GO:0030182	neuron differentiation	0.98139	22	2
GO:0008283	cell proliferation	0.982119	27	3
GO:0051338	regulation of transferase activity	0.985992	23	2
GO:0006873	cellular ion homeostasis	0.987118	18	1
GO:0045595	regulation of cell differentiation	0.990047	34	4
GO:0030097	hemopoiesis	0.992293	35	4
GO:0046903	secretion	0.992293	35	4
GO:0043549	regulation of kinase activity	0.993184	20	1
GO:0007268	synaptic transmission	0.99506	21	1
GO:0042592	homeostatic process	0.995422	37	4
GO:0048534	hemopoietic or lymphoid organ development	0.995422	37	4
GO:0019226	transmission of nerve impulse	0.995644	27	2
GO:0048699	generation of neurons	0.997362	34	3
GO:0006417	regulation of translation	0.99742	23	1
GO:0006928	cell motility	0.998141	24	1
GO:0051674	localization of cell	0.998663	25	1
GO:0007267	cell-cell signaling	0.998886	37	3
GO:0031326	regulation of cellular biosynthetic process	0.99904	26	1
GO:0042089	cytokine biosynthetic process	0.999311	27	1
GO:0009889	regulation of biosynthetic process	0.999647	29	1
GO:0042107	cytokine metabolic process	0.999647	29	1
GO:0009790	embryonic development	0.999813	43	3
GO:0009966	regulation of signal transduction	0.99982	31	1
GO:0001816	cytokine production	0.99982	31	1
GO:0050793	regulation of developmental process	0.999913	86	11
GO:0000003	reproduction	0.999945	47	3
GO:0048468	cell development	0.999992	105	13

## Sheet: Pfam
GO	Term	P_value	num of all offsprings in a GO term	num of offsprings predicted well with a given data source
GO:0001580	detection of chemical stimulus involved in sensory perception of bitter taste	0	1	1
GO:0001978	regulation of systemic arterial blood pressure by carotid sinus baroreceptor feedback	0	1	1
GO:0006171	cAMP biosynthetic process	0	1	1
GO:0006334	nucleosome assembly	0	1	1
GO:0006342	chromatin silencing	0	1	1
GO:0006414	translational elongation	0	1	1
GO:0006422	aspartyl-tRNA aminoacylation	0	1	1
GO:0006446	regulation of translational initiation	0	1	1
GO:0006493	protein amino acid O-linked glycosylation	0	1	1
GO:0006610	ribosomal protein import into nucleus	0	1	1
GO:0006814	sodium ion transport	0	1	1
GO:0006833	water transport	0	1	1
GO:0006857	oligopeptide transport	0	1	1
GO:0006885	regulation of pH	0	1	1
GO:0006910	phagocytosis, recognition	0	1	1
GO:0006911	phagocytosis, engulfment	0	1	1
GO:0007156	homophilic cell adhesion	0	1	1
GO:0007190	activation of adenylate cyclase activity	0	1	1
GO:0007218	neuropeptide signaling pathway	0	1	1
GO:0007602	phototransduction	0	1	1
GO:0008272	sulfate transport	0	1	1
GO:0009791	post-embryonic development	0	1	1
GO:0015807	L-amino acid transport	0	1	1
GO:0016339	calcium-dependent cell-cell adhesion	0	1	1
GO:0016579	protein deubiquitination	0	1	1
GO:0016998	cell wall catabolic process	0	1	1
GO:0018345	protein palmitoylation	0	1	1
GO:0019221	cytokine and chemokine mediated signaling pathway	0	1	1
GO:0019236	response to pheromone	0	1	1
GO:0030032	lamellipodium biogenesis	0	1	1
GO:0030901	midbrain development	0	1	1
GO:0030902	hindbrain development	0	1	1
GO:0042472	inner ear morphogenesis	0	1	1
GO:0046916	cellular transition metal ion homeostasis	0	1	1
GO:0050766	positive regulation of phagocytosis	0	1	1
GO:0050881	musculoskeletal movement	0	1	1
GO:0050885	neuromuscular process controlling balance	0	1	1
GO:0051016	barbed-end actin filament capping	0	1	1
GO:0000002	mitochondrial genome maintenance	0	1	1
GO:0000098	sulfur amino acid catabolic process	0	1	1
GO:0000160	two-component signal transduction system (phosphorelay)	0	1	1
GO:0000188	inactivation of MAPK activity	0	1	1
GO:0000302	response to reactive oxygen species	0	1	1
GO:0000910	cytokinesis	0	1	1
GO:0001578	microtubule bundle formation	0	1	1
GO:0001676	long-chain fatty acid metabolic process	0	1	1
GO:0001945	lymph vessel development	0	1	1
GO:0001993	regulation of systemic arterial blood pressure by norepinephrine-epinephrine	0	1	1
GO:0005978	glycogen biosynthetic process	0	1	1
GO:0006012	galactose metabolic process	0	1	1
GO:0006020	inositol metabolic process	0	1	1
GO:0006024	glycosaminoglycan biosynthetic process	0	1	1
GO:0006044	N-acetylglucosamine metabolic process	0	1	1
GO:0006054	N-acetylneuraminate metabolic process	0	1	1
GO:0006085	acetyl-CoA biosynthetic process	0	1	1
GO:0006096	glycolysis	0	1	1
GO:0006099	tricarboxylic acid cycle	0	1	1
GO:0006100	tricarboxylic acid cycle intermediate metabolic process	0	1	1
GO:0006120	mitochondrial electron transport, NADH to ubiquinone	0	1	1
GO:0006206	pyrimidine base metabolic process	0	1	1
GO:0006213	pyrimidine nucleoside metabolic process	0	1	1
GO:0006268	DNA unwinding during replication	0	1	1
GO:0006287	base-excision repair, gap-filling	0	1	1
GO:0006290	pyrimidine dimer repair	0	1	1
GO:0006302	double-strand break repair	0	1	1
GO:0006360	transcription from RNA polymerase I promoter	0	1	1
GO:0006367	transcription initiation from RNA polymerase II promoter	0	1	1
GO:0006376	mRNA splice site selection	0	1	1
GO:0006378	mRNA polyadenylation	0	1	1
GO:0006470	protein amino acid dephosphorylation	0	1	1
GO:0006481	C-terminal protein amino acid methylation	0	1	1
GO:0006487	protein amino acid N-linked glycosylation	0	1	1
GO:0006506	GPI anchor biosynthetic process	0	1	1
GO:0006560	proline metabolic process	0	1	1
GO:0006568	tryptophan metabolic process	0	1	1
GO:0006570	tyrosine metabolic process	0	1	1
GO:0006613	cotranslational protein targeting to membrane	0	1	1
GO:0006626	protein targeting to mitochondrion	0	1	1
GO:0006635	fatty acid beta-oxidation	0	1	1
GO:0006651	diacylglycerol biosynthetic process	0	1	1
GO:0006689	ganglioside catabolic process	0	1	1
GO:0006695	cholesterol biosynthetic process	0	1	1
GO:0006749	glutathione metabolic process	0	1	1
GO:0006783	heme biosynthetic process	0	1	1
GO:0006801	superoxide metabolic process	0	1	1
GO:0006809	nitric oxide biosynthetic process	0	1	1
GO:0006813	potassium ion transport	0	1	1
GO:0006816	calcium ion transport	0	1	1
GO:0006817	phosphate transport	0	1	1
GO:0006821	chloride transport	0	1	1
GO:0006826	iron ion transport	0	1	1
GO:0006829	zinc ion transport	0	1	1
GO:0006888	ER to Golgi vesicle-mediated transport	0	1	1
GO:0006904	vesicle docking during exocytosis	0	1	1
GO:0007032	endosome organization and biogenesis	0	1	1
GO:0007052	mitotic spindle organization and biogenesis	0	1	1
GO:0007076	mitotic chromosome condensation	0	1	1
GO:0007088	regulation of mitosis	0	1	1
GO:0007089	traversing start control point of mitotic cell cycle	0	1	1
GO:0007098	centrosome cycle	0	1	1
GO:0007162	negative regulation of cell adhesion	0	1	1
GO:0007193	G-protein signaling, adenylate cyclase inhibiting pathway	0	1	1
GO:0007229	integrin-mediated signaling pathway	0	1	1
GO:0007262	STAT protein nuclear translocation	0	1	1
GO:0007341	penetration of zona pellucida	0	1	1
GO:0007412	axon target recognition	0	1	1
GO:0007468	regulation of rhodopsin gene expression	0	1	1
GO:0007529	establishment of synaptic specificity at neuromuscular junction	0	1	1
GO:0007623	circadian rhythm	0	1	1
GO:0009065	glutamine family amino acid catabolic process	0	1	1
GO:0009069	serine family amino acid metabolic process	0	1	1
GO:0009084	glutamine family amino acid biosynthetic process	0	1	1
GO:0009086	methionine biosynthetic process	0	1	1
GO:0009120	deoxyribonucleoside metabolic process	0	1	1
GO:0009147	pyrimidine nucleoside triphosphate metabolic process	0	1	1
GO:0009154	purine ribonucleotide catabolic process	0	1	1
GO:0009220	pyrimidine ribonucleotide biosynthetic process	0	1	1
GO:0009225	nucleotide-sugar metabolic process	0	1	1
GO:0009263	deoxyribonucleotide biosynthetic process	0	1	1
GO:0009303	rRNA transcription	0	1	1
GO:0009396	folic acid and derivative biosynthetic process	0	1	1
GO:0009435	NAD biosynthetic process	0	1	1
GO:0009615	response to virus	0	1	1
GO:0009636	response to toxin	0	1	1
GO:0010035	response to inorganic substance	0	1	1
GO:0010165	response to X-ray	0	1	1
GO:0015012	heparan sulfate proteoglycan biosynthetic process	0	1	1
GO:0015986	ATP synthesis coupled proton transport	0	1	1
GO:0016486	peptide hormone processing	0	1	1
GO:0018105	peptidyl-serine phosphorylation	0	1	1
GO:0018195	peptidyl-arginine modification	0	1	1
GO:0019058	viral infectious cycle	0	1	1
GO:0019432	triacylglycerol biosynthetic process	0	1	1
GO:0030091	protein repair	0	1	1
GO:0030300	regulation of cholesterol absorption	0	1	1
GO:0030330	DNA damage response, signal transduction by p53 class mediator	0	1	1
GO:0030335	positive regulation of cell migration	0	1	1
GO:0030890	positive regulation of B cell proliferation	0	1	1
GO:0035058	sensory cilium biogenesis	0	1	1
GO:0035176	social behavior	0	1	1
GO:0042214	terpene metabolic process	0	1	1
GO:0042396	phosphagen biosynthetic process	0	1	1
GO:0042420	dopamine catabolic process	0	1	1
GO:0042423	catecholamine biosynthetic process	0	1	1
GO:0042559	pteridine and derivative biosynthetic process	0	1	1
GO:0042982	amyloid precursor protein metabolic process	0	1	1
GO:0045047	protein targeting to ER	0	1	1
GO:0045073	regulation of chemokine biosynthetic process	0	1	1
GO:0045132	meiotic chromosome segregation	0	1	1
GO:0045348	positive regulation of MHC class II biosynthetic process	0	1	1
GO:0045410	positive regulation of interleukin-6 biosynthetic process	0	1	1
GO:0045579	positive regulation of B cell differentiation	0	1	1
GO:0045944	positive regulation of transcription from RNA polymerase II promoter	0	1	1
GO:0046427	positive regulation of JAK-STAT cascade	0	1	1
GO:0046668	regulation of retinal cell programmed cell death	0	1	1
GO:0046777	protein amino acid autophosphorylation	0	1	1
GO:0050435	beta-amyloid metabolic process	0	1	1
GO:0050796	regulation of insulin secretion	0	1	1
GO:0051225	spindle assembly	0	1	1
GO:0051260	protein homooligomerization	0	1	1
GO:0006413	translational initiation	0	2	2
GO:0007189	G-protein signaling, adenylate cyclase activating pathway	0	2	2
GO:0018209	peptidyl-serine modification	0	2	2
GO:0019395	fatty acid oxidation	0	2	2
GO:0031507	heterochromatin formation	0	2	2
GO:0042044	fluid transport	0	2	2
GO:0043407	negative regulation of MAP kinase activity	0	2	2
GO:0045762	positive regulation of adenylate cyclase activity	0	2	2
GO:0045807	positive regulation of endocytosis	0	2	2
GO:0045814	negative regulation of gene expression, epigenetic	0	2	2
GO:0046058	cAMP metabolic process	0	2	2
GO:0050764	regulation of phagocytosis	0	2	2
GO:0050879	multicellular organismal movement	0	2	2
GO:0050912	detection of chemical stimulus involved in sensory perception of taste	0	2	2
GO:0050913	sensory perception of bitter taste	0	2	2
GO:0051259	protein oligomerization	0	2	2
GO:0006418	tRNA aminoacylation for protein translation	0	2	2
GO:0009583	detection of light stimulus	0	2	2
GO:0000070	mitotic sister chromatid segregation	0	2	2
GO:0000097	sulfur amino acid biosynthetic process	0	2	2
GO:0000245	spliceosome assembly	0	2	2
GO:0006023	aminoglycan biosynthetic process	0	2	2
GO:0006041	glucosamine metabolic process	0	2	2
GO:0006221	pyrimidine nucleotide biosynthetic process	0	2	2
GO:0006352	transcription initiation	0	2	2
GO:0006505	GPI anchor metabolic process	0	2	2
GO:0006555	methionine metabolic process	0	2	2
GO:0006586	indolalkylamine metabolic process	0	2	2
GO:0006612	protein targeting to membrane	0	2	2
GO:0006641	triacylglycerol metabolic process	0	2	2
GO:0006754	ATP biosynthetic process	0	2	2
GO:0006779	porphyrin biosynthetic process	0	2	2
GO:0009060	aerobic respiration	0	2	2
GO:0009067	aspartate family amino acid biosynthetic process	0	2	2
GO:0009112	nucleobase metabolic process	0	2	2
GO:0009218	pyrimidine ribonucleotide metabolic process	0	2	2
GO:0009250	glucan biosynthetic process	0	2	2
GO:0015985	energy coupled proton transport, down electrochemical gradient	0	2	2
GO:0016126	sterol biosynthetic process	0	2	2
GO:0016311	dephosphorylation	0	2	2
GO:0016540	protein autoprocessing	0	2	2
GO:0019363	pyridine nucleotide biosynthetic process	0	2	2
GO:0019438	aromatic compound biosynthetic process	0	2	2
GO:0019674	NAD metabolic process	0	2	2
GO:0030166	proteoglycan biosynthetic process	0	2	2
GO:0030201	heparan sulfate proteoglycan metabolic process	0	2	2
GO:0030203	glycosaminoglycan metabolic process	0	2	2
GO:0030261	chromosome condensation	0	2	2
GO:0030299	cholesterol absorption	0	2	2
GO:0042033	chemokine biosynthetic process	0	2	2
GO:0042168	heme metabolic process	0	2	2
GO:0042401	biogenic amine biosynthetic process	0	2	2
GO:0042424	catecholamine catabolic process	0	2	2
GO:0042558	pteridine and derivative metabolic process	0	2	2
GO:0042775	organelle ATP synthesis coupled electron transport	0	2	2
GO:0044273	sulfur compound catabolic process	0	2	2
GO:0045346	regulation of MHC class II biosynthetic process	0	2	2
GO:0045893	positive regulation of transcription, DNA-dependent	0	2	2
GO:0046148	pigment biosynthetic process	0	2	2
GO:0046209	nitric oxide metabolic process	0	2	2
GO:0046356	acetyl-CoA catabolic process	0	2	2
GO:0046479	glycosphingolipid catabolic process	0	2	2
GO:0046489	phosphoinositide biosynthetic process	0	2	2
GO:0048278	vesicle docking	0	2	2
GO:0051272	positive regulation of cell motility	0	2	2
GO:0051297	centrosome organization and biogenesis	0	2	2
GO:0000041	transition metal ion transport	0	3	3
GO:0006338	chromatin remodeling	0	3	3
GO:0006486	protein amino acid glycosylation	0	3	3
GO:0006694	steroid biosynthetic process	0	3	3
GO:0015674	di-, tri-valent inorganic cation transport	0	3	3
GO:0031281	positive regulation of cyclase activity	0	3	3
GO:0045761	regulation of adenylate cyclase activity	0	3	3
GO:0050907	detection of chemical stimulus involved in sensory perception	0	3	3
GO:0051349	positive regulation of lyase activity	0	3	3
GO:0043039	tRNA aminoacylation	0	3	3
GO:0000398	nuclear mRNA splicing, via spliceosome	0	3	3
GO:0000819	sister chromatid segregation	0	3	3
GO:0007051	spindle organization and biogenesis	0	3	3
GO:0009116	nucleoside metabolic process	0	3	3
GO:0019377	glycolipid catabolic process	0	3	3
GO:0030149	sphingolipid catabolic process	0	3	3
GO:0031023	microtubule organizing center organization and biogenesis	0	3	3
GO:0040017	positive regulation of locomotion	0	3	3
GO:0042364	water-soluble vitamin biosynthetic process	0	3	3
GO:0042434	indole derivative metabolic process	0	3	3
GO:0042773	ATP synthesis coupled electron transport	0	3	3
GO:0045333	cellular respiration	0	3	3
GO:0045342	MHC class II biosynthetic process	0	3	3
GO:0045941	positive regulation of transcription	0	3	3
GO:0046463	acylglycerol biosynthetic process	0	3	3
GO:0050755	chemokine metabolic process	0	3	3
GO:0006118	electron transport	0	4	4
GO:0009101	glycoprotein biosynthetic process	0	4	4
GO:0009593	detection of chemical stimulus	0	4	4
GO:0016485	protein processing	0	4	4
GO:0031497	chromatin assembly	0	4	4
GO:0043413	biopolymer glycosylation	0	4	4
GO:0050909	sensory perception of taste	0	4	4
GO:0043038	amino acid activation	0	4	4
GO:0000377	RNA splicing, via transesterification reactions with bulged adenosine as nucleophile	0	4	4
GO:0006040	amino sugar metabolic process	0	4	4
GO:0006084	acetyl-CoA metabolic process	0	4	4
GO:0006778	porphyrin metabolic process	0	4	4
GO:0009064	glutamine family amino acid metabolic process	0	4	4
GO:0009066	aspartate family amino acid metabolic process	0	4	4
GO:0009108	coenzyme biosynthetic process	0	4	4
GO:0009110	vitamin biosynthetic process	0	4	4
GO:0042398	amino acid derivative biosynthetic process	0	4	4
GO:0042430	indole and derivative metabolic process	0	4	4
GO:0042440	pigment metabolic process	0	4	4
GO:0044272	sulfur compound biosynthetic process	0	4	4
GO:0045017	glycerolipid biosynthetic process	0	4	4
GO:0046504	glycerol ether biosynthetic process	0	4	4
GO:0006333	chromatin assembly or disassembly	0	5	5
GO:0006909	phagocytosis	0	5	5
GO:0007059	chromosome segregation	0	5	5
GO:0031279	regulation of cyclase activity	0	5	5
GO:0051339	regulation of lyase activity	0	5	5
GO:0000096	sulfur amino acid metabolic process	0	5	5
GO:0000375	RNA splicing, via transesterification reactions	0	5	5
GO:0006119	oxidative phosphorylation	0	5	5
GO:0006220	pyrimidine nucleotide metabolic process	0	5	5
GO:0008652	amino acid biosynthetic process	0	5	5
GO:0046466	membrane lipid catabolic process	0	5	5
GO:0007188	G-protein signaling, coupled to cAMP nucleotide second messenger	0	6	6
GO:0008380	RNA splicing	0	6	6
GO:0006323	DNA packaging	0	7	7
GO:0019933	cAMP-mediated signaling	0	7	7
GO:0030001	metal ion transport	0	7	7
GO:0009309	amine biosynthetic process	0	8	8
GO:0044271	nitrogen compound biosynthetic process	0	10	10
GO:0006807	nitrogen compound metabolic process	3.97929e-11	57	43
GO:0009308	amine metabolic process	2.47266e-09	52	38
GO:0006519	amino acid and derivative metabolic process	5.53176e-09	51	37
GO:0006725	aromatic compound metabolic process	4.84594e-08	25	21
GO:0006520	amino acid metabolic process	5.35643e-08	30	24
GO:0006091	generation of precursor metabolites and energy	1.24909e-07	15	14
GO:0006811	ion transport	3.21367e-07	23	19
GO:0006812	cation transport	3.70039e-06	15	13
GO:0006790	sulfur metabolic process	2.71453e-05	13	11
GO:0009117	nucleotide metabolic process	2.84148e-05	59	35
GO:0006753	nucleoside phosphate metabolic process	4.78264e-05	60	35
GO:0046483	heterocycle metabolic process	5.13364e-05	15	12
GO:0006082	organic acid metabolic process	5.95348e-05	54	32
GO:0019752	carboxylic acid metabolic process	6.36053e-05	52	31
GO:0016070	RNA metabolic process	7.91166e-05	44	27
GO:0009056	catabolic process	8.65481e-05	70	39
GO:0044262	cellular carbohydrate metabolic process	8.80773e-05	36	23
GO:0044248	cellular catabolic process	0.00012616	62	35
GO:0019935	cyclic-nucleotide-mediated signaling	0.000193909	11	9
GO:0006662	glycerol ether metabolic process	0.000214671	8	7
GO:0007187	G-protein signaling, coupled to cyclic nucleotide second messenger	0.000214671	8	7
GO:0009100	glycoprotein metabolic process	0.000214671	8	7
GO:0046486	glycerolipid metabolic process	0.000214671	8	7
GO:0015980	energy derivation by oxidation of organic compounds	0.000214671	8	7
GO:0051276	chromosome organization and biogenesis	0.000237501	18	13
GO:0009165	nucleotide biosynthetic process	0.000279352	20	14
GO:0005975	carbohydrate metabolic process	0.000439629	45	26
GO:0044255	cellular lipid metabolic process	0.000492228	72	38
GO:0006629	lipid metabolic process	0.000568574	77	40
GO:0044242	cellular lipid catabolic process	0.000619426	7	6
GO:0051188	cofactor biosynthetic process	0.000619426	7	6
GO:0006643	membrane lipid metabolic process	0.000692999	29	18
GO:0006066	alcohol metabolic process	0.00128185	30	18
GO:0051186	cofactor metabolic process	0.00134128	28	17
GO:0006397	mRNA processing	0.00178534	6	5
GO:0006639	acylglycerol metabolic process	0.00178534	6	5
GO:0009187	cyclic nucleotide metabolic process	0.00178534	6	5
GO:0043086	negative regulation of catalytic activity	0.00178534	6	5
GO:0050906	detection of stimulus involved in sensory perception	0.00178534	6	5
GO:0006399	tRNA metabolic process	0.00178534	6	5
GO:0009072	aromatic amino acid family metabolic process	0.00178534	6	5
GO:0046164	alcohol catabolic process	0.00178534	6	5
GO:0006325	establishment and/or maintenance of chromatin architecture	0.00194268	11	8
GO:0051606	detection of stimulus	0.00238358	13	9
GO:0006396	RNA processing	0.00282508	17	11
GO:0006575	amino acid derivative metabolic process	0.00286288	21	13
GO:0015672	monovalent inorganic cation transport	0.00345271	8	6
GO:0006638	neutral lipid metabolic process	0.00345271	8	6
GO:0009260	ribonucleotide biosynthetic process	0.00345271	8	6
GO:0016042	lipid catabolic process	0.00345271	8	6
GO:0006366	transcription from RNA polymerase II promoter	0.00514008	5	4
GO:0015698	inorganic anion transport	0.00514008	5	4
GO:0030042	actin filament depolymerization	0.00514008	5	4
GO:0030100	regulation of endocytosis	0.00514008	5	4
GO:0030384	phosphoinositide metabolic process	0.00514008	5	4
GO:0051348	negative regulation of transferase activity	0.00514008	5	4
GO:0046365	monosaccharide catabolic process	0.00514008	5	4
GO:0044270	nitrogen compound catabolic process	0.00537272	12	8
GO:0016051	carbohydrate biosynthetic process	0.00537272	12	8
GO:0006576	biogenic amine metabolic process	0.0057508	14	9
GO:0030832	regulation of actin filament length	0.00878083	7	5
GO:0006820	anion transport	0.00878083	7	5
GO:0042157	lipoprotein metabolic process	0.00878083	7	5
GO:0018958	phenol metabolic process	0.00878083	7	5
GO:0009259	ribonucleotide metabolic process	0.0101426	21	12
GO:0006732	coenzyme metabolic process	0.0101426	21	12
GO:0008154	actin polymerization and/or depolymerization	0.0108559	9	6
GO:0006644	phospholipid metabolic process	0.0118334	11	7
GO:0009310	amine catabolic process	0.0118334	11	7
GO:0006469	negative regulation of protein kinase activity	0.0147821	4	3
GO:0009152	purine ribonucleotide biosynthetic process	0.0147821	4	3
GO:0009201	ribonucleoside triphosphate biosynthetic process	0.0147821	4	3
GO:0030834	regulation of actin filament depolymerization	0.0147821	4	3
GO:0006112	energy reserve metabolic process	0.0147821	4	3
GO:0006461	protein complex assembly	0.0147821	4	3
GO:0046460	neutral lipid biosynthetic process	0.0147821	4	3
GO:0006022	aminoglycan metabolic process	0.0147821	4	3
GO:0006029	proteoglycan metabolic process	0.0147821	4	3
GO:0008213	protein amino acid alkylation	0.0147821	4	3
GO:0019320	hexose catabolic process	0.0147821	4	3
GO:0019932	second-messenger-mediated signaling	0.0203262	18	10
GO:0006073	glucan metabolic process	0.0219138	6	4
GO:0006730	one-carbon compound metabolic process	0.0219138	6	4
GO:0008064	regulation of actin polymerization and/or depolymerization	0.0219138	6	4
GO:0006164	purine nucleotide biosynthetic process	0.0219138	6	4
GO:0042158	lipoprotein biosynthetic process	0.0219138	6	4
GO:0006584	catecholamine metabolic process	0.0219138	6	4
GO:0009063	amino acid catabolic process	0.0219138	6	4
GO:0045935	positive regulation of nucleobase, nucleoside, nucleotide and nucleic acid metabolic process	0.0219138	6	4
GO:0006766	vitamin metabolic process	0.0219863	16	9
GO:0006163	purine nucleotide metabolic process	0.0219863	16	9
GO:0006793	phosphorus metabolic process	0.0224093	34	17
GO:0007155	cell adhesion	0.0235238	14	8
GO:0006897	endocytosis	0.0247548	12	7
GO:0044264	cellular polysaccharide metabolic process	0.0247652	8	5
GO:0007259	JAK-STAT cascade	0.0247652	8	5
GO:0006796	phosphate metabolic process	0.0251998	32	16
GO:0016071	mRNA metabolic process	0.0253592	10	6
GO:0005976	polysaccharide metabolic process	0.0253592	10	6
GO:0019318	hexose metabolic process	0.0253592	10	6
GO:0008610	lipid biosynthetic process	0.0404406	24	12
GO:0005977	glycogen metabolic process	0.042464	3	2
GO:0006357	regulation of transcription from RNA polymerase II promoter	0.042464	3	2
GO:0009190	cyclic nucleotide biosynthetic process	0.042464	3	2
GO:0016068	type I hypersensitivity	0.042464	3	2
GO:0019751	polyol metabolic process	0.042464	3	2
GO:0030835	negative regulation of actin filament depolymerization	0.042464	3	2
GO:0031589	cell-substrate adhesion	0.042464	3	2
GO:0043543	protein amino acid acylation	0.042464	3	2
GO:0045103	intermediate filament-based process	0.042464	3	2
GO:0009206	purine ribonucleoside triphosphate biosynthetic process	0.042464	3	2
GO:0000271	polysaccharide biosynthetic process	0.042464	3	2
GO:0006007	glucose catabolic process	0.042464	3	2
GO:0006479	protein amino acid methylation	0.042464	3	2
GO:0006752	group transfer coenzyme metabolic process	0.042464	3	2
GO:0009109	coenzyme catabolic process	0.042464	3	2
GO:0009617	response to bacterium	0.042464	3	2
GO:0019439	aromatic compound catabolic process	0.042464	3	2
GO:0030155	regulation of cell adhesion	0.042464	3	2
GO:0044241	lipid digestion	0.042464	3	2
GO:0046034	ATP metabolic process	0.042464	3	2
GO:0048515	spermatid differentiation	0.042464	3	2
GO:0050892	intestinal absorption	0.042464	3	2
GO:0005996	monosaccharide metabolic process	0.0450052	13	7
GO:0009057	macromolecule catabolic process	0.0513182	27	13
GO:0044265	cellular macromolecule catabolic process	0.0513544	20	10
GO:0030163	protein catabolic process	0.0525839	9	5
GO:0051261	protein depolymerization	0.0525839	9	5
GO:0006650	glycerophospholipid metabolic process	0.0525839	9	5
GO:0009150	purine ribonucleotide metabolic process	0.0525839	9	5
GO:0019748	secondary metabolic process	0.0525839	9	5
GO:0007586	digestion	0.0533502	5	3
GO:0009582	detection of abiotic stimulus	0.0533502	5	3
GO:0043632	modification-dependent macromolecule catabolic process	0.0533502	5	3
GO:0006260	DNA replication	0.0533502	5	3
GO:0006497	protein amino acid lipidation	0.0533502	5	3
GO:0007417	central nervous system development	0.0533502	5	3
GO:0019882	antigen processing and presentation	0.0533502	5	3
GO:0030031	cell projection biogenesis	0.0533502	5	3
GO:0042219	amino acid derivative catabolic process	0.0533502	5	3
GO:0043284	biopolymer biosynthetic process	0.0533502	5	3
GO:0008654	phospholipid biosynthetic process	0.0533502	5	3
GO:0015992	proton transport	0.0533502	5	3
GO:0043414	biopolymer methylation	0.0533502	5	3
GO:0050871	positive regulation of B cell activation	0.0533502	5	3
GO:0044257	cellular protein catabolic process	0.0547461	7	4
GO:0016568	chromatin modification	0.0547461	7	4
GO:0007010	cytoskeleton organization and biogenesis	0.0587289	42	19
GO:0009141	nucleoside triphosphate metabolic process	0.0653028	16	8
GO:0030036	actin cytoskeleton organization and biogenesis	0.0653028	16	8
GO:0000226	microtubule cytoskeleton organization and biogenesis	0.0736471	14	7
GO:0016310	phosphorylation	0.0803261	26	12
GO:0006665	sphingolipid metabolic process	0.0830137	12	6
GO:0006767	water-soluble vitamin metabolic process	0.0934209	10	5
GO:0009719	response to endogenous stimulus	0.0971129	17	8
GO:0018193	peptidyl-amino acid modification	0.0971129	17	8
GO:0018212	peptidyl-tyrosine modification	0.104714	8	4
GO:0009199	ribonucleoside triphosphate metabolic process	0.104714	8	4
GO:0050866	negative regulation of cell activation	0.104714	8	4
GO:0006664	glycolipid metabolic process	0.104714	8	4
GO:0051128	regulation of cellular component organization and biogenesis	0.107262	27	12
GO:0007178	transmembrane receptor protein serine/threonine kinase signaling pathway	0.116223	6	3
GO:0046519	sphingoid metabolic process	0.116223	6	3
GO:0051603	proteolysis involved in cellular protein catabolic process	0.116223	6	3
GO:0006818	hydrogen transport	0.116223	6	3
GO:0009142	nucleoside triphosphate biosynthetic process	0.116223	6	3
GO:0007067	mitosis	0.116223	6	3
GO:0009132	nucleoside diphosphate metabolic process	0.116223	6	3
GO:0001810	regulation of type I hypersensitivity	0.12185	2	1
GO:0006071	glycerol metabolic process	0.12185	2	1
GO:0007179	transforming growth factor beta receptor signaling pathway	0.12185	2	1
GO:0045104	intermediate filament cytoskeleton organization and biogenesis	0.12185	2	1
GO:0045664	regulation of neuron differentiation	0.12185	2	1
GO:0046068	cGMP metabolic process	0.12185	2	1
GO:0001796	regulation of type IIa hypersensitivity	0.12185	2	1
GO:0006979	response to oxidative stress	0.12185	2	1
GO:0042471	ear morphogenesis	0.12185	2	1
GO:0043631	RNA polyadenylation	0.12185	2	1
GO:0045577	regulation of B cell differentiation	0.12185	2	1
GO:0050905	neuromuscular process	0.12185	2	1
GO:0051301	cell division	0.12185	2	1
GO:0051693	actin filament capping	0.12185	2	1
GO:0000060	protein import into nucleus, translocation	0.12185	2	1
GO:0000080	G1 phase of mitotic cell cycle	0.12185	2	1
GO:0001558	regulation of cell growth	0.12185	2	1
GO:0001573	ganglioside metabolic process	0.12185	2	1
GO:0006284	base-excision repair	0.12185	2	1
GO:0006558	L-phenylalanine metabolic process	0.12185	2	1
GO:0006599	phosphagen metabolic process	0.12185	2	1
GO:0006760	folic acid and derivative metabolic process	0.12185	2	1
GO:0006800	oxygen and reactive oxygen species metabolic process	0.12185	2	1
GO:0006839	mitochondrial transport	0.12185	2	1
GO:0007160	cell-matrix adhesion	0.12185	2	1
GO:0007286	spermatid development	0.12185	2	1
GO:0007528	neuromuscular junction development	0.12185	2	1
GO:0008033	tRNA processing	0.12185	2	1
GO:0008203	cholesterol metabolic process	0.12185	2	1
GO:0009074	aromatic amino acid family catabolic process	0.12185	2	1
GO:0009135	purine nucleoside diphosphate metabolic process	0.12185	2	1
GO:0016032	viral reproduction	0.12185	2	1
GO:0018410	peptide or protein carboxyl-terminal blocking	0.12185	2	1
GO:0019319	hexose biosynthetic process	0.12185	2	1
GO:0030073	insulin secretion	0.12185	2	1
GO:0031124	mRNA 3'-end processing	0.12185	2	1
GO:0042135	neurotransmitter catabolic process	0.12185	2	1
GO:0042254	ribosome biogenesis and assembly	0.12185	2	1
GO:0042384	cilium biogenesis	0.12185	2	1
GO:0042417	dopamine metabolic process	0.12185	2	1
GO:0042503	tyrosine phosphorylation of Stat3 protein	0.12185	2	1
GO:0042509	regulation of tyrosine phosphorylation of STAT protein	0.12185	2	1
GO:0042742	defense response to bacterium	0.12185	2	1
GO:0045408	regulation of interleukin-6 biosynthetic process	0.12185	2	1
GO:0046339	diacylglycerol metabolic process	0.12185	2	1
GO:0046666	retinal cell programmed cell death	0.12185	2	1
GO:0046883	regulation of hormone secretion	0.12185	2	1
GO:0050777	negative regulation of immune response	0.12185	2	1
GO:0050868	negative regulation of T cell activation	0.12185	2	1
GO:0051323	metaphase	0.12185	2	1
GO:0006512	ubiquitin cycle	0.12551	4	2
GO:0006775	fat-soluble vitamin metabolic process	0.12551	4	2
GO:0019941	modification-dependent protein catabolic process	0.12551	4	2
GO:0045621	positive regulation of lymphocyte differentiation	0.12551	4	2
GO:0006261	DNA-dependent DNA replication	0.12551	4	2
GO:0007420	brain development	0.12551	4	2
GO:0009145	purine nucleoside triphosphate biosynthetic process	0.12551	4	2
GO:0031123	RNA 3'-end processing	0.12551	4	2
GO:0042402	biogenic amine catabolic process	0.12551	4	2
GO:0006672	ceramide metabolic process	0.12551	4	2
GO:0007260	tyrosine phosphorylation of STAT protein	0.12551	4	2
GO:0007283	spermatogenesis	0.12551	4	2
GO:0016125	sterol metabolic process	0.12551	4	2
GO:0031570	DNA integrity checkpoint	0.12551	4	2
GO:0046165	alcohol biosynthetic process	0.12551	4	2
GO:0046425	regulation of JAK-STAT cascade	0.12551	4	2
GO:0046474	glycerophospholipid biosynthetic process	0.12551	4	2
GO:0050671	positive regulation of lymphocyte proliferation	0.12551	4	2
GO:0051187	cofactor catabolic process	0.12551	4	2
GO:0030029	actin filament-based process	0.136323	18	8
GO:0006974	response to DNA damage stimulus	0.156757	16	7
GO:0008202	steroid metabolic process	0.169877	9	4
GO:0045619	regulation of lymphocyte differentiation	0.169877	9	4
GO:0050727	regulation of inflammatory response	0.169877	9	4
GO:0006281	DNA repair	0.169877	9	4
GO:0044275	cellular carbohydrate catabolic process	0.169877	9	4
GO:0008104	protein localization	0.175071	29	12
GO:0000279	M phase	0.182364	19	8
GO:0006886	intracellular protein transport	0.182364	19	8
GO:0007017	microtubule-based process	0.182364	19	8
GO:0016337	cell-cell adhesion	0.198192	7	3
GO:0018108	peptidyl-tyrosine phosphorylation	0.198192	7	3
GO:0051250	negative regulation of lymphocyte activation	0.198192	7	3
GO:0051707	response to other organism	0.198192	7	3
GO:0000087	M phase of mitotic cell cycle	0.198192	7	3
GO:0009205	purine ribonucleoside triphosphate metabolic process	0.233749	5	2
GO:0009581	detection of external stimulus	0.233749	5	2
GO:0015833	peptide transport	0.233749	5	2
GO:0051130	positive regulation of cellular component organization and biogenesis	0.233749	5	2
GO:0006006	glucose metabolic process	0.233749	5	2
GO:0006687	glycosphingolipid metabolic process	0.233749	5	2
GO:0007338	single fertilization	0.233749	5	2
GO:0008284	positive regulation of cell proliferation	0.233749	5	2
GO:0048193	Golgi vesicle transport	0.233749	5	2
GO:0048232	male gamete generation	0.233749	5	2
GO:0007049	cell cycle	0.242675	52	20
GO:0045184	establishment of protein localization	0.242831	28	11
GO:0015849	organic acid transport	0.246334	10	4
GO:0016052	carbohydrate catabolic process	0.246334	10	4
GO:0051252	regulation of RNA metabolic process	0.246334	10	4
GO:0051321	meiotic cell cycle	0.246334	10	4
GO:0015031	protein transport	0.255422	23	9
GO:0006605	protein targeting	0.268535	18	7
GO:0006457	protein folding	0.280622	3	1
GO:0006511	ubiquitin-dependent protein catabolic process	0.280622	3	1
GO:0006595	polyamine metabolic process	0.280622	3	1
GO:0009143	nucleoside triphosphate catabolic process	0.280622	3	1
GO:0009451	RNA modification	0.280622	3	1
GO:0019884	antigen processing and presentation of exogenous antigen	0.280622	3	1
GO:0051258	protein polymerization	0.280622	3	1
GO:0001976	regulation of systemic arterial blood pressure by neurological process	0.280622	3	1
GO:0006195	purine nucleotide catabolic process	0.280622	3	1
GO:0006776	vitamin A metabolic process	0.280622	3	1
GO:0007601	visual perception	0.280622	3	1
GO:0016049	cell growth	0.280622	3	1
GO:0030183	B cell differentiation	0.280622	3	1
GO:0030334	regulation of cell migration	0.280622	3	1
GO:0030509	BMP signaling pathway	0.280622	3	1
GO:0030888	regulation of B cell proliferation	0.280622	3	1
GO:0042094	interleukin-2 biosynthetic process	0.280622	3	1
GO:0042267	natural killer cell mediated cytotoxicity	0.280622	3	1
GO:0045892	negative regulation of transcription, DNA-dependent	0.280622	3	1
GO:0048002	antigen processing and presentation of peptide antigen	0.280622	3	1
GO:0050672	negative regulation of lymphocyte proliferation	0.280622	3	1
GO:0000077	DNA damage checkpoint	0.280622	3	1
GO:0001656	metanephros development	0.280622	3	1
GO:0007568	aging	0.280622	3	1
GO:0008277	regulation of G-protein coupled receptor protein signaling pathway	0.280622	3	1
GO:0008286	insulin receptor signaling pathway	0.280622	3	1
GO:0009185	ribonucleoside diphosphate metabolic process	0.280622	3	1
GO:0030072	peptide hormone secretion	0.280622	3	1
GO:0042226	interleukin-6 biosynthetic process	0.280622	3	1
GO:0046364	monosaccharide biosynthetic process	0.280622	3	1
GO:0048144	fibroblast proliferation	0.280622	3	1
GO:0050798	activated T cell proliferation	0.280622	3	1
GO:0051318	G1 phase	0.280622	3	1
GO:0051705	behavioral interaction between organisms	0.280622	3	1
GO:0051704	multi-organism process	0.28152	13	5
GO:0015837	amine transport	0.29167	8	3
GO:0009144	purine nucleoside triphosphate metabolic process	0.29167	8	3
GO:0009314	response to radiation	0.29167	8	3
GO:0051248	negative regulation of protein metabolic process	0.29167	8	3
GO:0019362	pyridine nucleotide metabolic process	0.29167	8	3
GO:0051251	positive regulation of lymphocyte activation	0.30892	16	6
GO:0050670	regulation of lymphocyte proliferation	0.329369	11	4
GO:0046467	membrane lipid biosynthetic process	0.329369	11	4
GO:0006865	amino acid transport	0.351275	6	2
GO:0051329	interphase of mitotic cell cycle	0.351275	6	2
GO:0009416	response to light stimulus	0.351275	6	2
GO:0051270	regulation of cell motility	0.351275	6	2
GO:0006769	nicotinamide metabolic process	0.351275	6	2
GO:0009566	fertilization	0.351275	6	2
GO:0042770	DNA damage response, signal transduction	0.351275	6	2
GO:0016192	vesicle-mediated transport	0.366147	36	13
GO:0006468	protein amino acid phosphorylation	0.378322	17	6
GO:0006412	translation	0.380064	28	10
GO:0000075	cell cycle checkpoint	0.389104	9	3
GO:0046942	carboxylic acid transport	0.389104	9	3
GO:0051050	positive regulation of transport	0.389104	9	3
GO:0040012	regulation of locomotion	0.389104	9	3
GO:0051129	negative regulation of cellular component organization and biogenesis	0.389104	9	3
GO:0051325	interphase	0.389104	9	3
GO:0006733	oxidoreduction coenzyme metabolic process	0.389104	9	3
GO:0051327	M phase of meiotic cell cycle	0.389104	9	3
GO:0016044	membrane organization and biogenesis	0.395856	20	7
GO:0051249	regulation of lymphocyte activation	0.414069	37	13
GO:0001906	cell killing	0.41437	12	4
GO:0006508	proteolysis	0.41437	12	4
GO:0051241	negative regulation of multicellular organismal process	0.433202	15	5
GO:0006836	neurotransmitter transport	0.435735	4	1
GO:0016055	Wnt receptor signaling pathway	0.435735	4	1
GO:0043449	alkene metabolic process	0.435735	4	1
GO:0050729	positive regulation of inflammatory response	0.435735	4	1
GO:0001794	type IIa hypersensitivity	0.435735	4	1
GO:0016481	negative regulation of transcription	0.435735	4	1
GO:0042100	B cell proliferation	0.435735	4	1
GO:0043583	ear development	0.435735	4	1
GO:0050730	regulation of peptidyl-tyrosine phosphorylation	0.435735	4	1
GO:0050808	synapse organization and biogenesis	0.435735	4	1
GO:0050953	sensory perception of light stimulus	0.435735	4	1
GO:0001649	osteoblast differentiation	0.435735	4	1
GO:0001822	kidney development	0.435735	4	1
GO:0009123	nucleoside monophosphate metabolic process	0.435735	4	1
GO:0009261	ribonucleotide catabolic process	0.435735	4	1
GO:0009262	deoxyribonucleotide metabolic process	0.435735	4	1
GO:0009306	protein secretion	0.435735	4	1
GO:0042461	photoreceptor cell development	0.435735	4	1
GO:0045580	regulation of T cell differentiation	0.435735	4	1
GO:0043285	biopolymer catabolic process	0.448187	18	6
GO:0051726	regulation of cell cycle	0.448187	18	6
GO:0050867	positive regulation of cell activation	0.448187	18	6
GO:0045934	negative regulation of nucleobase, nucleoside, nucleotide and nucleic acid metabolic process	0.466088	7	2
GO:0006720	isoprenoid metabolic process	0.466088	7	2
GO:0007005	mitochondrion organization and biogenesis	0.466088	7	2
GO:0006952	defense response	0.471311	24	8
GO:0009166	nucleotide catabolic process	0.484285	10	3
GO:0040011	locomotion	0.484285	10	3
GO:0007167	enzyme linked receptor protein signaling pathway	0.507771	16	5
GO:0006954	inflammatory response	0.507771	16	5
GO:0046651	lymphocyte proliferation	0.507771	16	5
GO:0050865	regulation of cell activation	0.515748	42	14
GO:0006959	humoral immune response	0.570392	5	1
GO:0008285	negative regulation of cell proliferation	0.570392	5	1
GO:0008361	regulation of cell size	0.570392	5	1
GO:0001655	urogenital system development	0.570392	5	1
GO:0007611	learning and/or memory	0.570392	5	1
GO:0019216	regulation of lipid metabolic process	0.570392	5	1
GO:0042129	regulation of T cell proliferation	0.570392	5	1
GO:0046879	hormone secretion	0.570392	5	1
GO:0001909	leukocyte mediated cytotoxicity	0.570739	8	2
GO:0043405	regulation of MAP kinase activity	0.570739	8	2
GO:0007126	meiosis	0.570739	8	2
GO:0042098	T cell proliferation	0.570739	8	2
GO:0006606	protein import into nucleus	0.572808	11	3
GO:0012502	induction of programmed cell death	0.572808	11	3
GO:0040029	regulation of gene expression, epigenetic	0.572808	11	3
GO:0006631	fatty acid metabolic process	0.57548	14	4
GO:0031325	positive regulation of cellular metabolic process	0.640831	24	7
GO:0050863	regulation of T cell activation	0.646619	15	4
GO:0017038	protein import	0.652026	12	3
GO:0050864	regulation of B cell activation	0.652026	12	3
GO:0051170	nuclear import	0.652026	12	3
GO:0008217	regulation of blood pressure	0.661556	9	2
GO:0045597	positive regulation of cell differentiation	0.661556	9	2
GO:0045727	positive regulation of translation	0.661556	9	2
GO:0007264	small GTPase mediated signal transduction	0.679951	6	1
GO:0006875	cellular metal ion homeostasis	0.679951	6	1
GO:0008037	cell recognition	0.679951	6	1
GO:0042133	neurotransmitter metabolic process	0.679951	6	1
GO:0042445	hormone metabolic process	0.679951	6	1
GO:0046530	photoreceptor cell differentiation	0.679951	6	1
GO:0051046	regulation of secretion	0.679951	6	1
GO:0050790	regulation of catalytic activity	0.684506	40	12
GO:0042221	response to chemical stimulus	0.687736	31	9
GO:0009893	positive regulation of metabolic process	0.689838	28	8
GO:0000278	mitotic cell cycle	0.696674	22	6
GO:0009628	response to abiotic stimulus	0.702112	19	5
GO:0043068	positive regulation of programmed cell death	0.720748	13	3
GO:0046907	intracellular transport	0.721609	44	13
GO:0006917	induction of apoptosis	0.73753	10	2
GO:0031328	positive regulation of cellular biosynthetic process	0.73753	10	2
GO:0051049	regulation of transport	0.739595	26	7
GO:0007243	protein kinase cascade	0.745827	23	6
GO:0050776	regulation of immune response	0.753867	20	5
GO:0051169	nuclear transport	0.753867	20	5
GO:0042127	regulation of cell proliferation	0.764462	17	4
GO:0015931	nucleobase, nucleoside, nucleotide and nucleic acid transport	0.765496	7	1
GO:0001932	regulation of protein amino acid phosphorylation	0.765496	7	1
GO:0016458	gene silencing	0.765496	7	1
GO:0042108	positive regulation of cytokine biosynthetic process	0.765496	7	1
GO:0043062	extracellular structure organization and biogenesis	0.765496	7	1
GO:0048511	rhythmic process	0.765496	7	1
GO:0045165	cell fate commitment	0.765496	7	1
GO:0050870	positive regulation of T cell activation	0.765496	7	1
GO:0006259	DNA metabolic process	0.76974	33	9
GO:0009891	positive regulation of biosynthetic process	0.7993	11	2
GO:0031214	biomineral formation	0.7993	11	2
GO:0043065	positive regulation of apoptosis	0.7993	11	2
GO:0016064	immunoglobulin mediated immune response	0.810996	18	4
GO:0030098	lymphocyte differentiation	0.810996	18	4
GO:0031341	regulation of cell killing	0.830415	8	1
GO:0040008	regulation of growth	0.830415	8	1
GO:0007346	regulation of mitotic cell cycle	0.830415	8	1
GO:0009967	positive regulation of signal transduction	0.830415	8	1
GO:0048592	eye morphogenesis	0.830415	8	1
GO:0009611	response to wounding	0.837004	22	5
GO:0009892	negative regulation of metabolic process	0.837004	22	5
GO:0030030	cell projection organization and biogenesis	0.837004	22	5
GO:0000904	cellular morphogenesis during differentiation	0.849883	19	4
GO:0006913	nucleocytoplasmic transport	0.849883	19	4
GO:0019724	B cell mediated immunity	0.849883	19	4
GO:0031324	negative regulation of cellular metabolic process	0.849883	19	4
GO:0043085	positive regulation of catalytic activity	0.849883	19	4
GO:0045859	regulation of protein kinase activity	0.866011	16	3
GO:0006417	regulation of translation	0.869183	23	5
GO:0007169	transmembrane receptor protein tyrosine kinase signaling pathway	0.87866	9	1
GO:0048609	reproductive process in a multicellular organism	0.87866	9	1
GO:0045045	secretory pathway	0.881888	20	4
GO:0008283	cell proliferation	0.885593	27	6
GO:0043067	regulation of programmed cell death	0.885593	27	6
GO:0019220	regulation of phosphate metabolic process	0.886685	13	2
GO:0051247	positive regulation of protein metabolic process	0.886685	13	2
GO:0006887	exocytosis	0.886685	13	2
GO:0051246	regulation of protein metabolic process	0.894258	44	11
GO:0042113	B cell activation	0.897257	17	3
GO:0016265	death	0.899537	41	10
GO:0019953	sexual reproduction	0.907875	21	4
GO:0000902	cell morphogenesis	0.911795	35	8
GO:0001503	ossification	0.913943	10	1
GO:0001944	vasculature development	0.913943	10	1
GO:0030217	T cell differentiation	0.913943	10	1
GO:0042325	regulation of phosphorylation	0.913943	10	1
GO:0000165	MAPKKK cascade	0.913943	10	1
GO:0001654	eye development	0.913943	10	1
GO:0048667	neuron morphogenesis during differentiation	0.916092	14	2
GO:0008015	blood circulation	0.916092	14	2
GO:0051174	regulation of phosphorus metabolic process	0.916092	14	2
GO:0007276	gamete generation	0.916092	14	2
GO:0042107	cytokine metabolic process	0.926815	29	6
GO:0031326	regulation of cellular biosynthetic process	0.935569	26	5
GO:0042110	T cell activation	0.935569	26	5
GO:0008219	cell death	0.936616	40	9
GO:0001505	regulation of neurotransmitter levels	0.939419	11	1
GO:0006310	DNA recombination	0.939419	11	1
GO:0048741	skeletal muscle fiber development	0.939419	11	1
GO:0046649	lymphocyte activation	0.939521	57	14
GO:0051649	establishment of cellular localization	0.941047	67	17
GO:0051338	regulation of transferase activity	0.945257	23	4
GO:0051641	cellular localization	0.947851	71	18
GO:0042089	cytokine biosynthetic process	0.949848	27	5
GO:0012501	programmed cell death	0.953558	38	8
GO:0043549	regulation of kinase activity	0.955914	20	3
GO:0007409	axonogenesis	0.957624	12	1
GO:0030003	cellular cation homeostasis	0.957624	12	1
GO:0048747	muscle fiber development	0.957624	12	1
GO:0007519	skeletal muscle development	0.957624	12	1
GO:0042035	regulation of cytokine biosynthetic process	0.967471	17	2
GO:0009889	regulation of biosynthetic process	0.97019	29	5
GO:0050778	positive regulation of immune response	0.970522	13	1
GO:0048812	neurite morphogenesis	0.970522	13	1
GO:0006955	immune response	0.973253	51	11
GO:0051240	positive regulation of multicellular organismal process	0.974552	37	7
GO:0030182	neuron differentiation	0.975773	22	3
GO:0042981	regulation of apoptosis	0.975773	22	3
GO:0007517	muscle development	0.976585	18	2
GO:0048666	neuron development	0.976585	18	2
GO:0051094	positive regulation of developmental process	0.977219	30	5
GO:0001816	cytokine production	0.982686	31	5
GO:0046903	secretion	0.983553	35	6
GO:0045321	leukocyte activation	0.984447	64	14
GO:0051239	regulation of multicellular organismal process	0.98489	88	21
GO:0031175	neurite development	0.985934	15	1
GO:0046849	bone remodeling	0.985934	15	1
GO:0050801	ion homeostasis	0.988059	20	2
GO:0001775	cell activation	0.988689	69	15
GO:0001501	skeletal development	0.990342	16	1
GO:0048771	tissue remodeling	0.990342	16	1
GO:0009605	response to external stimulus	0.99085	41	7
GO:0045595	regulation of cell differentiation	0.992622	34	5
GO:0040007	growth	0.993391	17	1
GO:0006915	apoptosis	0.994655	31	4
GO:0006873	cellular ion homeostasis	0.995492	18	1
GO:0016477	cell migration	0.995492	18	1
GO:0048598	embryonic morphogenesis	0.995492	18	1
GO:0006928	cell motility	0.997052	24	2
GO:0048699	generation of neurons	0.997931	34	4
GO:0051674	localization of cell	0.997941	25	2
GO:0030097	hemopoiesis	0.998504	35	4
GO:0007268	synaptic transmission	0.998592	21	1
GO:0009966	regulation of signal transduction	0.998715	31	3
GO:0019725	cellular homeostasis	0.999049	22	1
GO:0048534	hemopoietic or lymphoid organ development	0.999225	37	4
GO:0007267	cell-cell signaling	0.999845	37	3
GO:0007610	behavior	0.999845	32	2
GO:0009888	tissue development	0.999845	32	2
GO:0019226	transmission of nerve impulse	0.99987	27	1
GO:0000003	reproduction	0.999877	47	5
GO:0042592	homeostatic process	0.999977	37	2
GO:0048468	cell development	0.99999	105	17
GO:0050793	regulation of developmental process	0.999998	86	11
GO:0009790	embryonic development	1	43	1

## Sheet: MGI phenotype
GO	Term	P_value	num of all offsprings in a GO term	num of offsprings predicted well with a given data source
GO:0001570	vasculogenesis	0	1	1
GO:0001779	natural killer cell differentiation	0	1	1
GO:0001782	B cell homeostasis	0	1	1
GO:0001819	positive regulation of cytokine production	0	1	1
GO:0006833	water transport	0	1	1
GO:0007405	neuroblast proliferation	0	1	1
GO:0007602	phototransduction	0	1	1
GO:0007605	sensory perception of sound	0	1	1
GO:0007623	circadian rhythm	0	1	1
GO:0009953	dorsal/ventral pattern formation	0	1	1
GO:0030900	forebrain development	0	1	1
GO:0042472	inner ear morphogenesis	0	1	1
GO:0048535	lymph node development	0	1	1
GO:0048704	embryonic skeletal morphogenesis	0	1	1
GO:0050885	neuromuscular process controlling balance	0	1	1
GO:0001504	neurotransmitter uptake	0	1	1
GO:0001541	ovarian follicle development	0	1	1
GO:0001756	somitogenesis	0	1	1
GO:0001947	heart looping	0	1	1
GO:0001991	regulation of systemic arterial blood pressure by circulatory renin-angiotensin	0	1	1
GO:0007140	male meiosis	0	1	1
GO:0007339	binding of sperm to zona pellucida	0	1	1
GO:0007585	respiratory gaseous exchange	0	1	1
GO:0007588	excretion	0	1	1
GO:0008016	regulation of heart contraction	0	1	1
GO:0009408	response to heat	0	1	1
GO:0009615	response to virus	0	1	1
GO:0016358	dendrite development	0	1	1
GO:0019233	sensory perception of pain	0	1	1
GO:0030317	sperm motility	0	1	1
GO:0030890	positive regulation of B cell proliferation	0	1	1
GO:0042104	positive regulation of activated T cell proliferation	0	1	1
GO:0042310	vasoconstriction	0	1	1
GO:0042551	neuron maturation	0	1	1
GO:0042552	myelination	0	1	1
GO:0045059	positive thymic T cell selection	0	1	1
GO:0045351	interferon type I biosynthetic process	0	1	1
GO:0045579	positive regulation of B cell differentiation	0	1	1
GO:0050731	positive regulation of peptidyl-tyrosine phosphorylation	0	1	1
GO:0050804	regulation of synaptic transmission	0	1	1
GO:0009583	detection of light stimulus	0	2	2
GO:0042044	fluid transport	0	2	2
GO:0042471	ear morphogenesis	0	2	2
GO:0045577	regulation of B cell differentiation	0	2	2
GO:0048705	skeletal morphogenesis	0	2	2
GO:0048706	embryonic skeletal development	0	2	2
GO:0035036	sperm-egg recognition	0	2	2
GO:0001775	cell activation	3.42182e-08	69	25
GO:0046649	lymphocyte activation	2.60686e-07	57	21
GO:0045321	leukocyte activation	6.24921e-07	64	22
GO:0000003	reproduction	3.96779e-06	47	17
GO:0048534	hemopoietic or lymphoid organ development	1.17714e-05	37	14
GO:0050865	regulation of cell activation	1.53167e-05	42	15
GO:0051239	regulation of multicellular organismal process	2.63008e-05	88	24
GO:0001655	urogenital system development	2.79887e-05	5	4
GO:0051249	regulation of lymphocyte activation	5.88135e-05	37	13
GO:0019953	sexual reproduction	7.09634e-05	21	9
GO:0008015	blood circulation	7.55209e-05	14	7
GO:0042110	T cell activation	0.000116185	26	10
GO:0030097	hemopoiesis	0.000136781	35	12
GO:0009566	fertilization	0.000150957	6	4
GO:0008037	cell recognition	0.000150957	6	4
GO:0042100	B cell proliferation	0.000229752	4	3
GO:0043473	pigmentation	0.000229752	4	3
GO:0043583	ear development	0.000229752	4	3
GO:0050671	positive regulation of lymphocyte proliferation	0.000229752	4	3
GO:0001822	kidney development	0.000229752	4	3
GO:0050953	sensory perception of light stimulus	0.000229752	4	3
GO:0001508	regulation of action potential	0.000229752	4	3
GO:0009790	embryonic development	0.000378926	43	13
GO:0001944	vasculature development	0.000461105	10	5
GO:0048736	appendage development	0.000461105	10	5
GO:0030182	neuron differentiation	0.000676546	22	8
GO:0048666	neuron development	0.000704271	18	7
GO:0050867	positive regulation of cell activation	0.000704271	18	7
GO:0030098	lymphocyte differentiation	0.000704271	18	7
GO:0007338	single fertilization	0.0010368	5	3
GO:0007417	central nervous system development	0.0010368	5	3
GO:0009582	detection of abiotic stimulus	0.0010368	5	3
GO:0050886	endocrine process	0.0010368	5	3
GO:0008284	positive regulation of cell proliferation	0.0010368	5	3
GO:0042391	regulation of membrane potential	0.0010368	5	3
GO:0007548	sex differentiation	0.0010893	15	6
GO:0001568	blood vessel development	0.00113954	8	4
GO:0050864	regulation of B cell activation	0.00163391	12	5
GO:0048699	generation of neurons	0.00173369	34	10
GO:0051251	positive regulation of lymphocyte activation	0.00173521	16	6
GO:0046651	lymphocyte proliferation	0.00173521	16	6
GO:0001656	metanephros development	0.00187797	3	2
GO:0007507	heart development	0.00187797	3	2
GO:0007601	visual perception	0.00187797	3	2
GO:0009266	response to temperature stimulus	0.00187797	3	2
GO:0009799	determination of symmetry	0.00187797	3	2
GO:0030888	regulation of B cell proliferation	0.00187797	3	2
GO:0042476	odontogenesis	0.00187797	3	2
GO:0045061	thymic T cell selection	0.00187797	3	2
GO:0048066	pigmentation during development	0.00187797	3	2
GO:0050798	activated T cell proliferation	0.00187797	3	2
GO:0050880	regulation of blood vessel size	0.00187797	3	2
GO:0030183	B cell differentiation	0.00187797	3	2
GO:0030534	adult behavior	0.00187797	3	2
GO:0050954	sensory perception of mechanical stimulus	0.00187797	3	2
GO:0007272	ensheathment of neurons	0.00187797	3	2
GO:0031644	regulation of neurological process	0.00187797	3	2
GO:0008217	regulation of blood pressure	0.00230695	9	4
GO:0035107	appendage morphogenesis	0.00230695	9	4
GO:0007389	pattern specification process	0.00234714	21	7
GO:0042113	B cell activation	0.00264371	17	6
GO:0043009	chordate embryonic development	0.00272412	13	5
GO:0046660	female sex differentiation	0.0028085	6	3
GO:0051240	positive regulation of multicellular organismal process	0.0036898	37	10
GO:0048598	embryonic morphogenesis	0.0038779	18	6
GO:0045137	development of primary sexual characteristics	0.0041528	10	4
GO:0051321	meiotic cell cycle	0.0041528	10	4
GO:0030217	T cell differentiation	0.0041528	10	4
GO:0009792	embryonic development ending in birth or egg hatching	0.00428084	14	5
GO:0048514	blood vessel morphogenesis	0.00591972	7	3
GO:0051707	response to other organism	0.00591972	7	3
GO:0050863	regulation of T cell activation	0.00640853	15	5
GO:0001990	regulation of systemic arterial blood pressure by hormone	0.00682263	4	2
GO:0007420	brain development	0.00682263	4	2
GO:0009306	protein secretion	0.00682263	4	2
GO:0045058	T cell selection	0.00682263	4	2
GO:0050670	regulation of lymphocyte proliferation	0.00685494	11	4
GO:0001501	skeletal development	0.00921253	16	5
GO:0019226	transmission of nerve impulse	0.0132128	27	7
GO:0008283	cell proliferation	0.0132128	27	7
GO:0001657	ureteric bud development	0.0152856	2	1
GO:0006979	response to oxidative stress	0.0152856	2	1
GO:0043010	camera-type eye development	0.0152856	2	1
GO:0045646	regulation of erythrocyte differentiation	0.0152856	2	1
GO:0048305	immunoglobulin secretion	0.0152856	2	1
GO:0050777	negative regulation of immune response	0.0152856	2	1
GO:0050868	negative regulation of T cell activation	0.0152856	2	1
GO:0050879	multicellular organismal movement	0.0152856	2	1
GO:0051216	cartilage development	0.0152856	2	1
GO:0008344	adult locomotory behavior	0.0152856	2	1
GO:0042102	positive regulation of T cell proliferation	0.0152856	2	1
GO:0050905	neuromuscular process	0.0152856	2	1
GO:0050931	pigment cell differentiation	0.0152856	2	1
GO:0001704	formation of primary germ layer	0.0152856	2	1
GO:0001934	positive regulation of protein amino acid phosphorylation	0.0152856	2	1
GO:0006800	oxygen and reactive oxygen species metabolic process	0.0152856	2	1
GO:0007033	vacuole organization and biogenesis	0.0152856	2	1
GO:0008038	neuron recognition	0.0152856	2	1
GO:0008203	cholesterol metabolic process	0.0152856	2	1
GO:0008366	axon ensheathment	0.0152856	2	1
GO:0009855	determination of bilateral symmetry	0.0152856	2	1
GO:0030323	respiratory tube development	0.0152856	2	1
GO:0042475	odontogenesis of dentine-containing teeth	0.0152856	2	1
GO:0042490	mechanoreceptor differentiation	0.0152856	2	1
GO:0042596	fear response	0.0152856	2	1
GO:0045005	maintenance of fidelity during DNA-dependent DNA replication	0.0152856	2	1
GO:0046006	regulation of activated T cell proliferation	0.0152856	2	1
GO:0048167	regulation of synaptic plasticity	0.0152856	2	1
GO:0051969	regulation of transmission of nerve impulse	0.0152856	2	1
GO:0009952	anterior/posterior pattern formation	0.0155014	5	2
GO:0035113	embryonic appendage morphogenesis	0.0155014	5	2
GO:0048232	male gamete generation	0.0155014	5	2
GO:0009581	detection of external stimulus	0.0155014	5	2
GO:0046545	development of primary female sexual characteristics	0.0155014	5	2
GO:0050871	positive regulation of B cell activation	0.0155014	5	2
GO:0006260	DNA replication	0.0155014	5	2
GO:0048730	epidermis morphogenesis	0.0155014	5	2
GO:0051327	M phase of meiotic cell cycle	0.0174142	9	3
GO:0045619	regulation of lymphocyte differentiation	0.0174142	9	3
GO:0007276	gamete generation	0.0217279	14	4
GO:0009628	response to abiotic stimulus	0.0226771	19	5
GO:0008406	gonad development	0.0281942	6	2
GO:0009416	response to light stimulus	0.0281942	6	2
GO:0035282	segmentation	0.0281942	6	2
GO:0031175	neurite development	0.0293876	15	4
GO:0035295	tube development	0.0293876	15	4
GO:0030099	myeloid cell differentiation	0.0385581	16	4
GO:0001976	regulation of systemic arterial blood pressure by neurological process	0.0421009	3	1
GO:0006694	steroid biosynthetic process	0.0421009	3	1
GO:0007631	feeding behavior	0.0421009	3	1
GO:0008629	induction of apoptosis by intracellular signals	0.0421009	3	1
GO:0030224	monocyte differentiation	0.0421009	3	1
GO:0030316	osteoclast differentiation	0.0421009	3	1
GO:0030509	BMP signaling pathway	0.0421009	3	1
GO:0001776	leukocyte homeostasis	0.0421009	3	1
GO:0001817	regulation of cytokine production	0.0421009	3	1
GO:0030218	erythrocyte differentiation	0.0421009	3	1
GO:0009617	response to bacterium	0.0421009	3	1
GO:0009913	epidermal cell differentiation	0.0421009	3	1
GO:0042327	positive regulation of phosphorylation	0.0421009	3	1
GO:0044241	lipid digestion	0.0421009	3	1
GO:0045103	intermediate filament-based process	0.0421009	3	1
GO:0045638	negative regulation of myeloid cell differentiation	0.0421009	3	1
GO:0050803	regulation of synapse structure and activity	0.0421009	3	1
GO:0050870	positive regulation of T cell activation	0.0449001	7	2
GO:0051250	negative regulation of lymphocyte activation	0.0449001	7	2
GO:0048511	rhythmic process	0.0449001	7	2
GO:0035108	limb morphogenesis	0.0449001	7	2
GO:0042127	regulation of cell proliferation	0.0492925	17	4
GO:0007517	muscle development	0.0616149	18	4
GO:0007126	meiosis	0.0654202	8	2
GO:0009314	response to radiation	0.0654202	8	2
GO:0042098	T cell proliferation	0.0654202	8	2
GO:0048729	tissue morphogenesis	0.0654202	8	2
GO:0050866	negative regulation of cell activation	0.0654202	8	2
GO:0007626	locomotory behavior	0.066374	13	3
GO:0051606	detection of stimulus	0.066374	13	3
GO:0051704	multi-organism process	0.066374	13	3
GO:0000279	M phase	0.0755212	19	4
GO:0000904	cellular morphogenesis during differentiation	0.0755212	19	4
GO:0001824	blastocyst development	0.0773791	4	1
GO:0046661	male sex differentiation	0.0773791	4	1
GO:0050878	regulation of body fluid levels	0.0773791	4	1
GO:0006672	ceramide metabolic process	0.0773791	4	1
GO:0006836	neurotransmitter transport	0.0773791	4	1
GO:0008585	female gonad development	0.0773791	4	1
GO:0042698	ovulation cycle	0.0773791	4	1
GO:0045621	positive regulation of lymphocyte differentiation	0.0773791	4	1
GO:0048568	embryonic organ development	0.0773791	4	1
GO:0006261	DNA-dependent DNA replication	0.0773791	4	1
GO:0007283	spermatogenesis	0.0773791	4	1
GO:0016125	sterol metabolic process	0.0773791	4	1
GO:0030326	embryonic limb morphogenesis	0.0773791	4	1
GO:0045580	regulation of T cell differentiation	0.0773791	4	1
GO:0045937	positive regulation of phosphate metabolic process	0.0773791	4	1
GO:0048675	axon extension	0.0773791	4	1
GO:0050730	regulation of peptidyl-tyrosine phosphorylation	0.0773791	4	1
GO:0007267	cell-cell signaling	0.0775285	37	7
GO:0048667	neuron morphogenesis during differentiation	0.0842325	14	3
GO:0008202	steroid metabolic process	0.0894232	9	2
GO:0045637	regulation of myeloid cell differentiation	0.0894232	9	2
GO:0048609	reproductive process in a multicellular organism	0.0894232	9	2
GO:0048646	anatomical structure formation	0.0894232	9	2
GO:0008544	epidermis development	0.0894232	9	2
GO:0007610	behavior	0.0909786	32	6
GO:0050776	regulation of immune response	0.0909814	20	4
GO:0051241	negative regulation of multicellular organismal process	0.104176	15	3
GO:0007398	ectoderm development	0.116495	10	2
GO:0042330	taxis	0.116495	10	2
GO:0006959	humoral immune response	0.118631	5	1
GO:0048732	gland development	0.118631	5	1
GO:0001525	angiogenesis	0.118631	5	1
GO:0007369	gastrulation	0.118631	5	1
GO:0007586	digestion	0.118631	5	1
GO:0019216	regulation of lipid metabolic process	0.118631	5	1
GO:0042129	regulation of T cell proliferation	0.118631	5	1
GO:0030030	cell projection organization and biogenesis	0.126326	22	4
GO:0000902	cell morphogenesis	0.13258	35	6
GO:0035239	tube morphogenesis	0.146178	11	2
GO:0009719	response to endogenous stimulus	0.149666	17	3
GO:0042770	DNA damage response, signal transduction	0.163849	6	1
GO:0001701	in utero embryonic development	0.163849	6	1
GO:0007178	transmembrane receptor protein serine/threonine kinase signaling pathway	0.163849	6	1
GO:0046519	sphingoid metabolic process	0.163849	6	1
GO:0050906	detection of stimulus involved in sensory perception	0.163849	6	1
GO:0007292	female gamete generation	0.163849	6	1
GO:0048469	cell maturation	0.163849	6	1
GO:0006955	immune response	0.171038	51	8
GO:0006873	cellular ion homeostasis	0.174823	18	3
GO:0001816	cytokine production	0.176644	31	5
GO:0007409	axonogenesis	0.177998	12	2
GO:0048747	muscle fiber development	0.177998	12	2
GO:0007519	skeletal muscle development	0.177998	12	2
GO:0045055	regulated secretory pathway	0.211429	7	1
GO:0050851	antigen receptor-mediated signaling pathway	0.211429	7	1
GO:0001932	regulation of protein amino acid phosphorylation	0.211429	7	1
GO:0018108	peptidyl-tyrosine phosphorylation	0.211429	7	1
GO:0050778	positive regulation of immune response	0.211485	13	2
GO:0048812	neurite morphogenesis	0.211485	13	2
GO:0048468	cell development	0.21879	105	15
GO:0050801	ion homeostasis	0.228885	20	3
GO:0045595	regulation of cell differentiation	0.238221	34	5
GO:0007268	synaptic transmission	0.257342	21	3
GO:0016042	lipid catabolic process	0.260098	8	1
GO:0018212	peptidyl-tyrosine modification	0.260098	8	1
GO:0042107	cytokine metabolic process	0.285648	29	4
GO:0019725	cellular homeostasis	0.286457	22	3
GO:0042592	homeostatic process	0.305223	37	5
GO:0000075	cell cycle checkpoint	0.308863	9	1
GO:0045597	positive regulation of cell differentiation	0.308863	9	1
GO:0006935	chemotaxis	0.308863	9	1
GO:0007049	cell cycle	0.311418	52	7
GO:0006974	response to DNA damage stimulus	0.317611	16	2
GO:0001654	eye development	0.356955	10	1
GO:0006917	induction of apoptosis	0.356955	10	1
GO:0042325	regulation of phosphorylation	0.356955	10	1
GO:0045596	negative regulation of cell differentiation	0.356955	10	1
GO:0006259	DNA metabolic process	0.389271	33	4
GO:0051726	regulation of cell cycle	0.389355	18	2
GO:0006310	DNA recombination	0.403794	11	1
GO:0001505	regulation of neurotransmitter levels	0.403794	11	1
GO:0012502	induction of programmed cell death	0.403794	11	1
GO:0043065	positive regulation of apoptosis	0.403794	11	1
GO:0048741	skeletal muscle fiber development	0.403794	11	1
GO:0042089	cytokine biosynthetic process	0.43492	27	3
GO:0046903	secretion	0.441187	35	4
GO:0006665	sphingolipid metabolic process	0.448953	12	1
GO:0043068	positive regulation of programmed cell death	0.492129	13	1
GO:0051247	positive regulation of protein metabolic process	0.492129	13	1
GO:0019220	regulation of phosphate metabolic process	0.492129	13	1
GO:0051174	regulation of phosphorus metabolic process	0.533119	14	1
GO:0009888	tissue development	0.573917	32	3
GO:0009605	response to external stimulus	0.587943	41	4
GO:0007167	enzyme linked receptor protein signaling pathway	0.608113	16	1
GO:0006468	protein amino acid phosphorylation	0.642048	17	1
GO:0042035	regulation of cytokine biosynthetic process	0.642048	17	1
GO:0018193	peptidyl-amino acid modification	0.642048	17	1
GO:0045184	establishment of protein localization	0.693784	28	2
GO:0019724	B cell mediated immunity	0.702931	19	1
GO:0008104	protein localization	0.717007	29	2
GO:0045045	secretory pathway	0.730017	20	1
GO:0051094	positive regulation of developmental process	0.73885	30	2
GO:0042221	response to chemical stimulus	0.759344	31	2
GO:0042981	regulation of apoptosis	0.77795	22	1
GO:0051093	negative regulation of developmental process	0.77795	22	1
GO:0006417	regulation of translation	0.799015	23	1
GO:0006952	defense response	0.818297	24	1
GO:0006928	cell motility	0.818297	24	1
GO:0008610	lipid biosynthetic process	0.818297	24	1
GO:0031325	positive regulation of cellular metabolic process	0.818297	24	1
GO:0051674	localization of cell	0.835914	25	1
GO:0016310	phosphorylation	0.851978	26	1
GO:0031326	regulation of cellular biosynthetic process	0.851978	26	1
GO:0043067	regulation of programmed cell death	0.866604	27	1
GO:0006412	translation	0.879897	28	1
GO:0009893	positive regulation of metabolic process	0.879897	28	1
GO:0006643	membrane lipid metabolic process	0.891963	29	1
GO:0009889	regulation of biosynthetic process	0.891963	29	1
GO:0006066	alcohol metabolic process	0.9029	30	1
GO:0006915	apoptosis	0.9128	31	1
GO:0006796	phosphate metabolic process	0.921752	32	1
GO:0051246	regulation of protein metabolic process	0.925059	44	2
GO:0050793	regulation of developmental process	0.925479	86	6
GO:0006629	lipid metabolic process	0.931467	77	5
GO:0006793	phosphorus metabolic process	0.937131	34	1
GO:0012501	programmed cell death	0.959735	38	1
GO:0008219	cell death	0.967891	40	1
GO:0016265	death	0.971351	41	1
GO:0007010	cytoskeleton organization and biogenesis	0.974451	42	1
GO:0051649	establishment of cellular localization	0.975179	67	3
GO:0051641	cellular localization	0.983164	71	3
GO:0044255	cellular lipid metabolic process	0.984743	72	3
GO:0009056	catabolic process	0.999119	70	1

## Sheet: bioMart
GO	Term	P_value	num of all offsprings in a GO term	num of offsprings predicted well with a given data source
GO:0006298	mismatch repair	0	1	1
GO:0006364	rRNA processing	0	1	1
GO:0006487	protein amino acid N-linked glycosylation	0	1	1
GO:0006611	protein export from nucleus	0	1	1
GO:0007156	homophilic cell adhesion	0	1	1
GO:0008340	determination of adult life span	0	1	1
GO:0009953	dorsal/ventral pattern formation	0	1	1
GO:0019236	response to pheromone	0	1	1
GO:0035116	embryonic hindlimb morphogenesis	0	1	1
GO:0047496	vesicle transport along microtubule	0	1	1
GO:0050766	positive regulation of phagocytosis	0	1	1
GO:0045005	maintenance of fidelity during DNA-dependent DNA replication	0	2	2
GO:0045807	positive regulation of endocytosis	0	2	2
GO:0050764	regulation of phagocytosis	0	2	2
GO:0046164	alcohol catabolic process	1.21164e-08	6	4
GO:0030100	regulation of endocytosis	5.88812e-07	5	3
GO:0046365	monosaccharide catabolic process	5.88812e-07	5	3
GO:0045103	intermediate filament-based process	6.73419e-06	3	2
GO:0000075	cell cycle checkpoint	1.40406e-05	9	3
GO:0044275	cellular carbohydrate catabolic process	1.40406e-05	9	3
GO:0016052	carbohydrate catabolic process	2.308e-05	10	3
GO:0031570	DNA integrity checkpoint	2.65786e-05	4	2
GO:0006261	DNA-dependent DNA replication	2.65786e-05	4	2
GO:0019320	hexose catabolic process	2.65786e-05	4	2
GO:0006897	endocytosis	5.29213e-05	12	3
GO:0006260	DNA replication	6.55632e-05	5	2
GO:0006909	phagocytosis	6.55632e-05	5	2
GO:0051130	positive regulation of cellular component organization and biogenesis	6.55632e-05	5	2
GO:0005996	monosaccharide metabolic process	7.53939e-05	13	3
GO:0006974	response to DNA damage stimulus	0.000184128	16	3
GO:0006066	alcohol metabolic process	0.000206051	30	4
GO:0009719	response to endogenous stimulus	0.000237484	17	3
GO:0051726	regulation of cell cycle	0.000301153	18	3
GO:0007031	peroxisome organization and biogenesis	0.000367774	2	1
GO:0007596	blood coagulation	0.000367774	2	1
GO:0016072	rRNA metabolic process	0.000367774	2	1
GO:0035137	hindlimb morphogenesis	0.000367774	2	1
GO:0042254	ribosome biogenesis and assembly	0.000367774	2	1
GO:0045104	intermediate filament cytoskeleton organization and biogenesis	0.000367774	2	1
GO:0016044	membrane organization and biogenesis	0.000463852	20	3
GO:0044265	cellular macromolecule catabolic process	0.000463852	20	3
GO:0006281	DNA repair	0.000522059	9	2
GO:0051050	positive regulation of transport	0.000522059	9	2
GO:0019318	hexose metabolic process	0.000735907	10	2
GO:0000077	DNA damage checkpoint	0.00108985	3	1
GO:0006007	glucose catabolic process	0.00108985	3	1
GO:0006486	protein amino acid glycosylation	0.00108985	3	1
GO:0007568	aging	0.00108985	3	1
GO:0007599	hemostasis	0.00108985	3	1
GO:0030282	bone mineralization	0.00108985	3	1
GO:0030888	regulation of B cell proliferation	0.00108985	3	1
GO:0001906	cell killing	0.00131364	12	2
GO:0051049	regulation of transport	0.00131766	26	3
GO:0009057	macromolecule catabolic process	0.00152566	27	3
GO:0051128	regulation of cellular component organization and biogenesis	0.00152566	27	3
GO:0007018	microtubule-based movement	0.00215313	4	1
GO:0009101	glycoprotein biosynthetic process	0.00215313	4	1
GO:0030326	embryonic limb morphogenesis	0.00215313	4	1
GO:0042100	B cell proliferation	0.00215313	4	1
GO:0043413	biopolymer glycosylation	0.00215313	4	1
GO:0050817	coagulation	0.00215313	4	1
GO:0050878	regulation of body fluid levels	0.00215313	4	1
GO:0051168	nuclear export	0.00215313	4	1
GO:0006259	DNA metabolic process	0.00327515	33	3
GO:0006006	glucose metabolic process	0.00354484	5	1
GO:0008654	phospholipid biosynthetic process	0.00354484	5	1
GO:0035113	embryonic appendage morphogenesis	0.00354484	5	1
GO:0042060	wound healing	0.00354484	5	1
GO:0006396	RNA processing	0.00379871	17	2
GO:0016192	vesicle-mediated transport	0.00452396	36	3
GO:0044262	cellular carbohydrate metabolic process	0.00452396	36	3
GO:0042770	DNA damage response, signal transduction	0.00525256	6	1
GO:0008380	RNA splicing	0.00525256	6	1
GO:0030705	cytoskeleton-dependent intracellular transport	0.00525256	6	1
GO:0044248	cellular catabolic process	0.00598909	62	4
GO:0051188	cofactor biosynthetic process	0.00726422	7	1
GO:0016337	cell-cell adhesion	0.00726422	7	1
GO:0035108	limb morphogenesis	0.00726422	7	1
GO:0007010	cytoskeleton organization and biogenesis	0.00791563	42	3
GO:0001909	leukocyte mediated cytotoxicity	0.00956806	8	1
GO:0031341	regulation of cell killing	0.00956806	8	1
GO:0009100	glycoprotein metabolic process	0.00956806	8	1
GO:0009056	catabolic process	0.0100192	70	4
GO:0005975	carbohydrate metabolic process	0.0101114	45	3
GO:0035107	appendage morphogenesis	0.0121526	9	1
GO:0001503	ossification	0.0150068	10	1
GO:0048736	appendage development	0.0150068	10	1
GO:0007049	cell cycle	0.0166898	52	3
GO:0006644	phospholipid metabolic process	0.0181198	11	1
GO:0031214	biomineral formation	0.0181198	11	1
GO:0046467	membrane lipid biosynthetic process	0.0181198	11	1
GO:0050670	regulation of lymphocyte proliferation	0.0181198	11	1
GO:0050864	regulation of B cell activation	0.021481	12	1
GO:0007155	cell adhesion	0.0289076	14	1
GO:0046849	bone remodeling	0.0329533	15	1
GO:0001501	skeletal development	0.037208	16	1
GO:0046651	lymphocyte proliferation	0.037208	16	1
GO:0048771	tissue remodeling	0.037208	16	1
GO:0042113	B cell activation	0.0416626	17	1
GO:0042127	regulation of cell proliferation	0.0416626	17	1
GO:0006605	protein targeting	0.0463082	18	1
GO:0048598	embryonic morphogenesis	0.0463082	18	1
GO:0006886	intracellular protein transport	0.051136	19	1
GO:0006913	nucleocytoplasmic transport	0.051136	19	1
GO:0007017	microtubule-based process	0.051136	19	1
GO:0016070	RNA metabolic process	0.0517923	44	2
GO:0046907	intracellular transport	0.0517923	44	2
GO:0051169	nuclear transport	0.0561379	20	1
GO:0007389	pattern specification process	0.0613056	21	1
GO:0009611	response to wounding	0.0666311	22	1
GO:0015031	protein transport	0.0721069	23	1
GO:0008610	lipid biosynthetic process	0.0777254	24	1
GO:0008283	cell proliferation	0.0953662	27	1
GO:0045184	establishment of protein localization	0.101486	28	1
GO:0051186	cofactor metabolic process	0.101486	28	1
GO:0006643	membrane lipid metabolic process	0.107713	29	1
GO:0008104	protein localization	0.107713	29	1
GO:0042221	response to chemical stimulus	0.12047	31	1
GO:0009888	tissue development	0.126987	32	1
GO:0051649	establishment of cellular localization	0.138909	67	2
GO:0051641	cellular localization	0.15741	71	2
GO:0051249	regulation of lymphocyte activation	0.160738	37	1
GO:0009605	response to external stimulus	0.188833	41	1
GO:0050865	regulation of cell activation	0.195971	42	1
GO:0009790	embryonic development	0.203145	43	1
GO:0006955	immune response	0.261419	51	1
GO:0046649	lymphocyte activation	0.305464	57	1
GO:0045321	leukocyte activation	0.356358	64	1
GO:0001775	cell activation	0.392011	69	1
GO:0044255	cellular lipid metabolic process	0.413022	72	1
GO:0006629	lipid metabolic process	0.447288	77	1
GO:0051239	regulation of multicellular organismal process	0.518809	88	1

## Sheet: Inparanoid
GO	Term	P_value	num of all offsprings in a GO term	num of offsprings predicted well with a given data source
GO:0009156	ribonucleoside monophosphate biosynthetic process	0	1	1
GO:0001580	detection of chemical stimulus involved in sensory perception of bitter taste	0	1	1
GO:0001818	negative regulation of cytokine production	0	1	1
GO:0007156	homophilic cell adhesion	0	1	1
GO:0009953	dorsal/ventral pattern formation	0	1	1
GO:0019236	response to pheromone	0	1	1
GO:0050731	positive regulation of peptidyl-tyrosine phosphorylation	0	1	1
GO:0009161	ribonucleoside monophosphate metabolic process	0	2	2
GO:0050912	detection of chemical stimulus involved in sensory perception of taste	0	2	2
GO:0050907	detection of chemical stimulus involved in sensory perception	0	3	3
GO:0001775	cell activation	3.44972e-11	69	17
GO:0051239	regulation of multicellular organismal process	3.57663e-11	88	19
GO:0050865	regulation of cell activation	2.70051e-09	42	12
GO:0046649	lymphocyte activation	1.76431e-08	57	13
GO:0045321	leukocyte activation	8.79515e-08	64	13
GO:0019220	regulation of phosphate metabolic process	1.932e-07	13	6
GO:0051174	regulation of phosphorus metabolic process	3.73984e-07	14	6
GO:0042325	regulation of phosphorylation	6.77152e-07	10	5
GO:0051249	regulation of lymphocyte activation	9.38691e-07	37	9
GO:0009593	detection of chemical stimulus	2.52253e-06	4	3
GO:0050909	sensory perception of taste	2.52253e-06	4	3
GO:0006955	immune response	2.18114e-05	51	9
GO:0042113	B cell activation	3.17979e-05	17	5
GO:0050906	detection of stimulus involved in sensory perception	3.55476e-05	6	3
GO:0045190	isotype switching	3.55476e-05	6	3
GO:0001906	cell killing	6.13729e-05	12	4
GO:0042327	positive regulation of phosphorylation	6.46685e-05	3	2
GO:0045103	intermediate filament-based process	6.46685e-05	3	2
GO:0048291	isotype switching to IgG isotypes	6.46685e-05	3	2
GO:0001932	regulation of protein amino acid phosphorylation	8.0398e-05	7	3
GO:0016444	somatic cell DNA recombination	8.0398e-05	7	3
GO:0006796	phosphate metabolic process	0.000203791	32	6
GO:0051241	negative regulation of multicellular organismal process	0.000211438	15	4
GO:0050730	regulation of peptidyl-tyrosine phosphorylation	0.000251106	4	2
GO:0009123	nucleoside monophosphate metabolic process	0.000251106	4	2
GO:0006775	fat-soluble vitamin metabolic process	0.000251106	4	2
GO:0045937	positive regulation of phosphate metabolic process	0.000251106	4	2
GO:0006793	phosphorus metabolic process	0.000305145	34	6
GO:0016310	phosphorylation	0.000441966	26	5
GO:0050867	positive regulation of cell activation	0.000548208	18	4
GO:0007498	mesoderm development	0.000609429	5	2
GO:0006310	DNA recombination	0.000669336	11	3
GO:0050776	regulation of immune response	0.000930765	20	4
GO:0015749	monosaccharide transport	0.00118331	6	2
GO:0042221	response to chemical stimulus	0.00120249	31	5
GO:0051606	detection of stimulus	0.00136297	13	3
GO:0050777	negative regulation of immune response	0.00163409	2	1
GO:0009124	nucleoside monophosphate biosynthetic process	0.00163409	2	1
GO:0001934	positive regulation of protein amino acid phosphorylation	0.00163409	2	1
GO:0030595	leukocyte chemotaxis	0.00163409	2	1
GO:0045005	maintenance of fidelity during DNA-dependent DNA replication	0.00163409	2	1
GO:0045104	intermediate filament cytoskeleton organization and biogenesis	0.00163409	2	1
GO:0048302	regulation of isotype switching to IgG isotypes	0.00163409	2	1
GO:0048332	mesoderm morphogenesis	0.00163409	2	1
GO:0050913	sensory perception of bitter taste	0.00163409	2	1
GO:0018108	peptidyl-tyrosine phosphorylation	0.00201049	7	2
GO:0050863	regulation of T cell activation	0.00244577	15	3
GO:0009260	ribonucleotide biosynthetic process	0.00312327	8	2
GO:0050866	negative regulation of cell activation	0.00312327	8	2
GO:0001909	leukocyte mediated cytotoxicity	0.00312327	8	2
GO:0008643	carbohydrate transport	0.00312327	8	2
GO:0018212	peptidyl-tyrosine modification	0.00312327	8	2
GO:0031341	regulation of cell killing	0.00312327	8	2
GO:0051240	positive regulation of multicellular organismal process	0.00312858	37	5
GO:0051251	positive regulation of lymphocyte activation	0.00316173	16	3
GO:0042110	T cell activation	0.00326339	26	4
GO:0006468	protein amino acid phosphorylation	0.00400881	17	3
GO:0006694	steroid biosynthetic process	0.00477292	3	1
GO:0019722	calcium-mediated signaling	0.00477292	3	1
GO:0001817	regulation of cytokine production	0.00477292	3	1
GO:0006521	regulation of amino acid metabolic process	0.00477292	3	1
GO:0006776	vitamin A metabolic process	0.00477292	3	1
GO:0016064	immunoglobulin mediated immune response	0.00499755	18	3
GO:0019724	B cell mediated immunity	0.00613805	19	3
GO:0030217	T cell differentiation	0.00631016	10	2
GO:0009165	nucleotide biosynthetic process	0.00743987	20	3
GO:0009259	ribonucleotide metabolic process	0.00891199	21	3
GO:0007249	I-kappaB kinase/NF-kappaB cascade	0.00929474	4	1
GO:0042100	B cell proliferation	0.00929474	4	1
GO:0045058	T cell selection	0.00929474	4	1
GO:0006261	DNA-dependent DNA replication	0.00929474	4	1
GO:0015758	glucose transport	0.00929474	4	1
GO:0045191	regulation of isotype switching	0.00929474	4	1
GO:0045580	regulation of T cell differentiation	0.00929474	4	1
GO:0050671	positive regulation of lymphocyte proliferation	0.00929474	4	1
GO:0050878	regulation of body fluid levels	0.00929474	4	1
GO:0050900	leukocyte migration	0.00929474	4	1
GO:0006259	DNA metabolic process	0.00943415	33	4
GO:0050864	regulation of B cell activation	0.0109095	12	2
GO:0050778	positive regulation of immune response	0.0137735	13	2
GO:0006497	protein amino acid lipidation	0.0150849	5	1
GO:0030384	phosphoinositide metabolic process	0.0150849	5	1
GO:0001910	regulation of leukocyte mediated cytotoxicity	0.0150849	5	1
GO:0008645	hexose transport	0.0150849	5	1
GO:0006260	DNA replication	0.0150849	5	1
GO:0008284	positive regulation of cell proliferation	0.0150849	5	1
GO:0019882	antigen processing and presentation	0.0150849	5	1
GO:0050767	regulation of neurogenesis	0.0206703	15	2
GO:0006164	purine nucleotide biosynthetic process	0.0220358	6	1
GO:0050770	regulation of axonogenesis	0.0220358	6	1
GO:0000018	regulation of DNA recombination	0.0220358	6	1
GO:0042158	lipoprotein biosynthetic process	0.0220358	6	1
GO:0009893	positive regulation of metabolic process	0.0246045	28	3
GO:0046651	lymphocyte proliferation	0.0247107	16	2
GO:0006766	vitamin metabolic process	0.0247107	16	2
GO:0018193	peptidyl-amino acid modification	0.0291468	17	2
GO:0051250	negative regulation of lymphocyte activation	0.0300459	7	1
GO:0042157	lipoprotein metabolic process	0.0300459	7	1
GO:0016337	cell-cell adhesion	0.0300459	7	1
GO:0050851	antigen receptor-mediated signaling pathway	0.0300459	7	1
GO:0050870	positive regulation of T cell activation	0.0300459	7	1
GO:0051246	regulation of protein metabolic process	0.030542	44	4
GO:0030098	lymphocyte differentiation	0.0339767	18	2
GO:0048729	tissue morphogenesis	0.0390201	8	1
GO:0051052	regulation of DNA metabolic process	0.0390201	8	1
GO:0006650	glycerophospholipid metabolic process	0.0488689	9	1
GO:0008202	steroid metabolic process	0.0488689	9	1
GO:0050727	regulation of inflammatory response	0.0488689	9	1
GO:0006935	chemotaxis	0.0488689	9	1
GO:0045619	regulation of lymphocyte differentiation	0.0488689	9	1
GO:0042330	taxis	0.0595086	10	1
GO:0006644	phospholipid metabolic process	0.0708605	11	1
GO:0050670	regulation of lymphocyte proliferation	0.0708605	11	1
GO:0009891	positive regulation of biosynthetic process	0.0708605	11	1
GO:0006952	defense response	0.070901	24	2
GO:0031325	positive regulation of cellular metabolic process	0.070901	24	2
GO:0007409	axonogenesis	0.0828506	12	1
GO:0009117	nucleotide metabolic process	0.0882789	59	4
GO:0006753	nucleoside phosphate metabolic process	0.093375	60	4
GO:0008283	cell proliferation	0.0940536	27	2
GO:0048812	neurite morphogenesis	0.0954101	13	1
GO:0007626	locomotory behavior	0.0954101	13	1
GO:0051247	positive regulation of protein metabolic process	0.0954101	13	1
GO:0048667	neuron morphogenesis during differentiation	0.108474	14	1
GO:0007155	cell adhesion	0.108474	14	1
GO:0042107	cytokine metabolic process	0.111007	29	2
GO:0009889	regulation of biosynthetic process	0.111007	29	2
GO:0031175	neurite development	0.121983	15	1
GO:0001816	cytokine production	0.129047	31	2
GO:0006163	purine nucleotide metabolic process	0.135879	16	1
GO:0006954	inflammatory response	0.135879	16	1
GO:0009888	tissue development	0.138439	32	2
GO:0042127	regulation of cell proliferation	0.150109	17	1
GO:0042035	regulation of cytokine biosynthetic process	0.150109	17	1
GO:0048699	generation of neurons	0.157894	34	2
GO:0019932	second-messenger-mediated signaling	0.164626	18	1
GO:0048666	neuron development	0.164626	18	1
GO:0016477	cell migration	0.164626	18	1
GO:0030097	hemopoiesis	0.167928	35	2
GO:0000904	cellular morphogenesis during differentiation	0.179382	19	1
GO:0048534	hemopoietic or lymphoid organ development	0.188536	37	2
GO:0007389	pattern specification process	0.209447	21	1
GO:0009611	response to wounding	0.224678	22	1
GO:0030030	cell projection organization and biogenesis	0.224678	22	1
GO:0030182	neuron differentiation	0.224678	22	1
GO:0009605	response to external stimulus	0.23152	41	2
GO:0007243	protein kinase cascade	0.239996	23	1
GO:0006417	regulation of translation	0.239996	23	1
GO:0007010	cytoskeleton organization and biogenesis	0.242555	42	2
GO:0008610	lipid biosynthetic process	0.255368	24	1
GO:0006928	cell motility	0.255368	24	1
GO:0051674	localization of cell	0.270766	25	1
GO:0031326	regulation of cellular biosynthetic process	0.286162	26	1
GO:0042089	cytokine biosynthetic process	0.30153	27	1
GO:0051128	regulation of cellular component organization and biogenesis	0.30153	27	1
GO:0006412	translation	0.316849	28	1
GO:0006643	membrane lipid metabolic process	0.332096	29	1
GO:0006520	amino acid metabolic process	0.347253	30	1
GO:0007610	behavior	0.377226	32	1
GO:0045595	regulation of cell differentiation	0.406643	34	1
GO:0000902	cell morphogenesis	0.421111	35	1
GO:0050793	regulation of developmental process	0.468432	86	3
GO:0044255	cellular lipid metabolic process	0.570135	72	2
GO:0006629	lipid metabolic process	0.616859	77	2
GO:0006519	amino acid and derivative metabolic process	0.624223	51	1
GO:0009308	amine metabolic process	0.634958	52	1
GO:0019752	carboxylic acid metabolic process	0.634958	52	1
GO:0006082	organic acid metabolic process	0.655722	54	1
GO:0006807	nitrogen compound metabolic process	0.685123	57	1
GO:0048468	cell development	0.814443	105	2

## Sheet: OMIM (Diseases)
GO	Term	P_value	num of all offsprings in a GO term	num of offsprings predicted well with a given data source
GO:0001702	gastrulation with mouth forming second	0	1	1
GO:0006814	sodium ion transport	0	1	1
GO:0007422	peripheral nervous system development	0	1	1
GO:0009953	dorsal/ventral pattern formation	0	1	1
GO:0010165	response to X-ray	0	1	1
GO:0030324	lung development	0	1	1
GO:0030330	DNA damage response, signal transduction by p53 class mediator	0	1	1
GO:0042136	neurotransmitter biosynthetic process	0	1	1
GO:0042755	eating behavior	0	1	1
GO:0045216	intercellular junction assembly and maintenance	0	1	1
GO:0045453	bone resorption	0	1	1
GO:0045910	negative regulation of DNA recombination	0	1	1
GO:0048048	embryonic eye morphogenesis	0	1	1
GO:0048147	negative regulation of fibroblast proliferation	0	1	1
GO:0030323	respiratory tube development	0	2	2
GO:0048145	regulation of fibroblast proliferation	0	2	2
GO:0048144	fibroblast proliferation	0	3	3
GO:0006812	cation transport	1.62325e-05	15	4
GO:0006118	electron transport	5.17429e-05	4	2
GO:0006811	ion transport	0.000157615	23	4
GO:0007264	small GTPase mediated signal transduction	0.000250081	6	2
GO:0042133	neurotransmitter metabolic process	0.000250081	6	2
GO:0018958	phenol metabolic process	0.000430285	7	2
GO:0030001	metal ion transport	0.000430285	7	2
GO:0045934	negative regulation of nucleobase, nucleoside, nucleotide and nucleic acid metabolic process	0.000430285	7	2
GO:0042417	dopamine metabolic process	0.000571164	2	1
GO:0051053	negative regulation of DNA metabolic process	0.000571164	2	1
GO:0015672	monovalent inorganic cation transport	0.000676892	8	2
GO:0006259	DNA metabolic process	0.000929559	33	4
GO:0007265	Ras protein signal transduction	0.00168718	3	1
GO:0007631	feeding behavior	0.00168718	3	1
GO:0042773	ATP synthesis coupled electron transport	0.00168718	3	1
GO:0001894	tissue homeostasis	0.00168718	3	1
GO:0007028	cytoplasm organization and biogenesis	0.00168718	3	1
GO:0008629	induction of apoptosis by intracellular signals	0.00168718	3	1
GO:0048562	embryonic organ morphogenesis	0.00168718	3	1
GO:0001505	regulation of neurotransmitter levels	0.00189572	11	2
GO:0006310	DNA recombination	0.00189572	11	2
GO:0051170	nuclear import	0.00248529	12	2
GO:0017038	protein import	0.00248529	12	2
GO:0006261	DNA-dependent DNA replication	0.00332261	4	1
GO:0016485	protein processing	0.00332261	4	1
GO:0048568	embryonic organ development	0.00332261	4	1
GO:0008283	cell proliferation	0.00345927	27	3
GO:0006576	biogenic amine metabolic process	0.00397557	14	2
GO:0006091	generation of precursor metabolites and energy	0.00488641	15	2
GO:0035295	tube development	0.00488641	15	2
GO:0006119	oxidative phosphorylation	0.0054529	5	1
GO:0030031	cell projection biogenesis	0.0054529	5	1
GO:0006260	DNA replication	0.0054529	5	1
GO:0007369	gastrulation	0.0054529	5	1
GO:0008285	negative regulation of cell proliferation	0.0054529	5	1
GO:0006974	response to DNA damage stimulus	0.0059136	16	2
GO:0042127	regulation of cell proliferation	0.00706097	17	2
GO:0009719	response to endogenous stimulus	0.00706097	17	2
GO:0006584	catecholamine metabolic process	0.00805431	6	1
GO:0000018	regulation of DNA recombination	0.00805431	6	1
GO:0042770	DNA damage response, signal transduction	0.00805431	6	1
GO:0006913	nucleocytoplasmic transport	0.00972924	19	2
GO:0031324	negative regulation of cellular metabolic process	0.00972924	19	2
GO:0051169	nuclear transport	0.0112556	20	2
GO:0006575	amino acid derivative metabolic process	0.0129131	21	2
GO:0007268	synaptic transmission	0.0129131	21	2
GO:0051052	regulation of DNA metabolic process	0.0145796	8	1
GO:0008643	carbohydrate transport	0.0145796	8	1
GO:0009314	response to radiation	0.0145796	8	1
GO:0048592	eye morphogenesis	0.0145796	8	1
GO:0030030	cell projection organization and biogenesis	0.0147034	22	2
GO:0009892	negative regulation of metabolic process	0.0147034	22	2
GO:0015031	protein transport	0.0166281	23	2
GO:0006281	DNA repair	0.01846	9	1
GO:0008217	regulation of blood pressure	0.01846	9	1
GO:0006725	aromatic compound metabolic process	0.0208844	25	2
GO:0001654	eye development	0.0227244	10	1
GO:0006917	induction of apoptosis	0.0227244	10	1
GO:0019226	transmission of nerve impulse	0.025687	27	2
GO:0006606	protein import into nucleus	0.027353	11	1
GO:0012502	induction of programmed cell death	0.027353	11	1
GO:0043065	positive regulation of apoptosis	0.027353	11	1
GO:0045184	establishment of protein localization	0.0282935	28	2
GO:0008104	protein localization	0.0310366	29	2
GO:0006066	alcohol metabolic process	0.0339157	30	2
GO:0043068	positive regulation of programmed cell death	0.0376265	13	1
GO:0008015	blood circulation	0.043235	14	1
GO:0046849	bone remodeling	0.0491348	15	1
GO:0000902	cell morphogenesis	0.050318	35	2
GO:0048771	tissue remodeling	0.0553092	16	1
GO:0007267	cell-cell signaling	0.0577905	37	2
GO:0006605	protein targeting	0.0684186	18	1
GO:0048598	embryonic morphogenesis	0.0684186	18	1
GO:0006886	intracellular protein transport	0.0753232	19	1
GO:0009628	response to abiotic stimulus	0.0753232	19	1
GO:0009790	embryonic development	0.0831404	43	2
GO:0046907	intracellular transport	0.0877693	44	2
GO:0007389	pattern specification process	0.0897607	21	1
GO:0042981	regulation of apoptosis	0.0972664	22	1
GO:0006519	amino acid and derivative metabolic process	0.123067	51	2
GO:0009308	amine metabolic process	0.12849	52	2
GO:0016310	phosphorylation	0.12891	26	1
GO:0043067	regulation of programmed cell death	0.137168	27	1
GO:0006807	nitrogen compound metabolic process	0.156843	57	2
GO:0051094	positive regulation of developmental process	0.162604	30	1
GO:0006915	apoptosis	0.171271	31	1
GO:0006796	phosphate metabolic process	0.180017	32	1
GO:0007610	behavior	0.180017	32	1
GO:0006793	phosphorus metabolic process	0.197712	34	1
GO:0030097	hemopoiesis	0.206645	35	1
GO:0051649	establishment of cellular localization	0.218568	67	2
GO:0042592	homeostatic process	0.224644	37	1
GO:0048534	hemopoietic or lymphoid organ development	0.224644	37	1
GO:0012501	programmed cell death	0.233695	38	1
GO:0051641	cellular localization	0.244622	71	2
GO:0008219	cell death	0.25187	40	1
GO:0016265	death	0.26098	41	1
GO:0050793	regulation of developmental process	0.625937	86	1
GO:0048468	cell development	0.734287	105	1

## Sheet: Zhang et al
GO	Term	P_value	num of all offsprings in a GO term	num of offsprings predicted well with a given data source
GO:0001502	cartilage condensation	0	1	1
GO:0030336	negative regulation of cell migration	0	1	1
GO:0030593	neutrophil chemotaxis	0	1	1
GO:0051216	cartilage development	0	2	2
GO:0040013	negative regulation of locomotion	3.20911e-06	3	2
GO:0000279	M phase	5.70327e-06	19	4
GO:0019882	antigen processing and presentation	3.14402e-05	5	2
GO:0008380	RNA splicing	6.22395e-05	6	2
GO:0007049	cell cycle	8.9516e-05	52	5
GO:0000087	M phase of mitotic cell cycle	0.000107809	7	2
GO:0030595	leukocyte chemotaxis	0.000226376	2	1
GO:0051271	negative regulation of cell motility	0.000226376	2	1
GO:0040012	regulation of locomotion	0.000253499	9	2
GO:0040011	locomotion	0.000358454	10	2
GO:0001775	cell activation	0.000441966	69	5
GO:0042110	T cell activation	0.000518017	26	3
GO:0019226	transmission of nerve impulse	0.000601772	27	3
GO:0007269	neurotransmitter secretion	0.00067271	3	1
GO:0019884	antigen processing and presentation of exogenous antigen	0.00067271	3	1
GO:0030334	regulation of cell migration	0.00067271	3	1
GO:0000398	nuclear mRNA splicing, via spliceosome	0.00067271	3	1
GO:0000377	RNA splicing, via transesterification reactions with bulged adenosine as nucleophile	0.00133271	4	1
GO:0001508	regulation of action potential	0.00133271	4	1
GO:0009108	coenzyme biosynthetic process	0.00133271	4	1
GO:0042398	amino acid derivative biosynthetic process	0.00133271	4	1
GO:0050900	leukocyte migration	0.00133271	4	1
GO:0046649	lymphocyte activation	0.00137937	57	4
GO:0001501	skeletal development	0.00157324	16	2
GO:0006396	RNA processing	0.00189095	17	2
GO:0007267	cell-cell signaling	0.00203947	37	3
GO:0006260	DNA replication	0.00220023	5	1
GO:0007059	chromosome segregation	0.00220023	5	1
GO:0000375	RNA splicing, via transesterification reactions	0.00220023	5	1
GO:0042391	regulation of membrane potential	0.00220023	5	1
GO:0016477	cell migration	0.00224608	18	2
GO:0045321	leukocyte activation	0.00233357	64	4
GO:0051270	regulation of cell motility	0.00326922	6	1
GO:0006397	mRNA processing	0.00326922	6	1
GO:0007067	mitosis	0.00326922	6	1
GO:0050865	regulation of cell activation	0.00328008	42	3
GO:0007268	synaptic transmission	0.00355048	21	2
GO:0000278	mitotic cell cycle	0.00406935	22	2
GO:0016337	cell-cell adhesion	0.00453379	7	1
GO:0051188	cofactor biosynthetic process	0.00453379	7	1
GO:0006928	cell motility	0.0052403	24	2
GO:0051674	localization of cell	0.00589448	25	2
GO:0042098	T cell proliferation	0.00598814	8	1
GO:0000075	cell cycle checkpoint	0.00762661	9	1
GO:0051327	M phase of meiotic cell cycle	0.00762661	9	1
GO:0006935	chemotaxis	0.00762661	9	1
GO:0051321	meiotic cell cycle	0.00944365	10	1
GO:0016071	mRNA metabolic process	0.00944365	10	1
GO:0042330	taxis	0.00944365	10	1
GO:0001505	regulation of neurotransmitter levels	0.0114338	11	1
GO:0009888	tissue development	0.011837	32	2
GO:0007626	locomotory behavior	0.0159124	13	1
GO:0051249	regulation of lymphocyte activation	0.0176241	37	2
GO:0007155	cell adhesion	0.0183905	14	1
GO:0050863	regulation of T cell activation	0.0210212	15	1
GO:0046651	lymphocyte proliferation	0.0237994	16	1
GO:0016070	RNA metabolic process	0.0279809	44	2
GO:0051726	regulation of cell cycle	0.0297799	18	1
GO:0006873	cellular ion homeostasis	0.0297799	18	1
GO:0050801	ion homeostasis	0.0362948	20	1
GO:0006575	amino acid derivative metabolic process	0.0397416	21	1
GO:0006732	coenzyme metabolic process	0.0397416	21	1
GO:0051239	regulation of multicellular organismal process	0.0422331	88	3
GO:0019725	cellular homeostasis	0.0433088	22	1
GO:0008283	cell proliferation	0.0628081	27	1
GO:0051186	cofactor metabolic process	0.0670131	28	1
GO:0042221	response to chemical stimulus	0.0801716	31	1
GO:0007610	behavior	0.0847273	32	1
GO:0006259	DNA metabolic process	0.089362	33	1
GO:0046903	secretion	0.0988557	35	1
GO:0042592	homeostatic process	0.108627	37	1
GO:0009605	response to external stimulus	0.12891	41	1
GO:0006519	amino acid and derivative metabolic process	0.182922	51	1
GO:0051649	establishment of cellular localization	0.274559	67	1
GO:0051641	cellular localization	0.297758	71	1

## Sheet: Su et al
GO	Term	P_value	num of all offsprings in a GO term	num of offsprings predicted well with a given data source
GO:0006094	gluconeogenesis	0	1	1
GO:0007076	mitotic chromosome condensation	0	1	1
GO:0006090	pyruvate metabolic process	0	2	2
GO:0050953	sensory perception of light stimulus	5.58587e-06	4	2
GO:0019882	antigen processing and presentation	1.38595e-05	5	2
GO:0007059	chromosome segregation	1.38595e-05	5	2
GO:0009060	aerobic respiration	0.000132343	2	1
GO:0009583	detection of light stimulus	0.000132343	2	1
GO:0042417	dopamine metabolic process	0.000132343	2	1
GO:0000070	mitotic sister chromatid segregation	0.000132343	2	1
GO:0019319	hexose biosynthetic process	0.000132343	2	1
GO:0030261	chromosome condensation	0.000132343	2	1
GO:0030595	leukocyte chemotaxis	0.000132343	2	1
GO:0045104	intermediate filament cytoskeleton organization and biogenesis	0.000132343	2	1
GO:0007601	visual perception	0.000394214	3	1
GO:0019884	antigen processing and presentation of exogenous antigen	0.000394214	3	1
GO:0045333	cellular respiration	0.000394214	3	1
GO:0000819	sister chromatid segregation	0.000394214	3	1
GO:0030888	regulation of B cell proliferation	0.000394214	3	1
GO:0045103	intermediate filament-based process	0.000394214	3	1
GO:0046364	monosaccharide biosynthetic process	0.000394214	3	1
GO:0042100	B cell proliferation	0.000782843	4	1
GO:0046165	alcohol biosynthetic process	0.000782843	4	1
GO:0050900	leukocyte migration	0.000782843	4	1
GO:0006936	muscle contraction	0.0012955	5	1
GO:0007586	digestion	0.0012955	5	1
GO:0006006	glucose metabolic process	0.0012955	5	1
GO:0009581	detection of external stimulus	0.0012955	5	1
GO:0009582	detection of abiotic stimulus	0.0012955	5	1
GO:0009063	amino acid catabolic process	0.00192949	6	1
GO:0006584	catecholamine metabolic process	0.00192949	6	1
GO:0009416	response to light stimulus	0.00192949	6	1
GO:0042133	neurotransmitter metabolic process	0.00192949	6	1
GO:0007067	mitosis	0.00192949	6	1
GO:0019752	carboxylic acid metabolic process	0.00265398	52	3
GO:0006323	DNA packaging	0.00268218	7	1
GO:0018958	phenol metabolic process	0.00268218	7	1
GO:0000087	M phase of mitotic cell cycle	0.00268218	7	1
GO:0050851	antigen receptor-mediated signaling pathway	0.00268218	7	1
GO:0006082	organic acid metabolic process	0.00305317	54	3
GO:0046486	glycerolipid metabolic process	0.00355095	8	1
GO:0009314	response to radiation	0.00355095	8	1
GO:0015980	energy derivation by oxidation of organic compounds	0.00355095	8	1
GO:0006935	chemotaxis	0.00453323	9	1
GO:0006066	alcohol metabolic process	0.00465803	30	2
GO:0019318	hexose metabolic process	0.0056265	10	1
GO:0030217	T cell differentiation	0.0056265	10	1
GO:0042330	taxis	0.0056265	10	1
GO:0001505	regulation of neurotransmitter levels	0.00682827	11	1
GO:0009310	amine catabolic process	0.00682827	11	1
GO:0050670	regulation of lymphocyte proliferation	0.00682827	11	1
GO:0044270	nitrogen compound catabolic process	0.00813609	12	1
GO:0016051	carbohydrate biosynthetic process	0.00813609	12	1
GO:0050864	regulation of B cell activation	0.00813609	12	1
GO:0005996	monosaccharide metabolic process	0.00954754	13	1
GO:0051606	detection of stimulus	0.00954754	13	1
GO:0007626	locomotory behavior	0.00954754	13	1
GO:0050778	positive regulation of immune response	0.00954754	13	1
GO:0006576	biogenic amine metabolic process	0.0110603	14	1
GO:0009605	response to external stimulus	0.0112556	41	2
GO:0006091	generation of precursor metabolites and energy	0.0126719	15	1
GO:0046651	lymphocyte proliferation	0.0143801	16	1
GO:0042113	B cell activation	0.0161827	17	1
GO:0042127	regulation of cell proliferation	0.0161827	17	1
GO:0016477	cell migration	0.0180774	18	1
GO:0051276	chromosome organization and biogenesis	0.0180774	18	1
GO:0030098	lymphocyte differentiation	0.0180774	18	1
GO:0009628	response to abiotic stimulus	0.020062	19	1
GO:0000279	M phase	0.020062	19	1
GO:0006519	amino acid and derivative metabolic process	0.0203912	51	2
GO:0009308	amine metabolic process	0.0214771	52	2
GO:0050776	regulation of immune response	0.0221344	20	1
GO:0006575	amino acid derivative metabolic process	0.0242925	21	1
GO:0007268	synaptic transmission	0.0242925	21	1
GO:0000278	mitotic cell cycle	0.026534	22	1
GO:0006807	nitrogen compound metabolic process	0.0273841	57	2
GO:0046649	lymphocyte activation	0.0273841	57	2
GO:0006928	cell motility	0.0312595	24	1
GO:0006725	aromatic compound metabolic process	0.0337394	25	1
GO:0051674	localization of cell	0.0337394	25	1
GO:0042110	T cell activation	0.0362948	26	1
GO:0045321	leukocyte activation	0.0369911	64	2
GO:0008283	cell proliferation	0.0389238	27	1
GO:0019226	transmission of nerve impulse	0.0389238	27	1
GO:0001775	cell activation	0.0448005	69	2
GO:0006520	amino acid metabolic process	0.0472332	30	1
GO:0042221	response to chemical stimulus	0.0501376	31	1
GO:0007610	behavior	0.0531065	32	1
GO:0030097	hemopoiesis	0.0623817	35	1
GO:0044262	cellular carbohydrate metabolic process	0.0655907	36	1
GO:0007267	cell-cell signaling	0.0688555	37	1
GO:0048534	hemopoietic or lymphoid organ development	0.0688555	37	1
GO:0051240	positive regulation of multicellular organismal process	0.0688555	37	1
GO:0051249	regulation of lymphocyte activation	0.0688555	37	1
GO:0051239	regulation of multicellular organismal process	0.0813576	88	2
GO:0007010	cytoskeleton organization and biogenesis	0.0859624	42	1
GO:0050865	regulation of cell activation	0.0859624	42	1
GO:0005975	carbohydrate metabolic process	0.096798	45	1
GO:0006955	immune response	0.119575	51	1
GO:0007049	cell cycle	0.123499	52	1
GO:0044248	cellular catabolic process	0.164364	62	1
GO:0009056	catabolic process	0.198685	70	1
GO:0044255	cellular lipid metabolic process	0.207426	72	1
GO:0006629	lipid metabolic process	0.22948	77	1

## Sheet: SAGE
GO	Term	P_value	num of all offsprings in a GO term	num of offsprings predicted well with a given data source
GO:0042396	phosphagen biosynthetic process	0	1	1
GO:0050853	B cell receptor signaling pathway	0	1	1
GO:0006599	phosphagen metabolic process	0	2	2
GO:0019882	antigen processing and presentation	4.44904e-06	5	2
GO:0050851	antigen receptor-mediated signaling pathway	1.54201e-05	7	2
GO:0042110	T cell activation	3.93276e-05	26	3
GO:0030217	T cell differentiation	5.20988e-05	10	2
GO:0019395	fatty acid oxidation	6.33853e-05	2	1
GO:0050778	positive regulation of immune response	0.000122359	13	2
GO:0051240	positive regulation of multicellular organismal process	0.00016484	37	3
GO:0019884	antigen processing and presentation of exogenous antigen	0.000189257	3	1
GO:0019722	calcium-mediated signaling	0.000189257	3	1
GO:0050852	T cell receptor signaling pathway	0.000189257	3	1
GO:0050863	regulation of T cell activation	0.000192766	15	2
GO:0030098	lymphocyte differentiation	0.000340667	18	2
GO:0045058	T cell selection	0.000376726	4	1
GO:0042398	amino acid derivative biosynthetic process	0.000376726	4	1
GO:0045580	regulation of T cell differentiation	0.000376726	4	1
GO:0051239	regulation of multicellular organismal process	0.000465095	88	4
GO:0050776	regulation of immune response	0.000471291	20	2
GO:0006575	amino acid derivative metabolic process	0.000547153	21	2
GO:0006936	muscle contraction	0.000624911	5	1
GO:0007586	digestion	0.000624911	5	1
GO:0046649	lymphocyte activation	0.000895639	57	3
GO:0007067	mitosis	0.000932939	6	1
GO:0050870	positive regulation of T cell activation	0.00129995	7	1
GO:0000087	M phase of mitotic cell cycle	0.00129995	7	1
GO:0045321	leukocyte activation	0.00139286	64	3
GO:0001775	cell activation	0.00184995	69	3
GO:0045619	regulation of lymphocyte differentiation	0.00220749	9	1
GO:0030097	hemopoiesis	0.0025139	35	2
GO:0048534	hemopoietic or lymphoid organ development	0.00295525	37	2
GO:0051249	regulation of lymphocyte activation	0.00295525	37	2
GO:0050865	regulation of cell activation	0.00426041	42	2
GO:0006631	fatty acid metabolic process	0.00544962	14	1
GO:0051251	positive regulation of lymphocyte activation	0.00711869	16	1
GO:0006519	amino acid and derivative metabolic process	0.00739403	51	2
GO:0006955	immune response	0.00739403	51	2
GO:0050867	positive regulation of cell activation	0.00899096	18	1
GO:0019932	second-messenger-mediated signaling	0.00899096	18	1
GO:0000279	M phase	0.0100014	19	1
GO:0000278	mitotic cell cycle	0.0133205	22	1
GO:0045595	regulation of cell differentiation	0.03057	34	1
GO:0007049	cell cycle	0.0663926	52	1
GO:0019752	carboxylic acid metabolic process	0.0663926	52	1
GO:0006082	organic acid metabolic process	0.0709807	54	1
GO:0044255	cellular lipid metabolic process	0.116539	72	1
GO:0006629	lipid metabolic process	0.130332	77	1
GO:0050793	regulation of developmental process	0.15612	86	1
