# Supplementary material for: Integrative approaches to the prediction of protein functions based on the feature selection
Source: BMC Bioinformatics. 2009 Dec 31;10:455. doi: 10.1186/1471-2105-10-455 (PMC2813249; doi:10.1186/1471-2105-10-455)
Supplement: Additional file 10 — Enrichment test result. The entire lists of the data presented in Table 4. [file 1471-2105-10-455-S10.ZIP › L1 norm logistic regression _ Enrichment test.xls]

## Sheet: PPI (diffusion 0.1)
GO	Term	P_value	num of all offsprings in a GO term	num of offsprings predicted well with a given data source
GO:0006298	mismatch repair	0	1	1
GO:0006364	rRNA processing	0	1	1
GO:0006749	glutathione metabolic process	0	1	1
GO:0007229	integrin-mediated signaling pathway	0	1	1
GO:0007266	Rho protein signal transduction	0	1	1
GO:0007623	circadian rhythm	0	1	1
GO:0016079	synaptic vesicle exocytosis	0	1	1
GO:0019221	cytokine and chemokine mediated signaling pathway	0	1	1
GO:0045944	positive regulation of transcription from RNA polymerase II promoter	0	1	1
GO:0000059	protein import into nucleus, docking	0	1	1
GO:0006349	genetic imprinting	0	1	1
GO:0006625	protein targeting to peroxisome	0	1	1
GO:0007050	cell cycle arrest	0	1	1
GO:0007193	G-protein signaling, adenylate cyclase inhibiting pathway	0	1	1
GO:0019886	antigen processing and presentation of exogenous peptide antigen via MHC class II	0	1	1
GO:0030300	regulation of cholesterol absorption	0	1	1
GO:0030889	negative regulation of B cell proliferation	0	1	1
GO:0042472	inner ear morphogenesis	0	1	1
GO:0043087	regulation of GTPase activity	0	1	1
GO:0045764	positive regulation of amino acid metabolic process	0	1	1
GO:0045806	negative regulation of endocytosis	0	1	1
GO:0048009	insulin-like growth factor receptor signaling pathway	0	1	1
GO:0048535	lymph node development	0	1	1
GO:0050881	musculoskeletal movement	0	1	1
GO:0016072	rRNA metabolic process	0	2	2
GO:0042471	ear morphogenesis	0	2	2
GO:0045005	maintenance of fidelity during DNA-dependent DNA replication	0	2	2
GO:0045893	positive regulation of transcription, DNA-dependent	0	2	2
GO:0045941	positive regulation of transcription	0	3	3
GO:0006163	purine nucleotide metabolic process	1.15991e-07	16	10
GO:0009141	nucleoside triphosphate metabolic process	1.70674e-06	16	9
GO:0009144	purine nucleoside triphosphate metabolic process	2.01556e-06	8	6
GO:0006164	purine nucleotide biosynthetic process	2.44853e-06	6	5
GO:0009142	nucleoside triphosphate biosynthetic process	2.44853e-06	6	5
GO:0009150	purine ribonucleotide metabolic process	8.16842e-06	9	6
GO:0051336	regulation of hydrolase activity	1.5461e-05	7	5
GO:0009205	purine ribonucleoside triphosphate metabolic process	2.133e-05	5	4
GO:0009260	ribonucleotide biosynthetic process	5.57973e-05	8	5
GO:0009199	ribonucleoside triphosphate metabolic process	5.57973e-05	8	5
GO:0045935	positive regulation of nucleobase, nucleoside, nucleotide and nucleic acid metabolic process	0.000115737	6	4
GO:0008154	actin polymerization and/or depolymerization	0.000151055	9	5
GO:0030036	actin cytoskeleton organization and biogenesis	0.000175825	16	7
GO:0009201	ribonucleoside triphosphate biosynthetic process	0.00018497	4	3
GO:0042100	B cell proliferation	0.00018497	4	3
GO:0009145	purine nucleoside triphosphate biosynthetic process	0.00018497	4	3
GO:0009152	purine ribonucleotide biosynthetic process	0.00018497	4	3
GO:0050878	regulation of body fluid levels	0.00018497	4	3
GO:0009165	nucleotide biosynthetic process	0.000187419	20	8
GO:0009259	ribonucleotide metabolic process	0.000294983	21	8
GO:0051641	cellular localization	0.000299349	71	18
GO:0051649	establishment of cellular localization	0.00041252	67	17
GO:0030029	actin filament-based process	0.000484439	18	7
GO:0006366	transcription from RNA polymerase II promoter	0.000839527	5	3
GO:0019882	antigen processing and presentation	0.000839527	5	3
GO:0046365	monosaccharide catabolic process	0.000839527	5	3
GO:0006753	nucleoside phosphate metabolic process	0.000955234	60	15
GO:0050790	regulation of catalytic activity	0.00138698	40	11
GO:0006357	regulation of transcription from RNA polymerase II promoter	0.00159678	3	2
GO:0007269	neurotransmitter secretion	0.00159678	3	2
GO:0007599	hemostasis	0.00159678	3	2
GO:0009206	purine ribonucleoside triphosphate biosynthetic process	0.00159678	3	2
GO:0019884	antigen processing and presentation of exogenous antigen	0.00159678	3	2
GO:0030888	regulation of B cell proliferation	0.00159678	3	2
GO:0046034	ATP metabolic process	0.00159678	3	2
GO:0019751	polyol metabolic process	0.00159678	3	2
GO:0051051	negative regulation of transport	0.00159678	3	2
GO:0051258	protein polymerization	0.00159678	3	2
GO:0016265	death	0.00176154	41	11
GO:0043086	negative regulation of catalytic activity	0.00228711	6	3
GO:0046164	alcohol catabolic process	0.00228711	6	3
GO:0009117	nucleotide metabolic process	0.00233293	59	14
GO:0006811	ion transport	0.00321636	23	7
GO:0008219	cell death	0.00468434	40	10
GO:0030832	regulation of actin filament length	0.00484801	7	3
GO:0045045	secretory pathway	0.00561742	20	6
GO:0044265	cellular macromolecule catabolic process	0.00561742	20	6
GO:0051169	nuclear transport	0.00561742	20	6
GO:0043281	regulation of caspase activity	0.0058322	4	2
GO:0048489	synaptic vesicle transport	0.0058322	4	2
GO:0051345	positive regulation of hydrolase activity	0.0058322	4	2
GO:0006261	DNA-dependent DNA replication	0.0058322	4	2
GO:0043583	ear development	0.0058322	4	2
GO:0006775	fat-soluble vitamin metabolic process	0.0058322	4	2
GO:0019320	hexose catabolic process	0.0058322	4	2
GO:0043413	biopolymer glycosylation	0.0058322	4	2
GO:0050817	coagulation	0.0058322	4	2
GO:0016192	vesicle-mediated transport	0.00643171	36	9
GO:0007167	enzyme linked receptor protein signaling pathway	0.00705952	16	5
GO:0046651	lymphocyte proliferation	0.00705952	16	5
GO:0018212	peptidyl-tyrosine modification	0.00881188	8	3
GO:0008283	cell proliferation	0.00960668	27	7
GO:0051128	regulation of cellular component organization and biogenesis	0.00960668	27	7
GO:0012501	programmed cell death	0.00968545	38	9
GO:0009719	response to endogenous stimulus	0.00986288	17	5
GO:0016070	RNA metabolic process	0.0101612	44	10
GO:0009893	positive regulation of metabolic process	0.0121257	28	7
GO:0006887	exocytosis	0.012378	13	4
GO:0042060	wound healing	0.0133212	5	2
GO:0051348	negative regulation of transferase activity	0.0133212	5	2
GO:0006260	DNA replication	0.0133212	5	2
GO:0007586	digestion	0.0133212	5	2
GO:0030042	actin filament depolymerization	0.0133212	5	2
GO:0030100	regulation of endocytosis	0.0133212	5	2
GO:0043632	modification-dependent macromolecule catabolic process	0.0133212	5	2
GO:0050657	nucleic acid transport	0.0133212	5	2
GO:0006289	nucleotide-excision repair	0.0137226	2	1
GO:0006352	transcription initiation	0.0137226	2	1
GO:0006754	ATP biosynthetic process	0.0137226	2	1
GO:0031128	induction	0.0137226	2	1
GO:0042102	positive regulation of T cell proliferation	0.0137226	2	1
GO:0042490	mechanoreceptor differentiation	0.0137226	2	1
GO:0007031	peroxisome organization and biogenesis	0.0137226	2	1
GO:0042254	ribosome biogenesis and assembly	0.0137226	2	1
GO:0001573	ganglioside metabolic process	0.0137226	2	1
GO:0001810	regulation of type I hypersensitivity	0.0137226	2	1
GO:0006071	glycerol metabolic process	0.0137226	2	1
GO:0006405	RNA export from nucleus	0.0137226	2	1
GO:0007596	blood coagulation	0.0137226	2	1
GO:0017156	calcium ion-dependent exocytosis	0.0137226	2	1
GO:0030041	actin filament polymerization	0.0137226	2	1
GO:0030203	glycosaminoglycan metabolic process	0.0137226	2	1
GO:0030299	cholesterol absorption	0.0137226	2	1
GO:0042384	cilium biogenesis	0.0137226	2	1
GO:0045104	intermediate filament cytoskeleton organization and biogenesis	0.0137226	2	1
GO:0045655	regulation of monocyte differentiation	0.0137226	2	1
GO:0048706	embryonic skeletal development	0.0137226	2	1
GO:0050772	positive regulation of axonogenesis	0.0137226	2	1
GO:0050869	negative regulation of B cell activation	0.0137226	2	1
GO:0050879	multicellular organismal movement	0.0137226	2	1
GO:0006281	DNA repair	0.014421	9	3
GO:0044275	cellular carbohydrate catabolic process	0.014421	9	3
GO:0008104	protein localization	0.0150995	29	7
GO:0046903	secretion	0.0162473	35	8
GO:0031325	positive regulation of cellular metabolic process	0.0166503	24	6
GO:0006913	nucleocytoplasmic transport	0.0176839	19	5
GO:0006066	alcohol metabolic process	0.0185701	30	7
GO:0051252	regulation of RNA metabolic process	0.0218615	10	3
GO:0016052	carbohydrate catabolic process	0.0218615	10	3
GO:0006915	apoptosis	0.0225777	31	7
GO:0006812	cation transport	0.0237396	15	4
GO:0007178	transmembrane receptor protein serine/threonine kinase signaling pathway	0.0243553	6	2
GO:0009566	fertilization	0.0243553	6	2
GO:0006818	hydrogen transport	0.0243553	6	2
GO:0008064	regulation of actin polymerization and/or depolymerization	0.0243553	6	2
GO:0046519	sphingoid metabolic process	0.0243553	6	2
GO:0050770	regulation of axonogenesis	0.0243553	6	2
GO:0051049	regulation of transport	0.0258168	26	6
GO:0046907	intracellular transport	0.0270655	44	9
GO:0050670	regulation of lymphocyte proliferation	0.0312607	11	3
GO:0006974	response to DNA damage stimulus	0.0313215	16	4
GO:0043067	regulation of programmed cell death	0.0314903	27	6
GO:0009057	macromolecule catabolic process	0.0314903	27	6
GO:0009611	response to wounding	0.0360397	22	5
GO:0042981	regulation of apoptosis	0.0360397	22	5
GO:0045184	establishment of protein localization	0.0379452	28	6
GO:0001776	leukocyte homeostasis	0.0379741	3	1
GO:0006457	protein folding	0.0379741	3	1
GO:0008629	induction of apoptosis by intracellular signals	0.0379741	3	1
GO:0030509	BMP signaling pathway	0.0379741	3	1
GO:0006521	regulation of amino acid metabolic process	0.0379741	3	1
GO:0006694	steroid biosynthetic process	0.0379741	3	1
GO:0007265	Ras protein signal transduction	0.0379741	3	1
GO:0030224	monocyte differentiation	0.0379741	3	1
GO:0045168	cell-cell signaling during cell fate commitment	0.0379741	3	1
GO:0000041	transition metal ion transport	0.0379741	3	1
GO:0001894	tissue homeostasis	0.0379741	3	1
GO:0006007	glucose catabolic process	0.0379741	3	1
GO:0006195	purine nucleotide catabolic process	0.0379741	3	1
GO:0006486	protein amino acid glycosylation	0.0379741	3	1
GO:0006752	group transfer coenzyme metabolic process	0.0379741	3	1
GO:0006776	vitamin A metabolic process	0.0379741	3	1
GO:0007612	learning	0.0379741	3	1
GO:0009451	RNA modification	0.0379741	3	1
GO:0016068	type I hypersensitivity	0.0379741	3	1
GO:0030334	regulation of cell migration	0.0379741	3	1
GO:0030835	negative regulation of actin filament depolymerization	0.0379741	3	1
GO:0043280	positive regulation of caspase activity	0.0379741	3	1
GO:0044241	lipid digestion	0.0379741	3	1
GO:0045103	intermediate filament-based process	0.0379741	3	1
GO:0046463	acylglycerol biosynthetic process	0.0379741	3	1
GO:0048002	antigen processing and presentation of peptide antigen	0.0379741	3	1
GO:0050672	negative regulation of lymphocyte proliferation	0.0379741	3	1
GO:0050892	intestinal absorption	0.0379741	3	1
GO:0018108	peptidyl-tyrosine phosphorylation	0.0389858	7	2
GO:0048511	rhythmic process	0.0389858	7	2
GO:0006820	anion transport	0.0389858	7	2
GO:0015931	nucleobase, nucleoside, nucleotide and nucleic acid transport	0.0389858	7	2
GO:0018958	phenol metabolic process	0.0389858	7	2
GO:0044257	cellular protein catabolic process	0.0389858	7	2
GO:0018193	peptidyl-amino acid modification	0.0402626	17	4
GO:0042127	regulation of cell proliferation	0.0402626	17	4
GO:0006897	endocytosis	0.0426881	12	3
GO:0051170	nuclear import	0.0426881	12	3
GO:0015031	protein transport	0.0441496	23	5
GO:0007010	cytoskeleton organization and biogenesis	0.0496362	42	8
GO:0005996	monosaccharide metabolic process	0.0561593	13	3
GO:0042098	T cell proliferation	0.0570901	8	2
GO:0006664	glycolipid metabolic process	0.0570901	8	2
GO:0015672	monovalent inorganic cation transport	0.0570901	8	2
GO:0006886	intracellular protein transport	0.0623599	19	4
GO:0006469	negative regulation of protein kinase activity	0.0701161	4	1
GO:0009108	coenzyme biosynthetic process	0.0701161	4	1
GO:0045621	positive regulation of lymphocyte differentiation	0.0701161	4	1
GO:0050730	regulation of peptidyl-tyrosine phosphorylation	0.0701161	4	1
GO:0050671	positive regulation of lymphocyte proliferation	0.0701161	4	1
GO:0001794	type IIa hypersensitivity	0.0701161	4	1
GO:0006022	aminoglycan metabolic process	0.0701161	4	1
GO:0006461	protein complex assembly	0.0701161	4	1
GO:0006672	ceramide metabolic process	0.0701161	4	1
GO:0009101	glycoprotein biosynthetic process	0.0701161	4	1
GO:0019941	modification-dependent protein catabolic process	0.0701161	4	1
GO:0030834	regulation of actin filament depolymerization	0.0701161	4	1
GO:0045017	glycerolipid biosynthetic process	0.0701161	4	1
GO:0046460	neutral lipid biosynthetic process	0.0701161	4	1
GO:0046504	glycerol ether biosynthetic process	0.0701161	4	1
GO:0046661	male sex differentiation	0.0701161	4	1
GO:0050658	RNA transport	0.0701161	4	1
GO:0050729	positive regulation of inflammatory response	0.0701161	4	1
GO:0051168	nuclear export	0.0701161	4	1
GO:0007169	transmembrane receptor protein tyrosine kinase signaling pathway	0.0784247	9	2
GO:0050727	regulation of inflammatory response	0.0784247	9	2
GO:0051129	negative regulation of cellular component organization and biogenesis	0.0784247	9	2
GO:0051261	protein depolymerization	0.0784247	9	2
GO:0030163	protein catabolic process	0.0784247	9	2
GO:0050767	regulation of neurogenesis	0.0890604	15	3
GO:0016071	mRNA metabolic process	0.102666	10	2
GO:0019318	hexose metabolic process	0.102666	10	2
GO:0040011	locomotion	0.102666	10	2
GO:0007338	single fertilization	0.107979	5	1
GO:0008284	positive regulation of cell proliferation	0.107979	5	1
GO:0015698	inorganic anion transport	0.107979	5	1
GO:0030031	cell projection biogenesis	0.107979	5	1
GO:0031279	regulation of cyclase activity	0.107979	5	1
GO:0042129	regulation of T cell proliferation	0.107979	5	1
GO:0051339	regulation of lyase activity	0.107979	5	1
GO:0006006	glucose metabolic process	0.107979	5	1
GO:0006687	glycosphingolipid metabolic process	0.107979	5	1
GO:0007611	learning and/or memory	0.107979	5	1
GO:0008285	negative regulation of cell proliferation	0.107979	5	1
GO:0015992	proton transport	0.107979	5	1
GO:0050769	positive regulation of neurogenesis	0.107979	5	1
GO:0051130	positive regulation of cellular component organization and biogenesis	0.107979	5	1
GO:0051236	establishment of RNA localization	0.107979	5	1
GO:0006954	inflammatory response	0.108307	16	3
GO:0042113	B cell activation	0.129243	17	3
GO:0001505	regulation of neurotransmitter levels	0.129443	11	2
GO:0043065	positive regulation of apoptosis	0.129443	11	2
GO:0006606	protein import into nucleus	0.129443	11	2
GO:0006397	mRNA processing	0.149791	6	1
GO:0007188	G-protein signaling, coupled to cAMP nucleotide second messenger	0.149791	6	1
GO:0007264	small GTPase mediated signal transduction	0.149791	6	1
GO:0006403	RNA localization	0.149791	6	1
GO:0006584	catecholamine metabolic process	0.149791	6	1
GO:0006639	acylglycerol metabolic process	0.149791	6	1
GO:0017157	regulation of exocytosis	0.149791	6	1
GO:0051270	regulation of cell motility	0.149791	6	1
GO:0051603	proteolysis involved in cellular protein catabolic process	0.149791	6	1
GO:0006605	protein targeting	0.151712	18	3
GO:0006665	sphingolipid metabolic process	0.158361	12	2
GO:0050864	regulation of B cell activation	0.158361	12	2
GO:0007409	axonogenesis	0.158361	12	2
GO:0017038	protein import	0.158361	12	2
GO:0006790	sulfur metabolic process	0.189022	13	2
GO:0043068	positive regulation of programmed cell death	0.189022	13	2
GO:0048812	neurite morphogenesis	0.189022	13	2
GO:0045055	regulated secretory pathway	0.194113	7	1
GO:0050851	antigen receptor-mediated signaling pathway	0.194113	7	1
GO:0001932	regulation of protein amino acid phosphorylation	0.194113	7	1
GO:0019933	cAMP-mediated signaling	0.194113	7	1
GO:0045165	cell fate commitment	0.194113	7	1
GO:0050870	positive regulation of T cell activation	0.194113	7	1
GO:0051188	cofactor biosynthetic process	0.194113	7	1
GO:0030001	metal ion transport	0.194113	7	1
GO:0051250	negative regulation of lymphocyte activation	0.194113	7	1
GO:0016044	membrane organization and biogenesis	0.200542	20	3
GO:0050793	regulation of developmental process	0.200553	86	12
GO:0048667	neuron morphogenesis during differentiation	0.221035	14	2
GO:0006732	coenzyme metabolic process	0.226533	21	3
GO:0007259	JAK-STAT cascade	0.239788	8	1
GO:0008632	apoptotic program	0.239788	8	1
GO:0007187	G-protein signaling, coupled to cyclic nucleotide second messenger	0.239788	8	1
GO:0051248	negative regulation of protein metabolic process	0.239788	8	1
GO:0006638	neutral lipid metabolic process	0.239788	8	1
GO:0006662	glycerol ether metabolic process	0.239788	8	1
GO:0009100	glycoprotein metabolic process	0.239788	8	1
GO:0046486	glycerolipid metabolic process	0.239788	8	1
GO:0050866	negative regulation of cell activation	0.239788	8	1
GO:0030030	cell projection organization and biogenesis	0.253323	22	3
GO:0031175	neurite development	0.254029	15	2
GO:0051094	positive regulation of developmental process	0.271564	30	4
GO:0000075	cell cycle checkpoint	0.285892	9	1
GO:0051050	positive regulation of transport	0.285892	9	1
GO:0008202	steroid metabolic process	0.285892	9	1
GO:0045597	positive regulation of cell differentiation	0.285892	9	1
GO:0045619	regulation of lymphocyte differentiation	0.285892	9	1
GO:0045637	regulation of myeloid cell differentiation	0.285892	9	1
GO:0040012	regulation of locomotion	0.285892	9	1
GO:0046942	carboxylic acid transport	0.285892	9	1
GO:0006766	vitamin metabolic process	0.287657	16	2
GO:0051251	positive regulation of lymphocyte activation	0.287657	16	2
GO:0006952	defense response	0.308567	24	3
GO:0006396	RNA processing	0.321603	17	2
GO:0006468	protein amino acid phosphorylation	0.321603	17	2
GO:0006917	induction of apoptosis	0.331698	10	1
GO:0042325	regulation of phosphorylation	0.331698	10	1
GO:0009166	nucleotide catabolic process	0.331698	10	1
GO:0015849	organic acid transport	0.331698	10	1
GO:0051674	localization of cell	0.336671	25	3
GO:0006259	DNA metabolic process	0.344286	33	4
GO:0048468	cell development	0.345666	105	13
GO:0009605	response to external stimulus	0.348327	41	5
GO:0051726	regulation of cell cycle	0.355581	18	2
GO:0016064	immunoglobulin mediated immune response	0.355581	18	2
GO:0048598	embryonic morphogenesis	0.355581	18	2
GO:0050867	positive regulation of cell activation	0.355581	18	2
GO:0043285	biopolymer catabolic process	0.355581	18	2
GO:0048666	neuron development	0.355581	18	2
GO:0012502	induction of programmed cell death	0.376644	11	1
GO:0019935	cyclic-nucleotide-mediated signaling	0.376644	11	1
GO:0040029	regulation of gene expression, epigenetic	0.376644	11	1
GO:0019724	B cell mediated immunity	0.389338	19	2
GO:0031324	negative regulation of cellular metabolic process	0.389338	19	2
GO:0043085	positive regulation of catalytic activity	0.389338	19	2
GO:0000904	cellular morphogenesis during differentiation	0.389338	19	2
GO:0044262	cellular carbohydrate metabolic process	0.418163	36	4
GO:0006508	proteolysis	0.4203	12	1
GO:0051186	cofactor metabolic process	0.421016	28	3
GO:0050776	regulation of immune response	0.422655	20	2
GO:0051249	regulation of lymphocyte activation	0.442588	37	4
GO:0044248	cellular catabolic process	0.445736	62	7
GO:0006643	membrane lipid metabolic process	0.448686	29	3
GO:0007268	synaptic transmission	0.455343	21	2
GO:0019953	sexual reproduction	0.455343	21	2
GO:0019220	regulation of phosphate metabolic process	0.46235	13	1
GO:0050778	positive regulation of immune response	0.46235	13	1
GO:0043009	chordate embryonic development	0.46235	13	1
GO:0009892	negative regulation of metabolic process	0.48724	22	2
GO:0030182	neuron differentiation	0.48724	22	2
GO:0007155	cell adhesion	0.50257	14	1
GO:0051174	regulation of phosphorus metabolic process	0.50257	14	1
GO:0006576	biogenic amine metabolic process	0.50257	14	1
GO:0009792	embryonic development ending in birth or egg hatching	0.50257	14	1
GO:0046649	lymphocyte activation	0.511793	57	6
GO:0007243	protein kinase cascade	0.518217	23	2
GO:0051338	regulation of transferase activity	0.518217	23	2
GO:0007548	sex differentiation	0.540807	15	1
GO:0050863	regulation of T cell activation	0.540807	15	1
GO:0051241	negative regulation of multicellular organismal process	0.540807	15	1
GO:0008610	lipid biosynthetic process	0.548167	24	2
GO:0006928	cell motility	0.548167	24	2
GO:0050865	regulation of cell activation	0.55965	42	4
GO:0030099	myeloid cell differentiation	0.576971	16	1
GO:0045859	regulation of protein kinase activity	0.576971	16	1
GO:0001501	skeletal development	0.576971	16	1
GO:0006725	aromatic compound metabolic process	0.577008	25	2
GO:0048699	generation of neurons	0.578953	34	3
GO:0009056	catabolic process	0.590834	70	7
GO:0000902	cell morphogenesis	0.602872	35	3
GO:0016310	phosphorylation	0.604677	26	2
GO:0042110	T cell activation	0.604677	26	2
GO:0005975	carbohydrate metabolic process	0.623753	45	4
GO:0019226	transmission of nerve impulse	0.631132	27	2
GO:0045321	leukocyte activation	0.640624	64	6
GO:0019932	second-messenger-mediated signaling	0.64295	18	1
GO:0030098	lymphocyte differentiation	0.64295	18	1
GO:0016477	cell migration	0.64295	18	1
GO:0007267	cell-cell signaling	0.648188	37	3
GO:0048534	hemopoietic or lymphoid organ development	0.648188	37	3
GO:0051240	positive regulation of multicellular organismal process	0.648188	37	3
GO:0043549	regulation of kinase activity	0.700579	20	1
GO:0001775	cell activation	0.719601	69	6
GO:0006575	amino acid derivative metabolic process	0.726393	21	1
GO:0006796	phosphate metabolic process	0.744724	32	2
GO:0007049	cell cycle	0.749849	52	4
GO:0009790	embryonic development	0.762741	43	3
GO:0051246	regulation of protein metabolic process	0.778715	44	3
GO:0006793	phosphorus metabolic process	0.781657	34	2
GO:0045595	regulation of cell differentiation	0.781657	34	2
GO:0030097	hemopoiesis	0.798418	35	2
GO:0000003	reproduction	0.82159	47	3
GO:0042592	homeostatic process	0.828735	37	2
GO:0051239	regulation of multicellular organismal process	0.83191	88	7
GO:0006955	immune response	0.867924	51	3
GO:0044255	cellular lipid metabolic process	0.86851	72	5
GO:0009308	amine metabolic process	0.877763	52	3
GO:0006520	amino acid metabolic process	0.884439	30	1
GO:0007610	behavior	0.90552	32	1
GO:0006629	lipid metabolic process	0.906494	77	5
GO:0006807	nitrogen compound metabolic process	0.918015	57	3
GO:0006519	amino acid and derivative metabolic process	0.950455	51	2
GO:0019752	carboxylic acid metabolic process	0.988904	52	1
GO:0006082	organic acid metabolic process	0.991129	54	1

## Sheet: Interpro
GO	Term	P_value	num of all offsprings in a GO term	num of offsprings predicted well with a given data source
GO:0000059	protein import into nucleus, docking	0	1	1
GO:0000160	two-component signal transduction system (phosphorelay)	0	1	1
GO:0000910	cytokinesis	0	1	1
GO:0001580	detection of chemical stimulus involved in sensory perception of bitter taste	0	1	1
GO:0001788	antibody-dependent cellular cytotoxicity	0	1	1
GO:0001812	positive regulation of type I hypersensitivity	0	1	1
GO:0001993	regulation of systemic arterial blood pressure by norepinephrine-epinephrine	0	1	1
GO:0006171	cAMP biosynthetic process	0	1	1
GO:0006306	DNA methylation	0	1	1
GO:0006446	regulation of translational initiation	0	1	1
GO:0006470	protein amino acid dephosphorylation	0	1	1
GO:0006749	glutathione metabolic process	0	1	1
GO:0006813	potassium ion transport	0	1	1
GO:0006814	sodium ion transport	0	1	1
GO:0006816	calcium ion transport	0	1	1
GO:0006821	chloride transport	0	1	1
GO:0006885	regulation of pH	0	1	1
GO:0007156	homophilic cell adhesion	0	1	1
GO:0007190	activation of adenylate cyclase activity	0	1	1
GO:0007193	G-protein signaling, adenylate cyclase inhibiting pathway	0	1	1
GO:0007214	gamma-aminobutyric acid signaling pathway	0	1	1
GO:0007218	neuropeptide signaling pathway	0	1	1
GO:0009401	phosphoenolpyruvate-dependent sugar phosphotransferase system	0	1	1
GO:0015807	L-amino acid transport	0	1	1
GO:0016339	calcium-dependent cell-cell adhesion	0	1	1
GO:0018346	protein amino acid prenylation	0	1	1
GO:0042573	retinoic acid metabolic process	0	1	1
GO:0045944	positive regulation of transcription from RNA polymerase II promoter	0	1	1
GO:0046777	protein amino acid autophosphorylation	0	1	1
GO:0000082	G1/S transition of mitotic cell cycle	0	1	1
GO:0001978	regulation of systemic arterial blood pressure by carotid sinus baroreceptor feedback	0	1	1
GO:0006020	inositol metabolic process	0	1	1
GO:0006342	chromatin silencing	0	1	1
GO:0006364	rRNA processing	0	1	1
GO:0006610	ribosomal protein import into nucleus	0	1	1
GO:0007050	cell cycle arrest	0	1	1
GO:0007405	neuroblast proliferation	0	1	1
GO:0007416	synaptogenesis	0	1	1
GO:0007613	memory	0	1	1
GO:0007628	adult walking behavior	0	1	1
GO:0008272	sulfate transport	0	1	1
GO:0015816	glycine transport	0	1	1
GO:0019886	antigen processing and presentation of exogenous peptide antigen via MHC class II	0	1	1
GO:0030300	regulation of cholesterol absorption	0	1	1
GO:0030889	negative regulation of B cell proliferation	0	1	1
GO:0030902	hindbrain development	0	1	1
GO:0042088	T-helper 1 type immune response	0	1	1
GO:0045764	positive regulation of amino acid metabolic process	0	1	1
GO:0045953	negative regulation of natural killer cell mediated cytotoxicity	0	1	1
GO:0046916	cellular transition metal ion homeostasis	0	1	1
GO:0048048	embryonic eye morphogenesis	0	1	1
GO:0048704	embryonic skeletal morphogenesis	0	1	1
GO:0006305	DNA alkylation	0	2	2
GO:0006413	translational initiation	0	2	2
GO:0007189	G-protein signaling, adenylate cyclase activating pathway	0	2	2
GO:0016072	rRNA metabolic process	0	2	2
GO:0016311	dephosphorylation	0	2	2
GO:0016540	protein autoprocessing	0	2	2
GO:0018342	protein prenylation	0	2	2
GO:0031507	heterochromatin formation	0	2	2
GO:0045762	positive regulation of adenylate cyclase activity	0	2	2
GO:0045893	positive regulation of transcription, DNA-dependent	0	2	2
GO:0050777	negative regulation of immune response	0	2	2
GO:0050912	detection of chemical stimulus involved in sensory perception of taste	0	2	2
GO:0050913	sensory perception of bitter taste	0	2	2
GO:0051301	cell division	0	2	2
GO:0042269	regulation of natural killer cell mediated cytotoxicity	0	2	2
GO:0045814	negative regulation of gene expression, epigenetic	0	2	2
GO:0048706	embryonic skeletal development	0	2	2
GO:0006304	DNA modification	0	3	3
GO:0006338	chromatin remodeling	0	3	3
GO:0031281	positive regulation of cyclase activity	0	3	3
GO:0045941	positive regulation of transcription	0	3	3
GO:0051349	positive regulation of lyase activity	0	3	3
GO:0009141	nucleoside triphosphate metabolic process	1.83846e-05	16	11
GO:0019933	cAMP-mediated signaling	3.91466e-05	7	6
GO:0019935	cyclic-nucleotide-mediated signaling	7.29718e-05	11	8
GO:0006811	ion transport	0.000130838	23	13
GO:0006163	purine nucleotide metabolic process	0.00015168	16	10
GO:0006164	purine nucleotide biosynthetic process	0.000167814	6	5
GO:0007188	G-protein signaling, coupled to cAMP nucleotide second messenger	0.000167814	6	5
GO:0009142	nucleoside triphosphate biosynthetic process	0.000167814	6	5
GO:0007187	G-protein signaling, coupled to cyclic nucleotide second messenger	0.000249374	8	6
GO:0009144	purine nucleoside triphosphate metabolic process	0.000249374	8	6
GO:0009199	ribonucleoside triphosphate metabolic process	0.000249374	8	6
GO:0006333	chromatin assembly or disassembly	0.000717989	5	4
GO:0009205	purine ribonucleoside triphosphate metabolic process	0.000717989	5	4
GO:0031279	regulation of cyclase activity	0.000717989	5	4
GO:0009150	purine ribonucleotide metabolic process	0.000894388	9	6
GO:0042157	lipoprotein metabolic process	0.000939818	7	5
GO:0016070	RNA metabolic process	0.00102851	44	19
GO:0006753	nucleoside phosphate metabolic process	0.00120805	60	24
GO:0009057	macromolecule catabolic process	0.00123619	27	13
GO:0009117	nucleotide metabolic process	0.00224562	59	23
GO:0009165	nucleotide biosynthetic process	0.00227628	20	10
GO:0044265	cellular macromolecule catabolic process	0.00227628	20	10
GO:0006812	cation transport	0.00262547	15	8
GO:0008643	carbohydrate transport	0.00301115	8	5
GO:0009260	ribonucleotide biosynthetic process	0.00301115	8	5
GO:0016485	protein processing	0.00306596	4	3
GO:0031497	chromatin assembly	0.00306596	4	3
GO:0043038	amino acid activation	0.00306596	4	3
GO:0009145	purine nucleoside triphosphate biosynthetic process	0.00306596	4	3
GO:0009152	purine ribonucleotide biosynthetic process	0.00306596	4	3
GO:0009201	ribonucleoside triphosphate biosynthetic process	0.00306596	4	3
GO:0050909	sensory perception of taste	0.00306596	4	3
GO:0019932	second-messenger-mediated signaling	0.00329251	18	9
GO:0042158	lipoprotein biosynthetic process	0.00346886	6	4
GO:0045935	positive regulation of nucleobase, nucleoside, nucleotide and nucleic acid metabolic process	0.00346886	6	4
GO:0046164	alcohol catabolic process	0.00346886	6	4
GO:0043068	positive regulation of programmed cell death	0.00371665	13	7
GO:0009259	ribonucleotide metabolic process	0.00378304	21	10
GO:0006325	establishment and/or maintenance of chromatin architecture	0.00522306	11	6
GO:0008217	regulation of blood pressure	0.00724467	9	5
GO:0030163	protein catabolic process	0.00724467	9	5
GO:0006323	DNA packaging	0.00979148	7	4
GO:0006820	anion transport	0.00979148	7	4
GO:0030001	metal ion transport	0.00979148	7	4
GO:0044257	cellular protein catabolic process	0.00979148	7	4
GO:0000375	RNA splicing, via transesterification reactions	0.0124578	5	3
GO:0001910	regulation of leukocyte mediated cytotoxicity	0.0124578	5	3
GO:0006366	transcription from RNA polymerase II promoter	0.0124578	5	3
GO:0006497	protein amino acid lipidation	0.0124578	5	3
GO:0007586	digestion	0.0124578	5	3
GO:0015698	inorganic anion transport	0.0124578	5	3
GO:0019882	antigen processing and presentation	0.0124578	5	3
GO:0043414	biopolymer methylation	0.0124578	5	3
GO:0043632	modification-dependent macromolecule catabolic process	0.0124578	5	3
GO:0046365	monosaccharide catabolic process	0.0124578	5	3
GO:0051339	regulation of lyase activity	0.0124578	5	3
GO:0001976	regulation of systemic arterial blood pressure by neurological process	0.013067	3	2
GO:0006357	regulation of transcription from RNA polymerase II promoter	0.013067	3	2
GO:0015674	di-, tri-valent inorganic cation transport	0.013067	3	2
GO:0016049	cell growth	0.013067	3	2
GO:0016068	type I hypersensitivity	0.013067	3	2
GO:0019884	antigen processing and presentation of exogenous antigen	0.013067	3	2
GO:0043039	tRNA aminoacylation	0.013067	3	2
GO:0046034	ATP metabolic process	0.013067	3	2
GO:0009206	purine ribonucleoside triphosphate biosynthetic process	0.013067	3	2
GO:0042267	natural killer cell mediated cytotoxicity	0.013067	3	2
GO:0045761	regulation of adenylate cyclase activity	0.013067	3	2
GO:0050907	detection of chemical stimulus involved in sensory perception	0.013067	3	2
GO:0050892	intestinal absorption	0.013067	3	2
GO:0016052	carbohydrate catabolic process	0.0145441	10	5
GO:0015672	monovalent inorganic cation transport	0.021092	8	4
GO:0001909	leukocyte mediated cytotoxicity	0.021092	8	4
GO:0012502	induction of programmed cell death	0.0257293	11	5
GO:0043065	positive regulation of apoptosis	0.0257293	11	5
GO:0008015	blood circulation	0.0278434	14	6
GO:0051169	nuclear transport	0.0280819	20	8
GO:0006399	tRNA metabolic process	0.0304358	6	3
GO:0007178	transmembrane receptor protein serine/threonine kinase signaling pathway	0.0304358	6	3
GO:0051603	proteolysis involved in cellular protein catabolic process	0.0304358	6	3
GO:0006730	one-carbon compound metabolic process	0.0304358	6	3
GO:0008380	RNA splicing	0.0304358	6	3
GO:0015749	monosaccharide transport	0.0304358	6	3
GO:0043067	regulation of programmed cell death	0.0347944	27	10
GO:0044275	cellular carbohydrate catabolic process	0.0384012	9	4
GO:0016265	death	0.0406608	41	14
GO:0051276	chromosome organization and biogenesis	0.0409176	18	7
GO:0001906	cell killing	0.0414378	12	5
GO:0000377	RNA splicing, via transesterification reactions with bulged adenosine as nucleophile	0.0430701	4	2
GO:0007249	I-kappaB kinase/NF-kappaB cascade	0.0430701	4	2
GO:0008213	protein amino acid alkylation	0.0430701	4	2
GO:0009101	glycoprotein biosynthetic process	0.0430701	4	2
GO:0019320	hexose catabolic process	0.0430701	4	2
GO:0019941	modification-dependent protein catabolic process	0.0430701	4	2
GO:0043413	biopolymer glycosylation	0.0430701	4	2
GO:0051168	nuclear export	0.0430701	4	2
GO:0001794	type IIa hypersensitivity	0.0430701	4	2
GO:0006461	protein complex assembly	0.0430701	4	2
GO:0009593	detection of chemical stimulus	0.0430701	4	2
GO:0045058	T cell selection	0.0430701	4	2
GO:0001558	regulation of cell growth	0.055584	2	1
GO:0006352	transcription initiation	0.055584	2	1
GO:0006418	tRNA aminoacylation for protein translation	0.055584	2	1
GO:0006754	ATP biosynthetic process	0.055584	2	1
GO:0007179	transforming growth factor beta receptor signaling pathway	0.055584	2	1
GO:0045104	intermediate filament cytoskeleton organization and biogenesis	0.055584	2	1
GO:0051259	protein oligomerization	0.055584	2	1
GO:0051693	actin filament capping	0.055584	2	1
GO:0001810	regulation of type I hypersensitivity	0.055584	2	1
GO:0015804	neutral amino acid transport	0.055584	2	1
GO:0030203	glycosaminoglycan metabolic process	0.055584	2	1
GO:0046058	cAMP metabolic process	0.055584	2	1
GO:0048145	regulation of fibroblast proliferation	0.055584	2	1
GO:0001911	negative regulation of leukocyte mediated cytotoxicity	0.055584	2	1
GO:0006405	RNA export from nucleus	0.055584	2	1
GO:0006937	regulation of muscle contraction	0.055584	2	1
GO:0006979	response to oxidative stress	0.055584	2	1
GO:0008344	adult locomotory behavior	0.055584	2	1
GO:0030299	cholesterol absorption	0.055584	2	1
GO:0042254	ribosome biogenesis and assembly	0.055584	2	1
GO:0042384	cilium biogenesis	0.055584	2	1
GO:0043122	regulation of I-kappaB kinase/NF-kappaB cascade	0.055584	2	1
GO:0045655	regulation of monocyte differentiation	0.055584	2	1
GO:0045786	negative regulation of cell cycle	0.055584	2	1
GO:0048705	skeletal morphogenesis	0.055584	2	1
GO:0050869	negative regulation of B cell activation	0.055584	2	1
GO:0006913	nucleocytoplasmic transport	0.0565802	19	7
GO:0015931	nucleobase, nucleoside, nucleotide and nucleic acid transport	0.0579615	7	3
GO:0016337	cell-cell adhesion	0.0579615	7	3
GO:0030832	regulation of actin filament length	0.0579615	7	3
GO:0016568	chromatin modification	0.0579615	7	3
GO:0051606	detection of stimulus	0.0620625	13	5
GO:0015849	organic acid transport	0.0622583	10	4
GO:0051321	meiotic cell cycle	0.0622583	10	4
GO:0006917	induction of apoptosis	0.0622583	10	4
GO:0051252	regulation of RNA metabolic process	0.0622583	10	4
GO:0008219	cell death	0.0671532	40	13
GO:0050776	regulation of immune response	0.0755791	20	7
GO:0006396	RNA processing	0.0817613	17	6
GO:0007155	cell adhesion	0.0877268	14	5
GO:0030031	cell projection biogenesis	0.0889886	5	2
GO:0050657	nucleic acid transport	0.0889886	5	2
GO:0050886	endocrine process	0.0889886	5	2
GO:0008361	regulation of cell size	0.0889886	5	2
GO:0006936	muscle contraction	0.0889886	5	2
GO:0007611	learning and/or memory	0.0889886	5	2
GO:0008645	hexose transport	0.0889886	5	2
GO:0006952	defense response	0.0889998	24	8
GO:0012501	programmed cell death	0.0895577	38	12
GO:0040029	regulation of gene expression, epigenetic	0.0926992	11	4
GO:0009100	glycoprotein metabolic process	0.0948309	8	3
GO:0015837	amine transport	0.0948309	8	3
GO:0018212	peptidyl-tyrosine modification	0.0948309	8	3
GO:0044264	cellular polysaccharide metabolic process	0.0948309	8	3
GO:0050866	negative regulation of cell activation	0.0948309	8	3
GO:0031341	regulation of cell killing	0.0948309	8	3
GO:0043285	biopolymer catabolic process	0.107753	18	6
GO:0042981	regulation of apoptosis	0.123686	22	7
GO:0006955	immune response	0.124444	51	15
GO:0009056	catabolic process	0.127366	70	20
GO:0006508	proteolysis	0.129314	12	4
GO:0017038	protein import	0.129314	12	4
GO:0051170	nuclear import	0.129314	12	4
GO:0046942	carboxylic acid transport	0.139975	9	3
GO:0051327	M phase of meiotic cell cycle	0.139975	9	3
GO:0008202	steroid metabolic process	0.139975	9	3
GO:0000398	nuclear mRNA splicing, via spliceosome	0.140618	3	1
GO:0005977	glycogen metabolic process	0.140618	3	1
GO:0006457	protein folding	0.140618	3	1
GO:0006479	protein amino acid methylation	0.140618	3	1
GO:0006486	protein amino acid glycosylation	0.140618	3	1
GO:0006511	ubiquitin-dependent protein catabolic process	0.140618	3	1
GO:0006694	steroid biosynthetic process	0.140618	3	1
GO:0006752	group transfer coenzyme metabolic process	0.140618	3	1
GO:0050798	activated T cell proliferation	0.140618	3	1
GO:0050880	regulation of blood vessel size	0.140618	3	1
GO:0006776	vitamin A metabolic process	0.140618	3	1
GO:0007601	visual perception	0.140618	3	1
GO:0009116	nucleoside metabolic process	0.140618	3	1
GO:0009190	cyclic nucleotide biosynthetic process	0.140618	3	1
GO:0030835	negative regulation of actin filament depolymerization	0.140618	3	1
GO:0045103	intermediate filament-based process	0.140618	3	1
GO:0048002	antigen processing and presentation of peptide antigen	0.140618	3	1
GO:0048144	fibroblast proliferation	0.140618	3	1
GO:0050672	negative regulation of lymphocyte proliferation	0.140618	3	1
GO:0006007	glucose catabolic process	0.140618	3	1
GO:0006521	regulation of amino acid metabolic process	0.140618	3	1
GO:0007269	neurotransmitter secretion	0.140618	3	1
GO:0007599	hemostasis	0.140618	3	1
GO:0007631	feeding behavior	0.140618	3	1
GO:0009143	nucleoside triphosphate catabolic process	0.140618	3	1
GO:0009266	response to temperature stimulus	0.140618	3	1
GO:0009451	RNA modification	0.140618	3	1
GO:0030218	erythrocyte differentiation	0.140618	3	1
GO:0030224	monocyte differentiation	0.140618	3	1
GO:0030316	osteoclast differentiation	0.140618	3	1
GO:0030334	regulation of cell migration	0.140618	3	1
GO:0030509	BMP signaling pathway	0.140618	3	1
GO:0030534	adult behavior	0.140618	3	1
GO:0030888	regulation of B cell proliferation	0.140618	3	1
GO:0031342	negative regulation of cell killing	0.140618	3	1
GO:0031589	cell-substrate adhesion	0.140618	3	1
GO:0040014	regulation of multicellular organism growth	0.140618	3	1
GO:0044241	lipid digestion	0.140618	3	1
GO:0045061	thymic T cell selection	0.140618	3	1
GO:0045892	negative regulation of transcription, DNA-dependent	0.140618	3	1
GO:0048562	embryonic organ morphogenesis	0.140618	3	1
GO:0006073	glucan metabolic process	0.147541	6	2
GO:0006397	mRNA processing	0.147541	6	2
GO:0006403	RNA localization	0.147541	6	2
GO:0006818	hydrogen transport	0.147541	6	2
GO:0008064	regulation of actin polymerization and/or depolymerization	0.147541	6	2
GO:0009187	cyclic nucleotide metabolic process	0.147541	6	2
GO:0051329	interphase of mitotic cell cycle	0.147541	6	2
GO:0006865	amino acid transport	0.147541	6	2
GO:0043086	negative regulation of catalytic activity	0.147541	6	2
GO:0050906	detection of stimulus involved in sensory perception	0.147541	6	2
GO:0007167	enzyme linked receptor protein signaling pathway	0.153387	16	5
GO:0006954	inflammatory response	0.153387	16	5
GO:0030099	myeloid cell differentiation	0.153387	16	5
GO:0005996	monosaccharide metabolic process	0.171347	13	4
GO:0016071	mRNA metabolic process	0.191786	10	3
GO:0005976	polysaccharide metabolic process	0.191786	10	3
GO:0019318	hexose metabolic process	0.191786	10	3
GO:0018108	peptidyl-tyrosine phosphorylation	0.214726	7	2
GO:0018958	phenol metabolic process	0.214726	7	2
GO:0051188	cofactor biosynthetic process	0.214726	7	2
GO:0051250	negative regulation of lymphocyte activation	0.214726	7	2
GO:0045934	negative regulation of nucleobase, nucleoside, nucleotide and nucleic acid metabolic process	0.214726	7	2
GO:0051336	regulation of hydrolase activity	0.214726	7	2
GO:0046907	intracellular transport	0.219467	44	12
GO:0008104	protein localization	0.227232	29	8
GO:0016064	immunoglobulin mediated immune response	0.234807	18	5
GO:0048666	neuron development	0.234807	18	5
GO:0001990	regulation of systemic arterial blood pressure by hormone	0.238166	4	1
GO:0006118	electron transport	0.238166	4	1
GO:0006469	negative regulation of protein kinase activity	0.238166	4	1
GO:0006512	ubiquitin cycle	0.238166	4	1
GO:0006836	neurotransmitter transport	0.238166	4	1
GO:0007018	microtubule-based movement	0.238166	4	1
GO:0009108	coenzyme biosynthetic process	0.238166	4	1
GO:0016125	sterol metabolic process	0.238166	4	1
GO:0006022	aminoglycan metabolic process	0.238166	4	1
GO:0006112	energy reserve metabolic process	0.238166	4	1
GO:0006775	fat-soluble vitamin metabolic process	0.238166	4	1
GO:0030834	regulation of actin filament depolymerization	0.238166	4	1
GO:0050658	RNA transport	0.238166	4	1
GO:0050729	positive regulation of inflammatory response	0.238166	4	1
GO:0050808	synapse organization and biogenesis	0.238166	4	1
GO:0050953	sensory perception of light stimulus	0.238166	4	1
GO:0007127	meiosis I	0.238166	4	1
GO:0007420	brain development	0.238166	4	1
GO:0015758	glucose transport	0.238166	4	1
GO:0016481	negative regulation of transcription	0.238166	4	1
GO:0035264	multicellular organism growth	0.238166	4	1
GO:0042100	B cell proliferation	0.238166	4	1
GO:0043281	regulation of caspase activity	0.238166	4	1
GO:0048568	embryonic organ development	0.238166	4	1
GO:0050730	regulation of peptidyl-tyrosine phosphorylation	0.238166	4	1
GO:0050878	regulation of body fluid levels	0.238166	4	1
GO:0009611	response to wounding	0.246639	22	6
GO:0030182	neuron differentiation	0.246639	22	6
GO:0006606	protein import into nucleus	0.248406	11	3
GO:0001505	regulation of neurotransmitter levels	0.248406	11	3
GO:0006066	alcohol metabolic process	0.261566	30	8
GO:0006793	phosphorus metabolic process	0.266367	34	9
GO:0051241	negative regulation of multicellular organismal process	0.267558	15	4
GO:0044248	cellular catabolic process	0.278978	62	16
GO:0019724	B cell mediated immunity	0.279671	19	5
GO:0006638	neutral lipid metabolic process	0.286664	8	2
GO:0006662	glycerol ether metabolic process	0.286664	8	2
GO:0007126	meiosis	0.286664	8	2
GO:0040008	regulation of growth	0.286664	8	2
GO:0046486	glycerolipid metabolic process	0.286664	8	2
GO:0015031	protein transport	0.287795	23	6
GO:0006915	apoptosis	0.297391	31	8
GO:0051641	cellular localization	0.303211	71	18
GO:0051649	establishment of cellular localization	0.303843	67	17
GO:0001501	skeletal development	0.319454	16	4
GO:0031325	positive regulation of cellular metabolic process	0.330388	24	6
GO:0009893	positive regulation of metabolic process	0.332899	28	7
GO:0045184	establishment of protein localization	0.332899	28	7
GO:0006796	phosphate metabolic process	0.33433	32	8
GO:0044262	cellular carbohydrate metabolic process	0.335015	36	9
GO:0050790	regulation of catalytic activity	0.335165	40	10
GO:0006260	DNA replication	0.337617	5	1
GO:0006959	humoral immune response	0.337617	5	1
GO:0007059	chromosome segregation	0.337617	5	1
GO:0009581	detection of external stimulus	0.337617	5	1
GO:0015992	proton transport	0.337617	5	1
GO:0030384	phosphoinositide metabolic process	0.337617	5	1
GO:0048193	Golgi vesicle transport	0.337617	5	1
GO:0008285	negative regulation of cell proliferation	0.337617	5	1
GO:0009582	detection of abiotic stimulus	0.337617	5	1
GO:0030042	actin filament depolymerization	0.337617	5	1
GO:0051236	establishment of RNA localization	0.337617	5	1
GO:0051348	negative regulation of transferase activity	0.337617	5	1
GO:0006006	glucose metabolic process	0.337617	5	1
GO:0007417	central nervous system development	0.337617	5	1
GO:0035113	embryonic appendage morphogenesis	0.337617	5	1
GO:0050727	regulation of inflammatory response	0.360008	9	2
GO:0051261	protein depolymerization	0.360008	9	2
GO:0008154	actin polymerization and/or depolymerization	0.360008	9	2
GO:0051325	interphase	0.360008	9	2
GO:0045637	regulation of myeloid cell differentiation	0.360008	9	2
GO:0005975	carbohydrate metabolic process	0.367035	45	11
GO:0050778	positive regulation of immune response	0.368666	13	3
GO:0006468	protein amino acid phosphorylation	0.372369	17	4
GO:0018193	peptidyl-amino acid modification	0.372369	17	4
GO:0048699	generation of neurons	0.410032	34	8
GO:0051094	positive regulation of developmental process	0.41373	30	7
GO:0030030	cell projection organization and biogenesis	0.421394	22	5
GO:0048598	embryonic morphogenesis	0.425278	18	4
GO:0048667	neuron morphogenesis during differentiation	0.429011	14	3
GO:0009166	nucleotide catabolic process	0.432103	10	2
GO:0030217	T cell differentiation	0.432103	10	2
GO:0040011	locomotion	0.432103	10	2
GO:0001944	vasculature development	0.432103	10	2
GO:0045137	development of primary sexual characteristics	0.432103	10	2
GO:0006584	catecholamine metabolic process	0.432655	6	1
GO:0007264	small GTPase mediated signal transduction	0.432655	6	1
GO:0009132	nucleoside diphosphate metabolic process	0.432655	6	1
GO:0046519	sphingoid metabolic process	0.432655	6	1
GO:0006639	acylglycerol metabolic process	0.432655	6	1
GO:0009063	amino acid catabolic process	0.432655	6	1
GO:0030705	cytoskeleton-dependent intracellular transport	0.432655	6	1
GO:0042133	neurotransmitter metabolic process	0.432655	6	1
GO:0042445	hormone metabolic process	0.432655	6	1
GO:0051270	regulation of cell motility	0.432655	6	1
GO:0006875	cellular metal ion homeostasis	0.432655	6	1
GO:0008406	gonad development	0.432655	6	1
GO:0017157	regulation of exocytosis	0.432655	6	1
GO:0000902	cell morphogenesis	0.448056	35	8
GO:0008283	cell proliferation	0.460959	27	6
GO:0006886	intracellular protein transport	0.477281	19	4
GO:0000904	cellular morphogenesis during differentiation	0.477281	19	4
GO:0031324	negative regulation of cellular metabolic process	0.477281	19	4
GO:0043085	positive regulation of catalytic activity	0.477281	19	4
GO:0006091	generation of precursor metabolites and energy	0.487722	15	3
GO:0031175	neurite development	0.487722	15	3
GO:0006644	phospholipid metabolic process	0.50099	11	2
GO:0048511	rhythmic process	0.519827	7	1
GO:0001932	regulation of protein amino acid phosphorylation	0.519827	7	1
GO:0016458	gene silencing	0.519827	7	1
GO:0043062	extracellular structure organization and biogenesis	0.519827	7	1
GO:0051707	response to other organism	0.519827	7	1
GO:0045055	regulated secretory pathway	0.519827	7	1
GO:0050851	antigen receptor-mediated signaling pathway	0.519827	7	1
GO:0030036	actin cytoskeleton organization and biogenesis	0.543811	16	3
GO:0044270	nitrogen compound catabolic process	0.565335	12	2
GO:0006732	coenzyme metabolic process	0.575718	21	4
GO:0007268	synaptic transmission	0.575718	21	4
GO:0006520	amino acid metabolic process	0.585169	30	6
GO:0009719	response to endogenous stimulus	0.596563	17	3
GO:0040007	growth	0.596563	17	3
GO:0042127	regulation of cell proliferation	0.596563	17	3
GO:0007259	JAK-STAT cascade	0.597548	8	1
GO:0006664	glycolipid metabolic process	0.597548	8	1
GO:0015980	energy derivation by oxidation of organic compounds	0.597548	8	1
GO:0042098	T cell proliferation	0.597548	8	1
GO:0051248	negative regulation of protein metabolic process	0.597548	8	1
GO:0001568	blood vessel development	0.597548	8	1
GO:0048592	eye morphogenesis	0.597548	8	1
GO:0016310	phosphorylation	0.601515	26	5
GO:0030097	hemopoiesis	0.607619	35	7
GO:0006807	nitrogen compound metabolic process	0.609227	57	12
GO:0048468	cell development	0.61272	105	23
GO:0009892	negative regulation of metabolic process	0.621107	22	4
GO:0006790	sulfur metabolic process	0.624336	13	2
GO:0043009	chordate embryonic development	0.624336	13	2
GO:0048812	neurite morphogenesis	0.624336	13	2
GO:0051128	regulation of cellular component organization and biogenesis	0.641674	27	5
GO:0019226	transmission of nerve impulse	0.641674	27	5
GO:0006605	protein targeting	0.645501	18	3
GO:0030029	actin filament-based process	0.645501	18	3
GO:0009605	response to external stimulus	0.659434	41	8
GO:0007243	protein kinase cascade	0.663485	23	4
GO:0006281	DNA repair	0.665417	9	1
GO:0006650	glycerophospholipid metabolic process	0.665417	9	1
GO:0040012	regulation of locomotion	0.665417	9	1
GO:0051129	negative regulation of cellular component organization and biogenesis	0.665417	9	1
GO:0007169	transmembrane receptor protein tyrosine kinase signaling pathway	0.665417	9	1
GO:0035107	appendage morphogenesis	0.665417	9	1
GO:0048534	hemopoietic or lymphoid organ development	0.675458	37	7
GO:0006576	biogenic amine metabolic process	0.677606	14	2
GO:0009792	embryonic development ending in birth or egg hatching	0.677606	14	2
GO:0051186	cofactor metabolic process	0.679318	28	5
GO:0006519	amino acid and derivative metabolic process	0.688839	51	10
GO:0009628	response to abiotic stimulus	0.69036	19	3
GO:0000279	M phase	0.69036	19	3
GO:0006259	DNA metabolic process	0.693558	33	6
GO:0007049	cell cycle	0.715168	52	10
GO:0009308	amine metabolic process	0.715168	52	10
GO:0042325	regulation of phosphorylation	0.723745	10	1
GO:0001503	ossification	0.723745	10	1
GO:0001654	eye development	0.723745	10	1
GO:0048736	appendage development	0.723745	10	1
GO:0007548	sex differentiation	0.725078	15	2
GO:0045045	secretory pathway	0.731043	20	3
GO:0051674	localization of cell	0.738567	25	4
GO:0006766	vitamin metabolic process	0.766908	16	2
GO:0006974	response to DNA damage stimulus	0.766908	16	2
GO:0046651	lymphocyte proliferation	0.766908	16	2
GO:0006575	amino acid derivative metabolic process	0.76759	21	3
GO:0042110	T cell activation	0.771199	26	4
GO:0009310	amine catabolic process	0.773246	11	1
GO:0035239	tube morphogenesis	0.773246	11	1
GO:0050670	regulation of lymphocyte proliferation	0.773246	11	1
GO:0031214	biomineral formation	0.773246	11	1
GO:0007610	behavior	0.803089	32	5
GO:0007267	cell-cell signaling	0.806628	37	6
GO:0007010	cytoskeleton organization and biogenesis	0.810786	42	7
GO:0006665	sphingolipid metabolic process	0.814828	12	1
GO:0006897	endocytosis	0.814828	12	1
GO:0007409	axonogenesis	0.814828	12	1
GO:0050864	regulation of B cell activation	0.814828	12	1
GO:0030003	cellular cation homeostasis	0.814828	12	1
GO:0006412	translation	0.82701	28	4
GO:0051726	regulation of cell cycle	0.834993	18	2
GO:0030098	lymphocyte differentiation	0.834993	18	2
GO:0016477	cell migration	0.834993	18	2
GO:0044255	cellular lipid metabolic process	0.839004	72	13
GO:0006629	lipid metabolic process	0.843628	77	14
GO:0006887	exocytosis	0.849463	13	1
GO:0019220	regulation of phosphate metabolic process	0.849463	13	1
GO:0051704	multi-organism process	0.849463	13	1
GO:0007626	locomotory behavior	0.849463	13	1
GO:0006643	membrane lipid metabolic process	0.850488	29	4
GO:0006928	cell motility	0.854162	24	3
GO:0006082	organic acid metabolic process	0.855646	54	9
GO:0007017	microtubule-based process	0.862111	19	2
GO:0001775	cell activation	0.864599	69	12
GO:0046903	secretion	0.868888	35	5
GO:0006725	aromatic compound metabolic process	0.87618	25	3
GO:0006631	fatty acid metabolic process	0.878106	14	1
GO:0051174	regulation of phosphorus metabolic process	0.878106	14	1
GO:0050801	ion homeostasis	0.885241	20	2
GO:0042221	response to chemical stimulus	0.889552	31	4
GO:0019752	carboxylic acid metabolic process	0.898097	52	8
GO:0035295	tube development	0.901649	15	1
GO:0046849	bone remodeling	0.901649	15	1
GO:0009790	embryonic development	0.912631	43	6
GO:0051239	regulation of multicellular organismal process	0.915994	88	15
GO:0045859	regulation of protein kinase activity	0.920898	16	1
GO:0048771	tissue remodeling	0.920898	16	1
GO:0000278	mitotic cell cycle	0.921382	22	2
GO:0042113	B cell activation	0.936563	17	1
GO:0008610	lipid biosynthetic process	0.946837	24	2
GO:0046649	lymphocyte activation	0.947409	57	8
GO:0006873	cellular ion homeostasis	0.949259	18	1
GO:0016192	vesicle-mediated transport	0.951072	36	4
GO:0050865	regulation of cell activation	0.954639	42	5
GO:0042592	homeostatic process	0.958782	37	4
GO:0045321	leukocyte activation	0.958949	64	9
GO:0050793	regulation of developmental process	0.96606	86	13
GO:0016044	membrane organization and biogenesis	0.967764	20	1
GO:0043549	regulation of kinase activity	0.967764	20	1
GO:0019725	cellular homeostasis	0.979687	22	1
GO:0006417	regulation of translation	0.983919	23	1
GO:0051338	regulation of transferase activity	0.983919	23	1
GO:0051249	regulation of lymphocyte activation	0.986355	37	3
GO:0051240	positive regulation of multicellular organismal process	0.986355	37	3
GO:0051246	regulation of protein metabolic process	0.988397	44	4
GO:0009888	tissue development	0.989952	32	2
GO:0031326	regulation of cellular biosynthetic process	0.992096	26	1
GO:0051049	regulation of transport	0.992096	26	1
GO:0045595	regulation of cell differentiation	0.993506	34	2
GO:0009889	regulation of biosynthetic process	0.996162	29	1
GO:0009966	regulation of signal transduction	0.997643	31	1
GO:0000003	reproduction	0.999668	47	2

## Sheet: Pfam
GO	Term	P_value	num of all offsprings in a GO term	num of offsprings predicted well with a given data source
GO:0001580	detection of chemical stimulus involved in sensory perception of bitter taste	0	1	1
GO:0001978	regulation of systemic arterial blood pressure by carotid sinus baroreceptor feedback	0	1	1
GO:0006171	cAMP biosynthetic process	0	1	1
GO:0006334	nucleosome assembly	0	1	1
GO:0006342	chromatin silencing	0	1	1
GO:0006414	translational elongation	0	1	1
GO:0006422	aspartyl-tRNA aminoacylation	0	1	1
GO:0006446	regulation of translational initiation	0	1	1
GO:0006493	protein amino acid O-linked glycosylation	0	1	1
GO:0006610	ribosomal protein import into nucleus	0	1	1
GO:0006814	sodium ion transport	0	1	1
GO:0006833	water transport	0	1	1
GO:0006857	oligopeptide transport	0	1	1
GO:0006885	regulation of pH	0	1	1
GO:0006910	phagocytosis, recognition	0	1	1
GO:0006911	phagocytosis, engulfment	0	1	1
GO:0007156	homophilic cell adhesion	0	1	1
GO:0007190	activation of adenylate cyclase activity	0	1	1
GO:0007218	neuropeptide signaling pathway	0	1	1
GO:0007602	phototransduction	0	1	1
GO:0008272	sulfate transport	0	1	1
GO:0009791	post-embryonic development	0	1	1
GO:0015807	L-amino acid transport	0	1	1
GO:0016339	calcium-dependent cell-cell adhesion	0	1	1
GO:0016579	protein deubiquitination	0	1	1
GO:0016998	cell wall catabolic process	0	1	1
GO:0018345	protein palmitoylation	0	1	1
GO:0019221	cytokine and chemokine mediated signaling pathway	0	1	1
GO:0019236	response to pheromone	0	1	1
GO:0030032	lamellipodium biogenesis	0	1	1
GO:0030901	midbrain development	0	1	1
GO:0030902	hindbrain development	0	1	1
GO:0042472	inner ear morphogenesis	0	1	1
GO:0046916	cellular transition metal ion homeostasis	0	1	1
GO:0050766	positive regulation of phagocytosis	0	1	1
GO:0050881	musculoskeletal movement	0	1	1
GO:0050885	neuromuscular process controlling balance	0	1	1
GO:0051016	barbed-end actin filament capping	0	1	1
GO:0000059	protein import into nucleus, docking	0	1	1
GO:0000082	G1/S transition of mitotic cell cycle	0	1	1
GO:0001541	ovarian follicle development	0	1	1
GO:0001569	patterning of blood vessels	0	1	1
GO:0001788	antibody-dependent cellular cytotoxicity	0	1	1
GO:0001798	positive regulation of type IIa hypersensitivity	0	1	1
GO:0001812	positive regulation of type I hypersensitivity	0	1	1
GO:0006182	cGMP biosynthetic process	0	1	1
GO:0006298	mismatch repair	0	1	1
GO:0006611	protein export from nucleus	0	1	1
GO:0007216	metabotropic glutamate receptor signaling pathway	0	1	1
GO:0007266	Rho protein signal transduction	0	1	1
GO:0007405	neuroblast proliferation	0	1	1
GO:0007416	synaptogenesis	0	1	1
GO:0007628	adult walking behavior	0	1	1
GO:0015816	glycine transport	0	1	1
GO:0016925	protein sumoylation	0	1	1
GO:0018346	protein amino acid prenylation	0	1	1
GO:0019886	antigen processing and presentation of exogenous peptide antigen via MHC class II	0	1	1
GO:0030514	negative regulation of BMP signaling pathway	0	1	1
GO:0030889	negative regulation of B cell proliferation	0	1	1
GO:0042573	retinoic acid metabolic process	0	1	1
GO:0043087	regulation of GTPase activity	0	1	1
GO:0045086	positive regulation of interleukin-2 biosynthetic process	0	1	1
GO:0046488	phosphatidylinositol metabolic process	0	1	1
GO:0001810	regulation of type I hypersensitivity	0	2	2
GO:0006413	translational initiation	0	2	2
GO:0007189	G-protein signaling, adenylate cyclase activating pathway	0	2	2
GO:0031507	heterochromatin formation	0	2	2
GO:0042044	fluid transport	0	2	2
GO:0045762	positive regulation of adenylate cyclase activity	0	2	2
GO:0045807	positive regulation of endocytosis	0	2	2
GO:0045814	negative regulation of gene expression, epigenetic	0	2	2
GO:0046058	cAMP metabolic process	0	2	2
GO:0046068	cGMP metabolic process	0	2	2
GO:0050764	regulation of phagocytosis	0	2	2
GO:0050879	multicellular organismal movement	0	2	2
GO:0050912	detection of chemical stimulus involved in sensory perception of taste	0	2	2
GO:0050913	sensory perception of bitter taste	0	2	2
GO:0051693	actin filament capping	0	2	2
GO:0018342	protein prenylation	0	2	2
GO:0030510	regulation of BMP signaling pathway	0	2	2
GO:0045005	maintenance of fidelity during DNA-dependent DNA replication	0	2	2
GO:0006338	chromatin remodeling	0	3	3
GO:0009190	cyclic nucleotide biosynthetic process	0	3	3
GO:0016068	type I hypersensitivity	0	3	3
GO:0030835	negative regulation of actin filament depolymerization	0	3	3
GO:0031281	positive regulation of cyclase activity	0	3	3
GO:0045761	regulation of adenylate cyclase activity	0	3	3
GO:0050907	detection of chemical stimulus involved in sensory perception	0	3	3
GO:0051349	positive regulation of lyase activity	0	3	3
GO:0009593	detection of chemical stimulus	0	4	4
GO:0030834	regulation of actin filament depolymerization	0	4	4
GO:0031497	chromatin assembly	0	4	4
GO:0050909	sensory perception of taste	0	4	4
GO:0006333	chromatin assembly or disassembly	0	5	5
GO:0006909	phagocytosis	0	5	5
GO:0030042	actin filament depolymerization	0	5	5
GO:0031279	regulation of cyclase activity	0	5	5
GO:0051339	regulation of lyase activity	0	5	5
GO:0009187	cyclic nucleotide metabolic process	0	6	6
GO:0051606	detection of stimulus	5.52671e-06	13	9
GO:0019933	cAMP-mediated signaling	5.90516e-06	7	6
GO:0030832	regulation of actin filament length	5.90516e-06	7	6
GO:0019935	cyclic-nucleotide-mediated signaling	7.19735e-06	11	8
GO:0008154	actin polymerization and/or depolymerization	7.93581e-06	9	7
GO:0006897	endocytosis	2.42379e-05	12	8
GO:0007188	G-protein signaling, coupled to cAMP nucleotide second messenger	3.32461e-05	6	5
GO:0008064	regulation of actin polymerization and/or depolymerization	3.32461e-05	6	5
GO:0050906	detection of stimulus involved in sensory perception	3.32461e-05	6	5
GO:0007187	G-protein signaling, coupled to cyclic nucleotide second messenger	3.99193e-05	8	6
GO:0051128	regulation of cellular component organization and biogenesis	6.16893e-05	27	13
GO:0030036	actin cytoskeleton organization and biogenesis	9.20542e-05	16	9
GO:0006325	establishment and/or maintenance of chromatin architecture	0.000103494	11	7
GO:0051261	protein depolymerization	0.000151862	9	6
GO:0030100	regulation of endocytosis	0.000186664	5	4
GO:0006323	DNA packaging	0.000197291	7	5
GO:0019932	second-messenger-mediated signaling	0.000356217	18	9
GO:0030029	actin filament-based process	0.000356217	18	9
GO:0007178	transmembrane receptor protein serine/threonine kinase signaling pathway	0.000953753	6	4
GO:0043086	negative regulation of catalytic activity	0.000953753	6	4
GO:0009101	glycoprotein biosynthetic process	0.00104519	4	3
GO:0043413	biopolymer glycosylation	0.00104519	4	3
GO:0050729	positive regulation of inflammatory response	0.00104519	4	3
GO:0051168	nuclear export	0.00104519	4	3
GO:0030163	protein catabolic process	0.0017045	9	5
GO:0050727	regulation of inflammatory response	0.0017045	9	5
GO:0030182	neuron differentiation	0.00264865	22	9
GO:0044257	cellular protein catabolic process	0.00284491	7	4
GO:0006954	inflammatory response	0.00346812	16	7
GO:0015849	organic acid transport	0.00361905	10	5
GO:0043632	modification-dependent macromolecule catabolic process	0.00447932	5	3
GO:0051348	negative regulation of transferase activity	0.00447932	5	3
GO:0006497	protein amino acid lipidation	0.00447932	5	3
GO:0051130	positive regulation of cellular component organization and biogenesis	0.00447932	5	3
GO:0007010	cytoskeleton organization and biogenesis	0.00448068	42	14
GO:0016044	membrane organization and biogenesis	0.00472291	20	8
GO:0006486	protein amino acid glycosylation	0.00583653	3	2
GO:0019751	polyol metabolic process	0.00583653	3	2
GO:0019884	antigen processing and presentation of exogenous antigen	0.00583653	3	2
GO:0043543	protein amino acid acylation	0.00583653	3	2
GO:0045103	intermediate filament-based process	0.00583653	3	2
GO:0030183	B cell differentiation	0.00583653	3	2
GO:0030509	BMP signaling pathway	0.00583653	3	2
GO:0030888	regulation of B cell proliferation	0.00583653	3	2
GO:0009100	glycoprotein metabolic process	0.00647074	8	4
GO:0015837	amine transport	0.00647074	8	4
GO:0043065	positive regulation of apoptosis	0.00676642	11	5
GO:0050790	regulation of catalytic activity	0.00734771	40	13
GO:0048666	neuron development	0.00843532	18	7
GO:0051276	chromosome organization and biogenesis	0.00843532	18	7
GO:0001906	cell killing	0.0115087	12	5
GO:0006865	amino acid transport	0.0115304	6	3
GO:0051603	proteolysis involved in cellular protein catabolic process	0.0115304	6	3
GO:0006164	purine nucleotide biosynthetic process	0.0115304	6	3
GO:0009142	nucleoside triphosphate biosynthetic process	0.0115304	6	3
GO:0042158	lipoprotein biosynthetic process	0.0115304	6	3
GO:0048699	generation of neurons	0.0119043	34	11
GO:0006913	nucleocytoplasmic transport	0.012332	19	7
GO:0046942	carboxylic acid transport	0.0124285	9	4
GO:0006811	ion transport	0.013852	23	8
GO:0007167	enzyme linked receptor protein signaling pathway	0.0150993	16	6
GO:0009141	nucleoside triphosphate metabolic process	0.0150993	16	6
GO:0009165	nucleotide biosynthetic process	0.0174047	20	7
GO:0051169	nuclear transport	0.0174047	20	7
GO:0043068	positive regulation of programmed cell death	0.0181891	13	5
GO:0006952	defense response	0.018738	24	8
GO:0006469	negative regulation of protein kinase activity	0.0202105	4	2
GO:0006512	ubiquitin cycle	0.0202105	4	2
GO:0006775	fat-soluble vitamin metabolic process	0.0202105	4	2
GO:0009152	purine ribonucleotide biosynthetic process	0.0202105	4	2
GO:0009201	ribonucleoside triphosphate biosynthetic process	0.0202105	4	2
GO:0019941	modification-dependent protein catabolic process	0.0202105	4	2
GO:0001794	type IIa hypersensitivity	0.0202105	4	2
GO:0006261	DNA-dependent DNA replication	0.0202105	4	2
GO:0006461	protein complex assembly	0.0202105	4	2
GO:0007420	brain development	0.0202105	4	2
GO:0009145	purine nucleoside triphosphate biosynthetic process	0.0202105	4	2
GO:0042100	B cell proliferation	0.0202105	4	2
GO:0042698	ovulation cycle	0.0202105	4	2
GO:0045058	T cell selection	0.0202105	4	2
GO:0006917	induction of apoptosis	0.021238	10	4
GO:0016337	cell-cell adhesion	0.0231112	7	3
GO:0030001	metal ion transport	0.0231112	7	3
GO:0016568	chromatin modification	0.0231112	7	3
GO:0042157	lipoprotein metabolic process	0.0231112	7	3
GO:0048511	rhythmic process	0.0231112	7	3
GO:0007155	cell adhesion	0.0271085	14	5
GO:0048667	neuron morphogenesis during differentiation	0.0271085	14	5
GO:0016064	immunoglobulin mediated immune response	0.0302905	18	6
GO:0043285	biopolymer catabolic process	0.0302905	18	6
GO:0030098	lymphocyte differentiation	0.0302905	18	6
GO:0009611	response to wounding	0.0317308	22	7
GO:0006071	glycerol metabolic process	0.0325041	2	1
GO:0007179	transforming growth factor beta receptor signaling pathway	0.0325041	2	1
GO:0018209	peptidyl-serine modification	0.0325041	2	1
GO:0019395	fatty acid oxidation	0.0325041	2	1
GO:0043407	negative regulation of MAP kinase activity	0.0325041	2	1
GO:0045104	intermediate filament cytoskeleton organization and biogenesis	0.0325041	2	1
GO:0045664	regulation of neuron differentiation	0.0325041	2	1
GO:0051259	protein oligomerization	0.0325041	2	1
GO:0001796	regulation of type IIa hypersensitivity	0.0325041	2	1
GO:0006418	tRNA aminoacylation for protein translation	0.0325041	2	1
GO:0006979	response to oxidative stress	0.0325041	2	1
GO:0009583	detection of light stimulus	0.0325041	2	1
GO:0042471	ear morphogenesis	0.0325041	2	1
GO:0043631	RNA polyadenylation	0.0325041	2	1
GO:0045577	regulation of B cell differentiation	0.0325041	2	1
GO:0050905	neuromuscular process	0.0325041	2	1
GO:0051301	cell division	0.0325041	2	1
GO:0006289	nucleotide-excision repair	0.0325041	2	1
GO:0006405	RNA export from nucleus	0.0325041	2	1
GO:0006937	regulation of muscle contraction	0.0325041	2	1
GO:0007215	glutamate signaling pathway	0.0325041	2	1
GO:0008344	adult locomotory behavior	0.0325041	2	1
GO:0015804	neutral amino acid transport	0.0325041	2	1
GO:0030522	intracellular receptor-mediated signaling pathway	0.0325041	2	1
GO:0042269	regulation of natural killer cell mediated cytotoxicity	0.0325041	2	1
GO:0043122	regulation of I-kappaB kinase/NF-kappaB cascade	0.0325041	2	1
GO:0045076	regulation of interleukin-2 biosynthetic process	0.0325041	2	1
GO:0050772	positive regulation of axonogenesis	0.0325041	2	1
GO:0050869	negative regulation of B cell activation	0.0325041	2	1
GO:0051216	cartilage development	0.0325041	2	1
GO:0012502	induction of programmed cell death	0.0332977	11	4
GO:0006812	cation transport	0.0385071	15	5
GO:0031175	neurite development	0.0385071	15	5
GO:0001909	leukocyte mediated cytotoxicity	0.0397516	8	3
GO:0018212	peptidyl-tyrosine modification	0.0397516	8	3
GO:0009144	purine nucleoside triphosphate metabolic process	0.0397516	8	3
GO:0009199	ribonucleoside triphosphate metabolic process	0.0397516	8	3
GO:0009260	ribonucleotide biosynthetic process	0.0397516	8	3
GO:0051248	negative regulation of protein metabolic process	0.0397516	8	3
GO:0009057	macromolecule catabolic process	0.0407023	27	8
GO:0000904	cellular morphogenesis during differentiation	0.0407663	19	6
GO:0019724	B cell mediated immunity	0.0407663	19	6
GO:0006366	transcription from RNA polymerase II promoter	0.0438074	5	2
GO:0009582	detection of abiotic stimulus	0.0438074	5	2
GO:0015698	inorganic anion transport	0.0438074	5	2
GO:0030384	phosphoinositide metabolic process	0.0438074	5	2
GO:0006260	DNA replication	0.0438074	5	2
GO:0007417	central nervous system development	0.0438074	5	2
GO:0009205	purine ribonucleoside triphosphate metabolic process	0.0438074	5	2
GO:0009581	detection of external stimulus	0.0438074	5	2
GO:0015833	peptide transport	0.0438074	5	2
GO:0019882	antigen processing and presentation	0.0438074	5	2
GO:0006936	muscle contraction	0.0438074	5	2
GO:0009117	nucleotide metabolic process	0.0523709	59	15
GO:0006163	purine nucleotide metabolic process	0.0525518	16	5
GO:0050776	regulation of immune response	0.0533456	20	6
GO:0044265	cellular macromolecule catabolic process	0.0533456	20	6
GO:0006753	nucleoside phosphate metabolic process	0.0600962	60	15
GO:0045619	regulation of lymphocyte differentiation	0.06161	9	3
GO:0051050	positive regulation of transport	0.06161	9	3
GO:0009150	purine ribonucleotide metabolic process	0.06161	9	3
GO:0051129	negative regulation of cellular component organization and biogenesis	0.06161	9	3
GO:0048812	neurite morphogenesis	0.0680315	13	4
GO:0042113	B cell activation	0.0693303	17	5
GO:0006073	glucan metabolic process	0.0760843	6	2
GO:0007264	small GTPase mediated signal transduction	0.0760843	6	2
GO:0051329	interphase of mitotic cell cycle	0.0760843	6	2
GO:0030030	cell projection organization and biogenesis	0.0850843	22	6
GO:0000041	transition metal ion transport	0.0858392	3	1
GO:0005977	glycogen metabolic process	0.0858392	3	1
GO:0006357	regulation of transcription from RNA polymerase II promoter	0.0858392	3	1
GO:0006457	protein folding	0.0858392	3	1
GO:0006511	ubiquitin-dependent protein catabolic process	0.0858392	3	1
GO:0006595	polyamine metabolic process	0.0858392	3	1
GO:0006694	steroid biosynthetic process	0.0858392	3	1
GO:0009143	nucleoside triphosphate catabolic process	0.0858392	3	1
GO:0009451	RNA modification	0.0858392	3	1
GO:0015674	di-, tri-valent inorganic cation transport	0.0858392	3	1
GO:0031589	cell-substrate adhesion	0.0858392	3	1
GO:0051258	protein polymerization	0.0858392	3	1
GO:0001976	regulation of systemic arterial blood pressure by neurological process	0.0858392	3	1
GO:0006195	purine nucleotide catabolic process	0.0858392	3	1
GO:0006776	vitamin A metabolic process	0.0858392	3	1
GO:0007601	visual perception	0.0858392	3	1
GO:0009206	purine ribonucleoside triphosphate biosynthetic process	0.0858392	3	1
GO:0016049	cell growth	0.0858392	3	1
GO:0030334	regulation of cell migration	0.0858392	3	1
GO:0042094	interleukin-2 biosynthetic process	0.0858392	3	1
GO:0042267	natural killer cell mediated cytotoxicity	0.0858392	3	1
GO:0043039	tRNA aminoacylation	0.0858392	3	1
GO:0045892	negative regulation of transcription, DNA-dependent	0.0858392	3	1
GO:0048002	antigen processing and presentation of peptide antigen	0.0858392	3	1
GO:0050672	negative regulation of lymphocyte proliferation	0.0858392	3	1
GO:0007265	Ras protein signal transduction	0.0858392	3	1
GO:0007269	neurotransmitter secretion	0.0858392	3	1
GO:0007411	axon guidance	0.0858392	3	1
GO:0007631	feeding behavior	0.0858392	3	1
GO:0008629	induction of apoptosis by intracellular signals	0.0858392	3	1
GO:0030218	erythrocyte differentiation	0.0858392	3	1
GO:0030534	adult behavior	0.0858392	3	1
GO:0040014	regulation of multicellular organism growth	0.0858392	3	1
GO:0045061	thymic T cell selection	0.0858392	3	1
GO:0048754	branching morphogenesis of a tube	0.0858392	3	1
GO:0009166	nucleotide catabolic process	0.0885246	10	3
GO:0009605	response to external stimulus	0.104799	41	10
GO:0031324	negative regulation of cellular metabolic process	0.111043	19	5
GO:0015931	nucleobase, nucleoside, nucleotide and nucleic acid transport	0.115814	7	2
GO:0018108	peptidyl-tyrosine phosphorylation	0.115814	7	2
GO:0006820	anion transport	0.115814	7	2
GO:0016458	gene silencing	0.115814	7	2
GO:0006644	phospholipid metabolic process	0.120083	11	3
GO:0001505	regulation of neurotransmitter levels	0.120083	11	3
GO:0050670	regulation of lymphocyte proliferation	0.120083	11	3
GO:0006118	electron transport	0.151468	4	1
GO:0006836	neurotransmitter transport	0.151468	4	1
GO:0016055	Wnt receptor signaling pathway	0.151468	4	1
GO:0016485	protein processing	0.151468	4	1
GO:0043449	alkene metabolic process	0.151468	4	1
GO:0045621	positive regulation of lymphocyte differentiation	0.151468	4	1
GO:0006112	energy reserve metabolic process	0.151468	4	1
GO:0016481	negative regulation of transcription	0.151468	4	1
GO:0031123	RNA 3'-end processing	0.151468	4	1
GO:0042402	biogenic amine catabolic process	0.151468	4	1
GO:0043038	amino acid activation	0.151468	4	1
GO:0043583	ear development	0.151468	4	1
GO:0046460	neutral lipid biosynthetic process	0.151468	4	1
GO:0050730	regulation of peptidyl-tyrosine phosphorylation	0.151468	4	1
GO:0050808	synapse organization and biogenesis	0.151468	4	1
GO:0050953	sensory perception of light stimulus	0.151468	4	1
GO:0001763	morphogenesis of a branching structure	0.151468	4	1
GO:0007018	microtubule-based movement	0.151468	4	1
GO:0007249	I-kappaB kinase/NF-kappaB cascade	0.151468	4	1
GO:0008585	female gonad development	0.151468	4	1
GO:0035264	multicellular organism growth	0.151468	4	1
GO:0050658	RNA transport	0.151468	4	1
GO:0050878	regulation of body fluid levels	0.151468	4	1
GO:0006508	proteolysis	0.155694	12	3
GO:0007409	axonogenesis	0.155694	12	3
GO:0050864	regulation of B cell activation	0.155694	12	3
GO:0051170	nuclear import	0.155694	12	3
GO:0051094	positive regulation of developmental process	0.158221	30	7
GO:0006662	glycerol ether metabolic process	0.161452	8	2
GO:0015672	monovalent inorganic cation transport	0.161452	8	2
GO:0031341	regulation of cell killing	0.161452	8	2
GO:0046486	glycerolipid metabolic process	0.161452	8	2
GO:0006638	neutral lipid metabolic process	0.161452	8	2
GO:0044264	cellular polysaccharide metabolic process	0.161452	8	2
GO:0000902	cell morphogenesis	0.165009	35	8
GO:0051049	regulation of transport	0.174056	26	6
GO:0009719	response to endogenous stimulus	0.178149	17	4
GO:0018193	peptidyl-amino acid modification	0.178149	17	4
GO:0042221	response to chemical stimulus	0.181807	31	7
GO:0016192	vesicle-mediated transport	0.187222	36	8
GO:0009892	negative regulation of metabolic process	0.191991	22	5
GO:0042981	regulation of apoptosis	0.191991	22	5
GO:0050778	positive regulation of immune response	0.194655	13	3
GO:0006955	immune response	0.195225	51	11
GO:0008202	steroid metabolic process	0.211373	9	2
GO:0006281	DNA repair	0.211373	9	2
GO:0006650	glycerophospholipid metabolic process	0.211373	9	2
GO:0048609	reproductive process in a multicellular organism	0.211373	9	2
GO:0051325	interphase	0.211373	9	2
GO:0050865	regulation of cell activation	0.213104	42	9
GO:0006959	humoral immune response	0.223242	5	1
GO:0007059	chromosome segregation	0.223242	5	1
GO:0007586	digestion	0.223242	5	1
GO:0008285	negative regulation of cell proliferation	0.223242	5	1
GO:0008361	regulation of cell size	0.223242	5	1
GO:0030031	cell projection biogenesis	0.223242	5	1
GO:0042219	amino acid derivative catabolic process	0.223242	5	1
GO:0043284	biopolymer biosynthetic process	0.223242	5	1
GO:0001525	angiogenesis	0.223242	5	1
GO:0001910	regulation of leukocyte mediated cytotoxicity	0.223242	5	1
GO:0046545	development of primary female sexual characteristics	0.223242	5	1
GO:0050657	nucleic acid transport	0.223242	5	1
GO:0050769	positive regulation of neurogenesis	0.223242	5	1
GO:0051236	establishment of RNA localization	0.223242	5	1
GO:0006412	translation	0.229294	28	6
GO:0006576	biogenic amine metabolic process	0.23621	14	3
GO:0006886	intracellular protein transport	0.248727	19	4
GO:0043085	positive regulation of catalytic activity	0.248727	19	4
GO:0046907	intracellular transport	0.260196	44	9
GO:0016071	mRNA metabolic process	0.264022	10	2
GO:0005976	polysaccharide metabolic process	0.264022	10	2
GO:0016052	carbohydrate catabolic process	0.264022	10	2
GO:0030217	T cell differentiation	0.264022	10	2
GO:0051252	regulation of RNA metabolic process	0.264022	10	2
GO:0009056	catabolic process	0.270557	70	14
GO:0006091	generation of precursor metabolites and energy	0.279597	15	3
GO:0030097	hemopoiesis	0.288746	35	7
GO:0006397	mRNA processing	0.29682	6	1
GO:0006639	acylglycerol metabolic process	0.29682	6	1
GO:0006730	one-carbon compound metabolic process	0.29682	6	1
GO:0046519	sphingoid metabolic process	0.29682	6	1
GO:0006399	tRNA metabolic process	0.29682	6	1
GO:0006818	hydrogen transport	0.29682	6	1
GO:0006875	cellular metal ion homeostasis	0.29682	6	1
GO:0008037	cell recognition	0.29682	6	1
GO:0009416	response to light stimulus	0.29682	6	1
GO:0042133	neurotransmitter metabolic process	0.29682	6	1
GO:0042445	hormone metabolic process	0.29682	6	1
GO:0046530	photoreceptor cell differentiation	0.29682	6	1
GO:0051270	regulation of cell motility	0.29682	6	1
GO:0006403	RNA localization	0.29682	6	1
GO:0008406	gonad development	0.29682	6	1
GO:0030705	cytoskeleton-dependent intracellular transport	0.29682	6	1
GO:0046660	female sex differentiation	0.29682	6	1
GO:0050770	regulation of axonogenesis	0.29682	6	1
GO:0006606	protein import into nucleus	0.317999	11	2
GO:0040029	regulation of gene expression, epigenetic	0.317999	11	2
GO:0044248	cellular catabolic process	0.320564	62	12
GO:0006766	vitamin metabolic process	0.324081	16	3
GO:0006974	response to DNA damage stimulus	0.324081	16	3
GO:0046651	lymphocyte proliferation	0.324081	16	3
GO:0006575	amino acid derivative metabolic process	0.324988	21	4
GO:0009259	ribonucleotide metabolic process	0.324988	21	4
GO:0046649	lymphocyte activation	0.325652	57	11
GO:0048534	hemopoietic or lymphoid organ development	0.347293	37	7
GO:0051249	regulation of lymphocyte activation	0.347293	37	7
GO:0043067	regulation of programmed cell death	0.358622	27	5
GO:0001775	cell activation	0.359074	69	13
GO:0042127	regulation of cell proliferation	0.368983	17	3
GO:0001932	regulation of protein amino acid phosphorylation	0.369223	7	1
GO:0042108	positive regulation of cytokine biosynthetic process	0.369223	7	1
GO:0043062	extracellular structure organization and biogenesis	0.369223	7	1
GO:0045934	negative regulation of nucleobase, nucleoside, nucleotide and nucleic acid metabolic process	0.369223	7	1
GO:0051250	negative regulation of lymphocyte activation	0.369223	7	1
GO:0051707	response to other organism	0.369223	7	1
GO:0009880	embryonic pattern specification	0.369223	7	1
GO:0009968	negative regulation of signal transduction	0.369223	7	1
GO:0048514	blood vessel morphogenesis	0.369223	7	1
GO:0051336	regulation of hydrolase activity	0.369223	7	1
GO:0044270	nitrogen compound catabolic process	0.372101	12	2
GO:0017038	protein import	0.372101	12	2
GO:0016070	RNA metabolic process	0.397766	44	8
GO:0051246	regulation of protein metabolic process	0.397766	44	8
GO:0015031	protein transport	0.403311	23	4
GO:0006605	protein targeting	0.413694	18	3
GO:0006629	lipid metabolic process	0.416825	77	14
GO:0051239	regulation of multicellular organismal process	0.420409	88	16
GO:0044255	cellular lipid metabolic process	0.425879	72	13
GO:0051649	establishment of cellular localization	0.435504	67	12
GO:0009314	response to radiation	0.43848	8	1
GO:0015980	energy derivation by oxidation of organic compounds	0.43848	8	1
GO:0040008	regulation of growth	0.43848	8	1
GO:0043405	regulation of MAP kinase activity	0.43848	8	1
GO:0050866	negative regulation of cell activation	0.43848	8	1
GO:0001568	blood vessel development	0.43848	8	1
GO:0006631	fatty acid metabolic process	0.476914	14	2
GO:0045321	leukocyte activation	0.493949	64	11
GO:0006915	apoptosis	0.498311	31	5
GO:0000075	cell cycle checkpoint	0.503368	9	1
GO:0007169	transmembrane receptor protein tyrosine kinase signaling pathway	0.503368	9	1
GO:0008217	regulation of blood pressure	0.503368	9	1
GO:0040012	regulation of locomotion	0.503368	9	1
GO:0044275	cellular carbohydrate catabolic process	0.503368	9	1
GO:0045597	positive regulation of cell differentiation	0.503368	9	1
GO:0045727	positive regulation of translation	0.503368	9	1
GO:0048646	anatomical structure formation	0.503368	9	1
GO:0050767	regulation of neurogenesis	0.526243	15	2
GO:0051641	cellular localization	0.527557	71	12
GO:0048468	cell development	0.537818	105	18
GO:0007268	synaptic transmission	0.541812	21	3
GO:0008283	cell proliferation	0.554079	27	4
GO:0001503	ossification	0.563204	10	1
GO:0001944	vasculature development	0.563204	10	1
GO:0031328	positive regulation of cellular biosynthetic process	0.563204	10	1
GO:0040011	locomotion	0.563204	10	1
GO:0042325	regulation of phosphorylation	0.563204	10	1
GO:0045137	development of primary sexual characteristics	0.563204	10	1
GO:0001501	skeletal development	0.572896	16	2
GO:0045859	regulation of protein kinase activity	0.572896	16	2
GO:0045184	establishment of protein localization	0.588902	28	4
GO:0006396	RNA processing	0.616591	17	2
GO:0006468	protein amino acid phosphorylation	0.616591	17	2
GO:0040007	growth	0.616591	17	2
GO:0009310	amine catabolic process	0.617694	11	1
GO:0009891	positive regulation of biosynthetic process	0.617694	11	1
GO:0031214	biomineral formation	0.617694	11	1
GO:0035239	tube morphogenesis	0.617694	11	1
GO:0051338	regulation of transferase activity	0.618775	23	3
GO:0006643	membrane lipid metabolic process	0.622193	29	4
GO:0008104	protein localization	0.622193	29	4
GO:0008610	lipid biosynthetic process	0.654084	24	3
GO:0007517	muscle development	0.657171	18	2
GO:0051726	regulation of cell cycle	0.657171	18	2
GO:0016477	cell migration	0.657171	18	2
GO:0050867	positive regulation of cell activation	0.657171	18	2
GO:0006665	sphingolipid metabolic process	0.666813	12	1
GO:0030003	cellular cation homeostasis	0.666813	12	1
GO:0048747	muscle fiber development	0.666813	12	1
GO:0007017	microtubule-based process	0.694574	19	2
GO:0009628	response to abiotic stimulus	0.694574	19	2
GO:0012501	programmed cell death	0.708553	38	5
GO:0006790	sulfur metabolic process	0.710718	13	1
GO:0019220	regulation of phosphate metabolic process	0.710718	13	1
GO:0051247	positive regulation of protein metabolic process	0.710718	13	1
GO:0051704	multi-organism process	0.710718	13	1
GO:0007626	locomotory behavior	0.710718	13	1
GO:0042110	T cell activation	0.717919	26	3
GO:0043549	regulation of kinase activity	0.72882	20	2
GO:0050801	ion homeostasis	0.72882	20	2
GO:0019226	transmission of nerve impulse	0.746413	27	3
GO:0008015	blood circulation	0.749685	14	1
GO:0051174	regulation of phosphorus metabolic process	0.749685	14	1
GO:0008219	cell death	0.756161	40	5
GO:0045595	regulation of cell differentiation	0.76273	34	4
GO:0016265	death	0.777737	41	5
GO:0046849	bone remodeling	0.784061	15	1
GO:0050863	regulation of T cell activation	0.784061	15	1
GO:0051241	negative regulation of multicellular organismal process	0.784061	15	1
GO:0007548	sex differentiation	0.784061	15	1
GO:0035295	tube development	0.784061	15	1
GO:0000278	mitotic cell cycle	0.788202	22	2
GO:0050793	regulation of developmental process	0.806235	86	12
GO:0006417	regulation of translation	0.813616	23	2
GO:0007243	protein kinase cascade	0.813616	23	2
GO:0048771	tissue remodeling	0.814227	16	1
GO:0051251	positive regulation of lymphocyte activation	0.814227	16	1
GO:0030099	myeloid cell differentiation	0.814227	16	1
GO:0007267	cell-cell signaling	0.825916	37	4
GO:0051240	positive regulation of multicellular organismal process	0.825916	37	4
GO:0006928	cell motility	0.836406	24	2
GO:0009966	regulation of signal transduction	0.838723	31	3
GO:0042035	regulation of cytokine biosynthetic process	0.840579	17	1
GO:0051674	localization of cell	0.85676	25	2
GO:0009888	tissue development	0.856845	32	3
GO:0006873	cellular ion homeostasis	0.863505	18	1
GO:0048598	embryonic morphogenesis	0.863505	18	1
GO:0006259	DNA metabolic process	0.87321	33	3
GO:0016310	phosphorylation	0.87487	26	2
GO:0031326	regulation of cellular biosynthetic process	0.87487	26	2
GO:0000279	M phase	0.883379	19	1
GO:0045045	secretory pathway	0.900552	20	1
GO:0044262	cellular carbohydrate metabolic process	0.912987	36	3
GO:0007389	pattern specification process	0.915348	21	1
GO:0009889	regulation of biosynthetic process	0.917624	29	2
GO:0006519	amino acid and derivative metabolic process	0.921279	51	5
GO:0042592	homeostatic process	0.923541	37	3
GO:0019725	cellular homeostasis	0.928063	22	1
GO:0006066	alcohol metabolic process	0.928613	30	2
GO:0007049	cell cycle	0.929738	52	5
GO:0005975	carbohydrate metabolic process	0.930453	45	4
GO:0006796	phosphate metabolic process	0.946664	32	2
GO:0007610	behavior	0.946664	32	2
GO:0031325	positive regulation of cellular metabolic process	0.948286	24	1
GO:0006793	phosphorus metabolic process	0.960404	34	2
GO:0006807	nitrogen compound metabolic process	0.96111	57	5
GO:0046903	secretion	0.965958	35	2
GO:0042089	cytokine biosynthetic process	0.968794	27	1
GO:0009308	amine metabolic process	0.971496	52	4
GO:0009893	positive regulation of metabolic process	0.973692	28	1
GO:0042107	cytokine metabolic process	0.977845	29	1
GO:0006520	amino acid metabolic process	0.981362	30	1
GO:0001816	cytokine production	0.984335	31	1
GO:0009790	embryonic development	0.99029	43	2
GO:0019752	carboxylic acid metabolic process	0.990825	52	3
GO:0006082	organic acid metabolic process	0.993227	54	3
GO:0000003	reproduction	0.994945	47	2

## Sheet: MGI phenotype
GO	Term	P_value	num of all offsprings in a GO term	num of offsprings predicted well with a given data source
GO:0001570	vasculogenesis	0	1	1
GO:0001779	natural killer cell differentiation	0	1	1
GO:0001782	B cell homeostasis	0	1	1
GO:0001819	positive regulation of cytokine production	0	1	1
GO:0006833	water transport	0	1	1
GO:0007405	neuroblast proliferation	0	1	1
GO:0007602	phototransduction	0	1	1
GO:0007605	sensory perception of sound	0	1	1
GO:0007623	circadian rhythm	0	1	1
GO:0009953	dorsal/ventral pattern formation	0	1	1
GO:0030900	forebrain development	0	1	1
GO:0042472	inner ear morphogenesis	0	1	1
GO:0048535	lymph node development	0	1	1
GO:0048704	embryonic skeletal morphogenesis	0	1	1
GO:0050885	neuromuscular process controlling balance	0	1	1
GO:0000082	G1/S transition of mitotic cell cycle	0	1	1
GO:0001553	luteinization	0	1	1
GO:0001569	patterning of blood vessels	0	1	1
GO:0006334	nucleosome assembly	0	1	1
GO:0006364	rRNA processing	0	1	1
GO:0006446	regulation of translational initiation	0	1	1
GO:0006611	protein export from nucleus	0	1	1
GO:0006813	potassium ion transport	0	1	1
GO:0006816	calcium ion transport	0	1	1
GO:0006879	cellular iron ion homeostasis	0	1	1
GO:0006910	phagocytosis, recognition	0	1	1
GO:0006911	phagocytosis, engulfment	0	1	1
GO:0006940	regulation of smooth muscle contraction	0	1	1
GO:0007050	cell cycle arrest	0	1	1
GO:0007416	synaptogenesis	0	1	1
GO:0007468	regulation of rhodopsin gene expression	0	1	1
GO:0007595	lactation	0	1	1
GO:0007613	memory	0	1	1
GO:0007628	adult walking behavior	0	1	1
GO:0008630	DNA damage response, signal transduction resulting in induction of apoptosis	0	1	1
GO:0009296	flagellum biogenesis	0	1	1
GO:0009791	post-embryonic development	0	1	1
GO:0010165	response to X-ray	0	1	1
GO:0015844	monoamine transport	0	1	1
GO:0019218	regulation of steroid metabolic process	0	1	1
GO:0019221	cytokine and chemokine mediated signaling pathway	0	1	1
GO:0030318	melanocyte differentiation	0	1	1
GO:0030856	regulation of epithelial cell differentiation	0	1	1
GO:0030889	negative regulation of B cell proliferation	0	1	1
GO:0030901	midbrain development	0	1	1
GO:0035058	sensory cilium biogenesis	0	1	1
GO:0042088	T-helper 1 type immune response	0	1	1
GO:0042573	retinoic acid metabolic process	0	1	1
GO:0042756	drinking behavior	0	1	1
GO:0045086	positive regulation of interleukin-2 biosynthetic process	0	1	1
GO:0045944	positive regulation of transcription from RNA polymerase II promoter	0	1	1
GO:0046777	protein amino acid autophosphorylation	0	1	1
GO:0046916	cellular transition metal ion homeostasis	0	1	1
GO:0048048	embryonic eye morphogenesis	0	1	1
GO:0050766	positive regulation of phagocytosis	0	1	1
GO:0050881	musculoskeletal movement	0	1	1
GO:0051023	regulation of immunoglobulin secretion	0	1	1
GO:0051260	protein homooligomerization	0	1	1
GO:0009583	detection of light stimulus	0	2	2
GO:0042044	fluid transport	0	2	2
GO:0042471	ear morphogenesis	0	2	2
GO:0048305	immunoglobulin secretion	0	2	2
GO:0048705	skeletal morphogenesis	0	2	2
GO:0048706	embryonic skeletal development	0	2	2
GO:0050879	multicellular organismal movement	0	2	2
GO:0016072	rRNA metabolic process	0	2	2
GO:0016540	protein autoprocessing	0	2	2
GO:0042384	cilium biogenesis	0	2	2
GO:0045076	regulation of interleukin-2 biosynthetic process	0	2	2
GO:0045807	positive regulation of endocytosis	0	2	2
GO:0045893	positive regulation of transcription, DNA-dependent	0	2	2
GO:0050708	regulation of protein secretion	0	2	2
GO:0050764	regulation of phagocytosis	0	2	2
GO:0042094	interleukin-2 biosynthetic process	0	3	3
GO:0045941	positive regulation of transcription	0	3	3
GO:0009306	protein secretion	0	4	4
GO:0006909	phagocytosis	0	5	5
GO:0001775	cell activation	2.58376e-08	69	33
GO:0046649	lymphocyte activation	5.27054e-07	57	27
GO:0045321	leukocyte activation	7.38674e-07	64	29
GO:0050865	regulation of cell activation	4.36555e-05	42	19
GO:0048534	hemopoietic or lymphoid organ development	7.4995e-05	37	17
GO:0008283	cell proliferation	0.000207453	27	13
GO:0046651	lymphocyte proliferation	0.000235045	16	9
GO:0051249	regulation of lymphocyte activation	0.000288931	37	16
GO:0007417	central nervous system development	0.000317161	5	4
GO:0030031	cell projection biogenesis	0.000317161	5	4
GO:0030097	hemopoiesis	0.000470251	35	15
GO:0006163	purine nucleotide metabolic process	0.00142717	16	8
GO:0009141	nucleoside triphosphate metabolic process	0.00142717	16	8
GO:0006164	purine nucleotide biosynthetic process	0.00158862	6	4
GO:0009142	nucleoside triphosphate biosynthetic process	0.00158862	6	4
GO:0045935	positive regulation of nucleobase, nucleoside, nucleotide and nucleic acid metabolic process	0.00158862	6	4
GO:0046164	alcohol catabolic process	0.00158862	6	4
GO:0007420	brain development	0.00159619	4	3
GO:0042100	B cell proliferation	0.00159619	4	3
GO:0043473	pigmentation	0.00159619	4	3
GO:0043583	ear development	0.00159619	4	3
GO:0006775	fat-soluble vitamin metabolic process	0.00159619	4	3
GO:0042113	B cell activation	0.00250392	17	8
GO:0006897	endocytosis	0.0038412	12	6
GO:0048511	rhythmic process	0.00464645	7	4
GO:0000902	cell morphogenesis	0.00495483	35	13
GO:0030182	neuron differentiation	0.0059523	22	9
GO:0030030	cell projection organization and biogenesis	0.0059523	22	9
GO:0009790	embryonic development	0.00629777	43	15
GO:0001944	vasculature development	0.00631057	10	5
GO:0001655	urogenital system development	0.00671231	5	3
GO:0009582	detection of abiotic stimulus	0.00671231	5	3
GO:0009581	detection of external stimulus	0.00671231	5	3
GO:0006366	transcription from RNA polymerase II promoter	0.00671231	5	3
GO:0007611	learning and/or memory	0.00671231	5	3
GO:0030100	regulation of endocytosis	0.00671231	5	3
GO:0046365	monosaccharide catabolic process	0.00671231	5	3
GO:0051348	negative regulation of transferase activity	0.00671231	5	3
GO:0030099	myeloid cell differentiation	0.00687254	16	7
GO:0043068	positive regulation of programmed cell death	0.00690794	13	6
GO:0001656	metanephros development	0.00801411	3	2
GO:0007601	visual perception	0.00801411	3	2
GO:0007631	feeding behavior	0.00801411	3	2
GO:0008629	induction of apoptosis by intracellular signals	0.00801411	3	2
GO:0030224	monocyte differentiation	0.00801411	3	2
GO:0030888	regulation of B cell proliferation	0.00801411	3	2
GO:0048066	pigmentation during development	0.00801411	3	2
GO:0001776	leukocyte homeostasis	0.00801411	3	2
GO:0030183	B cell differentiation	0.00801411	3	2
GO:0030218	erythrocyte differentiation	0.00801411	3	2
GO:0006357	regulation of transcription from RNA polymerase II promoter	0.00801411	3	2
GO:0006776	vitamin A metabolic process	0.00801411	3	2
GO:0045168	cell-cell signaling during cell fate commitment	0.00801411	3	2
GO:0051239	regulation of multicellular organismal process	0.0100387	88	26
GO:0001568	blood vessel development	0.0103654	8	4
GO:0050866	negative regulation of cell activation	0.0103654	8	4
GO:0008643	carbohydrate transport	0.0103654	8	4
GO:0009144	purine nucleoside triphosphate metabolic process	0.0103654	8	4
GO:0009199	ribonucleoside triphosphate metabolic process	0.0103654	8	4
GO:0009260	ribonucleotide biosynthetic process	0.0103654	8	4
GO:0042127	regulation of cell proliferation	0.0107558	17	7
GO:0050670	regulation of lymphocyte proliferation	0.0115677	11	5
GO:0009259	ribonucleotide metabolic process	0.0141373	21	8
GO:0048598	embryonic morphogenesis	0.0160511	18	7
GO:0048666	neuron development	0.0160511	18	7
GO:0050867	positive regulation of cell activation	0.0160511	18	7
GO:0030098	lymphocyte differentiation	0.0160511	18	7
GO:0008406	gonad development	0.0169597	6	3
GO:0046660	female sex differentiation	0.0169597	6	3
GO:0015749	monosaccharide transport	0.0169597	6	3
GO:0043086	negative regulation of catalytic activity	0.0169597	6	3
GO:0007548	sex differentiation	0.0178859	15	6
GO:0050864	regulation of B cell activation	0.0192943	12	5
GO:0009150	purine ribonucleotide metabolic process	0.019532	9	4
GO:0042110	T cell activation	0.0227639	26	9
GO:0000904	cellular morphogenesis during differentiation	0.0230007	19	7
GO:0001501	skeletal development	0.0264519	16	6
GO:0051251	positive regulation of lymphocyte activation	0.0264519	16	6
GO:0048699	generation of neurons	0.0267274	34	11
GO:0001824	blastocyst development	0.0272679	4	2
GO:0050671	positive regulation of lymphocyte proliferation	0.0272679	4	2
GO:0001822	kidney development	0.0272679	4	2
GO:0006836	neurotransmitter transport	0.0272679	4	2
GO:0008585	female gonad development	0.0272679	4	2
GO:0042698	ovulation cycle	0.0272679	4	2
GO:0045058	T cell selection	0.0272679	4	2
GO:0050953	sensory perception of light stimulus	0.0272679	4	2
GO:0006469	negative regulation of protein kinase activity	0.0272679	4	2
GO:0009145	purine nucleoside triphosphate biosynthetic process	0.0272679	4	2
GO:0009152	purine ribonucleotide biosynthetic process	0.0272679	4	2
GO:0009201	ribonucleoside triphosphate biosynthetic process	0.0272679	4	2
GO:0016485	protein processing	0.0272679	4	2
GO:0019320	hexose catabolic process	0.0272679	4	2
GO:0043449	alkene metabolic process	0.0272679	4	2
GO:0051345	positive regulation of hydrolase activity	0.0272679	4	2
GO:0051606	detection of stimulus	0.0299112	13	5
GO:0009165	nucleotide biosynthetic process	0.0318246	20	7
GO:0045137	development of primary sexual characteristics	0.0327534	10	4
GO:0051321	meiotic cell cycle	0.0327534	10	4
GO:0048514	blood vessel morphogenesis	0.0333773	7	3
GO:0051250	negative regulation of lymphocyte activation	0.0333773	7	3
GO:0051336	regulation of hydrolase activity	0.0333773	7	3
GO:0000003	reproduction	0.0354085	47	14
GO:0001657	ureteric bud development	0.0401417	2	1
GO:0006979	response to oxidative stress	0.0401417	2	1
GO:0043010	camera-type eye development	0.0401417	2	1
GO:0045577	regulation of B cell differentiation	0.0401417	2	1
GO:0045646	regulation of erythrocyte differentiation	0.0401417	2	1
GO:0050777	negative regulation of immune response	0.0401417	2	1
GO:0050868	negative regulation of T cell activation	0.0401417	2	1
GO:0051216	cartilage development	0.0401417	2	1
GO:0008344	adult locomotory behavior	0.0401417	2	1
GO:0042102	positive regulation of T cell proliferation	0.0401417	2	1
GO:0050905	neuromuscular process	0.0401417	2	1
GO:0050931	pigment cell differentiation	0.0401417	2	1
GO:0001558	regulation of cell growth	0.0401417	2	1
GO:0001573	ganglioside metabolic process	0.0401417	2	1
GO:0001773	myeloid dendritic cell activation	0.0401417	2	1
GO:0001832	blastocyst growth	0.0401417	2	1
GO:0006413	translational initiation	0.0401417	2	1
GO:0006691	leukotriene metabolic process	0.0401417	2	1
GO:0006937	regulation of muscle contraction	0.0401417	2	1
GO:0006939	smooth muscle contraction	0.0401417	2	1
GO:0030203	glycosaminoglycan metabolic process	0.0401417	2	1
GO:0030522	intracellular receptor-mediated signaling pathway	0.0401417	2	1
GO:0031128	induction	0.0401417	2	1
GO:0042254	ribosome biogenesis and assembly	0.0401417	2	1
GO:0043064	flagellum organization and biogenesis	0.0401417	2	1
GO:0043407	negative regulation of MAP kinase activity	0.0401417	2	1
GO:0045655	regulation of monocyte differentiation	0.0401417	2	1
GO:0045664	regulation of neuron differentiation	0.0401417	2	1
GO:0045786	negative regulation of cell cycle	0.0401417	2	1
GO:0045884	regulation of survival gene product expression	0.0401417	2	1
GO:0046068	cGMP metabolic process	0.0401417	2	1
GO:0048145	regulation of fibroblast proliferation	0.0401417	2	1
GO:0048332	mesoderm morphogenesis	0.0401417	2	1
GO:0050869	negative regulation of B cell activation	0.0401417	2	1
GO:0051259	protein oligomerization	0.0401417	2	1
GO:0048667	neuron morphogenesis during differentiation	0.0437377	14	5
GO:0009792	embryonic development ending in birth or egg hatching	0.0437377	14	5
GO:0012502	induction of programmed cell death	0.050408	11	4
GO:0043065	positive regulation of apoptosis	0.050408	11	4
GO:0009314	response to radiation	0.0563892	8	3
GO:0042098	T cell proliferation	0.0563892	8	3
GO:0050886	endocrine process	0.0581012	5	2
GO:0008284	positive regulation of cell proliferation	0.0581012	5	2
GO:0046545	development of primary female sexual characteristics	0.0581012	5	2
GO:0000375	RNA splicing, via transesterification reactions	0.0581012	5	2
GO:0006936	muscle contraction	0.0581012	5	2
GO:0008645	hexose transport	0.0581012	5	2
GO:0009205	purine ribonucleoside triphosphate metabolic process	0.0581012	5	2
GO:0051130	positive regulation of cellular component organization and biogenesis	0.0581012	5	2
GO:0031175	neurite development	0.0609722	15	5
GO:0051241	negative regulation of multicellular organismal process	0.0609722	15	5
GO:0009628	response to abiotic stimulus	0.0674117	19	6
GO:0043067	regulation of programmed cell death	0.0731829	27	8
GO:0006753	nucleoside phosphate metabolic process	0.0752758	60	16
GO:0008217	regulation of blood pressure	0.085875	9	3
GO:0051327	M phase of meiotic cell cycle	0.085875	9	3
GO:0045619	regulation of lymphocyte differentiation	0.085875	9	3
GO:0045637	regulation of myeloid cell differentiation	0.085875	9	3
GO:0048609	reproductive process in a multicellular organism	0.085875	9	3
GO:0044275	cellular carbohydrate catabolic process	0.085875	9	3
GO:0016044	membrane organization and biogenesis	0.086574	20	6
GO:0009566	fertilization	0.0992427	6	2
GO:0042770	DNA damage response, signal transduction	0.0992427	6	2
GO:0001701	in utero embryonic development	0.0992427	6	2
GO:0009416	response to light stimulus	0.0992427	6	2
GO:0046519	sphingoid metabolic process	0.0992427	6	2
GO:0050906	detection of stimulus involved in sensory perception	0.0992427	6	2
GO:0006397	mRNA processing	0.0992427	6	2
GO:0008380	RNA splicing	0.0992427	6	2
GO:0046530	photoreceptor cell differentiation	0.0992427	6	2
GO:0051046	regulation of secretion	0.0992427	6	2
GO:0043009	chordate embryonic development	0.0993328	13	4
GO:0048812	neurite morphogenesis	0.0993328	13	4
GO:0001976	regulation of systemic arterial blood pressure by neurological process	0.104397	3	1
GO:0006694	steroid biosynthetic process	0.104397	3	1
GO:0007507	heart development	0.104397	3	1
GO:0009266	response to temperature stimulus	0.104397	3	1
GO:0009799	determination of symmetry	0.104397	3	1
GO:0030316	osteoclast differentiation	0.104397	3	1
GO:0030509	BMP signaling pathway	0.104397	3	1
GO:0042476	odontogenesis	0.104397	3	1
GO:0045061	thymic T cell selection	0.104397	3	1
GO:0050798	activated T cell proliferation	0.104397	3	1
GO:0050880	regulation of blood vessel size	0.104397	3	1
GO:0001817	regulation of cytokine production	0.104397	3	1
GO:0030534	adult behavior	0.104397	3	1
GO:0050954	sensory perception of mechanical stimulus	0.104397	3	1
GO:0000398	nuclear mRNA splicing, via spliceosome	0.104397	3	1
GO:0001894	tissue homeostasis	0.104397	3	1
GO:0006007	glucose catabolic process	0.104397	3	1
GO:0006511	ubiquitin-dependent protein catabolic process	0.104397	3	1
GO:0006752	group transfer coenzyme metabolic process	0.104397	3	1
GO:0006916	anti-apoptosis	0.104397	3	1
GO:0007411	axon guidance	0.104397	3	1
GO:0007612	learning	0.104397	3	1
GO:0009116	nucleoside metabolic process	0.104397	3	1
GO:0009206	purine ribonucleoside triphosphate biosynthetic process	0.104397	3	1
GO:0015674	di-, tri-valent inorganic cation transport	0.104397	3	1
GO:0016049	cell growth	0.104397	3	1
GO:0019722	calcium-mediated signaling	0.104397	3	1
GO:0030334	regulation of cell migration	0.104397	3	1
GO:0030855	epithelial cell differentiation	0.104397	3	1
GO:0040014	regulation of multicellular organism growth	0.104397	3	1
GO:0043280	positive regulation of caspase activity	0.104397	3	1
GO:0046034	ATP metabolic process	0.104397	3	1
GO:0048144	fibroblast proliferation	0.104397	3	1
GO:0048562	embryonic organ morphogenesis	0.104397	3	1
GO:0048754	branching morphogenesis of a tube	0.104397	3	1
GO:0050672	negative regulation of lymphocyte proliferation	0.104397	3	1
GO:0050892	intestinal absorption	0.104397	3	1
GO:0051051	negative regulation of transport	0.104397	3	1
GO:0009719	response to endogenous stimulus	0.105818	17	5
GO:0007389	pattern specification process	0.108506	21	6
GO:0009117	nucleotide metabolic process	0.114705	59	15
GO:0006917	induction of apoptosis	0.12129	10	3
GO:0016052	carbohydrate catabolic process	0.12129	10	3
GO:0051252	regulation of RNA metabolic process	0.12129	10	3
GO:0008015	blood circulation	0.130219	14	4
GO:0042981	regulation of apoptosis	0.133104	22	6
GO:0050870	positive regulation of T cell activation	0.148642	7	2
GO:0009880	embryonic pattern specification	0.148642	7	2
GO:0030001	metal ion transport	0.148642	7	2
GO:0045165	cell fate commitment	0.148642	7	2
GO:0050863	regulation of T cell activation	0.164842	15	4
GO:0001990	regulation of systemic arterial blood pressure by hormone	0.181526	4	1
GO:0046661	male sex differentiation	0.181526	4	1
GO:0050878	regulation of body fluid levels	0.181526	4	1
GO:0006672	ceramide metabolic process	0.181526	4	1
GO:0045621	positive regulation of lymphocyte differentiation	0.181526	4	1
GO:0048568	embryonic organ development	0.181526	4	1
GO:0000377	RNA splicing, via transesterification reactions with bulged adenosine as nucleophile	0.181526	4	1
GO:0001763	morphogenesis of a branching structure	0.181526	4	1
GO:0001839	neural plate morphogenesis	0.181526	4	1
GO:0006022	aminoglycan metabolic process	0.181526	4	1
GO:0006118	electron transport	0.181526	4	1
GO:0006461	protein complex assembly	0.181526	4	1
GO:0007018	microtubule-based movement	0.181526	4	1
GO:0007127	meiosis I	0.181526	4	1
GO:0015758	glucose transport	0.181526	4	1
GO:0016055	Wnt receptor signaling pathway	0.181526	4	1
GO:0019941	modification-dependent protein catabolic process	0.181526	4	1
GO:0031497	chromatin assembly	0.181526	4	1
GO:0031570	DNA integrity checkpoint	0.181526	4	1
GO:0035264	multicellular organism growth	0.181526	4	1
GO:0042461	photoreceptor cell development	0.181526	4	1
GO:0043281	regulation of caspase activity	0.181526	4	1
GO:0050808	synapse organization and biogenesis	0.181526	4	1
GO:0050909	sensory perception of taste	0.181526	4	1
GO:0051168	nuclear export	0.181526	4	1
GO:0009893	positive regulation of metabolic process	0.182196	28	7
GO:0031325	positive regulation of cellular metabolic process	0.189544	24	6
GO:0051240	positive regulation of multicellular organismal process	0.191129	37	9
GO:0006974	response to DNA damage stimulus	0.202641	16	4
GO:0006766	vitamin metabolic process	0.202641	16	4
GO:0007126	meiosis	0.203993	8	2
GO:0006638	neutral lipid metabolic process	0.203993	8	2
GO:0006662	glycerol ether metabolic process	0.203993	8	2
GO:0006664	glycolipid metabolic process	0.203993	8	2
GO:0015672	monovalent inorganic cation transport	0.203993	8	2
GO:0015837	amine transport	0.203993	8	2
GO:0040008	regulation of growth	0.203993	8	2
GO:0046486	glycerolipid metabolic process	0.203993	8	2
GO:0007409	axonogenesis	0.206374	12	3
GO:0001906	cell killing	0.206374	12	3
GO:0006955	immune response	0.206681	51	12
GO:0045595	regulation of cell differentiation	0.227695	34	8
GO:0019953	sexual reproduction	0.231788	21	5
GO:0051094	positive regulation of developmental process	0.240253	30	7
GO:0006396	RNA processing	0.242984	17	4
GO:0005996	monosaccharide metabolic process	0.253947	13	3
GO:0008202	steroid metabolic process	0.263052	9	2
GO:0048646	anatomical structure formation	0.263052	9	2
GO:0051050	positive regulation of transport	0.263052	9	2
GO:0006959	humoral immune response	0.263809	5	1
GO:0007338	single fertilization	0.263809	5	1
GO:0009952	anterior/posterior pattern formation	0.263809	5	1
GO:0035113	embryonic appendage morphogenesis	0.263809	5	1
GO:0048232	male gamete generation	0.263809	5	1
GO:0048732	gland development	0.263809	5	1
GO:0001525	angiogenesis	0.263809	5	1
GO:0007369	gastrulation	0.263809	5	1
GO:0007586	digestion	0.263809	5	1
GO:0019216	regulation of lipid metabolic process	0.263809	5	1
GO:0042129	regulation of T cell proliferation	0.263809	5	1
GO:0050871	positive regulation of B cell activation	0.263809	5	1
GO:0006006	glucose metabolic process	0.263809	5	1
GO:0006333	chromatin assembly or disassembly	0.263809	5	1
GO:0006687	glycosphingolipid metabolic process	0.263809	5	1
GO:0007498	mesoderm development	0.263809	5	1
GO:0008285	negative regulation of cell proliferation	0.263809	5	1
GO:0008361	regulation of cell size	0.263809	5	1
GO:0015992	proton transport	0.263809	5	1
GO:0043066	negative regulation of apoptosis	0.263809	5	1
GO:0043632	modification-dependent macromolecule catabolic process	0.263809	5	1
GO:0048193	Golgi vesicle transport	0.263809	5	1
GO:0048589	developmental growth	0.263809	5	1
GO:0048468	cell development	0.265329	105	23
GO:0051128	regulation of cellular component organization and biogenesis	0.28824	27	6
GO:0007610	behavior	0.303573	32	7
GO:0042592	homeostatic process	0.316066	37	8
GO:0045184	establishment of protein localization	0.323588	28	6
GO:0001654	eye development	0.323808	10	2
GO:0030217	T cell differentiation	0.323808	10	2
GO:0016071	mRNA metabolic process	0.323808	10	2
GO:0019318	hexose metabolic process	0.323808	10	2
GO:0040011	locomotion	0.323808	10	2
GO:0000279	M phase	0.328651	19	4
GO:0007049	cell cycle	0.34309	52	11
GO:0007178	transmembrane receptor protein serine/threonine kinase signaling pathway	0.346092	6	1
GO:0008037	cell recognition	0.346092	6	1
GO:0006403	RNA localization	0.346092	6	1
GO:0006639	acylglycerol metabolic process	0.346092	6	1
GO:0006690	icosanoid metabolic process	0.346092	6	1
GO:0006730	one-carbon compound metabolic process	0.346092	6	1
GO:0006818	hydrogen transport	0.346092	6	1
GO:0006875	cellular metal ion homeostasis	0.346092	6	1
GO:0009187	cyclic nucleotide metabolic process	0.346092	6	1
GO:0016331	morphogenesis of embryonic epithelium	0.346092	6	1
GO:0030705	cytoskeleton-dependent intracellular transport	0.346092	6	1
GO:0042133	neurotransmitter metabolic process	0.346092	6	1
GO:0042445	hormone metabolic process	0.346092	6	1
GO:0043069	negative regulation of programmed cell death	0.346092	6	1
GO:0050770	regulation of axonogenesis	0.346092	6	1
GO:0051270	regulation of cell motility	0.346092	6	1
GO:0051329	interphase of mitotic cell cycle	0.346092	6	1
GO:0051603	proteolysis involved in cellular protein catabolic process	0.346092	6	1
GO:0012501	programmed cell death	0.347099	38	8
GO:0006812	cation transport	0.353838	15	3
GO:0050793	regulation of developmental process	0.356861	86	18
GO:0008104	protein localization	0.35959	29	6
GO:0050776	regulation of immune response	0.37268	20	4
GO:0044265	cellular macromolecule catabolic process	0.37268	20	4
GO:0001505	regulation of neurotransmitter levels	0.384563	11	2
GO:0035239	tube morphogenesis	0.384563	11	2
GO:0016070	RNA metabolic process	0.385668	44	9
GO:0051674	localization of cell	0.385929	25	5
GO:0008219	cell death	0.410219	40	8
GO:0045055	regulated secretory pathway	0.425072	7	1
GO:0050851	antigen receptor-mediated signaling pathway	0.425072	7	1
GO:0051707	response to other organism	0.425072	7	1
GO:0006323	DNA packaging	0.425072	7	1
GO:0015931	nucleobase, nucleoside, nucleotide and nucleic acid transport	0.425072	7	1
GO:0018958	phenol metabolic process	0.425072	7	1
GO:0030005	cellular di-, tri-valent inorganic cation homeostasis	0.425072	7	1
GO:0042108	positive regulation of cytokine biosynthetic process	0.425072	7	1
GO:0042157	lipoprotein metabolic process	0.425072	7	1
GO:0043062	extracellular structure organization and biogenesis	0.425072	7	1
GO:0044257	cellular protein catabolic process	0.425072	7	1
GO:0006915	apoptosis	0.43223	31	6
GO:0016192	vesicle-mediated transport	0.437535	36	7
GO:0016265	death	0.441883	41	8
GO:0006665	sphingolipid metabolic process	0.44396	12	2
GO:0002009	morphogenesis of an epithelium	0.44396	12	2
GO:0030003	cellular cation homeostasis	0.44396	12	2
GO:0040007	growth	0.453852	17	3
GO:0007267	cell-cell signaling	0.471044	37	7
GO:0048729	tissue morphogenesis	0.498765	8	1
GO:0001909	leukocyte mediated cytotoxicity	0.498765	8	1
GO:0031341	regulation of cell killing	0.498765	8	1
GO:0043405	regulation of MAP kinase activity	0.498765	8	1
GO:0048592	eye morphogenesis	0.498765	8	1
GO:0050778	positive regulation of immune response	0.500964	13	2
GO:0051726	regulation of cell cycle	0.502036	18	3
GO:0016477	cell migration	0.502036	18	3
GO:0006928	cell motility	0.543903	24	4
GO:0007276	gamete generation	0.554834	14	2
GO:0000075	cell cycle checkpoint	0.566111	9	1
GO:0035107	appendage morphogenesis	0.566111	9	1
GO:0045597	positive regulation of cell differentiation	0.566111	9	1
GO:0006281	DNA repair	0.566111	9	1
GO:0006733	oxidoreduction coenzyme metabolic process	0.566111	9	1
GO:0030163	protein catabolic process	0.566111	9	1
GO:0040012	regulation of locomotion	0.566111	9	1
GO:0045727	positive regulation of translation	0.566111	9	1
GO:0050727	regulation of inflammatory response	0.566111	9	1
GO:0051325	interphase	0.566111	9	1
GO:0046903	secretion	0.572014	35	6
GO:0006066	alcohol metabolic process	0.576967	30	5
GO:0035295	tube development	0.605084	15	2
GO:0001816	cytokine production	0.611703	31	5
GO:0051049	regulation of transport	0.620981	26	4
GO:0048736	appendage development	0.626687	10	1
GO:0001503	ossification	0.626687	10	1
GO:0031328	positive regulation of cellular biosynthetic process	0.626687	10	1
GO:0007268	synaptic transmission	0.633455	21	3
GO:0007167	enzyme linked receptor protein signaling pathway	0.651433	16	2
GO:0045859	regulation of protein kinase activity	0.651433	16	2
GO:0019226	transmission of nerve impulse	0.656483	27	4
GO:0042089	cytokine biosynthetic process	0.656483	27	4
GO:0009057	macromolecule catabolic process	0.656483	27	4
GO:0006310	DNA recombination	0.680492	11	1
GO:0006325	establishment and/or maintenance of chromatin architecture	0.680492	11	1
GO:0009891	positive regulation of biosynthetic process	0.680492	11	1
GO:0031214	biomineral formation	0.680492	11	1
GO:0042035	regulation of cytokine biosynthetic process	0.693772	17	2
GO:0006417	regulation of translation	0.707577	23	3
GO:0006811	ion transport	0.707577	23	3
GO:0051338	regulation of transferase activity	0.707577	23	3
GO:0050790	regulation of catalytic activity	0.720087	40	6
GO:0042107	cytokine metabolic process	0.720839	29	4
GO:0048747	muscle fiber development	0.727798	12	1
GO:0006508	proteolysis	0.727798	12	1
GO:0017038	protein import	0.727798	12	1
GO:0007517	muscle development	0.732119	18	2
GO:0006873	cellular ion homeostasis	0.732119	18	2
GO:0009605	response to external stimulus	0.745089	41	6
GO:0019724	B cell mediated immunity	0.76659	19	2
GO:0043085	positive regulation of catalytic activity	0.76659	19	2
GO:0007626	locomotory behavior	0.769041	13	1
GO:0051247	positive regulation of protein metabolic process	0.769041	13	1
GO:0051704	multi-organism process	0.769041	13	1
GO:0031326	regulation of cellular biosynthetic process	0.797332	26	3
GO:0050801	ion homeostasis	0.79737	20	2
GO:0043549	regulation of kinase activity	0.79737	20	2
GO:0009888	tissue development	0.800455	32	4
GO:0006631	fatty acid metabolic process	0.804742	14	1
GO:0006732	coenzyme metabolic process	0.824689	21	2
GO:0006091	generation of precursor metabolites and energy	0.835459	15	1
GO:0046849	bone remodeling	0.835459	15	1
GO:0050767	regulation of neurogenesis	0.835459	15	1
GO:0006412	translation	0.843833	28	3
GO:0019725	cellular homeostasis	0.848805	22	2
GO:0009611	response to wounding	0.848805	22	2
GO:0006954	inflammatory response	0.861748	16	1
GO:0048771	tissue remodeling	0.861748	16	1
GO:0006643	membrane lipid metabolic process	0.863513	29	3
GO:0009889	regulation of biosynthetic process	0.863513	29	3
GO:0015031	protein transport	0.869989	23	2
GO:0044262	cellular carbohydrate metabolic process	0.877503	36	4
GO:0006468	protein amino acid phosphorylation	0.884145	17	1
GO:0006952	defense response	0.888514	24	2
GO:0006605	protein targeting	0.903149	18	1
GO:0016064	immunoglobulin mediated immune response	0.903149	18	1
GO:0019932	second-messenger-mediated signaling	0.903149	18	1
GO:0043285	biopolymer catabolic process	0.903149	18	1
GO:0051276	chromosome organization and biogenesis	0.903149	18	1
GO:0006886	intracellular protein transport	0.919214	19	1
GO:0006913	nucleocytoplasmic transport	0.919214	19	1
GO:0007017	microtubule-based process	0.919214	19	1
GO:0006259	DNA metabolic process	0.922399	33	3
GO:0006629	lipid metabolic process	0.930011	77	10
GO:0045045	secretory pathway	0.932753	20	1
GO:0051169	nuclear transport	0.932753	20	1
GO:0044255	cellular lipid metabolic process	0.936786	72	9
GO:0051186	cofactor metabolic process	0.941178	28	2
GO:0051649	establishment of cellular localization	0.943805	67	8
GO:0051093	negative regulation of developmental process	0.95366	22	1
GO:0000278	mitotic cell cycle	0.95366	22	1
GO:0007243	protein kinase cascade	0.961629	23	1
GO:0005975	carbohydrate metabolic process	0.964335	45	4
GO:0042221	response to chemical stimulus	0.964379	31	2
GO:0051641	cellular localization	0.96493	71	8
GO:0008610	lipid biosynthetic process	0.968276	24	1
GO:0006725	aromatic compound metabolic process	0.973809	25	1
GO:0016310	phosphorylation	0.978405	26	1
GO:0051246	regulation of protein metabolic process	0.986126	44	3
GO:0046907	intracellular transport	0.986126	44	3
GO:0044248	cellular catabolic process	0.992107	62	5
GO:0006796	phosphate metabolic process	0.993379	32	1
GO:0006793	phosphorus metabolic process	0.995571	34	1
GO:0009056	catabolic process	0.997771	70	5
GO:0007010	cytoskeleton organization and biogenesis	0.99914	42	1
GO:0009308	amine metabolic process	0.999895	52	1
GO:0019752	carboxylic acid metabolic process	0.999895	52	1
GO:0006082	organic acid metabolic process	0.999932	54	1
GO:0006807	nitrogen compound metabolic process	0.999964	57	1

## Sheet: bioMart
GO	Term	P_value	num of all offsprings in a GO term	num of offsprings predicted well with a given data source
GO:0001101	response to acid	0	1	1
GO:0001541	ovarian follicle development	0	1	1
GO:0001553	luteinization	0	1	1
GO:0007214	gamma-aminobutyric acid signaling pathway	0	1	1
GO:0007229	integrin-mediated signaling pathway	0	1	1
GO:0007628	adult walking behavior	0	1	1
GO:0008630	DNA damage response, signal transduction resulting in induction of apoptosis	0	1	1
GO:0009156	ribonucleoside monophosphate biosynthetic process	0	1	1
GO:0009312	oligosaccharide biosynthetic process	0	1	1
GO:0010165	response to X-ray	0	1	1
GO:0015844	monoamine transport	0	1	1
GO:0016556	mRNA modification	0	1	1
GO:0016579	protein deubiquitination	0	1	1
GO:0016925	protein sumoylation	0	1	1
GO:0018346	protein amino acid prenylation	0	1	1
GO:0019218	regulation of steroid metabolic process	0	1	1
GO:0030091	protein repair	0	1	1
GO:0030856	regulation of epithelial cell differentiation	0	1	1
GO:0045047	protein targeting to ER	0	1	1
GO:0045910	negative regulation of DNA recombination	0	1	1
GO:0045953	negative regulation of natural killer cell mediated cytotoxicity	0	1	1
GO:0046488	phosphatidylinositol metabolic process	0	1	1
GO:0009161	ribonucleoside monophosphate metabolic process	0	2	2
GO:0009311	oligosaccharide metabolic process	0	2	2
GO:0042269	regulation of natural killer cell mediated cytotoxicity	0	2	2
GO:0006952	defense response	6.34212e-07	24	7
GO:0006954	inflammatory response	8.41551e-06	16	5
GO:0001906	cell killing	2.83252e-05	12	4
GO:0016068	type I hypersensitivity	4.0125e-05	3	2
GO:0042267	natural killer cell mediated cytotoxicity	4.0125e-05	3	2
GO:0009611	response to wounding	6.65886e-05	22	5
GO:0001909	leukocyte mediated cytotoxicity	8.36651e-05	8	3
GO:0006638	neutral lipid metabolic process	8.36651e-05	8	3
GO:0006662	glycerol ether metabolic process	8.36651e-05	8	3
GO:0050727	regulation of inflammatory response	0.000146689	9	3
GO:0008585	female gonad development	0.000156516	4	2
GO:0009123	nucleoside monophosphate metabolic process	0.000156516	4	2
GO:0042698	ovulation cycle	0.000156516	4	2
GO:0006917	induction of apoptosis	0.00023814	10	3
GO:0012502	induction of programmed cell death	0.00036452	11	3
GO:0043065	positive regulation of apoptosis	0.00036452	11	3
GO:0001910	regulation of leukocyte mediated cytotoxicity	0.000381589	5	2
GO:0046545	development of primary female sexual characteristics	0.000381589	5	2
GO:0009605	response to external stimulus	0.00038421	41	6
GO:0009117	nucleotide metabolic process	0.000733531	59	7
GO:0006639	acylglycerol metabolic process	0.00074428	6	2
GO:0008406	gonad development	0.00074428	6	2
GO:0009187	cyclic nucleotide metabolic process	0.00074428	6	2
GO:0046660	female sex differentiation	0.00074428	6	2
GO:0043068	positive regulation of programmed cell death	0.000749423	13	3
GO:0006753	nucleoside phosphate metabolic process	0.000823488	60	7
GO:0001810	regulation of type I hypersensitivity	0.00119178	2	1
GO:0001911	negative regulation of leukocyte mediated cytotoxicity	0.00119178	2	1
GO:0008344	adult locomotory behavior	0.00119178	2	1
GO:0009124	nucleoside monophosphate biosynthetic process	0.00119178	2	1
GO:0009134	nucleoside diphosphate catabolic process	0.00119178	2	1
GO:0009583	detection of light stimulus	0.00119178	2	1
GO:0018342	protein prenylation	0.00119178	2	1
GO:0042503	tyrosine phosphorylation of Stat3 protein	0.00119178	2	1
GO:0046068	cGMP metabolic process	0.00119178	2	1
GO:0050777	negative regulation of immune response	0.00119178	2	1
GO:0051053	negative regulation of DNA metabolic process	0.00119178	2	1
GO:0051188	cofactor biosynthetic process	0.00127028	7	2
GO:0048511	rhythmic process	0.00127028	7	2
GO:0006955	immune response	0.00150507	51	6
GO:0031341	regulation of cell killing	0.00198225	8	2
GO:0009144	purine nucleoside triphosphate metabolic process	0.00198225	8	2
GO:0009314	response to radiation	0.00198225	8	2
GO:0046486	glycerolipid metabolic process	0.00198225	8	2
GO:0051186	cofactor metabolic process	0.00228701	28	4
GO:0016064	immunoglobulin mediated immune response	0.00281397	18	3
GO:0000075	cell cycle checkpoint	0.00290003	9	2
GO:0048609	reproductive process in a multicellular organism	0.00290003	9	2
GO:0019724	B cell mediated immunity	0.0034725	19	3
GO:0006338	chromatin remodeling	0.0034951	3	1
GO:0008629	induction of apoptosis by intracellular signals	0.0034951	3	1
GO:0009109	coenzyme catabolic process	0.0034951	3	1
GO:0009451	RNA modification	0.0034951	3	1
GO:0016049	cell growth	0.0034951	3	1
GO:0030534	adult behavior	0.0034951	3	1
GO:0030855	epithelial cell differentiation	0.0034951	3	1
GO:0031342	negative regulation of cell killing	0.0034951	3	1
GO:0046463	acylglycerol biosynthetic process	0.0034951	3	1
GO:0045137	development of primary sexual characteristics	0.00404084	10	2
GO:0050776	regulation of immune response	0.00422884	20	3
GO:0006732	coenzyme metabolic process	0.00508944	21	3
GO:0042981	regulation of apoptosis	0.00606048	22	3
GO:0031570	DNA integrity checkpoint	0.00683368	4	1
GO:0001794	type IIa hypersensitivity	0.00683368	4	1
GO:0006512	ubiquitin cycle	0.00683368	4	1
GO:0006836	neurotransmitter transport	0.00683368	4	1
GO:0007260	tyrosine phosphorylation of STAT protein	0.00683368	4	1
GO:0009108	coenzyme biosynthetic process	0.00683368	4	1
GO:0009145	purine nucleoside triphosphate biosynthetic process	0.00683368	4	1
GO:0043449	alkene metabolic process	0.00683368	4	1
GO:0045017	glycerolipid biosynthetic process	0.00683368	4	1
GO:0046460	neutral lipid biosynthetic process	0.00683368	4	1
GO:0046504	glycerol ether biosynthetic process	0.00683368	4	1
GO:0050729	positive regulation of inflammatory response	0.00683368	4	1
GO:0051187	cofactor catabolic process	0.00683368	4	1
GO:0044255	cellular lipid metabolic process	0.0107895	72	6
GO:0006497	protein amino acid lipidation	0.0111351	5	1
GO:0008361	regulation of cell size	0.0111351	5	1
GO:0009581	detection of external stimulus	0.0111351	5	1
GO:0009582	detection of abiotic stimulus	0.0111351	5	1
GO:0019216	regulation of lipid metabolic process	0.0111351	5	1
GO:0030384	phosphoinositide metabolic process	0.0111351	5	1
GO:0031279	regulation of cyclase activity	0.0111351	5	1
GO:0048730	epidermis morphogenesis	0.0111351	5	1
GO:0043067	regulation of programmed cell death	0.0127686	27	3
GO:0007548	sex differentiation	0.0135318	15	2
GO:0006629	lipid metabolic process	0.0153679	77	6
GO:0006163	purine nucleotide metabolic process	0.0162476	16	2
GO:0009141	nucleoside triphosphate metabolic process	0.0162476	16	2
GO:0042770	DNA damage response, signal transduction	0.0163305	6	1
GO:0000018	regulation of DNA recombination	0.0163305	6	1
GO:0006164	purine nucleotide biosynthetic process	0.0163305	6	1
GO:0009063	amino acid catabolic process	0.0163305	6	1
GO:0009132	nucleoside diphosphate metabolic process	0.0163305	6	1
GO:0009142	nucleoside triphosphate biosynthetic process	0.0163305	6	1
GO:0009416	response to light stimulus	0.0163305	6	1
GO:0042158	lipoprotein biosynthetic process	0.0163305	6	1
GO:0051094	positive regulation of developmental process	0.0184482	30	3
GO:0006915	apoptosis	0.0206407	31	3
GO:0016568	chromatin modification	0.0223545	7	1
GO:0018108	peptidyl-tyrosine phosphorylation	0.0223545	7	1
GO:0042157	lipoprotein metabolic process	0.0223545	7	1
GO:0045934	negative regulation of nucleobase, nucleoside, nucleotide and nucleic acid metabolic process	0.0223545	7	1
GO:0051726	regulation of cell cycle	0.0225346	18	2
GO:0009628	response to abiotic stimulus	0.0261088	19	2
GO:0006664	glycolipid metabolic process	0.0291453	8	1
GO:0007259	JAK-STAT cascade	0.0291453	8	1
GO:0009260	ribonucleotide biosynthetic process	0.0291453	8	1
GO:0015837	amine transport	0.0291453	8	1
GO:0018212	peptidyl-tyrosine modification	0.0291453	8	1
GO:0048729	tissue morphogenesis	0.0291453	8	1
GO:0051052	regulation of DNA metabolic process	0.0291453	8	1
GO:0009165	nucleotide biosynthetic process	0.0299699	20	2
GO:0009259	ribonucleotide metabolic process	0.0341167	21	2
GO:0006650	glycerophospholipid metabolic process	0.036644	9	1
GO:0006733	oxidoreduction coenzyme metabolic process	0.036644	9	1
GO:0007169	transmembrane receptor protein tyrosine kinase signaling pathway	0.036644	9	1
GO:0008202	steroid metabolic process	0.036644	9	1
GO:0008544	epidermis development	0.036644	9	1
GO:0045637	regulation of myeloid cell differentiation	0.036644	9	1
GO:0012501	programmed cell death	0.0404328	38	3
GO:0016052	carbohydrate catabolic process	0.0447947	10	1
GO:0007398	ectoderm development	0.0447947	10	1
GO:0009166	nucleotide catabolic process	0.0447947	10	1
GO:0016071	mRNA metabolic process	0.0447947	10	1
GO:0008219	cell death	0.0475566	40	3
GO:0016265	death	0.0513655	41	3
GO:0006644	phospholipid metabolic process	0.0535448	11	1
GO:0006310	DNA recombination	0.0535448	11	1
GO:0006325	establishment and/or maintenance of chromatin architecture	0.0535448	11	1
GO:0009310	amine catabolic process	0.0535448	11	1
GO:0002009	morphogenesis of an epithelium	0.0628441	12	1
GO:0016051	carbohydrate biosynthetic process	0.0628441	12	1
GO:0044270	nitrogen compound catabolic process	0.0628441	12	1
GO:0005975	carbohydrate metabolic process	0.0682319	45	3
GO:0007626	locomotory behavior	0.0726452	13	1
GO:0051606	detection of stimulus	0.0726452	13	1
GO:0050793	regulation of developmental process	0.0744342	86	5
GO:0006643	membrane lipid metabolic process	0.0771168	29	2
GO:0051241	negative regulation of multicellular organismal process	0.0935757	15	1
GO:0006974	response to DNA damage stimulus	0.104623	16	1
GO:0007167	enzyme linked receptor protein signaling pathway	0.104623	16	1
GO:0030099	myeloid cell differentiation	0.104623	16	1
GO:0045595	regulation of cell differentiation	0.111936	34	2
GO:0009719	response to endogenous stimulus	0.116006	17	1
GO:0006468	protein amino acid phosphorylation	0.116006	17	1
GO:0018193	peptidyl-amino acid modification	0.116006	17	1
GO:0040007	growth	0.116006	17	1
GO:0006605	protein targeting	0.12769	18	1
GO:0051276	chromosome organization and biogenesis	0.12769	18	1
GO:0006886	intracellular protein transport	0.13964	19	1
GO:0031324	negative regulation of cellular metabolic process	0.13964	19	1
GO:0045045	secretory pathway	0.151826	20	1
GO:0044248	cellular catabolic process	0.166312	62	3
GO:0009892	negative regulation of metabolic process	0.176784	22	1
GO:0015031	protein transport	0.1895	23	1
GO:0007243	protein kinase cascade	0.1895	23	1
GO:0008610	lipid biosynthetic process	0.202342	24	1
GO:0000003	reproduction	0.222744	47	2
GO:0009056	catabolic process	0.224055	70	3
GO:0016310	phosphorylation	0.228307	26	1
GO:0045184	establishment of protein localization	0.254507	28	1
GO:0008104	protein localization	0.267647	29	1
GO:0007049	cell cycle	0.270141	52	2
GO:0006520	amino acid metabolic process	0.28079	30	1
GO:0042221	response to chemical stimulus	0.293922	31	1
GO:0009888	tissue development	0.307026	32	1
GO:0006796	phosphate metabolic process	0.307026	32	1
GO:0007610	behavior	0.307026	32	1
GO:0006259	DNA metabolic process	0.32009	33	1
GO:0006793	phosphorus metabolic process	0.333099	34	1
GO:0030097	hemopoiesis	0.346043	35	1
GO:0046903	secretion	0.346043	35	1
GO:0051239	regulation of multicellular organismal process	0.367263	88	3
GO:0048534	hemopoietic or lymphoid organ development	0.37169	37	1
GO:0050790	regulation of catalytic activity	0.409416	40	1
GO:0016070	RNA metabolic process	0.458004	44	1
GO:0046907	intracellular transport	0.458004	44	1
GO:0048468	cell development	0.503081	105	3
GO:0006519	amino acid and derivative metabolic process	0.537352	51	1
GO:0009308	amine metabolic process	0.54804	52	1
GO:0019752	carboxylic acid metabolic process	0.54804	52	1
GO:0006082	organic acid metabolic process	0.56891	54	1
GO:0006807	nitrogen compound metabolic process	0.598931	57	1
GO:0051649	establishment of cellular localization	0.687827	67	1
GO:0051641	cellular localization	0.718689	71	1

## Sheet: Inparanoid
GO	Term	P_value	num of all offsprings in a GO term	num of offsprings predicted well with a given data source
GO:0009156	ribonucleoside monophosphate biosynthetic process	0	1	1
GO:0000082	G1/S transition of mitotic cell cycle	0	1	1
GO:0000910	cytokinesis	0	1	1
GO:0001798	positive regulation of type IIa hypersensitivity	0	1	1
GO:0006020	inositol metabolic process	0	1	1
GO:0006099	tricarboxylic acid cycle	0	1	1
GO:0006349	genetic imprinting	0	1	1
GO:0006493	protein amino acid O-linked glycosylation	0	1	1
GO:0006611	protein export from nucleus	0	1	1
GO:0006829	zinc ion transport	0	1	1
GO:0006885	regulation of pH	0	1	1
GO:0006910	phagocytosis, recognition	0	1	1
GO:0006911	phagocytosis, engulfment	0	1	1
GO:0007595	lactation	0	1	1
GO:0009312	oligosaccharide biosynthetic process	0	1	1
GO:0010165	response to X-ray	0	1	1
GO:0015816	glycine transport	0	1	1
GO:0016998	cell wall catabolic process	0	1	1
GO:0018345	protein palmitoylation	0	1	1
GO:0030856	regulation of epithelial cell differentiation	0	1	1
GO:0030889	negative regulation of B cell proliferation	0	1	1
GO:0045910	negative regulation of DNA recombination	0	1	1
GO:0050766	positive regulation of phagocytosis	0	1	1
GO:0051016	barbed-end actin filament capping	0	1	1
GO:0051260	protein homooligomerization	0	1	1
GO:0009161	ribonucleoside monophosphate metabolic process	0	2	2
GO:0009124	nucleoside monophosphate biosynthetic process	0	2	2
GO:0009060	aerobic respiration	0	2	2
GO:0045807	positive regulation of endocytosis	0	2	2
GO:0046356	acetyl-CoA catabolic process	0	2	2
GO:0050764	regulation of phagocytosis	0	2	2
GO:0009109	coenzyme catabolic process	0	3	3
GO:0009123	nucleoside monophosphate metabolic process	0	4	4
GO:0006909	phagocytosis	0	5	5
GO:0006753	nucleoside phosphate metabolic process	2.21126e-06	60	15
GO:0006897	endocytosis	5.23902e-06	12	6
GO:0009117	nucleotide metabolic process	9.06995e-06	59	14
GO:0042100	B cell proliferation	2.64906e-05	4	3
GO:0051187	cofactor catabolic process	2.64906e-05	4	3
GO:0042157	lipoprotein metabolic process	3.47279e-05	7	4
GO:0009259	ribonucleotide metabolic process	5.60345e-05	21	7
GO:0006163	purine nucleotide metabolic process	5.91026e-05	16	6
GO:0046651	lymphocyte proliferation	5.91026e-05	16	6
GO:0001775	cell activation	6.86791e-05	69	14
GO:0050866	negative regulation of cell activation	8.72331e-05	8	4
GO:0030100	regulation of endocytosis	0.000124996	5	3
GO:0009165	nucleotide biosynthetic process	0.000312982	20	6
GO:0016044	membrane organization and biogenesis	0.000312982	20	6
GO:0042158	lipoprotein biosynthetic process	0.000353919	6	3
GO:0030888	regulation of B cell proliferation	0.000373517	3	2
GO:0043543	protein amino acid acylation	0.000373517	3	2
GO:0045333	cellular respiration	0.000373517	3	2
GO:0008283	cell proliferation	0.000421043	27	7
GO:0006732	coenzyme metabolic process	0.000441455	21	6
GO:0045321	leukocyte activation	0.00044602	64	12
GO:0046649	lymphocyte activation	0.000530045	57	11
GO:0051186	cofactor metabolic process	0.000553997	28	7
GO:0050865	regulation of cell activation	0.000562646	42	9
GO:0051250	negative regulation of lymphocyte activation	0.000779507	7	3
GO:0006084	acetyl-CoA metabolic process	0.0014146	4	2
GO:0030834	regulation of actin filament depolymerization	0.0014146	4	2
GO:0045017	glycerolipid biosynthetic process	0.0014146	4	2
GO:0046460	neutral lipid biosynthetic process	0.0014146	4	2
GO:0046504	glycerol ether biosynthetic process	0.0014146	4	2
GO:0009260	ribonucleotide biosynthetic process	0.00147178	8	3
GO:0006638	neutral lipid metabolic process	0.00147178	8	3
GO:0006662	glycerol ether metabolic process	0.00147178	8	3
GO:0046486	glycerolipid metabolic process	0.00147178	8	3
GO:0051128	regulation of cellular component organization and biogenesis	0.00233283	27	6
GO:0009150	purine ribonucleotide metabolic process	0.00250129	9	3
GO:0051261	protein depolymerization	0.00250129	9	3
GO:0051241	negative regulation of multicellular organismal process	0.00308542	15	4
GO:0016192	vesicle-mediated transport	0.00328729	36	7
GO:0006497	protein amino acid lipidation	0.003349	5	2
GO:0030042	actin filament depolymerization	0.003349	5	2
GO:0042219	amino acid derivative catabolic process	0.003349	5	2
GO:0051130	positive regulation of cellular component organization and biogenesis	0.003349	5	2
GO:0051239	regulation of multicellular organismal process	0.00336686	88	13
GO:0051249	regulation of lymphocyte activation	0.00394305	37	7
GO:0050777	negative regulation of immune response	0.00522615	2	1
GO:0001796	regulation of type IIa hypersensitivity	0.00522615	2	1
GO:0001810	regulation of type I hypersensitivity	0.00522615	2	1
GO:0009311	oligosaccharide metabolic process	0.00522615	2	1
GO:0015804	neutral amino acid transport	0.00522615	2	1
GO:0016311	dephosphorylation	0.00522615	2	1
GO:0030203	glycosaminoglycan metabolic process	0.00522615	2	1
GO:0042269	regulation of natural killer cell mediated cytotoxicity	0.00522615	2	1
GO:0042384	cilium biogenesis	0.00522615	2	1
GO:0045786	negative regulation of cell cycle	0.00522615	2	1
GO:0048145	regulation of fibroblast proliferation	0.00522615	2	1
GO:0050868	negative regulation of T cell activation	0.00522615	2	1
GO:0050869	negative regulation of B cell activation	0.00522615	2	1
GO:0051053	negative regulation of DNA metabolic process	0.00522615	2	1
GO:0051259	protein oligomerization	0.00522615	2	1
GO:0051301	cell division	0.00522615	2	1
GO:0051693	actin filament capping	0.00522615	2	1
GO:0042113	B cell activation	0.00564968	17	4
GO:0042127	regulation of cell proliferation	0.00564968	17	4
GO:0050670	regulation of lymphocyte proliferation	0.00584212	11	3
GO:0008610	lipid biosynthetic process	0.00587231	24	5
GO:0006164	purine nucleotide biosynthetic process	0.00634407	6	2
GO:0015749	monosaccharide transport	0.00634407	6	2
GO:0008064	regulation of actin polymerization and/or depolymerization	0.00634407	6	2
GO:0009566	fertilization	0.00634407	6	2
GO:0051329	interphase of mitotic cell cycle	0.00634407	6	2
GO:0050864	regulation of B cell activation	0.00827713	12	3
GO:0030832	regulation of actin filament length	0.0105175	7	2
GO:0051188	cofactor biosynthetic process	0.0105175	7	2
GO:0050776	regulation of immune response	0.011866	20	4
GO:0006694	steroid biosynthetic process	0.0149314	3	1
GO:0019722	calcium-mediated signaling	0.0149314	3	1
GO:0050907	detection of chemical stimulus involved in sensory perception	0.0149314	3	1
GO:0000041	transition metal ion transport	0.0149314	3	1
GO:0006195	purine nucleotide catabolic process	0.0149314	3	1
GO:0006486	protein amino acid glycosylation	0.0149314	3	1
GO:0006752	group transfer coenzyme metabolic process	0.0149314	3	1
GO:0009116	nucleoside metabolic process	0.0149314	3	1
GO:0016068	type I hypersensitivity	0.0149314	3	1
GO:0030316	osteoclast differentiation	0.0149314	3	1
GO:0030835	negative regulation of actin filament depolymerization	0.0149314	3	1
GO:0030855	epithelial cell differentiation	0.0149314	3	1
GO:0042094	interleukin-2 biosynthetic process	0.0149314	3	1
GO:0042267	natural killer cell mediated cytotoxicity	0.0149314	3	1
GO:0045061	thymic T cell selection	0.0149314	3	1
GO:0045765	regulation of angiogenesis	0.0149314	3	1
GO:0046034	ATP metabolic process	0.0149314	3	1
GO:0046463	acylglycerol biosynthetic process	0.0149314	3	1
GO:0048144	fibroblast proliferation	0.0149314	3	1
GO:0050672	negative regulation of lymphocyte proliferation	0.0149314	3	1
GO:0050892	intestinal absorption	0.0149314	3	1
GO:0008643	carbohydrate transport	0.0159449	8	2
GO:0051052	regulation of DNA metabolic process	0.0159449	8	2
GO:0015980	energy derivation by oxidation of organic compounds	0.0159449	8	2
GO:0009611	response to wounding	0.0179277	22	4
GO:0050727	regulation of inflammatory response	0.0226667	9	2
GO:0008154	actin polymerization and/or depolymerization	0.0226667	9	2
GO:0048646	anatomical structure formation	0.0226667	9	2
GO:0051050	positive regulation of transport	0.0226667	9	2
GO:0051325	interphase	0.0226667	9	2
GO:0006952	defense response	0.0257493	24	4
GO:0006955	immune response	0.0275306	51	7
GO:0007249	I-kappaB kinase/NF-kappaB cascade	0.0284482	4	1
GO:0050730	regulation of peptidyl-tyrosine phosphorylation	0.0284482	4	1
GO:0009593	detection of chemical stimulus	0.0284482	4	1
GO:0045058	T cell selection	0.0284482	4	1
GO:0001794	type IIa hypersensitivity	0.0284482	4	1
GO:0001990	regulation of systemic arterial blood pressure by hormone	0.0284482	4	1
GO:0006022	aminoglycan metabolic process	0.0284482	4	1
GO:0006461	protein complex assembly	0.0284482	4	1
GO:0006836	neurotransmitter transport	0.0284482	4	1
GO:0009101	glycoprotein biosynthetic process	0.0284482	4	1
GO:0009108	coenzyme biosynthetic process	0.0284482	4	1
GO:0009152	purine ribonucleotide biosynthetic process	0.0284482	4	1
GO:0042402	biogenic amine catabolic process	0.0284482	4	1
GO:0043413	biopolymer glycosylation	0.0284482	4	1
GO:0043449	alkene metabolic process	0.0284482	4	1
GO:0050729	positive regulation of inflammatory response	0.0284482	4	1
GO:0051168	nuclear export	0.0284482	4	1
GO:0044255	cellular lipid metabolic process	0.0315655	72	9
GO:0016064	immunoglobulin mediated immune response	0.0364394	18	3
GO:0006644	phospholipid metabolic process	0.0400134	11	2
GO:0019724	B cell mediated immunity	0.0436399	19	3
GO:0030384	phosphoinositide metabolic process	0.0451811	5	1
GO:0001910	regulation of leukocyte mediated cytotoxicity	0.0451811	5	1
GO:0008645	hexose transport	0.0451811	5	1
GO:0001525	angiogenesis	0.0451811	5	1
GO:0006936	muscle contraction	0.0451811	5	1
GO:0006959	humoral immune response	0.0451811	5	1
GO:0007338	single fertilization	0.0451811	5	1
GO:0007586	digestion	0.0451811	5	1
GO:0008285	negative regulation of cell proliferation	0.0451811	5	1
GO:0009205	purine ribonucleoside triphosphate metabolic process	0.0451811	5	1
GO:0015992	proton transport	0.0451811	5	1
GO:0030031	cell projection biogenesis	0.0451811	5	1
GO:0042060	wound healing	0.0451811	5	1
GO:0048193	Golgi vesicle transport	0.0451811	5	1
GO:0048730	epidermis morphogenesis	0.0451811	5	1
GO:0050886	endocrine process	0.0451811	5	1
GO:0006629	lipid metabolic process	0.0473993	77	9
GO:0050770	regulation of axonogenesis	0.0645996	6	1
GO:0000018	regulation of DNA recombination	0.0645996	6	1
GO:0050906	detection of stimulus involved in sensory perception	0.0645996	6	1
GO:0006639	acylglycerol metabolic process	0.0645996	6	1
GO:0006730	one-carbon compound metabolic process	0.0645996	6	1
GO:0006818	hydrogen transport	0.0645996	6	1
GO:0006865	amino acid transport	0.0645996	6	1
GO:0008037	cell recognition	0.0645996	6	1
GO:0009132	nucleoside diphosphate metabolic process	0.0645996	6	1
GO:0044248	cellular catabolic process	0.0749467	62	7
GO:0001932	regulation of protein amino acid phosphorylation	0.0862324	7	1
GO:0018108	peptidyl-tyrosine phosphorylation	0.0862324	7	1
GO:0030001	metal ion transport	0.0862324	7	1
GO:0045934	negative regulation of nucleobase, nucleoside, nucleotide and nucleic acid metabolic process	0.0862324	7	1
GO:0048514	blood vessel morphogenesis	0.0862324	7	1
GO:0050767	regulation of neurogenesis	0.0893382	15	2
GO:0006091	generation of precursor metabolites and energy	0.0893382	15	2
GO:0006812	cation transport	0.0893382	15	2
GO:0006954	inflammatory response	0.104357	16	2
GO:0030036	actin cytoskeleton organization and biogenesis	0.104357	16	2
GO:0001909	leukocyte mediated cytotoxicity	0.109662	8	1
GO:0018212	peptidyl-tyrosine modification	0.109662	8	1
GO:0031341	regulation of cell killing	0.109662	8	1
GO:0048729	tissue morphogenesis	0.109662	8	1
GO:0001568	blood vessel development	0.109662	8	1
GO:0009100	glycoprotein metabolic process	0.109662	8	1
GO:0009144	purine nucleoside triphosphate metabolic process	0.109662	8	1
GO:0009199	ribonucleoside triphosphate metabolic process	0.109662	8	1
GO:0009314	response to radiation	0.109662	8	1
GO:0015672	monovalent inorganic cation transport	0.109662	8	1
GO:0015837	amine transport	0.109662	8	1
GO:0042098	T cell proliferation	0.109662	8	1
GO:0044264	cellular polysaccharide metabolic process	0.109662	8	1
GO:0051248	negative regulation of protein metabolic process	0.109662	8	1
GO:0042110	T cell activation	0.114181	26	3
GO:0051049	regulation of transport	0.114181	26	3
GO:0009056	catabolic process	0.129373	70	7
GO:0006650	glycerophospholipid metabolic process	0.134517	9	1
GO:0008202	steroid metabolic process	0.134517	9	1
GO:0007169	transmembrane receptor protein tyrosine kinase signaling pathway	0.134517	9	1
GO:0008217	regulation of blood pressure	0.134517	9	1
GO:0008544	epidermis development	0.134517	9	1
GO:0046942	carboxylic acid transport	0.134517	9	1
GO:0048609	reproductive process in a multicellular organism	0.134517	9	1
GO:0051129	negative regulation of cellular component organization and biogenesis	0.134517	9	1
GO:0030029	actin filament-based process	0.137066	18	2
GO:0031324	negative regulation of cellular metabolic process	0.154584	19	2
GO:0030217	T cell differentiation	0.160473	10	1
GO:0042325	regulation of phosphorylation	0.160473	10	1
GO:0001944	vasculature development	0.160473	10	1
GO:0005976	polysaccharide metabolic process	0.160473	10	1
GO:0006917	induction of apoptosis	0.160473	10	1
GO:0007398	ectoderm development	0.160473	10	1
GO:0009166	nucleotide catabolic process	0.160473	10	1
GO:0015849	organic acid transport	0.160473	10	1
GO:0019318	hexose metabolic process	0.160473	10	1
GO:0009605	response to external stimulus	0.171681	41	4
GO:0006310	DNA recombination	0.187242	11	1
GO:0009310	amine catabolic process	0.187242	11	1
GO:0012502	induction of programmed cell death	0.187242	11	1
GO:0040029	regulation of gene expression, epigenetic	0.187242	11	1
GO:0043065	positive regulation of apoptosis	0.187242	11	1
GO:0006575	amino acid derivative metabolic process	0.191509	21	2
GO:0019953	sexual reproduction	0.191509	21	2
GO:0030030	cell projection organization and biogenesis	0.210747	22	2
GO:0000278	mitotic cell cycle	0.210747	22	2
GO:0009892	negative regulation of metabolic process	0.210747	22	2
GO:0001906	cell killing	0.214572	12	1
GO:0007409	axonogenesis	0.214572	12	1
GO:0002009	morphogenesis of an epithelium	0.214572	12	1
GO:0016051	carbohydrate biosynthetic process	0.214572	12	1
GO:0044270	nitrogen compound catabolic process	0.214572	12	1
GO:0005975	carbohydrate metabolic process	0.223916	45	4
GO:0006811	ion transport	0.23039	23	2
GO:0019220	regulation of phosphate metabolic process	0.242243	13	1
GO:0048812	neurite morphogenesis	0.242243	13	1
GO:0050778	positive regulation of immune response	0.242243	13	1
GO:0051606	detection of stimulus	0.242243	13	1
GO:0005996	monosaccharide metabolic process	0.242243	13	1
GO:0043068	positive regulation of programmed cell death	0.242243	13	1
GO:0044262	cellular carbohydrate metabolic process	0.262212	36	3
GO:0048667	neuron morphogenesis during differentiation	0.270063	14	1
GO:0051174	regulation of phosphorus metabolic process	0.270063	14	1
GO:0006576	biogenic amine metabolic process	0.270063	14	1
GO:0008015	blood circulation	0.270063	14	1
GO:0031175	neurite development	0.297867	15	1
GO:0050863	regulation of T cell activation	0.297867	15	1
GO:0007167	enzyme linked receptor protein signaling pathway	0.325511	16	1
GO:0009141	nucleoside triphosphate metabolic process	0.325511	16	1
GO:0030099	myeloid cell differentiation	0.325511	16	1
GO:0006643	membrane lipid metabolic process	0.352596	29	2
GO:0006468	protein amino acid phosphorylation	0.352873	17	1
GO:0018193	peptidyl-amino acid modification	0.352873	17	1
GO:0019932	second-messenger-mediated signaling	0.379849	18	1
GO:0030098	lymphocyte differentiation	0.379849	18	1
GO:0048666	neuron development	0.379849	18	1
GO:0006605	protein targeting	0.379849	18	1
GO:0051726	regulation of cell cycle	0.379849	18	1
GO:0051246	regulation of protein metabolic process	0.397812	44	3
GO:0000904	cellular morphogenesis during differentiation	0.406351	19	1
GO:0006886	intracellular protein transport	0.406351	19	1
GO:0006913	nucleocytoplasmic transport	0.406351	19	1
GO:0009628	response to abiotic stimulus	0.406351	19	1
GO:0006796	phosphate metabolic process	0.413628	32	2
GO:0050801	ion homeostasis	0.432305	20	1
GO:0051169	nuclear transport	0.432305	20	1
GO:0006259	DNA metabolic process	0.433614	33	2
GO:0000003	reproduction	0.448384	47	3
GO:0006793	phosphorus metabolic process	0.453353	34	2
GO:0048699	generation of neurons	0.453353	34	2
GO:0000902	cell morphogenesis	0.472811	35	2
GO:0030097	hemopoiesis	0.472811	35	2
GO:0030182	neuron differentiation	0.482343	22	1
GO:0042981	regulation of apoptosis	0.482343	22	1
GO:0007243	protein kinase cascade	0.506338	23	1
GO:0015031	protein transport	0.506338	23	1
GO:0048534	hemopoietic or lymphoid organ development	0.510762	37	2
GO:0007049	cell cycle	0.529412	52	3
GO:0016310	phosphorylation	0.573896	26	1
GO:0042089	cytokine biosynthetic process	0.594888	27	1
GO:0043067	regulation of programmed cell death	0.594888	27	1
GO:0007010	cytoskeleton organization and biogenesis	0.59895	42	2
GO:0050793	regulation of developmental process	0.604251	86	5
GO:0045184	establishment of protein localization	0.615107	28	1
GO:0046907	intracellular transport	0.631228	44	2
GO:0042107	cytokine metabolic process	0.634552	29	1
GO:0008104	protein localization	0.634552	29	1
GO:0006066	alcohol metabolic process	0.653229	30	1
GO:0051094	positive regulation of developmental process	0.653229	30	1
GO:0001816	cytokine production	0.671146	31	1
GO:0042221	response to chemical stimulus	0.671146	31	1
GO:0006915	apoptosis	0.671146	31	1
GO:0009888	tissue development	0.688314	32	1
GO:0045595	regulation of cell differentiation	0.720458	34	1
GO:0006519	amino acid and derivative metabolic process	0.729833	51	2
GO:0009308	amine metabolic process	0.742103	52	2
GO:0051240	positive regulation of multicellular organismal process	0.76345	37	1
GO:0042592	homeostatic process	0.76345	37	1
GO:0012501	programmed cell death	0.776464	38	1
GO:0006807	nitrogen compound metabolic process	0.796983	57	2
GO:0008219	cell death	0.80064	40	1
GO:0016265	death	0.811845	41	1
GO:0051649	establishment of cellular localization	0.877966	67	2
GO:0051641	cellular localization	0.901431	71	2
GO:0048468	cell development	0.956236	105	3

## Sheet: OMIM (Diseases)
GO	Term	P_value	num of all offsprings in a GO term	num of offsprings predicted well with a given data source
GO:0006470	protein amino acid dephosphorylation	0	1	1
GO:0007266	Rho protein signal transduction	0	1	1
GO:0009296	flagellum biogenesis	0	1	1
GO:0035058	sensory cilium biogenesis	0	1	1
GO:0042472	inner ear morphogenesis	0	1	1
GO:0048535	lymph node development	0	1	1
GO:0016311	dephosphorylation	0	2	2
GO:0043064	flagellum organization and biogenesis	0	2	2
GO:0043583	ear development	2.41732e-05	4	2
GO:0030031	cell projection biogenesis	5.96564e-05	5	2
GO:0042133	neurotransmitter metabolic process	0.00011778	6	2
GO:0046651	lymphocyte proliferation	0.00016274	16	3
GO:0042417	dopamine metabolic process	0.000345484	2	1
GO:0006937	regulation of muscle contraction	0.000345484	2	1
GO:0042384	cilium biogenesis	0.000345484	2	1
GO:0042471	ear morphogenesis	0.000345484	2	1
GO:0042775	organelle ATP synthesis coupled electron transport	0.000345484	2	1
GO:0051169	nuclear transport	0.000410751	20	3
GO:0046649	lymphocyte activation	0.000509693	57	5
GO:0030030	cell projection organization and biogenesis	0.000603856	22	3
GO:0001505	regulation of neurotransmitter levels	0.00091094	11	2
GO:0045321	leukocyte activation	0.000958546	64	5
GO:0007265	Ras protein signal transduction	0.00102421	3	1
GO:0007631	feeding behavior	0.00102421	3	1
GO:0042773	ATP synthesis coupled electron transport	0.00102421	3	1
GO:0006595	polyamine metabolic process	0.00102421	3	1
GO:0030218	erythrocyte differentiation	0.00102421	3	1
GO:0030334	regulation of cell migration	0.00102421	3	1
GO:0045765	regulation of angiogenesis	0.00102421	3	1
GO:0042110	T cell activation	0.00117014	26	3
GO:0051170	nuclear import	0.00119903	12	2
GO:0008283	cell proliferation	0.00135548	27	3
GO:0001775	cell activation	0.00143296	69	5
GO:0006576	biogenic amine metabolic process	0.00193337	14	2
GO:0006118	electron transport	0.00202425	4	1
GO:0006796	phosphate metabolic process	0.00259867	32	3
GO:0006793	phosphorus metabolic process	0.00326345	34	3
GO:0006119	oxidative phosphorylation	0.00333397	5	1
GO:0001525	angiogenesis	0.00333397	5	1
GO:0006936	muscle contraction	0.00333397	5	1
GO:0042060	wound healing	0.00333397	5	1
GO:0048732	gland development	0.00333397	5	1
GO:0000902	cell morphogenesis	0.00363589	35	3
GO:0006913	nucleocytoplasmic transport	0.00482611	19	2
GO:0006584	catecholamine metabolic process	0.00494207	6	1
GO:0007264	small GTPase mediated signal transduction	0.00494207	6	1
GO:0051270	regulation of cell motility	0.00494207	6	1
GO:0006575	amino acid derivative metabolic process	0.00645606	21	2
GO:0007268	synaptic transmission	0.00645606	21	2
GO:0018958	phenol metabolic process	0.00683751	7	1
GO:0048514	blood vessel morphogenesis	0.00683751	7	1
GO:0009611	response to wounding	0.00738009	22	2
GO:0046907	intracellular transport	0.00836451	44	3
GO:0051052	regulation of DNA metabolic process	0.00900955	8	1
GO:0001568	blood vessel development	0.00900955	8	1
GO:0042098	T cell proliferation	0.00900955	8	1
GO:0040012	regulation of locomotion	0.0114477	9	1
GO:0048646	anatomical structure formation	0.0114477	9	1
GO:0050727	regulation of inflammatory response	0.0114477	9	1
GO:0019226	transmission of nerve impulse	0.0131472	27	2
GO:0001944	vasculature development	0.0141419	10	1
GO:0040011	locomotion	0.0141419	10	1
GO:0006606	protein import into nucleus	0.0170821	11	1
GO:0050670	regulation of lymphocyte proliferation	0.0170821	11	1
GO:0017038	protein import	0.0202587	12	1
GO:0048747	muscle fiber development	0.0202587	12	1
GO:0007267	cell-cell signaling	0.0307379	37	2
GO:0048534	hemopoietic or lymphoid organ development	0.0307379	37	2
GO:0051249	regulation of lymphocyte activation	0.0307379	37	2
GO:0006091	generation of precursor metabolites and energy	0.0311143	15	1
GO:0050863	regulation of T cell activation	0.0311143	15	1
GO:0051649	establishment of cellular localization	0.0348289	67	3
GO:0006954	inflammatory response	0.0351451	16	1
GO:0030036	actin cytoskeleton organization and biogenesis	0.0351451	16	1
GO:0030099	myeloid cell differentiation	0.0351451	16	1
GO:0042127	regulation of cell proliferation	0.0393678	17	1
GO:0009605	response to external stimulus	0.0400786	41	2
GO:0051641	cellular localization	0.0418805	71	3
GO:0050865	regulation of cell activation	0.0426168	42	2
GO:0006605	protein targeting	0.0437742	18	1
GO:0048598	embryonic morphogenesis	0.0437742	18	1
GO:0007517	muscle development	0.0437742	18	1
GO:0016477	cell migration	0.0437742	18	1
GO:0030029	actin filament-based process	0.0437742	18	1
GO:0006886	intracellular protein transport	0.0483564	19	1
GO:0015031	protein transport	0.0682904	23	1
GO:0006519	amino acid and derivative metabolic process	0.0689796	51	2
GO:0009308	amine metabolic process	0.0722843	52	2
GO:0006928	cell motility	0.0736392	24	1
GO:0006952	defense response	0.0736392	24	1
GO:0006725	aromatic compound metabolic process	0.0791203	25	1
GO:0051674	localization of cell	0.0791203	25	1
GO:0051239	regulation of multicellular organismal process	0.0803628	88	3
GO:0016310	phosphorylation	0.0847273	26	1
GO:0006807	nitrogen compound metabolic process	0.0898586	57	2
GO:0045184	establishment of protein localization	0.0962934	28	1
GO:0008104	protein localization	0.10224	29	1
GO:0006066	alcohol metabolic process	0.108289	30	1
GO:0007610	behavior	0.120668	32	1
GO:0006259	DNA metabolic process	0.126987	33	1
GO:0030097	hemopoiesis	0.139861	35	1
GO:0042592	homeostatic process	0.153015	37	1
GO:0007010	cytoskeleton organization and biogenesis	0.186887	42	1
GO:0009790	embryonic development	0.193797	43	1
GO:0050793	regulation of developmental process	0.489655	86	1
GO:0048468	cell development	0.600233	105	1

## Sheet: Zhang et al
GO	Term	P_value	num of all offsprings in a GO term	num of offsprings predicted well with a given data source
GO:0006182	cGMP biosynthetic process	0	1	1
GO:0006364	rRNA processing	0	1	1
GO:0006414	translational elongation	0	1	1
GO:0006493	protein amino acid O-linked glycosylation	0	1	1
GO:0006611	protein export from nucleus	0	1	1
GO:0006749	glutathione metabolic process	0	1	1
GO:0006813	potassium ion transport	0	1	1
GO:0006814	sodium ion transport	0	1	1
GO:0006816	calcium ion transport	0	1	1
GO:0006829	zinc ion transport	0	1	1
GO:0006857	oligopeptide transport	0	1	1
GO:0006885	regulation of pH	0	1	1
GO:0006910	phagocytosis, recognition	0	1	1
GO:0006911	phagocytosis, engulfment	0	1	1
GO:0007193	G-protein signaling, adenylate cyclase inhibiting pathway	0	1	1
GO:0007229	integrin-mediated signaling pathway	0	1	1
GO:0007623	circadian rhythm	0	1	1
GO:0008630	DNA damage response, signal transduction resulting in induction of apoptosis	0	1	1
GO:0009156	ribonucleoside monophosphate biosynthetic process	0	1	1
GO:0018345	protein palmitoylation	0	1	1
GO:0019218	regulation of steroid metabolic process	0	1	1
GO:0030032	lamellipodium biogenesis	0	1	1
GO:0030889	negative regulation of B cell proliferation	0	1	1
GO:0042756	drinking behavior	0	1	1
GO:0043087	regulation of GTPase activity	0	1	1
GO:0045910	negative regulation of DNA recombination	0	1	1
GO:0046777	protein amino acid autophosphorylation	0	1	1
GO:0048535	lymph node development	0	1	1
GO:0050766	positive regulation of phagocytosis	0	1	1
GO:0051016	barbed-end actin filament capping	0	1	1
GO:0016072	rRNA metabolic process	0	2	2
GO:0045807	positive regulation of endocytosis	0	2	2
GO:0046068	cGMP metabolic process	0	2	2
GO:0006753	nucleoside phosphate metabolic process	8.33469e-12	60	23
GO:0009117	nucleotide metabolic process	4.53628e-11	59	22
GO:0009141	nucleoside triphosphate metabolic process	3.48559e-09	16	10
GO:0009259	ribonucleotide metabolic process	1.3712e-08	21	11
GO:0006163	purine nucleotide metabolic process	7.45965e-08	16	9
GO:0009165	nucleotide biosynthetic process	9.92353e-08	20	10
GO:0009144	purine nucleoside triphosphate metabolic process	2.07265e-07	8	6
GO:0009199	ribonucleoside triphosphate metabolic process	2.07265e-07	8	6
GO:0009260	ribonucleotide biosynthetic process	2.07265e-07	8	6
GO:0009142	nucleoside triphosphate biosynthetic process	3.41333e-07	6	5
GO:0009187	cyclic nucleotide metabolic process	3.41333e-07	6	5
GO:0009150	purine ribonucleotide metabolic process	8.66502e-07	9	6
GO:0030001	metal ion transport	2.222e-06	7	5
GO:0006909	phagocytosis	4.15002e-06	5	4
GO:0009205	purine ribonucleoside triphosphate metabolic process	4.15002e-06	5	4
GO:0006164	purine nucleotide biosynthetic process	2.31934e-05	6	4
GO:0009145	purine nucleoside triphosphate biosynthetic process	5.01263e-05	4	3
GO:0009152	purine ribonucleotide biosynthetic process	5.01263e-05	4	3
GO:0009201	ribonucleoside triphosphate biosynthetic process	5.01263e-05	4	3
GO:0030832	regulation of actin filament length	7.56221e-05	7	4
GO:0006897	endocytosis	0.000204263	12	5
GO:0051130	positive regulation of cellular component organization and biogenesis	0.000234031	5	3
GO:0000041	transition metal ion transport	0.000601515	3	2
GO:0007631	feeding behavior	0.000601515	3	2
GO:0009190	cyclic nucleotide biosynthetic process	0.000601515	3	2
GO:0009206	purine ribonucleoside triphosphate biosynthetic process	0.000601515	3	2
GO:0030183	B cell differentiation	0.000601515	3	2
GO:0046034	ATP metabolic process	0.000601515	3	2
GO:0008064	regulation of actin polymerization and/or depolymerization	0.000655707	6	3
GO:0051321	meiotic cell cycle	0.000734166	10	4
GO:0006812	cation transport	0.000891469	15	5
GO:0051128	regulation of cellular component organization and biogenesis	0.0012319	27	7
GO:0009611	response to wounding	0.00158525	22	6
GO:0006775	fat-soluble vitamin metabolic process	0.00225568	4	2
GO:0007249	I-kappaB kinase/NF-kappaB cascade	0.00225568	4	2
GO:0016485	protein processing	0.00225568	4	2
GO:0030834	regulation of actin filament depolymerization	0.00225568	4	2
GO:0007049	cell cycle	0.00324283	52	10
GO:0051327	M phase of meiotic cell cycle	0.00449165	9	3
GO:0008154	actin polymerization and/or depolymerization	0.00449165	9	3
GO:0008202	steroid metabolic process	0.00449165	9	3
GO:0045619	regulation of lymphocyte differentiation	0.00449165	9	3
GO:0050727	regulation of inflammatory response	0.00449165	9	3
GO:0016044	membrane organization and biogenesis	0.00482579	20	5
GO:0019882	antigen processing and presentation	0.00528816	5	2
GO:0006497	protein amino acid lipidation	0.00528816	5	2
GO:0030031	cell projection biogenesis	0.00528816	5	2
GO:0030042	actin filament depolymerization	0.00528816	5	2
GO:0030100	regulation of endocytosis	0.00528816	5	2
GO:0031279	regulation of cyclase activity	0.00528816	5	2
GO:0042060	wound healing	0.00528816	5	2
GO:0046365	monosaccharide catabolic process	0.00528816	5	2
GO:0051339	regulation of lyase activity	0.00528816	5	2
GO:0001573	ganglioside metabolic process	0.00717159	2	1
GO:0001810	regulation of type I hypersensitivity	0.00717159	2	1
GO:0006691	leukotriene metabolic process	0.00717159	2	1
GO:0006754	ATP biosynthetic process	0.00717159	2	1
GO:0007596	blood coagulation	0.00717159	2	1
GO:0009124	nucleoside monophosphate biosynthetic process	0.00717159	2	1
GO:0009161	ribonucleoside monophosphate metabolic process	0.00717159	2	1
GO:0016540	protein autoprocessing	0.00717159	2	1
GO:0018342	protein prenylation	0.00717159	2	1
GO:0030522	intracellular receptor-mediated signaling pathway	0.00717159	2	1
GO:0042254	ribosome biogenesis and assembly	0.00717159	2	1
GO:0043122	regulation of I-kappaB kinase/NF-kappaB cascade	0.00717159	2	1
GO:0045577	regulation of B cell differentiation	0.00717159	2	1
GO:0045655	regulation of monocyte differentiation	0.00717159	2	1
GO:0045664	regulation of neuron differentiation	0.00717159	2	1
GO:0046058	cAMP metabolic process	0.00717159	2	1
GO:0050764	regulation of phagocytosis	0.00717159	2	1
GO:0050772	positive regulation of axonogenesis	0.00717159	2	1
GO:0050868	negative regulation of T cell activation	0.00717159	2	1
GO:0050869	negative regulation of B cell activation	0.00717159	2	1
GO:0050879	multicellular organismal movement	0.00717159	2	1
GO:0051053	negative regulation of DNA metabolic process	0.00717159	2	1
GO:0051693	actin filament capping	0.00717159	2	1
GO:0006954	inflammatory response	0.00835882	16	4
GO:0030036	actin cytoskeleton organization and biogenesis	0.00835882	16	4
GO:0006403	RNA localization	0.00992061	6	2
GO:0007178	transmembrane receptor protein serine/threonine kinase signaling pathway	0.00992061	6	2
GO:0007188	G-protein signaling, coupled to cAMP nucleotide second messenger	0.00992061	6	2
GO:0042158	lipoprotein biosynthetic process	0.00992061	6	2
GO:0046164	alcohol catabolic process	0.00992061	6	2
GO:0006811	ion transport	0.0101512	23	5
GO:0030029	actin filament-based process	0.0142689	18	4
GO:0030098	lymphocyte differentiation	0.0142689	18	4
GO:0001906	cell killing	0.0144145	12	3
GO:0019933	cAMP-mediated signaling	0.0162892	7	2
GO:0042157	lipoprotein metabolic process	0.0162892	7	2
GO:0048511	rhythmic process	0.0162892	7	2
GO:0051250	negative regulation of lymphocyte activation	0.0162892	7	2
GO:0000279	M phase	0.0180692	19	4
GO:0007269	neurotransmitter secretion	0.0203117	3	1
GO:0019884	antigen processing and presentation of exogenous antigen	0.0203117	3	1
GO:0030334	regulation of cell migration	0.0203117	3	1
GO:0001894	tissue homeostasis	0.0203117	3	1
GO:0001976	regulation of systemic arterial blood pressure by neurological process	0.0203117	3	1
GO:0006338	chromatin remodeling	0.0203117	3	1
GO:0006486	protein amino acid glycosylation	0.0203117	3	1
GO:0006595	polyamine metabolic process	0.0203117	3	1
GO:0006752	group transfer coenzyme metabolic process	0.0203117	3	1
GO:0006776	vitamin A metabolic process	0.0203117	3	1
GO:0007599	hemostasis	0.0203117	3	1
GO:0008629	induction of apoptosis by intracellular signals	0.0203117	3	1
GO:0009109	coenzyme catabolic process	0.0203117	3	1
GO:0009266	response to temperature stimulus	0.0203117	3	1
GO:0015674	di-, tri-valent inorganic cation transport	0.0203117	3	1
GO:0016068	type I hypersensitivity	0.0203117	3	1
GO:0019722	calcium-mediated signaling	0.0203117	3	1
GO:0030224	monocyte differentiation	0.0203117	3	1
GO:0030509	BMP signaling pathway	0.0203117	3	1
GO:0030835	negative regulation of actin filament depolymerization	0.0203117	3	1
GO:0030888	regulation of B cell proliferation	0.0203117	3	1
GO:0031281	positive regulation of cyclase activity	0.0203117	3	1
GO:0043543	protein amino acid acylation	0.0203117	3	1
GO:0045168	cell-cell signaling during cell fate commitment	0.0203117	3	1
GO:0045761	regulation of adenylate cyclase activity	0.0203117	3	1
GO:0050672	negative regulation of lymphocyte proliferation	0.0203117	3	1
GO:0050892	intestinal absorption	0.0203117	3	1
GO:0050907	detection of chemical stimulus involved in sensory perception	0.0203117	3	1
GO:0051349	positive regulation of lyase activity	0.0203117	3	1
GO:0001909	leukocyte mediated cytotoxicity	0.0244605	8	2
GO:0007126	meiosis	0.0244605	8	2
GO:0007187	G-protein signaling, coupled to cyclic nucleotide second messenger	0.0244605	8	2
GO:0015672	monovalent inorganic cation transport	0.0244605	8	2
GO:0046486	glycerolipid metabolic process	0.0244605	8	2
GO:0050866	negative regulation of cell activation	0.0244605	8	2
GO:0016192	vesicle-mediated transport	0.0282539	36	6
GO:0048534	hemopoietic or lymphoid organ development	0.0324432	37	6
GO:0000075	cell cycle checkpoint	0.0344449	9	2
GO:0044275	cellular carbohydrate catabolic process	0.0344449	9	2
GO:0051050	positive regulation of transport	0.0344449	9	2
GO:0051261	protein depolymerization	0.0344449	9	2
GO:0001794	type IIa hypersensitivity	0.0383678	4	1
GO:0006512	ubiquitin cycle	0.0383678	4	1
GO:0006672	ceramide metabolic process	0.0383678	4	1
GO:0007127	meiosis I	0.0383678	4	1
GO:0009101	glycoprotein biosynthetic process	0.0383678	4	1
GO:0009123	nucleoside monophosphate metabolic process	0.0383678	4	1
GO:0009306	protein secretion	0.0383678	4	1
GO:0009593	detection of chemical stimulus	0.0383678	4	1
GO:0016125	sterol metabolic process	0.0383678	4	1
GO:0019320	hexose catabolic process	0.0383678	4	1
GO:0031570	DNA integrity checkpoint	0.0383678	4	1
GO:0042100	B cell proliferation	0.0383678	4	1
GO:0043413	biopolymer glycosylation	0.0383678	4	1
GO:0043449	alkene metabolic process	0.0383678	4	1
GO:0045017	glycerolipid biosynthetic process	0.0383678	4	1
GO:0045621	positive regulation of lymphocyte differentiation	0.0383678	4	1
GO:0050729	positive regulation of inflammatory response	0.0383678	4	1
GO:0050817	coagulation	0.0383678	4	1
GO:0050878	regulation of body fluid levels	0.0383678	4	1
GO:0051168	nuclear export	0.0383678	4	1
GO:0051187	cofactor catabolic process	0.0383678	4	1
GO:0016052	carbohydrate catabolic process	0.0462084	10	2
GO:0006952	defense response	0.0468283	24	4
GO:0042113	B cell activation	0.0496748	17	3
GO:0009605	response to external stimulus	0.0532885	41	6
GO:0001505	regulation of neurotransmitter levels	0.0596824	11	2
GO:0019935	cyclic-nucleotide-mediated signaling	0.0596824	11	2
GO:0051726	regulation of cell cycle	0.0597908	18	3
GO:0016064	immunoglobulin mediated immune response	0.0597908	18	3
GO:0019932	second-messenger-mediated signaling	0.0597908	18	3
GO:0006260	DNA replication	0.0604209	5	1
GO:0007059	chromosome segregation	0.0604209	5	1
GO:0001910	regulation of leukocyte mediated cytotoxicity	0.0604209	5	1
GO:0006687	glycosphingolipid metabolic process	0.0604209	5	1
GO:0007586	digestion	0.0604209	5	1
GO:0008285	negative regulation of cell proliferation	0.0604209	5	1
GO:0008645	hexose transport	0.0604209	5	1
GO:0015833	peptide transport	0.0604209	5	1
GO:0019216	regulation of lipid metabolic process	0.0604209	5	1
GO:0043284	biopolymer biosynthetic process	0.0604209	5	1
GO:0050769	positive regulation of neurogenesis	0.0604209	5	1
GO:0050886	endocrine process	0.0604209	5	1
GO:0051236	establishment of RNA localization	0.0604209	5	1
GO:0051348	negative regulation of transferase activity	0.0604209	5	1
GO:0045595	regulation of cell differentiation	0.0623759	34	5
GO:0030097	hemopoiesis	0.0702229	35	5
GO:0019724	B cell mediated immunity	0.0709165	19	3
GO:0050864	regulation of B cell activation	0.0747717	12	2
GO:0051270	regulation of cell motility	0.085671	6	1
GO:0000018	regulation of DNA recombination	0.085671	6	1
GO:0006584	catecholamine metabolic process	0.085671	6	1
GO:0006690	icosanoid metabolic process	0.085671	6	1
GO:0006730	one-carbon compound metabolic process	0.085671	6	1
GO:0008037	cell recognition	0.085671	6	1
GO:0015749	monosaccharide transport	0.085671	6	1
GO:0017157	regulation of exocytosis	0.085671	6	1
GO:0042133	neurotransmitter metabolic process	0.085671	6	1
GO:0042770	DNA damage response, signal transduction	0.085671	6	1
GO:0043086	negative regulation of catalytic activity	0.085671	6	1
GO:0046519	sphingoid metabolic process	0.085671	6	1
GO:0050770	regulation of axonogenesis	0.085671	6	1
GO:0050906	detection of stimulus involved in sensory perception	0.085671	6	1
GO:0051329	interphase of mitotic cell cycle	0.085671	6	1
GO:0051249	regulation of lymphocyte activation	0.0875535	37	5
GO:0005996	monosaccharide metabolic process	0.0913619	13	2
GO:0006732	coenzyme metabolic process	0.0960791	21	3
GO:0046649	lymphocyte activation	0.104287	57	7
GO:0006066	alcohol metabolic process	0.104505	30	4
GO:0006576	biogenic amine metabolic process	0.109325	14	2
GO:0006631	fatty acid metabolic process	0.109325	14	2
GO:0030030	cell projection organization and biogenesis	0.110035	22	3
GO:0015931	nucleobase, nucleoside, nucleotide and nucleic acid transport	0.113424	7	1
GO:0016568	chromatin modification	0.113424	7	1
GO:0018958	phenol metabolic process	0.113424	7	1
GO:0045055	regulated secretory pathway	0.113424	7	1
GO:0045165	cell fate commitment	0.113424	7	1
GO:0045934	negative regulation of nucleobase, nucleoside, nucleotide and nucleic acid metabolic process	0.113424	7	1
GO:0051336	regulation of hydrolase activity	0.113424	7	1
GO:0050790	regulation of catalytic activity	0.117541	40	5
GO:0051241	negative regulation of multicellular organismal process	0.128524	15	2
GO:0050865	regulation of cell activation	0.140054	42	5
GO:0006664	glycolipid metabolic process	0.143078	8	1
GO:0008643	carbohydrate transport	0.143078	8	1
GO:0009100	glycoprotein metabolic process	0.143078	8	1
GO:0031341	regulation of cell killing	0.143078	8	1
GO:0051052	regulation of DNA metabolic process	0.143078	8	1
GO:0051248	negative regulation of protein metabolic process	0.143078	8	1
GO:0006766	vitamin metabolic process	0.148817	16	2
GO:0007167	enzyme linked receptor protein signaling pathway	0.148817	16	2
GO:0044255	cellular lipid metabolic process	0.151274	72	8
GO:0045321	leukocyte activation	0.170269	64	7
GO:0046903	secretion	0.170466	35	4
GO:0051049	regulation of transport	0.173794	26	3
GO:0040012	regulation of locomotion	0.174116	9	1
GO:0008217	regulation of blood pressure	0.174116	9	1
GO:0045597	positive regulation of cell differentiation	0.174116	9	1
GO:0045637	regulation of myeloid cell differentiation	0.174116	9	1
GO:0051129	negative regulation of cellular component organization and biogenesis	0.174116	9	1
GO:0051325	interphase	0.174116	9	1
GO:0006629	lipid metabolic process	0.200962	77	8
GO:0040011	locomotion	0.206093	10	1
GO:0006917	induction of apoptosis	0.206093	10	1
GO:0009166	nucleotide catabolic process	0.206093	10	1
GO:0019318	hexose metabolic process	0.206093	10	1
GO:0051186	cofactor metabolic process	0.209563	28	3
GO:0031324	negative regulation of cellular metabolic process	0.214841	19	2
GO:0043085	positive regulation of catalytic activity	0.214841	19	2
GO:0001775	cell activation	0.226678	69	7
GO:0044265	cellular macromolecule catabolic process	0.238103	20	2
GO:0045045	secretory pathway	0.238103	20	2
GO:0006310	DNA recombination	0.238629	11	1
GO:0006325	establishment and/or maintenance of chromatin architecture	0.238629	11	1
GO:0012502	induction of programmed cell death	0.238629	11	1
GO:0043065	positive regulation of apoptosis	0.238629	11	1
GO:0050670	regulation of lymphocyte proliferation	0.238629	11	1
GO:0051094	positive regulation of developmental process	0.247215	30	3
GO:0006955	immune response	0.261604	51	5
GO:0006575	amino acid derivative metabolic process	0.261774	21	2
GO:0007268	synaptic transmission	0.261774	21	2
GO:0006665	sphingolipid metabolic process	0.2714	12	1
GO:0007409	axonogenesis	0.2714	12	1
GO:0007010	cytoskeleton organization and biogenesis	0.282308	42	4
GO:0009892	negative regulation of metabolic process	0.285732	22	2
GO:0030182	neuron differentiation	0.285732	22	2
GO:0006790	sulfur metabolic process	0.304135	13	1
GO:0006887	exocytosis	0.304135	13	1
GO:0043068	positive regulation of programmed cell death	0.304135	13	1
GO:0048812	neurite morphogenesis	0.304135	13	1
GO:0051606	detection of stimulus	0.304135	13	1
GO:0007243	protein kinase cascade	0.309866	23	2
GO:0008015	blood circulation	0.336603	14	1
GO:0048667	neuron morphogenesis during differentiation	0.336603	14	1
GO:0000902	cell morphogenesis	0.346121	35	3
GO:0050863	regulation of T cell activation	0.368615	15	1
GO:0031175	neurite development	0.368615	15	1
GO:0050767	regulation of neurogenesis	0.368615	15	1
GO:0042110	T cell activation	0.382302	26	2
GO:0007267	cell-cell signaling	0.386308	37	3
GO:0046651	lymphocyte proliferation	0.400015	16	1
GO:0006974	response to DNA damage stimulus	0.400015	16	1
GO:0030099	myeloid cell differentiation	0.400015	16	1
GO:0051251	positive regulation of lymphocyte activation	0.400015	16	1
GO:0008283	cell proliferation	0.406164	27	2
GO:0019226	transmission of nerve impulse	0.406164	27	2
GO:0009057	macromolecule catabolic process	0.406164	27	2
GO:0045184	establishment of protein localization	0.429756	28	2
GO:0006396	RNA processing	0.430675	17	1
GO:0006468	protein amino acid phosphorylation	0.430675	17	1
GO:0009719	response to endogenous stimulus	0.430675	17	1
GO:0042127	regulation of cell proliferation	0.430675	17	1
GO:0050793	regulation of developmental process	0.44965	86	7
GO:0008104	protein localization	0.453014	29	2
GO:0016477	cell migration	0.460495	18	1
GO:0006605	protein targeting	0.460495	18	1
GO:0048666	neuron development	0.460495	18	1
GO:0050867	positive regulation of cell activation	0.460495	18	1
GO:0051276	chromosome organization and biogenesis	0.460495	18	1
GO:0051239	regulation of multicellular organismal process	0.476529	88	7
GO:0000904	cellular morphogenesis during differentiation	0.489395	19	1
GO:0006886	intracellular protein transport	0.489395	19	1
GO:0006913	nucleocytoplasmic transport	0.489395	19	1
GO:0009628	response to abiotic stimulus	0.489395	19	1
GO:0051649	establishment of cellular localization	0.510997	67	5
GO:0050801	ion homeostasis	0.517317	20	1
GO:0050776	regulation of immune response	0.517317	20	1
GO:0051169	nuclear transport	0.517317	20	1
GO:0007610	behavior	0.520246	32	2
GO:0051246	regulation of protein metabolic process	0.522426	44	3
GO:0006259	DNA metabolic process	0.541665	33	2
GO:0048699	generation of neurons	0.562532	34	2
GO:0000278	mitotic cell cycle	0.570064	22	1
GO:0042981	regulation of apoptosis	0.570064	22	1
GO:0051641	cellular localization	0.570174	71	5
GO:0015031	protein transport	0.594845	23	1
GO:0051338	regulation of transferase activity	0.594845	23	1
GO:0044262	cellular carbohydrate metabolic process	0.60251	36	2
GO:0044248	cellular catabolic process	0.618245	62	4
GO:0006928	cell motility	0.618552	24	1
GO:0008610	lipid biosynthetic process	0.618552	24	1
GO:0042592	homeostatic process	0.621587	37	2
GO:0051674	localization of cell	0.641188	25	1
GO:0006725	aromatic compound metabolic process	0.641188	25	1
GO:0016310	phosphorylation	0.662761	26	1
GO:0043067	regulation of programmed cell death	0.683289	27	1
GO:0006412	translation	0.702792	28	1
GO:0006643	membrane lipid metabolic process	0.721294	29	1
GO:0009056	catabolic process	0.725064	70	4
GO:0016070	RNA metabolic process	0.737444	44	2
GO:0005975	carbohydrate metabolic process	0.751491	45	2
GO:0042221	response to chemical stimulus	0.755411	31	1
GO:0006915	apoptosis	0.755411	31	1
GO:0009966	regulation of signal transduction	0.755411	31	1
GO:0009888	tissue development	0.771088	32	1
GO:0006796	phosphate metabolic process	0.771088	32	1
GO:0006793	phosphorus metabolic process	0.79985	34	1
GO:0006519	amino acid and derivative metabolic process	0.823576	51	2
GO:0009308	amine metabolic process	0.833695	52	2
GO:0019752	carboxylic acid metabolic process	0.833695	52	2
GO:0051240	positive regulation of multicellular organismal process	0.837031	37	1
GO:0012501	programmed cell death	0.847975	38	1
GO:0006082	organic acid metabolic process	0.852454	54	2
GO:0008219	cell death	0.867894	40	1
GO:0016265	death	0.876935	41	1
GO:0006807	nitrogen compound metabolic process	0.877156	57	2
GO:0046907	intracellular transport	0.900763	44	1
GO:0048468	cell development	0.983931	105	3

## Sheet: Su et al
GO	Term	P_value	num of all offsprings in a GO term	num of offsprings predicted well with a given data source
GO:0001782	B cell homeostasis	0	1	1
GO:0006099	tricarboxylic acid cycle	0	1	1
GO:0006182	cGMP biosynthetic process	0	1	1
GO:0006349	genetic imprinting	0	1	1
GO:0006364	rRNA processing	0	1	1
GO:0006493	protein amino acid O-linked glycosylation	0	1	1
GO:0006749	glutathione metabolic process	0	1	1
GO:0006814	sodium ion transport	0	1	1
GO:0006816	calcium ion transport	0	1	1
GO:0006857	oligopeptide transport	0	1	1
GO:0007229	integrin-mediated signaling pathway	0	1	1
GO:0007416	synaptogenesis	0	1	1
GO:0007602	phototransduction	0	1	1
GO:0009156	ribonucleoside monophosphate biosynthetic process	0	1	1
GO:0016079	synaptic vesicle exocytosis	0	1	1
GO:0016925	protein sumoylation	0	1	1
GO:0018346	protein amino acid prenylation	0	1	1
GO:0019886	antigen processing and presentation of exogenous peptide antigen via MHC class II	0	1	1
GO:0030032	lamellipodium biogenesis	0	1	1
GO:0030300	regulation of cholesterol absorption	0	1	1
GO:0030330	DNA damage response, signal transduction by p53 class mediator	0	1	1
GO:0030514	negative regulation of BMP signaling pathway	0	1	1
GO:0030902	hindbrain development	0	1	1
GO:0045047	protein targeting to ER	0	1	1
GO:0045086	positive regulation of interleukin-2 biosynthetic process	0	1	1
GO:0045953	negative regulation of natural killer cell mediated cytotoxicity	0	1	1
GO:0048048	embryonic eye morphogenesis	0	1	1
GO:0048704	embryonic skeletal morphogenesis	0	1	1
GO:0051016	barbed-end actin filament capping	0	1	1
GO:0009060	aerobic respiration	0	2	2
GO:0009583	detection of light stimulus	0	2	2
GO:0009161	ribonucleoside monophosphate metabolic process	0	2	2
GO:0016072	rRNA metabolic process	0	2	2
GO:0018342	protein prenylation	0	2	2
GO:0030510	regulation of BMP signaling pathway	0	2	2
GO:0042269	regulation of natural killer cell mediated cytotoxicity	0	2	2
GO:0046068	cGMP metabolic process	0	2	2
GO:0046356	acetyl-CoA catabolic process	0	2	2
GO:0051693	actin filament capping	0	2	2
GO:0009109	coenzyme catabolic process	0	3	3
GO:0051606	detection of stimulus	3.38582e-06	13	7
GO:0030042	actin filament depolymerization	5.8323e-06	5	4
GO:0006403	RNA localization	3.24228e-05	6	4
GO:0008154	actin polymerization and/or depolymerization	3.41836e-05	9	5
GO:0030834	regulation of actin filament depolymerization	6.57495e-05	4	3
GO:0043413	biopolymer glycosylation	6.57495e-05	4	3
GO:0050878	regulation of body fluid levels	6.57495e-05	4	3
GO:0051187	cofactor catabolic process	6.57495e-05	4	3
GO:0015931	nucleobase, nucleoside, nucleotide and nucleic acid transport	0.000105157	7	4
GO:0030001	metal ion transport	0.000105157	7	4
GO:0006732	coenzyme metabolic process	0.000283104	21	7
GO:0007586	digestion	0.000305418	5	3
GO:0009581	detection of external stimulus	0.000305418	5	3
GO:0009582	detection of abiotic stimulus	0.000305418	5	3
GO:0000375	RNA splicing, via transesterification reactions	0.000305418	5	3
GO:0001910	regulation of leukocyte mediated cytotoxicity	0.000305418	5	3
GO:0030031	cell projection biogenesis	0.000305418	5	3
GO:0046365	monosaccharide catabolic process	0.000305418	5	3
GO:0050657	nucleic acid transport	0.000305418	5	3
GO:0051236	establishment of RNA localization	0.000305418	5	3
GO:0016070	RNA metabolic process	0.000334126	44	11
GO:0006396	RNA processing	0.000397919	17	6
GO:0051261	protein depolymerization	0.000542021	9	4
GO:0006811	ion transport	0.000582045	23	7
GO:0007601	visual perception	0.000736742	3	2
GO:0045333	cellular respiration	0.000736742	3	2
GO:0006486	protein amino acid glycosylation	0.000736742	3	2
GO:0006752	group transfer coenzyme metabolic process	0.000736742	3	2
GO:0007599	hemostasis	0.000736742	3	2
GO:0015674	di-, tri-valent inorganic cation transport	0.000736742	3	2
GO:0030509	BMP signaling pathway	0.000736742	3	2
GO:0030835	negative regulation of actin filament depolymerization	0.000736742	3	2
GO:0042267	natural killer cell mediated cytotoxicity	0.000736742	3	2
GO:0050892	intestinal absorption	0.000736742	3	2
GO:0008064	regulation of actin polymerization and/or depolymerization	0.000851409	6	3
GO:0008380	RNA splicing	0.000851409	6	3
GO:0009187	cyclic nucleotide metabolic process	0.000851409	6	3
GO:0042158	lipoprotein biosynthetic process	0.000851409	6	3
GO:0046164	alcohol catabolic process	0.000851409	6	3
GO:0050906	detection of stimulus involved in sensory perception	0.000851409	6	3
GO:0006812	cation transport	0.00127924	15	5
GO:0018958	phenol metabolic process	0.00184641	7	3
GO:0030832	regulation of actin filament length	0.00184641	7	3
GO:0042157	lipoprotein metabolic process	0.00184641	7	3
GO:0030036	actin cytoskeleton organization and biogenesis	0.00189485	16	5
GO:0051186	cofactor metabolic process	0.00248413	28	7
GO:0050953	sensory perception of light stimulus	0.00274972	4	2
GO:0000377	RNA splicing, via transesterification reactions with bulged adenosine as nucleophile	0.00274972	4	2
GO:0006084	acetyl-CoA metabolic process	0.00274972	4	2
GO:0009101	glycoprotein biosynthetic process	0.00274972	4	2
GO:0009123	nucleoside monophosphate metabolic process	0.00274972	4	2
GO:0009306	protein secretion	0.00274972	4	2
GO:0019320	hexose catabolic process	0.00274972	4	2
GO:0043038	amino acid activation	0.00274972	4	2
GO:0043449	alkene metabolic process	0.00274972	4	2
GO:0050658	RNA transport	0.00274972	4	2
GO:0050817	coagulation	0.00274972	4	2
GO:0051168	nuclear export	0.00274972	4	2
GO:0001909	leukocyte mediated cytotoxicity	0.00343293	8	3
GO:0031341	regulation of cell killing	0.00343293	8	3
GO:0030029	actin filament-based process	0.00376606	18	5
GO:0006066	alcohol metabolic process	0.00399526	30	7
GO:0008202	steroid metabolic process	0.00574566	9	3
GO:0044275	cellular carbohydrate catabolic process	0.00574566	9	3
GO:0006260	DNA replication	0.00641618	5	2
GO:0006497	protein amino acid lipidation	0.00641618	5	2
GO:0015833	peptide transport	0.00641618	5	2
GO:0031279	regulation of cyclase activity	0.00641618	5	2
GO:0042060	wound healing	0.00641618	5	2
GO:0051339	regulation of lyase activity	0.00641618	5	2
GO:0042417	dopamine metabolic process	0.00820595	2	1
GO:0001558	regulation of cell growth	0.00820595	2	1
GO:0001573	ganglioside metabolic process	0.00820595	2	1
GO:0001911	negative regulation of leukocyte mediated cytotoxicity	0.00820595	2	1
GO:0006289	nucleotide-excision repair	0.00820595	2	1
GO:0006405	RNA export from nucleus	0.00820595	2	1
GO:0006418	tRNA aminoacylation for protein translation	0.00820595	2	1
GO:0006691	leukotriene metabolic process	0.00820595	2	1
GO:0006760	folic acid and derivative metabolic process	0.00820595	2	1
GO:0007596	blood coagulation	0.00820595	2	1
GO:0009124	nucleoside monophosphate biosynthetic process	0.00820595	2	1
GO:0030041	actin filament polymerization	0.00820595	2	1
GO:0030299	cholesterol absorption	0.00820595	2	1
GO:0031507	heterochromatin formation	0.00820595	2	1
GO:0042254	ribosome biogenesis and assembly	0.00820595	2	1
GO:0042384	cilium biogenesis	0.00820595	2	1
GO:0043010	camera-type eye development	0.00820595	2	1
GO:0045076	regulation of interleukin-2 biosynthetic process	0.00820595	2	1
GO:0045646	regulation of erythrocyte differentiation	0.00820595	2	1
GO:0045664	regulation of neuron differentiation	0.00820595	2	1
GO:0046058	cAMP metabolic process	0.00820595	2	1
GO:0048305	immunoglobulin secretion	0.00820595	2	1
GO:0048705	skeletal morphogenesis	0.00820595	2	1
GO:0048706	embryonic skeletal development	0.00820595	2	1
GO:0050708	regulation of protein secretion	0.00820595	2	1
GO:0050777	negative regulation of immune response	0.00820595	2	1
GO:0051301	cell division	0.00820595	2	1
GO:0016052	carbohydrate catabolic process	0.00890612	10	3
GO:0016071	mRNA metabolic process	0.00890612	10	3
GO:0006584	catecholamine metabolic process	0.0119809	6	2
GO:0009416	response to light stimulus	0.0119809	6	2
GO:0042133	neurotransmitter metabolic process	0.0119809	6	2
GO:0006397	mRNA processing	0.0119809	6	2
GO:0006399	tRNA metabolic process	0.0119809	6	2
GO:0007178	transmembrane receptor protein serine/threonine kinase signaling pathway	0.0119809	6	2
GO:0009566	fertilization	0.0119809	6	2
GO:0001505	regulation of neurotransmitter levels	0.0130191	11	3
GO:0001906	cell killing	0.0181708	12	3
GO:0006820	anion transport	0.0195818	7	2
GO:0051336	regulation of hydrolase activity	0.0195818	7	2
GO:0006725	aromatic compound metabolic process	0.021051	25	5
GO:0019884	antigen processing and presentation of exogenous antigen	0.0231444	3	1
GO:0000041	transition metal ion transport	0.0231444	3	1
GO:0000398	nuclear mRNA splicing, via spliceosome	0.0231444	3	1
GO:0001776	leukocyte homeostasis	0.0231444	3	1
GO:0006007	glucose catabolic process	0.0231444	3	1
GO:0006195	purine nucleotide catabolic process	0.0231444	3	1
GO:0006338	chromatin remodeling	0.0231444	3	1
GO:0006457	protein folding	0.0231444	3	1
GO:0006694	steroid biosynthetic process	0.0231444	3	1
GO:0007269	neurotransmitter secretion	0.0231444	3	1
GO:0009116	nucleoside metabolic process	0.0231444	3	1
GO:0009190	cyclic nucleotide biosynthetic process	0.0231444	3	1
GO:0016049	cell growth	0.0231444	3	1
GO:0030218	erythrocyte differentiation	0.0231444	3	1
GO:0030316	osteoclast differentiation	0.0231444	3	1
GO:0030334	regulation of cell migration	0.0231444	3	1
GO:0031342	negative regulation of cell killing	0.0231444	3	1
GO:0042094	interleukin-2 biosynthetic process	0.0231444	3	1
GO:0043039	tRNA aminoacylation	0.0231444	3	1
GO:0044241	lipid digestion	0.0231444	3	1
GO:0045761	regulation of adenylate cyclase activity	0.0231444	3	1
GO:0048002	antigen processing and presentation of peptide antigen	0.0231444	3	1
GO:0048562	embryonic organ morphogenesis	0.0231444	3	1
GO:0050907	detection of chemical stimulus involved in sensory perception	0.0231444	3	1
GO:0051258	protein polymerization	0.0231444	3	1
GO:0005996	monosaccharide metabolic process	0.0244275	13	3
GO:0051169	nuclear transport	0.0292561	20	4
GO:0009314	response to radiation	0.0292712	8	2
GO:0015980	energy derivation by oxidation of organic compounds	0.0292712	8	2
GO:0006664	glycolipid metabolic process	0.0292712	8	2
GO:0009100	glycoprotein metabolic process	0.0292712	8	2
GO:0051248	negative regulation of protein metabolic process	0.0292712	8	2
GO:0051649	establishment of cellular localization	0.0352991	67	10
GO:0006091	generation of precursor metabolites and energy	0.0404232	15	3
GO:0006281	DNA repair	0.0410339	9	2
GO:0051129	negative regulation of cellular component organization and biogenesis	0.0410339	9	2
GO:0042100	B cell proliferation	0.043539	4	1
GO:0006261	DNA-dependent DNA replication	0.043539	4	1
GO:0006672	ceramide metabolic process	0.043539	4	1
GO:0007420	brain development	0.043539	4	1
GO:0009593	detection of chemical stimulus	0.043539	4	1
GO:0016125	sterol metabolic process	0.043539	4	1
GO:0031497	chromatin assembly	0.043539	4	1
GO:0043281	regulation of caspase activity	0.043539	4	1
GO:0048489	synaptic vesicle transport	0.043539	4	1
GO:0048568	embryonic organ development	0.043539	4	1
GO:0050808	synapse organization and biogenesis	0.043539	4	1
GO:0050909	sensory perception of taste	0.043539	4	1
GO:0044248	cellular catabolic process	0.0487697	62	9
GO:0006974	response to DNA damage stimulus	0.050199	16	3
GO:0051641	cellular localization	0.051206	71	10
GO:0019318	hexose metabolic process	0.054803	10	2
GO:0001654	eye development	0.054803	10	2
GO:0006917	induction of apoptosis	0.054803	10	2
GO:0015849	organic acid transport	0.054803	10	2
GO:0009719	response to endogenous stimulus	0.0611559	17	3
GO:0006936	muscle contraction	0.0682876	5	1
GO:0006006	glucose metabolic process	0.0682876	5	1
GO:0019882	antigen processing and presentation	0.0682876	5	1
GO:0006333	chromatin assembly or disassembly	0.0682876	5	1
GO:0006687	glycosphingolipid metabolic process	0.0682876	5	1
GO:0006959	humoral immune response	0.0682876	5	1
GO:0007338	single fertilization	0.0682876	5	1
GO:0007417	central nervous system development	0.0682876	5	1
GO:0008361	regulation of cell size	0.0682876	5	1
GO:0015698	inorganic anion transport	0.0682876	5	1
GO:0048193	Golgi vesicle transport	0.0682876	5	1
GO:0012502	induction of programmed cell death	0.070472	11	2
GO:0043065	positive regulation of apoptosis	0.070472	11	2
GO:0006259	DNA metabolic process	0.0720932	33	5
GO:0009628	response to abiotic stimulus	0.0865095	19	3
GO:0006913	nucleocytoplasmic transport	0.0865095	19	3
GO:0044270	nitrogen compound catabolic process	0.0879057	12	2
GO:0046903	secretion	0.091036	35	5
GO:0009056	catabolic process	0.0960895	70	9
GO:0009063	amino acid catabolic process	0.0964409	6	1
GO:0006690	icosanoid metabolic process	0.0964409	6	1
GO:0006730	one-carbon compound metabolic process	0.0964409	6	1
GO:0007188	G-protein signaling, coupled to cAMP nucleotide second messenger	0.0964409	6	1
GO:0017157	regulation of exocytosis	0.0964409	6	1
GO:0042770	DNA damage response, signal transduction	0.0964409	6	1
GO:0046519	sphingoid metabolic process	0.0964409	6	1
GO:0046530	photoreceptor cell differentiation	0.0964409	6	1
GO:0051046	regulation of secretion	0.0964409	6	1
GO:0051270	regulation of cell motility	0.0964409	6	1
GO:0046907	intracellular transport	0.0975691	44	6
GO:0044265	cellular macromolecule catabolic process	0.100823	20	3
GO:0045045	secretory pathway	0.100823	20	3
GO:0006790	sulfur metabolic process	0.106949	13	2
GO:0006887	exocytosis	0.106949	13	2
GO:0043068	positive regulation of programmed cell death	0.106949	13	2
GO:0044255	cellular lipid metabolic process	0.111126	72	9
GO:0007268	synaptic transmission	0.116154	21	3
GO:0006323	DNA packaging	0.127185	7	1
GO:0009968	negative regulation of signal transduction	0.127185	7	1
GO:0016568	chromatin modification	0.127185	7	1
GO:0019933	cAMP-mediated signaling	0.127185	7	1
GO:0042108	positive regulation of cytokine biosynthetic process	0.127185	7	1
GO:0043062	extracellular structure organization and biogenesis	0.127185	7	1
GO:0006576	biogenic amine metabolic process	0.127435	14	2
GO:0006631	fatty acid metabolic process	0.127435	14	2
GO:0030030	cell projection organization and biogenesis	0.132438	22	3
GO:0042981	regulation of apoptosis	0.132438	22	3
GO:0050790	regulation of catalytic activity	0.14883	40	5
GO:0006629	lipid metabolic process	0.154211	77	9
GO:0046486	glycerolipid metabolic process	0.159822	8	1
GO:0006662	glycerol ether metabolic process	0.159822	8	1
GO:0007187	G-protein signaling, coupled to cyclic nucleotide second messenger	0.159822	8	1
GO:0009260	ribonucleotide biosynthetic process	0.159822	8	1
GO:0015672	monovalent inorganic cation transport	0.159822	8	1
GO:0040008	regulation of growth	0.159822	8	1
GO:0048592	eye morphogenesis	0.159822	8	1
GO:0009605	response to external stimulus	0.162028	41	5
GO:0007167	enzyme linked receptor protein signaling pathway	0.172031	16	2
GO:0030099	myeloid cell differentiation	0.172031	16	2
GO:0006955	immune response	0.174439	51	6
GO:0007010	cytoskeleton organization and biogenesis	0.175714	42	5
GO:0019752	carboxylic acid metabolic process	0.187141	52	6
GO:0040012	regulation of locomotion	0.193762	9	1
GO:0045637	regulation of myeloid cell differentiation	0.193762	9	1
GO:0045727	positive regulation of translation	0.193762	9	1
GO:0046942	carboxylic acid transport	0.193762	9	1
GO:0006082	organic acid metabolic process	0.213639	54	6
GO:0051276	chromosome organization and biogenesis	0.220294	18	2
GO:0007517	muscle development	0.220294	18	2
GO:0048598	embryonic morphogenesis	0.220294	18	2
GO:0019226	transmission of nerve impulse	0.225485	27	3
GO:0009057	macromolecule catabolic process	0.225485	27	3
GO:0043067	regulation of programmed cell death	0.225485	27	3
GO:0051128	regulation of cellular component organization and biogenesis	0.225485	27	3
GO:0009166	nucleotide catabolic process	0.228502	10	1
GO:0031328	positive regulation of cellular biosynthetic process	0.228502	10	1
GO:0040011	locomotion	0.228502	10	1
GO:0031324	negative regulation of cellular metabolic process	0.245378	19	2
GO:0045184	establishment of protein localization	0.245849	28	3
GO:0006807	nitrogen compound metabolic process	0.255759	57	6
GO:0009310	amine catabolic process	0.263619	11	1
GO:0006310	DNA recombination	0.263619	11	1
GO:0006325	establishment and/or maintenance of chromatin architecture	0.263619	11	1
GO:0009891	positive regulation of biosynthetic process	0.263619	11	1
GO:0019935	cyclic-nucleotide-mediated signaling	0.263619	11	1
GO:0040029	regulation of gene expression, epigenetic	0.263619	11	1
GO:0008104	protein localization	0.266605	29	3
GO:0050776	regulation of immune response	0.270888	20	2
GO:0009165	nucleotide biosynthetic process	0.270888	20	2
GO:0009117	nucleotide metabolic process	0.285125	59	6
GO:0006520	amino acid metabolic process	0.287671	30	3
GO:0006575	amino acid derivative metabolic process	0.296677	21	2
GO:0009259	ribonucleotide metabolic process	0.296677	21	2
GO:0019953	sexual reproduction	0.296677	21	2
GO:0006665	sphingolipid metabolic process	0.298762	12	1
GO:0048747	muscle fiber development	0.298762	12	1
GO:0006753	nucleoside phosphate metabolic process	0.300114	60	6
GO:0006915	apoptosis	0.308969	31	3
GO:0006519	amino acid and derivative metabolic process	0.315536	51	5
GO:0009611	response to wounding	0.322609	22	2
GO:0009892	negative regulation of metabolic process	0.322609	22	2
GO:0009308	amine metabolic process	0.332283	52	5
GO:0043009	chordate embryonic development	0.333637	13	1
GO:0051247	positive regulation of protein metabolic process	0.333637	13	1
GO:0009792	embryonic development ending in birth or egg hatching	0.368004	14	1
GO:0051246	regulation of protein metabolic process	0.370269	44	4
GO:0006952	defense response	0.374416	24	2
GO:0000902	cell morphogenesis	0.395021	35	3
GO:0046483	heterocycle metabolic process	0.401668	15	1
GO:0051241	negative regulation of multicellular organismal process	0.401668	15	1
GO:0044262	cellular carbohydrate metabolic process	0.416416	36	3
GO:0016192	vesicle-mediated transport	0.416416	36	3
GO:0046651	lymphocyte proliferation	0.434474	16	1
GO:0001501	skeletal development	0.434474	16	1
GO:0006163	purine nucleotide metabolic process	0.434474	16	1
GO:0006766	vitamin metabolic process	0.434474	16	1
GO:0007267	cell-cell signaling	0.437647	37	3
GO:0012501	programmed cell death	0.45866	38	3
GO:0042113	B cell activation	0.466298	17	1
GO:0040007	growth	0.466298	17	1
GO:0042035	regulation of cytokine biosynthetic process	0.466298	17	1
GO:0006412	translation	0.474985	28	2
GO:0016477	cell migration	0.497049	18	1
GO:0006605	protein targeting	0.497049	18	1
GO:0016064	immunoglobulin mediated immune response	0.497049	18	1
GO:0019932	second-messenger-mediated signaling	0.497049	18	1
GO:0006643	membrane lipid metabolic process	0.499029	29	2
GO:0008219	cell death	0.499852	40	3
GO:0016265	death	0.519949	41	3
GO:0051094	positive regulation of developmental process	0.522514	30	2
GO:0006886	intracellular protein transport	0.526657	19	1
GO:0019724	B cell mediated immunity	0.526657	19	1
GO:0009966	regulation of signal transduction	0.545393	31	2
GO:0005975	carbohydrate metabolic process	0.596254	45	3
GO:0030182	neuron differentiation	0.608242	22	1
GO:0045595	regulation of cell differentiation	0.610071	34	2
GO:0030097	hemopoiesis	0.630232	35	2
GO:0006417	regulation of translation	0.632974	23	1
GO:0015031	protein transport	0.632974	23	1
GO:0006928	cell motility	0.656479	24	1
GO:0008610	lipid biosynthetic process	0.656479	24	1
GO:0031325	positive regulation of cellular metabolic process	0.656479	24	1
GO:0048534	hemopoietic or lymphoid organ development	0.668378	37	2
GO:0042592	homeostatic process	0.668378	37	2
GO:0051674	localization of cell	0.678775	25	1
GO:0031326	regulation of cellular biosynthetic process	0.699886	26	1
GO:0051049	regulation of transport	0.699886	26	1
GO:0008283	cell proliferation	0.719842	27	1
GO:0042089	cytokine biosynthetic process	0.719842	27	1
GO:0009893	positive regulation of metabolic process	0.738678	28	1
GO:0009889	regulation of biosynthetic process	0.756429	29	1
GO:0042107	cytokine metabolic process	0.756429	29	1
GO:0009790	embryonic development	0.765422	43	2
GO:0042221	response to chemical stimulus	0.788844	31	1
GO:0001816	cytokine production	0.788844	31	1
GO:0050793	regulation of developmental process	0.811166	86	5
GO:0000003	reproduction	0.816427	47	2
GO:0048699	generation of neurons	0.830383	34	1
GO:0051239	regulation of multicellular organismal process	0.916403	88	4
GO:0048468	cell development	0.929617	105	5
GO:0046649	lymphocyte activation	0.972472	57	1
GO:0045321	leukocyte activation	0.984717	64	1
GO:0001775	cell activation	0.990037	69	1

## Sheet: SAGE
GO	Term	P_value	num of all offsprings in a GO term	num of offsprings predicted well with a given data source	check1	check2
GO:0000082	G1/S transition of mitotic cell cycle	0	1	1
GO:0001798	positive regulation of type IIa hypersensitivity	0	1	1
GO:0006171	cAMP biosynthetic process	0	1	1
GO:0006364	rRNA processing	0	1	1
GO:0006749	glutathione metabolic process	0	1	1
GO:0006829	zinc ion transport	0	1	1
GO:0006879	cellular iron ion homeostasis	0	1	1
GO:0006885	regulation of pH	0	1	1
GO:0006911	phagocytosis, engulfment	0	1	1
GO:0007156	homophilic cell adhesion	0	1	1
GO:0007229	integrin-mediated signaling pathway	0	1	1
GO:0007405	neuroblast proliferation	0	1	1
GO:0007628	adult walking behavior	0	1	1
GO:0008630	DNA damage response, signal transduction resulting in induction of apoptosis	0	1	1
GO:0009791	post-embryonic development	0	1	1
GO:0015807	L-amino acid transport	0	1	1
GO:0016579	protein deubiquitination	0	1	1
GO:0019221	cytokine and chemokine mediated signaling pathway	0	1	1
GO:0030032	lamellipodium biogenesis	0	1	1
GO:0030889	negative regulation of B cell proliferation	0	1	1
GO:0042472	inner ear morphogenesis	0	1	1
GO:0042756	drinking behavior	0	1	1
GO:0045086	positive regulation of interleukin-2 biosynthetic process	0	1	1
GO:0016072	rRNA metabolic process	0	2	2
GO:0045076	regulation of interleukin-2 biosynthetic process	0	2	2
GO:0042094	interleukin-2 biosynthetic process	0	3	3
GO:0006403	RNA localization	6.00774e-06	6	4
GO:0006909	phagocytosis	8.00041e-05	5	3
GO:0051236	establishment of RNA localization	8.00041e-05	5	3
GO:0045168	cell-cell signaling during cell fate commitment	0.000266381	3	2
GO:0006897	endocytosis	0.000577161	12	4
GO:0050658	RNA transport	0.00101499	4	2
GO:0051168	nuclear export	0.00101499	4	2
GO:0050727	regulation of inflammatory response	0.00164262	9	3
GO:0019882	antigen processing and presentation	0.00241746	5	2	1	1
GO:0009581	detection of external stimulus	0.00241746	5	2
GO:0030100	regulation of endocytosis	0.00241746	5	2
GO:0050657	nucleic acid transport	0.00241746	5	2
GO:0001505	regulation of neurotransmitter levels	0.00388545	11	3
GO:0019395	fatty acid oxidation	0.00417577	2	1	1	1
GO:0001573	ganglioside metabolic process	0.00417577	2	1
GO:0001796	regulation of type IIa hypersensitivity	0.00417577	2	1
GO:0001810	regulation of type I hypersensitivity	0.00417577	2	1
GO:0001832	blastocyst growth	0.00417577	2	1
GO:0006289	nucleotide-excision repair	0.00417577	2	1
GO:0006405	RNA export from nucleus	0.00417577	2	1
GO:0006413	translational initiation	0.00417577	2	1
GO:0006691	leukotriene metabolic process	0.00417577	2	1
GO:0008344	adult locomotory behavior	0.00417577	2	1
GO:0009060	aerobic respiration	0.00417577	2	1
GO:0009134	nucleoside diphosphate catabolic process	0.00417577	2	1
GO:0009583	detection of light stimulus	0.00417577	2	1
GO:0017156	calcium ion-dependent exocytosis	0.00417577	2	1
GO:0030203	glycosaminoglycan metabolic process	0.00417577	2	1
GO:0031128	induction	0.00417577	2	1
GO:0031507	heterochromatin formation	0.00417577	2	1
GO:0042102	positive regulation of T cell proliferation	0.00417577	2	1
GO:0042254	ribosome biogenesis and assembly	0.00417577	2	1
GO:0042471	ear morphogenesis	0.00417577	2	1
GO:0042490	mechanoreceptor differentiation	0.00417577	2	1
GO:0045655	regulation of monocyte differentiation	0.00417577	2	1
GO:0045664	regulation of neuron differentiation	0.00417577	2	1
GO:0045807	positive regulation of endocytosis	0.00417577	2	1
GO:0046058	cAMP metabolic process	0.00417577	2	1
GO:0050764	regulation of phagocytosis	0.00417577	2	1
GO:0050869	negative regulation of B cell activation	0.00417577	2	1
GO:0051329	interphase of mitotic cell cycle	0.00460692	6	2
GO:0016192	vesicle-mediated transport	0.00694388	36	6
GO:0016044	membrane organization and biogenesis	0.00742378	20	4
GO:0051186	cofactor metabolic process	0.00757044	28	5
GO:0015931	nucleobase, nucleoside, nucleotide and nucleic acid transport	0.00768306	7	2
GO:0045165	cell fate commitment	0.00768306	7	2
GO:0051188	cofactor biosynthetic process	0.00768306	7	2
GO:0006732	coenzyme metabolic process	0.00924838	21	4
GO:0006631	fatty acid metabolic process	0.0101235	14	3		1
GO:0042098	T cell proliferation	0.0117167	8	2
GO:0019884	antigen processing and presentation of exogenous antigen	0.0119945	3	1	1	1
GO:0000041	transition metal ion transport	0.0119945	3	1
GO:0006338	chromatin remodeling	0.0119945	3	1
GO:0006752	group transfer coenzyme metabolic process	0.0119945	3	1
GO:0007269	neurotransmitter secretion	0.0119945	3	1
GO:0007631	feeding behavior	0.0119945	3	1
GO:0008629	induction of apoptosis by intracellular signals	0.0119945	3	1
GO:0009190	cyclic nucleotide biosynthetic process	0.0119945	3	1
GO:0009799	determination of symmetry	0.0119945	3	1
GO:0015674	di-, tri-valent inorganic cation transport	0.0119945	3	1
GO:0016068	type I hypersensitivity	0.0119945	3	1
GO:0019751	polyol metabolic process	0.0119945	3	1
GO:0030224	monocyte differentiation	0.0119945	3	1
GO:0030316	osteoclast differentiation	0.0119945	3	1
GO:0030534	adult behavior	0.0119945	3	1
GO:0030835	negative regulation of actin filament depolymerization	0.0119945	3	1
GO:0030888	regulation of B cell proliferation	0.0119945	3	1
GO:0031589	cell-substrate adhesion	0.0119945	3	1
GO:0045333	cellular respiration	0.0119945	3	1
GO:0050672	negative regulation of lymphocyte proliferation	0.0119945	3	1
GO:0050798	activated T cell proliferation	0.0119945	3	1
GO:0051051	negative regulation of transport	0.0119945	3	1
GO:0051258	protein polymerization	0.0119945	3	1
GO:0006954	inflammatory response	0.0166408	16	3
GO:0006974	response to DNA damage stimulus	0.0166408	16	3
GO:0046651	lymphocyte proliferation	0.0166408	16	3
GO:0000075	cell cycle checkpoint	0.0167537	9	2
GO:0006281	DNA repair	0.0167537	9	2
GO:0051050	positive regulation of transport	0.0167537	9	2
GO:0051325	interphase	0.0167537	9	2
GO:0009719	response to endogenous stimulus	0.0206944	17	3
GO:0045058	T cell selection	0.0229741	4	1	1	1
GO:0000377	RNA splicing, via transesterification reactions with bulged adenosine as nucleophile	0.0229741	4	1
GO:0001794	type IIa hypersensitivity	0.0229741	4	1
GO:0001824	blastocyst development	0.0229741	4	1
GO:0001839	neural plate morphogenesis	0.0229741	4	1
GO:0006022	aminoglycan metabolic process	0.0229741	4	1
GO:0006512	ubiquitin cycle	0.0229741	4	1
GO:0006672	ceramide metabolic process	0.0229741	4	1
GO:0006836	neurotransmitter transport	0.0229741	4	1
GO:0007127	meiosis I	0.0229741	4	1
GO:0007249	I-kappaB kinase/NF-kappaB cascade	0.0229741	4	1
GO:0008213	protein amino acid alkylation	0.0229741	4	1
GO:0009108	coenzyme biosynthetic process	0.0229741	4	1
GO:0030834	regulation of actin filament depolymerization	0.0229741	4	1
GO:0031497	chromatin assembly	0.0229741	4	1
GO:0031570	DNA integrity checkpoint	0.0229741	4	1
GO:0042100	B cell proliferation	0.0229741	4	1
GO:0043281	regulation of caspase activity	0.0229741	4	1
GO:0043449	alkene metabolic process	0.0229741	4	1
GO:0043583	ear development	0.0229741	4	1
GO:0046460	neutral lipid biosynthetic process	0.0229741	4	1
GO:0048489	synaptic vesicle transport	0.0229741	4	1
GO:0050671	positive regulation of lymphocyte proliferation	0.0229741	4	1
GO:0050729	positive regulation of inflammatory response	0.0229741	4	1
GO:0051049	regulation of transport	0.0230583	26	4
GO:0008283	cell proliferation	0.026873	27	4
GO:0051128	regulation of cellular component organization and biogenesis	0.026873	27	4
GO:0007267	cell-cell signaling	0.0289963	37	5
GO:0050670	regulation of lymphocyte proliferation	0.0299189	11	2
GO:0019724	B cell mediated immunity	0.0304895	19	3
GO:0045045	secretory pathway	0.0362559	20	3
GO:0006936	muscle contraction	0.0366785	5	1	1	1
GO:0007586	digestion	0.0366785	5	1	1	1
GO:0000375	RNA splicing, via transesterification reactions	0.0366785	5	1
GO:0006260	DNA replication	0.0366785	5	1
GO:0006333	chromatin assembly or disassembly	0.0366785	5	1
GO:0006497	protein amino acid lipidation	0.0366785	5	1
GO:0006687	glycosphingolipid metabolic process	0.0366785	5	1
GO:0007059	chromosome segregation	0.0366785	5	1
GO:0008284	positive regulation of cell proliferation	0.0366785	5	1
GO:0008285	negative regulation of cell proliferation	0.0366785	5	1
GO:0009582	detection of abiotic stimulus	0.0366785	5	1
GO:0030031	cell projection biogenesis	0.0366785	5	1
GO:0030042	actin filament depolymerization	0.0366785	5	1
GO:0031279	regulation of cyclase activity	0.0366785	5	1
GO:0042129	regulation of T cell proliferation	0.0366785	5	1
GO:0043632	modification-dependent macromolecule catabolic process	0.0366785	5	1
GO:0048589	developmental growth	0.0366785	5	1
GO:0048732	gland development	0.0366785	5	1
GO:0051130	positive regulation of cellular component organization and biogenesis	0.0366785	5	1
GO:0051339	regulation of lyase activity	0.0366785	5	1
GO:0001906	cell killing	0.0380453	12	2
GO:0007268	synaptic transmission	0.0426106	21	3
GO:0009605	response to external stimulus	0.0454447	41	5
GO:0051606	detection of stimulus	0.047177	13	2
GO:0009611	response to wounding	0.049555	22	3
GO:0001701	in utero embryonic development	0.0527143	6	1
GO:0006584	catecholamine metabolic process	0.0527143	6	1
GO:0006690	icosanoid metabolic process	0.0527143	6	1
GO:0006730	one-carbon compound metabolic process	0.0527143	6	1
GO:0006865	amino acid transport	0.0527143	6	1
GO:0008064	regulation of actin polymerization and/or depolymerization	0.0527143	6	1
GO:0008380	RNA splicing	0.0527143	6	1
GO:0009132	nucleoside diphosphate metabolic process	0.0527143	6	1
GO:0009187	cyclic nucleotide metabolic process	0.0527143	6	1
GO:0009416	response to light stimulus	0.0527143	6	1
GO:0016331	morphogenesis of embryonic epithelium	0.0527143	6	1
GO:0042133	neurotransmitter metabolic process	0.0527143	6	1
GO:0042158	lipoprotein biosynthetic process	0.0527143	6	1
GO:0042770	DNA damage response, signal transduction	0.0527143	6	1
GO:0046519	sphingoid metabolic process	0.0527143	6	1
GO:0007155	cell adhesion	0.0572826	14	2
GO:0006259	DNA metabolic process	0.0580384	33	4
GO:0006952	defense response	0.0651984	24	3
GO:0006812	cation transport	0.0683219	15	2
GO:0050870	positive regulation of T cell activation	0.0707268	7	1		1
GO:0006323	DNA packaging	0.0707268	7	1
GO:0016337	cell-cell adhesion	0.0707268	7	1
GO:0016568	chromatin modification	0.0707268	7	1
GO:0018958	phenol metabolic process	0.0707268	7	1
GO:0030001	metal ion transport	0.0707268	7	1
GO:0030005	cellular di-, tri-valent inorganic cation homeostasis	0.0707268	7	1
GO:0030832	regulation of actin filament length	0.0707268	7	1
GO:0042108	positive regulation of cytokine biosynthetic process	0.0707268	7	1
GO:0042157	lipoprotein metabolic process	0.0707268	7	1
GO:0045055	regulated secretory pathway	0.0707268	7	1
GO:0051250	negative regulation of lymphocyte activation	0.0707268	7	1
GO:0051336	regulation of hydrolase activity	0.0707268	7	1
GO:0046903	secretion	0.0716827	35	4
GO:0030099	myeloid cell differentiation	0.0802483	16	2
GO:0042110	T cell activation	0.0831217	26	3		1
GO:0001909	leukocyte mediated cytotoxicity	0.0903968	8	1
GO:0006638	neutral lipid metabolic process	0.0903968	8	1
GO:0006662	glycerol ether metabolic process	0.0903968	8	1
GO:0006664	glycolipid metabolic process	0.0903968	8	1
GO:0007126	meiosis	0.0903968	8	1
GO:0009314	response to radiation	0.0903968	8	1
GO:0015837	amine transport	0.0903968	8	1
GO:0015980	energy derivation by oxidation of organic compounds	0.0903968	8	1
GO:0050866	negative regulation of cell activation	0.0903968	8	1
GO:0051248	negative regulation of protein metabolic process	0.0903968	8	1
GO:0019226	transmission of nerve impulse	0.092904	27	3
GO:0042089	cytokine biosynthetic process	0.092904	27	3
GO:0006396	RNA processing	0.0930098	17	2
GO:0042035	regulation of cytokine biosynthetic process	0.0930098	17	2
GO:0042127	regulation of cell proliferation	0.0930098	17	2
GO:0006412	translation	0.10321	28	3
GO:0016064	immunoglobulin mediated immune response	0.106551	18	2
GO:0048598	embryonic morphogenesis	0.106551	18	2
GO:0051726	regulation of cell cycle	0.106551	18	2
GO:0006733	oxidoreduction coenzyme metabolic process	0.111438	9	1
GO:0008154	actin polymerization and/or depolymerization	0.111438	9	1
GO:0045637	regulation of myeloid cell differentiation	0.111438	9	1
GO:0045727	positive regulation of translation	0.111438	9	1
GO:0046942	carboxylic acid transport	0.111438	9	1
GO:0051129	negative regulation of cellular component organization and biogenesis	0.111438	9	1
GO:0051261	protein depolymerization	0.111438	9	1
GO:0051327	M phase of meiotic cell cycle	0.111438	9	1
GO:0042107	cytokine metabolic process	0.114018	29	3
GO:0007049	cell cycle	0.116084	52	5		1
GO:0006913	nucleocytoplasmic transport	0.120812	19	2
GO:0030217	T cell differentiation	0.133592	10	1		1
GO:0006917	induction of apoptosis	0.133592	10	1
GO:0009166	nucleotide catabolic process	0.133592	10	1
GO:0015849	organic acid transport	0.133592	10	1
GO:0031328	positive regulation of cellular biosynthetic process	0.133592	10	1
GO:0051321	meiotic cell cycle	0.133592	10	1
GO:0050776	regulation of immune response	0.135734	20	2		1
GO:0050801	ion homeostasis	0.135734	20	2
GO:0051169	nuclear transport	0.135734	20	2
GO:0001816	cytokine production	0.137051	31	3
GO:0051649	establishment of cellular localization	0.138919	67	6
GO:0006310	DNA recombination	0.156631	11	1
GO:0006325	establishment and/or maintenance of chromatin architecture	0.156631	11	1
GO:0009891	positive regulation of biosynthetic process	0.156631	11	1
GO:0012502	induction of programmed cell death	0.156631	11	1
GO:0043065	positive regulation of apoptosis	0.156631	11	1
GO:0000278	mitotic cell cycle	0.167312	22	2		1
GO:0042981	regulation of apoptosis	0.167312	22	2
GO:0051641	cellular localization	0.172443	71	6
GO:0048699	generation of neurons	0.174756	34	3
GO:0002009	morphogenesis of an epithelium	0.180348	12	1
GO:0006665	sphingolipid metabolic process	0.180348	12	1
GO:0030003	cellular cation homeostasis	0.180348	12	1
GO:0050864	regulation of B cell activation	0.180348	12	1
GO:0006417	regulation of translation	0.183846	23	2
GO:0006811	ion transport	0.183846	23	2
GO:0030097	hemopoiesis	0.188056	35	3		1
GO:0050778	positive regulation of immune response	0.204561	13	1		1
GO:0006790	sulfur metabolic process	0.204561	13	1
GO:0006887	exocytosis	0.204561	13	1
GO:0007626	locomotory behavior	0.204561	13	1
GO:0043009	chordate embryonic development	0.204561	13	1
GO:0043068	positive regulation of programmed cell death	0.204561	13	1
GO:0051247	positive regulation of protein metabolic process	0.204561	13	1
GO:0048534	hemopoietic or lymphoid organ development	0.21558	37	3		1
GO:0006576	biogenic amine metabolic process	0.229107	14	1
GO:0009792	embryonic development ending in birth or egg hatching	0.229107	14	1
GO:0006955	immune response	0.232626	51	4		1
GO:0031326	regulation of cellular biosynthetic process	0.235708	26	2
GO:0043067	regulation of programmed cell death	0.253559	27	2
GO:0050863	regulation of T cell activation	0.253844	15	1		1
GO:0006091	generation of precursor metabolites and energy	0.253844	15	1
GO:0050767	regulation of neurogenesis	0.253844	15	1
GO:0051241	negative regulation of multicellular organismal process	0.253844	15	1
GO:0050790	regulation of catalytic activity	0.258741	40	3
GO:0051251	positive regulation of lymphocyte activation	0.278643	16	1		1
GO:0006163	purine nucleotide metabolic process	0.278643	16	1
GO:0030036	actin cytoskeleton organization and biogenesis	0.278643	16	1
GO:0009889	regulation of biosynthetic process	0.289783	29	2
GO:0040007	growth	0.303394	17	1
GO:0042113	B cell activation	0.303394	17	1
GO:0009790	embryonic development	0.30346	43	3
GO:0006066	alcohol metabolic process	0.308058	30	2
GO:0046649	lymphocyte activation	0.309277	57	4		1
GO:0016070	RNA metabolic process	0.318583	44	3
GO:0051246	regulation of protein metabolic process	0.318583	44	3
GO:0044255	cellular lipid metabolic process	0.323224	72	5		1
GO:0006915	apoptosis	0.326381	31	2
GO:0030098	lymphocyte differentiation	0.328	18	1		1
GO:0050867	positive regulation of cell activation	0.328	18	1		1
GO:0006873	cellular ion homeostasis	0.328	18	1
GO:0030029	actin filament-based process	0.328	18	1
GO:0051276	chromosome organization and biogenesis	0.328	18	1
GO:0007610	behavior	0.344707	32	2
GO:0000279	M phase	0.352375	19	1		1
GO:0009628	response to abiotic stimulus	0.352375	19	1
GO:0031324	negative regulation of cellular metabolic process	0.352375	19	1
GO:0009165	nucleotide biosynthetic process	0.376446	20	1
GO:0044265	cellular macromolecule catabolic process	0.376446	20	1
GO:0045595	regulation of cell differentiation	0.381214	34	2		1
GO:0006629	lipid metabolic process	0.38312	77	5		1
GO:0006575	amino acid derivative metabolic process	0.40015	21	1		1
GO:0007389	pattern specification process	0.40015	21	1
GO:0045321	leukocyte activation	0.402377	64	4		1
GO:0009892	negative regulation of metabolic process	0.423434	22	1
GO:0019725	cellular homeostasis	0.423434	22	1
GO:0030030	cell projection organization and biogenesis	0.423434	22	1
GO:0030182	neuron differentiation	0.423434	22	1
GO:0051240	positive regulation of multicellular organismal process	0.435089	37	2		1
GO:0051249	regulation of lymphocyte activation	0.435089	37	2		1
GO:0042592	homeostatic process	0.435089	37	2
GO:0019752	carboxylic acid metabolic process	0.439905	52	3		1
GO:0007243	protein kinase cascade	0.446252	23	1
GO:0012501	programmed cell death	0.45269	38	2
GO:0001775	cell activation	0.468412	69	4		1
GO:0008610	lipid biosynthetic process	0.468566	24	1
GO:0031325	positive regulation of cellular metabolic process	0.468566	24	1
GO:0006082	organic acid metabolic process	0.469544	54	3		1
GO:0008219	cell death	0.487203	40	2
GO:0006725	aromatic compound metabolic process	0.490346	25	1
GO:0050793	regulation of developmental process	0.490605	86	5		1
GO:0016265	death	0.504074	41	2
GO:0050865	regulation of cell activation	0.520662	42	2		1
GO:0009057	macromolecule catabolic process	0.532206	27	1
GO:0009117	nucleotide metabolic process	0.540931	59	3
GO:0009893	positive regulation of metabolic process	0.552252	28	1
GO:0046907	intracellular transport	0.55293	44	2
GO:0006753	nucleoside phosphate metabolic process	0.55464	60	3
GO:0006643	membrane lipid metabolic process	0.571694	29	1
GO:0051094	positive regulation of developmental process	0.590526	30	1
GO:0009308	amine metabolic process	0.668424	52	2
GO:0000902	cell morphogenesis	0.675499	35	1
GO:0051239	regulation of multicellular organismal process	0.689443	88	4		1
GO:0044262	cellular carbohydrate metabolic process	0.690688	36	1
GO:0048468	cell development	0.690873	105	5
GO:0006807	nitrogen compound metabolic process	0.728877	57	2
GO:0007010	cytoskeleton organization and biogenesis	0.769992	42	1
GO:0044248	cellular catabolic process	0.780456	62	2
GO:0005975	carbohydrate metabolic process	0.80264	45	1
GO:0009056	catabolic process	0.846144	70	2
GO:0006519	amino acid and derivative metabolic process	0.855927	51	1		1
