# Supplementary material for: Integrative approaches to the prediction of protein functions based on the feature selection
Source: BMC Bioinformatics. 2009 Dec 31;10:455. doi: 10.1186/1471-2105-10-455 (PMC2813249; doi:10.1186/1471-2105-10-455)
Supplement: Additional file 12 — Prediction results of newly annotated mouse genes. AUC values and regression model coefficients related to Table 5 are presented. [file 1471-2105-10-455-S12.XLS]

## Sheet: Exhaustive Search
GO	GO_Description	Gene_count	PPI (diffusion 0.1)	PPI_Gene_count_newAnnotation	Interpro	Interpro_Gene_count_newAnnotation	Pfam	Pfam_Gene_count_newAnnotation	MGI	MGI_Gene_count_newAnnotation	bioMart	bioMart_Gene_count_newAnnotation	Inparanoid	Inparanoid_Gene_count_newAnnotation	OMIM	OMIN_Gene_count_newAnnotation	Zhang	Zhang_Gene_count_newAnnotation	Su	Su_Gene_count_newAnnotation	SAGE	SAGE_Gene_count_newAnnotation		AUC with data Set Giving Highest AUC with TrainData	data Set Giving Highest AUC with TrainData
GO:0000018	regulation of DNA recombination	3	1	1	0.919285	1	0.895388	1	0.981091	1	0.99992	1	0.985857	1	NA	NA	0.652729	1	0.90003	1	0.681092	1		0.063608	PPI
GO:0000089	mitotic metaphase	3	0.584302	1	0.816896	1	0.734075	1	NA	NA	0.849399	1	0.613985	1	NA	NA	0.985113	1	0.741275	1	0.858755	1		0.34278	Zhang
GO:0000209	protein polyubiquitination	3	0.587359	6	0.916199	11	0.881907	11	0.80582	3	0.639483	10	0.724054	10	NA	NA	0.669742	8	0.743768	11	0.67384	10		0.6083	Interpro
GO:0000578	embryonic axis specification	3	0.520285	1	0.592546	2	0.661682	2	0.970465	1	0.665789	1	0.491079	1	NA	NA	0.710444	2	0.89652	3	0.620912	1		0.89086	MGI
GO:0001101	response to acid	3	0.999847	3	0.99993	4	0.666519	4	0.853414	2	0.667119	3	0.732131	3	NA	NA	0.808337	2	0.633191	4	0.599684	3		0.5	Interpro
GO:0001539	ciliary or flagellar motility	3	NA	NA	0.989104	4	0.984922	4	0.843531	2	0.800564	4	0.817124	4	NA	NA	0.77684	4	0.80235	4	0.641825	4		0.36331	Interpro
GO:0001578	microtubule bundle formation	3	NA	NA	0.85094	1	0.95632	1	0.827521	1	0.840169	3	0.833769	2	NA	NA	0.958579	3	0.580255	2	0.863265	3		0.7604	Zhang
GO:0001667	ameboidal cell migration	3	0.628746	1	0.562851	1	0.574972	1	0.905419	1	0.700952	1	0.928824	1	0.663828	1	0.586359	1	0.9273	1	0.869568	1		0.71553	Inparanoid
GO:0001833	inner cell mass cell proliferation	3	0.767115	4	0.599514	7	0.700187	6	0.980422	3	0.755187	7	0.904945	7	NA	NA	0.762071	5	0.70724	7	0.871994	7		0.74988	MGI
GO:0001835	blastocyst hatching	3	0.999389	1	0.755646	1	0.693651	1	NA	NA	0.662118	1	0.849679	1	NA	NA	0.808238	1	0.846688	1	0.872969	1		0.53814	PPI
GO:0001895	retinal homeostasis	3	0.881112	1	0.827581	1	0.999227	1	NA	NA	NA	NA	NA	NA	0.91081	1	NA	NA	0.78925	1	NA	NA		0.79479	Pfam
GO:0001945	lymph vessel development	3	NA	NA	0.713805	2	0.916458	2	0.706074	2	0.773992	2	0.629134	2	NA	NA	0.847762	2	0.870014	2	0.682463	2		0.46814	Pfam
GO:0002016	renin-angiotensin regulation of body fluid levels	3	0.778355	1	0.626496	1	0.620942	1	0.98846	1	0.716451	1	0.950073	1	0.999248	1	NA	NA	0.722913	1	0.498181	1		0.35714	OMIM
GO:0002035	brain renin-angiotensin system	3	1	1	0.90846	1	0.764894	1	0.98846	1	0.532982	1	0.950073	1	0.839268	1	0.702355	1	0.725587	1	0.48452	1		0.99896	PPI
GO:0005980	glycogen catabolism	3	0.637496	1	0.508254	1	0.536516	1	0.97441	1	0.788302	1	0.768494	1	0.663992	1	0.984887	1	0.773835	1	0.762368	1		0.47908	Zhang
GO:0006012	galactose metabolism	3	NA	NA	0.962753	1	0.941727	1	NA	NA	0.898287	1	0.919359	1	0.664157	1	0.734132	1	0.79704	1	0.871176	1		0.96118	Interpro
GO:0006081	aldehyde metabolism	3	NA	NA	0.748761	1	0.72715	1	NA	NA	0.666188	1	0.473972	1	NA	NA	NA	NA	0.989545	1	0.627347	1		0.97779	Su
GO:0006120	mitochondrial electron transport, NADH to ubiquinone	3	0.902141	1	0.889801	1	0.90251	1	NA	NA	0.970821	1	0.951724	1	0.999163	1	0.969774	1	0.985908	1	0.646229	1		0.99862	OMIM
GO:0006268	DNA unwinding during replication	3	0.68557	3	0.73685	3	0.921111	3	NA	NA	0.749122	3	0.781005	3	0.663828	1	0.739401	1	0.808023	3	0.95211	3		0.82602	SAGE
GO:0006287	base-excision repair, gap-filling	3	0.999745	1	0.815095	1	NA	NA	NA	NA	0.775083	1	0.764034	1	NA	NA	0.984988	1	0.725097	1	0.777426	1		0.99478	PPI
GO:0006290	pyrimidine dimer repair	3	0.532212	1	0.767326	1	0.861263	1	0.929127	1	0.785823	1	0.954071	1	0.663992	1	NA	NA	0.90817	1	0.813344	1		0.50097	Inparanoid
GO:0006400	tRNA modification	3	0.57335	1	0.839413	1	0.961839	1	NA	NA	0.960661	1	0.968315	1	NA	NA	0.852473	1	0.747965	1	0.599367	1		0.99644	Inparanoid
GO:0006568	tryptophan metabolism	3	0.844132	1	0.863636	1	0.95632	1	0.930221	1	0.815459	1	0.99369	1	0.663828	1	0.881992	1	0.934549	1	0.580512	1		0.80284	Inparanoid
GO:0006613	cotranslational protein targeting to membrane	3	0.837003	1	0.74191	1	NA	NA	NA	NA	0.933876	1	0.895507	1	NA	NA	0.662414	1	0.999313	1	0.587052	1		0.32326	Su
GO:0006779	porphyrin biosynthesis	3	0.810303	5	0.911382	5	0.90251	5	0.995735	3	0.76322	4	0.959829	4	0.663992	5	0.741362	3	0.733033	5	0.789346	4		0.064405	MGI
GO:0006783	heme biosynthesis	3	0.810303	5	0.911382	6	0.90251	6	0.995735	3	0.76322	6	0.959829	6	0.663992	6	0.741362	4	0.733033	6	0.789346	6		0.26942	MGI
GO:0006809	nitric oxide biosynthesis	3	0.915469	3	0.947437	5	0.918251	5	0.993982	4	0.688664	5	0.851828	5	NA	NA	0.707066	4	0.778083	5	0.731171	5		0.47574	MGI
GO:0006839	mitochondrial transport	3	0.747555	3	0.558736	3	0.561343	3	0.891621	2	0.77186	3	0.513664	3	NA	NA	0.936457	3	0.665217	3	0.675051	3		0.28431	Zhang
GO:0006882	zinc ion homeostasis	3	0.82085	1	0.79162	3	0.784072	3	0.813096	2	0.565672	3	0.435406	3	0.663828	1	0.662267	1	0.978785	2	0.798629	3		0.47994	Su
GO:0006888	ER to Golgi vesicle-mediated transport	3	0.540813	8	0.822017	9	0.90251	8	NA	NA	0.897995	8	0.894065	8	0.663828	1	0.747284	8	0.984229	8	0.762817	8		0.63196	Su
GO:0006893	Golgi to plasma membrane transport	3	0.636308	1	NA	NA	NA	NA	NA	NA	0.681908	1	0.533371	1	NA	NA	NA	NA	0.853556	1	0.572231	1		0.98581	Su
GO:0006904	vesicle docking during exocytosis	3	0.845613	2	0.788084	2	0.778727	2	NA	NA	0.666826	2	0.50049	2	NA	NA	NA	NA	0.747507	2	0.706171	2		0.40481	PPI
GO:0006906	vesicle fusion	3	0.797615	1	0.493933	1	0.833407	1	NA	NA	NA	NA	NA	NA	NA	NA	0.706526	1	0.639678	1	NA	NA		0.31246	Pfam
GO:0006927	transformed cell apoptosis	3	0.952752	1	0.832421	1	0.824395	1	0.969712	1	0.924779	1	0.950936	1	NA	NA	0.629139	1	0.76015	1	0.787711	1		0.37758	MGI
GO:0006972	hyperosmotic response	3	0.608377	2	0.350028	2	0.288959	2	0.842825	2	0.850968	2	0.999103	2	NA	NA	NA	NA	0.780551	2	0.716588	2		0.17443	Inparanoid
GO:0007030	Golgi organization and biogenesis	3	NA	NA	NA	NA	NA	NA	NA	NA	NA	NA	NA	NA	NA	NA	NA	NA	NA	NA	NA	NA		0	0
GO:0007032	endosome organization and biogenesis	3	0.897891	3	0.626707	4	0.753598	4	NA	NA	0.767422	3	0.737598	3	NA	NA	0.848234	4	0.731634	4	0.673418	3		0.43351	PPI
GO:0007041	lysosomal transport	3	0.913814	1	0.325828	2	0.450592	1	0.997994	1	0.99992	2	0.999918	2	0.663992	1	0.826987	1	0.947141	2	0.686333	2		0.52203	bioMart
GO:0007091	mitotic metaphase/anaphase transition	3	0.999618	2	0.524691	2	0.522613	2	0.867536	2	0.892675	2	0.725386	2	NA	NA	0.924846	2	0.955968	2	0.699604	2		0.99817	PPI
GO:0007128	meiotic prophase I	3	0.848411	1	0.558108	4	0.237148	2	NA	NA	0.602641	5	0.672948	5	NA	NA	0.620781	2	0.789365	5	0.677583	5		0	0
GO:0007131	meiotic recombination	3	0.744037	3	0.772634	5	0.675704	3	0.976919	2	0.924806	5	0.883839	5	0.908317	1	0.85231	5	0.782051	5	0.729325	5		0.67751	MGI
GO:0007213	acetylcholine receptor signaling, muscarinic pathway	3	0.627625	1	0.72262	1	0.893939	1	0.996613	1	0.855251	1	0.722857	1	NA	NA	0.924355	1	0.673852	1	0.616245	1		0.44444	MGI
GO:0007250	activation of NF-kappaB-inducing kinase	3	0.495311	3	0.526967	3	0.517789	3	0.975414	1	0.710235	2	0.778258	2	NA	NA	NA	NA	0.866071	3	0.561102	2		0.98299	MGI
GO:0007341	penetration of zona pellucida	3	0.908619	2	0.873597	3	0.921111	3	0.598219	1	0.99992	3	0.850465	3	0.663828	2	NA	NA	0.929233	3	0.614737	3		0.49265	bioMart
GO:0007386	compartment specification	3	0.580098	2	0.502034	2	0.513654	2	0.640395	2	0.586658	2	0.959503	2	0.663992	1	NA	NA	0.799654	2	0.63663	2		0.036522	Inparanoid
GO:0007435	salivary gland morphogenesis	3	0.80051	3	0.534442	5	0.478071	5	0.97992	3	0.849133	4	0.654183	4	0.663828	3	0.772174	4	0.609407	5	0.8125	4		0.96726	MGI
GO:0007520	myoblast fusion	3	0.470049	4	0.76141	4	0.823682	4	0.866098	2	0.820369	4	0.523862	4	NA	NA	0.764396	3	0.814967	4	0.910299	4		0.36387	SAGE
GO:0008045	motor axon guidance	3	0.737848	8	0.725051	11	0.820908	11	0.531208	10	0.794819	11	0.774478	11	0.663828	7	0.686101	6	0.914886	10	0.804879	11		0.49348	Su
GO:0008209	androgen metabolism	3	0.725856	3	0.848017	3	0.82491	3	0.992725	3	0.651388	3	0.651463	3	0.663828	3	0.936126	2	0.995498	3	0.506672	3		0.21124	Su
GO:0008354	germ cell migration	3	0.715072	3	0.992167	4	0.991713	4	0.953086	3	0.976105	3	0.643213	3	0.663992	3	0.79911	2	0.721535	4	0.669	3		0.73373	Interpro
GO:0009263	deoxyribonucleotide biosynthesis	3	0.659431	2	0.782033	2	0.892712	2	NA	NA	0.778762	1	0.982175	1	NA	NA	0.658538	2	0.94475	2	0.898355	1		0.061449	Inparanoid
GO:0009296	flagellum biogenesis	3	NA	NA	0.611392	1	NA	NA	NA	NA	NA	NA	NA	NA	0.999498	1	0.642848	1	0.962098	1	NA	NA		0.98907	OMIM
GO:0009435	NAD biosynthesis	3	NA	NA	0.902146	1	0.842223	1	NA	NA	0.944382	1	0.817994	1	NA	NA	0.887068	1	0.89474	1	0.751529	1		0.68211	bioMart
GO:0010033	response to organic substance	3	0.60402	3	0.692597	6	0.737439	6	0.747155	6	0.562161	6	0.656359	6	0.812688	2	0.751178	3	0.537444	6	0.487896	6		0.60124	OMIM
GO:0015012	heparan sulfate proteoglycan biosynthesis	3	0.750306	3	0.926674	3	0.885148	3	0.963353	2	0.930285	3	0.97234	2	NA	NA	0.638594	3	0.767297	2	0.739689	3		0.9033	Inparanoid
GO:0015701	bicarbonate transport	3	NA	NA	0.623433	2	0.681376	2	NA	NA	0.716672	2	0.8323	2	NA	NA	0.996467	2	0.992828	2	0.558782	2		0.71449	Zhang
GO:0015816	glycine transport	3	0.821516	1	0.999602	1	0.666519	1	NA	NA	0.858788	1	0.961026	1	NA	NA	0.53905	1	0.703983	1	0.477242	1		0.74474	Interpro
GO:0015844	monoamine transport	3	NA	NA	0.999486	1	0.666519	1	0.983434	1	0.992872	1	0.946394	1	NA	NA	0.792836	1	0.960419	1	0.613529	1		0.39002	Interpro
GO:0015872	dopamine transport	3	0.721415	1	0.782665	1	0.735917	1	NA	NA	0.806655	1	0.79988	1	NA	NA	0.790579	2	0.804869	1	0.673945	1		0.5887	bioMart
GO:0015918	sterol transport	3	0.53531	1	0.952651	1	0.942562	1	0.999749	1	0.948101	1	0.701419	1	0.462136	1	0.712071	1	0.677819	1	0.807546	1		0.18343	MGI
GO:0016188	synaptic vesicle maturation	3	0.972333	2	0.686541	2	0.599307	2	0.892122	1	0.720795	1	0.835237	1	NA	NA	NA	NA	0.768748	1	0.708544	1		0.52586	PPI
GO:0016198	axon choice point recognition	3	0.672477	1	0.663066	1	0.694882	1	NA	NA	0.680711	1	0.794386	1	NA	NA	0.911433	1	0.975911	1	0.913581	1		0.96154	Su
GO:0016338	calcium-independent cell-cell adhesion	3	0.590159	3	0.995277	3	0.995457	3	0.692076	1	0.735799	2	0.890561	2	NA	NA	0.583301	1	0.616351	3	0.553828	2		0.59773	Pfam
GO:0018107	peptidyl-threonine phosphorylation	3	0.48787	9	0.970539	10	0.805118	10	0.999749	5	0.70816	9	0.812364	9	NA	NA	0.799509	7	0.700366	10	0.668776	9		0.48296	MGI
GO:0018208	peptidyl-proline modification	3	0.666921	1	0.780677	1	0.860051	1	NA	NA	0.760161	1	0.938316	1	NA	NA	0.681423	1	0.858084	1	0.865612	1		0.44567	Inparanoid
GO:0019432	triacylglycerol biosynthesis	3	NA	NA	0.999883	2	0.999754	2	NA	NA	0.997713	1	0.933611	1	NA	NA	0.805299	1	0.930861	1	0.770754	1		0.78229	Interpro
GO:0019730	antimicrobial humoral response	3	0.950489	1	0.607554	1	0.598814	1	NA	NA	0.99992	1	0.987928	1	NA	NA	0.758732	1	0.668167	1	0.522066	1		0.80268	bioMart
GO:0019827	stem cell maintenance	3	0.62314	7	0.487374	10	0.456977	10	0.854418	7	0.45707	9	0.522883	9	NA	NA	0.681586	5	0.752391	10	0.848048	9		0.76049	MGI
GO:0030168	platelet activation	3	0.596759	6	0.578376	8	0.608173	8	0.91491	4	0.825992	7	0.775375	7	0.663828	3	0.664049	6	0.75608	8	0.527795	7		0.47641	MGI
GO:0030301	cholesterol transport	3	0.53531	9	0.952651	10	0.942562	10	0.999749	7	0.948101	9	0.701419	9	0.462136	7	0.712071	7	0.677819	9	0.807546	9		0.33252	MGI
GO:0030501	positive regulation of bone mineralization	3	0.546928	1	0.618991	1	0.548475	1	0.444695	1	0.832136	1	0.648988	1	0.663828	1	NA	NA	0.628714	1	0.565744	1		0.73452	bioMart
GO:0030539	male genitalia development	3	0.9728	3	0.537084	7	0.485364	7	0.367553	6	0.923316	7	0.844702	7	0.663992	5	0.953885	4	0.791133	8	0.619436	7		0.69299	PPI
GO:0030856	regulation of epithelial cell differentiation	3	0.686341	3	0.880752	3	0.863072	3	0.992972	3	0.927732	3	0.896432	3	0.663992	2	0.67959	2	0.881283	3	0.697205	3		0.29542	MGI
GO:0030865	cortical cytoskeleton organization and biogenesis	3	0.756802	1	0.447858	1	0.567089	1	NA	NA	0.777405	2	0.868005	2	NA	NA	0.994113	2	0.693656	2	0.519854	2		0.73048	Zhang
GO:0030866	cortical actin cytoskeleton organization and biogenesis	3	0.756802	2	0.447858	2	0.567089	2	NA	NA	0.777405	2	0.868005	2	NA	NA	0.994113	1	0.693656	2	0.519854	2		0.633	Zhang
GO:0030968	unfolded protein response	3	0.623649	8	0.995932	10	0.641979	10	NA	NA	0.500359	9	0.503141	9	0.663828	3	0.529239	8	0.691554	9	0.580407	9		0.4442	Interpro
GO:0031018	endocrine pancreas development	3	0.783007	6	0.506452	9	0.499926	9	0.877822	7	0.682546	7	0.415932	7	NA	NA	0.772665	4	0.935236	9	0.752031	7		0.47539	Su
GO:0031047	RNA-mediated gene silencing	3	NA	NA	0.810653	4	0.809661	3	NA	NA	0.715156	4	0.667483	4	NA	NA	0.91598	1	0.786859	4	0.792642	4		0.0065681	Zhang
GO:0031424	keratinization	3	NA	NA	0.999298	2	0.998723	1	NA	NA	0.929354	2	0.840731	2	NA	NA	NA	NA	0.985144	2	0.755169	2		0.7446	Interpro
GO:0035089	establishment of apical/basal cell polarity	3	NA	NA	0.730572	1	0.369402	1	0.709985	1	0.646372	1	0.792999	1	NA	NA	0.648933	1	0.711818	1	0.671334	1		0.13824	Inparanoid
GO:0035176	social behavior	3	0.571843	7	0.628741	9	0.737071	8	0.917085	7	0.501636	8	0.604136	8	0.832748	6	0.924043	5	0.837836	9	0.833689	8		0.5812	Zhang
GO:0035265	organ growth	3	0.520948	7	0.908436	10	0.764894	10	0.931309	8	0.912358	9	0.778775	9	0.935371	5	0.655739	8	0.732194	9	0.687157	9		0.75482	OMIM
GO:0042074	cell migration during gastrulation	3	0.659429	1	0.862116	4	0.999926	4	0.940512	3	0.625066	5	0.670774	5	0.884269	1	0.830128	3	0.737434	5	0.574525	5		0.49639	Pfam
GO:0042092	T-helper 2 type immune response	3	0.699175	1	0.947461	1	0.942586	1	0.799866	1	0.938823	1	0.938506	1	NA	NA	NA	NA	0.775565	1	0.57173	1		0.23891	Interpro
GO:0042176	regulation of protein catabolism	3	0.620795	1	0.549126	2	0.507809	2	NA	NA	0.763763	2	0.938285	2	NA	NA	0.624289	2	0.671195	2	0.90666	2		0.31787	Inparanoid
GO:0042307	positive regulation of protein import into nucleus	3	0.975535	3	0.479658	3	0.422916	3	0.911566	3	0.964863	3	0.986918	3	0.663992	3	0.650196	3	0.606736	3	0.620728	3		0.37387	Inparanoid
GO:0042311	vasodilation	3	0.546177	4	0.895412	6	0.721109	6	0.976418	5	0.726221	6	0.661242	6	0.849799	3	0.729101	3	0.990157	5	0.568434	6		0.56576	Su
GO:0042326	negative regulation of phosphorylation	3	0.954156	3	0.733693	3	0.6401	3	NA	NA	0.924087	3	0.881547	3	NA	NA	0.525412	3	0.660689	3	0.639377	3		0.93452	PPI
GO:0042345	regulation of NF-kappaB import into nucleus	3	0.975535	1	0.479658	1	0.422916	1	0.911566	1	0.964863	1	0.986918	1	NA	NA	NA	NA	0.606736	1	0.620728	1		0.44667	Inparanoid
GO:0042391	regulation of membrane potential	3	NA	NA	0.557824	33	0.594273	33	0.828399	22	0.589158	28	0.564105	29	0.663828	17	0.652865	23	0.747711	33	0.672547	29		0.29256	MGI
GO:0042415	norepinephrine metabolism	3	0.732039	3	0.730827	4	0.677668	4	0.888387	3	0.828386	4	0.902796	4	0.864458	2	0.840432	3	0.799679	4	0.718829	4		0.6267	Inparanoid
GO:0042574	retinal metabolism	3	NA	NA	0.998387	2	0.998772	2	0.75677	1	0.790855	2	0.513055	2	0.663828	1	0.798194	2	0.935847	1	0.704931	2		0.79343	Pfam
GO:0042590	antigen presentation, exogenous antigen via MHC class I	3	NA	NA	0.93743	1	0.938191	1	NA	NA	0.926721	1	0.86102	1	NA	NA	NA	NA	0.648046	1	0.98212	1		0.97268	SAGE
GO:0042711	maternal behavior	3	NA	NA	0.544606	1	0.49407	1	0.948068	1	0.944152	1	0.899698	1	NA	NA	0.602404	1	0.640127	1	0.650332	1		0.49704	MGI
GO:0042775	ATP synthesis coupled electron transport (sensu Eukaryota)	3	0.902141	1	0.889801	1	0.90251	1	NA	NA	0.970821	1	0.951724	1	0.999163	1	0.969774	1	0.985908	1	0.646229	1		0.76657	OMIM
GO:0042982	amyloid precursor protein metabolism	3	0.556473	1	0.933511	1	0.95632	1	0.77008	1	1	1	0.76262	1	NA	NA	0.687116	1	0.981077	1	0.723339	1		0.37708	bioMart
GO:0043306	positive regulation of mast cell degranulation	3	0.790278	2	0.806915	3	0.332793	3	0.881143	2	0.519906	3	0.758892	3	NA	NA	0.554258	2	0.780826	3	0.990982	3		0.66105	SAGE
GO:0045022	early endosome to late endosome transport	3	NA	NA	0.864712	1	0.831074	1	NA	NA	0.99992	1	0.999918	1	NA	NA	0.678081	1	0.674781	1	0.841348	1		0.58301	bioMart
GO:0045136	development of secondary sexual characteristics	3	0.679409	1	0.982884	1	0.98227	1	0.999749	1	0.895893	1	0.981234	1	0.663992	1	NA	NA	0.777981	1	0.627479	1		0.25811	MGI
GO:0045197	establishment and/or maintenance of epithelial cell polarity	3	NA	NA	0.98969	2	0.992082	2	0.843954	1	0.678157	2	0.593995	2	NA	NA	0.744863	1	0.722951	2	0.601714	2		0.61126	Pfam
GO:0045213	neurotransmitter receptor metabolism	3	0.79624	1	0.854611	1	0.976425	1	0.576392	1	0.652197	1	0.892733	1	0.937876	1	0.649424	1	0.605108	1	0.957911	1		0.31944	Pfam
GO:0045410	positive regulation of interleukin-6 biosynthesis	3	0.646075	2	0.572391	2	0.719243	2	0.89575	2	0.533647	2	0.66188	2	NA	NA	0.808391	2	0.507835	2	0.56846	2		0.78397	MGI
GO:0045662	negative regulation of myoblast differentiation	3	NA	NA	0.705253	1	0.539813	1	NA	NA	NA	NA	NA	NA	NA	NA	NA	NA	0.842313	1	NA	NA		0.15043	Su
GO:0045668	negative regulation of osteoblast differentiation	3	0.513447	4	0.662084	5	0.55959	5	0.783743	4	0.579982	5	0.726991	5	0.955411	2	0.764658	5	0.82677	6	0.455854	5		0.66298	OMIM
GO:0045766	positive regulation of angiogenesis	3	0.628668	8	0.866185	10	0.769851	10	0.99649	9	0.93761	10	0.561511	10	NA	NA	0.642455	7	0.671753	11	0.736513	10		0.55547	MGI
GO:0045862	positive regulation of proteolysis	3	NA	NA	NA	NA	NA	NA	NA	NA	NA	NA	NA	NA	NA	NA	0.730226	1	0.722799	1	NA	NA		0.6292	Zhang
GO:0045931	positive regulation of progression through mitotic cell cycle	3	0.961672	2	0.906729	3	0.910712	3	0.6875	2	0.748484	2	0.983545	2	0.663992	1	0.657342	3	0.797568	3	0.700106	2		0.34135	Inparanoid
GO:0045953	negative regulation of natural killer cell mediated cytotoxicity	3	NA	NA	0.999018	1	0.998232	1	NA	NA	0.99992	1	0.981566	1	NA	NA	NA	NA	0.86262	1	0.735052	1		0.12428	bioMart
GO:0046325	negative regulation of glucose import	3	0.593374	1	0.384236	1	0.37508	1	0.574967	1	0.876529	1	0.646214	1	NA	NA	NA	NA	0.6599	1	0.672653	1		0.47801	bioMart
GO:0046427	positive regulation of JAK-STAT cascade	3	0.60999	1	0.997381	1	0.956387	1	0.842026	1	0.541846	1	0.737885	1	NA	NA	0.775859	1	0.964787	1	0.632199	1		0.99271	Interpro
GO:0046513	ceramide biosynthesis	3	0.750917	2	0.982954	4	0.994155	4	0.81344	2	0.616475	4	0.642026	4	NA	NA	0.705111	3	0.76394	4	0.587368	4		0.86179	Pfam
GO:0046548	retinal rod cell development	3	0.816876	1	0.594183	1	0.503167	1	0.818273	1	0.714252	1	0.775212	1	0.664157	1	0.623503	1	0.938518	2	0.752743	1		0.96779	Su
GO:0046627	negative regulation of insulin receptor signaling pathway	3	0.890418	3	0.720656	3	0.721576	3	0.99862	3	0.810795	3	0.684043	3	0.663828	1	0.638616	2	0.695564	3	0.72797	3		0.69027	MGI
GO:0046632	alpha-beta T cell differentiation	3	0.683282	4	0.99993	4	0.999853	4	0.955344	3	0.960129	4	0.68633	4	0.663828	1	0.554258	2	0.807184	4	0.718908	4		0.46702	Interpro
GO:0046638	positive regulation of alpha-beta T cell differentiation	3	0.683282	2	0.99993	2	0.999853	2	0.955344	1	0.960129	1	0.68633	1	0.663828	2	0.554258	1	0.807184	2	0.718908	1		0.83659	Interpro
GO:0046668	regulation of retinal programmed cell death	3	0.777744	1	0.642046	1	0.722361	1	0.556573	1	0.808521	1	0.557921	1	NA	NA	NA	NA	0.985846	1	0.537025	1		0.79963	Su
GO:0046716	muscle maintenance	3	0.97111	7	0.556608	8	0.65677	8	0.61906	7	0.752367	7	0.684753	7	0.663992	7	0.594946	7	0.76048	8	0.648734	7		0.8558	PPI
GO:0046883	regulation of hormone secretion	3	0.571203	2	0.891975	2	0.863907	2	NA	NA	0.76572	2	0.580994	2	0.663828	1	NA	NA	0.775183	2	0.746677	2		0.58367	Interpro
GO:0047496	vesicle transport along microtubule	3	0.934291	2	0.776562	2	0.772384	2	0.648343	2	0.957602	2	0.992466	2	0.663828	1	0.698871	2	0.785282	2	0.81548	2		0.32439	Inparanoid
GO:0048011	nerve growth factor receptor signaling pathway	3	0.851574	1	0.478372	2	0.500074	2	0.545409	1	0.976008	1	0.941253	1	NA	NA	NA	NA	0.96744	1	0.983544	1		0.87262	SAGE
GO:0048013	ephrin receptor signaling pathway	3	0.95474	3	0.753952	3	0.442562	3	0.910436	1	0.698346	2	0.64888	2	NA	NA	0.641364	2	0.715354	3	0.593592	2		0.74494	PPI
GO:0048041	focal adhesion formation	3	0.670538	2	0.832842	3	0.815431	3	0.781878	1	0.697149	2	0.669604	2	NA	NA	0.717478	2	0.696886	3	0.615902	2		0.6655	Interpro
GO:0048147	negative regulation of fibroblast proliferation	3	0.724567	1	0.729915	3	0.733869	3	0.721971	2	0.968853	4	0.841085	4	NA	NA	0.614966	2	0.832392	4	0.939689	4		0.44481	bioMart
GO:0048318	axial mesoderm development	3	0.827017	1	0.476925	1	0.5797	1	0.833291	1	0.976105	1	0.854911	1	NA	NA	NA	NA	0.562605	1	0.669119	1		0.65826	bioMart
GO:0048546	digestive tract morphogenesis	3	0.985636	2	0.47919	4	0.507907	3	0.794511	4	0.68901	4	0.653748	4	0.663828	4	0.749755	2	0.898224	4	0.612025	4		0.68234	PPI
GO:0048557	embryonic digestive tract morphogenesis	3	0.985636	3	0.47919	4	0.507907	4	0.794511	4	0.68901	4	0.653748	4	0.663828	2	0.749755	3	0.898224	4	0.612025	4		0.58037	PPI
GO:0048599	oocyte development	3	0.618502	1	0.602016	3	0.544227	2	0.958981	1	0.672252	2	0.612271	2	0.663828	1	0.737469	2	0.837251	3	0.566588	2		0.65385	MGI
GO:0050435	beta-amyloid metabolism	3	0.556473	2	0.933511	2	0.95632	2	0.77008	1	1	1	0.76262	1	0.663828	1	NA	NA	0.981077	1	0.723339	1		0.64103	bioMart
GO:0050796	regulation of insulin secretion	3	0.571203	5	0.891975	5	0.863907	5	NA	NA	0.76572	5	0.580994	5	0.663828	4	0.847399	3	0.775183	4	0.746677	5		0.41162	Interpro
GO:0050860	negative regulation of T cell receptor signaling pathway	3	0.573831	3	0.999825	3	0.328767	2	0.958103	3	0.508497	3	0.712759	3	NA	NA	0.679689	2	0.740159	3	0.701669	3		0.72677	Interpro
GO:0051146	striated muscle cell differentiation	3	0.731295	2	0.421624	2	0.650017	2	0.902276	2	0.9035	2	0.753862	2	0.99674	1	0.810365	2	0.755215	2	0.483729	2		0.76236	OMIM
GO:0051604	protein maturation	3	0.87156	3	0.907945	4	0.931438	4	0.996613	3	0.647718	3	0.95199	3	0.529451	1	0.848901	2	0.725707	4	0.532115	3		0.82395	MGI
GO:0051605	proteolysis during protein maturation	3	0.87156	1	0.907945	5	0.931438	4	0.996613	3	0.647718	6	0.95199	6	0.529451	2	0.848901	5	0.725707	6	0.532115	6		0.28402	MGI
GO:0000186	activation of MAPKK activity	4	0.99786	6	0.628911	6	0.619695	6	0.897015	5	0.617199	6	0.711033	6	NA	NA	0.623552	2	0.763986	7	0.800641	6		0.69683	PPI
GO:0001678	cell glucose homeostasis	4	1	1	0.828452	1	0.692104	1	NA	NA	NA	NA	NA	NA	NA	NA	0.764265	1	0.779385	1	NA	NA		0.99948	PPI
GO:0001738	morphogenesis of a polarized epithelium	4	0.89254	1	0.773779	2	0.365085	2	0.764893	1	0.621209	2	0.687898	2	NA	NA	0.966351	2	0.69476	2	0.591332	2		0.90131	Zhang
GO:0001779	natural killer cell differentiation	4	0.898879	1	0.620247	1	0.605032	1	0.982546	1	0.781493	1	0.715195	1	0.663828	1	0.754148	1	0.810563	1	0.656947	1		0.92194	MGI
GO:0001889	liver development	4	0.473904	23	0.483609	34	0.50943	33	0.909057	24	0.965973	32	0.962473	33	NA	NA	0.994308	24	0.719704	33	0.572022	33		0.47006	Zhang
GO:0001963	synaptic transmission, dopaminergic	4	0.635678	3	0.522625	3	0.534925	3	0.809655	2	0.848264	3	0.773176	3	0.680221	1	0.605937	2	0.826687	3	0.821194	3		0.49181	bioMart
GO:0001993	norepinephrine-epinephrine regulation of blood pressure	4	0.76998	1	0.999982	1	0.999687	1	0.820819	1	0.553073	1	0.879713	1	0.954409	1	NA	NA	0.656865	1	0.694117	1		0.99737	Interpro
GO:0002011	morphogenesis of an epithelial sheet	4	0.912703	1	0.763821	2	0.779951	2	0.849008	2	0.64144	2	0.740921	2	NA	NA	0.716842	3	0.83762	3	0.758862	2		0.70386	PPI
GO:0006085	acetyl-CoA biosynthesis	4	0.492816	1	0.778062	1	0.77496	1	NA	NA	0.690962	1	0.806594	1	NA	NA	NA	NA	0.875725	1	0.493769	1		0.0006169	Su
GO:0006265	DNA topological change	4	0.580862	2	0.757599	2	0.758116	2	NA	NA	0.693744	2	0.639306	2	0.663828	2	0.691565	2	0.909937	2	0.585496	2		0.74784	Su
GO:0006309	DNA fragmentation during apoptosis	4	0.571887	6	0.756753	6	0.709678	6	0.969769	5	0.722657	6	0.862027	5	NA	NA	0.702512	5	0.903999	6	0.648813	6		0.42474	MGI
GO:0006506	GPI anchor biosynthesis	4	0.594743	3	0.972152	6	0.956387	6	NA	NA	0.751436	4	0.851311	3	NA	NA	0.857599	3	0.964616	4	0.660469	4		0.9092	Interpro
GO:0006558	L-phenylalanine metabolism	4	NA	NA	0.68337	1	0.818652	1	NA	NA	0.845112	1	0.924025	1	0.664322	1	NA	NA	0.969318	1	0.826792	1		0.96363	Su
GO:0006570	tyrosine metabolism	4	0.714067	1	0.667883	1	0.818726	1	0.962182	1	0.846109	1	0.724029	1	0.664157	1	0.797988	1	0.909899	1	0.536319	1		0.32053	MGI
GO:0006626	protein targeting to mitochondrion	4	0.852492	1	0.842194	3	0.95632	3	NA	NA	0.918555	3	0.935572	3	NA	NA	0.839713	2	0.543085	4	0.963997	3		0.41009	SAGE
GO:0006656	phosphatidylcholine biosynthesis	4	0.736858	1	0.907833	2	0.947134	2	NA	NA	0.894297	2	0.544631	2	NA	NA	NA	NA	0.86541	2	0.954457	2		0.52673	SAGE
GO:0006693	prostaglandin metabolism	4	0.948487	1	0.625684	3	0.635592	3	0.933517	3	0.819433	3	0.814407	3	NA	NA	0.760077	3	0.57848	3	0.636058	3		0.20816	PPI
GO:0006891	intra-Golgi vesicle-mediated transport	4	0.707441	1	0.854216	1	0.857645	1	NA	NA	0.758799	1	0.750571	1	NA	NA	NA	NA	0.596703	1	0.89492	1		0.82316	SAGE
GO:0006940	regulation of smooth muscle contraction	4	0.853166	3	0.8797	5	0.550324	5	0.755462	5	0.647286	5	0.687041	5	0.663992	3	0.648933	5	0.744295	5	0.54797	5		0.53092	Interpro
GO:0006983	ER overload response	4	0.893272	2	0.715044	3	0.738348	3	0.999749	2	0.692398	2	0.537784	3	0.663992	1	0.979882	3	0.691402	3	0.737083	3		0.15879	MGI
GO:0007006	mitochondrial membrane organization and biogenesis	4	0.675023	2	0.785734	3	0.673	2	0.649147	3	0.995372	3	0.942015	3	0.88527	3	0.729298	2	0.811689	3	0.598018	3		0.48935	bioMart
GO:0007094	mitotic spindle checkpoint	4	0.777799	2	0.999766	3	0.999754	2	0.999749	2	0.746409	2	0.695508	2	NA	NA	0.951355	3	0.80917	3	0.657046	2		0.51626	Interpro
GO:0007129	synapsis	4	0.959174	1	0.812474	3	0.945042	1	0.979585	2	0.908235	5	0.78998	5	0.663828	1	0.6586	4	0.680297	5	0.572521	5		0.88314	MGI
GO:0007143	female meiosis	4	0.581932	1	0.671917	1	0.714965	1	0.751003	1	0.708985	1	0.53057	1	0.955411	1	NA	NA	0.678885	1	0.89913	1		0.77198	OMIM
GO:0007205	protein kinase C activation	4	0.876453	1	0.568907	1	0.478071	1	NA	NA	0.77213	1	0.757915	1	NA	NA	0.737796	1	0.888355	1	0.568618	1		0.60166	Su
GO:0007214	gamma-aminobutyric acid signaling pathway	4	0.987164	3	0.99986	3	0.624853	3	0.529729	3	0.53765	3	0.579321	3	0.663828	3	0.770469	3	0.821573	3	0.672595	3		0.74479	Interpro
GO:0007271	synaptic transmission, cholinergic	4	0.617854	2	0.569752	2	0.633492	2	0.800117	2	0.608719	2	0.645728	2	0.663828	2	0.974033	2	0.697756	2	0.841094	2		0.66831	Zhang
GO:0007274	neuromuscular synaptic transmission	4	0.788203	6	0.751368	7	0.671235	7	0.93842	6	0.614405	8	0.683103	8	0.663828	5	0.94247	6	0.826801	8	0.635188	8		0.42256	Zhang
GO:0007340	acrosome reaction	4	0.946516	1	0.636716	7	0.585949	7	0.913741	2	0.717488	4	0.755017	4	NA	NA	0.95467	6	0.757194	7	0.811264	5		0.32647	Zhang
GO:0007595	lactation	4	0.714897	16	0.757682	16	0.733753	16	0.825527	14	0.861153	16	0.837339	16	0.663992	9	0.67959	14	0.713116	16	0.581955	16		0.68648	bioMart
GO:0008037	cell recognition	4	NA	NA	0.721394	2	0.724875	2	NA	NA	0.697326	2	0.53507	2	NA	NA	0.911433	1	0.922798	2	0.876128	2		0.50046	Su
GO:0008299	isoprenoid biosynthesis	4	0.616443	2	0.926459	3	0.90228	1	NA	NA	0.915523	2	0.618288	2	NA	NA	0.811805	1	0.799668	3	0.647452	2		0.72002	Interpro
GO:0008340	determination of adult life span	4	0.703579	3	0.823278	4	0.784593	4	0.838084	2	0.895231	3	0.810531	3	0.80338	3	0.625834	4	0.670547	4	0.813222	3		0.61434	bioMart
GO:0009060	aerobic respiration	4	0.639857	3	0.793567	3	0.832947	3	NA	NA	0.826616	3	0.942855	3	0.663828	3	0.872547	3	0.989849	3	0.774727	3		0.7071	Su
GO:0009086	methionine biosynthesis	4	NA	NA	0.981479	1	0.926503	1	NA	NA	NA	NA	NA	NA	NA	NA	0.779354	1	NA	NA	NA	NA		0.99971	Interpro
GO:0009124	nucleoside monophosphate biosynthesis	4	NA	NA	0.963221	1	0.999871	1	NA	NA	0.948105	1	0.985046	1	NA	NA	0.757722	1	0.684399	1	0.62134	1		0.76413	Pfam
GO:0009200	deoxyribonucleoside triphosphate metabolism	4	0.628362	1	0.876245	1	0.940097	1	0.994483	1	0.544393	1	0.732213	1	NA	NA	0.566291	1	0.765265	1	0.634335	1		0.045858	MGI
GO:0009303	rRNA transcription	4	0.737768	3	0.734194	3	0.817936	3	0.98997	2	0.494453	3	0.63669	3	0.663828	2	0.85469	2	0.94536	3	0.748239	3		0.1875	MGI
GO:0009312	oligosaccharide biosynthesis	4	NA	NA	0.991792	1	0.987935	1	NA	NA	0.689465	1	0.956708	1	NA	NA	0.722816	1	NA	NA	0.742305	1		0.80269	Interpro
GO:0009636	response to toxin	4	0.655934	8	0.710204	15	0.791906	14	0.603665	10	0.67061	13	0.707687	13	0.563191	7	0.804083	8	0.824569	15	0.805369	14		0.4764	Su
GO:0010035	response to inorganic substance	4	0.576582	2	0.637603	2	0.774569	2	0.995988	1	0.646824	2	0.484688	2	0.663828	2	0.776305	1	0.686762	2	0.645253	2		0.52142	MGI
GO:0010165	response to X-ray	4	0.544432	6	0.793672	6	0.747704	4	0.812249	6	1	6	0.952077	7	0.993731	3	0.678578	5	0.839376	7	0.628917	7		0.43928	bioMart
GO:0015711	organic anion transport	4	0.787897	1	0.989021	8	0.859932	8	NA	NA	0.610836	8	0.798901	8	NA	NA	0.622277	4	0.96699	8	0.649763	8		0.99788	Interpro
GO:0019835	cytolysis	4	0.624694	2	0.623071	4	0.632663	4	0.999749	3	0.61182	4	0.737843	4	0.663992	2	0.878754	2	0.719814	4	0.567985	4		0.35654	MGI
GO:0030239	myofibril assembly	4	0.768094	3	0.544642	3	0.551819	3	NA	NA	0.99992	2	0.995024	2	0.664157	1	0.758438	3	0.645589	3	0.975166	2		0.93299	bioMart
GO:0030325	adrenal gland development	4	0.713456	6	0.521278	5	0.503143	5	0.886881	5	0.578067	6	0.982784	6	0.663992	5	0.728439	4	0.869963	5	0.447521	6		0.36506	Inparanoid
GO:0030335	positive regulation of cell migration	4	0.755807	13	0.693626	16	0.804913	15	0.955093	7	0.484278	12	0.751938	12	NA	NA	0.675216	12	0.676824	15	0.754926	12		0.40473	MGI
GO:0030833	regulation of actin filament polymerization	4	0.83211	1	0.720412	2	0.637444	2	NA	NA	0.803851	2	0.871879	2	NA	NA	0.83811	1	0.61525	2	0.587989	2		0.58592	Inparanoid
GO:0035058	sensory cilium biogenesis	4	0.84653	1	0.706626	2	0.800599	2	0.982597	2	0.655655	2	0.830423	2	0.999498	2	0.749804	1	0.640818	2	0.597996	2		0.71721	OMIM
GO:0042095	interferon-gamma biosynthesis	4	0.699796	1	0.862302	1	0.518737	1	0.945882	1	0.765782	1	0.741732	1	NA	NA	0.677267	1	0.841704	1	0.58421	1		0.95414	MGI
GO:0042104	positive regulation of activated T cell proliferation	4	0.988146	3	0.817753	3	0.888318	3	0.976331	4	0.505646	4	0.567549	4	0.663992	2	0.865953	3	0.712754	4	0.669627	4		0.72303	PPI
GO:0042306	regulation of protein import into nucleus	4	0.937213	1	0.602796	1	0.556292	1	0.901941	1	0.903432	1	0.942835	1	0.663992	1	NA	NA	0.779957	1	0.552639	1		0.71415	Inparanoid
GO:0042424	catecholamine catabolism	4	NA	NA	NA	NA	NA	NA	NA	NA	NA	NA	NA	NA	NA	NA	NA	NA	NA	NA	NA	NA		0	0
GO:0042990	regulation of transcription factor import into nucleus	4	0.937213	1	0.602796	1	0.556292	1	0.901941	1	0.903432	1	0.942835	1	NA	NA	0.805392	1	0.779957	1	0.552639	1		0.56008	Inparanoid
GO:0043064	flagellum organization and biogenesis	4	NA	NA	NA	NA	NA	NA	NA	NA	0.890323	1	0.734862	1	NA	NA	0.650795	1	0.830274	1	0.568306	1		0.056441	bioMart
GO:0043410	positive regulation of MAPKKK cascade	4	0.648114	16	0.685825	18	0.720822	18	0.641746	15	0.894537	17	0.59734	17	0.935371	9	0.645175	13	0.78738	17	0.668407	17		0.90618	OMIM
GO:0043552	positive regulation of phosphoinositide 3-kinase activity	4	0.943833	1	0.658938	1	0.684921	1	0.844963	1	0.7751	1	0.793135	1	NA	NA	0.67128	1	0.654137	1	0.473018	1		0.99791	PPI
GO:0045084	positive regulation of interleukin-12 biosynthesis	4	0.645075	2	0.527255	2	0.646865	2	0.703666	2	0.753192	2	0.613534	2	NA	NA	0.675599	1	0.554152	2	0.510049	2		0.44025	bioMart
GO:0045109	intermediate filament organization	4	0.998981	4	0.999298	5	0.998723	5	1	3	0.929354	5	0.840731	5	0.886881	2	NA	NA	0.985144	3	0.755169	5		0.54709	MGI
GO:0045214	sarcomere organization	4	0.768094	6	0.544642	7	0.551819	7	NA	NA	0.99992	2	0.995024	2	0.664157	5	0.758438	4	0.645589	7	0.975166	2		0.35992	bioMart
GO:0045342	MHC class II biosynthesis	4	NA	NA	0.856461	1	0.81506	1	0.988286	1	0.494433	1	0.697017	1	0.903711	1	0.701839	1	0.97342	1	0.811343	1		0.98673	MGI
GO:0045408	regulation of interleukin-6 biosynthesis	4	0.664882	2	0.561983	1	0.633657	1	0.894149	1	0.467817	1	0.73478	1	NA	NA	0.808391	1	0.615822	1	0.595783	1		0.78319	MGI
GO:0045648	positive regulation of erythrocyte differentiation	4	0.770132	1	0.496089	2	0.444573	2	0.613203	1	0.759278	2	0.982108	2	NA	NA	0.750916	2	0.627252	2	0.584151	2		0.6086	Inparanoid
GO:0045773	positive regulation of axon extension	4	0.608367	1	0.481952	1	0.379647	1	0.700465	1	0.741121	1	0.794271	1	NA	NA	NA	NA	0.771008	1	0.793975	1		0.33527	Inparanoid
GO:0045778	positive regulation of ossification	4	0.709174	2	0.784306	3	0.779251	3	0.540871	2	0.608939	3	0.776685	3	0.663828	1	0.676907	2	0.740231	3	0.615485	3		0.78705	Interpro
GO:0045785	positive regulation of cell adhesion	4	0.622897	3	0.8559	4	0.986774	4	0.775686	4	0.75419	4	0.78558	4	NA	NA	0.765242	3	0.690715	4	0.698508	4		0.52186	Pfam
GO:0045834	positive regulation of lipid metabolism	4	NA	NA	0.835871	1	0.840388	1	0.945449	1	0.730886	1	0.872266	1	NA	NA	NA	NA	0.851359	1	0.566407	1		0.9919	MGI
GO:0046148	pigment biosynthesis	4	0.847604	1	0.790129	1	0.91604	1	NA	NA	NA	NA	NA	NA	0.663992	1	NA	NA	0.765475	1	NA	NA		0.51258	Pfam
GO:0046356	acetyl-CoA catabolism	4	NA	NA	0.793567	1	0.832947	1	NA	NA	0.826616	1	0.942855	1	NA	NA	NA	NA	0.989849	1	0.774727	1		0.55768	Su
GO:0046626	regulation of insulin receptor signaling pathway	4	NA	NA	0.637803	1	0.737401	1	NA	NA	0.776572	1	0.602725	1	NA	NA	0.765639	1	0.676195	1	0.769699	1		0.32441	bioMart
GO:0048009	insulin-like growth factor receptor signaling pathway	4	0.999465	2	0.585695	2	0.569242	2	0.732597	2	0.610216	2	0.488718	2	0.663992	2	0.750785	2	0.74944	2	0.583498	2		0.0005208	PPI
GO:0048168	regulation of neuronal synaptic plasticity	4	0.705109	4	0.347973	5	0.321968	4	0.915244	5	0.64201	5	1	5	0.812939	1	0.819041	4	0.774691	5	0.556883	5		0.50278	Inparanoid
GO:0048704	embryonic skeletal morphogenesis	4	0.996178	22	0.894363	41	0.918011	40	0.998807	27	0.778252	35	0.738942	35	NA	NA	0.699418	30	0.656598	39	0.767329	35		0.89815	MGI
GO:0048706	embryonic skeletal development	4	0.996178	20	0.894363	28	0.918011	28	0.998807	20	0.778252	26	0.738942	26	NA	NA	0.699418	20	0.656598	27	0.767329	26		0.81235	MGI
GO:0048806	genitalia development	4	NA	NA	NA	NA	NA	NA	NA	NA	NA	NA	NA	NA	NA	NA	NA	NA	NA	NA	NA	NA		0	0
GO:0050678	regulation of epithelial cell proliferation	4	0.878084	6	0.580749	7	0.551779	7	0.940357	4	0.654709	6	0.691733	4	0.807396	4	0.674355	6	0.769825	7	0.760443	6		0.37148	MGI
GO:0050856	regulation of T cell receptor signaling pathway	4	0.573831	3	0.999825	3	0.328767	3	0.958103	3	0.661746	3	0.721769	3	NA	NA	0.65482	1	0.994583	3	0.958913	3		0.74484	Interpro
GO:0050905	neuromuscular physiological process	4	0.685831	7	0.703574	10	0.683503	10	0.921773	5	0.704769	7	0.834666	7	0.864458	6	0.680128	7	0.671329	10	0.842954	7		0.90192	MGI
GO:0050918	positive chemotaxis	4	0.736013	1	0.557475	1	0.460323	1	0.779947	1	0.719119	1	0.872103	1	0.663828	1	0.647154	1	0.729869	1	0.677362	1		0.27925	Inparanoid
GO:0050930	induction of positive chemotaxis	4	0.736013	4	0.557475	4	0.460323	4	0.779947	1	0.719119	2	0.872103	2	0.663828	2	0.647154	3	0.729869	4	0.677362	2		0.80065	Inparanoid
GO:0001573	ganglioside metabolism	5	1	1	NA	NA	NA	NA	0.952474	1	0.96265	1	0.686908	1	0.664157	1	0.837618	2	0.82255	2	0.935739	1		0.99791	PPI
GO:0001836	release of cytochrome c from mitochondria	5	0.798898	8	0.843896	9	0.807582	8	0.662149	8	0.992378	8	0.980557	7	0.497155	3	0.678445	7	0.775191	9	0.689132	8		0.49398	bioMart
GO:0001837	epithelial to mesenchymal transition	5	0.632374	5	0.678164	5	0.643906	5	0.714106	4	0.85395	5	0.717847	5	0.663828	1	0.650209	3	0.751145	5	0.683989	5		0.42685	bioMart
GO:0001933	negative regulation of protein amino acid phosphorylation	5	0.652905	4	0.491336	5	0.426779	4	0.70988	3	0.817558	5	0.57569	5	0.663828	2	0.815457	2	0.654931	5	0.951733	5		0.62117	SAGE
GO:0006044	N-acetylglucosamine metabolism	5	0.566341	1	0.828249	2	0.80731	2	0.864902	1	0.702427	2	0.73477	2	NA	NA	0.828165	2	0.733649	2	0.624058	2		0.93778	MGI
GO:0006072	glycerol-3-phosphate metabolism	5	NA	NA	0.718465	1	0.720564	1	NA	NA	0.731923	1	0.914926	1	NA	NA	0.694117	1	0.678427	1	0.511908	1		0.27994	Inparanoid
GO:0006220	pyrimidine nucleotide metabolism	5	0.562895	1	0.795944	1	0.843906	1	NA	NA	0.729429	1	0.537029	1	NA	NA	NA	NA	0.829786	1	0.932466	1		0.57761	SAGE
GO:0006298	mismatch repair	5	0.99951	3	0.999874	3	0.999867	2	0.968693	2	0.958732	2	0.923784	2	0.933166	3	0.823449	1	0.901832	3	0.666952	2		0.99806	Interpro
GO:0006367	transcription initiation from RNA polymerase II promoter	5	0.878135	1	0.920208	1	NA	NA	NA	NA	0.906564	1	0.890666	1	NA	NA	0.80834	1	0.747634	1	0.850016	1		0.7903	Interpro
GO:0006826	iron ion transport	5	0.696738	2	0.945888	4	0.982432	4	0.756024	3	0.570322	4	0.579138	4	0.663992	2	0.880939	4	0.952214	4	0.643685	4		0.77128	Pfam
GO:0006857	oligopeptide transport	5	NA	NA	0.919183	1	0.887458	1	NA	NA	0.731322	1	0.653004	1	NA	NA	0.590173	1	0.908641	1	0.707265	1		0.6042	Interpro
GO:0006958	complement activation, classical pathway	5	0.666921	1	0.813403	1	0.856838	1	NA	NA	0.99992	1	0.999918	1	0.663828	1	NA	NA	0.668574	1	0.618001	1		0.36134	bioMart
GO:0006970	response to osmotic stress	5	0.652803	2	0.509669	4	0.481164	4	0.866466	1	0.602594	4	0.533377	4	NA	NA	0.556711	4	0.443512	4	0.54943	4		0.83728	MGI
GO:0007026	negative regulation of microtubule depolymerization	5	0.753365	2	0.809262	3	0.769668	3	0.82322	1	0.7966	2	0.838116	2	0.663828	1	0.511194	1	0.69516	2	0.751963	2		0.57924	Inparanoid
GO:0007098	centrosome cycle	5	0.585984	1	0.744948	1	0.779951	1	NA	NA	0.659962	1	0.583366	1	NA	NA	0.958031	1	0.968745	1	0.89264	1		0.21468	Su
GO:0007140	male meiosis	5	0.873853	1	0.773084	4	0.880457	2	0.985372	2	0.628033	5	0.722657	5	NA	NA	0.756651	2	0.751649	5	0.429487	5		0.84564	MGI
GO:0007212	dopamine receptor signaling pathway	5	0.881688	3	0.767609	3	0.946065	3	0.714877	1	0.608719	3	0.73325	3	0.663992	1	0.677693	2	0.688085	3	0.900439	3		0.62152	Pfam
GO:0007379	segment specification	5	NA	NA	0.734662	2	0.759897	2	0.980537	2	0.689445	2	0.779705	2	NA	NA	0.852788	1	0.612092	2	0.793401	2		0.85007	MGI
GO:0008625	induction of apoptosis via death domain receptors	5	0.862607	2	0.68565	2	0.695973	1	0.897758	2	0.625208	2	0.905602	2	NA	NA	0.687333	1	0.709878	2	0.619927	2		0.95543	Inparanoid
GO:0008630	DNA damage response, signal transduction resulting in induction of apoptosis	5	0.799143	7	0.574361	7	0.620265	6	0.895028	6	0.90411	6	0.772347	7	0.958668	6	0.757289	6	0.854657	7	0.672254	7		0.84909	OMIM
GO:0009409	response to cold	5	0.585219	2	0.61124	6	0.54983	6	0.992725	3	0.508349	6	0.614234	6	0.949097	3	0.716719	1	0.767786	6	0.564467	6		0.79377	MGI
GO:0009620	response to fungi	5	0.954156	4	0.973134	3	0.958401	3	0.807924	3	0.895285	3	0.987765	3	NA	NA	0.858734	2	0.690829	3	0.776815	3		0.4903	Inparanoid
GO:0009948	anterior/posterior axis specification	5	0.573799	3	0.58316	6	0.588878	6	0.941658	5	0.658589	6	0.559876	6	0.663828	2	0.649627	4	0.516076	6	0.560146	6		0.7767	MGI
GO:0009954	proximal/distal pattern formation	5	0.934597	16	0.571962	17	0.574694	17	0.918694	11	0.672965	13	0.73015	13	0.983467	7	0.714992	11	0.786107	16	0.740567	13		0.57143	OMIM
GO:0016486	peptide hormone processing	5	0.591562	2	0.867527	4	0.907575	4	0.86178	2	0.716201	4	0.662253	4	0.90982	1	0.736422	3	0.509481	4	0.932189	4		0.49404	SAGE
GO:0016601	Rac protein signal transduction	5	0.710296	2	0.697825	5	0.68196	5	0.999749	1	0.605284	5	0.66381	5	NA	NA	0.929067	4	0.751206	5	0.797199	5		0.42222	MGI
GO:0016925	protein sumoylation	5	0.704957	1	0.998723	1	0.998762	1	NA	NA	0.82073	1	0.833462	1	NA	NA	0.648541	1	0.665618	1	0.582469	1		0.99601	Pfam
GO:0017015	regulation of transforming growth factor beta receptor signaling pathway	5	0.992253	3	0.578517	3	0.63354	3	0.670934	1	0.627969	3	0.999266	3	NA	NA	0.592701	3	0.726611	3	0.709038	3		0.46731	Inparanoid
GO:0017156	calcium ion-dependent exocytosis	5	0.884177	6	0.605375	6	0.606028	6	0.732698	4	0.786718	5	0.603004	5	NA	NA	0.582364	4	0.727756	6	0.848006	5		0.96785	PPI
GO:0018105	peptidyl-serine phosphorylation	5	0.483282	9	0.981518	11	0.986544	11	0.615529	5	0.678225	10	0.694776	10	NA	NA	0.80591	8	0.777248	11	0.692925	10		0.73223	Pfam
GO:0030048	actin filament-based movement	5	0.702432	7	0.897642	7	0.996905	7	0.999247	4	0.794524	5	0.63397	6	0.664157	3	0.796329	7	0.791196	7	0.657455	6		0.41815	MGI
GO:0030238	male sex determination	5	0.524243	6	0.73318	6	0.737769	6	0.699146	2	0.567737	3	0.742533	3	0.664157	4	0.674061	3	0.660816	6	0.755776	3		0.41593	SAGE
GO:0030262	apoptotic nuclear changes	5	0.665177	1	0.735279	1	NA	NA	0.719043	1	0.647446	2	0.826995	2	0.767905	1	0.702512	2	0.873454	2	0.567653	2		0.86399	Su
GO:0030299	cholesterol absorption	5	0.667014	2	0.820811	2	0.921297	2	0.794764	2	0.659084	2	0.814398	2	0.563191	2	0.690236	1	0.790092	2	0.763295	2		0.49479	Pfam
GO:0030308	negative regulation of cell growth	5	0.750688	9	0.758869	10	0.779611	10	NA	NA	0.823891	11	0.643277	10	NA	NA	0.821102	8	0.841398	11	0.972627	11		0.49254	SAGE
GO:0030517	negative regulation of axon extension	5	0.751377	1	0.878515	1	0.664657	1	NA	NA	NA	NA	NA	NA	NA	NA	NA	NA	0.608458	1	NA	NA		0.3852	Interpro
GO:0030835	negative regulation of actin filament depolymerization	5	NA	NA	NA	NA	NA	NA	NA	NA	0.670195	1	0.868201	1	NA	NA	0.728107	1	0.76113	1	0.759117	1		0.49677	Inparanoid
GO:0031016	pancreas development	5	0.736396	11	0.578732	15	0.537025	15	0.755399	12	0.706753	13	0.567173	13	NA	NA	0.82198	8	0.521512	15	0.666113	13		0.37613	Zhang
GO:0031069	hair follicle morphogenesis	5	0.922375	9	0.756118	12	0.78087	12	0.743474	9	0.864613	11	0.893386	11	0.663828	6	0.636304	9	0.860221	10	0.548971	11		0.12669	PPI
GO:0031295	T cell costimulation	5	0.898348	3	0.644574	2	0.671946	2	0.92392	2	0.825511	2	0.863738	2	NA	NA	0.801008	1	0.684412	3	0.888889	2		0.97078	MGI
GO:0035315	hair cell differentiation	5	0.613268	1	0.364455	2	0.307156	2	0.879579	1	0.96701	2	0.790586	2	0.663828	1	0.728754	2	0.957316	2	0.699375	2		0.47506	bioMart
GO:0040015	negative regulation of body size	5	0.717421	5	0.617443	6	0.548243	6	0.660804	3	0.763921	5	0.698678	5	0.892462	4	0.854044	3	0.712244	6	0.569547	5		0.3795	OMIM
GO:0042267	natural killer cell mediated cytotoxicity	5	0.614609	3	0.846744	3	0.847811	3	0.796389	3	0.796713	3	0.98091	3	NA	NA	0.700648	2	0.782457	3	0.621263	3		0.39886	Inparanoid
GO:0042491	auditory receptor cell differentiation	5	0.613268	7	0.364455	11	0.307156	11	0.879579	10	0.96701	11	0.790586	11	0.663828	8	0.728754	6	0.957316	11	0.699375	11		0.77354	bioMart
GO:0042503	tyrosine phosphorylation of Stat3 protein	5	0.935802	1	0.772397	1	0.745543	1	0.679037	1	0.653742	1	0.861478	1	NA	NA	0.941071	1	0.869257	1	0.587263	1		0.68212	Zhang
GO:0043011	dendritic cell differentiation	5	0.759177	3	0.480143	3	0.594753	3	0.871256	3	0.592059	3	0.604864	3	0.663828	2	0.616928	1	0.587945	3	0.572824	3		0.94929	MGI
GO:0043029	T cell homeostasis	5	0.965973	7	0.759823	7	0.73997	7	0.897236	5	0.604199	6	0.516097	6	0.664157	3	0.832384	3	0.909481	7	0.650918	6		0.73593	PPI
GO:0043408	regulation of MAPKKK cascade	5	0.71138	5	0.651066	3	0.637259	3	0.641746	4	0.78316	4	0.816407	4	0.935371	2	0.540554	3	0.523908	4	0.600154	4		0.6105	OMIM
GO:0043488	regulation of mRNA stability	5	0.596742	4	0.517612	6	0.646971	6	0.851555	5	0.864924	6	0.908826	6	0.663828	2	0.75832	6	0.794764	6	0.973611	6		0.33641	SAGE
GO:0043523	regulation of neuron apoptosis	5	0.702295	8	0.592717	10	0.596507	10	0.910057	7	0.643017	7	0.526012	8	0.935371	5	0.76348	7	0.663343	9	0.651784	8		0.85758	OMIM
GO:0043524	negative regulation of neuron apoptosis	5	0.702295	33	0.592717	37	0.596507	35	0.910057	31	0.643017	34	0.526012	33	0.935371	23	0.76348	24	0.663343	34	0.651784	34		0.78941	OMIM
GO:0045059	positive thymic T cell selection	5	0.792319	3	0.497334	3	0.488819	3	0.952725	3	0.680747	3	0.764724	3	0.663828	2	0.797769	1	0.879099	3	0.81032	3		0.91976	MGI
GO:0045075	regulation of interleukin-12 biosynthesis	5	NA	NA	0.670951	1	0.805262	1	NA	NA	0.799872	1	0.759909	1	NA	NA	0.698508	1	0.683252	1	0.551409	1		0.11536	Pfam
GO:0045216	intercellular junction assembly and maintenance	5	0.611892	1	0.459222	1	0.566033	1	0.598561	1	0.59569	1	0.765067	1	NA	NA	NA	NA	0.738172	1	0.539781	1		0.2395	Inparanoid
GO:0045494	photoreceptor maintenance	5	0.874656	3	0.622846	5	0.593043	3	0.907638	3	0.762356	3	0.603885	4	0.91081	5	0.736035	2	0.984048	5	0.703229	4		0.53097	Su
GO:0045576	mast cell activation	5	0.811417	5	0.963361	5	0.98169	5	0.93728	4	0.683799	5	0.769973	5	NA	NA	0.554258	1	0.677397	5	0.963562	5		0.74278	Pfam
GO:0045579	positive regulation of B cell differentiation	5	0.907283	2	0.928108	2	0.997071	2	0.985497	1	0.683605	1	0.612831	1	0.663828	2	NA	NA	0.858748	2	0.815812	1		0.58241	Pfam
GO:0045671	negative regulation of osteoclast differentiation	5	0.691955	3	0.540696	5	0.546662	5	0.40501	2	0.617497	3	0.629318	3	0.983467	2	0.999902	3	0.764351	5	0.66616	3		0.43911	Zhang
GO:0045787	positive regulation of progression through cell cycle	5	0.905705	6	0.777291	6	0.804469	5	0.876507	5	0.763442	6	0.797013	6	0.663992	1	0.679977	5	0.880366	6	0.703498	6		0.96771	PPI
GO:0046330	positive regulation of JNK cascade	5	0.694631	9	0.64753	8	0.681179	8	0.667085	7	0.557322	8	0.68294	8	0.839769	3	0.657201	6	0.738351	8	0.678865	7		0.94064	OMIM
GO:0046470	phosphatidylcholine metabolism	5	0.577881	1	0.920615	1	0.948209	1	0.850389	1	0.817977	1	0.540701	1	0.663828	1	0.797867	1	0.795928	1	0.705511	1		0.69908	Pfam
GO:0046928	regulation of neurotransmitter secretion	5	0.995056	5	0.414492	5	0.35595	5	0.640366	5	0.659626	5	0.612341	5	0.922518	2	0.874264	3	0.711771	5	0.831497	5		0.90282	PPI
GO:0048002	antigen presentation, peptide antigen	5	NA	NA	0.998961	1	0.998998	1	NA	NA	0.99992	1	0.999918	1	1	1	0.979146	1	0.882076	1	0.653986	1		0.14148	OMIM
GO:0048167	regulation of synaptic plasticity	5	0.69951	11	0.38716	13	0.379381	13	0.943182	12	0.57506	13	0.995287	13	0.497155	7	0.845169	9	0.774691	13	0.637522	13		0.29089	Inparanoid
GO:0048302	regulation of isotype switching to IgG isotypes	5	0.639569	1	0.688507	2	0.720825	2	0.899749	2	0.834116	3	0.938524	3	0.666834	1	0.639254	2	0.80545	3	0.586356	3		0.89746	Inparanoid
GO:0048304	positive regulation of isotype switching to IgG isotypes	5	0.639569	2	0.688507	2	0.720825	2	0.899749	2	0.834116	2	0.938524	2	0.666834	2	0.639254	1	0.80545	2	0.586356	2		0.90595	Inparanoid
GO:0048339	paraxial mesoderm development	5	0.974014	2	0.774621	3	0.875399	3	0.647925	3	0.951298	4	0.824005	3	NA	NA	0.811281	3	0.944724	4	0.727242	4		0.64796	PPI
GO:0048477	oogenesis	5	0.618502	4	0.741215	7	0.675888	7	0.800226	5	0.6322	7	0.621939	7	0.663992	2	0.787772	2	0.734773	7	0.701361	7		0.84637	MGI
GO:0048488	synaptic vesicle endocytosis	5	0.981761	2	0.931406	2	0.898526	2	0.758915	2	0.92152	3	0.779563	3	0.663828	2	0.895007	3	0.852779	3	0.798718	3		0.593	PPI
GO:0048565	gut development	5	0.845307	2	0.550926	2	0.527384	2	0.857932	2	0.559457	2	0.832259	2	0.462136	1	0.957507	2	0.653878	2	0.639633	2		0.48686	Zhang
GO:0048705	skeletal morphogenesis	5	0.835576	23	0.740654	36	0.809565	35	0.998794	23	0.812692	32	0.762831	31	NA	NA	0.756578	28	0.739771	34	0.752659	32		0.75536	MGI
GO:0050673	epithelial cell proliferation	5	0.676659	4	0.580283	8	0.534915	7	0.800151	6	0.64387	6	0.64445	6	0.692337	6	0.674355	5	0.769825	8	0.672377	6		0.21511	MGI
GO:0050853	B cell receptor signaling pathway	5	0.969869	7	0.827603	7	0.808577	6	0.981811	7	0.666141	7	0.829056	7	0.663828	2	0.993227	5	0.958641	7	0.841173	7		0.80855	Zhang
GO:0051016	barbed-end actin filament capping	5	0.659837	2	0.957606	2	0.95294	2	NA	NA	0.670195	2	0.868201	2	NA	NA	0.728107	1	0.76113	2	0.759117	2		0.40548	Interpro
GO:0051090	regulation of transcription factor activity	5	0.716095	2	0.777912	2	0.665217	2	0.823958	2	0.964465	3	0.638608	3	NA	NA	0.81196	3	0.521206	3	0.61869	3		0.35555	bioMart
GO:0051091	positive regulation of transcription factor activity	5	0.716095	3	0.777912	4	0.665217	3	0.823958	3	0.964465	6	0.638608	6	0.888415	1	0.81196	3	0.521206	6	0.61869	6		0.48597	bioMart
GO:0051092	activation of NF-kappaB transcription factor	5	0.716095	9	0.777912	11	0.665217	10	0.823958	9	0.964465	10	0.638608	11	0.888415	3	0.81196	8	0.521206	11	0.61869	11		0.58454	bioMart
GO:0051223	regulation of protein transport	5	NA	NA	0.572888	1	0.513456	1	NA	NA	0.726038	1	0.762455	1	NA	NA	0.936948	1	0.679588	1	0.667031	1		0.9082	Zhang
GO:0051225	spindle assembly	5	0.745263	1	0.746896	1	0.885647	1	NA	NA	0.555627	1	0.67835	1	NA	NA	0.753264	1	0.767459	1	0.801037	1		0.50307	Pfam
GO:0051272	positive regulation of cell motility	5	0.767349	3	0.763365	3	0.855483	3	0.561078	3	0.601772	3	0.650816	3	NA	NA	0.675216	2	0.676824	3	0.734188	3		0.28504	Pfam
GO:0051297	centrosome organization and biogenesis	5	0.585984	1	0.744948	1	0.779951	1	NA	NA	0.659962	1	0.583366	1	NA	NA	NA	NA	0.968745	1	0.89264	1		0.061382	Su
GO:0051402	neuron apoptosis	5	0.702295	13	0.592717	14	0.596507	14	0.910057	12	0.643017	13	0.526012	12	0.935371	8	0.76348	11	0.663343	14	0.651784	13		0.82025	OMIM
GO:0051693	actin filament capping	5	NA	NA	NA	NA	NA	NA	NA	NA	NA	NA	NA	NA	NA	NA	NA	NA	NA	NA	NA	NA		0	0
GO:0000070	mitotic sister chromatid segregation	6	0.764292	2	0.800926	2	0.782992	2	0.867536	1	0.725778	1	0.418578	2	NA	NA	0.818708	1	0.614776	2	0.713839	2		0.034763	MGI
GO:0001580	detection of chemical stimulus during sensory perception of bitter taste	6	NA	NA	0.99986	9	0.999705	9	NA	NA	0.818758	8	0.992083	8	NA	NA	0.814095	1	NA	NA	0.668756	8		0.99971	Interpro
GO:0001659	thermoregulation	6	0.51926	3	0.677603	6	0.804657	6	0.634372	5	0.590246	6	0.574649	6	0.92327	2	0.804904	4	0.731949	5	0.581529	6		0.7741	OMIM
GO:0001676	long-chain fatty acid metabolism	6	NA	NA	0.945229	3	0.929462	3	NA	NA	0.943584	2	0.666422	2	NA	NA	0.721309	3	0.662658	3	0.640982	2		0.86684	Interpro
GO:0001812	positive regulation of type I hypersensitivity	6	0.649954	1	0.997137	1	0.995564	1	0.93728	1	0.976025	1	0.988579	1	NA	NA	NA	NA	0.778335	1	0.988807	1		0.78267	Interpro
GO:0001818	negative regulation of cytokine production	6	0.619532	1	0.605158	2	0.629373	2	0.692965	2	0.64092	2	0.766544	2	0.884269	2	0.77011	2	0.589098	2	0.523007	2		0.92424	OMIM
GO:0001832	blastocyst growth	6	NA	NA	0.499953	1	NA	NA	NA	NA	0.651378	1	0.82634	1	NA	NA	0.759427	1	0.65963	1	0.907393	1		0.14644	SAGE
GO:0001892	embryonic placenta development	6	0.678764	13	0.615661	15	0.571393	15	0.701909	14	0.752833	14	0.717483	15	0.975451	5	0.87002	11	0.574566	14	0.647293	15		0.72727	OMIM
GO:0001947	heart looping	6	0.83211	9	0.491441	17	0.508565	16	0.958689	16	0.886845	18	0.854473	17	NA	NA	0.727837	11	0.515237	18	0.828363	18		0.80332	MGI
GO:0005978	glycogen biosynthesis	6	0.51631	1	0.859602	1	0.807476	1	NA	NA	NA	NA	NA	NA	NA	NA	NA	NA	0.663206	1	NA	NA		0.71512	Interpro
GO:0006020	myo-inositol metabolism	6	0.722644	1	0.958269	2	0.944993	2	0.855673	2	0.836031	2	0.881048	1	NA	NA	0.666575	2	0.553431	2	0.815052	2		0.70841	Interpro
GO:0006182	cGMP biosynthesis	6	0.85209	1	0.987193	1	0.979891	1	0.768574	1	0.497831	1	NA	NA	NA	NA	0.870167	1	0.606748	1	0.784365	1		0.99971	Interpro
GO:0006302	double-strand break repair	6	0.752754	11	0.754234	11	0.774285	10	0.938086	8	0.692273	10	0.678616	10	0.462136	6	0.576728	9	0.731995	11	0.664308	10		0.77256	MGI
GO:0006342	chromatin silencing	6	0.561716	2	0.884936	2	0.863048	2	0.937908	2	0.759726	2	0.630707	2	NA	NA	0.785644	2	0.761374	2	0.67569	2		0.29173	MGI
GO:0006378	mRNA polyadenylylation	6	0.802654	2	0.87917	2	0.871941	2	NA	NA	0.436891	2	0.892362	2	0.663828	1	0.806658	2	0.715911	2	0.861845	2		0.57633	Inparanoid
GO:0006406	mRNA export from nucleus	6	0.865728	2	0.91848	3	0.671806	2	0.810431	1	0.711654	3	0.568528	3	NA	NA	0.754188	2	0.902076	3	0.640092	3		0.7386	Interpro
GO:0006516	glycoprotein catabolism	6	NA	NA	0.923602	2	0.972865	2	NA	NA	0.917279	2	0.761701	2	NA	NA	0.865299	2	0.844009	2	0.685835	2		0.6445	Pfam
GO:0006612	protein targeting to membrane	6	NA	NA	0.776047	3	0.873145	3	0.687563	1	0.974014	3	0.589061	3	NA	NA	0.730562	2	0.877768	3	0.656628	3		0.23632	bioMart
GO:0006687	glycosphingolipid metabolism	6	1	3	0.907003	4	0.876289	4	0.952474	4	0.770801	4	0.675088	4	0.664157	2	0.778067	3	0.82255	4	0.883449	4		0.98851	PPI
GO:0006695	cholesterol biosynthesis	6	0.755556	3	0.739754	4	0.760564	4	0.536126	4	0.727181	4	0.809483	4	0.664157	2	0.740244	3	0.812134	4	0.535565	4		0.82363	Su
GO:0006739	NADP metabolism	6	0.83485	1	0.860947	2	0.876707	2	0.839519	1	0.921856	2	0.610422	2	0.664157	1	0.8032	1	0.736244	2	0.587792	2		0.36567	bioMart
GO:0006878	copper ion homeostasis	6	0.677295	2	0.872257	2	0.886473	2	0.991968	2	0.615012	2	0.866215	2	0.663992	2	0.935283	1	0.908637	2	0.973576	2		0.96086	MGI
GO:0006879	iron ion homeostasis	6	0.932854	5	0.880994	10	0.893954	10	0.85407	5	0.807707	9	0.606435	9	0.663992	5	0.742318	8	0.834288	9	0.845523	9		0.37385	PPI
GO:0007019	microtubule depolymerization	6	NA	NA	0.832409	1	0.788989	1	NA	NA	0.729496	1	0.750789	1	NA	NA	0.511194	1	0.69516	1	0.712931	1		0.31961	Interpro
GO:0007052	mitotic spindle organization and biogenesis	6	0.762076	1	0.792057	1	0.891098	1	0.938159	1	0.571057	1	0.825139	1	NA	NA	0.753264	1	0.767459	1	0.758642	1		0.43269	MGI
GO:0007215	glutamate signaling pathway	6	0.819523	1	0.678643	1	0.606795	1	NA	NA	NA	NA	NA	NA	NA	NA	NA	NA	0.687328	1	NA	NA		0.99687	PPI
GO:0007339	binding of sperm to zona pellucida	6	0.987164	3	0.866	8	0.82272	7	0.987883	6	0.783559	6	0.949641	7	NA	NA	0.691516	5	0.764733	8	0.595869	7		0.88162	MGI
GO:0007566	embryo implantation	6	0.611196	9	0.82083	11	0.672403	11	0.830173	5	0.541076	9	0.73712	9	0.663992	2	0.740821	8	0.572492	12	0.684608	9		0.28961	MGI
GO:0007632	visual behavior	6	NA	NA	0.645762	1	0.641061	1	0.840503	1	0.593582	1	0.823621	1	NA	NA	NA	NA	0.728259	1	0.782162	1		0.92699	MGI
GO:0008306	associative learning	6	0.585575	10	0.681335	12	0.593299	11	0.633451	11	0.533859	12	0.835258	12	0.884269	8	0.683733	6	0.886792	11	0.778228	12		0.7307	Su
GO:0008542	visual learning	6	0.587462	20	0.645762	20	0.641061	19	0.840503	15	0.593582	19	0.823621	19	0.497155	13	0.553928	14	0.728259	20	0.782162	19		0.75037	MGI
GO:0009048	dosage compensation, by inactivation of X chromosome	6	0.493887	1	0.362342	1	0.237148	1	0.956871	1	0.99992	1	0.999918	1	0.663828	1	0.700039	1	0.63532	1	0.455308	1		0.51596	bioMart
GO:0015991	ATP hydrolysis coupled proton transport	6	NA	NA	0.85124	1	0.866266	1	NA	NA	0.7884	1	0.852422	1	NA	NA	0.840124	1	0.654667	1	0.755092	1		0.93892	Pfam
GO:0016079	synaptic vesicle exocytosis	6	0.887843	4	0.587791	5	0.56535	5	0.592035	5	0.675408	6	0.837156	6	NA	NA	0.598248	3	0.612714	6	0.685109	6		0.99948	PPI
GO:0016202	regulation of striated muscle development	6	0.826255	1	0.677965	2	0.593279	2	0.528995	1	0.631713	2	0.532327	2	0.663828	1	0.820699	1	0.634677	2	0.660044	2		0.96458	PPI
GO:0019886	antigen processing, exogenous antigen via MHC class II	6	0.999541	8	0.976433	9	0.957111	9	0.879685	4	0.488927	6	0.682981	6	NA	NA	0.97445	3	0.990269	10	0.790552	6		0.27406	PPI
GO:0030178	negative regulation of Wnt receptor signaling pathway	6	0.794919	7	0.785801	14	0.777909	13	0.818945	8	0.864815	12	0.684802	11	0.81319	4	0.794529	8	0.730519	12	0.839072	12		0.54399	bioMart
GO:0030510	regulation of BMP signaling pathway	6	0.555929	3	0.943017	4	0.929024	4	0.999749	3	0.703736	3	0.728355	3	0.663828	1	0.787674	2	0.901486	4	0.72648	3		0.15062	MGI
GO:0030514	negative regulation of BMP signaling pathway	6	0.555929	2	0.943017	7	0.929024	7	0.999749	5	0.703736	6	0.728355	7	NA	NA	0.787674	7	0.901486	7	0.72648	7		0.37028	MGI
GO:0030851	granulocyte differentiation	6	0.618819	1	0.650936	1	0.623489	1	0.952979	1	0.502209	1	0.742544	1	NA	NA	NA	NA	0.679519	1	0.663121	1		0.64106	MGI
GO:0030889	negative regulation of B cell proliferation	6	0.767932	2	0.757578	1	0.748969	1	0.765477	2	0.59471	2	0.847927	2	0.663992	2	0.712792	2	0.637771	2	0.704316	2		0.90368	Inparanoid
GO:0031023	microtubule organizing center organization and biogenesis	6	NA	NA	0.704503	1	0.739455	1	NA	NA	0.632884	1	0.63585	1	NA	NA	0.977337	1	0.985801	1	0.768825	1		0.99075	Su
GO:0035036	sperm-egg recognition	6	NA	NA	0.866	1	0.82272	1	NA	NA	0.783559	1	0.949641	1	NA	NA	NA	NA	0.764733	1	0.595869	1		0.54722	Inparanoid
GO:0035088	establishment and/or maintenance of apical/basal cell polarity	6	0.655963	1	0.543559	1	0.650022	1	0.602513	1	0.782253	2	0.474109	2	NA	NA	0.509821	2	0.513939	2	0.641523	2		0.35427	bioMart
GO:0035115	embryonic forelimb morphogenesis	6	0.508359	7	0.61014	13	0.616684	13	0.945628	10	0.652257	12	0.822653	12	0.865847	5	0.612093	9	0.860653	13	0.533415	12		0.888	MGI
GO:0035136	forelimb morphogenesis	6	0.508359	6	0.61014	8	0.616684	7	0.945628	5	0.652257	5	0.822653	5	0.865847	5	0.612093	5	0.860653	8	0.533415	5		0.85605	MGI
GO:0040018	positive regulation of body size	6	0.83623	14	0.714444	17	0.659419	17	0.847186	13	0.921523	15	0.725088	15	0.672858	10	0.76411	14	0.803252	17	0.644966	15		0.42814	bioMart
GO:0042036	negative regulation of cytokine biosynthesis	6	NA	NA	0.605158	1	0.629373	1	0.692965	1	NA	NA	0.766544	1	NA	NA	NA	NA	0.589098	1	0.523007	1		0.22948	Inparanoid
GO:0042310	vasoconstriction	6	0.603625	1	0.81917	1	0.631056	1	0.907366	1	0.732889	1	0.761469	1	0.912237	1	0.757482	1	0.576577	1	0.628845	1		0.85165	OMIM
GO:0042534	regulation of tumor necrosis factor-alpha biosynthesis	6	0.748012	1	NA	NA	NA	NA	NA	NA	NA	NA	NA	NA	NA	NA	NA	NA	NA	NA	NA	NA		0.36326	PPI
GO:0042535	positive regulation of tumor necrosis factor-alpha biosynthesis	6	0.748012	1	0.713528	1	0.724598	1	0.874271	1	0.686941	1	0.787947	1	NA	NA	0.755857	1	0.967832	1	0.770956	1		0.84596	Su
GO:0043123	positive regulation of I-kappaB kinase/NF-kappaB cascade	6	0.666218	8	0.722374	9	0.641116	8	0.610201	8	0.50986	9	0.804571	9	0.673527	2	0.647899	8	0.641854	9	0.741135	9		0.76781	Inparanoid
GO:0043631	RNA polyadenylation	6	NA	NA	0.87917	1	0.871941	1	NA	NA	NA	NA	NA	NA	NA	NA	NA	NA	0.715911	1	NA	NA		0.71846	Interpro
GO:0045453	bone resorption	6	0.669013	3	0.631041	6	0.608908	6	0.572261	4	0.585901	5	0.716354	5	0.917336	3	0.937929	3	0.701507	6	0.50653	5		0.48042	Zhang
GO:0045598	regulation of fat cell differentiation	6	0.812901	1	0.641322	1	0.604672	1	0.738286	1	0.62023	1	0.815646	1	NA	NA	0.626792	1	0.698707	1	0.722165	1		0.65752	Inparanoid
GO:0045669	positive regulation of osteoblast differentiation	6	0.731378	6	0.68	6	0.665979	6	0.541658	6	0.59909	5	0.55468	6	0.983467	3	0.835801	6	0.876737	6	0.728748	6		0.72727	OMIM
GO:0045792	negative regulation of cell size	6	0.750688	5	0.758869	5	0.779611	5	NA	NA	0.823891	5	0.643277	5	NA	NA	0.821102	4	0.841398	5	0.972627	5		0.36917	SAGE
GO:0045814	negative regulation of gene expression, epigenetic	6	0.561716	2	0.884936	3	0.863048	3	0.937908	1	0.759726	3	0.630707	3	NA	NA	0.785644	3	0.761374	3	0.67569	3		0.054653	MGI
GO:0045927	positive regulation of growth	6	NA	NA	0.714444	1	0.659419	1	NA	NA	0.921523	1	0.725088	1	NA	NA	0.76411	1	0.803252	1	0.644966	1		0.13495	bioMart
GO:0046323	glucose import	6	0.535179	2	0.714234	2	0.647676	2	NA	NA	0.994265	2	0.527184	1	NA	NA	0.709454	2	0.675103	2	0.622724	2		0.87205	bioMart
GO:0046822	regulation of nucleocytoplasmic transport	6	0.661208	1	0.594643	1	0.537699	1	0.530701	1	0.804926	1	0.62366	1	0.529451	1	NA	NA	0.612244	1	0.609348	1		0.021642	bioMart
GO:0048265	response to pain	6	0.91167	3	0.590094	6	0.54491	6	0.919009	4	0.770961	6	0.658031	6	0.812688	3	0.672801	5	0.780679	5	0.621842	6		0.71196	MGI
GO:0050771	negative regulation of axonogenesis	6	0.750184	3	0.878515	3	0.664657	3	0.965529	2	0.69363	2	0.74951	2	0.663828	2	0.652219	3	0.608458	3	0.653181	2		0.59941	MGI
GO:0051084	posttranslational protein folding	6	0.891279	1	0.916877	1	0.891473	1	0.917252	1	0.709956	2	0.735209	2	NA	NA	0.600997	2	0.60611	2	0.777378	2		0.56287	MGI
GO:0051085	chaperone cofactor dependent protein folding	6	0.891279	1	0.916877	1	0.891473	1	0.917252	1	0.709956	1	0.735209	1	NA	NA	NA	NA	0.60611	1	0.777378	1		0	0
GO:0051098	regulation of binding	6	0.87093	1	0.863359	1	0.827295	1	0.884673	1	0.804926	1	0.747592	1	0.663992	1	NA	NA	0.856657	1	0.697998	1		0.76878	MGI
GO:0000302	response to reactive oxygen species	7	0.582518	4	0.835263	4	0.775956	4	0.887437	2	0.755646	3	0.515594	3	0.680556	1	0.699907	2	0.721354	4	0.592136	3		0.72148	MGI
GO:0001542	ovulation (sensu Mammalia)	7	0.815044	2	0.63999	2	0.583014	2	0.80102	2	0.579299	2	0.549143	2	0.911145	2	0.659628	1	0.808164	2	0.564236	2		0.67493	OMIM
GO:0001662	behavioral fear response	7	0.886544	6	0.732374	7	0.744445	7	0.960384	4	0.49497	5	0.755769	6	0.663828	2	0.83299	5	0.84114	6	0.801224	6		0.88462	MGI
GO:0006094	gluconeogenesis	7	0.718666	2	0.774886	2	0.68162	2	0.549749	1	0.694826	2	0.918272	2	0.694277	1	0.690495	2	NA	NA	0.670565	2		0.53558	Inparanoid
GO:0006096	glycolysis	7	0.612037	3	0.881116	3	0.913218	3	NA	NA	0.536175	3	0.709696	3	0.664322	2	0.666871	3	0.680218	3	0.571684	3		0.57565	Pfam
GO:0006284	base-excision repair	7	0.822325	3	0.875201	4	0.948924	3	0.844676	2	0.673785	4	0.848966	4	0.967936	2	0.778661	3	0.855812	4	0.647327	4		0.36011	OMIM
GO:0006360	transcription from RNA polymerase I promoter	7	0.955338	1	0.78186	1	NA	NA	NA	NA	NA	NA	NA	NA	NA	NA	NA	NA	0.828269	1	NA	NA		0.99948	PPI
GO:0006376	mRNA splice site selection	7	NA	NA	0.95817	1	0.934879	1	NA	NA	0.687822	1	0.820052	1	NA	NA	NA	NA	0.851449	1	0.905297	1		0.99942	Interpro
GO:0006471	protein amino acid ADP-ribosylation	7	0.884098	2	0.85605	3	0.869558	3	NA	NA	0.805795	2	0.6611	2	NA	NA	0.790004	3	0.640772	3	0.50793	3		0.75444	PPI
GO:0006635	fatty acid beta-oxidation	7	0.558017	4	0.855809	5	0.822118	4	0.785472	3	0.760266	4	0.666546	4	0.664322	3	0.936817	5	0.84654	4	0.777063	4		0.78776	Zhang
GO:0006778	porphyrin metabolism	7	0.652192	1	0.896447	2	0.867126	2	0.80054	2	0.799163	2	0.750502	2	0.664157	1	0.860483	1	0.809113	2	0.680697	2		0.73441	Interpro
GO:0006805	xenobiotic metabolism	7	NA	NA	0.765982	1	0.798825	1	NA	NA	0.532018	1	0.741241	1	NA	NA	0.61506	1	0.645366	1	0.932812	1		0.94886	SAGE
GO:0006829	zinc ion transport	7	NA	NA	0.999318	2	0.999263	2	NA	NA	0.697602	2	0.748327	2	NA	NA	0.787272	2	0.79995	3	0.498311	2		0.99971	Interpro
GO:0006892	post-Golgi vesicle-mediated transport	7	0.720251	1	0.925077	1	0.887015	1	NA	NA	0.647443	1	0.648514	1	NA	NA	0.831018	1	0.784623	1	0.648512	1		0.24081	Interpro
GO:0006898	receptor mediated endocytosis	7	0.647791	4	0.575028	4	0.650292	4	0.747072	1	0.711792	4	0.912906	4	0.663828	3	0.641272	3	0.689829	4	0.529893	4		0.48882	Inparanoid
GO:0006914	autophagy	7	0.777497	3	0.701331	4	0.754323	4	0.795348	1	0.817393	4	0.927524	4	0.663828	1	0.92801	4	0.861781	2	0.691613	4		0.84813	Zhang
GO:0006939	smooth muscle contraction	7	0.602441	4	0.824256	6	0.596186	6	0.698969	5	0.64563	6	0.615224	6	0.664157	3	0.624391	4	0.54743	6	0.671257	6		0.54811	Interpro
GO:0006986	response to unfolded protein	7	0.755586	3	0.889517	3	0.729285	3	NA	NA	0.789416	3	0.692703	3	NA	NA	0.724818	2	0.638796	3	0.640424	3		0.51998	Interpro
GO:0006997	nuclear organization and biogenesis	7	NA	NA	0.740409	1	0.732839	1	0.958752	1	0.942656	1	0.714741	1	NA	NA	0.772584	1	0.476481	1	0.693938	1		0.46154	MGI
GO:0007431	salivary gland development	7	0.822467	1	0.557368	2	0.486353	2	0.857688	1	0.764649	2	0.588871	2	NA	NA	0.866412	1	0.497111	2	0.705688	2		0.44922	Zhang
GO:0007569	cell aging	7	0.748547	10	0.604335	14	0.652172	13	0.651332	6	0.69697	12	0.72988	13	0.667588	6	0.823468	12	0.61287	14	0.562144	13		0.51096	Zhang
GO:0007588	excretion	7	0.820758	3	0.570556	3	0.579353	3	0.959799	3	0.569615	3	0.610952	3	0.664157	3	0.940551	2	0.908489	3	0.71797	3		0.9639	MGI
GO:0007617	mating behavior	7	0.728338	2	0.84092	2	0.795581	2	0.871357	1	0.628573	2	0.795129	2	0.664157	1	0.646549	2	0.643653	1	0.647908	2		0.57585	MGI
GO:0007628	adult walking behavior	7	0.723039	11	0.718346	18	0.708578	17	0.823317	13	0.553752	16	0.704701	16	0.497155	13	0.577233	15	0.685466	18	0.844413	16		0.57239	SAGE
GO:0008088	axon cargo transport	7	0.723191	3	0.555887	3	0.611455	3	0.859227	2	0.665739	2	0.810663	2	0.538945	1	0.820405	3	0.862684	3	0.801671	2		0.48235	Su
GO:0009262	deoxyribonucleotide metabolism	7	0.56055	1	0.925122	1	0.958889	1	NA	NA	0.558509	1	0.724029	1	NA	NA	0.805067	1	0.746869	1	0.759259	1		0.84847	Pfam
GO:0009410	response to xenobiotic stimulus	7	0.619094	1	0.765982	3	0.798825	3	0.999749	2	0.532018	3	0.741241	3	NA	NA	0.61506	2	0.645366	3	0.932812	3		0.47489	MGI
GO:0009798	axis specification	7	NA	NA	NA	NA	NA	NA	NA	NA	0.805995	1	0.697525	1	NA	NA	NA	NA	0.534863	1	0.524168	1		0.15712	bioMart
GO:0016579	protein deubiquitination	7	0.851269	1	0.998807	2	0.998256	2	NA	NA	0.911413	2	0.757753	2	NA	NA	0.999902	1	0.83825	2	0.7627	2		0.51438	Zhang
GO:0019217	regulation of fatty acid metabolism	7	0.775533	1	0.721314	2	0.68955	2	0.921508	1	0.725807	2	0.637492	2	0.589573	1	0.636683	2	0.663431	2	0.528691	2		0.83529	MGI
GO:0019915	sequestering of lipid	7	0.978703	3	0.943439	4	0.937205	4	0.837202	5	0.974232	5	0.626213	5	0.664322	1	0.828196	4	0.806255	5	0.728332	5		0.98854	PPI
GO:0030073	insulin secretion	7	0.637588	13	0.620799	16	0.602504	16	0.999749	13	0.783148	18	0.633036	18	0.850802	10	0.757923	15	0.786925	16	0.624627	18		0.46736	MGI
GO:0030162	regulation of proteolysis	7	0.820697	1	0.635474	2	0.652282	2	0.578023	1	0.570231	2	0.606696	2	0.836172	1	0.625177	1	0.634792	2	0.678047	2		0.7721	OMIM
GO:0030199	collagen fibril organization	7	0.594829	8	0.642035	12	0.570263	12	0.739498	10	0.567321	12	0.634852	12	0.664487	10	0.792149	11	0.890721	13	0.643178	12		0.79149	Su
GO:0030225	macrophage differentiation	7	0.857191	1	0.787895	1	0.811959	1	0.763533	1	0.562896	1	0.766866	1	NA	NA	0.645535	1	0.535578	1	0.642507	1		0.99687	PPI
GO:0030318	melanocyte differentiation	7	0.7	10	0.674109	8	0.696507	8	0.965058	9	0.6313	9	0.581524	9	0.841474	8	0.756716	8	0.834669	9	0.564917	10		0.89176	MGI
GO:0030518	steroid hormone receptor signaling pathway	7	0.915009	2	0.820561	2	0.776975	2	0.921608	1	0.813641	2	0.416408	2	NA	NA	0.989401	2	0.718191	1	0.584692	2		0.22475	Zhang
GO:0030728	ovulation	7	0.815044	1	NA	NA	NA	NA	0.80102	1	0.579299	1	0.549143	1	NA	NA	0.659628	1	0.808164	1	0.564236	1		0.97706	PPI
GO:0030879	mammary gland development	7	0.589974	21	0.58703	22	0.507561	21	0.69855	17	0.653887	21	0.586323	21	0.663992	12	0.719701	16	0.568102	21	0.598073	21		0.51334	Zhang
GO:0031109	microtubule polymerization or depolymerization	7	NA	NA	0.843888	1	0.798035	1	NA	NA	0.635363	1	0.613418	1	NA	NA	0.511194	1	0.587392	1	0.656745	1		0.31943	Interpro
GO:0031110	regulation of microtubule polymerization or depolymerization	7	0.658147	1	0.843888	1	0.798035	1	0.829652	1	0.635363	1	0.613418	1	NA	NA	0.511194	1	0.587392	1	0.656745	1		0.23673	Interpro
GO:0035116	embryonic hindlimb morphogenesis	7	0.635981	8	0.682924	11	0.685031	10	0.9428	10	0.796551	11	0.59717	11	0.865847	6	0.507227	10	0.711264	12	0.435153	11		0.90406	MGI
GO:0042130	negative regulation of T cell proliferation	7	0.523339	7	0.863486	10	0.840752	9	0.783918	8	0.614455	10	0.891143	10	0.663828	5	0.662195	9	0.686441	10	0.536958	10		0.72229	Inparanoid
GO:0042168	heme metabolism	7	NA	NA	0.896447	1	0.867126	1	0.80054	1	0.799163	1	0.750502	1	NA	NA	NA	NA	0.809113	1	0.680697	1		0.75277	Interpro
GO:0042446	hormone biosynthesis	7	0.628401	1	0.786222	1	0.770084	1	0.663015	1	0.718798	1	0.645605	1	0.538945	1	0.90515	1	0.927664	1	0.721664	1		0.75493	Su
GO:0042573	retinoic acid metabolism	7	0.787897	1	0.996962	5	0.995967	5	0.816072	2	0.448681	4	0.904043	4	NA	NA	0.789908	4	0.800375	5	0.575002	4		0.84047	Interpro
GO:0042632	cholesterol homeostasis	7	0.825987	13	0.61378	16	0.657853	15	0.83196	16	0.498994	16	0.508472	16	0.563191	14	0.868309	12	0.657944	15	0.720386	16		0.69767	Zhang
GO:0045190	isotype switching	7	0.572646	8	0.593687	10	0.653293	10	0.914614	10	0.727926	10	0.876095	10	0.666834	6	0.667027	9	0.613808	10	0.674133	10		0.79676	MGI
GO:0045333	cellular respiration	7	NA	NA	0.826522	1	0.901413	1	0.967762	1	0.698659	1	0.76185	1	NA	NA	NA	NA	0.859336	1	0.846128	1		0.24038	MGI
GO:0045665	negative regulation of neuron differentiation	7	0.869838	14	0.762092	20	0.793033	20	0.65548	14	0.686652	18	0.713374	18	0.663828	7	0.699778	13	0.688924	20	0.810617	18		0.73772	PPI
GO:0046339	diacylglycerol metabolism	7	NA	NA	0.804877	1	0.853147	1	NA	NA	0.737564	1	0.653053	1	NA	NA	0.829987	1	0.670046	1	0.808832	1		0.69982	Pfam
GO:0048627	myoblast development	7	0.708168	1	0.646183	2	0.700324	2	0.866098	1	0.638446	1	0.751578	1	NA	NA	0.781048	1	0.532333	2	0.664794	1		0.94822	MGI
GO:0050708	regulation of protein secretion	7	0.854453	1	0.864583	1	0.935878	1	NA	NA	0.543217	1	0.712776	1	NA	NA	0.730709	1	NA	NA	0.73165	1		0.5147	Pfam
GO:0050852	T cell receptor signaling pathway	7	0.787282	10	0.775572	14	0.332818	14	0.946446	9	0.61887	13	0.698057	14	0.663992	6	0.717616	12	0.992081	15	0.970339	14		0.62064	Su
GO:0050869	negative regulation of B cell activation	7	0.767932	1	0.722947	2	0.704215	2	0.732906	2	0.643496	2	0.712708	2	0.663992	2	0.712792	2	0.5283	2	0.587555	2		0.98125	PPI
GO:0051017	actin filament bundle formation	7	0.735282	3	0.581605	5	0.47967	4	0.615294	2	0.707852	6	0.668692	6	0.664322	2	0.705519	5	0.598259	7	0.48756	6		0.96861	PPI
GO:0051789	response to protein stimulus	7	0.755586	26	0.889517	31	0.729285	31	0.927282	18	0.789416	29	0.692703	29	0.663828	12	0.724818	22	0.638796	31	0.640424	29		0.3306	MGI
GO:0000096	sulfur amino acid metabolism	8	0.573011	1	0.957128	1	0.915097	1	0.814099	1	0.702392	1	0.735537	1	0.915829	1	0.829877	1	0.916565	1	0.678117	1		0.31728	Interpro
GO:0000188	inactivation of MAPK activity	8	NA	NA	0.858934	1	0.852579	1	0.639698	1	0.65908	1	0.560724	1	NA	NA	0.692703	1	NA	NA	0.619962	1		0.99913	Interpro
GO:0001759	induction of an organ	8	0.842057	6	0.689729	6	0.688412	6	0.758254	5	0.80125	5	0.595225	5	0.682731	2	0.584283	4	0.687855	5	0.790667	5		0.85873	PPI
GO:0006171	cAMP biosynthesis	8	0.999694	1	0.99998	1	0.999747	1	0.762682	1	0.678576	2	0.807141	2	NA	NA	NA	NA	0.883601	2	0.562846	2		0.99971	Interpro
GO:0006349	imprinting	8	0.766146	1	0.665801	3	0.574031	2	0.745605	1	0.678722	3	0.59151	3	0.529451	1	0.690037	2	0.774431	2	0.584837	3		0.80585	Su
GO:0006402	mRNA catabolism	8	0.644654	3	0.846665	2	0.890609	2	NA	NA	NA	NA	NA	NA	NA	NA	0.691398	1	0.615084	2	NA	NA		0.55648	Pfam
GO:0006487	protein amino acid N-linked glycosylation	8	0.828005	2	0.871441	5	0.842583	5	0.443524	1	0.857709	3	0.841642	3	0.664487	2	0.662217	2	0.844423	4	0.590937	3		0.64131	Interpro
GO:0006641	triacylglycerol metabolism	8	0.872897	8	0.892373	18	0.923603	16	0.950352	14	0.80772	18	0.744952	18	0.664157	12	0.732482	15	0.962071	18	0.880191	18		0.728	Su
GO:0006691	leukotriene metabolism	8	NA	NA	0.650327	1	0.657073	1	0.923029	1	0.673917	1	0.695356	1	0.841198	1	NA	NA	0.777457	1	0.680279	1		0.94749	MGI
GO:0006869	lipid transport	8	0.650764	1	0.877703	1	0.884575	1	0.575138	1	0.602614	1	0.664237	1	0.462136	1	NA	NA	0.713806	1	0.672193	1		0.84323	Pfam
GO:0006941	striated muscle contraction	8	0.603027	6	0.545462	7	0.641276	7	0.563086	4	0.608002	4	0.952503	4	0.497155	5	0.651231	5	0.795756	6	0.584336	4		0.4182	Inparanoid
GO:0006956	complement activation	8	0.982875	1	0.870217	1	0.861587	1	NA	NA	NA	NA	NA	NA	0.664157	1	NA	NA	0.809398	1	NA	NA		0.99478	PPI
GO:0007040	lysosome organization and biogenesis	8	0.742304	3	0.620127	7	0.696468	6	0.942366	8	0.759657	9	0.79217	9	0.664653	8	0.655283	6	0.659959	9	0.760623	9		0.92262	MGI
GO:0007157	heterophilic cell adhesion	8	0.825176	10	0.869385	15	0.793086	15	0.985456	9	0.701887	14	0.732178	14	0.663992	4	0.535979	12	0.693407	13	0.725979	14		0.40881	MGI
GO:0007162	negative regulation of cell adhesion	8	0.6263	1	0.797556	2	0.921327	2	NA	NA	0.660058	2	0.762014	2	NA	NA	0.677082	2	0.560346	2	0.586436	2		0.62025	Pfam
GO:0007193	G-protein signaling, adenylate cyclase inhibiting pathway	8	0.940147	2	0.989973	2	0.999668	2	0.724523	1	0.696392	2	0.832435	2	0.663992	1	0.66076	2	0.760309	2	0.698604	2		0.6754	Pfam
GO:0007204	elevation of cytosolic calcium ion concentration	8	0.571199	4	0.855916	4	0.587972	4	0.653668	4	0.682104	5	0.557525	5	0.663828	3	0.715298	4	0.571265	5	0.686943	5		0.72789	Interpro
GO:0007257	activation of JNK activity	8	0.68465	4	0.685069	4	0.556125	3	0.679181	4	0.591641	3	0.535283	4	NA	NA	0.682247	1	0.572748	4	0.576348	4		0.57544	Interpro
GO:0007416	synaptogenesis	8	0.649066	2	0.891592	5	0.86265	5	0.894838	3	0.647866	5	0.676344	5	0.674364	2	0.861332	3	0.848958	5	0.788134	5		0.79228	MGI
GO:0007528	neuromuscular junction development	8	0.571665	8	0.665775	14	0.69561	13	0.929447	9	0.702366	12	0.694531	12	0.664322	6	0.839461	12	0.743012	12	0.622461	12		0.78786	MGI
GO:0008206	bile acid metabolism	8	NA	NA	0.748833	1	0.792738	1	0.84455	1	0.44342	1	0.725962	1	0.551372	1	NA	NA	0.739081	1	0.619052	1		0.85272	MGI
GO:0008543	fibroblast growth factor receptor signaling pathway	8	0.92335	3	0.585129	5	0.655918	5	0.88021	2	0.650485	4	0.641322	4	0.81319	3	0.578291	4	0.732769	4	0.585976	4		0.80972	PPI
GO:0008584	male gonad development	8	0.710031	16	0.67712	17	0.631368	16	0.830681	14	0.512568	17	0.608484	17	0.734087	7	0.663386	13	0.644308	17	0.720715	17		0.81497	MGI
GO:0009612	response to mechanical stimulus	8	0.780941	1	0.723264	1	0.778568	1	0.717268	1	0.611842	1	0.667024	1	0.586306	1	NA	NA	0.657114	1	0.516817	1		0	0
GO:0016339	calcium-dependent cell-cell adhesion	8	0.796942	2	0.995078	3	0.945425	3	0.889726	2	0.682248	3	0.786082	3	NA	NA	0.848036	2	0.641395	3	0.687945	3		0.99815	Interpro
GO:0016571	histone methylation	8	0.739994	4	0.788897	4	0.777985	3	0.61326	2	0.683817	3	0.762147	3	0.663828	3	0.690951	3	0.774119	4	0.685857	3		0.71281	Interpro
GO:0030010	establishment of cell polarity	8	0.676813	2	0.650838	2	0.532202	2	0.858693	1	0.516611	2	0.782398	2	0.663828	1	0.719886	2	0.729342	2	0.646853	2		0.91458	MGI
GO:0030072	peptide hormone secretion	8	0.637588	2	0.635889	3	0.66718	3	0.618164	2	0.715281	3	0.590683	3	0.850802	1	0.757923	3	0.732759	3	0.690905	3		0.3605	OMIM
GO:0030166	proteoglycan biosynthesis	8	NA	NA	0.738514	1	0.776541	1	NA	NA	0.729183	1	0.780827	1	NA	NA	0.659486	1	0.525984	1	0.616993	1		0.23997	Inparanoid
GO:0030216	keratinocyte differentiation	8	0.705355	7	0.524455	17	0.538092	9	0.799061	8	0.626937	15	0.695087	10	0.664157	4	0.802253	7	0.630957	15	0.565647	16		0.46966	Zhang
GO:0030890	positive regulation of B cell proliferation	8	0.807978	10	0.678664	11	0.730471	10	0.882258	10	0.733586	11	0.844803	11	0.663992	5	0.684596	7	0.724607	11	0.475391	11		0.76726	MGI
GO:0035137	hindlimb morphogenesis	8	0.612895	8	0.637252	9	0.639119	9	0.948478	7	0.730474	7	0.54108	7	0.692269	5	0.538637	5	0.642775	9	0.693488	7		0.92763	MGI
GO:0042640	anagen	8	0.787318	1	0.524314	1	0.502843	1	0.864148	1	0.651374	1	0.610546	1	0.540845	1	0.583427	1	0.755306	1	0.758709	1		0.97947	MGI
GO:0042733	embryonic digit morphogenesis	8	0.567075	9	0.667041	14	0.716023	14	0.96158	11	0.741331	15	0.790053	15	0.876171	6	0.712646	10	0.797299	13	0.609733	15		0.90565	MGI
GO:0042755	eating behavior	8	NA	NA	0.733171	2	0.765989	2	0.706804	1	0.68959	2	0.673101	1	NA	NA	0.688371	2	0.720514	2	0.801999	2		0.18333	SAGE
GO:0043161	proteasomal ubiquitin-dependent protein catabolism	8	0.641414	4	0.978003	6	0.975828	5	NA	NA	0.798091	4	0.64883	4	NA	NA	0.797015	4	0.563149	6	0.666516	4		0.65614	Interpro
GO:0043407	negative regulation of MAPK activity	8	0.642628	8	0.858934	9	0.852579	9	0.639698	8	0.65908	9	0.560724	9	0.663992	3	0.692703	6	0.60143	9	0.619962	9		0.79563	Interpro
GO:0043487	regulation of RNA stability	8	NA	NA	0.598765	1	0.642316	1	NA	NA	NA	NA	NA	NA	NA	NA	NA	NA	0.57594	1	NA	NA		0.35429	Pfam
GO:0043506	regulation of JNK activity	8	0.68465	1	0.685069	2	0.556125	2	0.679181	2	0.591641	2	0.535283	2	NA	NA	0.682247	2	0.572748	2	0.576348	2		0.35166	Interpro
GO:0043507	positive regulation of JNK activity	8	0.68465	2	0.685069	2	0.556125	2	0.679181	1	0.591641	2	0.535283	2	NA	NA	0.682247	2	0.572748	2	0.576348	2		0.8804	Interpro
GO:0045060	negative thymic T cell selection	8	0.801378	1	0.748035	1	0.423506	1	0.902924	1	0.557768	1	0.79773	1	0.664157	1	0.812447	1	0.84765	1	0.947585	1		0.99207	SAGE
GO:0045577	regulation of B cell differentiation	8	0.907283	3	0.708611	2	0.861119	2	0.976496	3	0.586528	3	0.530929	3	0.663828	2	0.921328	3	0.842504	3	0.648496	3		0.92959	MGI
GO:0045639	positive regulation of myeloid cell differentiation	8	0.736768	1	0.564904	1	0.584313	1	NA	NA	NA	NA	NA	NA	NA	NA	0.815703	1	0.628408	1	NA	NA		0.59002	Zhang
GO:0046068	cGMP metabolism	8	0.85209	2	0.869525	2	0.891348	2	0.538297	2	0.542425	2	0.599196	2	0.663992	1	0.831403	1	0.717744	2	0.709897	2		0.30028	Pfam
GO:0048305	immunoglobulin secretion	8	0.859131	1	0.836849	2	0.847879	1	NA	NA	0.601651	1	0.716326	1	NA	NA	0.669792	2	0.679997	2	NA	NA		0.99062	PPI
GO:0048593	eye morphogenesis (sensu Vertebrata)	8	0.568498	8	0.779338	8	0.735726	8	0.841118	6	0.725213	6	0.697851	6	0.773995	4	0.695856	6	0.790197	8	0.573238	6		0.66888	MGI
GO:0048663	neuron fate commitment	8	0.858568	13	0.626343	17	0.63381	17	0.774874	13	0.56925	16	0.601101	16	0.823241	9	0.556145	13	0.72643	16	0.770323	16		0.83561	PPI
GO:0050728	negative regulation of inflammatory response	8	0.623355	6	0.726809	7	0.688265	7	0.834518	6	0.747524	8	0.845654	8	0.663992	4	0.747054	6	0.716473	8	0.541865	8		0.58318	Inparanoid
GO:0050804	regulation of synaptic transmission	8	0.77023	5	0.52878	7	0.579862	7	0.963466	3	0.580063	7	0.815107	8	0.73505	2	0.792029	5	0.718036	9	0.704028	8		0.69559	MGI
GO:0050850	positive regulation of calcium-mediated signaling	8	0.878029	7	0.984746	6	0.991584	6	0.910535	7	0.670179	7	0.817796	6	0.664157	4	0.9718	5	0.734998	6	0.949501	7		0.69767	Pfam
GO:0050880	regulation of blood vessel size	8	0.728676	1	0.912853	3	0.722409	3	0.915888	3	0.697472	3	0.747364	3	0.887437	3	0.757482	3	0.617648	3	0.597674	3		0.61225	MGI
GO:0050913	sensory perception of bitter taste	8	0.62989	1	0.912581	2	0.944716	1	0.998871	1	0.776555	1	0.967248	1	NA	NA	0.780876	1	0.861666	1	0.656847	1		0.1287	MGI
GO:0051480	cytosolic calcium ion homeostasis	8	NA	NA	0.855916	1	0.587972	1	0.653668	1	0.682104	1	0.557525	1	0.663828	1	NA	NA	0.571265	1	0.686943	1		0.79708	Interpro
GO:0000060	protein import into nucleus, translocation	9	0.592113	2	0.545197	4	0.550936	4	0.792685	1	0.694347	3	0.668609	3	0.815763	2	0.765475	2	0.552636	4	0.625312	3		0.82418	OMIM
GO:0001541	ovarian follicle development	9	0.641057	9	0.734917	15	0.724785	14	0.970379	10	0.696105	13	0.736435	13	0.663828	9	0.721308	8	0.840223	15	0.624228	13		0.53602	MGI
GO:0001666	response to hypoxia	9	0.720939	16	0.831157	19	0.878099	19	0.641276	17	0.510738	20	0.495917	19	0.663992	12	0.603849	14	0.542986	20	0.629492	20		0.53096	Pfam
GO:0001782	B cell homeostasis	9	0.812557	7	0.589236	7	0.584881	7	0.836028	5	0.537404	5	0.611469	5	0.663992	3	0.755841	3	0.806964	7	0.709209	5		0.83058	MGI
GO:0006405	RNA export from nucleus	9	0.814567	1	0.983934	1	0.818148	1	NA	NA	0.634942	1	0.691899	1	NA	NA	0.746122	1	0.907811	1	0.89997	1		0.99971	Interpro
GO:0006637	acyl-CoA metabolism	9	NA	NA	0.893659	4	0.870833	4	NA	NA	0.734367	3	0.799241	3	NA	NA	0.753992	3	0.677324	4	0.773664	3		0.99693	Interpro
GO:0006833	water transport	9	0.785998	2	0.978299	3	0.995043	3	0.996313	4	0.62792	4	0.861302	4	0.664487	1	0.671858	4	0.755938	4	0.654199	4		0.71285	MGI
GO:0006944	membrane fusion	9	0.775153	1	0.561237	1	0.615709	1	0.621376	1	0.469941	1	0.944349	1	NA	NA	NA	NA	0.644906	1	0.598775	1		0.59314	Inparanoid
GO:0007009	plasma membrane organization and biogenesis	9	0.536903	2	0.73709	2	0.775918	2	0.543447	2	0.457116	2	0.560489	2	0.563191	2	0.620414	1	0.713762	2	0.577217	2		0.72151	Pfam
GO:0007173	epidermal growth factor receptor signaling pathway	9	0.786756	4	0.879528	4	0.82789	3	0.51789	4	0.671937	4	0.779976	4	0.669344	1	0.784732	4	0.69262	4	0.420358	4		0.78666	Interpro
GO:0007190	adenylate cyclase activation	9	0.999694	2	0.960295	2	0.955767	2	0.669447	1	0.644373	2	0.69361	2	NA	NA	0.789153	2	0.746529	2	0.659751	2		0.49582	PPI
GO:0016126	sterol biosynthesis	9	0.706944	1	0.829589	2	0.832571	2	0.784973	2	0.671477	2	0.791018	2	NA	NA	0.771794	2	0.90425	2	0.584618	2		0.84446	Su
GO:0016525	negative regulation of angiogenesis	9	0.801454	5	0.772902	8	0.816002	8	0.664287	6	0.773784	8	0.745172	8	0.663828	5	0.740359	7	0.718182	9	0.722442	8		0.45678	Pfam
GO:0017148	negative regulation of protein biosynthesis	9	0.601673	3	0.745516	6	0.785572	6	0.692965	4	0.593066	5	0.663002	6	0.884269	1	0.546995	4	0.52399	6	0.56918	6		0.77198	OMIM
GO:0030041	actin filament polymerization	9	0.888055	1	0.832865	1	0.822149	1	NA	NA	0.660534	1	0.723348	1	NA	NA	0.658434	1	0.523857	1	0.637463	1		0.3316	PPI
GO:0030111	regulation of Wnt receptor signaling pathway	9	0.816158	3	0.797201	3	0.829606	3	0.846436	3	0.757507	3	0.548008	3	0.865462	2	NA	NA	0.743804	3	0.672298	3		0.94658	OMIM
GO:0030148	sphingolipid biosynthesis	9	0.822684	1	0.834917	2	0.821236	2	NA	NA	0.534359	2	0.579404	2	NA	NA	0.573127	2	0.802047	2	0.807676	2		0.99971	Interpro
GO:0030317	sperm motility	9	0.571848	4	0.653343	12	0.653032	12	0.839142	6	0.699309	10	0.516362	10	NA	NA	0.746897	9	0.75101	10	0.846932	10		0.59933	SAGE
GO:0030336	negative regulation of cell migration	9	0.911111	6	0.770006	6	0.473349	6	0.643658	4	0.610382	6	0.700406	6	0.663828	5	0.826748	5	0.561841	7	0.725403	6		0.13368	PPI
GO:0031128	induction	9	0.92166	1	0.633163	1	0.622925	1	0.850855	1	0.761892	1	0.563269	1	0.597236	1	NA	NA	NA	NA	0.767554	1		0	0
GO:0042384	cilium biogenesis	9	0.823191	4	0.731411	10	0.74376	9	0.881809	6	0.720386	9	0.578093	9	0.932789	2	0.514013	7	0.609558	10	0.578553	9		0.75749	OMIM
GO:0042462	eye photoreceptor cell development	9	0.76481	5	0.575609	7	0.517691	7	0.818015	6	0.770532	7	0.674069	7	0.544211	3	0.716889	5	0.635405	7	0.639272	7		0.74583	MGI
GO:0042596	fear response	9	0.757801	4	0.659865	4	0.654189	4	0.771787	4	0.634034	4	0.763852	4	0.812688	3	0.741987	1	0.779543	4	0.731473	4		0.55939	OMIM
GO:0043122	regulation of I-kappaB kinase/NF-kappaB cascade	9	0.581642	1	0.844683	1	0.722556	1	0.67735	1	0.554474	1	0.813429	1	NA	NA	NA	NA	0.710488	1	0.470279	1		0.24724	Interpro
GO:0045086	positive regulation of interleukin-2 biosynthesis	9	0.839821	1	0.787554	1	0.677418	1	0.897144	1	0.481976	1	0.659253	1	0.664157	1	0.694329	1	0.820128	1	0.851327	1		0.89191	MGI
GO:0045104	intermediate filament cytoskeleton organization and biogenesis	9	0.937385	1	0.999342	1	0.998857	1	0.901416	1	0.862692	1	0.990681	1	0.943102	1	0.630939	1	0.674415	1	0.828405	1		0.99942	Interpro
GO:0045582	positive regulation of T cell differentiation	9	0.775922	4	0.856205	4	0.914176	4	0.808278	3	0.60158	4	0.749356	4	0.663828	2	0.859538	3	0.688894	4	0.704581	3		0.65594	Pfam
GO:0045667	regulation of osteoblast differentiation	9	0.767166	1	0.66631	1	0.63087	1	0.758444	1	0.575307	1	0.718093	1	0.971916	1	0.722699	1	0.815604	1	0.785468	1		0.0027473	OMIM
GO:0045762	positive regulation of adenylate cyclase activity	9	0.999694	1	0.960295	1	0.955767	1	0.669447	1	0.644373	1	0.69361	1	NA	NA	0.789153	1	0.746529	1	0.659751	1		0.49582	PPI
GO:0045884	regulation of survival gene product activity	9	NA	NA	NA	NA	NA	NA	NA	NA	0.851269	1	0.711743	1	NA	NA	0.612142	1	0.744679	1	0.513541	1		0.92743	bioMart
GO:0046328	regulation of JNK cascade	9	0.733269	2	0.850861	2	0.880041	1	0.574954	1	0.549293	2	0.52362	2	0.896921	1	0.651958	1	0.646052	2	0.652702	2		0.013699	OMIM
GO:0048820	hair follicle maturation	9	0.787318	2	0.573029	2	0.551515	2	0.87065	2	0.645571	2	0.604804	2	0.540845	1	0.583427	1	0.755306	1	0.730115	2		0.96188	MGI
GO:0050772	positive regulation of axonogenesis	9	0.756738	1	0.774314	2	0.817043	2	0.682504	1	0.579934	2	0.736343	2	NA	NA	0.622765	1	NA	NA	0.496445	2		0.29598	Pfam
GO:0050803	regulation of synapse structure and function	9	0.795253	2	0.533862	1	0.590817	1	0.935183	1	0.607301	1	NA	NA	NA	NA	0.824032	1	0.79659	1	0.735046	1		0.84361	MGI
GO:0050892	intestinal absorption	9	0.615082	1	0.764119	2	0.807948	2	0.759548	2	0.662574	2	0.688939	2	NA	NA	0.775295	2	0.867277	1	0.740974	2		0.22355	Su
GO:0000245	spliceosome assembly	10	0.732068	1	0.918705	1	0.894565	1	NA	NA	0.765498	1	0.809753	1	NA	NA	0.823578	1	0.823476	1	0.807136	1		0.1553	Interpro
GO:0000723	telomere maintenance	10	0.90318	5	0.648141	5	0.712632	5	0.67201	2	0.534722	3	0.74215	4	0.563065	2	0.537833	3	0.830483	5	0.707591	4		0.6977	PPI
GO:0001502	cartilage condensation	10	0.6771	4	0.76537	6	0.654299	6	0.783971	6	0.588703	6	0.536481	5	NA	NA	0.83966	4	0.747968	6	0.711778	6		0.49969	Zhang
GO:0001658	ureteric bud branching	10	0.713301	13	0.541715	18	0.605627	18	0.71806	15	0.69897	16	0.566092	17	0.589573	8	0.790701	13	0.557516	15	0.719055	17		0.34483	Zhang
GO:0001707	mesoderm formation	10	0.801855	9	0.716915	13	0.707013	13	0.837306	11	0.704535	12	0.878807	11	0.494985	7	0.786107	9	0.628067	12	0.573751	12		0.68173	Inparanoid
GO:0001708	cell fate specification	10	0.71048	8	0.751503	10	0.750074	9	0.834312	4	0.811336	5	0.809026	5	0.518379	5	0.594776	7	0.785653	9	0.546024	5		0.90969	MGI
GO:0001755	neural crest cell migration	10	0.749273	11	0.589622	13	0.436888	13	0.791048	12	0.666153	13	0.694609	13	0.597096	6	0.668169	11	0.534194	13	0.755885	13		0.76153	MGI
GO:0001890	placenta development	10	0.615958	11	0.622165	16	0.563053	16	0.709578	11	0.634553	11	0.641149	14	0.688922	7	0.570778	10	0.598052	16	0.566985	14		0.85779	MGI
GO:0001976	fast regulation of arterial pressure	10	0.824694	3	0.904065	3	0.801873	3	0.97534	3	0.719924	3	0.557264	3	0.836942	3	0.71033	3	0.705123	3	0.688039	3		0.58321	MGI
GO:0006493	protein amino acid O-linked glycosylation	10	0.844448	1	0.86591	2	0.87935	2	0.980441	2	0.665735	3	0.662592	3	0.835671	1	0.658442	2	0.784825	3	0.589941	3		0.49704	MGI
GO:0006801	superoxide metabolism	10	0.783752	2	0.948919	2	0.918481	2	0.913698	2	0.54525	2	0.620397	2	0.664322	1	0.767341	2	0.632727	2	0.617656	2		0.79023	Interpro
GO:0007224	smoothened signaling pathway	10	0.750841	11	0.798324	16	0.755035	16	0.923901	15	0.762851	17	0.724672	17	0.826479	6	0.666579	13	0.562658	18	0.582656	17		0.82564	MGI
GO:0007530	sex determination	10	0.523256	3	0.671439	3	0.671162	3	0.699146	2	0.567737	2	0.742533	2	0.664157	2	0.694753	1	0.54284	3	0.755776	2		0.47557	SAGE
GO:0007585	respiratory gaseous exchange	10	0.765103	4	0.679687	6	0.664651	6	0.941032	2	0.517057	5	0.626266	5	0.663992	1	0.764201	4	0.657219	6	0.713617	5		0.57698	MGI
GO:0008637	apoptotic mitochondrial changes	10	0.76258	2	0.874112	1	0.792677	1	0.687531	2	0.927418	2	0.899477	2	0.73103	1	0.60066	2	0.777014	2	0.580137	2		0.37564	bioMart
GO:0009072	aromatic amino acid family metabolism	10	NA	NA	0.748013	1	0.894706	1	0.632617	1	NA	NA	0.703553	1	NA	NA	0.639806	1	0.806196	1	0.696642	1		0.69957	Pfam
GO:0009411	response to UV	10	0.57227	9	0.738302	10	0.694973	9	0.601656	8	0.68451	10	0.631829	10	0.78593	5	0.674366	10	0.558885	11	0.565698	11		0.48005	OMIM
GO:0014032	neural crest cell development	10	0.749273	4	0.589622	9	0.436888	9	0.791048	8	0.666153	9	0.694609	9	0.597096	4	0.668169	9	0.534194	9	0.755885	9		0.932	MGI
GO:0017157	regulation of exocytosis	10	0.805303	2	0.527988	3	0.594234	3	0.855673	1	0.691473	3	0.604871	3	NA	NA	0.708308	1	0.534457	3	0.747318	3		0.44453	MGI
GO:0019098	reproductive behavior	10	NA	NA	NA	NA	NA	NA	NA	NA	NA	NA	NA	NA	NA	NA	NA	NA	NA	NA	NA	NA		0	0
GO:0019724	B cell mediated immunity	10	0.85289	2	0.726569	2	0.731932	2	0.951214	2	0.660073	2	0.727667	2	0.673527	2	0.504556	2	0.807785	2	0.736013	2		0.84853	MGI
GO:0030203	glycosaminoglycan metabolism	10	NA	NA	0.902802	1	0.929484	1	0.828241	1	0.62105	1	0.798456	1	0.663992	2	0.748765	2	0.521536	2	0.758522	1		0.46626	Pfam
GO:0030901	midbrain development	10	0.634374	6	0.928746	8	0.933193	8	0.848237	7	0.585836	8	0.790042	8	0.551372	4	0.666765	7	0.621215	8	0.669856	8		0.47622	Pfam
GO:0030902	hindbrain development	10	0.639229	4	0.945903	5	0.947779	5	0.694724	4	0.859869	4	0.653045	4	0.607161	3	0.622509	5	0.646111	5	0.830755	4		0.462	Pfam
GO:0035050	embryonic heart tube development	10	0.667975	4	0.749939	6	0.74577	6	0.948855	7	0.868541	7	0.746162	7	0.462136	4	0.661135	6	0.648895	7	0.698466	7		0.93957	MGI
GO:0040013	negative regulation of locomotion	10	0.783573	1	0.548964	1	0.566657	1	0.570379	1	0.611054	1	0.740436	1	0.663828	1	0.826748	1	0.53771	1	0.729483	1		0.44371	Zhang
GO:0045670	regulation of osteoclast differentiation	10	0.815768	1	0.77935	1	0.744425	1	0.819829	1	0.493697	1	0.69264	1	0.842462	1	0.572121	1	0.681833	1	0.669507	1		0.012262	OMIM
GO:0045926	negative regulation of growth	10	0.729211	2	0.643948	2	0.507346	2	0.660804	2	0.66479	2	0.640015	2	0.892462	1	0.663317	2	0.697958	2	0.602801	2		0.86401	OMIM
GO:0046058	cAMP metabolism	10	0.857895	1	0.94595	1	0.968474	1	0.890452	1	0.589775	1	0.745278	1	0.663828	1	0.768889	1	0.772414	1	0.491605	1		0.29601	Pfam
GO:0050672	negative regulation of lymphocyte proliferation	10	0.65579	2	0.814571	2	0.792306	2	0.799989	2	0.655608	2	0.892337	2	0.664157	2	NA	NA	0.753021	2	0.722802	2		0.96073	Inparanoid
GO:0050768	negative regulation of neurogenesis	10	0.656417	3	0.851992	2	0.757279	2	0.851759	3	0.719154	3	0.768904	3	0.8335	2	0.62333	1	0.663128	3	0.759353	3		0.33692	Interpro
GO:0050769	positive regulation of neurogenesis	10	0.775701	6	0.866332	6	0.729919	5	0.682504	4	0.579934	6	0.736343	6	0.884769	2	0.622609	6	0.57631	6	0.496445	6		0.9169	OMIM
GO:0051271	negative regulation of cell motility	10	0.783573	2	0.548964	3	0.566657	3	0.570379	1	0.611054	3	0.740436	3	0.663828	2	0.826748	3	0.53771	3	0.729483	3		0.25171	Zhang
GO:0000077	DNA damage checkpoint	11	0.812105	2	0.780797	3	0.761121	3	0.783678	2	0.781254	3	0.697519	3	0.900879	1	0.730586	3	0.734837	3	0.603979	3		0.35616	OMIM
GO:0001909	immune cell mediated cytotoxicity	11	0.729275	1	0.991413	1	0.992792	1	0.960452	1	0.942945	1	0.966762	1	0.663828	1	0.829702	1	0.609603	1	0.69904	1		0.24785	Pfam
GO:0006071	glycerol metabolism	11	0.905505	1	0.867638	1	0.865332	1	NA	NA	0.722764	1	0.649171	1	0.868355	1	0.678277	1	0.650596	1	0.635405	1		0.37291	PPI
GO:0006364	rRNA processing	11	0.996225	2	0.904705	3	0.876042	3	NA	NA	0.814379	3	0.774244	3	NA	NA	0.735232	1	0.870735	2	0.775178	3		0.55079	PPI
GO:0006749	glutathione metabolism	11	0.823334	5	0.939568	7	0.905553	7	0.628347	3	0.66795	5	0.814891	5	0.664157	4	0.640107	4	0.91048	6	0.917321	5		0.85008	Interpro
GO:0007033	vacuole organization and biogenesis	11	NA	NA	0.724807	2	0.779734	2	NA	NA	0.576379	2	0.742803	2	NA	NA	0.735039	2	0.722994	2	0.72529	2		0.74862	Pfam
GO:0007088	regulation of mitosis	11	0.693358	4	0.903351	4	0.880737	4	0.711055	3	0.727491	4	0.704382	4	NA	NA	0.642601	3	0.690382	4	0.662864	4		0.54259	Interpro
GO:0007229	integrin-mediated signaling pathway	11	0.891971	1	0.755733	3	0.768959	2	0.695315	1	0.776482	2	0.72988	1	NA	NA	0.866906	2	0.568931	2	0.769789	2		0.99688	PPI
GO:0007346	regulation of progression through mitotic cell cycle	11	0.681087	2	0.723876	3	0.769536	3	NA	NA	0.765832	3	0.596719	3	NA	NA	0.541606	3	0.696453	3	0.691418	3		0.42831	Pfam
GO:0007565	pregnancy	11	NA	NA	0.848647	1	0.71114	1	NA	NA	0.703017	1	0.669915	1	NA	NA	NA	NA	0.546341	1	0.507287	1		0.15763	Interpro
GO:0007613	memory	11	0.599556	8	0.817652	11	0.798105	11	0.822329	8	0.705792	11	0.606595	11	0.538945	4	0.739475	6	0.702531	11	0.584377	11		0.89926	MGI
GO:0008064	regulation of actin polymerization and/or depolymerization	11	0.612519	1	0.856339	1	0.851925	1	NA	NA	0.576106	1	0.579687	1	NA	NA	NA	NA	0.709894	1	0.62343	1		0.28609	Interpro
GO:0009408	response to heat	11	0.732869	4	0.606846	5	0.66792	5	0.813913	3	0.841599	3	0.708232	3	0.663828	2	0.737746	3	0.837758	4	0.569812	3		0.37808	bioMart
GO:0009913	epidermal cell differentiation	11	0.643382	1	0.631603	1	0.642432	1	0.821622	1	0.57935	1	0.651774	1	NA	NA	0.629335	1	0.858828	1	0.677563	1		0.97844	Su
GO:0016458	gene silencing	11	0.539012	2	0.85634	2	0.847043	2	0.794199	1	0.762047	1	0.704836	1	NA	NA	0.760602	1	0.805072	2	0.618953	1		0.57376	Interpro
GO:0019233	sensory perception of pain	11	0.665077	11	0.498224	11	0.689203	11	0.964523	10	0.576526	11	0.745617	11	0.664157	5	0.784154	5	0.83268	10	0.631648	11		0.84061	MGI
GO:0019722	calcium-mediated signaling	11	0.878029	1	0.744104	2	0.672847	1	0.835176	2	0.617279	2	0.781054	2	0.664157	2	0.932233	2	0.648224	2	0.765143	2		0.8482	Zhang
GO:0030282	bone mineralization	11	0.530819	7	0.681126	9	0.678466	9	0.673254	8	0.753949	8	0.639833	9	0.664487	6	0.559124	6	0.53655	8	0.519771	9		0.51802	bioMart
GO:0030593	neutrophil chemotaxis	11	0.690717	1	0.632061	3	0.609668	3	0.814559	2	0.688209	3	0.771279	3	0.744975	1	0.655206	2	0.80629	2	0.58993	3		0.74963	MGI
GO:0030832	regulation of actin filament length	11	0.612519	1	0.856339	1	0.851925	1	NA	NA	NA	NA	NA	NA	0.663992	1	0.722037	1	0.709894	1	NA	NA		0.41793	Interpro
GO:0042417	dopamine metabolism	11	0.90536	4	0.700133	6	0.681534	6	0.771828	5	0.836129	6	0.611111	6	0.728969	5	0.634191	4	0.797433	6	0.687661	6		0.26561	PPI
GO:0042461	photoreceptor cell development	11	NA	NA	NA	NA	NA	NA	NA	NA	NA	NA	NA	NA	NA	NA	NA	NA	NA	NA	NA	NA		0	0
GO:0042490	mechanoreceptor differentiation	11	0.900115	1	0.741217	1	0.713801	1	0.875912	1	0.479491	1	0.68945	1	0.586306	1	NA	NA	0.684888	1	0.733967	1		0.99583	PPI
GO:0042552	myelination	11	0.640008	4	0.777672	11	0.780686	11	0.838514	4	0.610934	10	0.68419	10	0.66006	2	0.627824	9	0.783091	9	0.747751	10		0.91881	MGI
GO:0045061	thymic T cell selection	11	0.765139	1	0.903468	1	0.464599	1	0.931661	1	0.581917	1	0.817231	1	NA	NA	0.835626	1	NA	NA	0.786482	1		0.83652	MGI
GO:0045076	regulation of interleukin-2 biosynthesis	11	0.798048	1	0.828964	1	0.866888	1	NA	NA	0.579999	1	0.721539	1	NA	NA	0.732003	1	0.745291	1	0.79037	1		0.41059	Pfam
GO:0048589	developmental growth	11	0.74556	14	0.595301	18	0.603149	17	0.562775	14	0.658561	18	0.8862	18	0.664157	10	0.601535	16	0.528666	19	0.643867	18		0.38019	Inparanoid
GO:0050868	negative regulation of T cell activation	11	0.623519	2	0.845736	1	0.8095	1	0.832578	2	0.596861	2	0.904924	2	0.663828	1	0.781138	1	0.634297	1	0.67776	2		0.94207	Inparanoid
GO:0050881	musculoskeletal movement	11	NA	NA	0.820959	2	0.829083	1	0.884018	1	0.642241	2	0.732959	2	0.583501	1	0.62771	1	0.558808	2	0.80468	2		0.95428	MGI
GO:0050885	regulation of balance	11	0.801806	15	0.820959	23	0.829083	21	0.884018	19	0.642241	21	0.732959	21	0.583501	14	0.62771	15	0.558808	22	0.80468	21		0.78341	MGI
GO:0050909	sensory perception of taste	11	NA	NA	0.820467	2	0.85222	2	0.998871	2	0.729322	2	0.754528	2	NA	NA	0.716614	1	0.694894	2	0.630345	2		0.61741	MGI
GO:0051258	protein polymerization	11	0.821146	1	0.841203	1	0.83896	1	NA	NA	0.588345	1	0.709039	1	NA	NA	0.658434	1	0.484584	1	0.638344	1		0.79441	Interpro
GO:0001569	patterning of blood vessels	12	0.610088	12	0.555099	12	0.521921	12	0.890864	10	0.803027	11	0.655002	11	0.62173	8	0.762736	11	0.590606	12	0.568505	11		0.91725	MGI
GO:0001709	cell fate determination	12	0.698866	3	0.865149	5	0.854745	5	0.764732	5	0.806343	5	0.736854	5	0.670221	1	0.56266	3	0.719328	4	0.798587	5		0.39158	Interpro
GO:0006119	oxidative phosphorylation	12	0.59244	2	0.901953	2	0.840108	2	NA	NA	0.637659	2	0.686945	2	0.999163	2	0.63902	2	0.770493	2	0.526864	2		0.6768	OMIM
GO:0006289	nucleotide-excision repair	12	0.84378	4	0.728666	4	0.803987	3	0.839968	3	0.679997	4	0.677421	4	0.664487	3	0.617641	4	0.683523	4	0.7917	4		0.61733	PPI
GO:0006352	transcription initiation	12	0.916667	1	0.846988	1	0.848791	1	NA	NA	0.765471	1	0.725976	1	0.884269	1	0.733196	1	0.579469	1	0.670368	1		0.99163	PPI
GO:0006754	ATP biosynthesis	12	NA	NA	0.979111	1	0.845321	1	NA	NA	0.616985	1	0.704219	1	NA	NA	0.621906	1	NA	NA	0.5863	1		0.81874	Interpro
GO:0006885	regulation of pH	12	NA	NA	0.83022	3	0.818866	3	0.75	1	0.507365	3	0.60173	3	0.529451	1	0.825319	3	0.682721	3	0.588742	3		0.68647	Interpro
GO:0007200	G-protein signaling, coupled to IP3 second messenger (phospholipase C activating)	12	0.701968	2	0.740915	4	0.564149	3	0.599212	1	0.609976	3	0.603209	2	NA	NA	0.561382	3	0.588193	3	0.520077	2		0.85022	Interpro
GO:0007270	nerve-nerve synaptic transmission	12	0.591367	3	0.642272	3	0.598235	3	0.884005	3	0.633011	3	0.650236	3	0.595603	3	0.903706	3	0.690891	3	0.725895	3		0.94745	Zhang
GO:0007492	endoderm development	12	0.744908	8	0.900434	10	0.857012	9	0.594394	11	0.670762	11	0.59661	11	0.664157	8	0.637665	7	0.649096	11	0.417242	11		0.59516	Interpro
GO:0007596	blood coagulation	12	0.8097	11	0.598434	10	0.540529	9	0.788312	15	0.77613	15	0.749641	15	0.597096	15	0.674764	13	0.856155	16	0.653136	16		0.58948	Su
GO:0008624	induction of apoptosis by extracellular signals	12	0.797447	4	0.763604	4	0.723063	3	0.757109	5	0.725454	5	0.853877	5	0.858768	3	0.659253	5	0.698468	5	0.660949	6		0.80411	OMIM
GO:0015807	L-amino acid transport	12	NA	NA	0.927451	2	0.933726	2	0.887914	2	0.752361	2	0.692328	2	NA	NA	0.628144	2	0.635468	2	0.653006	2		0.99816	Pfam
GO:0030278	regulation of ossification	12	0.679512	3	0.61582	3	0.669434	3	0.778025	3	0.6581	3	0.642027	3	0.631086	3	0.662026	3	0.570127	3	0.536322	3		0.97255	MGI
GO:0042327	positive regulation of phosphorylation	12	0.685841	2	0.910834	2	0.859366	2	0.777415	2	0.727899	2	0.832956	2	0.538945	1	0.811923	2	0.675247	2	0.788011	2		0.17899	Interpro
GO:0042493	response to drug	12	0.568115	23	0.687315	31	0.531886	31	0.873638	22	0.7457	29	0.732224	29	0.702261	15	0.643224	21	0.64247	30	0.633787	28		0.68527	MGI
GO:0045058	T cell selection	12	0.727858	1	0.839601	1	0.51382	1	0.924862	1	0.592836	1	0.83255	1	0.664157	1	0.835626	1	0.854329	1	0.802191	1		0.9514	MGI
GO:0045444	fat cell differentiation	12	0.783116	11	0.679501	18	0.69458	15	0.816577	7	0.743383	16	0.5652	16	0.901207	10	0.602339	17	0.793635	19	0.602143	16		0.89014	OMIM
GO:0046164	alcohol catabolism	12	NA	NA	0.905043	1	0.94782	1	NA	NA	0.999912	1	0.686914	1	NA	NA	NA	NA	0.69314	1	0.657287	1		0.98851	bioMart
GO:0048048	embryonic eye morphogenesis	12	NA	NA	0.852815	2	0.824203	2	0.842834	1	0.677758	2	0.599525	2	0.773995	1	NA	NA	0.772315	2	0.667077	2		0.2946	Interpro
GO:0048675	axon extension	12	0.685015	2	0.776117	4	0.513444	4	0.847824	1	0.544111	4	0.679976	4	0.663992	1	0.611718	4	0.73333	4	0.553952	4		0.85052	MGI
GO:0050731	positive regulation of peptidyl-tyrosine phosphorylation	12	0.685841	13	0.910834	13	0.859366	11	0.777415	10	0.727899	14	0.832956	14	0.538945	5	0.811923	10	0.675247	14	0.788011	14		0.70135	Interpro
GO:0001508	regulation of action potential	13	0.706405	4	0.820797	7	0.772462	7	0.857244	5	0.769811	5	0.697811	4	0.608342	5	0.707774	3	0.765653	6	0.778496	5		0.80969	MGI
GO:0001570	vasculogenesis	13	0.557122	20	0.711203	28	0.738289	27	0.82937	17	0.621212	24	0.687819	24	0.682495	10	0.631583	19	0.725839	25	0.631668	25		0.86225	MGI
GO:0001824	blastocyst development	13	0.714774	11	0.458339	11	0.640668	11	0.920743	8	0.709685	12	0.843997	12	0.663992	4	0.544212	9	0.566658	14	0.531889	12		0.75997	MGI
GO:0006446	regulation of translational initiation	13	NA	NA	0.823901	1	0.901003	1	NA	NA	0.755848	1	0.58983	1	NA	NA	0.802127	1	0.591879	1	0.729669	1		0.90521	Pfam
GO:0006638	neutral lipid metabolism	13	0.697735	1	0.85805	1	0.884774	1	0.950352	1	0.547883	1	0.788327	1	0.664157	1	0.724823	1	0.76987	1	0.732552	1		0.30973	MGI
GO:0006672	ceramide metabolism	13	0.907464	1	0.88488	1	0.896061	1	NA	NA	0.69973	1	0.607998	1	NA	NA	0.760427	1	0.648055	1	0.758984	1		0.5795	PPI
GO:0006911	phagocytosis, engulfment	13	0.642332	2	0.773529	2	0.80725	2	NA	NA	0.681121	1	0.754052	1	NA	NA	0.696681	1	0.566577	2	0.811916	1		0.84264	SAGE
GO:0007405	neuroblast proliferation	13	0.69913	2	0.659536	2	0.726218	2	0.844559	2	0.597162	2	0.591055	2	0.911558	1	0.617682	2	0.673724	2	0.718103	2		0.22329	OMIM
GO:0008016	regulation of heart contraction	13	0.632896	10	0.749508	11	0.658165	10	0.873508	5	0.628849	10	0.730361	10	0.664818	6	0.785424	6	0.600116	10	0.490059	10		0.76941	MGI
GO:0008366	nerve ensheathment	13	0.668369	1	0.714929	1	0.715132	1	0.829866	1	0.630476	1	0.604207	1	NA	NA	0.673955	1	0.735476	1	0.773275	1		0.83554	MGI
GO:0009615	response to virus	13	0.736404	4	0.844707	6	0.869369	6	0.90784	3	0.633236	4	0.825219	4	NA	NA	0.804771	3	0.619294	6	0.701343	4		0.78754	MGI
GO:0010001	glial cell differentiation	13	0.691501	3	0.739494	4	0.641379	4	0.73268	3	0.587799	4	0.607941	4	0.77998	1	0.620822	2	0.697517	4	0.565177	4		0.8515	OMIM
GO:0016197	endosome transport	13	0.570843	2	0.615903	4	0.583745	4	0.721051	2	0.611763	3	0.704577	3	0.664487	2	0.717061	4	0.5856	4	0.698001	3		0.53846	MGI
GO:0019216	regulation of lipid metabolism	13	0.690208	1	0.737356	2	0.73792	2	0.895642	1	0.666443	2	0.78479	2	0.569844	1	0.645145	1	0.646726	2	0.587267	2		0.96272	MGI
GO:0030032	lamellipodium biogenesis	13	0.895158	1	0.942735	2	0.943918	2	0.655421	1	0.768426	2	0.699154	2	NA	NA	0.811284	2	0.743492	2	0.59356	2		0.57463	Pfam
GO:0030218	erythrocyte differentiation	13	0.652165	10	0.64634	14	0.681439	14	0.914383	8	0.700309	12	0.719943	12	0.663992	3	0.694299	10	0.737117	14	0.591269	12		0.81654	MGI
GO:0030316	osteoclast differentiation	13	NA	NA	0.678113	2	0.64713	2	0.868363	2	0.485454	2	0.690013	2	0.812877	1	0.612424	2	0.554224	2	0.73606	2		0.65139	MGI
GO:0045580	regulation of T cell differentiation	13	0.704936	1	0.772393	1	0.843414	1	0.858262	1	0.479749	1	0.780329	1	0.663828	1	0.904259	1	0.757279	1	0.81387	1		0.94422	Zhang
GO:0045638	negative regulation of myeloid cell differentiation	13	0.742341	1	0.648902	1	0.647065	1	NA	NA	0.620319	1	0.631197	1	0.692269	1	0.601568	1	0.624108	1	0.510247	1		0.22845	PPI
GO:0045664	regulation of neuron differentiation	13	0.770816	1	0.745088	2	0.809037	2	0.796129	1	0.698219	2	0.621933	2	0.668507	1	0.81811	1	0.689397	2	0.456305	2		0.82242	Zhang
GO:0046661	male sex differentiation	13	0.82795	1	0.623063	1	0.629652	1	0.835229	1	0.628338	1	0.667733	1	NA	NA	NA	NA	0.636947	1	0.644917	1		0.93842	MGI
GO:0046879	hormone secretion	13	NA	NA	0.576971	1	0.472743	1	NA	NA	0.574663	1	0.641799	1	NA	NA	0.781219	1	0.594713	1	0.748336	1		0.038209	Zhang
GO:0050798	activated T cell proliferation	13	0.831545	3	0.822476	3	0.812402	3	0.854408	2	0.641078	3	0.716631	3	NA	NA	0.79118	3	0.773081	3	0.752384	3		0.86384	MGI
GO:0050808	synapse organization and biogenesis	13	0.577138	5	0.818245	8	0.796578	8	0.850812	7	0.718589	8	0.765234	8	0.676861	3	0.729674	6	0.827458	7	0.838806	8		0.70659	MGI
GO:0050851	antigen receptor-mediated signaling pathway	13	NA	NA	0.978058	1	NA	NA	NA	NA	NA	NA	NA	NA	NA	NA	0.821453	1	0.83385	1	NA	NA		0.63017	Interpro
GO:0051216	cartilage development	13	0.61014	14	0.76708	21	0.739662	21	0.826178	12	0.602339	18	0.61866	18	0.665152	7	0.814321	15	0.711674	20	0.544004	18		0.78077	MGI
GO:0051260	protein homooligomerization	13	0.587282	5	0.791953	7	0.827106	6	0.65884	5	0.640583	7	0.78415	6	0.739824	4	0.631529	5	0.702767	7	0.498204	7		0.64372	Pfam
GO:0001934	positive regulation of protein amino acid phosphorylation	14	0.692451	9	0.881784	11	0.78038	9	0.649211	6	0.608492	10	0.739136	9	0.564084	4	0.629772	7	0.604794	12	0.686182	10		0.71068	Interpro
GO:0006261	DNA-dependent DNA replication	14	NA	NA	NA	NA	NA	NA	NA	NA	0.817142	1	0.743361	1	NA	NA	0.77972	1	0.898431	1	0.758326	1		0.73356	Su
GO:0006633	fatty acid biosynthesis	14	0.760248	1	0.727851	4	0.754867	4	0.66834	2	0.667095	4	0.629542	4	0.839268	1	0.668877	2	0.720645	3	0.634372	4		0.99863	OMIM
GO:0006937	regulation of muscle contraction	14	0.616626	1	0.661334	1	0.611892	1	0.606902	1	0.659781	1	0.729174	1	0.665152	1	0.698752	1	0.673118	1	0.665659	1		0.073406	Inparanoid
GO:0007163	establishment and/or maintenance of cell polarity	14	0.658627	2	0.690055	4	0.494336	4	0.795088	1	0.69847	3	0.597116	3	NA	NA	0.739492	2	0.539543	4	0.65432	3		0.90809	MGI
GO:0007599	hemostasis	14	0.789494	1	0.569838	1	0.569552	1	0.820479	1	0.687876	1	0.714448	1	NA	NA	0.728966	1	0.873633	1	0.696443	1		0.8553	Su
GO:0046034	ATP metabolism	14	0.98944	1	0.97636	1	0.847942	1	0.962638	1	0.622456	1	0.6918	1	NA	NA	0.579141	1	0.714684	1	0.551986	1		0.99948	PPI
GO:0048489	synaptic vesicle transport	14	0.929082	2	0.687985	2	0.701422	2	0.740277	1	0.724295	1	0.70182	1	0.865847	1	0.786109	1	0.657304	2	0.697881	1		0.98749	PPI
GO:0048535	lymph node development	14	0.788084	5	0.647941	5	0.680558	5	0.921667	5	0.71136	5	0.821364	5	0.583501	2	0.819501	3	0.735231	5	0.685534	5		0.8975	MGI
GO:0048646	anatomical structure formation	14	0.714664	13	0.645918	15	0.641039	15	0.885212	14	0.723883	14	0.874401	14	0.551372	11	0.625611	7	0.565237	15	0.652571	14		0.80705	MGI
GO:0050729	positive regulation of inflammatory response	14	0.837759	2	0.831443	2	0.8267	2	0.728359	2	0.556401	2	0.669729	2	0.664322	1	0.749976	2	0.667565	2	0.724119	2		0.88098	PPI
GO:0051259	protein oligomerization	14	0.677934	5	0.814263	6	0.84963	6	0.602161	3	0.668165	5	0.797605	5	0.739824	3	0.631529	5	0.735001	6	0.562611	5		0.69232	Pfam
GO:0001558	regulation of cell growth	15	0.587963	2	0.848928	5	0.802136	4	0.751067	3	0.634093	4	0.619081	5	0.663828	1	0.605359	3	0.795605	5	0.630562	5		0.48058	Interpro
GO:0001776	immune cell homeostasis	15	0.813418	6	0.782784	6	0.75091	6	0.88826	5	0.588518	5	0.707271	5	0.512025	3	0.614871	4	0.706132	6	0.669763	5		0.76867	MGI
GO:0001942	hair follicle development	15	0.633883	15	0.575684	16	0.569948	16	0.805403	13	0.590774	16	0.645648	16	0.580717	9	0.610283	12	0.618846	16	0.661179	16		0.87417	MGI
GO:0006584	catecholamine metabolism	15	0.854444	1	0.774955	1	0.768073	1	0.764444	1	0.836323	1	0.600969	1	0.693228	1	0.732253	1	0.733658	1	0.539632	1		0	0
GO:0007050	cell cycle arrest	15	0.726745	9	0.798588	10	0.81889	10	0.625995	5	0.624539	11	0.617654	11	0.730785	6	0.50547	10	0.534083	10	0.577984	12		0.49169	Pfam
GO:0007568	aging	15	0.665538	2	0.760483	2	0.747122	2	0.640553	1	0.743388	1	0.587648	1	0.717677	2	0.608071	1	0.611835	2	0.569906	1		0.72251	Interpro
GO:0007602	phototransduction	15	0.659391	5	0.851194	6	0.856458	6	0.979719	6	0.785146	6	0.651466	6	0.664487	1	0.659091	5	0.792954	6	0.627341	6		0.96575	MGI
GO:0009306	protein secretion	15	NA	NA	0.787399	2	0.834906	2	NA	NA	0.67262	2	0.798068	2	NA	NA	0.668631	2	0.516096	2	0.656968	2		0.91366	Pfam
GO:0014031	mesenchymal cell development	15	0.67211	2	0.619843	2	0.526243	2	0.807643	1	0.700046	1	0.645117	1	0.606855	1	0.565805	1	0.680117	2	0.615832	1		0.95912	MGI
GO:0016567	protein ubiquitination	15	0.706733	4	0.8095	6	0.723877	5	0.708271	3	0.68509	5	0.724199	5	0.674364	2	0.609194	5	0.721439	6	0.596471	6		0.87653	Interpro
GO:0048730	epidermis morphogenesis	15	0.708964	2	0.737464	2	0.776524	2	0.791335	2	0.524597	2	0.635656	2	NA	NA	0.638267	2	0.851835	2	0.704823	2		0.76709	Su
GO:0048762	mesenchymal cell differentiation	15	0.67211	4	0.619843	5	0.526243	5	0.807643	5	0.700046	5	0.645117	5	0.606855	4	0.565805	4	0.680117	5	0.615832	5		0.85637	MGI
GO:0050766	positive regulation of phagocytosis	15	0.729201	2	0.892707	3	0.898154	3	0.879875	3	0.874281	3	0.908848	3	0.664157	1	0.703686	2	0.665335	3	0.813888	3		0.29666	Inparanoid
GO:0005977	glycogen metabolism	16	0.559782	4	0.832906	6	0.820564	6	0.707474	5	0.727452	6	0.653727	6	0.606783	4	0.632858	6	0.629495	6	0.556739	6		0.51714	Interpro
GO:0006919	caspase activation	16	0.850305	5	0.713939	7	0.733698	6	0.703652	5	0.653822	6	0.532609	6	0.739235	4	0.69136	6	0.537525	8	0.582726	6		0.85904	PPI
GO:0007281	germ cell development	16	0.661822	10	0.742015	16	0.713851	15	0.809758	11	0.701972	15	0.539596	15	0.599079	3	0.61863	13	0.645932	14	0.538443	15		0.81551	MGI
GO:0007586	digestion	16	NA	NA	0.749807	3	0.758122	3	0.823027	2	0.752585	3	0.605859	3	0.513595	1	0.669387	2	0.848807	3	0.744467	3		0.84903	Su
GO:0008154	actin polymerization and/or depolymerization	16	0.751085	2	0.875391	2	0.891636	2	NA	NA	0.660958	2	0.558059	2	NA	NA	0.73776	2	0.661784	2	0.585773	2		0.99296	Pfam
GO:0008286	insulin receptor signaling pathway	16	0.653325	8	0.737188	9	0.813501	9	0.633398	7	0.7004	8	0.794741	8	0.830528	5	0.679103	9	0.519516	9	0.488509	8		0.75522	OMIM
GO:0009566	fertilization	16	0.809422	7	0.761846	22	0.758883	17	0.870091	10	0.622004	19	0.791837	20	0.663828	5	0.571594	17	0.761302	21	0.537712	20		0.65921	MGI
GO:0030384	phosphoinositide metabolism	16	NA	NA	0.847709	1	0.888477	1	NA	NA	0.639939	1	0.827061	1	NA	NA	0.649375	1	0.710666	1	0.579082	1		0.99877	Pfam
GO:0030595	immune cell chemotaxis	16	0.667331	3	0.605101	3	0.487403	3	0.833385	2	0.724255	3	0.777523	3	0.744975	1	0.815545	1	0.786886	3	0.684681	3		0.91127	MGI
GO:0042100	B cell proliferation	16	0.833129	5	0.766151	6	0.722574	6	0.815474	4	0.700613	5	0.767062	5	0.664322	2	0.751026	4	0.740362	5	0.578926	3		0.92336	PPI
GO:0042102	positive regulation of T cell proliferation	16	0.88232	8	0.734289	9	0.768542	8	0.932646	6	0.605784	8	0.712748	8	0.664487	4	0.717218	3	0.761197	8	0.799647	8		0.85493	MGI
GO:0042133	neurotransmitter metabolism	16	0.861928	1	0.727519	3	0.70249	3	0.773302	3	0.809063	3	0.577332	3	0.665991	2	0.661734	2	0.737376	3	0.651067	3		0	0
GO:0042770	DNA damage response, signal transduction	16	0.716124	1	0.744765	1	0.717269	1	0.802012	1	0.721378	2	0.623927	2	0.87896	1	0.776246	1	0.704905	1	0.55647	2		0.98638	OMIM
GO:0045445	myoblast differentiation	16	0.657851	2	0.630768	2	0.613363	2	0.358643	2	0.776881	2	0.695589	2	0.664322	1	0.620411	1	0.685615	2	0.587549	2		0.73677	bioMart
GO:0045765	regulation of angiogenesis	16	0.742815	2	0.737175	2	0.753979	2	0.687595	2	0.778069	2	0.758302	2	0.663992	2	0.579283	2	0.740161	2	0.730595	2		0.47196	bioMart
GO:0048562	embryonic organ morphogenesis	16	0.543181	4	0.674283	4	0.700477	4	0.859411	2	0.640822	3	0.530205	3	0.634693	3	0.766319	4	0.827522	2	0.735521	3		0.74635	MGI
GO:0007219	Notch signaling pathway	17	0.755903	7	0.878586	11	0.876992	11	0.678728	9	0.673762	10	0.630422	10	0.635513	6	0.593483	9	0.536363	11	0.704708	10		0.78906	Interpro
GO:0007422	peripheral nervous system development	17	0.740187	2	0.666453	3	0.690302	3	0.748148	3	0.615281	3	0.68214	3	0.84087	2	0.640417	3	0.56022	3	0.605879	3		0.50881	OMIM
GO:0030855	epithelial cell differentiation	17	0.590365	8	0.654296	11	0.643029	11	0.710017	9	0.591622	11	0.626143	11	0.645521	1	0.665158	6	0.689408	9	0.595828	11		0.74117	MGI
GO:0042593	glucose homeostasis	17	0.598423	14	0.673634	18	0.735089	18	0.737104	15	0.563763	18	0.534415	18	0.698892	10	0.641905	15	0.732487	15	0.566673	18		0.71838	MGI
GO:0042633	hair cycle	17	NA	NA	0.575684	1	0.569948	1	NA	NA	0.590774	1	0.645648	2	NA	NA	0.610283	2	0.618846	2	0.661179	2		0.53163	SAGE
GO:0043280	positive regulation of caspase activity	17	0.800859	1	0.743044	1	0.687405	1	0.69238	1	0.629813	1	0.596975	1	0.739235	1	0.746863	1	0.508187	1	0.589742	1		0.9865	PPI
GO:0043473	pigmentation	17	0.708248	19	0.469172	22	0.532124	20	0.983459	20	0.549718	24	0.575616	24	0.660255	19	0.589051	21	0.659289	26	0.695292	25		0.8885	MGI
GO:0048015	phosphoinositide-mediated signaling	17	NA	NA	0.678066	1	0.58552	1	NA	NA	0.615834	1	0.625552	1	NA	NA	0.608077	1	0.544837	1	0.529902	1		0.98252	Interpro
GO:0048066	pigmentation during development	17	0.708248	3	0.469172	3	0.532124	3	0.983459	2	0.549718	2	0.575616	2	0.660255	2	0.589051	2	0.659289	3	0.695292	2		0.97654	MGI
GO:0000910	cytokinesis	18	NA	NA	0.823177	1	0.80391	1	0.678392	1	0.652335	1	0.714841	1	NA	NA	0.655193	1	0.662516	1	0.650053	1		0.14336	Interpro
GO:0001657	ureteric bud development	18	0.653362	11	0.699869	14	0.706734	14	0.781108	12	0.761114	13	0.608598	13	0.590691	9	0.55264	9	0.625295	13	0.759888	13		0.91418	MGI
GO:0006112	energy reserve metabolism	18	0.566806	2	0.817412	2	0.828665	2	0.712821	2	0.715627	2	0.694125	2	0.571645	1	0.638307	2	0.658593	2	0.578142	2		0.76948	Pfam
GO:0006306	DNA methylation	18	0.681152	4	0.839498	6	0.669112	6	0.563066	2	0.798412	5	0.541813	5	0.462136	2	0.655343	5	0.608154	6	0.48516	5		0.88577	Interpro
GO:0006310	DNA recombination	18	0.935897	2	0.751348	2	0.767715	2	0.89267	1	0.719603	3	0.705941	3	NA	NA	0.725196	2	0.816809	3	0.76143	3		0.46106	PPI
GO:0006469	negative regulation of protein kinase activity	18	0.812966	9	0.849337	11	0.822226	11	0.65241	8	0.696653	11	0.579028	11	0.579648	5	0.687026	7	0.569413	11	0.590523	11		0.66648	Interpro
GO:0006479	protein amino acid methylation	18	0.730286	3	0.88127	3	0.879934	3	NA	NA	0.707538	3	0.59434	3	NA	NA	0.669244	2	0.59667	3	0.806366	3		0.73291	Interpro
GO:0007005	mitochondrion organization and biogenesis	18	0.514323	13	0.721117	17	0.72275	16	0.517641	12	0.633509	17	0.60556	17	0.667842	8	0.791862	13	0.768145	17	0.503559	17		0.52454	Zhang
GO:0007265	Ras protein signal transduction	18	0.717167	4	0.557322	6	0.522012	6	0.672176	1	0.705613	4	0.606979	4	0.965392	3	0.555317	3	0.60673	6	0.673641	4		0.71644	OMIM
GO:0007286	spermatid development	18	0.556758	12	0.738462	24	0.79325	22	0.894942	18	0.7018	25	0.590478	24	0.767085	5	0.565635	24	0.745375	25	0.699785	25		0.87893	MGI
GO:0008203	cholesterol metabolism	18	0.749065	16	0.800447	19	0.810862	19	0.81992	15	0.685101	17	0.711718	17	0.606855	14	0.854833	13	0.802049	19	0.545436	17		0.69212	Zhang
GO:0008217	blood pressure regulation	18	0.817029	12	0.829221	15	0.649295	15	0.778341	10	0.556542	13	0.672445	13	0.83691	9	0.650538	12	0.672867	14	0.54173	13		0.78297	OMIM
GO:0008629	induction of apoptosis by intracellular signals	18	0.780003	1	NA	NA	NA	NA	NA	NA	0.724792	1	0.63308	1	NA	NA	0.710398	1	0.687063	1	0.732878	1		0.1544	PPI
GO:0008654	phospholipid biosynthesis	18	0.602967	2	0.921877	3	0.906519	3	NA	NA	0.841227	3	0.816781	3	0.663828	1	0.571464	3	0.631079	3	0.678218	3		0.44986	Interpro
GO:0030183	B cell differentiation	18	0.776245	16	0.673313	16	0.741973	16	0.925541	9	0.560161	13	0.568203	13	0.91495	9	0.881424	12	0.770626	17	0.572732	13		0.88922	MGI
GO:0042551	neuron maturation	18	0.68622	2	0.665684	5	0.671824	5	0.845152	3	0.61405	5	0.589803	5	0.630303	3	0.758112	2	0.771916	5	0.734273	5		0.60932	MGI
GO:0042698	menstrual cycle	18	0.767775	1	0.728865	1	0.725684	1	0.897205	1	0.726986	1	0.671689	1	0.623363	1	0.646103	1	0.610328	1	0.566878	1		0.24376	MGI
GO:0042742	defense response to bacteria	18	0.72585	8	0.809664	14	0.83601	14	0.873755	8	0.751143	13	0.853038	12	0.771026	7	0.733877	13	0.725206	13	0.623827	13		0.8967	MGI
GO:0045619	regulation of lymphocyte differentiation	18	0.751173	1	0.80686	1	0.851951	1	0.879859	1	0.525587	2	0.690359	2	0.663992	1	0.936616	2	0.798738	2	0.631122	2		0.52271	Zhang
GO:0045807	positive regulation of endocytosis	18	0.725966	1	0.847558	1	0.861557	1	0.773302	1	0.745664	1	0.806437	1	0.664322	1	0.693598	1	0.699702	1	0.830338	1		0.81782	Pfam
GO:0050770	regulation of axonogenesis	18	0.736598	5	0.778808	5	0.71476	5	0.725663	4	0.673068	5	0.786838	5	0.814193	1	0.597573	2	0.594151	5	0.570656	5		0.92033	OMIM
GO:0050871	positive regulation of B cell activation	18	NA	NA	0.868457	1	NA	NA	0.923559	1	0.690641	1	0.78443	1	NA	NA	0.698762	1	0.66716	1	0.620625	1		0.85578	MGI
GO:0006979	response to oxidative stress	19	0.585478	18	0.791704	18	0.806676	17	0.794106	11	0.666912	17	0.598222	17	0.536906	9	0.63404	16	0.604385	18	0.594478	17		0.68116	Pfam
GO:0007189	G-protein signaling, adenylate cyclase activating pathway	19	0.684968	10	0.978201	14	0.894275	14	0.491775	11	0.574438	13	0.600583	13	0.61338	11	0.778716	9	0.624588	13	0.657719	13		0.81636	Interpro
GO:0007266	Rho protein signal transduction	19	0.815445	6	0.888327	7	0.911949	7	0.83603	4	0.60216	8	0.534434	8	NA	NA	0.577886	7	0.694759	8	0.607106	8		0.58365	Pfam
GO:0008344	adult locomotory behavior	19	0.563945	19	0.628359	26	0.511664	25	0.90207	17	0.603043	22	0.656684	23	0.602043	14	0.639148	16	0.6127	24	0.697206	23		0.84523	MGI
GO:0009266	response to temperature stimulus	19	NA	NA	0.598392	2	0.654219	2	0.886135	1	0.756127	2	0.692506	2	NA	NA	0.659868	2	0.668033	2	0.603101	2		0.53608	MGI
GO:0016358	dendrite development	19	0.621838	5	0.565061	8	0.576137	8	0.811207	5	0.632377	7	0.659066	7	0.736175	1	0.769934	6	0.767031	7	0.715686	7		0.65695	MGI
GO:0016540	protein autoprocessing	19	0.823937	2	0.985894	2	0.983733	2	0.652774	2	0.552531	2	0.623348	2	0.891399	1	0.647551	1	0.637516	2	0.672789	2		0.58789	Interpro
GO:0030509	BMP signaling pathway	19	0.872624	6	0.865446	10	0.820527	10	0.883614	10	0.619402	10	0.702217	9	0.579648	4	0.766027	6	0.665392	8	0.579238	10		0.81063	MGI
GO:0042475	odontogenesis (sensu Vertebrata)	19	0.68467	20	0.538587	20	0.614434	20	0.948585	16	0.61651	19	0.681993	19	0.633182	13	0.704495	11	0.646099	21	0.657009	19		0.83292	MGI
GO:0042476	odontogenesis	19	0.68467	2	0.538587	3	0.614434	3	0.948585	2	0.61651	3	0.681993	3	0.633182	2	0.704495	3	0.646099	2	0.657009	3		0.7789	MGI
GO:0043086	negative regulation of enzyme activity	19	0.812966	3	0.845491	4	0.822226	4	0.639666	4	0.73771	4	0.579028	4	0.579648	2	0.687026	1	0.543088	4	0.54139	4		0.89283	Interpro
GO:0045786	negative regulation of progression through cell cycle	19	0.721547	4	0.827106	4	0.789245	4	0.683459	2	0.560221	4	0.563462	4	NA	NA	0.535751	4	0.443105	5	0.560033	4		0.44582	Interpro
GO:0046777	protein amino acid autophosphorylation	19	0.823937	20	0.985894	25	0.983733	25	0.652774	11	0.552531	22	0.623348	22	0.891399	7	0.647551	18	0.637516	25	0.672789	22		0.88411	Interpro
GO:0048515	spermatid differentiation	19	0.573352	1	0.725058	2	0.77863	2	0.900442	1	0.719181	3	0.596421	3	0.861771	1	0.565635	2	0.718476	3	0.678894	3		0.90749	MGI
GO:0048732	gland development	19	0.743523	3	0.782074	4	0.650998	4	0.811128	4	0.535297	4	0.600392	4	0.664818	2	0.754154	4	0.585484	4	0.606924	4		0.69214	MGI
GO:0051128	regulation of cell organization and biogenesis	19	0.558778	2	0.831759	2	0.810966	2	NA	NA	0.618429	2	0.573531	2	0.586306	1	0.634186	1	0.63826	2	0.622946	2		0.30651	Interpro
GO:0051348	negative regulation of transferase activity	19	NA	NA	0.845491	1	NA	NA	0.639666	1	0.73771	1	0.579028	1	0.579648	1	NA	NA	0.543088	1	0.54139	1		0.78866	Interpro
GO:0001702	gastrulation (sensu Deuterostomia)	20	0.61627	6	0.663221	12	0.56589	12	0.891601	7	0.758546	12	0.670757	11	0.908292	4	0.701291	8	0.713543	10	0.620047	12		0.7113	OMIM
GO:0001756	somitogenesis	20	0.642989	12	0.685966	15	0.58885	15	0.861884	14	0.570842	17	0.668943	16	0.858753	9	0.592461	10	0.553022	18	0.62224	17		0.63288	MGI
GO:0001894	tissue homeostasis	20	0.819706	5	0.786127	7	0.791892	7	0.765256	6	0.563279	6	0.676521	5	0.594083	6	0.669847	4	0.582213	7	0.578412	6		0.74523	PPI
GO:0006164	purine nucleotide biosynthesis	20	0.76916	2	0.910565	2	0.854121	2	0.995359	2	0.690307	2	0.75673	2	0.687814	1	0.666444	2	0.59233	2	0.573191	2		0.31407	MGI
GO:0006821	chloride transport	20	0.793056	3	0.9738	7	0.940674	6	0.755964	3	0.739838	6	0.697409	6	NA	NA	0.637158	7	0.75247	7	0.581789	6		0.6836	Interpro
GO:0007259	JAK-STAT cascade	20	0.866798	2	0.943406	3	0.853402	3	0.789841	2	0.715235	3	0.595033	3	NA	NA	0.611774	1	0.613123	3	0.51631	3		0.9826	Interpro
GO:0007623	circadian rhythm	20	0.823421	2	0.767321	3	0.728956	3	0.9312	3	0.687465	3	0.762699	3	0.663828	1	NA	NA	0.662926	3	0.72255	3		0.63304	MGI
GO:0008360	regulation of cell shape	20	0.727749	6	0.879567	10	0.866291	10	0.855427	4	0.657122	10	0.526219	9	0.663828	2	0.667196	7	0.666547	10	0.651004	10		0.68449	Interpro
GO:0008585	female gonad development	20	0.747624	2	0.73598	3	0.758064	3	0.897103	3	0.626366	3	0.613751	3	0.770146	1	0.658284	3	0.60285	3	0.560989	3		0.56564	MGI
GO:0030155	regulation of cell adhesion	20	0.584941	6	0.808249	6	0.815228	6	0.680926	4	0.536148	5	0.645861	5	0.462136	2	0.595978	5	0.586863	5	0.670323	5		0.46539	Pfam
GO:0030217	T cell differentiation	20	0.691691	12	0.744653	13	0.786142	13	0.82927	9	0.623785	11	0.719861	11	0.663828	7	0.868537	9	0.778872	14	0.668318	12		0.5011	Zhang
GO:0035264	body growth	20	0.656073	22	0.5853	34	0.55248	33	0.805354	19	0.782919	27	0.770789	30	0.661728	14	0.682506	24	0.766198	33	0.632645	30		0.75053	MGI
GO:0040014	regulation of body size	20	0.656073	11	0.5853	18	0.55248	17	0.805354	9	0.782919	15	0.770789	16	0.661728	9	0.682506	13	0.766198	17	0.632645	16		0.79687	MGI
GO:0048568	embryonic organ development	20	0.575207	5	0.685509	7	0.718219	7	0.86216	5	0.616812	6	0.528936	6	0.634693	5	0.71837	5	0.783694	7	0.726892	6		0.957	MGI
GO:0000082	G1/S transition of mitotic cell cycle	21	0.724449	3	0.732931	5	0.734992	5	0.550282	4	0.746378	4	0.540169	4	0.88527	1	0.735131	3	0.53519	4	0.670481	4		0.76923	OMIM
GO:0007059	chromosome segregation	21	0.753525	1	0.87776	1	0.888445	1	0.675769	1	NA	NA	0.682962	1	NA	NA	NA	NA	0.770046	1	0.837939	1		0.2788	Pfam
GO:0007269	neurotransmitter secretion	21	0.793781	9	0.659367	10	0.656029	10	0.694029	7	0.657521	8	0.575933	9	0.922518	3	0.733805	5	0.66606	9	0.70654	9		0.72238	OMIM
GO:0007368	determination of left/right symmetry	21	0.651073	11	0.563791	20	0.533496	19	0.901637	17	0.707925	22	0.651528	21	0.583501	9	0.605429	13	0.605604	22	0.619495	22		0.8022	MGI
GO:0015758	glucose transport	21	0.625958	4	0.732466	5	0.720677	5	0.787107	2	0.581447	5	0.73653	5	0.724467	3	0.67432	3	0.591997	5	0.599168	5		0.86164	MGI
GO:0019221	cytokine and chemokine mediated signaling pathway	21	0.794529	16	0.881806	19	0.875495	18	0.870178	16	0.706474	17	0.599526	19	0.690829	8	0.707252	14	0.651034	19	0.566524	19		0.70571	Interpro
GO:0030224	monocyte differentiation	21	NA	NA	0.657938	1	0.64948	1	NA	NA	0.609437	1	0.623373	1	NA	NA	0.567422	1	0.607506	1	0.602851	1		0.71014	Interpro
GO:0042129	regulation of T cell proliferation	21	NA	NA	0.75849	1	0.831363	1	NA	NA	0.634512	1	0.753724	1	NA	NA	0.641349	1	0.734407	1	0.724483	1		0.41076	Pfam
GO:0042254	ribosome biogenesis and assembly	21	NA	NA	0.868164	2	0.858581	2	0.969644	1	0.853821	2	0.81489	2	NA	NA	0.677954	1	0.824744	2	0.836519	2		0.9437	MGI
GO:0050900	immune cell migration	21	0.632455	4	0.661011	5	0.600401	5	0.7539	3	0.691002	4	0.773405	4	0.808073	4	0.750308	3	0.755222	5	0.658551	4		0.78767	OMIM
GO:0006334	nucleosome assembly	22	0.684493	1	0.976937	1	0.968867	1	0.672858	1	0.702495	1	0.682676	1	NA	NA	0.56708	1	0.709885	1	0.645585	1		0.99621	Interpro
GO:0006338	chromatin remodeling	22	0.659294	7	0.877604	8	0.868529	8	0.698142	5	0.599795	8	0.575578	8	NA	NA	0.71808	4	0.804497	8	0.629492	8		0.62041	Interpro
GO:0007631	feeding behavior	22	0.668544	3	0.777299	3	0.558138	3	0.711685	2	0.605041	3	0.717239	3	0.708164	1	0.754742	3	0.723121	3	0.569102	3		0.89639	Interpro
GO:0009791	post-embryonic development	22	0.767775	40	0.777091	62	0.796606	59	0.852372	38	0.581554	57	0.657847	59	0.582157	27	0.614092	47	0.632228	57	0.631765	58		0.40557	MGI
GO:0016049	cell growth	22	0.574351	5	0.781726	8	0.707181	8	0.561421	4	0.670363	7	0.584631	7	0.663992	4	0.55172	7	0.683592	7	0.54058	7		0.52269	Interpro
GO:0042088	T-helper 1 type immune response	22	0.714311	2	0.789682	2	0.841744	2	0.846529	2	0.625417	2	0.75521	2	0.667807	1	0.589428	2	0.726454	2	0.68382	2		0.92977	MGI
GO:0045055	regulated secretory pathway	22	NA	NA	0.647605	1	NA	NA	NA	NA	0.64248	1	0.602573	1	NA	NA	0.674597	1	0.648509	1	0.687653	1		0.51459	SAGE
GO:0050878	regulation of body fluids	22	0.72982	1	0.546657	1	NA	NA	0.855038	1	0.737697	1	0.771588	1	NA	NA	NA	NA	0.775149	1	0.584228	1		0.6514	MGI
GO:0000398	nuclear mRNA splicing, via spliceosome	23	0.808542	3	0.896384	3	0.891347	3	0.72925	1	0.811183	3	0.851391	3	0.663828	1	0.763403	3	0.821093	3	0.736729	3		0.74781	Interpro
GO:0006413	translational initiation	23	0.627322	6	0.851997	6	0.86894	5	NA	NA	0.691775	5	0.708296	5	NA	NA	0.758215	6	0.708288	6	0.811903	5		0.61283	Pfam
GO:0006909	phagocytosis	23	0.689355	4	0.817124	7	0.785249	7	0.874473	4	0.56365	6	0.621683	6	0.583501	4	0.758954	4	0.647285	7	0.687594	6		0.59084	MGI
GO:0007612	learning	23	0.710896	9	0.651761	10	0.652009	10	0.856317	7	0.604592	10	0.663001	10	0.688824	4	0.749114	5	0.761958	10	0.69118	10		0.83438	MGI
GO:0009880	embryonic pattern specification	23	0.593275	4	0.620789	8	0.614012	7	0.903926	5	0.726412	7	0.748617	6	0.542771	3	0.773265	4	0.682862	8	0.587704	7		0.88955	MGI
GO:0015992	proton transport	23	0.747192	1	0.918289	2	0.895073	2	0.985456	1	0.637374	1	0.764274	1	0.663828	1	0.65713	2	0.738152	2	0.719987	1		0.20679	MGI
GO:0019882	antigen presentation	23	0.887472	4	0.885662	5	0.903271	5	0.805054	3	0.682977	3	0.731086	3	0.797183	2	0.811244	1	0.796335	5	0.82951	3		0.99224	Pfam
GO:0030534	adult behavior	23	0.585211	7	0.573043	12	0.448667	11	0.896195	11	0.633335	12	0.632834	12	0.810499	5	0.56919	12	0.574249	13	0.675682	12		0.81778	MGI
GO:0042472	inner ear morphogenesis	23	0.717533	24	0.756166	32	0.739221	32	0.822355	24	0.62506	29	0.589859	29	0.664653	17	0.671784	20	0.631878	33	0.713539	29		0.79383	MGI
GO:0045637	regulation of myeloid cell differentiation	23	0.808005	1	0.676693	1	0.660634	1	0.840063	1	0.687061	1	0.531198	1	0.704465	1	0.6439	1	0.68019	1	0.554154	1		0.96522	MGI
GO:0050727	regulation of inflammatory response	23	0.774187	3	0.792634	4	0.776551	4	0.836186	4	0.689599	4	0.761723	4	0.664653	3	0.667319	4	0.707495	4	0.812218	4		0.77831	MGI
GO:0050767	regulation of neurogenesis	23	0.723226	2	0.7696	4	0.722167	4	0.61836	4	0.664396	4	0.759055	4	0.811055	1	0.648744	2	0.605955	4	0.682186	4		0.86575	OMIM
GO:0001843	neural tube closure	24	0.632961	13	0.536261	18	0.48705	18	0.731832	14	0.599821	19	0.602993	18	0.671482	7	0.55651	16	0.673051	20	0.737779	19		0.53173	SAGE
GO:0006650	glycerophospholipid metabolism	24	0.624917	1	0.819163	1	0.865016	1	NA	NA	NA	NA	NA	NA	0.663992	1	NA	NA	0.554448	1	NA	NA		0.56219	Pfam
GO:0007498	mesoderm development	24	0.624054	5	0.660269	6	0.576946	6	0.756171	5	0.734287	7	0.770353	7	0.691851	4	0.540956	4	0.55276	6	0.641541	7		0.90133	Inparanoid
GO:0016042	lipid catabolism	24	0.622481	1	0.822576	1	0.768634	1	NA	NA	NA	NA	NA	NA	0.664818	1	NA	NA	NA	NA	NA	NA		0.73254	Interpro
GO:0042692	muscle cell differentiation	24	0.62762	1	0.59571	2	0.642522	2	0.696462	1	0.721124	2	0.678308	2	NA	NA	0.590848	1	0.622278	2	0.48528	2		0.5873	bioMart
GO:0043281	regulation of caspase activity	24	0.842825	2	0.731806	2	0.692607	1	0.687879	2	0.568215	2	0.625508	2	NA	NA	0.634312	1	0.56679	2	0.537083	2		0.9829	PPI
GO:0050730	regulation of peptidyl-tyrosine phosphorylation	24	0.810395	1	0.885942	1	0.885775	1	0.554064	1	0.558273	1	0.774466	1	NA	NA	0.675554	1	0.568462	1	0.655573	1		0.93076	Interpro
GO:0001819	positive regulation of cytokine production	25	0.806368	1	0.748568	2	0.792	2	0.863379	2	0.616683	2	0.756629	2	0.718865	1	0.68442	2	0.764291	2	0.765725	2		0.88812	MGI
GO:0007249	I-kappaB kinase/NF-kappaB cascade	25	0.79761	3	0.894473	5	0.848293	4	0.780492	1	0.633193	4	0.803149	4	0.556452	2	0.882205	3	0.714729	5	0.51705	4		0.72734	Interpro
GO:0009953	dorsal/ventral pattern formation	25	0.713546	13	0.716118	18	0.675011	18	0.883723	15	0.787978	19	0.797198	18	0.747408	8	0.687458	11	0.657369	18	0.567473	19		0.87381	MGI
GO:0030100	regulation of endocytosis	25	0.775647	3	0.798344	5	0.811822	5	0.773302	1	0.637867	5	0.659699	5	0.664322	1	0.538304	4	0.687393	5	0.732085	5		0.75515	Pfam
GO:0043583	ear development	25	0.717533	3	0.763804	6	0.745675	6	0.836818	3	0.621015	6	0.60504	5	0.664818	1	0.671784	5	0.614708	7	0.700111	6		0.66908	MGI
GO:0001656	metanephros development	26	0.586675	8	0.77986	13	0.797457	13	0.80403	9	0.63586	12	0.618361	12	0.523756	7	0.537251	11	0.619835	11	0.704468	12		0.84861	MGI
GO:0008361	regulation of cell size	26	0.616564	4	0.716295	6	0.673156	5	0.613897	5	0.567163	6	0.524413	6	0.663992	3	0.59646	3	0.656417	5	0.541149	5		0.45848	Interpro
GO:0008406	gonad development	26	0.761873	1	0.6947	4	0.674546	4	0.893686	2	0.576579	4	0.626566	4	NA	NA	0.672721	4	0.587243	4	0.593995	4		0.61135	MGI
GO:0009617	response to bacteria	26	0.723808	7	0.755125	8	0.778359	8	0.91165	8	0.751872	8	0.731269	8	0.74388	5	0.780002	6	0.636873	8	0.584043	8		0.70487	MGI
GO:0030324	lung development	26	0.605872	41	0.714692	47	0.709594	47	0.80009	44	0.609539	45	0.581985	46	0.601721	24	0.686879	36	0.719136	44	0.685697	46		0.80561	MGI
GO:0042060	wound healing	26	0.782617	7	0.647147	10	0.63747	10	0.603482	8	0.663569	10	0.70529	10	0.628451	5	0.715097	8	0.729093	9	0.63988	10		0.81701	PPI
GO:0048729	tissue morphogenesis	26	0.775508	1	0.709931	2	0.707847	2	0.70862	2	0.607713	2	0.600012	2	0.708669	1	0.641635	1	0.649249	2	0.684864	2		0.028986	PPI
GO:0048741	skeletal muscle fiber development	26	0.599437	7	0.69868	10	0.66572	10	0.822386	9	0.643666	10	0.628574	10	0.664985	3	0.554394	6	0.671263	10	0.586056	10		0.56704	MGI
GO:0048747	muscle fiber development	26	0.599437	2	0.69868	5	0.66572	5	0.822386	2	0.643666	5	0.628574	4	0.664985	1	0.554394	5	0.671263	5	0.586056	5		0.81698	MGI
GO:0006163	purine nucleotide metabolism	27	0.743228	1	0.924685	1	0.881579	1	NA	NA	0.684225	1	0.733128	1	NA	NA	NA	NA	0.612486	1	0.59061	1		0.66997	Interpro
GO:0006497	protein amino acid lipidation	27	0.725814	1	0.930896	1	0.873874	1	0.6483	1	0.720605	1	0.772729	1	0.664653	1	0.659776	1	0.611076	1	0.598781	1		0.46044	Interpro
GO:0006865	amino acid transport	27	NA	NA	0.953581	5	0.969863	5	0.735678	2	0.650107	4	0.69172	5	0.664487	1	0.603536	4	0.717044	5	0.538429	5		0.98246	Pfam
GO:0006887	exocytosis	27	0.914763	2	0.785997	5	0.765174	5	0.48142	2	0.636589	5	0.572615	5	NA	NA	0.610385	4	0.668879	4	0.650765	5		0.88333	PPI
GO:0009967	positive regulation of signal transduction	27	0.615293	4	0.7121	5	0.672462	4	0.691431	4	0.624362	5	0.743073	5	0.555763	3	0.606829	4	0.58601	4	0.69353	5		0.44775	Inparanoid
GO:0016055	Wnt receptor signaling pathway	27	0.830577	11	0.8537	12	0.871069	12	0.745248	6	0.621281	10	0.622653	9	NA	NA	0.687326	10	0.521341	11	0.637986	10		0.66473	Pfam
GO:0030323	respiratory tube development	27	0.621493	1	0.69556	2	0.696645	2	0.809823	1	0.605306	2	0.585261	2	NA	NA	0.697863	1	0.71287	1	0.671562	2		0.54414	MGI
GO:0035282	segmentation	27	0.676568	1	0.717664	1	0.673499	1	0.845202	1	0.554293	1	0.513107	1	0.825109	1	0.578105	1	0.589391	1	0.611159	1		0.86754	MGI
GO:0050870	positive regulation of T cell activation	27	0.850255	5	0.776643	5	0.82066	5	0.890059	3	0.650569	5	0.769397	5	0.664653	4	0.827744	2	0.746259	5	0.718123	5		0.87914	MGI
GO:0006606	protein import into nucleus	28	0.691478	8	0.753835	9	0.738885	9	0.591632	4	0.677133	11	0.53175	10	0.754784	3	0.62238	10	0.59018	11	0.548374	11		0.71253	OMIM
GO:0007067	mitosis	28	0.700506	2	0.79237	1	0.760648	1	0.716071	1	0.698381	2	0.652064	2	NA	NA	0.780574	1	0.709073	1	0.692153	2		0.83314	Interpro
GO:0007179	transforming growth factor beta receptor signaling pathway	28	0.765572	8	0.840391	9	0.854046	9	0.667537	8	0.59921	8	0.599083	8	0.635369	3	0.650486	6	0.658236	9	0.674262	8		0.75243	Pfam
GO:0007254	JNK cascade	28	0.77543	5	0.836837	5	0.868515	5	0.572763	3	0.560107	6	0.633367	6	0.719705	2	0.619569	6	0.531401	6	0.559024	6		0.89259	Pfam
GO:0042158	lipoprotein biosynthesis	28	0.72566	5	0.913752	5	0.858658	5	0.679883	3	0.713769	4	0.769851	4	0.606855	4	0.639503	1	0.645208	4	0.568439	4		0.76038	Interpro
GO:0048592	eye morphogenesis	28	0.640946	1	NA	NA	NA	NA	NA	NA	0.582096	1	0.671275	1	NA	NA	NA	NA	0.573384	1	0.540813	1		0.60026	Inparanoid
GO:0000187	activation of MAPK activity	29	0.716157	9	0.647448	12	0.721031	11	0.654089	10	0.594495	12	0.642176	12	0.54045	3	0.595544	8	0.630149	12	0.557205	12		0.558	Pfam
GO:0001841	neural tube formation	29	0.629625	3	0.608397	3	0.486505	3	0.783623	3	0.636569	3	0.566384	3	0.671482	1	0.634639	4	0.552672	3	0.660417	3		0.90117	MGI
GO:0001932	regulation of protein amino acid phosphorylation	29	0.793933	5	0.838158	7	0.820238	5	0.612162	3	0.541045	7	0.757165	7	0.623008	2	0.607815	4	0.58664	7	0.646097	7		0.56596	Interpro
GO:0006814	sodium ion transport	29	0.776923	3	0.912748	5	0.908607	5	0.737626	2	0.580496	5	0.693309	5	0.8462	1	0.685914	3	0.78871	4	0.587083	5		0.92694	Interpro
GO:0009968	negative regulation of signal transduction	29	NA	NA	0.763683	1	0.71232	1	0.583819	1	0.70239	1	0.663289	1	NA	NA	0.580087	1	0.580539	1	0.567841	1		0.98812	Interpro
GO:0016044	membrane organization and biogenesis	29	0.545136	4	0.750118	8	0.778519	8	0.559595	4	0.474625	7	0.70034	7	0.596856	5	0.602476	5	0.554874	6	0.661911	7		0.81139	Pfam
GO:0030334	regulation of cell migration	29	0.722568	9	0.689526	9	0.635965	8	0.644219	7	0.6337	9	0.627894	9	0.664487	6	0.697503	8	0.694524	9	0.542719	9		0.87755	PPI
GO:0031098	stress-activated protein kinase signaling pathway	29	NA	NA	0.836837	1	0.868515	1	NA	NA	NA	NA	NA	NA	NA	NA	0.651484	1	NA	NA	NA	NA		0.61094	Pfam
GO:0042157	lipoprotein metabolism	29	0.695099	6	0.910596	6	0.859053	5	0.679883	3	0.694584	4	0.742746	4	0.606855	5	0.640032	1	0.627756	5	0.577154	4		0.66323	Interpro
GO:0043406	positive regulation of MAPK activity	29	0.716157	5	0.647448	4	0.721031	4	0.654089	4	0.594495	4	0.642176	4	0.54045	3	0.595544	4	0.630149	5	0.557205	4		0.85765	Pfam
GO:0001838	embryonic epithelial tube formation	30	0.629625	2	0.643053	2	0.619461	2	0.783623	2	0.665222	2	0.536445	2	0.605332	2	0.617085	2	0.56881	2	0.619881	2		0.67094	MGI
GO:0001839	neural plate morphogenesis	30	0.629625	1	0.576542	1	0.465705	1	0.783623	1	0.636569	1	0.566384	1	NA	NA	0.634639	1	0.558883	1	0.660417	1		0.97953	MGI
GO:0006800	oxygen and reactive oxygen species metabolism	30	0.586943	3	0.837074	4	0.829277	4	0.814065	2	0.714962	4	0.653901	4	0.566742	4	0.572789	3	0.626644	5	0.518298	4		0.77196	Interpro
GO:0006874	calcium ion homeostasis	30	0.675919	18	0.642309	23	0.537335	23	0.660101	16	0.697929	19	0.567224	19	0.704027	12	0.669012	15	0.514084	21	0.649901	19		0.32735	OMIM
GO:0007015	actin filament organization	30	0.626325	6	0.793854	10	0.80345	9	0.627319	3	0.698088	9	0.698191	8	0.664322	4	0.71817	6	0.704478	9	0.67321	9		0.71586	Pfam
GO:0007018	microtubule-based movement	30	0.540493	1	0.810945	3	0.745058	3	0.758888	1	0.72575	2	0.665693	2	NA	NA	0.696083	3	0.609296	3	0.658304	2		0.76872	Interpro
GO:0007188	G-protein signaling, coupled to cAMP nucleotide second messenger	30	0.955634	2	0.987996	3	0.889856	3	0.561274	3	0.677221	3	0.639077	3	NA	NA	0.76031	3	0.679247	3	0.626603	3		0.32994	Interpro
GO:0007601	visual perception	30	0.693227	10	0.701786	18	0.664007	17	0.948998	16	0.69066	16	0.645608	16	0.737089	15	0.580139	12	0.848897	19	0.638509	16		0.85232	MGI
GO:0008380	RNA splicing	30	0.776216	4	0.887484	4	0.893172	3	NA	NA	0.798896	2	0.803412	2	NA	NA	0.726901	2	0.83411	3	0.716777	2		0.71176	Pfam
GO:0030031	cell projection biogenesis	30	0.699255	2	0.828385	2	0.794194	2	0.628178	1	0.702675	2	0.613154	2	NA	NA	0.694945	2	0.662945	2	0.558361	2		0.97142	Interpro
GO:0045727	positive regulation of protein biosynthesis	30	0.780221	1	0.756417	5	0.781558	4	0.8737	1	0.661393	5	0.782067	5	0.76419	1	0.723156	1	0.764998	5	0.717063	5		0.34226	MGI
GO:0048754	branching morphogenesis of a tube	30	0.673528	12	0.684397	12	0.701844	12	0.786938	11	0.656745	12	0.673004	12	0.529352	8	0.567053	9	0.659299	11	0.59523	12		0.86876	MGI
GO:0050953	sensory perception of light stimulus	30	0.693227	3	0.701786	3	0.664007	3	0.948998	3	0.69066	3	0.645608	3	0.737089	3	0.580139	2	0.848897	3	0.638509	3		0.87726	MGI
GO:0001763	morphogenesis of a branching structure	31	0.65159	5	0.678469	6	0.695763	6	0.787405	4	0.686301	5	0.677657	5	0.529352	2	0.567053	4	0.672743	5	0.580958	5		0.57443	MGI
GO:0006006	glucose metabolism	31	0.649213	10	0.709375	10	0.73949	10	0.706599	4	0.719371	8	0.607478	8	0.590927	6	0.562027	7	0.650631	11	0.706445	8		0.66797	Pfam
GO:0007126	meiosis	31	0.742277	2	0.786403	2	0.80829	2	0.927913	1	0.659086	2	0.622568	2	0.716806	1	0.80206	1	0.734256	2	0.651971	2		0.37994	MGI
GO:0030030	cell projection organization and biogenesis	31	0.682327	8	0.859065	9	0.821743	9	0.628178	7	0.689578	8	0.591174	8	0.901786	5	0.703643	5	0.671027	8	0.551334	8		0.096487	OMIM
GO:0042325	regulation of phosphorylation	31	0.796405	2	0.837342	1	0.817134	1	0.624234	2	0.492017	2	0.731053	2	0.630688	1	0.607815	1	0.58443	2	0.596177	2		0.4789	Interpro
GO:0046483	heterocycle metabolism	31	0.627725	1	0.840844	1	0.86375	1	NA	NA	0.66192	1	0.682865	1	NA	NA	NA	NA	0.730706	1	0.637134	1		0.47064	Pfam
GO:0051270	regulation of cell motility	31	0.706254	1	0.689667	1	0.644512	1	NA	NA	0.589807	1	0.651664	1	0.664487	1	0.697503	1	0.671469	1	0.537107	1		0.97308	PPI
GO:0000226	microtubule cytoskeleton organization and biogenesis	32	0.538657	8	0.784359	12	0.798972	11	0.699629	5	0.724517	11	0.637993	10	0.82813	3	0.665817	8	0.69788	10	0.681092	11		0.30464	OMIM
GO:0006457	protein folding	32	0.761612	1	0.891419	4	0.883373	4	0.615394	1	0.653666	3	0.641041	3	NA	NA	0.637824	3	0.692572	4	0.571375	3		0.67987	Interpro
GO:0015698	inorganic anion transport	32	NA	NA	0.939016	1	0.823145	1	NA	NA	0.69677	1	0.665206	1	NA	NA	0.693459	1	0.754364	1	0.620112	1		0.87951	Interpro
GO:0016064	humoral defense mechanism (sensu Vertebrata)	32	0.856059	1	0.775181	1	0.748703	1	0.897825	1	0.680869	1	0.758579	1	NA	NA	NA	NA	0.814773	1	0.623566	1		0.99927	MGI
GO:0031328	positive regulation of cellular biosynthesis	32	0.771898	1	0.773069	1	0.763378	1	0.839929	1	0.66385	1	0.777128	1	0.780022	1	0.719647	1	0.73533	1	0.691742	1		0.43642	MGI
GO:0040012	regulation of locomotion	32	0.714025	2	0.670957	2	0.621374	2	0.602973	2	0.595369	2	0.658008	2	0.664653	1	0.690631	2	0.673886	2	0.535154	2		0.5557	PPI
GO:0042035	regulation of cytokine biosynthesis	32	0.799118	2	0.788663	4	0.868884	4	0.872516	2	0.656708	4	0.759568	4	0.741576	1	0.610889	2	0.719903	4	0.746364	4		0.5279	MGI
GO:0006935	chemotaxis	33	0.679651	7	0.746045	12	0.603397	12	0.783452	4	0.712646	10	0.774004	10	0.727509	2	0.818187	6	0.691163	12	0.728707	10		0.61686	Zhang
GO:0007028	cytoplasm organization and biogenesis	33	NA	NA	0.73663	2	0.731904	2	0.594761	1	0.738946	2	0.711932	2	NA	NA	0.675625	2	0.640072	2	0.72962	2		0.79512	bioMart
GO:0007369	gastrulation	33	0.617481	9	0.683551	11	0.640088	10	0.880358	11	0.707787	11	0.719496	11	0.771169	7	0.56866	8	0.672967	10	0.548396	11		0.74575	MGI
GO:0009416	response to light stimulus	33	0.655875	4	0.738768	6	0.743926	5	0.717066	5	0.791784	6	0.628136	6	0.590138	3	0.571042	4	0.694411	6	0.498259	6		0.50243	bioMart
GO:0016485	protein processing	33	0.754056	4	0.896678	7	0.909931	7	0.604242	6	0.603263	7	0.594447	7	0.901897	4	0.702321	4	0.511196	6	0.650066	7		0.6267	Pfam
GO:0019933	cAMP-mediated signaling	33	0.952658	1	0.936079	3	0.828639	3	0.588749	2	0.658053	3	0.647068	3	NA	NA	0.729167	2	0.636348	3	0.645733	3		0.9648	PPI
GO:0048609	reproductive organismal physiological process	33	0.652468	1	0.713547	1	0.657697	1	0.808452	1	0.64202	1	0.646447	1	0.557887	1	0.650563	1	0.608654	1	0.552934	1		0.73684	MGI
GO:0001822	kidney development	34	0.625092	25	0.709281	37	0.71071	35	0.822236	22	0.595653	37	0.612449	37	0.614032	16	0.562623	29	0.676516	38	0.662073	37		0.81861	MGI
GO:0006260	DNA replication	34	0.853758	8	0.875731	10	0.87054	9	0.811634	3	0.771309	10	0.789704	10	0.834783	3	0.805091	7	0.782831	9	0.75744	10		0.75679	Interpro
GO:0006790	sulfur metabolism	34	NA	NA	0.9279	3	0.925536	3	NA	NA	0.667369	3	0.619189	3	NA	NA	0.686785	3	0.836569	3	0.700728	3		0.99747	Interpro
GO:0007548	sex differentiation	34	0.707737	2	0.656598	2	0.620808	2	0.8796	2	0.57454	2	0.659891	2	0.679162	2	0.657127	1	0.680846	2	0.616303	2		0.57572	MGI
GO:0042098	T cell proliferation	34	0.889214	8	0.781265	9	0.7259	9	0.900143	8	0.669721	9	0.771772	9	0.664818	4	0.745955	5	0.755214	9	0.726211	9		0.85505	MGI
GO:0042445	hormone metabolism	34	0.521632	6	0.749733	9	0.77703	8	0.684075	6	0.526098	7	0.588066	8	0.654602	7	0.728231	8	0.659108	8	0.660331	8		0.60503	Pfam
GO:0051329	interphase of mitotic cell cycle	34	0.742535	1	0.731681	1	0.780508	1	NA	NA	0.638177	1	0.522969	1	NA	NA	0.763199	1	0.616585	1	0.632724	1		0.72882	Pfam
GO:0051606	detection of stimulus	34	NA	NA	0.849435	2	0.86342	2	NA	NA	0.549055	2	0.595886	2	NA	NA	0.58885	1	0.706163	2	0.641782	2		0.17547	Pfam
GO:0001817	regulation of cytokine production	35	0.799118	1	0.788412	1	0.819845	1	0.881382	1	0.684911	1	0.757684	1	NA	NA	0.648787	1	0.705458	1	0.746023	1		0.97029	MGI
GO:0006414	translational elongation	35	NA	NA	NA	NA	NA	NA	NA	NA	NA	NA	NA	NA	NA	NA	NA	NA	NA	NA	NA	NA		0	0
GO:0006486	protein amino acid glycosylation	35	0.818265	1	0.919641	5	0.942934	5	0.619615	1	0.640546	5	0.665679	5	0.571708	2	0.736247	2	0.637065	5	0.560291	5		0.83528	Pfam
GO:0007156	homophilic cell adhesion	35	0.874885	7	0.997659	12	0.975701	12	0.922778	8	0.818662	12	0.942608	12	NA	NA	0.683295	11	0.812053	11	0.624645	12		0.92428	Interpro
GO:0008015	circulation	35	NA	NA	0.767066	1	0.508146	1	0.841739	2	0.569756	2	0.736652	2	0.6408	2	0.606043	2	0.656238	2	0.562006	2		0.65181	MGI
GO:0016568	chromatin modification	35	0.728836	7	0.894736	7	0.888854	7	NA	NA	0.563225	4	0.506768	3	NA	NA	0.640888	6	0.789768	7	0.602161	4		0.96161	Interpro
GO:0043010	eye development (sensu Vertebrata)	35	0.692207	6	0.725719	14	0.725291	14	0.873513	13	0.673442	16	0.683724	15	0.523938	10	0.590546	12	0.738457	16	0.577701	15		0.86035	MGI
GO:0051251	positive regulation of lymphocyte activation	35	0.817052	1	0.866517	1	0.864837	1	NA	NA	0.690709	1	0.793367	1	NA	NA	0.792752	1	0.729192	1	0.666799	1		0.35847	Interpro
GO:0001701	embryonic development (sensu Mammalia)	36	0.658993	105	0.576047	132	0.625465	126	0.800473	88	0.650568	122	0.66536	122	0.571437	42	0.581464	106	0.726481	128	0.582194	124		0.6993	MGI
GO:0006576	biogenic amine metabolism	36	0.779397	1	0.879225	1	0.895973	1	0.627017	1	0.787399	1	0.577739	1	0.663597	1	0.630793	1	0.686371	1	0.631036	1		0.68895	Pfam
GO:0006968	cellular defense response	36	0.763664	3	0.819696	4	0.829389	4	0.82703	2	0.659041	4	0.796173	4	0.615824	1	0.680177	3	0.770438	4	0.764965	4		0.39488	Pfam
GO:0050863	regulation of T cell activation	36	0.830923	2	0.778832	3	0.848864	1	0.873671	1	0.668671	2	0.804678	2	NA	NA	0.773384	3	0.696003	2	0.72158	2		0.75036	MGI
GO:0008544	epidermis development	37	0.712284	9	0.713624	19	0.700114	9	0.740984	9	0.516517	17	0.628875	12	0.707961	5	0.734737	9	0.732815	18	0.687481	18		0.84254	MGI
GO:0016331	morphogenesis of embryonic epithelium	37	0.601426	5	0.520809	6	0.568064	6	0.786267	5	0.673325	6	0.569527	6	0.676234	2	0.64888	6	0.564063	5	0.562629	6		0.80773	MGI
GO:0001655	urogenital system development	38	0.624635	1	0.684292	1	0.681891	1	0.807165	1	0.600444	1	0.614972	1	NA	NA	NA	NA	0.662984	1	0.672877	1		0.98288	MGI
GO:0001764	neuron migration	38	0.77911	13	0.742112	23	0.711017	23	0.858221	12	0.617423	19	0.669369	20	0.574421	9	0.548516	12	0.621963	25	0.585458	20		0.6994	MGI
GO:0007160	cell-matrix adhesion	38	0.687373	4	0.780782	6	0.780799	6	0.558772	5	0.51323	6	0.633154	6	0.60423	4	0.623457	5	0.696626	5	0.610619	6		0.84543	Pfam
GO:0007611	learning and/or memory	38	0.660918	9	0.783541	10	0.769231	10	0.840221	10	0.635159	10	0.61795	10	0.560228	5	0.611151	6	0.71686	10	0.627383	10		0.75888	MGI
GO:0030326	embryonic limb morphogenesis	38	0.656638	21	0.741173	29	0.753829	28	0.901299	18	0.605861	25	0.607941	25	0.632451	14	0.717943	20	0.641604	28	0.675391	25		0.89266	MGI
GO:0031589	cell-substrate adhesion	38	0.687373	4	0.780782	5	0.780799	5	0.558772	1	0.51323	2	0.633154	2	0.60423	1	0.623457	3	0.696626	4	0.610619	2		0.7435	Pfam
GO:0040029	regulation of gene expression, epigenetic	38	0.629191	1	0.882401	1	0.793447	1	0.616932	1	0.574088	1	0.539958	1	0.583501	1	0.641362	1	0.705404	1	0.503991	1		0.98752	Interpro
GO:0045596	negative regulation of cell differentiation	38	0.71963	16	0.759183	18	0.748183	18	0.697578	14	0.615988	16	0.6135	16	0.620964	11	0.647283	9	0.56199	17	0.598599	16		0.68938	Interpro
GO:0045597	positive regulation of cell differentiation	38	0.741036	10	0.773432	12	0.753073	12	0.692251	10	0.635208	11	0.614582	11	0.688159	3	0.662685	8	0.629222	11	0.578323	11		0.74675	Interpro
GO:0048469	cell maturation	38	0.633766	12	0.656795	15	0.691016	15	0.750342	13	0.560096	13	0.602058	14	0.619659	10	0.665781	9	0.583171	15	0.582412	14		0.59657	MGI
GO:0006813	potassium ion transport	39	0.709638	11	0.964566	13	0.961714	12	0.876653	6	0.517276	12	0.663394	12	0.788365	3	0.772173	5	0.685737	12	0.642513	12		0.79771	Interpro
GO:0006816	calcium ion transport	39	0.648886	17	0.878793	29	0.873079	29	0.594115	19	0.666401	27	0.583498	28	0.559788	11	0.737943	21	0.71341	28	0.603858	29		0.73059	Interpro
GO:0006936	muscle contraction	39	0.746018	5	0.785604	5	0.804105	4	0.762228	2	0.681913	4	0.56353	4	0.688292	1	0.736089	3	0.812123	5	0.772145	4		0.46881	Su
GO:0007218	neuropeptide signaling pathway	39	0.566146	2	0.872662	3	0.904198	3	0.607772	1	0.566746	2	0.702063	2	0.859356	1	0.580105	3	0.559554	3	0.511965	2		0.71142	Pfam
GO:0030198	extracellular matrix organization and biogenesis	39	0.586403	32	0.791929	55	0.775525	52	0.611888	24	0.596888	53	0.537076	53	0.585468	14	0.697766	44	0.697616	57	0.674848	54		0.68231	Interpro
GO:0001505	regulation of neurotransmitter levels	40	0.705438	1	0.676042	1	0.662754	1	0.751901	1	0.656533	1	0.531899	1	NA	NA	0.687539	1	0.651255	1	0.709787	1		0.89912	MGI
GO:0006397	mRNA processing	40	0.834536	1	0.90262	1	0.898451	1	NA	NA	0.792014	1	0.786	1	NA	NA	NA	NA	NA	NA	0.728641	1		0.99067	Interpro
GO:0006644	phospholipid metabolism	40	0.677466	6	0.834097	8	0.844658	7	0.658933	8	0.712819	8	0.757188	8	0.583501	7	0.539477	4	0.556672	7	0.505821	8		0.52845	Pfam
GO:0007398	ectoderm development	40	0.702436	2	0.729266	2	0.71812	2	0.745212	2	0.529714	2	0.623225	2	0.657999	2	NA	NA	0.735838	2	0.599663	2		0.77601	MGI
GO:0007605	sensory perception of sound	40	0.5219	18	0.677435	26	0.669328	25	0.930412	19	0.693905	28	0.558236	27	0.609452	19	0.546211	18	0.539004	30	0.696402	28		0.78034	MGI
GO:0035108	limb morphogenesis	40	0.656638	8	0.741173	13	0.753829	13	0.901299	9	0.605861	11	0.607941	11	0.632451	7	0.717943	7	0.641604	13	0.675391	11		0.92284	MGI
GO:0042113	B cell activation	40	0.808209	5	0.753496	4	0.702847	4	0.909092	4	0.632696	4	0.697248	4	0.703691	4	0.738805	3	0.741755	5	0.570661	4		0.54866	MGI
GO:0045860	positive regulation of protein kinase activity	40	0.721697	9	0.671298	9	0.71705	9	0.611473	8	0.601736	8	0.632529	8	0.586757	3	0.586491	6	0.634515	9	0.569701	8		0.92631	PPI
GO:0006820	anion transport	41	NA	NA	0.953809	1	0.84958	1	NA	NA	0.682018	1	0.713775	1	NA	NA	0.74734	1	0.75474	1	0.639643	1		0.98547	Interpro
GO:0006959	humoral immune response	41	0.890429	5	0.820845	6	0.791885	6	0.875298	4	0.653716	6	0.773882	6	0.552777	3	0.744605	4	0.816308	6	0.706812	6		0.65445	PPI
GO:0009101	glycoprotein biosynthesis	41	0.783671	2	0.903028	2	0.943735	2	0.597012	1	0.620798	2	0.653335	2	0.735803	2	0.70812	2	0.605108	2	0.582919	2		0.82167	Pfam
GO:0042089	cytokine biosynthesis	41	0.751147	1	0.806306	1	0.881624	1	NA	NA	0.648722	1	0.785742	1	NA	NA	0.604105	1	0.73261	1	0.706352	1		0.55843	Pfam
GO:0006333	chromatin assembly or disassembly	42	0.68079	1	0.975781	1	0.971273	1	NA	NA	0.514951	1	0.631588	1	NA	NA	0.620268	1	0.758907	1	0.688282	1		0.99971	Interpro
GO:0018108	peptidyl-tyrosine phosphorylation	42	0.855841	14	0.913225	14	0.913748	14	0.654078	10	0.572414	13	0.680811	13	0.556817	6	0.598733	9	0.598744	13	0.587426	13		0.77894	Pfam
GO:0009314	response to radiation	43	0.632881	1	0.736228	1	0.707387	1	NA	NA	0.788563	1	0.603963	1	NA	NA	0.548599	1	0.606753	1	0.534122	1		0.91403	bioMart
GO:0030900	forebrain development	43	0.696756	12	0.662321	20	0.64328	20	0.859598	13	0.662364	21	0.704447	20	0.508781	8	0.589912	18	0.607156	22	0.579307	21		0.66173	MGI
GO:0008202	steroid metabolism	44	0.800815	1	0.876885	2	0.888708	2	0.702003	2	0.602344	2	0.705082	2	0.593123	2	0.791475	2	0.790086	2	0.570346	2		0.57765	Pfam
GO:0030098	lymphocyte differentiation	44	0.753632	3	0.735816	3	0.747558	3	0.874031	2	0.524302	2	0.694199	3	0.735634	2	0.800799	1	0.725687	2	0.638386	3		0.86436	MGI
GO:0046651	lymphocyte proliferation	44	0.891382	2	0.804178	3	0.798947	3	0.88746	3	0.680892	3	0.75947	3	0.665654	1	0.72119	3	0.705348	3	0.654926	3		0.51701	PPI
GO:0050954	sensory perception of mechanical stimulus	44	NA	NA	0.721813	1	0.717987	1	0.863656	1	0.66702	1	0.539605	1	NA	NA	0.553723	1	NA	NA	0.684401	1		0.92919	MGI
GO:0051347	positive regulation of transferase activity	44	0.748579	1	0.722266	1	0.736207	1	0.595901	1	0.602247	1	0.615022	1	0.586757	1	NA	NA	0.650675	1	0.525524	1		0.98765	PPI
GO:0006511	ubiquitin-dependent protein catabolism	45	0.766542	5	0.959303	6	0.970159	6	0.602101	1	0.648635	4	0.631568	4	NA	NA	0.715999	6	0.68367	6	0.637295	5		0.92771	Pfam
GO:0006725	aromatic compound metabolism	46	0.67531	1	0.822706	2	0.83839	2	0.556389	2	0.61774	2	0.573219	2	0.69089	1	NA	NA	0.754594	2	0.555451	2		0.73199	Pfam
GO:0007519	striated muscle development	46	0.662146	14	0.71862	21	0.676704	21	0.813706	14	0.633629	18	0.586121	18	0.708895	8	0.526566	14	0.631054	21	0.602326	18		0.8692	MGI
GO:0019941	modification-dependent protein catabolism	47	0.808685	1	0.953972	1	0.963769	1	NA	NA	NA	NA	NA	NA	NA	NA	NA	NA	0.67954	1	NA	NA		0.53274	Pfam
GO:0009100	glycoprotein metabolism	48	0.745851	2	0.903148	2	0.942035	2	0.57865	1	0.646201	2	0.675735	2	NA	NA	0.696574	1	0.62426	2	0.5787	2		0.72928	Pfam
GO:0009952	anterior/posterior pattern formation	48	0.68927	41	0.746091	67	0.712791	65	0.873449	53	0.618735	59	0.636808	56	0.576361	18	0.56558	46	0.611859	64	0.572629	59		0.8175	MGI
GO:0006470	protein amino acid dephosphorylation	49	0.566202	13	0.967631	14	0.970745	14	0.667657	6	0.596234	13	0.609024	13	0.563191	4	0.573936	11	0.51423	14	0.618132	13		0.94723	Pfam
GO:0006875	metal ion homeostasis	49	NA	NA	0.728168	1	0.692806	1	0.67797	1	0.49883	1	0.568265	1	NA	NA	NA	NA	NA	NA	0.617047	1		0.98325	Interpro
GO:0006916	anti-apoptosis	49	0.654385	17	0.682509	21	0.720642	20	0.730233	15	0.670103	21	0.586529	21	0.661247	4	0.545617	17	0.647756	21	0.624507	20		0.69046	MGI
GO:0016311	dephosphorylation	51	0.565322	2	0.963925	2	0.964109	2	0.600017	2	0.550411	2	0.628248	2	0.563191	1	0.573191	2	0.534263	2	0.596442	2		0.98667	Pfam
GO:0006913	nucleocytoplasmic transport	52	0.72237	4	0.784331	7	0.784776	6	0.603288	3	0.677001	6	0.613569	6	0.721304	1	0.649134	7	0.709867	7	0.647872	6		0.73042	Pfam
GO:0007411	axon guidance	52	0.677104	23	0.809812	27	0.799264	27	0.77587	19	0.625191	27	0.581196	28	0.535192	7	0.649174	20	0.616608	29	0.618762	28		0.64041	Interpro
GO:0001525	angiogenesis	54	0.671888	28	0.68666	33	0.701918	32	0.840365	27	0.629084	33	0.707194	32	0.557735	12	0.724435	26	0.695382	33	0.663573	33		0.80263	MGI
GO:0015674	di-, tri-valent inorganic cation transport	54	NA	NA	NA	NA	NA	NA	NA	NA	0.607015	2	0.574494	2	NA	NA	0.709255	2	0.687541	2	0.56841	2		0.33752	Zhang
GO:0044257	cellular protein catabolism	54	0.756211	1	0.932629	2	0.950115	1	0.593727	2	0.656444	2	0.63735	2	0.60809	2	0.679192	1	0.653354	2	0.650031	2		0.81479	Pfam
GO:0051603	proteolysis during cellular protein catabolism	54	0.756211	3	0.932629	3	0.950115	3	NA	NA	0.656444	2	0.63735	2	0.60809	1	NA	NA	0.653354	3	0.650031	2		0.35312	Pfam
GO:0030099	myeloid cell differentiation	55	0.733475	4	0.700933	4	0.686827	4	0.852815	3	0.56037	4	0.604752	4	0.602556	2	0.647931	3	0.699217	4	0.550015	4		0.84573	MGI
GO:0001816	cytokine production	56	0.735673	3	0.81075	6	0.83653	6	0.862975	3	0.651378	5	0.782574	5	0.696597	3	0.683061	5	0.702436	5	0.690493	5		0.83525	MGI
GO:0006281	DNA repair	56	0.871789	12	0.858791	14	0.883932	14	0.899628	11	0.761557	14	0.769178	14	0.650413	7	0.727642	12	0.750609	15	0.757996	14		0.85886	MGI
GO:0016071	mRNA metabolism	56	0.81004	1	0.900484	1	0.899512	1	0.545672	1	0.739464	1	0.740985	1	NA	NA	0.705905	1	0.809742	1	0.675906	1		0.50087	Interpro
GO:0050778	positive regulation of immune response	56	0.807769	1	0.80136	1	0.823737	1	0.865311	1	0.664962	1	0.77838	1	NA	NA	NA	NA	0.709918	1	0.73122	1		0.99423	MGI
GO:0006897	endocytosis	59	0.76746	7	0.793105	11	0.796254	11	0.600888	4	0.60324	10	0.573372	10	0.511975	3	0.525579	9	0.639337	11	0.629768	10		0.66584	Pfam
GO:0045165	cell fate commitment	59	0.71035	11	0.83248	14	0.813214	14	0.780906	12	0.656695	14	0.767984	14	0.56384	8	0.613337	8	0.563115	14	0.647758	14		0.8069	Interpro
GO:0045859	regulation of protein kinase activity	59	0.725253	3	0.710019	4	0.689754	4	0.565101	3	0.580267	4	0.601334	4	0.50983	1	0.58056	2	0.5846	4	0.562278	4		0.78766	PPI
GO:0006417	regulation of protein biosynthesis	60	0.735593	4	0.761506	7	0.824899	7	0.80172	7	0.501094	7	0.690918	7	0.774299	1	0.676824	7	0.640257	6	0.58738	7		0.64459	Pfam
GO:0040007	growth	60	0.550221	3	0.62011	5	0.654263	5	0.632501	3	0.554581	4	0.576932	4	0.562602	2	0.577951	4	0.677081	5	0.524974	4		0.51231	Su
GO:0042110	T cell activation	60	0.825445	10	0.782879	12	0.78941	11	0.881751	10	0.66513	12	0.763494	12	0.665152	5	0.803461	8	0.746358	12	0.694307	12		0.78443	MGI
GO:0043009	embryonic development (sensu Vertebrata)	60	0.653344	2	0.667042	2	0.678369	2	0.810499	2	0.669781	3	0.593884	3	0.664322	2	0.554733	3	0.647996	3	0.592293	3		0.80129	MGI
GO:0006461	protein complex assembly	61	0.594285	2	0.873325	2	0.865936	2	0.748317	2	0.655232	3	0.6456	3	0.606963	1	NA	NA	0.697424	2	0.591641	3		0.48754	Interpro
GO:0035239	tube morphogenesis	61	0.652209	1	0.686372	2	0.706914	2	0.772832	2	0.633582	2	0.676291	2	0.536019	1	0.588208	1	0.63832	2	0.624135	2		0.68024	MGI
GO:0019932	second-messenger-mediated signaling	62	0.882096	1	0.827535	1	0.743421	1	0.622332	1	0.621494	1	0.619998	1	0.615248	1	NA	NA	0.643747	1	0.597303	1		0.94456	PPI
GO:0001654	eye development	63	0.690387	2	0.7722	3	0.758391	3	0.856348	2	0.602835	2	0.655989	2	0.641434	2	0.601321	3	0.650212	2	0.606936	2		0.92578	MGI
GO:0019725	cell homeostasis	63	0.680278	1	0.724024	1	0.693177	1	NA	NA	0.566063	1	0.559834	1	NA	NA	0.651373	1	0.547176	1	0.578198	1		0.8894	Interpro
GO:0050801	ion homeostasis	65	0.665234	1	0.75408	1	0.72576	1	0.6847	1	0.530792	1	0.546302	1	0.640491	1	NA	NA	0.59828	1	0.594141	1		0.48417	Interpro
GO:0008285	negative regulation of cell proliferation	66	0.639386	56	0.725249	71	0.748953	70	0.644149	50	0.613248	64	0.641007	64	0.643844	36	0.587363	51	0.565494	71	0.493134	66		0.56349	Pfam
GO:0002009	morphogenesis of an epithelium	67	0.633421	7	0.68231	7	0.702515	7	0.719157	7	0.63877	7	0.611598	6	0.636783	3	0.653613	5	0.588566	8	0.602734	7		0.65854	MGI
GO:0006631	fatty acid metabolism	67	0.68228	3	0.836671	8	0.838132	6	0.744335	4	0.669396	7	0.586711	7	0.625169	4	0.760817	6	0.75539	6	0.708771	7		0.69446	Pfam
GO:0006954	inflammatory response	67	0.741761	21	0.642075	23	0.603835	22	0.874517	18	0.709756	21	0.753416	21	0.630022	14	0.638994	17	0.699221	22	0.688262	21		0.60896	MGI
GO:0030163	protein catabolism	67	0.695898	4	0.891373	4	0.896797	3	0.565616	2	0.636981	4	0.604371	4	0.592985	1	0.681862	4	0.686519	4	0.662844	5		0.94868	Pfam
GO:0019236	response to pheromone	68	NA	NA	0.996855	18	0.998066	18	NA	NA	0.981107	10	0.999361	9	NA	NA	0.825419	6	0.936902	15	0.733654	11		0.99834	Inparanoid
GO:0001649	osteoblast differentiation	69	0.703342	11	0.79623	13	0.795757	13	0.773337	9	0.658338	13	0.751979	13	0.571061	5	0.675127	11	0.569026	12	0.646229	13		0.66806	Interpro
GO:0007169	transmembrane receptor protein tyrosine kinase signaling pathway	69	0.830604	4	0.796735	5	0.783259	5	0.624148	4	0.64881	4	0.679891	4	0.698023	2	0.582684	3	0.596786	5	0.512332	4		0.96728	PPI
GO:0007017	microtubule-based process	70	0.64152	3	0.865918	3	0.866293	3	0.678273	2	0.690184	3	0.649178	3	0.74684	1	0.671736	3	0.690721	3	0.652592	3		0.87865	Pfam
GO:0007283	spermatogenesis	70	0.576009	35	0.660718	57	0.669354	52	0.93413	30	0.605402	56	0.582857	56	0.761173	13	0.537016	45	0.655761	55	0.596936	56		0.79386	MGI
GO:0030036	actin cytoskeleton organization and biogenesis	70	0.747245	15	0.859307	19	0.858642	19	0.637155	14	0.656764	19	0.550891	19	0.665654	7	0.649934	15	0.676068	18	0.645972	19		0.84459	Interpro
GO:0043066	negative regulation of apoptosis	70	0.640612	59	0.6899	73	0.724123	67	0.697777	50	0.6927	68	0.544542	67	0.643029	36	0.536759	54	0.587665	70	0.62995	68		0.59493	Pfam
GO:0048514	blood vessel morphogenesis	70	0.663958	8	0.701576	8	0.706984	8	0.846096	7	0.663982	7	0.735524	7	0.606466	5	0.67513	6	0.691833	8	0.662065	7		0.93109	MGI
GO:0008610	lipid biosynthesis	71	0.655093	2	0.875235	2	0.875807	2	NA	NA	0.608088	2	0.710047	2	NA	NA	0.664617	2	0.686792	2	0.600466	2		0.56495	Pfam
GO:0043069	negative regulation of programmed cell death	71	0.640612	3	0.686291	4	0.716965	4	0.684231	3	0.684731	4	0.53777	4	0.643029	2	0.536759	4	0.586105	3	0.631193	4		0.54447	Pfam
GO:0043085	positive regulation of enzyme activity	71	0.754851	4	0.734023	5	0.728678	5	0.566694	3	0.581553	4	0.62943	4	0.619289	5	0.663812	2	0.596655	5	0.543428	4		0.97778	PPI
GO:0006325	establishment and/or maintenance of chromatin architecture	72	0.769718	2	0.912617	2	0.920411	2	0.579863	1	0.509853	2	0.594846	2	NA	NA	0.619413	1	0.746963	2	0.659904	2		0.83399	Pfam
GO:0009117	nucleotide metabolism	72	0.757333	1	0.901749	1	0.89247	1	0.579617	1	0.612749	1	0.62665	1	NA	NA	0.52929	1	0.578262	1	0.544966	1		0.79774	Interpro
GO:0016337	cell-cell adhesion	72	0.77157	9	0.949738	18	0.932608	18	0.621591	10	0.721817	16	0.79431	16	0.552376	7	0.594226	17	0.680756	19	0.60351	16		0.68695	Interpro
GO:0006917	induction of apoptosis	76	0.791515	22	0.749383	30	0.772816	28	0.764983	14	0.556069	30	0.693617	30	0.603952	7	0.600367	22	0.651126	32	0.626992	30		0.50715	PPI
GO:0007420	brain development	76	0.723484	31	0.740241	41	0.742653	40	0.834809	33	0.624615	40	0.678423	41	0.644319	18	0.580052	37	0.599194	42	0.612449	40		0.72816	MGI
GO:0007517	muscle development	77	0.679038	5	0.744049	7	0.754386	7	0.881576	4	0.605002	8	0.597049	7	0.590794	2	0.604286	6	0.701246	8	0.661243	8		0.94742	MGI
GO:0000122	negative regulation of transcription from RNA polymerase II promoter	78	0.737694	81	0.837622	113	0.836695	110	0.65555	69	0.494965	98	0.570256	97	0.778476	33	0.524666	76	0.588936	114	0.557871	99		0.81407	Interpro
GO:0000165	MAPKKK cascade	80	0.722929	6	0.778954	8	0.807949	8	0.616822	5	0.590075	7	0.633518	7	0.628412	3	0.543249	5	0.61388	8	0.524751	7		0.59294	Pfam
GO:0008284	positive regulation of cell proliferation	81	0.740533	60	0.754762	77	0.760698	75	0.728829	58	0.526672	69	0.640614	71	0.541251	31	0.58262	58	0.618396	75	0.507487	71		0.63799	Pfam
GO:0006396	RNA processing	82	0.808953	1	0.902614	1	0.913736	1	NA	NA	0.745053	1	0.714142	1	NA	NA	NA	NA	0.836751	1	0.765356	1		0.92451	Pfam
GO:0007626	locomotory behavior	82	0.64379	31	0.739335	42	0.529816	42	0.73664	31	0.552392	40	0.627355	40	0.528462	21	0.68202	31	0.572596	41	0.617719	40		0.47414	Interpro
GO:0044265	cellular macromolecule catabolism	82	0.685973	1	0.908936	2	0.914061	1	0.657717	2	0.643209	2	0.649009	2	0.617041	3	0.673628	2	0.558747	3	0.609619	2		0.79604	Pfam
GO:0007507	heart development	83	0.748919	54	0.75912	65	0.770369	63	0.880474	53	0.631204	63	0.719622	62	0.557585	29	0.658669	51	0.617511	64	0.645891	64		0.84597	MGI
GO:0050776	regulation of immune response	84	0.803784	1	0.790983	1	0.82021	1	0.867248	1	0.718539	1	0.782057	1	NA	NA	0.722719	1	0.690411	1	0.704403	1		0.79915	MGI
GO:0006974	response to DNA damage stimulus	85	0.840246	15	0.821314	14	0.857432	12	0.795458	12	0.704186	16	0.694327	15	0.704067	8	0.695148	14	0.715966	15	0.656746	16		0.75106	Pfam
GO:0001568	blood vessel development	88	0.719765	15	0.674941	22	0.669391	21	0.86059	19	0.652527	23	0.735241	23	0.580095	12	0.676991	19	0.697326	20	0.636453	23		0.78715	MGI
GO:0035295	tube development	88	0.65838	2	0.727218	1	0.736213	1	0.802985	1	0.619779	1	0.675682	1	0.560242	2	0.637568	1	0.643053	2	0.585889	1		0.9625	MGI
GO:0046903	secretion	89	0.704286	3	0.734112	3	0.758825	3	0.636817	2	0.652147	3	0.549789	3	0.66464	1	0.632362	3	0.56943	3	0.611272	3		0.49411	Pfam
GO:0051276	chromosome organization and biogenesis	89	0.781188	10	0.894329	11	0.895263	10	0.542563	8	0.497636	10	0.606273	11	0.614152	6	0.609895	10	0.752757	11	0.674653	11		0.7292	Pfam
GO:0007417	central nervous system development	90	0.735087	16	0.749807	18	0.760564	18	0.82778	11	0.615042	15	0.677451	15	0.634227	10	0.576497	15	0.618409	17	0.607804	15		0.71596	MGI
GO:0045595	regulation of cell differentiation	90	0.717982	5	0.73045	7	0.740633	7	0.715014	6	0.598031	7	0.612321	7	0.660192	2	0.627328	6	0.632595	7	0.538237	7		0.66377	Pfam
GO:0001944	vasculature development	91	0.718351	2	0.669821	3	0.670173	3	0.86056	2	0.648354	3	0.734221	3	0.580095	1	0.67877	1	0.710734	3	0.640989	3		0.89993	MGI
GO:0001503	ossification	92	0.683217	8	0.768268	11	0.768662	11	0.775396	9	0.648754	11	0.701772	11	0.538622	4	0.637626	7	0.582622	12	0.618225	11		0.789	MGI
GO:0007268	synaptic transmission	94	0.728334	16	0.737581	23	0.728581	23	0.823045	15	0.570643	21	0.60672	21	0.627172	9	0.735733	18	0.700342	21	0.688459	21		0.87372	MGI
GO:0007409	axonogenesis	95	0.709134	9	0.80168	15	0.809719	15	0.787872	10	0.634534	14	0.607111	14	0.606943	5	0.655348	11	0.676809	14	0.653845	14		0.44078	Pfam
GO:0043065	positive regulation of apoptosis	95	0.734935	27	0.758808	31	0.763491	30	0.74383	23	0.573688	31	0.651304	31	0.575405	15	0.645841	24	0.640015	33	0.607094	31		0.61181	Pfam
GO:0046649	lymphocyte activation	95	NA	NA	0.766192	1	NA	NA	NA	NA	NA	NA	NA	NA	NA	NA	0.734113	1	0.691062	1	NA	NA		0.492	Interpro
GO:0006520	amino acid metabolism	96	0.712693	2	0.839714	3	0.818266	3	0.577634	2	0.627615	3	0.663567	3	0.598598	2	0.630051	2	0.657021	2	0.643272	3		0.70817	Interpro
GO:0046849	bone remodeling	96	NA	NA	0.766655	1	0.76274	1	0.75397	1	0.655053	1	0.694541	1	0.560244	1	0.637626	1	0.577159	1	0.604845	1		0.64439	Interpro
GO:0048667	neuron morphogenesis during differentiation	96	0.702083	3	0.802982	5	0.81158	5	0.787872	3	0.634534	5	0.607111	5	0.606943	3	0.664067	3	0.677962	5	0.653845	5		0.6021	Pfam
GO:0048812	neurite morphogenesis	96	0.702083	3	0.802982	5	0.81158	5	0.787872	4	0.634534	6	0.607111	6	0.606943	3	0.664067	3	0.677962	5	0.653845	6		0.38836	Pfam
GO:0051726	regulation of cell cycle	96	0.79796	13	0.793325	15	0.798141	15	0.767227	10	0.658906	14	0.592948	14	0.652017	6	0.681139	9	0.681822	14	0.550197	14		0.61576	Pfam
GO:0048771	tissue remodeling	98	0.679704	1	0.755805	1	0.749198	1	0.74949	1	0.654631	1	0.697497	1	0.567539	1	0.630991	1	0.573463	1	0.604084	1		0.29059	Interpro
GO:0007264	small GTPase mediated signal transduction	99	0.764311	3	0.897312	5	0.894437	5	0.645419	2	0.555587	5	0.537971	5	NA	NA	0.564996	3	0.661066	5	0.628922	5		0.85859	Interpro
GO:0009792	embryonic development (sensu Metazoa)	104	0.667205	3	0.725187	4	0.759334	4	0.829524	3	0.685987	4	0.621742	4	0.58265	2	0.537376	4	0.672964	4	0.61392	4		0.80288	MGI
GO:0045892	negative regulation of transcription, DNA-dependent	104	0.767123	21	0.819176	28	0.806675	27	0.663795	10	0.523851	22	0.561455	21	0.763328	5	0.541754	21	0.616832	24	0.553615	22		0.82222	Interpro
GO:0051246	regulation of protein metabolism	104	0.66341	2	0.804014	4	0.826366	4	0.646932	4	0.551599	4	0.680169	4	0.630082	2	0.587196	3	0.593643	4	0.580602	4		0.45861	Pfam
GO:0050790	regulation of enzyme activity	105	0.760958	5	0.719592	5	0.718582	5	0.556043	4	0.545952	4	0.613544	4	0.614275	2	0.594019	3	0.584696	5	0.549476	4		0.76008	PPI
GO:0001775	cell activation	106	0.815879	1	NA	NA	NA	NA	0.885984	1	0.66216	1	0.751734	1	0.629209	1	0.716143	1	0.684196	1	0.647004	1		0.96464	MGI
GO:0007276	gametogenesis	106	0.626819	3	0.664782	3	0.696221	3	0.909284	4	0.606389	5	0.580223	5	0.53658	1	0.532799	3	0.599137	4	0.550685	5		0.9352	MGI
GO:0045944	positive regulation of transcription from RNA polymerase II promoter	110	0.827734	143	0.888221	192	0.88842	188	0.743925	139	0.633685	184	0.701324	182	0.571507	64	0.550296	138	0.608208	200	0.55186	186		0.79155	Pfam
GO:0000904	cellular morphogenesis during differentiation	111	0.685777	1	0.78625	1	0.765578	1	0.786062	1	0.627575	1	0.619763	1	0.596708	1	0.625705	1	0.671771	1	0.624952	1		0.6714	Interpro
GO:0019226	transmission of nerve impulse	112	0.734431	4	0.741916	4	0.727438	4	0.836047	2	0.567067	3	0.59898	3	0.669349	3	0.738855	4	0.714313	4	0.690933	3		0.89216	MGI
GO:0030097	hemopoiesis	112	0.704244	20	0.739367	25	0.738114	25	0.856833	14	0.51877	22	0.662243	22	0.711251	7	0.678236	21	0.682784	24	0.591908	22		0.67324	MGI
GO:0048598	embryonic morphogenesis	112	0.658106	7	0.74906	7	0.734742	7	0.840039	5	0.610899	8	0.634261	8	0.574114	5	0.677484	6	0.581718	8	0.623193	8		0.94918	MGI
GO:0031175	neurite development	113	0.670565	9	0.776949	11	0.782587	11	0.786794	7	0.626462	12	0.615843	12	0.611087	4	0.69488	9	0.690214	12	0.665123	12		0.62412	MGI
GO:0050793	regulation of development	115	0.696649	1	0.734618	1	0.716779	1	0.656041	1	0.590445	1	0.622964	1	NA	NA	0.616829	1	0.625122	1	0.522886	1		0.75169	Interpro
GO:0007389	pattern specification	118	0.736481	18	0.78249	22	0.76862	22	0.884266	19	0.656373	22	0.715894	22	0.575107	10	0.629614	12	0.652607	22	0.644458	22		0.89527	MGI
GO:0007167	enzyme linked receptor protein signaling pathway	123	0.794065	3	0.811587	3	0.82714	3	0.638734	3	0.617889	3	0.663849	3	0.629548	2	0.589543	2	0.607954	3	0.540127	3		0.97884	Pfam
GO:0019953	sexual reproduction	124	0.602426	1	0.634981	1	0.679696	1	0.893778	1	0.596487	1	0.558969	1	0.529609	1	NA	NA	0.598849	1	0.521495	1		0.91561	MGI
GO:0030001	metal ion transport	124	NA	NA	0.90549	2	0.898882	2	0.708986	1	0.586528	2	0.626525	2	0.713871	1	0.712462	2	0.689125	2	0.575382	2		0.96363	Interpro
GO:0009611	response to wounding	125	0.762796	3	0.713685	7	0.689488	7	0.802356	7	0.662712	7	0.746138	8	0.562791	2	0.663141	3	0.680979	8	0.667499	8		0.37157	MGI
GO:0006605	protein targeting	127	0.679916	3	0.692892	4	0.705341	3	0.598345	4	0.628851	5	0.555151	5	0.630253	4	0.572738	4	0.571419	5	0.562115	5		0.55381	Pfam
GO:0001501	skeletal development	131	0.698213	23	0.78818	27	0.78912	26	0.815872	20	0.624834	24	0.694318	24	0.510792	15	0.671845	18	0.608704	24	0.574414	24		0.87493	MGI
GO:0016481	negative regulation of transcription	132	0.765614	17	0.823372	25	0.814828	24	0.660998	12	0.519193	24	0.569549	23	0.682415	8	0.544722	24	0.57557	24	0.553123	24		0.73759	Interpro
GO:0007243	protein kinase cascade	133	0.759954	17	0.781765	22	0.820006	22	0.683429	8	0.554316	20	0.648587	19	0.588923	2	0.597089	16	0.614601	21	0.535659	20		0.94592	Pfam
GO:0016070	RNA metabolism	133	0.781539	1	0.91635	1	0.89421	1	NA	NA	0.724729	1	0.709437	1	NA	NA	0.719557	1	0.759973	1	0.722529	1		0.76087	Interpro
GO:0045893	positive regulation of transcription, DNA-dependent	133	0.841639	24	0.886082	34	0.883471	34	0.740595	28	0.626876	34	0.687524	34	0.612084	12	0.553264	21	0.608986	34	0.54197	34		0.77286	Interpro
GO:0048666	neuron development	137	0.685566	11	0.760044	13	0.767014	13	0.80238	12	0.621131	13	0.626824	13	0.591576	7	0.699578	9	0.684867	13	0.680843	13		0.76422	MGI
GO:0016192	vesicle-mediated transport	149	0.793709	7	0.831658	9	0.813752	8	0.539165	3	0.618622	8	0.645548	8	0.53978	3	0.607094	6	0.63604	9	0.637069	8		0.93967	Interpro
GO:0007610	behavior	152	0.676539	7	0.733313	9	0.634308	9	0.756317	6	0.555521	9	0.60862	9	0.580355	3	0.658317	7	0.617738	8	0.595634	9		0.75242	MGI
GO:0007267	cell-cell signaling	159	0.713243	7	0.778588	9	0.777916	9	0.750346	8	0.597343	8	0.62537	8	0.648168	3	0.696521	6	0.673883	9	0.620784	8		0.6719	Interpro
GO:0009308	amine metabolism	159	0.682594	1	0.828257	1	0.842118	1	NA	NA	0.620118	1	0.611449	1	NA	NA	NA	NA	0.658241	1	0.604041	1		0.42199	Pfam
GO:0045941	positive regulation of transcription	161	0.834743	19	0.889537	31	0.886705	31	0.707074	17	0.607094	30	0.680774	31	0.586527	10	0.544084	25	0.603102	31	0.544517	31		0.70202	Interpro
GO:0006807	nitrogen compound metabolism	166	0.692276	1	0.835733	5	0.846832	5	NA	NA	0.625725	5	0.621885	5	NA	NA	0.653585	5	0.662524	6	0.605054	5		0.50422	Pfam
GO:0009888	tissue development	168	0.695785	2	0.767392	7	0.77733	7	0.749659	5	0.649213	6	0.660021	6	0.605259	3	0.675395	6	0.620521	7	0.589692	6		0.55259	Pfam
GO:0042221	response to chemical stimulus	169	0.619328	10	0.840312	12	0.780837	12	0.693304	6	0.726705	11	0.725623	10	0.585105	3	0.599681	11	0.68828	12	0.626772	11		0.40219	Interpro
GO:0030182	neuron differentiation	172	0.681282	14	0.770082	19	0.790341	19	0.790522	12	0.608172	16	0.648189	16	0.589989	4	0.704869	10	0.681569	17	0.674146	15		0.57513	MGI
GO:0042127	regulation of cell proliferation	172	0.718179	34	0.737087	46	0.732524	45	0.696063	32	0.559871	44	0.633025	43	0.545852	18	0.601831	35	0.617323	45	0.554882	44		0.46638	Interpro
GO:0016477	cell migration	175	0.721739	11	0.77166	13	0.776995	13	0.668287	9	0.583353	14	0.627962	14	0.602702	6	0.640731	12	0.66342	12	0.603118	14		0.59467	Pfam
GO:0006812	cation transport	176	0.737603	1	0.913729	6	0.894816	5	0.718441	3	0.535135	6	0.616479	6	NA	NA	0.684837	3	0.669919	5	0.600173	6		0.77806	Interpro
GO:0007010	cytoskeleton organization and biogenesis	176	0.738615	6	0.84151	9	0.853724	8	0.647555	4	0.609556	8	0.5772	9	0.712744	1	0.636057	4	0.668137	9	0.623461	9		0.60443	Pfam
GO:0009605	response to external stimulus	176	0.726182	3	0.685342	3	0.668938	3	0.737315	2	0.635581	2	0.695661	2	0.551019	2	0.63081	2	0.657955	3	0.641252	2		0.05007	MGI
GO:0009056	catabolism	181	NA	NA	NA	NA	NA	NA	NA	NA	NA	NA	NA	NA	NA	NA	NA	NA	NA	NA	NA	NA		0	0
GO:0007049	cell cycle	183	0.798337	3	0.772009	5	0.790364	5	0.737944	2	0.643983	6	0.60103	5	NA	NA	0.697744	6	0.710175	5	0.6342	6		0.60537	PPI
GO:0007155	cell adhesion	184	0.745134	11	0.847818	14	0.895093	13	0.616911	10	0.627617	13	0.686372	13	0.575235	6	0.665271	13	0.675921	13	0.586549	13		0.81586	Pfam
GO:0006091	generation of precursor metabolites and energy	190	0.668327	2	0.86393	2	0.853797	2	0.667284	1	0.6215	2	0.663739	2	0.63038	1	0.609357	1	0.69483	2	0.586608	2		0.73861	Interpro
GO:0006259	DNA metabolism	196	0.799636	1	0.873466	1	0.870919	1	0.769268	1	0.64343	1	0.681344	1	0.676229	1	0.676235	1	0.750168	1	0.679737	1		0.97285	Interpro
GO:0044255	cellular lipid metabolism	196	0.750341	1	0.857513	2	0.864121	1	0.689885	1	0.615546	1	0.673007	1	0.571097	2	0.696753	2	0.703279	2	0.658494	1		0.44664	Pfam
GO:0006082	organic acid metabolism	200	NA	NA	0.825343	1	0.816206	1	NA	NA	0.627152	1	0.66585	1	0.568939	1	NA	NA	0.705812	1	0.651404	1		0.98519	Interpro
GO:0048699	neurogenesis	200	0.702395	1	0.757415	3	0.777139	3	0.800518	3	0.577748	3	0.636368	3	0.568371	2	0.697733	3	0.669062	3	0.674353	3		0.68944	MGI
GO:0006928	cell motility	206	0.718338	3	0.754566	3	0.751397	3	0.647306	2	0.573412	3	0.621058	3	0.566088	1	0.603886	2	0.650408	3	0.602931	3		0.69377	Interpro
GO:0006886	intracellular protein transport	207	0.726687	12	0.796832	15	0.817676	14	0.545639	4	0.629189	13	0.602713	13	0.592235	1	0.588279	8	0.611854	15	0.573821	13		0.73145	Pfam
GO:0040011	locomotion	209	0.719365	4	0.750494	5	0.745656	5	0.649123	5	0.574376	5	0.625947	5	0.563974	4	0.601464	2	0.64908	4	0.600859	5		0.55205	Interpro
GO:0000902	cellular morphogenesis	215	0.71749	19	0.764188	30	0.756017	27	0.718944	17	0.585938	30	0.589342	29	0.550349	11	0.590235	26	0.655395	30	0.648127	29		0.56558	Interpro
GO:0006468	protein amino acid phosphorylation	218	0.706531	41	0.933894	48	0.933157	46	0.593742	29	0.577176	46	0.608866	46	0.608948	10	0.556364	38	0.614632	45	0.586248	46		0.79153	Interpro
GO:0042981	regulation of apoptosis	218	0.7417	12	0.754357	13	0.770643	13	0.686742	11	0.535948	13	0.654561	13	0.583809	7	0.60899	10	0.560995	13	0.551777	13		0.5498	Pfam
GO:0048468	cell development	220	0.66374	8	0.74229	12	0.748763	12	0.74409	11	0.628528	11	0.638936	11	0.577429	6	0.644655	9	0.642555	12	0.637345	11		0.58512	Pfam
GO:0043067	regulation of programmed cell death	221	0.740684	1	0.758047	1	0.772898	1	0.683138	1	0.541328	1	0.654109	1	0.583809	1	0.606929	1	NA	NA	0.547998	1		0.84613	Pfam
GO:0015031	protein transport	223	0.730963	5	0.809439	9	0.830184	8	0.545639	6	0.62876	10	0.607611	10	0.581032	4	0.60143	8	0.611649	9	0.587367	10		0.66982	Pfam
GO:0009790	embryonic development	227	0.696064	28	0.754822	40	0.756306	37	0.815241	23	0.611039	35	0.631138	36	0.54798	15	0.685065	31	0.63384	37	0.648123	36		0.64325	MGI
GO:0006811	ion transport	232	0.771977	2	0.921869	6	0.929469	6	0.708002	4	0.587384	5	0.63775	5	0.639088	5	0.668704	6	0.668012	6	0.60909	5		0.91384	Pfam
GO:0006357	regulation of transcription from RNA polymerase II promoter	233	0.810175	22	0.856652	25	0.867038	25	0.727769	13	0.567018	23	0.635296	23	0.581096	3	0.562182	19	0.598697	27	0.583179	23		0.76658	Pfam
GO:0006629	lipid metabolism	234	0.722348	7	0.856259	11	0.856923	11	0.688106	7	0.611019	10	0.64828	9	0.557713	7	0.678419	8	0.677774	10	0.636651	10		0.5544	Pfam
GO:0045184	establishment of protein localization	238	0.712622	1	0.808737	1	0.824933	1	0.556346	1	0.609379	1	0.589656	1	NA	NA	0.58882	1	0.58919	1	0.579828	1		0.6	Pfam
GO:0006508	proteolysis	240	0.649478	8	0.922912	21	0.886394	21	0.563186	10	0.580299	19	0.545041	19	0.596108	5	0.571242	11	0.60137	19	0.566401	18		0.96274	Interpro
GO:0008283	cell proliferation	251	0.704973	28	0.722632	46	0.725582	44	0.665539	30	0.559472	43	0.609227	42	0.562849	16	0.600727	33	0.610413	46	0.569971	43		0.61594	Pfam
GO:0006955	immune response	254	0.790918	3	0.793604	4	0.780014	4	0.884266	2	0.670888	4	0.758239	4	0.599342	1	0.724239	3	0.733146	4	0.679095	4		0.60743	MGI
GO:0006915	apoptosis	260	0.737902	33	0.755143	39	0.773438	37	0.688558	32	0.515611	38	0.638635	37	0.616012	13	0.616823	23	0.581396	39	0.551173	38		0.6588	Pfam
GO:0008104	protein localization	260	0.698033	21	0.803549	27	0.817946	26	0.550753	18	0.605031	25	0.583081	25	0.595646	14	0.575294	21	0.597429	27	0.587794	25		0.50325	Pfam
GO:0006366	transcription from RNA polymerase II promoter	268	0.81266	2	0.848536	2	0.864796	2	0.726912	1	0.580508	2	0.614795	2	NA	NA	0.576576	2	0.591584	2	0.584604	2		0.98141	Pfam
GO:0012501	programmed cell death	268	0.737109	1	0.75556	1	NA	NA	NA	NA	0.529055	1	0.639491	1	NA	NA	0.62052	1	NA	NA	0.55314	1		0.63771	Interpro
GO:0006952	defense response	277	0.782898	4	0.795771	6	0.786991	6	0.882978	3	0.664646	3	0.762688	3	0.600784	3	0.728555	3	0.733807	4	0.675413	3		0.75533	MGI
GO:0008219	cell death	281	0.738074	6	0.753232	8	0.767898	7	0.686879	6	0.544567	8	0.639906	7	0.584844	3	0.616398	5	0.5777	7	0.555404	8		0.68055	Pfam
GO:0046907	intracellular transport	286	0.7044	1	0.795803	1	0.800415	1	NA	NA	0.631692	1	0.623502	1	NA	NA	0.610815	1	0.611722	1	0.589741	1		0.91632	Pfam
GO:0006796	phosphate metabolism	287	0.660589	1	0.918508	1	0.924109	1	NA	NA	0.572667	1	0.592276	1	NA	NA	0.555184	1	0.602145	1	0.548693	1		0.65872	Pfam
GO:0016265	death	288	0.734081	3	0.754132	9	0.770283	9	0.687925	6	0.534369	9	0.632766	8	0.61051	4	0.618596	7	0.580811	9	0.553627	9		0.4958	Pfam
GO:0051649	establishment of cellular localization	289	NA	NA	NA	NA	NA	NA	NA	NA	0.633394	1	0.622102	1	NA	NA	0.608873	1	0.613192	1	0.588382	1		0.15158	bioMart
GO:0006412	protein biosynthesis	297	0.694309	9	0.863729	10	0.842496	9	0.691434	2	0.661376	5	0.650627	5	NA	NA	0.636622	5	0.655861	7	0.635378	5		0.73817	Interpro

## Sheet: L1logreg(0.01labm,unstadardize)
GO_ID	GO_Description	Gene_count	Gene_count_newAnnotation	AUC	Intercept	interpro1	interpro0	pfam1	pfam0	ppi1	ppi0	mgi1	mgi0	phylogenetic_bioMart1	phylogenetic_bioMart0	phylogenetic_inparanoid1	phylogenetic_inparanoid0	omim1	omim0	zhang1	zhang0	su1	su0	sage1	sage0
GO:0000018	regulation of DNA recombination	3	1	0.989674	-31.117	0	0	1.4996	0	0	0	1.40457	0	0.548614	0	0.722945	0	1.73451	0	0	0	0	0	0	0
GO:0000089	mitotic metaphase	3	1	0.5	-7.83023	0	0	0	0	0	0	0	0	0	0	0	0	0	0	0	0	0	0	0	0
GO:0000209	protein polyubiquitination	3	11	0.727174	-10.7303	0	0	4.66629	0	0	0	0.39003	0	-0.0361948	0	-0.881785	1.43103	0	0	0	0	0	0	0	0
GO:0000578	embryonic axis specification	3	3	0.844396	-9.15549	0	0	0	0	0	0	2.88031	-3.01498	-2.64188	2.43123	-0.733418	0.73522	0	0	-0.263387	0	2.39668	0	0	0
GO:0001101	response to acid	3	4	0.744284	-9.34241	4.99084	0	0	0	0	0	0	0	0	0	-0.151975	0	0	0	0	0	0	0	0	0
GO:0001539	ciliary or flagellar motility	3	4	0.5	-7.83023	0	0	0	0	0	0	0	0	0	0	0	0	0	0	0	0	0	0	0	0
GO:0001578	microtubule bundle formation	3	3	0.646536	-17.1311	0	0	0	0	0	0	0.42921	0	0.815656	-0.426921	0.572831	-0.501777	0	0	4.56914	0	-2.3873	0	0.693198	0
GO:0001667	ameboidal cell migration	3	1	0.96761	-9.22251	0	0	0	0	0	0	0.340021	0	0.103989	0	0	0	0	0	0	0	0	0	0	0
GO:0001833	inner cell mass cell proliferation	3	7	0.880835	-9.19067	0	0	0	0	0	0	0.598953	0	0.117866	0	0	0	0	0	0	0	0	0	0	0
GO:0001835	blastocyst hatching	3	1	0.504353	-9.97654	0	0	0	0	0	0	0.845514	0	0	0.0533802	-0.32893	0.498252	0	0	0	0	0	0	0	0
GO:0001895	retinal homeostasis	3	1	0.841304	-8.56256	1.75037	0	1.29884	0	0	0	0.12886	0	-0.209466	0	0.139782	0	10.0458	0	0	0	0	0	0	0
GO:0001945	lymph vessel development	3	2	0.972841	-8.26468	0	0	0	0	0	0	0.381337	0	0	0	0	0	0	0	0	0	0	0	0	0
GO:0002016	renin-angiotensin regulation of body fluid levels	3	1	0.968478	-7.69236	0	0	0	0	0	0	1.11491	0	0	-0.0617689	0.260433	-0.373612	3.55121	0	0	0	0	0	0	0
GO:0002035	brain renin-angiotensin system	3	1	0.999728	-8.5542	1.87511	0	0	0	0	0	0.989376	0	0	0.161087	0	-0.244771	0	0	0	0	0	0	0	0
GO:0005980	glycogen catabolism	3	1	0.820827	-33.035	0	0	0	0	0	0	2.66576	-2.3371	-9.17728	11.4911	-2.28532	4.01967	0	0	3.48304	0	-4.68562	0	3.77484	0
GO:0006012	galactose metabolism	3	1	0.726333	-19.2158	0	0	0	0	0	0	0	-1.11068	0.23184	0	0	0.83219	0	0	1.40858	0	0	0	0	0
GO:0006081	aldehyde metabolism	3	1	0.980947	-15.5183	0	0	0	0	0	0	0	-2.55174	0.312881	0	-0.931859	1.05413	0	0	1.07677	0	8.56083	0	-0.632559	0
GO:0006120	mitochondrial electron transport, NADH to ubiquinone	3	1	0.999728	-24.8179	0	0	0	0	0	0	0	0	0.924767	0	0.163748	0	4.02278	0	0	0	2.41461	0	0	0
GO:0006268	DNA unwinding during replication	3	3	0.963618	-8.457	0	0	0	0	0	0	0	0	0	0	0.0744326	0	0	0	0	0	0	0	0	0
GO:0006287	base-excision repair, gap-filling	3	1	0.763458	-17.2203	0	0	0	0	0	0	0	-0.660271	-2.93881	3.87113	0.0884889	0.407662	0	0	0	-3.64825	1.23108	0	3.1806	0
GO:0006290	pyrimidine dimer repair	3	1	0.5	-7.83023	0	0	0	0	0	0	0	0	0	0	0	0	0	0	0	0	0	0	0	0
GO:0006400	tRNA modification	3	1	0.997006	-9.31236	0	0	0	0	0	0	0	0	0	0	0.123104	0	0	0	0	0	0	0	0	0
GO:0006568	tryptophan metabolism	3	1	0.818923	-10.7873	0	0	0	0	0	0	0	0	0	0.253682	-6.9147	6.55867	0	0	0	0	0	0	0	0
GO:0006613	cotranslational protein targeting to membrane	3	1	0.772183	-33.0456	0	0	0	0	0	0	0	-0.796146	0.549786	1.39395	-0.105225	0	0	0	-3.91079	0	9.76514	0	0	0
GO:0006779	porphyrin biosynthesis	3	5	0.6895	-13.8865	0	0	0	0	0	0	0	0	0	0	0.581925	-0.222126	0	0	0	0	0	0	0	0
GO:0006783	heme biosynthesis	3	6	0.863954	-13.8865	0	0	0	0	0	0	0	0	0	0	0.581925	-0.222126	0	0	0	0	0	0	0	0
GO:0006809	nitric oxide biosynthesis	3	5	0.597495	-8.41652	0	0	0	0	0	0	0	0	0	0.0776429	0	0	0	0	0	0	0	0	0	0
GO:0006839	mitochondrial transport	3	3	0.5	-7.82731	0	0	0	0	0	0	0	0	0	0	0	0	0	0	0	0	0	0	0	0
GO:0006882	zinc ion homeostasis	3	3	0.86594	-9.9335	0	0	0	0	0	0	0.843932	-0.351964	-2.10996	2.41446	-0.0617047	0	0	0	-0.529821	0	3.70943	0	4.48095	0
GO:0006888	ER to Golgi vesicle-mediated transport	3	9	0.894984	-14.3684	4.98508	0	0	0	0	0	0	-0.315058	0.117765	0	0.271873	0	0	0	0	0	4.82287	0	0	0
GO:0006893	Golgi to plasma membrane transport	3	1	0.765378	-8.31479	0	0	0	0	0	0	0	0	0	0.0648167	0	0	0	0	0	0	0	0	0	0
GO:0006904	vesicle docking during exocytosis	3	2	0.5	-7.83023	0	0	0	0	0	0	0	0	0	0	0	0	0	0	0	0	0	0	0	0
GO:0006906	vesicle fusion	3	1	0.5	-7.83023	0	0	0	0	0	0	0	0	0	0	0	0	0	0	0	0	0	0	0	0
GO:0006927	transformed cell apoptosis	3	1	0.769022	-10.2339	1.54004	0	0	0	0	0	0.912518	0	0.20066	0	0.950118	-0.995192	0	0	0	0	0	0	0	0
GO:0006972	hyperosmotic response	3	2	0.724551	-8.57057	0	0	0	0	0	0	0	0	0.119497	0	0	-0.0451649	0	0	0	0	0	0	0	0
GO:0007030	Golgi organization and biogenesis	3		NA	NA
GO:0007032	endosome organization and biogenesis	3	4	0.724619	-8.53092	0	0	0	0	0	0	0	0	0	0	0.0778086	0	0	0	0	0	0	0	0	0
GO:0007041	lysosomal transport	3	2	0.5	-7.83023	0	0	0	0	0	0	0	0	0	0	0	0	0	0	0	0	0	0	0	0
GO:0007091	mitotic metaphase/anaphase transition	3	2	0.953754	-16.6465	0	0	0	0	0	0	0	0.5538	0.456473	0.11797	0	0.157451	0	0	0	0	0	0	0	0
GO:0007128	meiotic prophase I	3	5	0.658311	-8.758	0	0	0	0	0	0	-1.31622	0.654404	-3.61874	3.3297	1.03591	-0.971356	0	0	0	0	0	0	0	0
GO:0007131	meiotic recombination	3	5	0.780708	-33.7988	0	0	0	0	0	0	2.42395	-2.38255	-0.508225	2.41479	-1.20796	2.51921	0	0	0.804808	0	0.551283	0	0	0
GO:0007213	acetylcholine receptor signaling, muscarinic pathway	3	1	0.871802	-9.59648	0	0	0	0	0	0	0.530226	0	0.0715067	0	0.0642473	0	0	0	0	0	0	0	0	0
GO:0007250	activation of NF-kappaB-inducing kinase	3	3	0.74687	-8.85528	-0.285046	0	0	0	0	0	5.31745	-5.29672	-3.39247	3.38796	1.32343	-1.10707	0	0	0	-6.06982	-4.06184	6.88134	0	0
GO:0007341	penetration of zona pellucida	3	3	0.5	-7.83023	0	0	0	0	0	0	0	0	0	0	0	0	0	0	0	0	0	0	0	0
GO:0007386	compartment specification	3	2	0.893149	-9.50427	0	0	0	0	0	0	0	0.364953	0	0.272102	-0.100929	0	0	0	0	0	0	0	0	0
GO:0007435	salivary gland morphogenesis	3	5	0.719369	-8.60482	0	0	0	0	0	0	0.375954	0	0	0	0	0	0	0	0	0	0	0	0	0
GO:0007520	myoblast fusion	3	4	0.5	-7.83023	0	0	0	0	0	0	0	0	0	0	0	0	0	0	0	0	0	0	0	0
GO:0008045	motor axon guidance	3	11	0.803262	-9.66802	0	0	0	0	0	0	0	0.614952	0.233898	0	0	-0.0841975	0	0	0	0	0	0	0	0
GO:0008209	androgen metabolism	3	3	0.966485	-7.95763	0	0	0	0	0	0	1.31656	0	0	-0.101791	0	0.0728212	0	0	0	0	0	0	0	0
GO:0008354	germ cell migration	3	4	0.964363	-7.8691	-9.81027	20.2496	-7.51536	3.83003	0	0	0.89846	0	-0.985651	1.09276	-1.18464	1.02542	0	0	-0.835876	0.498633	-1.39224	0	0	0
GO:0009263	deoxyribonucleotide biosynthesis	3	2	0.730958	-6.7596	0	-2.30152	0	0	0	0	-2.74676	3.51803	-2.02736	2.14634	-0.600341	-0.20936	0	0	-0.157908	0	-4.15051	2.98628	0	0
GO:0009296	flagellum biogenesis	3	1	0.996198	-12.3161	0	0	0	0	0	0	1.00731	0	-0.0742679	0	0	-0.0455577	6.51473	0	0	0	0	0	0	0
GO:0009435	NAD biosynthesis	3	1	0.811377	-9.48175	0	0	0	0	0	0	0	0	0.0356622	0	0	0.170717	0	0	0	0	0	0	0	0
GO:0010033	response to organic substance	3	6	0.707494	-9.8088	0	0	0	0	0	0	0.968029	0	0	0.0693551	0	0.0985613	0	0	0	0	0	0	0	0
GO:0015012	heparan sulfate proteoglycan biosynthesis	3	3	0.719289	-23.392	0	0	0	0	0	0	2.27538	-2.07846	0.483043	-0.506571	1.57171	-0.873851	0	0	0	0	0.0400439	0	0	0
GO:0015701	bicarbonate transport	3	2	0.544478	-8.43236	0	0	0	0	0	0	0	0	0	0	0	0.0872927	0	0	0	0	0	0	0	0
GO:0015816	glycine transport	3	1	0.5	-7.83023	0	0	0	0	0	0	0	0	0	0	0	0	0	0	0	0	0	0	0	0
GO:0015844	monoamine transport	3	1	0.908374	-10.1896	0	0	0	0	0	0	0.668198	0	0	0	0.15157	0	0	0	0	0	0	0	0	0
GO:0015872	dopamine transport	3	2	0.5	-7.83023	0	0	0	0	0	0	0	0	0	0	0	0	0	0	0	0	0	0	0	0
GO:0015918	sterol transport	3	1	0.996196	-7.47559	3.0136	0	0	0	0	0	-0.626672	1.73542	-0.155527	0	0.0502758	0	0	0	0	0	0	0	0	0
GO:0016188	synaptic vesicle maturation	3	2	0.507073	-13.3537	0	0	0	0	0	0	1.68666	-0.957616	-3.0914	4.13597	1.05825	-1.33698	0	0	-1.76521	0	0.505755	0	1.50937	0
GO:0016198	axon choice point recognition	3	1	0.908202	-10.4262	0	0	0	0	0	0	0.572368	0.36326	-0.178834	0	0.207186	-0.00652047	0	0	0	0	3.47463	0	0	0
GO:0016338	calcium-independent cell-cell adhesion	3	3	0.854394	-9.56749	1.05646	0	1.4773	0	0	0	-1.35586	0	-0.0481938	0	1.06176	-1.14732	0	0	0	0	-2.21022	0	0	0
GO:0018107	peptidyl-threonine phosphorylation	3	10	0.840131	-10.0523	0.965511	0	0	0	0	0	0	0	0	0	0	0.242283	0	0	0	0	0	0	0	0
GO:0018208	peptidyl-proline modification	3	1	0.970892	-14.6288	2.22828	0	0	0	0	0	0	0	0	0	0.431876	0	0	0	0	0	0	0	0	0
GO:0019432	triacylglycerol biosynthesis	3	2	0.5	-7.83023	0	0	0	0	0	0	0	0	0	0	0	0	0	0	0	0	0	0	0	0
GO:0019730	antimicrobial humoral response	3	1	0.801687	-7.09158	0	0	0	0	0	0	0	0	-2.28184	1.38738	0	-0.236494	0	0	0	0	0	0	0	0
GO:0019827	stem cell maintenance	3	11	0.8773	-10.0295	-2.47164	0	0	0	0	0	1.57793	-0.841057	-0.735385	0.909748	-1.54828	1.16749	0	0	1.72346	0	0	0	9.52672	0
GO:0030168	platelet activation	3	8	0.545554	-12.1126	0	0	0	0	0	0	1.54941	-0.335491	0.594464	0	0.403413	-0.572892	0	0	0	0	0	0	0	0
GO:0030301	cholesterol transport	3	10	0.536064	-7.56412	0	0	0	0	0	0	0	0	-0.0362843	0	0	0	0	0	0	0	0	0	0	0
GO:0030501	positive regulation of bone mineralization	3	1	0.935835	-11.3757	0	0	0	0	0	0	-0.970186	2.63537	1.31076	-1.09082	0	-0.0643745	0	0	0	0	0	0	0	0
GO:0030539	male genitalia development	3	8	0.687636	-14.4127	0	0	0	0	0	0	-0.112083	0.97938	1.69521	-1.43539	0.466306	-0.302053	0	0	0	0	0	0	0	0
GO:0030856	regulation of epithelial cell differentiation	3	3	0.9265	-10.6971	0	0	0	0	0	0	0.674772	0	0	0	0.179666	0	0	0	0	0	0	0	0	0
GO:0030865	cortical cytoskeleton organization and biogenesis	3	2	0.515514	-8.32474	0	-0.330456	0	0	0	0	0	-0.868089	-1.36196	1.32716	0.19184	0	0	0	-0.142625	0	0	0	0	0
GO:0030866	cortical actin cytoskeleton organization and biogenesis	3	2	0.5	-7.83023	0	0	0	0	0	0	0	0	0	0	0	0	0	0	0	0	0	0	0	0
GO:0030968	unfolded protein response	3	10	0.608783	-7.1633	2.19864	0	0	0	0	0	0	0	-0.218683	0	-0.992903	1.08382	0	0	0	0	0	0	0	0
GO:0031018	endocrine pancreas development	3	9	0.644378	-10.5798	0	0	0	0	0	0	0.391469	0	0	0.260121	0	0	0	0	0	0	1.47562	0	0	0
GO:0031047	RNA-mediated gene silencing	3	4	0.726307	-10.7233	0	0	7.24745	0	0	0	-2.53816	2.55149	-1.26239	0.952904	0	0.35689	0	0	4.44333	0	2.54165	0	-5.12265	0
GO:0031424	keratinization	3	2	0.536045	-16.6944	1.10289	0	0	0	0	0	3.75824	-2.08667	0	0	-0.160733	0	0	0	0	0	0	0	0	0
GO:0035089	establishment of apical/basal cell polarity	3	1	0.950543	-8.74595	0	0	0	0	0	0	0	0.639789	-2.76263	2.80627	0	-0.194396	0	0	0	0	0	0	0	0
GO:0035176	social behavior	3	9	0.872437	-7.4077	0	0	0	0	0	0	0.845943	0	-0.0950663	0	-0.192046	0.0607724	0	0	0	0	0	0	0	0
GO:0035265	organ growth	3	10	0.637364	-10.2878	0	0	0	0	0	0	0.810485	0	0.22898	0	0	0	0	0	0	0	0	0	0	0
GO:0042074	cell migration during gastrulation	3	5	0.880229	-11.8519	0	0	2.77677	0	0	0	1.26687	-1.34827	0	0.346169	-0.191731	0	0	0	0	0	3.17799	0	0	0
GO:0042092	T-helper 2 type immune response	3	1	0.88907	-8.0166	0	0	0	0	0	0	0.592252	0	0.30737	-0.350875	0.728141	-0.333273	0	0	0	0	0	0	0	0
GO:0042176	regulation of protein catabolism	3	2	0.524742	-7.07568	0	-7.00857	0	0	0	0	-10.0674	3.55522	0.752068	-1.06282	1.13185	-1.29806	0	0	-3.82013	0	-8.07719	0	-5.20324	20.2095
GO:0042307	positive regulation of protein import into nucleus	3	3	0.871237	-8.55519	0	0	0	0	0	0	0	0	0.0899087	0	0	0	0	0	0	0	0	0	0	0
GO:0042311	vasodilation	3	6	0.844441	-7.68239	0	0	0	0	0	0	0.621731	0	0	0	0	-0.0860372	0	0	0	0	0	0	0	0
GO:0042326	negative regulation of phosphorylation	3	3	0.515597	-7.42801	0	0	0	0	0	0	0	0	0.61679	-0.764755	0	0	0	0	0	0	0	0	0	0
GO:0042345	regulation of NF-kappaB import into nucleus	3	1	0.764002	-8.55519	0	0	0	0	0	0	0	0	0.0899087	0	0	0	0	0	0	0	0	0	0	0
GO:0042391	regulation of membrane potential	3	34	0.523221	-9.60497	0	0	0	0	0	0	-0.189891	0	0.256076	0	-0.469219	0.377784	0	0	0	0	1.30349	0	0	0
GO:0042415	norepinephrine metabolism	3	4	0.743675	-11.9074	0	0	0	0	0	0	0.531788	0	0	0	0.277065	0	0	0	0	0	0	0	0	0
GO:0042574	retinal metabolism	3	2	0.784821	-8.92617	3.97487	0	0	0	0	0	0	0	0	0.0962338	-0.158788	0.182343	0	0	0	0	0	0	0	0
GO:0042590	antigen presentation, exogenous antigen via MHC class I	3	1	0.996194	-10.0683	1.17879	0	0	0	0	0	0.605404	0	1.70491	-1.3122	0	-0.0914365	0	0	0	0	0.291903	0	5.15959	0
GO:0042711	maternal behavior	3	1	0.726605	-11.0098	0	0	0	0	0	0	0.517975	0	0.135348	0	0.0688138	0	0	0	0	0	0	0	0	0
GO:0042775	ATP synthesis coupled electron transport (sensu Eukaryota)	3	1	0.5	-7.83023	0	0	0	0	0	0	0	0	0	0	0	0	0	0	0	0	0	0	0	0
GO:0042982	amyloid precursor protein metabolism	3	1	0.935256	-13.677	0	0	0	0	0	0	0	0.625241	0	0.534258	0	0.0702978	0	0	0	0	0	0	0	0
GO:0043306	positive regulation of mast cell degranulation	3	3	0.651787	-22.3671	-1.43832	24.5851	0	0	0	0	-1.37251	-0.296889	-2.47024	2.16295	0.45722	-0.62207	0	0	0	-28.2843	-11.6992	35.1358	19.4118	0
GO:0045022	early endosome to late endosome transport	3	1	0.539402	-8.74124	2.77726	0	0	0	0	0	0	0	-1.0234	0	-1.55309	1.26332	0	0	0	0	-5.62832	0	0	0
GO:0045136	development of secondary sexual characteristics	3	1	0.984519	-9.12463	0	0	0	0	0	0	0.396776	0	0	0	0.0896696	0	0	0	0	0	0	0	0	0
GO:0045197	establishment and/or maintenance of epithelial cell polarity	3	2	0.793526	-8.39948	0.742265	0	0	0	0	0	0.12984	0	0	0	0	0.0216807	0	0	0	0	0	0	0	0
GO:0045213	neurotransmitter receptor metabolism	3	1	0.691848	-9.99926	1.25469	0	0	0	0	0	0	0.408696	0	0.150452	-2.28956	2.33541	0	0	0	0	0	0	1.40278	0
GO:0045410	positive regulation of interleukin-6 biosynthesis	3	2	0.921425	-8.85554	0	0	0	0	0	0	1.55092	-1.03833	-0.507123	0.56517	0.378625	-0.405494	0	0	0	0	0	0	0	0
GO:0045662	negative regulation of myoblast differentiation	3	1	0.598749	-11.2982	0	0	0	0	0	0	-2.47272	3.97294	5.1257	-5.13908	0.751692	-0.794627	0	0	0	0	0	0	0	0
GO:0045668	negative regulation of osteoblast differentiation	3	6	0.711423	-10.1117	0	0	0	0	0	0	0.890673	-0.932037	-4.86738	5.50556	1.17994	-1.16308	0	0	0	0	0	0	0	0
GO:0045766	positive regulation of angiogenesis	3	11	0.546496	-7.61134	0	0	0	0	0	0	0	0	0	0	0	-0.0366969	0	0	0	0	0	0	0	0
GO:0045862	positive regulation of proteolysis	3	1	0.5	-7.83023	0	0	0	0	0	0	0	0	0	0	0	0	0	0	0	0	0	0	0	0
GO:0045931	positive regulation of progression through mitotic cell cycle	3	3	0.5	-7.83023	0	0	0	0	0	0	0	0	0	0	0	0	0	0	0	0	0	0	0	0
GO:0045953	negative regulation of natural killer cell mediated cytotoxicity	3	1	0.57485	-6.8528	0	0	0	0	0	0	0	0	-0.206884	0	0	0	0	0	0	0	0	0	0	0
GO:0046325	negative regulation of glucose import	3	1	0.870179	-10.267	0	0	0	0	0	0	0	0.716321	0	0.285429	-0.0484733	0	0	0	0	0	0	0	0	0
GO:0046427	positive regulation of JAK-STAT cascade	3	1	0.997281	-7.33407	5.07845	0	0	0	0	0	-0.394469	0	-2.45531	2.08218	0	0	0	0	0	0	0	0	0	0
GO:0046513	ceramide biosynthesis	3	4	0.724619	-8.3207	1.47626	0	0	0	0	0	0	0	0	0	0.027852	0	0	0	0	0	0	0	0	0
GO:0046548	retinal rod cell development	3	2	0.982182	-9.9736	-0.72628	0	0	0	0	0	1.28521	-0.501507	-2.06738	2.03136	0.824605	-0.882418	0	0	-2.87553	0	-13.4799	30.4752	0	0
GO:0046627	negative regulation of insulin receptor signaling pathway	3	3	0.885117	-7.6902	0	0	3.22075	0	0	0	0	0.144623	0	0	-0.0637183	0	0	0	0	0	0	0	0	0
GO:0046632	alpha-beta T cell differentiation	3	4	0.62568	-24.6142	1.32908	0	0	0	0	0	1.709	-1.57841	0	1.81529	0	-0.386205	0	0	0	0	0	0	0	0
GO:0046638	positive regulation of alpha-beta T cell differentiation	3	2	0.516195	-24.6142	1.32908	0	0	0	0	0	1.709	-1.57841	0	1.81529	0	-0.386205	0	0	0	0	0	0	0	0
GO:0046668	regulation of retinal programmed cell death	3	1	0.638194	-7.76499	0	0	0	0	0	0	0	0.902277	0	-0.0418267	-0.0903954	0	0	0	0	0	1.29601	0	0	0
GO:0046716	muscle maintenance	3	8	0.801211	-10.8357	0	0	0	0	0	0	-0.139449	0.797598	0	0.324285	-0.518294	0.558278	0	0	0	0	0	0	0	0
GO:0046883	regulation of hormone secretion	3	2	0.715433	-8.47308	0	0	0	0	0	0	0	0	0.0728433	0	0	0	0	0	0	0	0	0	0	0
GO:0047496	vesicle transport along microtubule	3	2	0.552639	-20.5103	3.58851	0	0	0	0	0	0.664763	0	-0.028521	0	0.821528	0	0	0	0	0	0	0	0	0
GO:0048011	nerve growth factor receptor signaling pathway	3	2	0.813792	-7.79969	0	0	0	0	0	0	0.14936	0.190492	0	0	-0.0530332	0	0	0	0	0	0	0	0	0
GO:0048013	ephrin receptor signaling pathway	3	3	0.5	-7.83023	0	0	0	0	0	0	0	0	0	0	0	0	0	0	0	0	0	0	0	0
GO:0048041	focal adhesion formation	3	3	0.592089	-10.6446	0	0	7.15302	0	0	0	2.27296	-1.69099	-1.54285	1.83122	-1.09992	1.42859	0	0	0	0	-6.51874	0	0	0
GO:0048147	negative regulation of fibroblast proliferation	3	4	0.566549	-8.36881	0	0	0	0	0	0	0.422062	0	0	0	0	0	0	0	0	0	0	0	0	0
GO:0048318	axial mesoderm development	3	1	0.5	-8.23041	0	0	0	0	0	0	0	0	0	0	0	0	0	0	0	0	0	0	0	0
GO:0048546	digestive tract morphogenesis	3	4	0.931682	-9.85661	0	0	0	0	0	0	0.680232	0	0.149778	0	0	0	0	0	0	0	0	0	0	0
GO:0048557	embryonic digestive tract morphogenesis	3	4	0.837935	-11.1535	0	0	0	0	0	0	0.834874	0	0.164637	0.213106	-0.143383	0	0	0	0	0	0	0	0	0
GO:0048599	oocyte development	3	3	0.571273	-12.9803	0	0	0	0	0	0	2.49223	-3.48324	0.661199	-0.25328	-1.21445	1.15333	0	0	-2.19561	0	-8.31454	17.1303	0	0
GO:0050435	beta-amyloid metabolism	3	2	0.5	-7.83023	0	0	0	0	0	0	0	0	0	0	0	0	0	0	0	0	0	0	0	0
GO:0050796	regulation of insulin secretion	3	5	0.577572	-8.47308	0	0	0	0	0	0	0	0	0.0728433	0	0	0	0	0	0	0	0	0	0	0
GO:0050860	negative regulation of T cell receptor signaling pathway	3	3	0.874365	-7.70458	3.25079	0	0	0	0	0	1.54095	0	-0.109071	0	-0.244327	0	0	0	0	0	0	0	0	0
GO:0051146	striated muscle cell differentiation	3	2	0.895188	-8.58839	0	0	0	0	0	0	0.350408	0	0	0	0	0	0	0	0	0	0	0	0	0
GO:0051604	protein maturation	3	4	0.868468	-8.20331	0	0	0	0	0	0	0.539405	0	-0.0724763	0	0	0	0	0	0	0	0	0	0	0
GO:0051605	proteolysis during protein maturation	3	6	0.545001	-7.68469	5.66925	0	0	0	0	0	0.692329	0	-0.380716	0	0.113851	-0.115641	0	0	0	0	0	0	0	0
GO:0000186	activation of MAPKK activity	4	7	0.657112	-8.83967	0	0	0	0	0	0	0.522746	0	0	0.120582	0	0.034205	0	0	0	0	0	0	0	0
GO:0001678	cell glucose homeostasis	4	1	0.607065	-12.5351	0	-11.0219	0	0	0	0	0	1.51314	6.63362	-5.78612	-4.41191	3.0818	0	0	-4.55171	0.487406	8.8769	0	0	0
GO:0001738	morphogenesis of a polarized epithelium	4	2	0.957632	-8.57277	0	0	0	0	0	0	0.451017	0	0.0797533	0	-0.055882	0	0	0	2.9867	0	0	0	0	0
GO:0001779	natural killer cell differentiation	4	1	0.970668	-12.8439	1.55878	0	0	0	0	0	1.966	-2.44198	-0.436599	0	0	0.740395	0	0	0	0	0.647435	0	1.37263	0
GO:0001889	liver development	4	35	0.718521	-6.8498	0	0	0	0	0	0	0.552724	0	-0.215168	0	0.318428	-0.383527	0	0	1.9568	0	0	0	0	0
GO:0001963	synaptic transmission, dopaminergic	4	3	0.61664	-14.363	0	0	0	0	0	0	1.45278	-0.988123	1.23574	-1.09676	-2.0772	2.86691	0	0	-0.0921678	0	-0.0668754	0	-0.560223	0
GO:0001993	norepinephrine-epinephrine regulation of blood pressure	4	1	0.998369	-9.84183	1.86599	0	0	0	0	0	0	0	0	0	0.199637	0	0	0	0	0	0	0	0	0
GO:0002011	morphogenesis of an epithelial sheet	4	3	0.719775	-8.1073	0	0	0	0	0	0	0.378847	0	0	0	0	0	0	0	0	0	0	0	0	0
GO:0006085	acetyl-CoA biosynthesis	4	1	0.892216	-8.43892	0	0	0	0	0	0	0	0	0	0	0.0905407	0	0	0	0	0	0	0	0	0
GO:0006265	DNA topological change	4	2	0.556039	-7.96838	0	0	0	0	0	0	0	-1.20186	-3.88925	3.65608	0.248431	-0.21325	0	0	-0.112591	0	4.82733	0	0	0
GO:0006309	DNA fragmentation during apoptosis	4	6	0.75068	-7.61812	0	0	0	0	0	0	-1.11022	1.47524	-0.0130954	0	0.0203729	0	0	0	0	0	0	0	0	0
GO:0006506	GPI anchor biosynthesis	4	6	0.700237	-7.57417	0	-2.72265	0	0	0	0	0	-2.15787	0.11603	-0.328986	0.412585	-0.373874	0	0	-5.65701	10.0079	-3.80789	0	0	0
GO:0006558	L-phenylalanine metabolism	4	1	0.965179	-13.1305	0	0	0	0	0	0	-1.14929	3.12775	0.399844	-0.0798396	1.52254	-2.1221	0	0	-3.76089	0	6.45798	0	0	0
GO:0006570	tyrosine metabolism	4	1	0.868407	-14.273	0	0	0	0	0	0	0	0.337063	0.558538	0	-0.0301177	0	0	0	0	0	0	0	0	0
GO:0006626	protein targeting to mitochondrion	4	4	0.563385	-10.4416	0	0	0	0	0	0	0	-0.546211	0.407448	-0.511139	1.11533	-1.40376	0	0	0.394431	0	0	0	3.58774	0
GO:0006656	phosphatidylcholine biosynthesis	4	2	0.5	-7.54322	0	0	0	0	0	0	0	0	0	0	0	0	0	0	0	0	0	0	0	0
GO:0006693	prostaglandin metabolism	4	3	0.689349	-8.21156	0	0	0	0	0	0	0	0	-4.02707	3.90776	-0.663802	0.518243	0	0	0	0	0	0	0	0
GO:0006891	intra-Golgi vesicle-mediated transport	4	1	0.895482	-16.3175	0	0	5.48677	0	0	0	0	-1.8027	0.771875	0	-0.346269	0.316642	0	0	-7.44803	0	0.757432	0	3.36102	0
GO:0006940	regulation of smooth muscle contraction	4	5	0.872974	-9.05487	0	0	0	0	0	0	0	0.7628	0	0.141269	0	0	0	0	0	0	0	0	0	0
GO:0006983	ER overload response	4	3	0.5	-7.54322	0	0	0	0	0	0	0	0	0	0	0	0	0	0	0	0	0	0	0	0
GO:0007006	mitochondrial membrane organization and biogenesis	4	3	0.509708	-6.69618	0	0	0	0	0	0	0	1.10286	-3.64993	2.76759	-0.171631	0	0	0	0	0	0	0	0	0
GO:0007094	mitotic spindle checkpoint	4	3	0.67211	-10.9195	4.009	0	4.009	0	0	0	-0.363189	0	0.131166	0.0993795	0	0	0	0	3.39834	0	0	0	0	0
GO:0007129	synapsis	4	5	0.624946	-8.24694	0	0	2.60295	0	0	0	1.23087	0	0	0	0	0	0	0	0	0	0	0	0	0
GO:0007143	female meiosis	4	1	0.639478	-7.34433	0	-5.76803	0	0	0	0	-0.940112	-0.316626	-5.84441	5.22815	0.0890858	0.109311	0	0	-3.97236	0.777973	0	6.14339	0	-4.85881
GO:0007205	protein kinase C activation	4	1	0.5	-7.54322	0	0	0	0	0	0	0	0	0	0	0	0	0	0	0	0	0	0	0	0
GO:0007214	gamma-aminobutyric acid signaling pathway	4	3	0.94922	-27.6047	5.89212	0	0	0	0	0	1.47919	0	0	0.447251	0	0	0	0	0	0	-0.160853	0	0	0
GO:0007271	synaptic transmission, cholinergic	4	2	0.974293	-7.90179	0	0	0	0	0	0	0.114322	0	0	0	0.0433006	0	0	0	0	0	0	0	0	0
GO:0007274	neuromuscular synaptic transmission	4	8	0.647161	-8.71045	0	0	0	0	0	0	0.538173	0	0	0	0	0.0759241	0	0	0	0	0	0	0	0
GO:0007340	acrosome reaction	4	7	0.819541	-6.566	0	0	0	0	0	0	0	-0.377011	0.8823	-1.11391	0.362714	-0.347843	0	0	0	0	-1.46988	0	0	0
GO:0007595	lactation	4	17	0.860154	-11.0331	0	0	0	0	0	0	0.688764	0	0	0	0.240136	0	0	0	0	0	0	0	0	0
GO:0008037	cell recognition	4	2	0.633895	-11.6914	0	0	0	0	0	0	1.09325	0	-2.66797	2.68428	0	0.0939537	0	0	-2.10507	0	4.49472	0	-0.436609	0
GO:0008299	isoprenoid biosynthesis	4	3	0.658773	-8.24807	0	0	0	0	0	0	0	0	0.0821828	0	0	0	0	0	0	0	0	0	0	0
GO:0008340	determination of adult life span	4	4	0.5	-7.54322	0	0	0	0	0	0	0	0	0	0	0	0	0	0	0	0	0	0	0	0
GO:0009060	aerobic respiration	4	3	0.967502	-15.0007	0	0	0	0	0	0	0	0	0	0	0.469879	0	0	0	0	0	1.48636	0	0	0
GO:0009086	methionine biosynthesis	4	1	0.999728	-7.3891	16.4169	0	0	0	0	0	0	0	0	0.211661	-2.44358	1.20742	0	0	0	0	0	0	0	0
GO:0009124	nucleoside monophosphate biosynthesis	4	1	0.5	-7.54322	0	0	0	0	0	0	0	0	0	0	0	0	0	0	0	0	0	0	0	0
GO:0009200	deoxyribonucleoside triphosphate metabolism	4	1	0.5	-7.54322	0	0	0	0	0	0	0	0	0	0	0	0	0	0	0	0	0	0	0	0
GO:0009303	rRNA transcription	4	3	0.654509	-7.91703	0	0	0	0	0	0	-0.0598414	0	0	0.0377158	0	0	0	0	0	0	0.925581	0	0	0
GO:0009312	oligosaccharide biosynthesis	4	1	0.5	-7.54322	0	0	0	0	0	0	0	0	0	0	0	0	0	0	0	0	0	0	0	0
GO:0009636	response to toxin	4	16	0.603746	-9.7276	0	0	0	0	0	0	0	0.994345	0.118975	0	-1.39649	1.64516	0	0	-0.752471	0	-1.47967	0	-0.00842963	0
GO:0010035	response to inorganic substance	4	2	0.818923	-9.51867	0	0	0	0	0	0	-0.129848	0	0.115726	0	0	0.0902794	0	0	0	0	0	0	0	0
GO:0010165	response to X-ray	4	7	0.882092	-7.42243	0	0	0	0	0	0	0.44271	0	0	0	-0.081774	0	0	0	0	0	0	0	0	0
GO:0015711	organic anion transport	4	8	0.963187	-7.06594	2.74833	0	0	0	0	0	0	0	0.0651772	0	-0.340056	0	0	0	0	0	0	0	0	0
GO:0019835	cytolysis	4	4	0.5	-7.54322	0	0	0	0	0	0	0	0	0	0	0	0	0	0	0	0	0	0	0	0
GO:0030239	myofibril assembly	4	3	0.753671	-6.16926	0	-1.91288	0	0	0	0	0	0	-2.18519	1.28349	-0.0198301	-0.359635	0	0	0	0	2.23494	0	0	0
GO:0030325	adrenal gland development	4	6	0.782536	-8.30259	0	0	0	0	0	0	0.366389	0	0	0	0	0	0	0	0	0	0	0	0	0
GO:0030335	positive regulation of cell migration	4	16	0.553142	-8.39865	0	0	0	0	0	0	0.93124	-0.284372	0	0.259738	0	-0.240663	0	0	0	0	0	0	0	0
GO:0030833	regulation of actin filament polymerization	4	2	0.544158	-7.91521	0	0	0	0	0	0	0	0	-0.0459032	0.181442	1.02204	-0.826304	0	0	0	0	0	0	0	0
GO:0035058	sensory cilium biogenesis	4	2	0.973941	-8.00181	0	0	0	0	0	0	0.473455	0	0	0	0	0	0	0	0	0	0	0	0	0
GO:0042095	interferon-gamma biosynthesis	4	1	0.982046	-8.24736	5.3925	0	-17.0001	0	0	0	6.63145	-5.97081	-2.45767	2.12676	0	-0.198466	0	0	-4.21577	8.24238	-9.94013	-5.926	-2.5113	0
GO:0042104	positive regulation of activated T cell proliferation	4	4	0.960984	-8.84043	0	0	1.70075	0	0	0	2.45108	-2.90366	0	-0.078576	0	-0.101594	0	0	0	0	1.52244	0	0	0
GO:0042306	regulation of protein import into nucleus	4	1	0.815217	-8.97833	0	0	0	0	0	0	0	0	0.269741	0	0	-0.140658	0	0	0	0	0	0	0	0
GO:0042424	catecholamine catabolism	4		NA	NA
GO:0042990	regulation of transcription factor import into nucleus	4	1	0.778261	-8.25904	0	0	0	0	0	0	0	0	0.0862522	0	0	0	0	0	0	0	0	0	0	0
GO:0043064	flagellum organization and biogenesis	4	1	0.5	-7.54322	0	0	0	0	0	0	0	0	0	0	0	0	0	0	0	0	0	0	0	0
GO:0043410	positive regulation of MAPKKK cascade	4	18	0.685564	-7.64399	0	0	0	0	0	0	0.204615	0	0.15704	0	-0.222948	0	0	0	0	0	0	0	0	0
GO:0043552	positive regulation of phosphoinositide 3-kinase activity	4	1	0.995103	-8.30972	1.5547	0	0	0	0	0	0	0	0	0.0572604	0	0	0	0	0	0	0	0	0	0
GO:0045084	positive regulation of interleukin-12 biosynthesis	4	2	0.95899	-8.26874	0	0	0	0	0	0	0.776583	0	-5.14627	5.27887	1.06373	-1.00019	0	0	-2.79933	0	0.880111	0	-0.117749	0
GO:0045109	intermediate filament organization	4	5	0.841067	-11.1472	1.3413	0	0	0	0	0	1.53003	0	0	0	0	0	0	0	0	0	0	0	0	0
GO:0045214	sarcomere organization	4	7	0.764523	-6.16926	0	-1.91288	0	0	0	0	0	0	-2.18519	1.28349	-0.0198301	-0.359635	0	0	0	0	2.23494	0	0	0
GO:0045342	MHC class II biosynthesis	4	1	0.963044	-16.3094	5.21491	0	0	0	0	0	2.03734	-2.60076	0	0.622344	-1.89542	1.4081	0	0	0	0	4.44945	0	0	0
GO:0045408	regulation of interleukin-6 biosynthesis	4	2	0.74497	-9.35816	-1.35031	0	0	0	0	0	2.64934	-2.36163	-0.912061	1.04299	1.04279	-0.929989	0	0	-3.47341	0	-8.49357	0	-1.19109	0
GO:0045648	positive regulation of erythrocyte differentiation	4	2	0.752311	-24.9769	0	0	0	0	0	0	-0.91053	1.86814	0	0.520427	-8.17082	10.8257	0	0	-0.396102	0	0.48657	0	0	0
GO:0045773	positive regulation of axon extension	4	1	0.945652	-8.89123	0	0	0	0	0	0	0	0	0	0.306812	-0.19402	0	0	0	0	0	0	0	0	0
GO:0045778	positive regulation of ossification	4	3	0.754395	-12.4762	0	0	5.13796	0	0	0	-1.07704	2.3929	-1.15991	1.62123	1.38604	-1.3529	0	0	2.19763	0	-3.52499	0	0	0
GO:0045785	positive regulation of cell adhesion	4	4	0.545541	-10.1552	1.29299	0	0	0	0	0	0	0	0	0	0.208121	0	0	0	0	0	0	0	0	0
GO:0045834	positive regulation of lipid metabolism	4	1	0.996741	-9.63079	2.66301	0	0	0	0	0	0.860232	0	0.0720794	0	0.68642	-0.528083	0	0	0	0	0	0	0	0
GO:0046148	pigment biosynthesis	4	1	0.5	-7.54322	0	0	0	0	0	0	0	0	0	0	0	0	0	0	0	0	0	0	0	0
GO:0046356	acetyl-CoA catabolism	4	1	0.502994	-25.5844	0	0	0	0	0	0	0	-1.19995	-0.778094	1.19604	0.396742	0.705075	0	0	-2.18685	0	6.11812	0	0	0
GO:0046626	regulation of insulin receptor signaling pathway	4	1	0.891151	-7.94377	0	0	4.76688	0	0	0	0	0.762138	0	0	-0.0279422	0	0	0	0	0	0	0	0.159312	0
GO:0048009	insulin-like growth factor receptor signaling pathway	4	2	0.916621	-10.869	0	0	0	0	0	0	0.246197	0.505337	-1.33852	1.94646	-0.14806	0.0530713	0	0	0	0	-0.112496	0	0	0
GO:0048168	regulation of neuronal synaptic plasticity	4	5	0.683967	-6.99356	0	0	0	0	0	0	1.09464	0	0	0.045736	-1.96173	1.02439	0	0	0	0	0	0	0	0
GO:0048704	embryonic skeletal morphogenesis	4	42	0.911606	-12.5469	0.655946	0	0	0	0	0	2.83875	-5.98132	-0.279681	0	0.217288	0	0	0	0	0	0	0	0	0
GO:0048706	embryonic skeletal development	4	29	0.878743	-12.2453	0.664077	0	0	0	0	0	2.10325	-3.94595	-0.0397734	0	0.0583489	0	0	0	0	0	0	0	0	0
GO:0048806	genitalia development	4		NA	NA
GO:0050678	regulation of epithelial cell proliferation	4	7	0.714091	-9.64338	0	0	0	0	0	0	-2.07772	3.50503	0	0.357614	-0.240075	0	0	0	0	0	0	0	0	0
GO:0050856	regulation of T cell receptor signaling pathway	4	3	0.965796	-7.78213	3.58818	0	-1.40721	0	0	0	1.85734	-1.51524	-0.689051	0.734946	0.423575	-0.737429	0	0	0.955677	0	2.15949	-3.20218	1.12306	0
GO:0050905	neuromuscular physiological process	4	10	0.633179	-16.853	0	0	0	0	0	0	1.38867	-1.15966	-2.25243	2.13577	0	1.04679	0	0	0	0	-0.654523	0	1.37723	0
GO:0050918	positive chemotaxis	4	1	0.5	-7.54322	0	0	0	0	0	0	0	0	0	0	0	0	0	0	0	0	0	0	0	0
GO:0050930	induction of positive chemotaxis	4	4	0.82752	-7.36349	0	0	0	0	0	0	0	0	0	0.0532615	-0.139034	0	0	0	0	0	0	0	0	0
GO:0001573	ganglioside metabolism	5	2	0.785073	-7.69144	0	0	0	0	0	0	0.744451	0	-0.14798	0	0	0.0397768	0	0	0	0	0	0	0	0
GO:0001836	release of cytochrome c from mitochondria	5	9	0.791636	-7.00612	0	0	0	0	0	0	0.288536	0	-0.0221297	0	-0.0805265	0	0	0	0	0	0	0	0	0
GO:0001837	epithelial to mesenchymal transition	5	5	0.807174	-8.05913	0	0	2.24909	0	0	0	0.458817	0	0.0686423	0	0.0743495	-0.119989	0	0	0	0	0	0	0	0
GO:0001933	negative regulation of protein amino acid phosphorylation	5	5	0.585481	-7.67042	0	0	0	0	0	0	0	0	0.0388492	0	0	0	0	0	0	0	0	0	0	0
GO:0006044	N-acetylglucosamine metabolism	5	2	0.781046	-8.79449	0	0	0	0	0	0	0	0	0.128055	0	0	0.0326302	0	0	0	0	0	0	0	0
GO:0006072	glycerol-3-phosphate metabolism	5	1	0.5	-7.54322	0	0	0	0	0	0	0	0	0	0	0	0	0	0	0	0	0	0	0	0
GO:0006220	pyrimidine nucleotide metabolism	5	1	0.5	-7.32009	0	0	0	0	0	0	0	0	0	0	0	0	0	0	0	0	0	0	0	0
GO:0006298	mismatch repair	5	3	0.720109	-18.5406	3.19682	0	0	0	0	0	0.543688	0	0.542965	0	0.173071	0	0	0	0	0	0	0	0	0
GO:0006367	transcription initiation from RNA polymerase II promoter	5	1	0.789058	-8.15194	0	0	0	0	0	0	0	0	0.151073	0	0	-0.100795	0	0	0	0	0	0	0	0
GO:0006826	iron ion transport	5	4	0.868873	-10.8028	0	0	35.4463	0	0	0	1.39423	-0.971338	-3.63141	4.36881	-1.26618	0.982819	0	0	0.974107	0	5.80161	-2.36469	0	0
GO:0006857	oligopeptide transport	5	1	0.934712	-9.536	11.7902	0	0	0	0	0	0	0	0	0.180308	0	-0.0426111	0	0	0	0	0	0	0	0
GO:0006958	complement activation, classical pathway	5	1	0.650707	-8.29247	0.740786	0	5.31043	0	0	0	0	0	-1.66959	1.13014	-0.285928	0	0	0	0	0	0	0	0	0
GO:0006970	response to osmotic stress	5	4	0.709717	-7.9043	0	0	0	0	0	0	-0.983069	0	0	0.313938	-1.73105	1.29182	0	0	-0.168158	-0.565273	0	0	0	0
GO:0007026	negative regulation of microtubule depolymerization	5	3	0.598893	-10.6431	2.36868	0	0	0	0	0	-0.470892	0	0	0.0467811	-1.4066	2.06359	0	0	0	0	0	0	0	0
GO:0007098	centrosome cycle	5	1	0.95264	-8.71193	0	0	0	0	0	0	0	0	0	0.0435091	0	0.0611003	0	0	2.16569	0	0.413266	0	0	0
GO:0007140	male meiosis	5	5	0.64793	-9.33499	1.67504	0	0	0	0	0	2.37557	-1.94152	-0.0144353	0	-0.386371	0.573539	0	0	0	0	0	0	0	0
GO:0007212	dopamine receptor signaling pathway	5	3	0.718563	-10.4089	0	0	3.55254	0	0	0	0.288184	0	0	0.39205	0.330221	-0.402016	0	0	0	0	0	0	0	0
GO:0007379	segment specification	5	2	0.969022	-7.78706	0	0	0	0	0	0	0.483599	0	0	0	0	0	0	0	0	0	0	0	0	0
GO:0008625	induction of apoptosis via death domain receptors	5	2	0.907659	-8.58479	0	0	0	0	0	0	0.235435	0.76161	0	0.258295	1.26506	-1.42767	0	0	0	0	0	0	0	0
GO:0008630	DNA damage response, signal transduction resulting in induction of apoptosis	5	7	0.855162	-7.72735	0	0	0	0	0	0	0.482525	0	0	0	0	0	0	0	0	0	0	0	0	0
GO:0009409	response to cold	5	6	0.692266	-7.50639	3.45204	0	0	0	0	0	2.41471	-4.32697	-2.70793	2.32768	0.76987	-0.589151	0	0	1.54752	0	-6.84452	0	0	0
GO:0009620	response to fungi	5	4	0.642896	-7.14228	0	0	0	0	0	0	0	0	0	0	0	-0.131362	0	0	0	0	0	0	0	0
GO:0009948	anterior/posterior axis specification	5	6	0.868044	-8.63861	0	0	0	0	0	0	1.94283	-1.4502	0	0	0	0	0	0	0	0	0	0	0	0
GO:0009954	proximal/distal pattern formation	5	19	0.758865	-8.81923	0	0	0	0	0	0	1.06613	-0.388134	-0.415412	0	0	0.413602	0	0	0	0	0	0	0	0
GO:0016486	peptide hormone processing	5	4	0.816004	-7.68643	7.08892	0	0	0	0	0	0.709526	0	-0.171989	0	-0.0423603	0	0	0	0	0	0	0	4.77995	0
GO:0016601	Rac protein signal transduction	5	5	0.534605	-13.1875	0	0	4.79181	0	0	0	-3.50996	2.63417	-1.34803	2.27812	-0.796801	0.6089	0	0	-3.0625	0	1.87469	0	1.89106	0
GO:0016925	protein sumoylation	5	1	0.996192	-7.2876	0.0167106	0	10.1325	0	0	0	0	-0.669065	-0.293658	0	0	0	0	0	0	0	2.43836	0	0	0
GO:0017015	regulation of transforming growth factor beta receptor signaling pathway	5	3	0.565052	-7.50476	0	0	0	0	0	0	0	0	0	0.252795	-0.398385	0	0	0	0	0	0	0	0	0
GO:0017156	calcium ion-dependent exocytosis	5	6	0.580245	-14.8228	3.50691	0	0	0	0	0	-1.15441	-0.531138	0.378249	0.409221	0.344202	-0.525574	0	0	0	0	1.70442	0	0	0
GO:0018105	peptidyl-serine phosphorylation	5	11	0.786044	-8.03598	0.944541	0	0	0	0	0	0	0	0.0327528	0	0	0	0	0	0	0	0	0	0	0
GO:0030048	actin filament-based movement	5	7	0.841931	-8.28737	0	0	3.77521	0	0	0	-2.78346	4.41165	-0.78901	0.682605	0.147789	0	0	0	0	0	0	0	0	0
GO:0030238	male sex determination	5	6	0.566585	-8.12637	1.11259	0	0	0	0	0	0	0	0	0.0457	0	0.00373184	0	0	0	0	0	0	0	0
GO:0030262	apoptotic nuclear changes	5	2	0.805873	-7.65143	0	0	0	0	0	0	-0.342078	1.53538	-0.0815138	0	0.586753	-0.550611	0	0	0	0	1.13837	0	0	0
GO:0030299	cholesterol absorption	5	2	0.98559	-8.2898	6.54508	0	0	0	0	0	3.00382	-2.37516	-0.805777	0.954561	0.60244	-0.697768	0	0	-0.214868	0	0	0	3.1324	0
GO:0030308	negative regulation of cell growth	5	12	0.666211	-7.69141	11.9188	-3.88759	0	0	0	0	0	-2.54283	1.82304	-2.05044	0	-0.139832	0	0	0	8.952	3.40472	0	-4.89524	5.83656
GO:0030517	negative regulation of axon extension	5	1	0.5	-7.32009	0	0	0	0	0	0	0	0	0	0	0	0	0	0	0	0	0	0	0	0
GO:0030835	negative regulation of actin filament depolymerization	5	1	0.548913	-14.6876	8.68812	0	3.08271	0	0	0	0	-0.366882	0	0	0	0.654457	0	0	0	0	0	0	0	0
GO:0031016	pancreas development	5	16	0.701593	-7.83078	0	0	0	0	0	0	0.219242	0	0	0.0487885	0	0	0	0	0	0	0	0	0	0
GO:0031069	hair follicle morphogenesis	5	12	0.603293	-6.55982	4.20783	0	0	0	0	0	0	0.210994	-2.42091	1.88894	0	-0.364358	0	0	0	0	3.50993	0	0	0
GO:0031295	T cell costimulation	5	3	0.897624	-7.78231	0	0	0	0	0	0	2.45451	-0.487257	1.41788	-0.926567	0	-0.317871	0	0	0	0	0	0	1.83053	0
GO:0035315	hair cell differentiation	5	2	0.816276	-7.24583	-1.12632	0	0	0	0	0	0.979486	-0.485798	1.68494	-2.42567	-1.61485	1.92847	0	0	-2.15952	0	4.8339	-11.0817	-0.683172	0
GO:0040015	negative regulation of body size	5	6	0.641068	-10.8097	0	0	0	0	0	0	0	1.0889	-3.37519	4.01	0.801864	-0.821316	0	0	0	0	0	0	0	0
GO:0042267	natural killer cell mediated cytotoxicity	5	3	0.5	-7.32009	0	0	0	0	0	0	0	0	0	0	0	0	0	0	0	0	0	0	0	0
GO:0042491	auditory receptor cell differentiation	5	11	0.653511	-8.14758	0	0	0	0	0	0	0.392434	0	0	0	0	0	0	0	0	0	0	0	0	0
GO:0042503	tyrosine phosphorylation of Stat3 protein	5	1	0.996739	-6.12243	2.43933	0	0	0	0	0	0	0	0	-0.0512449	0	-0.247501	0	0	0	0	0	0	0	0
GO:0043011	dendritic cell differentiation	5	3	0.985681	-7.43937	0	0	0	0	0	0	0.698775	0	-0.0547812	0	0	-0.0416863	0	0	0	0	0	0	0	0
GO:0043029	T cell homeostasis	5	7	0.844668	-8.38515	1.53277	0	0	0	0	0	0.812917	0	0	0.140247	-0.333964	0	0	0	0	0	2.00206	0	0	0
GO:0043408	regulation of MAPKKK cascade	5	5	0.543114	-7.74891	0	0	0	0	0	0	0.488851	0	1.08929	-1.05223	-3.03484	2.80309	0	0	0	0	0	0	0	0
GO:0043488	regulation of mRNA stability	5	6	0.60687	-7.81738	0	0	0	0	0	0	0	0	0	0	0.0501831	0	0	0	0	0	0	0	0	0
GO:0043523	regulation of neuron apoptosis	5	10	0.827038	-7.6753	0	0	0	0	0	0	-0.932735	2.62655	0.0750434	0	-0.138854	0	0	0	0	0	0	0	0	0
GO:0043524	negative regulation of neuron apoptosis	5	37	0.792129	-7.53958	0	0	0	0	0	0	0	0.70807	0.0179443	0	-0.0393908	0	0	0	0	0	0	0	0	0
GO:0045059	positive thymic T cell selection	5	3	0.996549	-10.7493	-1.2377	0	0	0	0	0	2.09411	-1.71607	-2.81359	3.59609	0.136191	-0.41594	0	0	0.0570775	0	1.97785	0	2.10963	0
GO:0045075	regulation of interleukin-12 biosynthesis	5	1	0.665491	-8.24542	0	0	0	0	0	0	0.777419	0	0	0.0416756	0.00568249	0	0	0	0	0	0	0	0	0
GO:0045216	intercellular junction assembly and maintenance	5	1	0.787928	-7.90395	0	0	0	0	0	0	0.278143	0.0537042	0	0.279439	-0.381664	0	0	0	0	0	0	0	0	0
GO:0045494	photoreceptor maintenance	5	5	0.690582	-10.2997	0	0	0	0	0	0	1.48741	-1.00622	-2.61099	3.07489	0.320732	-0.330222	1.13937	0	0	0	4.26438	0	0	0
GO:0045576	mast cell activation	5	5	0.781754	-8.1181	1.20084	0	0	0	0	0	0	0	0.137366	0	0	-0.0909069	0	0	0	0	0	0	0.858675	0
GO:0045579	positive regulation of B cell differentiation	5	2	0.542006	-12.3639	-1.78733	0	4.01522	0	0	0	2.55504	-4.13227	0.432402	0	0	-0.117611	0	0	0	0	0	0	0	0
GO:0045671	negative regulation of osteoclast differentiation	5	5	0.683959	-8.64297	0	-3.46319	0	0	0	0	0	0.425064	-8.53743	8.72902	1.56907	-1.44619	0	0	-1.60179	-7.121	5.95365	0	-3.31821	0
GO:0045787	positive regulation of progression through cell cycle	5	6	0.831794	-9.64425	0	0	0	0	0	0	0.439295	0	0.0599977	0	0.126345	0	0	0	0	0	0	0	0	0
GO:0046330	positive regulation of JNK cascade	5	9	0.788406	-7.33829	2.3859	0	0.00224789	0	0	0	0	0.64233	0	0.0141224	0.0650187	-0.148121	0	0	0	0	0	0	0	0
GO:0046470	phosphatidylcholine metabolism	5	1	0.60957	-7.83847	2.32765	0	0	0	0	0	0	0	0.131041	0	-0.108458	0	0	0	0	0	0	0	0	0
GO:0046928	regulation of neurotransmitter secretion	5	5	0.739859	-8.65359	0	0	0	0	0	0	0	0	0	0.260614	-0.120457	0	0	0	0	0	0	0	0	0
GO:0048002	antigen presentation, peptide antigen	5	1	0.554862	-6.38877	0	0	0	0	0	0	0	0	-0.154037	0	0	0	0	0	0	0	0	0	0	0
GO:0048167	regulation of synaptic plasticity	5	13	0.824014	-7.08425	0	0	0	0	0	0	0.741552	0	0	0	-0.103484	0	0	0	0	0	0	0	0	0
GO:0048302	regulation of isotype switching to IgG isotypes	5	3	0.934456	-11.8888	0	0	-3.22799	0	0	0	2.96827	-2.26155	0.610536	-0.285074	2.13413	-1.70788	0	0	-4.2618	0	4.22736	0	-10.1435	0
GO:0048304	positive regulation of isotype switching to IgG isotypes	5	2	0.997009	-9.3263	0	0	0	0	0	0	1.6794	-0.643495	0	-0.0738136	1.73746	-1.15853	0	0	0	0	1.77222	0	0	0
GO:0048339	paraxial mesoderm development	5	4	0.57787	-34.9334	2.90403	0	0	0	0	0	0	0.343837	-4.65353	7.93834	0.213572	0	0	0	0	0	4.40386	0	0.920305	0
GO:0048477	oogenesis	5	7	0.762034	-7.91042	0	0	0	0	0	0	0.168663	0	0.0587657	0	0	0	0	0	0	0	0	0	0	0
GO:0048488	synaptic vesicle endocytosis	5	3	0.631283	-13.0484	3.83157	0	0	0	0	0	0.548557	0	-1.76446	2.22992	0.275971	0	0	0	0	0	1.34858	0	1.04239	0
GO:0048565	gut development	5	2	0.991979	-7.42951	1.09751	0	0	0	0	0	0.932067	-0.443358	0	0.15667	-1.27825	0.687044	0	0	0	0	0.373997	0	0	0
GO:0048705	skeletal morphogenesis	5	39	0.69645	-11.3166	0.251603	0	0	0	0	0	1.27432	-1.33385	0.0195159	0	0.0684118	0	0	0	0	0	0	0	0	0
GO:0050673	epithelial cell proliferation	5	8	0.716537	-9.27788	0	0	0	0	0	0	0	0.576001	0.290235	0	-0.162637	0	0	0	0	0	0	0	0	0
GO:0050853	B cell receptor signaling pathway	5	8	0.928785	-9.75266	2.49244	0	0	0	0	0	0.211523	-0.975802	-1.11729	0.791619	0.213661	-0.219051	0	0	2.65958	0	4.37473	0	2.39738	0
GO:0051016	barbed-end actin filament capping	5	2	0.84584	-14.6876	8.68812	0	3.08271	0	0	0	0	-0.366882	0	0	0	0.654457	0	0	0	0	0	0	0	0
GO:0051090	regulation of transcription factor activity	5	3	0.722162	-7.46654	0	0	0	0	0	0	0.500849	0	0	0	0	-0.0192243	0	0	0	0	0	0	0	0
GO:0051091	positive regulation of transcription factor activity	5	6	0.588494	-7.37455	0	0	0	0	0	0	0.696019	0	0	0	0	-0.06423	0	0	0	0	0	0	0	0
GO:0051092	activation of NF-kappaB transcription factor	5	12	0.729087	-7.46654	0	0	0	0	0	0	0.500849	0	0	0	0	-0.0192243	0	0	0	0	0	0	0	0
GO:0051223	regulation of protein transport	5	1	0.930473	-7.96907	0	0	0	0	0	0	0	0	0.0753206	0	0	0	0	0	0	0	0	0	0	0
GO:0051225	spindle assembly	5	1	0.976618	-10.5223	0	0	0	0	0	0	-0.0928664	-0.948038	1.17546	-1.35758	-1.11149	1.64071	0	0	2.67328	0	2.73112	0	0.196196	0
GO:0051272	positive regulation of cell motility	5	3	0.893544	-8.77827	0	-0.787482	0	0	0	0	0	0.264854	0.543207	-0.256931	0	-0.188798	0	0	-3.91515	0	1.2779	0	7.10266	0
GO:0051297	centrosome organization and biogenesis	5	1	0.723734	-7.76815	0	0	0	0	0	0	0	0	0	0	0.0597927	0	0	0	0	0	0	0	0	0
GO:0051402	neuron apoptosis	5	14	0.838431	-7.8675	-1.32114	-0.941928	0	0	0	0	-2.07441	4.59202	0.540989	-0.544256	-0.583671	0.431052	0	0	-4.67993	0	0	4.98581	-3.42864	0
GO:0051693	actin filament capping	5		NA	NA
GO:0000070	mitotic sister chromatid segregation	6	2	0.5	-7.13767	0	0	0	0	0	0	0	0	0	0	0	0	0	0	0	0	0	0	0	0
GO:0001580	detection of chemical stimulus during sensory perception of bitter taste	6	10	0.973851	-6.63341	0	0	5.56598	0	0	0	0	0	0	0	0.111552	-0.205511	0	0	0	0	0	0	0	0
GO:0001659	thermoregulation	6	6	0.791054	-8.21657	0	0	0	0	0	0	0	0.855537	0	0.0554245	0	0	0	0	0	0	0	0	0	0
GO:0001676	long-chain fatty acid metabolism	6	3	0.694626	-9.90328	7.14062	0	0.879535	0	0	0	0	0	0	0.35355	-0.227594	0.0868629	0	0	0	0	0	0	0	0
GO:0001812	positive regulation of type I hypersensitivity	6	1	0.986949	-8.63059	2.14054	0	0.875198	0	0	0	0	-0.068412	0.166622	-0.368211	0.0631464	-0.434822	0	0	0	0	0	0	4.44425	0
GO:0001818	negative regulation of cytokine production	6	2	0.953236	-7.71131	0	0	0	0	0	0	0.546602	0	0.114196	0	0	-0.0725412	0	0	0	0	0	0	0	0
GO:0001832	blastocyst growth	6	1	0.910005	-7.80083	0	0	0	0	0	0	0	0	0.0751378	0	0	0	0	0	0	0	0	0	0	0
GO:0001892	embryonic placenta development	6	15	0.897139	-7.31002	0	0	0	0	0	0	0.388655	0	-0.0241339	0	0	0	0	0	0	0	0	0	0	0
GO:0001947	heart looping	6	18	0.78376	-11.8516	0	0	0	0	0	0	0.455789	0	0.241287	0	0.0977645	0	0	0	0	0	0	0	0	0
GO:0005978	glycogen biosynthesis	6	1	0.920294	-6.64974	0	0	0	0	0	0	0	0	0	0	-0.0381461	-0.0517733	0	0	0	0	0	0	0	0
GO:0006020	myo-inositol metabolism	6	2	0.5	-7.13767	0	0	0	0	0	0	0	0	0	0	0	0	0	0	0	0	0	0	0	0
GO:0006182	cGMP biosynthesis	6	1	0.999728	-7.82178	2.16908	0	0	0	0	0	0	0	0	0	0.0819427	0	0	0	0	0	0	0	0	0
GO:0006302	double-strand break repair	6	11	0.839858	-8.28656	0	-5.97021	0	0	0	0	1.62347	-1.92625	-1.71346	1.61258	0.958498	-0.8559	0	0	0	0	2.24098	4.73285	-6.14415	0
GO:0006342	chromatin silencing	6	2	0.705163	-9.21347	0	0	10.3348	0	0	0	-0.159469	0	0.194362	0	0	0	0	0	0	0	0	0	0	0
GO:0006378	mRNA polyadenylylation	6	2	0.690696	-7.21444	0	0	0	0	0	0	0	0	0	-0.0726944	0.0627557	0	0	0	0	0	0	0	0	0
GO:0006406	mRNA export from nucleus	6	3	0.743688	-7.916	4.51502	0	0	0	0	0	0	0	0	0.0147816	0	0	0	0	0	0	1.53297	0	0	0
GO:0006516	glycoprotein catabolism	6	2	0.963119	-13.2279	0	0	0	0	0	0	-0.301207	0	0.226579	0.335581	0	0.0533367	0	0	0	0	0	0	0	0
GO:0006612	protein targeting to membrane	6	3	0.5	-7.13767	0	0	0	0	0	0	0	0	0	0	0	0	0	0	0	0	0	0	0	0
GO:0006687	glycosphingolipid metabolism	6	4	0.938792	-7.41947	0	0	0	0	0	0	0.60893	0	-0.0772496	0	0	0	0	0	0	0	0	0	0	0
GO:0006695	cholesterol biosynthesis	6	4	0.736814	-12.885	0	0	0	0	0	0	0	0	0	0.331552	0.556874	-0.533645	0	0	4.79198	0	5.17304	0	0	0
GO:0006739	NADP metabolism	6	2	0.723355	-7.93952	0	0	0	0	0	0	0	0	0.0847385	0	0	0	0	0	0	0	0	0	0	0
GO:0006878	copper ion homeostasis	6	2	0.989402	-7.76796	0	0	18.0156	0	0	0	2.09216	-2.94424	1.13333	-1.60578	-0.110397	0	0	0	0	0	6.68618	0	0	0
GO:0006879	iron ion homeostasis	6	10	0.629285	-8.07766	0	0	0	0	0	0	0.525099	0	0.0791424	0	0	0	0	0	0	0	0	0	0	0
GO:0007019	microtubule depolymerization	6	1	0.6284	-9.30582	0	0	0	0	0	0	0	0	0	0.0435539	0	0.230061	0	0	0	0	0	0	0	0
GO:0007052	mitotic spindle organization and biogenesis	6	1	0.990751	-7.85401	0	0	0	0	0	0	0	0	0	0	0	0.0782119	0	0	0	0	0	0	0	0
GO:0007215	glutamate signaling pathway	6	1	0.991304	-8.08472	5.17461	-5.42174	2.9895	0	0	0	-2.61073	2.77577	-4.68539	5.03591	1.53688	-1.76422	0	0	-4.63923	0	0	0	1.48988	0
GO:0007339	binding of sperm to zona pellucida	6	8	0.758617	-6.89545	1.35465	0	0	0	0	0	3.64209	-1.21688	0	0	1.06128	-0.837946	0	0	0	0	0	0	0	0
GO:0007566	embryo implantation	6	12	0.618135	-7.28693	1.31541	0	0	0	0	0	0	0.209955	0	0	0.427911	-0.384283	0	0	0	0	0	0	0	0
GO:0007632	visual behavior	6	1	0.986957	-10.762	0	0	0	0	0	0	1.44455	-0.750995	-0.131379	0	0.613462	-0.401155	0	0	0	0	0	0	2.22122	0
GO:0008306	associative learning	6	12	0.854746	-9.545	0	0	0	0	0	0	0.433796	0	0	0.367512	-0.229224	0	0	0	0.493557	0	0.564489	0	0	0
GO:0008542	visual learning	6	21	0.749539	-10.8555	0	0	0	0	0	0	1.71783	-1.15498	-0.123322	0	0.804324	-0.669513	0	0	0	0	0	0	2.74408	0
GO:0009048	dosage compensation, by inactivation of X chromosome	6	1	0.745375	-6.5477	0	0	0	0	0	0	0	2.50554	-1.26362	0.827196	-0.530024	0	0	0	0	0	0	0	0	0
GO:0015991	ATP hydrolysis coupled proton transport	6	1	0.860174	-12.4607	0	0	0	0	0	0	-1.55987	0.491681	-6.07061	6.40466	0.618981	-0.201778	0	0	0.237498	0	0	0	0	0
GO:0016079	synaptic vesicle exocytosis	6	6	0.675563	-11.2554	0	0	0	0	0	0	0.065962	0.11227	0.23934	0	-2.12301	2.61928	0	0	0	0	0	0	0	0
GO:0016202	regulation of striated muscle development	6	2	0.812059	-11.8717	0	0	0	0	0	0	0	0.83898	0.466459	0	-0.0923491	0	0	0	0	0	0	0	0	0
GO:0019886	antigen processing, exogenous antigen via MHC class II	6	10	0.935928	-10.2361	4.4335	0	-1.67019	0	0	0	1.65113	-0.300455	-4.54804	5.13669	-0.452023	0.1809	0	0	2.6211	-5.40412	0.375051	-19.0756	3.56463	0
GO:0030178	negative regulation of Wnt receptor signaling pathway	6	14	0.645233	-13.7052	0.868324	0	0	0	0	0	0.824493	-0.27839	0	0.916937	-1.40493	1.0347	0	0	0	0	0	0	0	0
GO:0030510	regulation of BMP signaling pathway	6	4	0.5	-7.13767	0	0	0	0	0	0	0	0	0	0	0	0	0	0	0	0	0	0	0	0
GO:0030514	negative regulation of BMP signaling pathway	6	7	0.542358	-7.96526	1.889	0	3.50569	0	0	0	-1.37359	1.6962	0	0.123142	0.469743	-0.471833	0	0	0	0	0	0	0	0
GO:0030851	granulocyte differentiation	6	1	0.866232	-7.96782	0	0	0	0	0	0	1.25569	-1.18763	0.160182	0	-0.151686	0	0	0	0	0	0	0	0	0
GO:0030889	negative regulation of B cell proliferation	6	2	0.965489	-6.99843	0	0	0	0	0	0	0.306118	0	0.0523974	0	0	-0.109487	0	0	0	0	0	0	0	0
GO:0031023	microtubule organizing center organization and biogenesis	6	1	0.961371	-9.86544	0	0	0	0	0	0	0	-1.18495	0	0.12373	-1.25386	1.46158	0	0	2.9568	0	2.94283	0	0	0
GO:0035036	sperm-egg recognition	6	1	0.531556	-7.20475	1.36093	0	0	0	0	0	5.09273	-3.69093	0	0	1.26728	-1.00727	0	0	0.653878	0	0	0	0	0
GO:0035088	establishment and/or maintenance of apical/basal cell polarity	6	2	0.594565	-11.995	0	0	3.09305	0	0	0	0.64651	0	-3.92595	4.65055	0	0.0400873	0	0	1.60208	1.20267	0	0	-3.96204	0
GO:0035115	embryonic forelimb morphogenesis	6	14	0.744044	-9.17846	0	0	0	0	0	0	0.651248	0	0	0.133963	0	0	0	0	0	0	0	0	0	0
GO:0035136	forelimb morphogenesis	6	8	0.589772	-9.17846	0	0	0	0	0	0	0.651248	0	0	0.133963	0	0	0	0	0	0	0	0	0	0
GO:0040018	positive regulation of body size	6	18	0.718727	-7.75226	0	0	0	0	0	0	0.376128	0	0	0	0.0427034	0	0	0	0	0	0	0	0	0
GO:0042036	negative regulation of cytokine biosynthesis	6	1	0.775421	-9.23332	0	0	4.92268	0	0	0	1.38414	-0.545795	0.467073	-0.365344	0.780117	-0.627768	0	0	-9.99737	8.11854	-0.107656	0	2.86551	0
GO:0042310	vasoconstriction	6	1	0.959283	-10.6832	2.91094	0	0	0	0	0	1.91516	-0.901358	0	0.132286	0.148378	0	0	0	0	0	0	0	0	0
GO:0042534	regulation of tumor necrosis factor-alpha biosynthesis	6	1	0.920609	-6.70539	0	0	0	0	0	0	0	0	0	0	0	-0.0760584	0	0	0	0	0	0	0	0
GO:0042535	positive regulation of tumor necrosis factor-alpha biosynthesis	6	1	0.950517	-8.01673	3.57404	-0.129072	0.824575	0	0	0	2.66508	-1.3455	0.511715	-0.324439	-0.722607	0.0725343	0	0	-6.57383	0	5.64577	-0.416726	0	0
GO:0043123	positive regulation of I-kappaB kinase/NF-kappaB cascade	6	9	0.940162	-9.43149	2.71549	0	0	0	0	0	0.316554	0.143798	0	0.0459139	1.08972	-0.826719	0	0	0	0	0	0	0	0
GO:0043631	RNA polyadenylation	6	1	0.886772	-7.55174	3.34917	-0.927641	0	0	0	0	0	-1.50833	0	-0.304891	0.310668	-0.246698	0	0	1.25494	0	1.21939	0	0.988943	0
GO:0045453	bone resorption	6	6	0.680586	-8.06332	0	0	0	0	0	0	0.225562	0	0	0.145236	0	-0.0483108	0	0	0	0	0	0	0	0
GO:0045598	regulation of fat cell differentiation	6	1	0.987507	-9.15437	0	0	0	0	0	0	0.27317	0	0	0.229865	-0.0130725	0	0	0	0	0	0	0	0	0
GO:0045669	positive regulation of osteoblast differentiation	6	6	0.982156	-8.04196	0	0	0	0	0	0	0.20344	0.612201	-0.0454187	0	0.102677	0	0	0	0	0	0	0	0	0
GO:0045792	negative regulation of cell size	6	5	0.5	-7.32009	0	0	0	0	0	0	0	0	0	0	0	0	0	0	0	0	0	0	0	0
GO:0045814	negative regulation of gene expression, epigenetic	6	3	0.615252	-7.7532	0	0	0	0	0	0	0	0	0.0727789	0	0	0	0	0	0	0	0	0	0	0
GO:0045927	positive regulation of growth	6	1	0.5	-7.13767	0	0	0	0	0	0	0	0	0	0	0	0	0	0	0	0	0	0	0	0
GO:0046323	glucose import	6	2	0.836773	-13.4245	3.30543	0	0	0	0	0	0.012706	0.40529	-15.6823	17.8292	0	-0.0314778	0	0	-0.216122	0	0	0	0	0
GO:0046822	regulation of nucleocytoplasmic transport	6	1	0.5	-7.13767	0	0	0	0	0	0	0	0	0	0	0	0	0	0	0	0	0	0	0	0
GO:0048265	response to pain	6	6	0.722373	-7.36871	0	0	0	0	0	0	0.421536	0	0	0	0	0	0	0	0	0	0	0	0	0
GO:0050771	negative regulation of axonogenesis	6	3	0.921915	-7.50392	2.02047	0	0	0	0	0	0.88278	-0.455373	0.0122199	0	0.3707	-0.404313	0	0	0	0	0	0	0	0
GO:0051084	posttranslational protein folding	6	2	0.5	-7.13767	0	0	0	0	0	0	0	0	0	0	0	0	0	0	0	0	0	0	0	0
GO:0051085	chaperone cofactor dependent protein folding	6	1	0.999728	-6.87002	2.47164	0	0	0	0	0	0	0	0	0	-0.0594188	0	0	0	0	0	0	0	0	0
GO:0051098	regulation of binding	6	1	0.851168	-9.75371	0	0	0	0	0	0	0.432283	0	0.0629608	0	0.149232	0	0	0	0	0	0	0	0	0
GO:0000302	response to reactive oxygen species	7	4	0.676539	-7.48901	0	0	0	0	0	0	0	0	0	0.0676149	0	0	0	0	0	0	0	0	0	0
GO:0001542	ovulation (sensu Mammalia)	7	2	0.987214	-8.39838	0	0	0	0	0	0	1.6682	-1.14592	0	0.159786	-0.135077	0	4.79547	0	0	0	0	0	0	0
GO:0001662	behavioral fear response	7	7	0.883569	-7.77813	0	-2.97739	3.13449	0	0	0	4.18857	-4.55007	-0.213797	0	-3.49739	3.54866	0	0	2.2283	0	2.75059	0	-8.45598	0
GO:0006094	gluconeogenesis	7	2	0.694233	-9.62364	0	0	0	0	0	0	0.050145	0	0.0140726	0.209393	0	0.0900737	0	0	0	0	0	0	0	0
GO:0006096	glycolysis	7	3	0.943778	-6.94925	0	0	0	0	0	0	0	-0.290042	-0.0517402	0	0	0.0683809	0	0	0	0	0	0	0	0
GO:0006284	base-excision repair	7	4	0.919162	-8.34641	3.85153	0	0	0	0	0	0.283101	0	0	0	0.197805	-0.0961552	0	0	0	0	1.18949	0	0	0
GO:0006360	transcription from RNA polymerase I promoter	7	1	0.995647	-8.08677	9.70246	-14.6851	-4.8346	0	107.086	0	-5.96756	2.33382	-9.72826	8.17932	2.11441	-1.48667	0	0	4.45209	-5.69723	3.88912	2.74467	-13.3235	6.53508
GO:0006376	mRNA splice site selection	7	1	0.999728	-9.4796	2.36237	0	0	0	0	0	0	0	0.00820479	0	0.210587	0	0	0	0	0	0	0	0	0
GO:0006471	protein amino acid ADP-ribosylation	7	3	0.831432	-6.46756	1.89438	-2.72126	15.2618	0	0	0	-4.73667	0	-6.7781	6.38469	1.20857	-1.26843	0	0	-3.84444	0	0.162249	0	6.22325	0
GO:0006635	fatty acid beta-oxidation	7	5	0.7858	-12.2648	3.17319	0	4.15361	0	0	0	0.473374	0	0	0.414597	0	0.0306713	0	0	0.879535	0	1.11507	0	1.9535	0
GO:0006778	porphyrin metabolism	7	2	0.828897	-12.4721	0	0	0	0	0	0	0	0.0505667	0	0.38809	0.249943	-0.176393	0	0	3.83562	0	2.66582	0	0	0
GO:0006805	xenobiotic metabolism	7	1	0.799347	-7.44436	0	0	0	0	0	0	0	0	0.0578137	0	0	0	0	0	0	0	0	0	0	0
GO:0006829	zinc ion transport	7	3	0.976658	-9.22641	11.5598	0	11.5598	0	0	0	-4.72743	1.11172	0.0367993	0	-3.85902	3.3373	0	0	7.19446	0	5.46647	0	0	0
GO:0006892	post-Golgi vesicle-mediated transport	7	1	0.904244	-9.18803	0	0	0	0	0	0	0	-0.750601	0.167181	0	0.0858212	0	0	0	0	0	0	0	0	0
GO:0006898	receptor mediated endocytosis	7	4	0.5	-6.98339	0	0	0	0	0	0	0	0	0	0	0	0	0	0	0	0	0	0	0	0
GO:0006914	autophagy	7	4	0.828643	-9.73072	0	0	0	0	0	0	0.42773	0	0	-0.207745	0.272607	0	0	0	4.30852	0	-0.341286	0	0	0
GO:0006939	smooth muscle contraction	7	6	0.79552	-7.31717	0	0	0	0	0	0	0	0.370874	0	0.0377335	-0.0122664	0	0	0	0	0	0	0	0	0
GO:0006986	response to unfolded protein	7	3	0.72861	-6.46506	4.28659	-6.19671	4.87971	0	0	0	-1.75711	0	-0.833848	0.617645	0	0.273165	0	0	0.898233	0	0.0656194	-5.36571	0	0
GO:0006997	nuclear organization and biogenesis	7	1	0.5	-6.98339	0	0	0	0	0	0	0	0	0	0	0	0	0	0	0	0	0	0	0	0
GO:0007431	salivary gland development	7	2	0.769126	-10.2208	0	0	0	0	0	0	0.54488	0	0	0.350408	-0.138753	0	0	0	0	0	0	0	0	0
GO:0007569	cell aging	7	14	0.693589	-7.46891	4.19541	0	0	0	0	0	0.749231	0	-2.4322	2.47446	-0.245238	0	0	0	0	0	0	0	0	0
GO:0007588	excretion	7	3	0.993282	-6.33134	-1.85998	-3.41398	0	0	0	0	3.53408	-4.07958	0	0.0916872	0	-0.0876395	0	0	-6.09943	0	2.49958	-15.9544	-4.59616	-4.82991
GO:0007617	mating behavior	7	2	0.681929	-7.49514	0	0	0	0	0	0	0.140559	0	0	0	0.0456681	0	0	0	0	0	0	0	0	0
GO:0007628	adult walking behavior	7	19	0.795499	-6.92201	0	0	0	0	0	0	0.661546	0	-0.2151	0	0.0974476	0	0	0	0	0	0	0	0	0
GO:0008088	axon cargo transport	7	3	0.667935	-12.9675	0	0	0	0	0	0	1.5131	-1.04458	-0.115596	0	0.368304	0	0	0	0.545642	0	3.34559	0	3.54722	0
GO:0009262	deoxyribonucleotide metabolism	7	1	0.566612	-6.14739	6.82717	-4.0415	12.6208	0	0	0	-3.02129	1.63947	0.120914	0	0	-0.296936	0	0	-2.51713	0	-1.75599	0	0	0
GO:0009410	response to xenobiotic stimulus	7	3	0.775662	-7.44436	0	0	0	0	0	0	0	0	0.0578137	0	0	0	0	0	0	0	0	0	0	0
GO:0009798	axis specification	7	1	0.5	-6.98339	0	0	0	0	0	0	0	0	0	0	0	0	0	0	0	0	0	0	0	0
GO:0016579	protein deubiquitination	7	2	0.558551	-6.86264	0	0	12.9449	0	0	0	0	0	-4.49889	1.80597	1.45867	-1.04662	0	0	-3.44813	0	0	0	0	0
GO:0019217	regulation of fatty acid metabolism	7	2	0.680141	-14.4118	4.35154	0	0	0	0	0	3.06032	-3.70311	-9.47639	11.5379	0.418403	-0.525364	0	0	-1.15429	0	0	0	0	0
GO:0019915	sequestering of lipid	7	5	0.770179	-7.53334	0	0	0	0	0	0	0.498277	0	0	0	0.00594455	0	0	0	0	0	0	0	0	0
GO:0030073	insulin secretion	7	19	0.584075	-7.60237	0	0	0	0	0	0	0	0	0.0708932	0	0	0	0	0	0	0	0	0	0	0
GO:0030162	regulation of proteolysis	7	2	0.660501	-6.20116	0	0	0	0	0	0	0.315265	0	0.029528	0	-0.220233	0	0	0	0	0	0	0	0	0
GO:0030199	collagen fibril organization	7	13	0.724754	-7.046	0.505762	0	0	0	0	0	-1.70358	2.84835	0	0.0795798	-0.755114	0.470416	0	0	4.20749	0	0.360539	0	0	0
GO:0030225	macrophage differentiation	7	1	0.984248	-7.41446	0	0	0	0	0	0	0.627468	0	0	0	-0.0139423	0	0	0	0	0	0	0	0	0
GO:0030318	melanocyte differentiation	7	11	0.859612	-7.38739	0	0	0	0	0	0	0.873257	0	0	0	-0.116246	0	0	0	0	0	0	0	0	0
GO:0030518	steroid hormone receptor signaling pathway	7	2	0.546603	-7.2805	0	0	0	0	0	0	0.548039	0	0	0	0	0	0	0	0	0	0	0	0	0
GO:0030728	ovulation	7	1	0.968478	-8.4543	0	0	0	0	0	0	2.03988	-1.73637	-0.982744	1.19289	-0.176254	0	6.01585	0	0	0	0	0	0	0
GO:0030879	mammary gland development	7	23	0.814992	-8.09026	0	0	0	0	0	0	0.363703	0	0.102998	0	0	0	0	0	0	0	0	0	0	0
GO:0031109	microtubule polymerization or depolymerization	7	1	0.639478	-8.75345	0	0	0	0	0	0	-1.38742	1.96592	0	0.053304	0	0.170219	0	0	0	0	0	0	0	0
GO:0031110	regulation of microtubule polymerization or depolymerization	7	1	0.709239	-8.23679	0	0	0	0	0	0	0	0	0	0.0204663	0	0.148496	0	0	0	0	0	0	0	0
GO:0035116	embryonic hindlimb morphogenesis	7	12	0.849814	-7.56503	0	0	0	0	0	0	0.454669	0	0	0	0	0	0	0	0	0	0	0	0	0
GO:0042130	negative regulation of T cell proliferation	7	11	0.829465	-7.00868	0.679029	0	0	0	0	0	0.963335	0	0	0.11276	0.186524	-0.389581	0	0	0	0	0	0	0	0
GO:0042168	heme metabolism	7	1	0.768187	-13.5822	0	0	0	0	0	0	-1.0221	1.02007	-0.226077	0.73323	0.527842	-0.53867	0	0	4.90331	0	4.30304	0	0	0
GO:0042446	hormone biosynthesis	7	1	0.949402	-8.09488	0	0	8.38177	0	0	0	-3.15412	4.11093	-1.13266	1.29082	-0.921152	0.756566	0	0	2.63516	0	0	-5.58939	3.68512	0
GO:0042573	retinoic acid metabolism	7	5	0.63538	-8.59685	8.08184	0	0	0	0	0	2.58146	-2.27474	-0.2717	0	1.61571	-1.27151	0	0	2.85902	0	-11.6053	0	-4.9422	0
GO:0042632	cholesterol homeostasis	7	17	0.881264	-6.81139	0	-1.17128	0	0	0	0	1.73134	-1.35962	-1.92946	1.97399	-0.200065	0.139554	0	0	2.02547	0	0	0	0.447835	0
GO:0045190	isotype switching	7	10	0.722201	-6.71467	0	0	0	0	0	0	0.925947	0	0	0	0.07615	-0.156265	0	0	0	0	0	0	0	0
GO:0045333	cellular respiration	7	1	0.520675	-9.79833	0	0	0	0	0	0	0.206265	0	0	0	0.202623	0.047993	0	0	0	0	0.386414	0	0	0
GO:0045665	negative regulation of neuron differentiation	7	21	0.772478	-7.60067	1.67663	0	0	0	0	0	0.635329	0	0.0110754	0	-0.0163785	0	0	0	0	0	0	0	0	0
GO:0046339	diacylglycerol metabolism	7	1	0.834059	-6.27999	0	-6.5074	14.2358	0	0	0	0	-3.18673	-0.424679	0	-0.135742	0.512938	0	0	0	-2.04303	-7.27474	0	-1.553	0
GO:0048627	myoblast development	7	2	0.798694	-6.46063	0	0	0	0	0	0	0	0	-0.0258025	0	-0.0623747	-0.00567258	0	0	0	0	0	0	0	0
GO:0050708	regulation of protein secretion	7	1	0.579262	-7.77607	3.35033	0	0.668916	0	0	0	2.3616	-2.18982	-0.0973135	0	0.342795	-0.407974	0	0	0	0	-1.11967	0	0	0
GO:0050852	T cell receptor signaling pathway	7	15	0.676917	-7.55154	1.90214	0	0	0	0	0	1.34361	-0.759331	0	0	-0.0366258	-0.161435	0	0	0	0	1.88323	0	3.38096	0
GO:0050869	negative regulation of B cell activation	7	2	0.926942	-7.54598	0	0	0	0	0	0	0.773391	0	0.214323	0	0	-0.275717	0	0	0	0	0	0	0	0
GO:0051017	actin filament bundle formation	7	7	0.569915	-8.50131	0	0	0	0	0	0	0.315786	0	-3.75489	4.01767	-2.29859	1.91243	0	0	1.5295	0	0	0	0	0
GO:0051789	response to protein stimulus	7	33	0.5	-6.98339	0	0	0	0	0	0	0	0	0	0	0	0	0	0	0	0	0	0	0	0
GO:0000096	sulfur amino acid metabolism	8	1	0.5	-6.84973	0	0	0	0	0	0	0	0	0	0	0	0	0	0	0	0	0	0	0	0
GO:0000188	inactivation of MAPK activity	8	1	0.992391	-9.06394	3.55198	0	0	0	0	0	0.213149	0	0	0.219915	0	0	0	0	0	0	0	0	0	0
GO:0001759	induction of an organ	8	7	0.80362	-12.0579	0	0	12.6598	0	0	0	0.182255	0.259709	1.91669	-1.60793	-0.259723	0.125033	0	0	0	0	0	0	5.30044	0
GO:0006171	cAMP biosynthesis	8	2	0.706179	-8.80691	3.47386	0	3.47386	0	0	0	0	-0.474118	0	0.105292	0	-0.0588165	0	0	1.51725	0	-0.813335	0	0	0
GO:0006349	imprinting	8	3	0.593388	-6.84703	5.01315	0	0	0	0	0	0.572079	0	0	0	-0.121705	0	0	0	0	0	0	0	0	0
GO:0006402	mRNA catabolism	8	3	0.926511	-6.83157	0	0	0	0	0	0	0	0	-0.0212046	0	0	0	0	0	0	0	0	0	0	0
GO:0006487	protein amino acid N-linked glycosylation	8	6	0.5	-6.84973	0	0	0	0	0	0	0	0	0	0	0	0	0	0	0	0	0	0	0	0
GO:0006641	triacylglycerol metabolism	8	18	0.866195	-7.49651	14.9196	0	0	0	0	0	1.66961	-1.4999	-0.102686	0	0	0.0596358	0	0	0	0	4.30782	0	0	0
GO:0006691	leukotriene metabolism	8	1	0.997824	-9.58101	0.98821	0	6.32715	0	0	0	2.30079	-2.38896	0.355974	0	0.494911	-0.572279	0	0	1.54895	-4.40513	0.35427	-1.38444	3.90895	0
GO:0006869	lipid transport	8	1	0.733442	-6.74419	0	0	0	0	0	0	0	0	0	0	-0.020127	0	0	0	0	0	0	0	0	0
GO:0006941	striated muscle contraction	8	7	0.696701	-7.51762	0	0	2.38746	0	0	0	0.13632	0.426939	0	0.233989	-3.55437	0.970586	0	0	0	0	6.18812	0	0	0
GO:0006956	complement activation	8	1	0.999728	-6.34902	1.64662	0	0	0	0	0	0	0	0	0	0	-0.158585	0	0	0	0	0	0	0	0
GO:0007040	lysosome organization and biogenesis	8	9	0.844463	-6.10443	-0.240028	-2.4422	11.7229	0	0	0	0.995233	-0.991909	0.713544	-1.14449	-1.10835	1.42648	0	0	0	0	1.64506	0	0.550967	0
GO:0007157	heterophilic cell adhesion	8	16	0.732781	-8.15434	1.34463	0	0	0	0	0	-0.00154437	0	0.210293	0	-0.118488	0	0	0	0	0	0	0	0	0
GO:0007162	negative regulation of cell adhesion	8	2	0.656708	-6.56445	0	0	5.45119	0	0	0	0	0	0	-0.0211341	0.230574	-0.240791	0	0	0	0	0	0	0	0
GO:0007193	G-protein signaling, adenylate cyclase inhibiting pathway	8	2	0.55296	-9.16766	7.31202	-16.892	1.15693	0	0	0	1.08477	-0.0373536	1.4361	-1.68232	1.17481	-0.771941	0	0	0	0	1.2202	0	-1.65553	0
GO:0007204	elevation of cytosolic calcium ion concentration	8	5	0.716168	-6.84153	3.12285	0	0	0	0	0	0	0.729619	0	-0.040931	-0.0811677	0	0	0	-0.13373	0	0	0	0	0
GO:0007257	activation of JNK activity	8	4	0.702174	-8.81936	0.700561	0	0	0	0	0	0	0.227125	0.807218	-0.659583	0	0.0471319	0	0	0	0	0	0	0	0
GO:0007416	synaptogenesis	8	5	0.799783	-8.84789	2.45016	0	-2.89729	0	0	0	1.29685	-0.472169	-0.743131	0.835872	0.0717985	-0.193927	0	0	0	0	4.1472	0	0.22129	0
GO:0007528	neuromuscular junction development	8	14	0.780429	-7.02903	1.33786	0	0	0	0	0	2.08538	-2.31612	0.762397	-1.06824	-0.581001	0.796477	0	0	1.15592	-4.68019	1.77816	0	-1.54193	0
GO:0008206	bile acid metabolism	8	1	0.994028	-7.64774	0	0	0	0	0	0	0.279774	0	0	0.0966415	0	-0.00726751	0	0	0	0	0	0	0	0
GO:0008543	fibroblast growth factor receptor signaling pathway	8	5	0.636739	-9.16576	0	0	0	0	0	0	0.602526	0	0.220569	0	0	-0.106614	0	0	0	0	0	0	0	0
GO:0008584	male gonad development	8	18	0.784942	-7.23349	0	0	0	0	0	0	0.550334	0	0	0	0	0	0	0	0	0	0	0	0	0
GO:0009612	response to mechanical stimulus	8	1	0.950027	-7.0474	3.87253	0	0	0	0	0	-2.05673	4.78068	0	0.0317002	-0.226597	0	0	0	-0.298106	0	-0.735087	0	0	0
GO:0016339	calcium-dependent cell-cell adhesion	8	3	0.998369	-8.19551	4.70585	0	0	0	0	0	0	0	0	0	0.0331005	0	0	0	-0.032388	0	0	0	0	0
GO:0016571	histone methylation	8	4	0.880098	-8.45051	6.27666	-0.912254	1.70179	0	0	0	-0.114734	0.485859	0.556126	-0.398117	-3.34975	3.03021	0	0	2.90263	0	2.26366	0	0.165184	0
GO:0030010	establishment of cell polarity	8	2	0.701359	-7.50876	0	0	0	0	0	0	0.643252	0	0.220601	0	-0.314472	0	0	0	0	0	0	0	0	0
GO:0030072	peptide hormone secretion	8	3	0.75713	-9.92438	0	0	0	0	0	0	0	0	0	0.494763	0	-0.168955	0	0	0	0	0	0	0	0
GO:0030166	proteoglycan biosynthesis	8	1	0.5	-6.84973	0	0	0	0	0	0	0	0	0	0	0	0	0	0	0	0	0	0	0	0
GO:0030216	keratinocyte differentiation	8	17	0.857824	-7.67976	0	0	0	0	0	0	0.568087	0	0	0.224759	0	-0.269317	0	0	0	0	0	0	0	0
GO:0030890	positive regulation of B cell proliferation	8	11	0.896401	-6.62182	0	0	0	0	0	0	1.99006	-0.378001	0.0370243	0	0.0512708	-0.286242	0	0	0	0	0	0	0	0
GO:0035137	hindlimb morphogenesis	8	9	0.855978	-8.21509	0	0	0	0	0	0	0.714511	0	0	0	-0.0275904	0	0	0	0	0	0	0	0	0
GO:0042640	anagen	8	1	0.996204	-11.6143	0	0	0	0	0	0	0.744651	-0.0954849	0.443118	0	-1.9343	2.02407	0	0	0	0	-1.18162	0	-3.00127	0
GO:0042733	embryonic digit morphogenesis	8	17	0.751181	-11.7836	1.70674	0	1.18356	0	0	0	1.58441	-2.22726	0.0178239	0	0.268665	0	0	0	0	0	2.42885	0	0	0
GO:0042755	eating behavior	8	2	0.827174	-6.61814	0	0	0	0	0	0	-1.59867	2.96173	-2.06564	2.11828	-2.06779	1.59853	0	0	-1.70011	0	0	-0.0102943	0	0
GO:0043161	proteasomal ubiquitin-dependent protein catabolism	8	6	0.534469	-8.57579	0	0	16.3608	0	0	0	0	-1.78722	0.264468	0	0	-0.184487	0	0	-0.075453	0	-1.1858	0	0	0
GO:0043407	negative regulation of MAPK activity	8	9	0.83122	-9.06394	3.55198	0	0	0	0	0	0.213149	0	0	0.219915	0	0	0	0	0	0	0	0	0	0
GO:0043487	regulation of RNA stability	8	1	0.5	-6.84973	0	0	0	0	0	0	0	0	0	0	0	0	0	0	0	0	0	0	0	0
GO:0043506	regulation of JNK activity	8	2	0.717781	-7.41616	0	0	0	0	0	0	0	0	0.0570088	0	0	0	0	0	0	0	0	0	0	0
GO:0043507	positive regulation of JNK activity	8	2	0.852909	-9.06132	0.969643	0	0	0	0	0	-0.695924	0.84686	1.10692	-0.978078	0	0.0674386	0	0	0	0	0.289329	0	1.73984	0
GO:0045060	negative thymic T cell selection	8	1	0.999728	-7.266	0	0	0	0	0	0	0.834211	0	0	0.120248	0.00468595	-0.168066	0	0	0	0	0	0	2.19102	0
GO:0045577	regulation of B cell differentiation	8	3	0.988949	-8.93236	0	0	2.11994	0	0	0	2.26782	-2.41937	0	0.110971	-0.343024	0.31935	0	0	2.60991	0	0	0	0	0
GO:0045639	positive regulation of myeloid cell differentiation	8	1	0.5	-6.84973	0	0	0	0	0	0	0	0	0	0	0	0	0	0	0	0	0	0	0	0
GO:0046068	cGMP metabolism	8	2	0.659647	-7.30936	0	0	0	0	0	0	0	0	0.0578574	0	0	0	0	0	0	0	0	0	0	0
GO:0048305	immunoglobulin secretion	8	2	0.676766	-7.8493	1.52635	0	0	0	0	0	1.17702	0	0	0	0	-0.0265596	0	0	0	0	0	0	0	0
GO:0048593	eye morphogenesis (sensu Vertebrata)	8	8	0.650931	-7.72248	0	0	0	0	0	0	0.42962	0	0.02748	0	0	0	0	0	0	0	0	0	0	0
GO:0048663	neuron fate commitment	8	17	0.770043	-7.74716	0.939239	0	0	0	0	0	0.311313	0.352216	0	0.134412	0	-0.160393	0	0	0	0	0	0	5.8462	0
GO:0050728	negative regulation of inflammatory response	8	8	0.69407	-7.46443	0	0	0	0	0	0	1.30671	-0.418133	0	-0.176546	1.20474	-0.731557	0	0	0	0	0	0	0	0
GO:0050804	regulation of synaptic transmission	8	9	0.628351	-7.20819	0	0	0	0	0	0	1.65258	-0.490157	0	0	-0.0744242	0	0	0	0	0	0	0	0	0
GO:0050850	positive regulation of calcium-mediated signaling	8	7	0.922661	-7.81392	1.2578	0	0	0	0	0	0.19408	0	0.129418	0	0	-0.0897948	0	0	0	0	0	0	0	0
GO:0050880	regulation of blood vessel size	8	3	0.975041	-7.43268	0	0	0	0	0	0	0.838905	0	0	0	0.0201216	0	0	0	0	0	0	0	0	0
GO:0050913	sensory perception of bitter taste	8	2	0.880169	-6.39934	0	0	0	0	0	0	0	0	0	0	0	-0.0796047	0	0	0	0	0	0	0	0
GO:0051480	cytosolic calcium ion homeostasis	8	1	0.521739	-6.84153	3.12285	0	0	0	0	0	0	0.729619	0	-0.040931	-0.0811677	0	0	0	-0.13373	0	0	0	0	0
GO:0000060	protein import into nucleus, translocation	9	4	0.529791	-7.26614	0	0	0	0	0	0	0	0	0.0639184	0	0	0	0	0	0	0	0	0	0	0
GO:0001541	ovarian follicle development	9	15	0.68967	-7.77614	0	0	0	0	0	0	0.845563	0	0	0.0700331	0.00668588	0	0	0	0	0	0	0	0	0
GO:0001666	response to hypoxia	9	20	0.808079	-8.26061	2.27443	0	0	0	0	0	0.509453	0	0	0.300483	-0.218336	0	0	0	0	0	0	0	0	0
GO:0001782	B cell homeostasis	9	7	0.933352	-6.53587	0	0	0	0	0	0	0.60895	0	0	0	0	-0.0712766	0	0	0	0	0	0	0	0
GO:0006405	RNA export from nucleus	9	1	0.999728	-7.64474	2.76907	0	0	0	0	0	0	0	0	0	0.0424215	0.0650773	0	0	0	0	0	0	0	0
GO:0006637	acyl-CoA metabolism	9	4	0.988222	-7.78358	7.28399	-6.68081	5.36765	0	0	0	1.95236	-3.05584	-2.64346	2.57253	1.92459	-1.79802	0	0	-5.8014	-0.888877	1.98571	0	0	0
GO:0006833	water transport	9	4	0.968529	-11.105	8.34621	0	0	0	0	0	3.19458	-1.93331	0.339817	0	0.0249461	-0.574444	0	0	0	0	0	0	0	0
GO:0006944	membrane fusion	9	1	0.732463	-7.44938	0	0	0	0	0	0	0	0.378013	0.29769	0	-6.93481	5.32671	0	0	0	0	0	0	0	0
GO:0007009	plasma membrane organization and biogenesis	9	2	0.795356	-6.93436	0	0	0	0	0	0	0	0.307885	0.013076	0	0	0	0	0	0	0	0	0	0	0
GO:0007173	epidermal growth factor receptor signaling pathway	9	4	0.93519	-7.18123	1.40644	0	0	0	0	0	0	0.764838	0.13207	0	0.355202	-0.512383	0	0	0	0	0	0	0	0
GO:0007190	adenylate cyclase activation	9	2	0.631865	-10.6062	0	0	8.98889	0	0	0	0	0.236659	0	0.312735	-0.901274	0.951463	0	0	2.67714	0	-1.27092	0	-1.20838	0
GO:0016126	sterol biosynthesis	9	2	0.869636	-12.1298	3.41024	0	0	0	0	0	0.0276728	-0.102689	0.0493821	0	0.726506	-0.531491	0	0	1.15702	0	7.93193	0	0	0
GO:0016525	negative regulation of angiogenesis	9	10	0.63539	-10.5648	0.46972	0	4.58374	0	0	0	0.69841	0	0.558029	-0.201017	0.591509	-0.669313	0	0	2.72103	0	0	0	0	0
GO:0017148	negative regulation of protein biosynthesis	9	6	0.594221	-8.21258	0	0	6.17982	0	0	0	1.09107	-0.561659	0.0984993	0	0.364905	-0.312334	0	0	0	0	0	0	0	0
GO:0030041	actin filament polymerization	9	1	0.992939	-7.32388	1.07424	0	5.27079	0	0	0	0	0.132484	0	0.161629	-0.162099	0	0	0	0	0	0	0	0	0
GO:0030111	regulation of Wnt receptor signaling pathway	9	3	0.920282	-7.71375	0	0	0	0	0	0	0.519424	0	0.20177	0	-0.177857	0	0	0	0	0	0	0	0	0
GO:0030148	sphingolipid biosynthesis	9	2	0.999592	-7.12031	3.04145	0	0	0	0	0	0	0	-0.0883546	0	0.142074	-0.0226081	0	0	0	0	-1.45639	0	3.57807	0
GO:0030317	sperm motility	9	12	0.758601	-7.88482	0	-4.08416	0	0	0	0	4.28704	-2.53997	-3.16987	3.29723	-1.65428	1.67209	0	0	-0.433354	0	4.62845	0	7.46249	0
GO:0030336	negative regulation of cell migration	9	7	0.608816	-7.0551	1.25466	0	0	0	0	0	0	0	0.0276541	0.0176068	0.165083	-0.231203	0	0	1.56894	0	0	0	2.06283	0
GO:0031128	induction	9	1	0.985358	-11.5905	0.628485	0	9.21059	0	0	0	0.806027	-0.548588	1.52812	-1.24562	-0.28613	0.207711	0	0	1.74349	0	0	0	4.03695	0
GO:0042384	cilium biogenesis	9	10	0.649783	-6.07227	0	0	0	0	0	0	0.803919	0	-0.139709	0	-0.0752624	0	0	0	0	0	0	0	0	0
GO:0042462	eye photoreceptor cell development	9	7	0.847831	-8.07856	-0.639516	0	0	0	0	0	0.817622	0	-2.43569	2.76353	0.0514294	-0.178046	0	0	1.13475	0	2.58698	0	0	0
GO:0042596	fear response	9	4	0.92727	-7.2396	0	0	0	0	0	0	1.2421	-0.394377	-0.0429136	0	-0.881886	0.975502	0	0	0	0	0	0	0	0
GO:0043122	regulation of I-kappaB kinase/NF-kappaB cascade	9	1	0.5	-6.73181	0	0	0	0	0	0	0	0	0	0	0	0	0	0	0	0	0	0	0	0
GO:0045086	positive regulation of interleukin-2 biosynthesis	9	1	0.996743	-9.00033	2.11934	0	0	0	0	0	2.7906	-2.02644	-0.113794	0	0.229673	0	0	0	0.895133	0	1.61467	0	2.17944	0
GO:0045104	intermediate filament cytoskeleton organization and biogenesis	9	1	0.999728	-7.57201	1.82026	0	0	0	0	0	0	0	0	0	0.0771684	0	0	0	0	0	0	0	0	0
GO:0045582	positive regulation of T cell differentiation	9	4	0.946477	-9.5449	1.24014	0	3.04495	0	0	0	1.33882	-0.874336	-9.58351	10.3801	0.938762	-0.750878	0	0	1.73653	-4.8571	-0.453783	0	2.69918	0
GO:0045667	regulation of osteoblast differentiation	9	1	0.995657	-7.82458	0	0	0	0	0	0	0.589973	0	-0.0768105	0	0.804075	-0.661908	0	0	1.10216	0	0	0	0.457056	0
GO:0045762	positive regulation of adenylate cyclase activity	9	1	0.996739	-10.6804	0	0	8.37	0	0	0	0	0.101408	0	0.331831	-0.0417986	0	0	0	2.03226	0	0	0	0	0
GO:0045884	regulation of survival gene product activity	9	1	0.525773	-7.80931	2.68896	0	0	0	0	0	1.68796	-1.54612	-5.86231	5.55357	-2.33249	2.17164	0	0	0	0	0	0	0	0
GO:0046328	regulation of JNK cascade	9	2	0.888904	-7.49614	-1.16702	0	11.4512	0	0	0	0	0.720182	-0.415958	0.451827	0	0	0	0	-1.69842	0	0	0	-0.465741	0
GO:0048820	hair follicle maturation	9	2	0.991594	-9.54854	0	0	0	0	0	0	1.67365	-1.66107	0	0.404569	-2.22621	2.03452	0	0	0	0	-2.27572	0	-3.76164	0
GO:0050772	positive regulation of axonogenesis	9	2	0.681522	-8.53535	0	0	3.91002	0	0	0	0	0	0	0.250166	0.646222	-0.653588	0	0	0	0	0	0	0	0
GO:0050803	regulation of synapse structure and function	9	2	0.837988	-7.36582	0	0	0	0	0	0	1.88104	-1.03917	0	0	-0.0347577	0	0	0	0	0	0	0	0	0
GO:0050892	intestinal absorption	9	2	0.863118	-7.09015	2.80397	0	0	0	0	0	1.17612	-0.575011	-4.10159	4.28291	0	-0.268273	0	0	0	0	3.70267	-0.288631	5.37703	0
GO:0000245	spliceosome assembly	10	1	0.927757	-7.51903	0	0	0	0	0	0	0	0	0	0	0.0929453	0	0	0	0	0	0	0	0	0
GO:0000723	telomere maintenance	10	5	0.763058	-6.50346	0	0	0	0	0	0	0	0.54271	0	0	-1.29203	1.02405	0	0	0	0	3.08076	0	0	0
GO:0001502	cartilage condensation	10	6	0.907297	-7.32089	0	0	0	0	0	0	0.593287	0	0.0273526	0	0	-0.047302	0	0	0	0	0	0	0	0
GO:0001658	ureteric bud branching	10	18	0.805631	-7.5471	0	0	0	0	0	0	0.540771	0	0	0.0625055	0	0	0	0	0	0	0	0	0	0
GO:0001707	mesoderm formation	10	13	0.817114	-7.8921	0	0	0	0	0	0	0.434003	0	0	0	0.0890298	0	0	0	0	0	0	0	0	0
GO:0001708	cell fate specification	10	10	0.5	-6.62632	0	0	0	0	0	0	0	0	0	0	0	0	0	0	0	0	0	0	0	0
GO:0001755	neural crest cell migration	10	13	0.827404	-9.3293	0.719536	0	0	0	0	0	0.611381	0	0	0.0378526	-0.851373	1.21612	0	0	0	0	0	0	0	0
GO:0001890	placenta development	10	18	0.831834	-6.86119	-0.72069	-6.30669	0	0	0	0	1.47767	-0.959447	-2.21409	2.31652	0.971098	-0.821251	0	0	-1.0194	0	1.47881	0	0	0
GO:0001976	fast regulation of arterial pressure	10	3	0.854381	-9.08986	4.65415	0	0	0	0	0	2.32371	-0.711367	0	0.12109	-0.0819487	0	0	0	0	0	0	0	0	0
GO:0006493	protein amino acid O-linked glycosylation	10	3	0.884895	-9.28116	4.91603	0	0	0	0	0	-0.129555	0	0.187523	0	0.0481134	0	0	0	0	0	0	0	0	0
GO:0006801	superoxide metabolism	10	2	0.601087	-6.44785	10.5996	-69.9715	1.84533	0	0	0	1.63023	-2.85184	0.312328	-0.40241	0.462338	-0.52694	0	0	2.91789	-7.84631	7.56376	-3.09691	-12.7936	0
GO:0007224	smoothened signaling pathway	10	18	0.830536	-8.12948	3.81695	0	0	0	0	0	1.42003	-1.81599	0.236343	-0.27513	0.0400521	0	0	0	0	0	0	0	0	0
GO:0007530	sex determination	10	3	0.882065	-6.45654	1.83421	0	0	0	0	0	0.408676	0	-0.0968124	0	-0.0635907	0	0	0	0	0	0	0	0	0
GO:0007585	respiratory gaseous exchange	10	6	0.51873	-7.02199	0	0	0	0	0	0	0.554391	0	0	0	0	0	0	0	0	0	0	0	0	0
GO:0008637	apoptotic mitochondrial changes	10	2	0.699077	-6.54471	0	0	0	0	0	0	0.302448	0	-0.0272227	0	-0.0165337	0	0	0	0	0	0	0	0	0
GO:0009072	aromatic amino acid family metabolism	10	1	0.5	-6.62632	0	0	0	0	0	0	0	0	0	0	0	0	0	0	0	0	0	0	0	0
GO:0009411	response to UV	10	11	0.813343	-7.78212	0	0	0	0	0	0	0.785156	0	-0.0676626	0.281527	-0.596643	0.412083	0	0	0	0	0	0	0	0
GO:0014032	neural crest cell development	10	9	0.911954	-8.47101	0	0	0	0	0	0	0.540195	0	0	0.0177237	0	0.15495	0	0	0	0	0	0	0	0
GO:0017157	regulation of exocytosis	10	3	0.937091	-7.59992	2.92283	0	0	0	0	0	-1.75065	0	-2.56316	2.80166	-0.499423	0.548698	0	0	0	0	0	0	2.05505	0
GO:0019098	reproductive behavior	10		NA	NA
GO:0019724	B cell mediated immunity	10	2	0.928067	-8.58308	3.76414	0	0	0	0	0	2.80982	-2.03354	0.0595192	0	0	-0.175269	0	0	-0.165804	0	2.67011	0	0	0
GO:0030203	glycosaminoglycan metabolism	10	2	0.542414	-9.64119	0	0	14.9785	0	0	0	0.933571	-1.37314	0	0.0987901	1.12036	-1.17232	0	0	-2.38086	0	0	0	0	0
GO:0030901	midbrain development	10	8	0.86563	-8.12086	0	0	0	0	0	0	0.44954	0	0	0	0.116983	0	0	0	0	0	0	0	0	0
GO:0030902	hindbrain development	10	5	0.689859	-6.91278	0.327007	0	0	0	0	0	0.406952	0	0.00271606	0	0	0	0	0	0	0	0	0	0	0
GO:0035050	embryonic heart tube development	10	7	0.975455	-8.15209	0	0	0	0	0	0	1.92514	-2.52853	0	0.0868216	0.119416	-0.19164	0	0	0	0	0	0	0	0
GO:0040013	negative regulation of locomotion	10	1	0.859163	-7.53262	2.89352	1.41221	-4.66456	0.819891	220.473	0	-2.86565	3.52114	-3.93019	4.3465	0.873702	-0.820224	0	0	4.1717	-11.8488	-2.41774	-2.52417	5.70166	-0.588984
GO:0045670	regulation of osteoclast differentiation	10	1	0.997291	-7.1666	0	0	0	0	0	0	0.532883	0	0.00472388	0	0	0	0	0	0	0	0	0	0	0
GO:0045926	negative regulation of growth	10	2	0.922554	-6.72968	0	0	0	0	0	0	0.242326	0	0	0	-0.00430512	0	0	0	0	0	0	0	0	0
GO:0046058	cAMP metabolism	10	1	0.982055	-9.08765	0	0	7.68776	0	0	0	0.0593415	0	0.149705	0	0.0299923	0	0	0	0.625525	0	0	0	0	0
GO:0050672	negative regulation of lymphocyte proliferation	10	2	0.994565	-6.82659	0.550972	0	0	0	0	0	0.904468	0	0.103939	0	0.361101	-0.464264	0	0	0	0	0	0	0	0
GO:0050768	negative regulation of neurogenesis	10	3	0.910424	-6.6891	0	0	0	0	0	0	0.54691	0	0	0	0.467338	-0.497222	0	0	0	0	0	0	0	0
GO:0050769	positive regulation of neurogenesis	10	6	0.69748	-6.84423	0	0	0	0	0	0	0	0	0	0.0328618	0	-0.00311488	0	0	0	0	0	0	0	0
GO:0051271	negative regulation of cell motility	10	3	0.658329	-7.28523	1.63417	0	0	0	0	0	-2.35096	3.08422	-2.39524	2.59973	0.779269	-0.75094	0	0	2.81007	-2.1266	-0.662235	0	4.73576	0
GO:0000077	DNA damage checkpoint	11	3	0.945741	-10.3567	1.80139	0	0	0	0	0	0.679667	0.0534118	0.845905	-0.838941	0.0459453	-0.0732594	0	0	2.46277	0	0.777745	0	0	0
GO:0001909	immune cell mediated cytotoxicity	11	1	0.644916	-6.29155	0.926796	0	5.52337	0	0	0	1.41036	-0.917655	0.922937	-1.12576	0.985479	-0.723107	0	0	0	0	0	0	0	0
GO:0006071	glycerol metabolism	11	1	0.999728	-7.57402	10.4111	0	0	0	0	0	0.0910781	0	-0.0157264	0	0.106651	0	0	0	0	0	0	0	0	0
GO:0006364	rRNA processing	11	3	0.95382	-8.02297	0	0	0	0	0	0	0	-0.333164	0.169678	-0.220413	0.157346	0	0	0	0	0	1.48276	0	0	0
GO:0006749	glutathione metabolism	11	7	0.860919	-8.46374	2.73323	0	0	0	0	0	0	-0.0351546	0	0	-0.127317	0.30255	0	0	0	0	2.87278	0	0.323481	0
GO:0007033	vacuole organization and biogenesis	11	2	0.5	-6.53088	0	0	0	0	0	0	0	0	0	0	0	0	0	0	0	0	0	0	0	0
GO:0007088	regulation of mitosis	11	4	0.788399	-11.0888	1.50921	0	0	0	0	0	0.541831	-0.531491	0.255	0	-0.267999	0.484103	0	0	1.36034	0	0	0	0	0
GO:0007229	integrin-mediated signaling pathway	11	3	0.5	-6.53088	0	0	0	0	0	0	0	0	0	0	0	0	0	0	0	0	0	0	0	0
GO:0007346	regulation of progression through mitotic cell cycle	11	3	0.52897	-7.15512	0	0	0	0	0	0	0.619691	0	0.0621801	0	-0.0663576	0	0	0	0	0	0	0	0	0
GO:0007565	pregnancy	11	1	0.857143	-6.51001	3.27679	-1.9841	0	0	0	0	0.631623	-0.0818745	-3.83468	4.0506	-4.24985	4.38507	0	0	-1.58233	0	0	0	0	0
GO:0007613	memory	11	11	0.87836	-8.12281	3.81985	-0.742717	0	0	0	0	2.63462	-2.45911	0.73434	-0.900525	0.0980766	0	0	0	-3.46279	0	1.53102	0	0	0
GO:0008064	regulation of actin polymerization and/or depolymerization	11	1	0.845903	-6.84192	0	0	0	0	0	0	0	0	0	0	0.0457671	0	0	0	0	0	0	0	0	0
GO:0009408	response to heat	11	5	0.689831	-6.14607	0	0	0	0	0	0	0.843042	0	0	-0.0134167	0	-0.138009	0	0	0	0	0	0	0	0
GO:0009913	epidermal cell differentiation	11	1	0.853725	-6.93869	0	0	0	0	0	0	0.772296	0	0	0	0	-0.0189242	0	0	0	0	0	0	0	0
GO:0016458	gene silencing	11	2	0.50625	-7.42547	0	0	14.2121	0	0	0	0	0.233656	0.506829	-0.548973	-1.37361	1.61694	0	0	1.4553	0	0	0	0	0
GO:0019233	sensory perception of pain	11	11	0.866158	-6.48455	0	0	0	0	0	0	0.496193	0	0	0	0	-0.0544699	0	0	0	0	0	0	0	0
GO:0019722	calcium-mediated signaling	11	2	0.781895	-7.83558	1.63413	0	0	0	0	0	0.00752653	0	0	0	0.958234	-0.687832	0	0	1.83473	0	0	0	0.173275	0
GO:0030282	bone mineralization	11	9	0.76056	-6.79009	0	0	0	0	0	0	0.347683	0	0.0221765	0	0	-0.00749283	0	0	0	0	0	0	0	0
GO:0030593	neutrophil chemotaxis	11	3	0.82563	-7.24969	2.4836	0	-0.50629	0	0	0	2.15119	-1.04108	0.0412021	0	0.297038	-0.387627	0	0	0	0	5.85993	0	0	0
GO:0030832	regulation of actin filament length	11	1	0.835051	-7.65307	0	-3.7155	25.2053	0	0	0	1.05801	-0.412783	0	-0.0266755	0	0	0	0	0	4.38561	2.65941	0	0	0
GO:0042417	dopamine metabolism	11	6	0.864838	-8.49066	0	0	0	0	0	0	0.542774	0	0	0.194249	0	-0.0964795	8.86278	0	0	0	5.78119	0	0	0
GO:0042461	photoreceptor cell development	11		NA	NA
GO:0042490	mechanoreceptor differentiation	11	1	0.92481	-7.2056	0	0	0	0	0	0	0.501145	0	0	0	0	0	0	0	0	0	0	0	0	0
GO:0042552	myelination	11	11	0.652816	-7.75969	0	0	2.40611	0	0	0	1.79277	-1.56301	-2.1556	2.35568	-2.70727	2.85518	0	0	0	0	0	0	3.28106	0
GO:0045061	thymic T cell selection	11	1	0.963627	-6.78336	0	0	0	0	0	0	0.753194	0	0	0.0766207	0	-0.0856249	0	0	0	0	0	0	0	0
GO:0045076	regulation of interleukin-2 biosynthesis	11	2	0.526616	-9.97765	1.68737	0	2.03078	0	0	0	3.14651	-2.37092	-0.239747	0	0.705991	-0.201668	0	0	2.15184	0	0.571474	0	2.74833	-2.10025
GO:0048589	developmental growth	11	21	0.667641	-9.39868	0	0	0	0	0	0	0.600288	0	0.334475	0	-0.111575	0	0	0	0	0	0	0	0	0
GO:0050868	negative regulation of T cell activation	11	2	0.985038	-7.11862	1.4169	0	0	0	0	0	1.47546	-0.52758	-1.0285	1.00904	0.974398	-1.0571	0	0	3.79775	0	-2.17698	0	0	0
GO:0050881	musculoskeletal movement	11	2	0.83913	-9.66085	0	0	0	0	0	0	0.74112	0	0	0	0	0.176058	0	0	0	0	0	0	0	0
GO:0050885	regulation of balance	11	24	0.773686	-8.46747	0	0	0	0	0	0	0.611515	0	0	0	0.0701533	0	0	0	0	0	0	0	0	0
GO:0050909	sensory perception of taste	11	2	0.552503	-6.20962	0	0	0	0	0	0	0	0	0	0	0	-0.0548996	0	0	0	0	0	0	0	0
GO:0051258	protein polymerization	11	1	0.929424	-6.77577	0	0	0	0	0	0	0	0	0	0.0337231	0	0	0	0	0	0	0	0	0	0
GO:0001569	patterning of blood vessels	12	12	0.876832	-10.1884	0	0	0	0	0	0	1.31067	-1.18518	0	0.319371	0	-0.0687015	0	0	1.17124	0	0	0	0	0
GO:0001709	cell fate determination	12	5	0.913745	-7.22978	0	0	0	0	0	0	0.389943	0	0	0	0.0408264	0	0	0	0	0	0	0	0	0
GO:0006119	oxidative phosphorylation	12	2	0.939608	-8.25122	0	0	0	0	0	0	0	0	0.0245157	0	0.166232	0	0	0	0	0	0	0	0	0
GO:0006289	nucleotide-excision repair	12	4	0.932207	-7.74688	0	-1.20942	0	0	0	0	2.48929	-2.85125	0	-0.168769	0.472693	-0.34862	0	0	0	0	0.0433269	5.45646	3.52298	0
GO:0006352	transcription initiation	12	1	0.681175	-7.76266	0.0204995	0	0	0	0	0	-0.286122	0	0.166446	0	0	-0.0191164	0	0	0	0	0	0	0	0
GO:0006754	ATP biosynthesis	12	1	0.963547	-7.83389	0	0	0	0	0	0	0	-0.595129	0	0	0.161263	0	0	0	0	0	0	0	0	0
GO:0006885	regulation of pH	12	3	0.614821	-6.67421	0	0	0	0	0	0	0	0	0.0305531	0	0	0	0	0	0	0	0	0	0	0
GO:0007200	G-protein signaling, coupled to IP3 second messenger (phospholipase C activating)	12	4	0.682917	-9.14378	3.22436	0	1.58831	0	0	0	0.116531	0.0462405	0.225601	0	0	0	0	0	-0.55643	0	0.910709	0	0	0
GO:0007270	nerve-nerve synaptic transmission	12	3	0.997105	-8.73646	0	0	0	0	0	0	1.37354	-0.61226	0	0	0.140984	0	0	0	1.95835	0	0	0	0	0
GO:0007492	endoderm development	12	11	0.902619	-6.87708	2.43833	0	0	0	0	0	0	0.0270013	0	0	0	0	0	0	0	0	0	0	0	0
GO:0007596	blood coagulation	12	17	0.690992	-6.64849	0	0	0	0	0	0	0	0	0.0372024	0	0	-0.0144799	0	0	0	0	0	0	0	0
GO:0008624	induction of apoptosis by extracellular signals	12	6	0.784609	-6.32417	0	0	0	0	0	0	0.400164	0	0	0.0221616	0	-0.0878728	0	0	0	0	0	0	0	0
GO:0015807	L-amino acid transport	12	2	0.999591	-7.41176	6.1969	0	0	0	0	0	0	-0.309803	-0.00517416	0	0.115179	0	0	0	0	0	0	0	0	0
GO:0030278	regulation of ossification	12	3	0.992042	-6.57669	0	0	0	0	0	0	0.559376	0	0.066512	-0.0581904	0.294255	-0.322846	0	0	-3.95551	0	-1.53453	0	0	0
GO:0042327	positive regulation of phosphorylation	12	2	0.814433	-6.4638	2.07025	0	0	0	0	0	0.367592	0	0	-0.235764	0.689019	-0.397923	0	0	0	0	0	0	0	0
GO:0042493	response to drug	12	33	0.703455	-7.36102	0	0	0	0	0	0	0.72101	0	-0.0373524	0	0	0.0636138	0	0	0	0	0	0	0	0
GO:0045058	T cell selection	12	1	0.997828	-8.22883	0	0	0	0	0	0	1.98216	-1.32437	0	0.183024	0.700023	-0.700897	0	0	0	0	1.66228	0	2.83729	0
GO:0045444	fat cell differentiation	12	19	0.691678	-7.88029	0	0	0	0	0	0	0.576172	0	-0.126832	0	0	0.173793	0	0	0	0	3.57074	0	0	0
GO:0046164	alcohol catabolism	12	1	0.663765	-6.68843	24.9712	-8.38757	0	0	0	0	-4.33723	0.892285	-2.25937	2.55369	-0.779872	1.12472	0	0	-2.45551	0	0	-5.46889	1.46881	0
GO:0048048	embryonic eye morphogenesis	12	2	0.664139	-7.57777	0	0	0	0	0	0	0.673349	0	0.0110649	0	0	0	0	0	0	0	0	0	0	0
GO:0048675	axon extension	12	4	0.720516	-8.42794	1.43413	0	0	0	0	0	3.89457	-3.82593	-0.135831	0.346192	0.849041	-0.835619	0	0	-2.13828	0	1.42263	0	0	0
GO:0050731	positive regulation of peptidyl-tyrosine phosphorylation	12	14	0.760396	-6.67985	2.25191	0	0	0	0	0	0.515112	0	0	-0.317028	1.08272	-0.641921	0	0	0	0	0	0	0	0
GO:0001508	regulation of action potential	13	7	0.882296	-7.14672	0.401246	0	0	0	0	0	1.25004	-0.735967	-0.170086	0.0166192	-1.34293	1.53059	0	0	0.755759	0	0	0	2.56747	0
GO:0001570	vasculogenesis	13	28	0.72818	-6.37421	0.918407	-0.25475	3.55422	0	0	0	2.50909	-2.75635	0.0617048	-0.151018	0.63052	-0.649036	0	0	-4.78387	0	0	-2.20198	0	0
GO:0001824	blastocyst development	13	14	0.773874	-7.82395	0	0	0	0	0	0	3.01054	-2.23886	0.131792	0	-0.117752	0	0	0	0	0	0	0	0	0
GO:0006446	regulation of translational initiation	13	1	0.645459	-7.21397	0	0	20.4753	0	0	0	-2.13377	2.18438	0	0.0476567	-0.0425368	0	0	0	1.50885	0	0	0	0	0
GO:0006638	neutral lipid metabolism	13	1	0.622488	-6.56147	7.77834	-6.3497	17.3899	0	0	0	1.95873	-2.61485	-0.336405	0	-1.32179	1.90473	0	0	0	0	3.52951	-2.91068	1.49743	0
GO:0006672	ceramide metabolism	13	1	0.896899	-6.73095	0	0	0	0	0	0	0	0	0	0	0	0.0551065	0	0	0	0	0	0	0	0
GO:0006911	phagocytosis, engulfment	13	2	0.614007	-6.56864	1.63061	-0.59016	3.44992	0	0	0	0.9606	-0.1734	0	-0.0245439	-0.274555	-0.0585598	0	0	-3.3762	0	0	0	3.59031	0
GO:0007405	neuroblast proliferation	13	2	0.936652	-6.98879	0	0	0	0	0	0	0.152517	0	0.062401	0	0	0	0	0	0	0	0	0	0	0
GO:0008016	regulation of heart contraction	13	11	0.651705	-8.44883	1.6481	0	0	0	0	0	3.38258	-3.40338	0	0	0.132121	0	0	0	0.503167	0	0	0	0	0
GO:0008366	nerve ensheathment	13	1	0.935466	-7.00038	0	0	0	0	0	0	1.3396	-0.755868	-0.176805	0.129676	-1.86218	1.85733	0	0	0	0	0	0	3.8062	0
GO:0009615	response to virus	13	6	0.942447	-5.86541	0	-3.91768	5.33234	0	0	0	2.94063	-2.03056	-0.0835908	0	0.32805	-0.448571	0	0	2.39985	0	0.0510978	0	1.89417	0
GO:0010001	glial cell differentiation	13	4	0.791192	-9.10738	2.53229	0	0	0	0	0	0.647211	0	0	0.282777	0.250326	-0.355122	0	0	1.50836	0	1.95053	0	0	0
GO:0016197	endosome transport	13	4	0.748845	-5.79779	3.93512	-3.6449	0	0	0	0	0.222369	0	0	-0.25348	0.130761	0	0	0	0	0	0	0	0	0
GO:0019216	regulation of lipid metabolism	13	2	0.61072	-13.2215	0.586718	0	3.75195	0	0	0	2.18754	-2.61923	-1.88856	2.69442	1.44847	-1.4069	0	0	0	0	0	0	0	0
GO:0030032	lamellipodium biogenesis	13	2	0.838139	-8.2382	0.985139	0	2.77321	0	0	0	0.503613	0	-0.0111283	0	0.129791	0	0	0	0	0	1.23019	0	0	0
GO:0030218	erythrocyte differentiation	13	14	0.753671	-8.42877	0	0	3.26949	0	0	0	2.3944	-3.02295	-0.0773411	0	0	0.246794	0	0	0	0	0.829562	0	0	0
GO:0030316	osteoclast differentiation	13	2	0.822764	-7.26479	0	0	0	0	0	0	0.569771	0	0.0752275	0	0	-0.0507467	0	0	0	0	0	0	0	0
GO:0045580	regulation of T cell differentiation	13	1	0.987235	-6.62215	0	0	0	0	0	0	0.67814	0	0	0	0	0	0	0	0	0	0	0	0	0
GO:0045638	negative regulation of myeloid cell differentiation	13	1	0.787419	-8.64843	0	0	2.20637	0	0	0	2.01052	-1.83267	-0.0299062	0.322176	-2.76523	2.56085	0	0	0	0	2.58637	0	0	0
GO:0045664	regulation of neuron differentiation	13	2	0.75582	-6.9261	0	0	7.87542	0	0	0	0.680634	-0.0677008	0	-0.151296	-1.52451	1.74057	0	0	1.90095	-3.28274	3.43065	0	0	0
GO:0046661	male sex differentiation	13	1	0.968547	-8.04791	0	0	0	0	0	0	2.22723	-2.22165	0	0	0.358371	-0.273137	0	0	0	0	0	0	0	0
GO:0046879	hormone secretion	13	1	0.623843	-8.34274	0	0	0	0	0	0	0	0	0	0.357329	0.171178	-0.318845	0	0	-0.203547	0	0	0	1.70247	0
GO:0050798	activated T cell proliferation	13	3	0.982846	-6.54096	3.54026	0	0	0	0	0	1.50495	-0.658707	0.0179936	0	0	-0.200122	0	0	0	0	0	0	0	0
GO:0050808	synapse organization and biogenesis	13	8	0.813246	-6.71517	1.31411	0	0	0	0	0	0.50838	0	0	0	0	-0.0243528	0	0	0	0	0	0	0	0
GO:0050851	antigen receptor-mediated signaling pathway	13	1	0.877307	-6.95023	2.62114	-0.233925	0	0	0	0	2.03797	-2.07904	0	0	0	-0.118859	0	0	0	0	0.031136	0	3.28495	0
GO:0051216	cartilage development	13	21	0.681411	-7.88147	0.836887	0	6.70961	0	0	0	1.88982	-2.6567	0	0.1591	0	-0.176214	0	0	3.83028	0	0	0	0	0
GO:0051260	protein homooligomerization	13	7	0.737359	-7.44844	4.58343	0	0	0	0	0	0	0.0285145	0.0452651	0.184063	0.3189	-0.454077	0	0	0	0	0	0	0	0
GO:0001934	positive regulation of protein amino acid phosphorylation	14	13	0.687753	-6.69641	4.03784	-3.70949	-6.53136	0	0	0	-0.0424823	0.542611	-0.308441	0	1.1297	-0.792503	0	0	0.428858	-4.41391	0	3.44418	3.12906	0
GO:0006261	DNA-dependent DNA replication	14	1	0.637548	-7.6924	3.49561	0	3.71375	0	0	0	0.931677	-0.453093	0.782682	-1.00611	0	0	1.78638	0	1.27345	0	3.82948	0	0	0
GO:0006633	fatty acid biosynthesis	14	4	0.745781	-8.74318	0	0	0	0	0	0	0	-0.00887017	0	0.413978	-0.156149	0	0	0	0	0	0	0	0	0
GO:0006937	regulation of muscle contraction	14	1	0.92416	-6.41362	0	0	0	0	0	0	0.374053	0	0	0	0	0	0	0	0	0	0	0	0	0
GO:0007163	establishment and/or maintenance of cell polarity	14	4	0.60099	-6.8005	0	0	0	0	0	0	0	0	0.0620597	0	0	0	0	0	0	0	0	0	0	0
GO:0007599	hemostasis	14	1	0.734783	-6.87386	0	0	0	0	0	0	1.24146	-0.512749	0.0481462	0	0.51352	-0.504333	0	0	0	0	5.22999	0	0	0
GO:0046034	ATP metabolism	14	1	0.960305	-6.83326	0	0	0	0	0	0	0	0	0	0	0.0576212	0	0	0	0	0	0	0	0	0
GO:0048489	synaptic vesicle transport	14	2	0.5	-6.28932	0	0	0	0	0	0	0	0	0	0	0	0	0	0	0	0	0	0	0	0
GO:0048535	lymph node development	14	5	0.974484	-7.01009	0	0	0	0	0	0	2.19055	-1.09185	0	-0.00792508	0.699928	-0.53219	0	0	0	0	0	0	0	0
GO:0048646	anatomical structure formation	14	16	0.852208	-7.71651	0	0	0	0	0	0	1.12923	-0.719807	0	-0.0983761	0.808646	-0.900499	0	0	0	0	0	0	0	0
GO:0050729	positive regulation of inflammatory response	14	2	0.864425	-6.42728	0.950761	0	6.19295	0	0	0	0.930099	-0.219997	-0.124797	0	-0.333708	0.210753	0	0	-2.74049	-0.273554	0	0	3.97695	0
GO:0051259	protein oligomerization	14	6	0.622445	-7.77254	5.28211	0	0	0	0	0	-1.68726	1.85064	0	0.238802	0.52862	-0.6391	0	0	0	0	1.50173	0	0	0
GO:0001558	regulation of cell growth	15	5	0.500327	-6.374	0	0	0	0	0	0	0	0	0.0204657	0	0	0	0	0	0	0	0	0	0	0
GO:0001776	immune cell homeostasis	15	6	0.943225	-6.32034	0	0	0	0	0	0	0.990503	0	0	0	0	-0.139947	0	0	0	0	0	0	0	0
GO:0001942	hair follicle development	15	16	0.814094	-6.52959	0	0	0	0	0	0	0.446539	0	0	0	0	0	0	0	0	0	0	0	0	0
GO:0006584	catecholamine metabolism	15	1	0.93523	-7.33921	0	0	0	0	0	0	0.200195	0	0.103656	0	0	0	0	0	0	0	0	0	0	0
GO:0007050	cell cycle arrest	15	12	0.568365	-5.9823	5.0987	-2.19925	0	0	0	0	-0.149653	1.47118	-3.37729	3.18938	0	-0.125832	0	0	0	0	0	0	0	0
GO:0007568	aging	15	2	0.60019	-7.51341	5.40006	-5.44283	6.34375	0	0	0	0	0.890886	-4.49922	4.74139	0.138922	0	0	0	-0.247155	0	0	0	0	0
GO:0007602	phototransduction	15	6	0.962031	-9.77377	3.76446	0	0	0	0	0	2.68179	-1.38819	0	0.218646	0.11174	0	0	0	0	0	2.76143	0	0	0
GO:0009306	protein secretion	15	2	0.5	-6.22019	0	0	0	0	0	0	0	0	0	0	0	0	0	0	0	0	0	0	0	0
GO:0014031	mesenchymal cell development	15	2	0.524743	-7.94213	0	0	0	0	0	0	0.692562	-0.164656	0	0.0656317	0.0715931	0	0	0	0	0	0	0	0	0
GO:0016567	protein ubiquitination	15	6	0.962691	-7.35172	6.73986	-1.89822	0	0	0	0	0.141187	0.32268	0.0410072	0	-0.599763	0.649487	0	0	3.52075	0	1.60573	0	0	0
GO:0048730	epidermis morphogenesis	15	2	0.800652	-6.12698	1.38422	0	0	0	0	0	3.37821	-2.53722	0	0.0249222	0	-0.177526	0	0	0	0	0	0	0	0
GO:0048762	mesenchymal cell differentiation	15	5	0.941906	-7.80173	0.231976	0	0	0	0	0	0.973502	-0.638315	0	0.0712143	0.0726997	0	0	0	0	0	-2.492	0	0	0
GO:0050766	positive regulation of phagocytosis	15	3	0.5	-6.28932	0	0	0	0	0	0	0	0	0	0	0	0	0	0	0	0	0	0	0	0
GO:0005977	glycogen metabolism	16	6	0.659904	-6.83376	0	0	0	0	0	0	0	0	0.0749691	0	0.00616254	0	0	0	0	0	0	0	0	0
GO:0006919	caspase activation	16	8	0.686787	-7.73652	5.94565	0	0	0	0	0	0.777466	-0.359409	0	0.171489	-0.0590859	0	0	0	0	0	0	0	0	0
GO:0007281	germ cell development	16	16	0.775897	-7.86323	1.5761	0	0	0	0	0	0.597999	0	0.1012	0	-0.126404	0.0848409	0	0	-0.154619	0	1.97421	0	0	0
GO:0007586	digestion	16	3	0.950842	-7.60273	4.4401	-0.458793	0	0	0	0	0.829144	-0.436759	-8.01763	7.79817	0	-0.0480989	0	0	0	0	3.21137	0	9.99517	0
GO:0008154	actin polymerization and/or depolymerization	16	2	0.966359	-7.2518	2.60449	0	9.23908	0	0	0	0	0.199312	0	0.0623267	0.0452812	0	0	0	0	0	0	0	0	0
GO:0008286	insulin receptor signaling pathway	16	10	0.721751	-6.83717	0	0	0	0	0	0	0.139525	0	0.0549002	0	0.0209014	0	0	0	0	0	0	0	0	0
GO:0009566	fertilization	16	24	0.817897	-5.86263	0	0	0	0	0	0	2.44361	-1.11485	-0.012945	0	0.653862	-0.618153	0	0	0	0	1.99659	0	0	0
GO:0030384	phosphoinositide metabolism	16	1	0.996736	-6.95607	0.00561827	0	6.71716	0	0	0	0	0.0839751	-0.0154133	0	0.749371	-0.925295	0	0	0	0	0	0	0	0
GO:0030595	immune cell chemotaxis	16	3	0.84529	-7.54072	3.7296	0	-3.29283	0	0	0	2.07802	-1.05841	0.908363	-0.70011	-0.0995274	-0.194171	0	0	2.45686	0	4.14448	0	1.80844	0
GO:0042100	B cell proliferation	16	6	0.90482	-6.50824	0	0	0	0	0	0	1.91725	-0.983704	0.170768	0	0.048094	-0.310457	0	0	0	0	0	0	0	0
GO:0042102	positive regulation of T cell proliferation	16	9	0.840527	-7.69042	0.876995	0	2.0789	0	0	0	2.9104	-2.27525	0	0	0	-0.062929	0	0	0.433076	0	0.74165	0	3.23495	0
GO:0042133	neurotransmitter metabolism	16	3	0.939772	-7.50197	0	0	0	0	0	0	0.345675	0	0.108103	0	0	0	0	0	0	0	0	0	0	0
GO:0042770	DNA damage response, signal transduction	16	2	0.81955	-6.75247	0	0	0	0	0	0	0.180554	0	0.0386507	0	0.0191727	0	0	0	0	0	0	0	0	0
GO:0045445	myoblast differentiation	16	2	0.76616	-5.35585	1.65862	-4.98812	0	0	0	0	0	0.184997	1.87173	-2.2185	0.749637	-0.724325	0	0	0	0	5.16685	-3.24433	0.744567	0
GO:0045765	regulation of angiogenesis	16	2	0.992124	-6.98999	1.34836	0	0	0	0	0	0.676991	0	0.115489	0	0.659681	-0.727333	0	0	0	0	0	0	0	0
GO:0048562	embryonic organ morphogenesis	16	4	0.594241	-6.66833	0	0	0	0	0	0	0.491389	0	0	0	0	0	0	0	0	0	0	0	0	0
GO:0007219	Notch signaling pathway	17	11	0.938893	-7.97375	4.55133	0	0	0	0	0	0.498587	0	0	0	-0.357371	0.565766	0	0	0	0	0	0	0	0
GO:0007422	peripheral nervous system development	17	3	0.871532	-6.27304	0	0	0	0	0	0	0.518547	0	0	0	0	-0.0250432	0	0	0	0	0	0	0	0
GO:0030855	epithelial cell differentiation	17	11	0.792968	-8.11651	0.537343	0	2.88443	0	0	0	0.655554	0	0.122502	0	0.323764	-0.326057	0	0	1.47103	0	0	0	0	0
GO:0042593	glucose homeostasis	17	18	0.834692	-6.83262	0	0	0	0	0	0	0.523563	0	0.0587893	0	0	0	0	0	0	0	0	0	0	0
GO:0042633	hair cycle	17	2	0.5	-6.22019	0	0	0	0	0	0	0	0	0	0	0	0	0	0	0	0	0	0	0	0
GO:0043280	positive regulation of caspase activity	17	1	0.950651	-7.25639	0	0	0	0	0	0	0.512669	0	0	0.100979	0	0	0	0	0	0	0	0	0	0
GO:0043473	pigmentation	17	26	0.813642	-6.85132	0	0	0	0	0	0	0.558662	0	0	0	0	0	0	0	0	0	0	0	0	0
GO:0048015	phosphoinositide-mediated signaling	17	1	0.856677	-8.80812	0	0	4.3906	0	0	0	0.954887	-0.541549	0.182875	0	0	0.0752572	0	0	0	0	0.628274	0	0	0
GO:0048066	pigmentation during development	17	3	0.944173	-7.03496	0	0	0	0	0	0	2.84807	-3.85295	0	-0.25154	0.0975109	0	0	0	2.14574	0	-0.685566	0	0	0
GO:0000910	cytokinesis	18	1	0.93862	-6.9594	4.07564	0	0	0	0	0	0	-0.0644047	0.084164	0	0.61584	-0.678672	0	0	0	0	0	0	0	0
GO:0001657	ureteric bud development	18	14	0.868101	-7.89026	0	0	0	0	0	0	0.77115	0	0	0.146403	0	-0.0671672	0	0	0	0	0	0	0	0
GO:0006112	energy reserve metabolism	18	2	0.98559	-6.53912	16.4282	-4.80587	0.105386	0	0	0	0.752319	-0.410155	0.912857	-1.02507	0.0380719	0	0	0	0	0	1.12962	0	0	0
GO:0006306	DNA methylation	18	6	0.938596	-6.98066	10.1532	-14.6421	-6.7512	0	0	0	0	0	-1.72985	1.8595	0	0.0784897	0	0	1.18397	0	1.2636	0	0	0
GO:0006310	DNA recombination	18	3	0.854042	-6.42213	0	0	0	0	0	0	0	0	0.0129904	0	0.0295588	0	0	0	0	0	0	0	0	0
GO:0006469	negative regulation of protein kinase activity	18	11	0.749198	-7.4389	0	-3.87638	26.2305	0	0	0	0.194451	0.587872	-4.7036	5.14136	-0.677384	0.502894	0	0	0	-1.308	-1.15082	0	0	0
GO:0006479	protein amino acid methylation	18	3	0.964603	-6.50929	0	0	0	0	0	0	0	0	0.0564929	0	0	0	0	0	0	0	0	0	0	0
GO:0007005	mitochondrion organization and biogenesis	18	17	0.782119	-6.49344	0	0	0	0	0	0	0.140284	0	0	0	0.0522603	0	0	0	0	0	0	0	0	0
GO:0007265	Ras protein signal transduction	18	6	0.660145	-6.4556	2.2615	0	0	0	0	0	0.314481	0	0.171877	-0.118125	0	-0.086205	0	0	0	0	0	0	0	0
GO:0007286	spermatid development	18	25	0.834022	-5.85643	0	-7.80234	0	0	0	0	1.92901	-2.00191	-2.62704	2.77278	0	0.0318325	5.61073	0	0	0	2.87375	0	0.433923	0
GO:0008203	cholesterol metabolism	18	20	0.667781	-8.34787	0	0	0	0	0	0	-1.41951	2.32487	0.0819073	0	0.545806	-0.528011	0	0	1.99037	0	5.84532	0	0	0
GO:0008217	blood pressure regulation	18	15	0.736178	-6.33645	0	0	0	0	0	0	0.710626	0	0.0388501	0	0	-0.0504158	0	0	0	0	0	0	0	0
GO:0008629	induction of apoptosis by intracellular signals	18	1	0.896048	-6.66287	-0.203013	-3.28801	0	0	0	0	2.15233	-2.46415	-1.34217	1.50498	-1.82089	1.68807	0	0	0.400764	0	2.21749	0	3.18431	0
GO:0008654	phospholipid biosynthesis	18	3	0.858919	-6.56613	0	0	0	0	0	0	0	0	0	0	0.0558603	0	0	0	0	0	0	0	0	0
GO:0030183	B cell differentiation	18	17	0.759932	-6.72482	0	-0.541606	3.43704	0	0	0	2.20435	-2.30736	-0.0281301	0	-0.478516	0.424415	4.10525	0	3.99427	-3.48378	0	0	0	0
GO:0042551	neuron maturation	18	5	0.630786	-6.53469	0	0	0	0	0	0	0.445588	0	0	0	0	0	0	0	0	0	0	0	0	0
GO:0042698	menstrual cycle	18	1	0.827455	-7.61068	0	0	0	0	0	0	1.00166	-0.0936953	0	0.00949001	0	0.0821549	0	0	0	0	0	0	0	0
GO:0042742	defense response to bacteria	18	14	0.816602	-5.58022	3.35279	-3.58305	0	0	0	0	1.27414	-0.754712	-0.0762404	0	0.515929	-0.52627	0	0	0.0330625	0	1.9098	0	0	0
GO:0045619	regulation of lymphocyte differentiation	18	2	0.864425	-7.47231	1.40013	0	2.86935	0	0	0	2.40172	-2.05232	0	0.0888362	0.124712	-0.173643	0	0	1.61056	0	0.103442	0	0	0
GO:0045807	positive regulation of endocytosis	18	1	0.726927	-5.94413	2.54904	0	0	0	0	0	0.848283	0	0	-0.0205631	0	-0.232522	0	0	0	0	0	0	0	0
GO:0050770	regulation of axonogenesis	18	5	0.579479	-6.31485	0	0	0	0	0	0	0	0	0.0390581	0	0	-0.012771	0	0	0	0	0	0	0	0
GO:0050871	positive regulation of B cell activation	18	1	0.959935	-6.28268	0.814954	-0.0335395	4.48854	0	0	0	2.93668	-2.39095	0	-0.0309699	0.260967	-0.372109	0	0	-0.322852	0	0.38192	0	0	0
GO:0006979	response to oxidative stress	19	19	0.839272	-5.89309	6.10579	-5.30379	0	0	0	0	2.03749	-2.2102	0.57125	-0.765389	-0.197529	0.274238	0	0	0	0	0	0	0	0
GO:0007189	G-protein signaling, adenylate cyclase activating pathway	19	14	0.726716	-11.6093	0	-10.782	14.1776	0	0	0	-0.616199	1.11677	0.387676	0	0	0.0635098	0	0	1.19725	0	0	0	0	0
GO:0007266	Rho protein signal transduction	19	8	0.885099	-6.55827	3.23929	0	0	0	0	0	0	0	0.112619	0	-0.0763843	0	0	0	0	0	0	0	0	0
GO:0008344	adult locomotory behavior	19	26	0.75864	-6.77	0	0	0	0	0	0	1.97152	-1.7138	-0.134349	0	0	0.1226	0	0	0	0	0	0	0	0
GO:0009266	response to temperature stimulus	19	2	0.904775	-5.76323	2.76452	-4.74219	2.12625	0	0	0	2.79875	-2.75577	0.0894515	-0.0763869	-0.525448	0.326314	0	0	3.87666	-7.30704	2.34274	-0.841026	0	0
GO:0016358	dendrite development	19	9	0.707498	-7.08657	0	0	0	0	0	0	1.25072	-0.746485	0	0	0	-0.00941115	0	0	2.54093	0	0.603982	0	0	0
GO:0016540	protein autoprocessing	19	2	0.65898	-8.99244	1.68373	0	0	0	0	0	0	0	0.129204	0	0	0	0	0	0	0	0	0	0	0
GO:0030509	BMP signaling pathway	19	10	0.990949	-6.84484	8.18794	-2.65233	0.263327	0	0	0	0.898166	-1.0624	0	0	0.526862	-0.550474	0	0	0.966527	0	0	0	0	0
GO:0042475	odontogenesis (sensu Vertebrata)	19	22	0.765824	-8.19208	0	0	0	0	0	0	1.41006	-1.87968	0.152084	0	0	-0.0959153	0	0	0	0	0	0	0	0
GO:0042476	odontogenesis	19	3	0.722042	-6.56431	0	0	0	0	0	0	0.414565	0	0	0	0	0	0	0	0	0	0	0	0	0
GO:0043086	negative regulation of enzyme activity	19	4	0.767906	-6.7783	0	-4.05465	25.4513	0	0	0	0.399734	0.350509	-6.16094	6.52797	-0.559136	0.343449	0	0	0	-2.76245	-0.618339	0	0	0
GO:0045786	negative regulation of progression through cell cycle	19	5	0.61273	-6.03694	0	0	0	0	0	0	0.552185	0	0	0	0	-0.0925348	0	0	0	0	0	0	0	0
GO:0046777	protein amino acid autophosphorylation	19	25	0.931277	-9.3276	1.76257	0	0	0	0	0	-0.0999544	0	0.148093	0	0	0	0	0	0	0	0	0	0	0
GO:0048515	spermatid differentiation	19	3	0.615273	-6.06851	0	-0.341116	0	0	0	0	1.70413	-1.61766	-0.0874511	0	0	0	0	0	0	0	1.40307	0	0	0
GO:0048732	gland development	19	4	0.940775	-7.46461	0	0	0	0	0	0	0.604035	0	0.0723357	0	0	0	0	0	0	0	0	0	0	0
GO:0051128	regulation of cell organization and biogenesis	19	2	0.70558	-7.46802	5.90339	0	1.62707	0	0	0	0	0.391232	0	0.041179	0	0.115742	0	0	0	0	0	0	0	0
GO:0051348	negative regulation of transferase activity	19	1	0.858537	-6.7783	0	-4.05465	25.4513	0	0	0	0.399734	0.350509	-6.16094	6.52797	-0.559136	0.343449	0	0	0	-2.76245	-0.618339	0	0	0
GO:0001702	gastrulation (sensu Deuterostomia)	20	12	0.653864	-8.35178	2.2003	0	0	0	0	0	2.446	-2.79759	0.314928	-0.302732	-0.0546226	0.095445	0	0	-1.30854	0	0	0	0	0
GO:0001756	somitogenesis	20	18	0.796999	-7.2156	0	0	0	0	0	0	0.667424	0	0.122012	0	-0.0703773	0	0	0	0	0	0	0	0	0
GO:0001894	tissue homeostasis	20	7	0.785753	-6.2111	0	0	0	0	0	0	0.549458	0	0	0	0	-0.0163355	0	0	0	0	0	0	0	0
GO:0006164	purine nucleotide biosynthesis	20	2	0.908868	-6.6031	0	0	0	0	0	0	0	0	0	0	0.0751869	0	0	0	0	0	0	0	0	0
GO:0006821	chloride transport	20	7	0.72728	-9.67247	11.4641	0	0	0	0	0	-1.88204	0	1.3094	-1.19554	0.225256	0	0	0	0	0	0	-2.18723	0	0
GO:0007259	JAK-STAT cascade	20	3	0.977465	-6.69177	7.0983	-2.08068	0	0	0	0	0.383918	-0.0147507	-2.18947	2.38122	0	0	0	0	0	0	0	0	0	0
GO:0007623	circadian rhythm	20	3	0.575823	-6.42887	2.05889	0	0	0	0	0	0.124009	0	0.137014	0	0	-0.138025	0	0	0	0	0	0	0	0
GO:0008360	regulation of cell shape	20	10	0.694294	-6.42985	6.3213	-5.50814	0	0	0	0	-5.34663	5.54455	-1.02204	1.28829	-1.14719	1.05717	0	0	0	0	-4.33654	-0.781686	0	0
GO:0008585	female gonad development	20	3	0.943089	-7.59616	0	0	0	0	0	0	0.904272	0	0	0.0698723	0.026342	0	0	0	0	0	0	0	0	0
GO:0030155	regulation of cell adhesion	20	6	0.559201	-6.11719	2.29863	0	0	0	0	0	0.132834	0	0	0	0	0	0	0	0	0	0	0	0	0
GO:0030217	T cell differentiation	20	14	0.775935	-7.41714	0.445476	0	3.63015	0	0	0	2.22576	-1.68082	-7.59438	7.97805	1.36021	-1.16569	0	0	1.17866	-1.66661	1.0328	0	1.0787	0
GO:0035264	body growth	20	35	0.641379	-6.37031	0	0	0	0	0	0	0.454468	0	0	0	0	0	0	0	0	0	0	0	0	0
GO:0040014	regulation of body size	20	18	0.645633	-7.03248	0	0	0	0	0	0	0.733112	0	0	0	0.0261221	0	0	0	0	0	0	0	0	0
GO:0048568	embryonic organ development	20	7	0.798856	-6.89685	0	0	0	0	0	0	0.722719	0	0	0.0263979	-0.0429867	0	0	0	0	0	0	0	0	0
GO:0000082	G1/S transition of mitotic cell cycle	21	5	0.702767	-6.21318	0	0	0	0	0	0	0.11675	0	0	0.0391057	0	0	0	0	0	0	0	0	0	0
GO:0007059	chromosome segregation	21	1	0.927214	-6.31246	0	0	0	0	0	0	0	0	0	0	0.052935	0	0	0	0	0	0	0	0	0
GO:0007269	neurotransmitter secretion	21	10	0.746108	-7.05961	2.36525	0	0	0	0	0	0.396523	0	0	0.0225333	0	0.0429888	0	0	1.75513	0	0.947782	0	0	0
GO:0007368	determination of left/right symmetry	21	23	0.770359	-6.90157	0	0	0	0	0	0	0.595105	0	0.0106624	0	0	0	0	0	0	0	0	0	0	0
GO:0015758	glucose transport	21	5	0.78393	-6.24479	6.16958	0	0	0	0	0	0.553392	0	-0.161969	0	0.985734	-0.846394	0	0	0	0	0	0	0	0
GO:0019221	cytokine and chemokine mediated signaling pathway	21	19	0.828139	-6.1478	0	0	0	0	0	0	0.509889	0	0	0	0	0	0	0	0	0	0	0	0	0
GO:0030224	monocyte differentiation	21	1	0.5	-5.88292	0	0	0	0	0	0	0	0	0	0	0	0	0	0	0	0	0	0	0	0
GO:0042129	regulation of T cell proliferation	21	1	0.907317	-7.37169	0.447368	0	3.85134	0	0	0	2.666	-1.95601	0.171193	0	0.126604	-0.306001	0	0	0.408028	0	0.355939	0	2.85805	0
GO:0042254	ribosome biogenesis and assembly	21	2	0.977953	-6.94608	0	0	0	0	0	0	0.393611	-0.996468	0.853617	-1.05876	0.1846	-0.164242	0	0	0	0	2.19161	0	0.296869	0
GO:0050900	immune cell migration	21	5	0.720587	-6.97345	3.9093	-2.06147	0	0	0	0	1.37777	-0.574522	0.753127	-0.609914	0.335468	-0.439448	0	0	3.00707	0	3.72823	-1.77361	4.56974	0
GO:0006334	nucleosome assembly	22	1	0.999728	-6.70716	2.67269	0	18.8292	0	0	0	-0.205136	-0.960614	-1.50939	1.1408	0.735687	-0.573466	0	0	0	0	3.20443	0	0	0
GO:0006338	chromatin remodeling	22	8	0.550476	-5.80594	6.03072	0	0	0	0	0	0	-0.0700455	0	-0.179542	0	0.0790859	0	0	0.986184	0	2.56847	0	0	0
GO:0007631	feeding behavior	22	3	0.969206	-6.93461	1.13527	-2.86968	6.26204	0	0	0	1.16363	-0.338736	-0.0140752	0	0.836331	-0.766788	16.5646	0	1.29191	0	2.83253	-2.17051	0	0
GO:0009791	post-embryonic development	22	65	0.681861	-6.34471	0	0	0	0	0	0	0.187866	0	0.0380343	0	0.0116582	0	0	0	0	0	0	0	0	0
GO:0016049	cell growth	22	8	0.674986	-7.07211	7.9789	-2.65848	0	0	0	0	-0.518292	0	1.02537	-0.914751	0	-0.0823177	0	0	0	0	4.38682	0	0	0
GO:0042088	T-helper 1 type immune response	22	2	0.950514	-8.17597	2.61112	-0.544023	1.05283	0	0	0	2.87182	-2.10991	0	-0.0530655	0.804009	-0.541257	0	0	0	0	0.833583	0	0	0
GO:0045055	regulated secretory pathway	22	1	0.967409	-6.60641	0	0	0	0	0	0	0	0	0.0471606	0	0	0.0471703	0	0	0	0	0	0	0	0
GO:0050878	regulation of body fluids	22	1	0.963627	-6.05225	0	0	0	0	0	0	0.43289	0	0.0637819	0	0.222364	-0.251297	0	0	0	0	0	0	0	0
GO:0000398	nuclear mRNA splicing, via spliceosome	23	3	0.972978	-6.23706	0	0	0	0	0	0	0	0	0	0	0.0480127	0	0	0	0	0	0	0	0	0
GO:0006413	translational initiation	23	6	0.960534	-7.08126	0	-0.0138187	28.8585	0	0	0	-3.20262	3.65816	0.510776	-0.56329	0	0	0	0	1.42862	0	1.64543	0	5.03676	0
GO:0006909	phagocytosis	23	7	0.740581	-5.86073	2.964	0	0	0	0	0	0.750042	-0.0177559	0	0	-0.156887	0	0	0	0	0	0	0	0	0
GO:0007612	learning	23	10	0.885893	-6.97123	0	-0.448692	5.13607	0	0	0	3.04674	-2.42676	-0.0174069	0	0.431706	-0.474217	0	0	0.539694	0	1.63632	0	0	0
GO:0009880	embryonic pattern specification	23	9	0.793222	-6.53558	0	0	0	0	0	0	1.54365	-1.51837	-0.0351941	0	0	-0.00751886	0	0	0	0	0	0	0	0
GO:0015992	proton transport	23	2	0.537792	-6.37309	0	0	0	0	0	0	0	0	0	0	0.0656827	0	0	0	0	0	0	0	0	0
GO:0019882	antigen presentation	23	5	0.99019	-6.52164	3.22869	-2.48635	0.522585	0	0	0	0.709001	0	0	-0.128127	-0.0362399	0	0	0	-0.0104062	0	1.16581	0	4.31006	0
GO:0030534	adult behavior	23	13	0.79757	-6.97863	0	0	0	0	0	0	2.15892	-2.1236	0	-0.119783	0	0.135037	0	0	0	0	0	0	0	0
GO:0042472	inner ear morphogenesis	23	34	0.789964	-6.35767	1.40169	0	0	0	0	0	1.4987	-1.48602	-0.0567928	0	-0.0118477	0	0	0	0	0	0.0421798	0	0	0
GO:0045637	regulation of myeloid cell differentiation	23	1	0.987588	-8.2014	0.640782	0	0	0	0	0	1.95696	-2.31085	-4.11872	4.611	-0.0594435	0	0	0	0	0	2.57714	0	0	0
GO:0050727	regulation of inflammatory response	23	5	0.786869	-6.061	2.48264	0	0	0	0	0	1.81158	-0.881663	0	-0.106757	0.185953	-0.205293	0	0	0	0	0.664436	0	0	0
GO:0050767	regulation of neurogenesis	23	4	0.9229	-6.09964	0	0	0	0	0	0	0.23264	0	0.0897101	0	0	-0.0854999	0	0	0	0	0	0	0	0
GO:0001843	neural tube closure	24	20	0.715991	-6.5864	0	0	0	0	0	0	0.406598	0	0	0	0	0	0	0	0	0	0	0	0	0
GO:0006650	glycerophospholipid metabolism	24	1	0.5	-5.74899	0	0	0	0	0	0	0	0	0	0	0	0	0	0	0	0	0	0	0	0
GO:0007498	mesoderm development	24	7	0.858148	-7.75999	0	0	0	0	0	0	0.685717	0	0	-0.029722	0.532646	-0.508439	0	0	0	0	0	0	0	0
GO:0016042	lipid catabolism	24	1	0.716766	-5.56499	7.89943	-10.392	0	0	0	0	1.585	-1.92593	-0.034018	0	0.133771	-0.0608845	0	0	-5.28588	-5.75343	0	0	0	0
GO:0042692	muscle cell differentiation	24	2	0.651163	-5.44265	1.78689	-6.4293	0	0	0	0	0.502547	0	1.62974	-1.97401	0.781569	-0.816055	3.41373	0	1.14542	0	3.96257	-0.06626	0	0
GO:0043281	regulation of caspase activity	24	2	0.991874	-6.46135	8.70704	-3.76013	0	0	0	0	1.685	-1.27548	0	0.0726112	0.0391325	-0.0676985	0	0	0.914909	0	-2.28905	0	0	0
GO:0050730	regulation of peptidyl-tyrosine phosphorylation	24	1	0.992977	-5.51395	0	0	0	0	0	0	0.187081	0	0	0	0	-0.0671423	0	0	0	0	0	0	0	0
GO:0001819	positive regulation of cytokine production	25	2	0.959145	-6.73797	1.957	-2.05071	0	0	0	0	2.98017	-2.06701	0	-0.0247986	0.385786	-0.354245	7.21999	0	0	0	1.5902	0	2.87834	0
GO:0007249	I-kappaB kinase/NF-kappaB cascade	25	5	0.640909	-7.45777	5.09236	-1.19698	0	0	0	0	1.01512	-0.716734	-0.00967316	0	1.14831	-0.900878	0	0	1.64073	0	2.56643	0	-0.579292	0
GO:0009953	dorsal/ventral pattern formation	25	21	0.781727	-7.32629	0.221304	0	0	0	0	0	1.35462	-1.59198	0.811858	-0.953631	0.692677	-0.874418	3.4619	0	2.3555	0	0	0	0	0
GO:0030100	regulation of endocytosis	25	5	0.67333	-5.68852	1.08361	-3.92105	7.8024	0	0	0	0.779104	-0.365086	0.0267851	-0.143938	-0.0132371	0	0	0	0	-3.15904	2.3306	0	3.71327	0
GO:0043583	ear development	25	7	0.719333	-6.36687	1.27354	-0.361707	0	0	0	0	2.34277	-3.05723	-0.0345084	0	-0.0396656	0	0	0	0	0	0.945231	0	0	0
GO:0001656	metanephros development	26	14	0.689266	-7.87363	0.0235032	0	2.48897	0	0	0	1.97442	-2.16168	0	0.18129	0.189281	-0.220808	0	0	0	0	0	0	0.192332	0
GO:0008361	regulation of cell size	26	6	0.589897	-6.81704	8.07008	-3.02432	0	0	0	0	-1.75105	1.83445	0.157129	0	-0.094437	0	0	0	0	0	3.34147	0	0	0
GO:0008406	gonad development	26	4	0.661661	-7.02928	0	0	0	0	0	0	1.10519	-0.271319	0	0.0394339	0.0147097	0	0	0	0	0	0	0	0	0
GO:0009617	response to bacteria	26	8	0.837765	-5.3068	0	0	0	0	0	0	1.25333	-0.360663	0	0	0	-0.209485	0	0	0	0	0	0	0	0
GO:0030324	lung development	26	49	0.858409	-6.46212	0	0	0	0	0	0	0.382717	0	0.0599845	0	0	0	0	0	0	0	0	0	0	0
GO:0042060	wound healing	26	10	0.778859	-6.37155	0.903638	0	0	0	0	0	0.510566	0	0	-0.0152712	0.749614	-0.691808	0	0	2.41693	0	3.94552	-1.72831	0	0
GO:0048729	tissue morphogenesis	26	2	0.959664	-5.98416	0	0	0	0	0	0	0.440277	0	0	0	0	0	0	0	0	0	0	0	0	0
GO:0048741	skeletal muscle fiber development	26	10	0.746125	-5.23222	2.41338	-4.21299	0	0	0	0	1.47403	-1.6384	0.988168	-1.26299	0.392551	-0.438675	0	0	-0.312113	0	7.57107	-5.04985	0.753903	0
GO:0048747	muscle fiber development	26	5	0.61506	-5.40616	2.23443	-3.04811	0	0	0	0	1.37945	-1.45383	0.710425	-0.932435	0.250099	-0.283714	0	0	0	0	6.69121	-3.10338	0	0
GO:0006163	purine nucleotide metabolism	27	1	0.982609	-7.82981	0	0	0	0	0	0	-0.228815	0	0.0601436	0	0.236466	-0.0847631	0	0	0	0	0	0	0	0
GO:0006497	protein amino acid lipidation	27	1	0.650217	-7.71161	17.4288	0	0	0	0	0	0	0	0	-0.0358992	0.425146	-0.320307	0	0	0	0	0	0	0	0
GO:0006865	amino acid transport	27	5	0.952781	-6.40947	8.46695	0	0	0	0	0	0	0	0	0.00346207	0.0466289	0	0	0	0	0	0	0	0	0
GO:0006887	exocytosis	27	5	0.862153	-6.63931	1.16869	0	0	0	0	0	0	0	0.0949032	0	0.0143304	0	0	0	0	0	0	0	0	0
GO:0009967	positive regulation of signal transduction	27	5	0.555628	-6.2842	2.10103	0	0	0	0	0	1.22292	-0.693214	-0.0244862	0	0.972865	-0.826885	0	0	2.40983	0	-2.16111	0	3.53779	0
GO:0016055	Wnt receptor signaling pathway	27	12	0.634186	-7.23783	0	0	20.7653	0	0	0	0.526409	0	0	0.147459	0	-0.0892522	4.2292	0	0	0	0	0	0	0
GO:0030323	respiratory tube development	27	2	0.739084	-7.24765	0	0	0	0	0	0	1.46996	-1.58182	0.173493	0	-0.0825016	-0.013927	0	0	0	0	0	0	3.18115	0
GO:0035282	segmentation	27	1	0.994064	-6.1621	0	0	0	0	0	0	0.608005	0	0.00195633	0	0	0	0	0	0	0	0	0	0	0
GO:0050870	positive regulation of T cell activation	27	5	0.790141	-7.32803	1.33396	-0.288531	0.491586	0	0	0	2.53422	-1.80332	0.0307035	0	0.514392	-0.42384	0	0	2.02143	-2.77109	0.10452	0	3.20236	0
GO:0006606	protein import into nucleus	28	11	0.765201	-6.55057	5.37054	0	0	0	0	0	0	0.208885	0.140003	0	-0.0716145	0	0	0	0	0	0	0	0	0
GO:0007067	mitosis	28	2	0.628734	-6.62858	1.87586	0	0	0	0	0	0.294443	-0.200067	0.27702	-0.289957	0	0.0121591	0	0	2.93663	0	0.466237	0	0.412845	0
GO:0007179	transforming growth factor beta receptor signaling pathway	28	9	0.912784	-6.39658	0	-2.01163	11.5862	0	0	0	0.408757	0	0	0.0642081	0	-0.0827423	0	0	0.131274	0	0	0	1.51153	0
GO:0007254	JNK cascade	28	6	0.847901	-6.61119	1.07217	0	0	0	0	0	0.13311	0	0.0728541	0	0.0334605	0	0	0	0	0	0	0	0	0
GO:0042158	lipoprotein biosynthesis	28	5	0.5	-5.59431	0	0	0	0	0	0	0	0	0	0	0	0	0	0	0	0	0	0	0	0
GO:0048592	eye morphogenesis	28	1	0.550459	-6.63755	0	0	0	0	0	0	1.0954	-0.661151	0	0	0.634133	-0.637884	0	0	0	0	0	0	0	0
GO:0000187	activation of MAPK activity	29	12	0.77648	-5.7059	0	0	0	0	0	0	0.25818	0	0	0	0	0	0	0	0	0	0	0	0	0
GO:0001841	neural tube formation	29	4	0.897684	-6.33299	0	-0.396889	0	0	0	0	1.16642	-0.761456	-0.308581	0.261922	0	0.0210067	0	0	1.47477	0	0	0	-3.10573	0
GO:0001932	regulation of protein amino acid phosphorylation	29	7	0.5	-5.63081	0	0	0	0	0	0	0	0	0	0	0	0	0	0	0	0	0	0	0	0
GO:0006814	sodium ion transport	29	5	0.961033	-6.13439	2.68188	0	0	0	0	0	0.150888	0	0.0587778	0	0	0	0	0	0	0	0	0	0	0
GO:0009968	negative regulation of signal transduction	29	1	0.952458	-6.45115	4.49252	-1.85225	0	0	0	0	0.288727	0.154052	-0.542262	0.793502	0.458432	-0.582732	0	0	0	0	0	0	0	0
GO:0016044	membrane organization and biogenesis	29	8	0.605968	-5.8905	2.54095	-4.56117	1.38029	0	0	0	0.380983	0.347706	0	0.117923	-5.04168	4.48466	0	0	1.72691	0	0	1.63136	-0.882769	0
GO:0030334	regulation of cell migration	29	9	0.863853	-6.35349	1.76004	0	0	0	0	0	0.480976	0	-0.622727	0.725636	0.364008	-0.405033	0	0	3.62769	-0.446121	2.98166	-2.64031	0	0
GO:0031098	stress-activated protein kinase signaling pathway	29	1	0.5	-5.59431	0	0	0	0	0	0	0	0	0	0	0	0	0	0	0	0	0	0	0	0
GO:0042157	lipoprotein metabolism	29	6	0.5	-5.55909	0	0	0	0	0	0	0	0	0	0	0	0	0	0	0	0	0	0	0	0
GO:0043406	positive regulation of MAPK activity	29	5	0.9329	-5.53836	3.10806	-4.47052	0	-1.3317	0	0	0.576825	-0.185085	-6.73205	6.73862	2.11837	-1.93695	0	0	0	-0.484698	3.22026	-2.23795	0	0
GO:0001838	embryonic epithelial tube formation	30	2	0.903492	-6.19656	0	0	0	0	0	0	0.387943	0	0	0	0	0	0	0	0	0	0	0	0	0
GO:0001839	neural plate morphogenesis	30	1	0.996214	-6.23015	0	0	0	0	0	0	0.608969	0	-0.0307393	0	0	0	0	0	0	0	0	0	0	0
GO:0006800	oxygen and reactive oxygen species metabolism	30	5	0.795133	-5.40937	13.4301	-14.8813	0	0	0	0	2.17922	-2.62192	-0.693934	0.674115	0.528134	-0.49764	0	0	0	-3.4359	2.06946	-0.205446	-1.44473	0
GO:0006874	calcium ion homeostasis	30	23	0.690023	-6.11724	0.460709	0	0	0	0	0	0.623488	0	-0.0482856	0	0	0.0440528	0	0	0.602125	0	0	0	2.21383	0
GO:0007015	actin filament organization	30	10	0.591318	-6.83324	2.53294	0	4.72282	0	0	0	0.105807	0	0	0.0855439	0	0.0317876	0	0	0.661219	0	1.62246	0	0	0
GO:0007018	microtubule-based movement	30	3	0.930548	-6.29463	10.7443	-5.69614	0	0	0	0	1.43852	-1.40737	-0.130791	0	-0.68854	0.95499	0	0	1.86004	-1.33151	1.49305	0	1.53327	0
GO:0007188	G-protein signaling, coupled to cAMP nucleotide second messenger	30	3	0.565908	-11.5337	5.87064	0	0.979305	0	0	0	0	0.483229	0.488933	0	0	0	0	0	1.23634	0	0	0	0	0
GO:0007601	visual perception	30	20	0.810838	-6.44916	0	-4.17769	0	0	0	0	3.06738	-2.3703	0.397187	-0.415502	0.265532	-0.278993	0	0	0	0	4.4807	0	0	0
GO:0008380	RNA splicing	30	4	0.958129	-6.22024	7.29697	0	0	0	0	0	0	-0.56426	0.600253	-0.688973	0.634344	-0.923785	0	0	0.0669392	0	3.06984	0	0	0
GO:0030031	cell projection biogenesis	30	2	0.951325	-6.31707	3.6574	-1.83029	1.63308	0	0	0	0.617816	0	-0.0416414	0	0.0359847	0	8.95598	0	1.38263	0	2.17961	0	0	0
GO:0045727	positive regulation of protein biosynthesis	30	5	0.50324	-6.11612	0	0	0	0	0	0	2.73354	-1.77011	0	0	0.461628	-0.458298	0	0	0	0	0	0	0	0
GO:0048754	branching morphogenesis of a tube	30	13	0.838644	-6.08463	0	0	0	0	0	0	0.345574	0	0.0381622	0	0	0	0	0	0	0	0	0	0	0
GO:0050953	sensory perception of light stimulus	30	3	0.948649	-6.48054	0	0	0	0	0	0	2.05258	-0.995634	0.0719151	0	0	-0.0389191	0	0	0	0	2.97919	0	0	0
GO:0001763	morphogenesis of a branching structure	31	6	0.610558	-6.05608	0	0	0	0	0	0	0.334471	0	0.0363867	0	0.00458328	0	0	0	0	0	0	0	0	0
GO:0006006	glucose metabolism	31	11	0.609713	-6.15566	0	0	0	0	0	0	0.240447	0	0.0629506	0	0	0	0	0	0	0	0	0	0	0
GO:0007126	meiosis	31	2	0.934011	-5.79448	0	0	0	0	0	0	0	0	0.0332175	0	0	0	0	0	0	0	0	0	0	0
GO:0030030	cell projection organization and biogenesis	31	9	0.791539	-6.23841	4.67855	-2.61254	0.629822	0	0	0	0.722191	-0.142748	-0.053692	0	0	0.0259661	8.67172	0	2.34406	0	2.71749	0	0	0
GO:0042325	regulation of phosphorylation	31	2	0.722357	-5.47403	0	0	0	0	0	0	0.332943	0	0	0	0	-0.0449713	0	0	0	0	0	0	0	0
GO:0046483	heterocycle metabolism	31	1	0.669197	-7.60548	0	0	0	0	0	0	0	0	0.115535	0	0.482187	-0.448234	0	0	0	0	0	0	0	0
GO:0051270	regulation of cell motility	31	1	0.816216	-6.17515	1.6902	0	0	0	0	0	0	0.723694	-1.26265	1.39433	0.709173	-0.707973	0	0	3.59755	-1.96721	1.90485	-3.15127	0	0
GO:0000226	microtubule cytoskeleton organization and biogenesis	32	12	0.630387	-7.15017	0	-0.775558	0	0	0	0	0.362037	0	0	0.0621435	0	0.0908154	0	0	0.329128	0	2.20936	0	0.131522	0
GO:0006457	protein folding	32	4	0.763806	-6.32236	7.86487	-2.93697	6.45898	0	0	0	-0.65857	0	0.111823	-0.0693763	0.253376	-0.286589	0	0	0	0	3.11716	0	0	0
GO:0015698	inorganic anion transport	32	1	0.884428	-8.55665	15.2901	-0.968499	0	0	0	0	0	-0.336431	1.0644	-0.930662	0.349303	-0.254191	0	0	2.51991	0	0.0506241	-0.631939	0	0
GO:0016064	humoral defense mechanism (sensu Vertebrata)	32	1	0.99973	-5.53997	2.35458	0	0	0	0	0	1.68948	-0.746487	0	0	0.106904	-0.249088	0	0	0	0	0	0	0	0
GO:0031328	positive regulation of cellular biosynthesis	32	1	0.945523	-5.60808	0	0	0	0	0	0	0.736813	0	0	0	0	-0.0327772	0	0	0	0	0	0	0	0
GO:0040012	regulation of locomotion	32	2	0.709843	-5.92089	0	0	0	0	0	0	0.42038	0	0.0257176	0	0	0	0	0	0	0	0	0	0	0
GO:0042035	regulation of cytokine biosynthesis	32	4	0.646081	-6.92611	1.93131	-1.62669	2.39059	0	0	0	2.96646	-2.0309	0.583609	-0.5439	0.389426	-0.322423	1.18668	0	0	0	1.1272	0	1.54763	0
GO:0006935	chemotaxis	33	12	0.780154	-7.05003	5.37049	-3.44904	2.95471	0	0	0	2.30336	-1.21377	0.806004	-0.614067	0.394825	-0.466965	0	0	1.66827	0	1.70526	0	3.96485	0
GO:0007028	cytoplasm organization and biogenesis	33	2	0.800543	-6.3563	0	0	0	0	0	0	0	0	0.689084	-0.755774	0.0556939	0	0	0	0	0	0	0	0	0
GO:0007369	gastrulation	33	11	0.896547	-7.60896	0	0	0	0	0	0	0.815951	-0.0772117	0	0	0.120472	0	0	0	0	0	0	0	0	0
GO:0009416	response to light stimulus	33	6	0.849305	-7.88636	1.41621	0	0	0	0	0	1.46318	-0.721861	0	0.190605	0	0.0180892	0	0	0	0	4.82004	0	0	0
GO:0016485	protein processing	33	7	0.809988	-6.30047	1.91219	0	0	0	0	0	0.19589	0	0	0.0229198	0	0	0	0	0	0	0	0	0	0
GO:0019933	cAMP-mediated signaling	33	3	0.959913	-8.81808	8.91669	-18.4511	4.22384	0	0	0	0	0.34751	0.204467	0	0.0709135	0	0	0	1.42465	0	0	0	0	0
GO:0048609	reproductive organismal physiological process	33	1	0.999729	-5.70225	0	0	0	0	0	0	0.450822	0	0.00641228	0	0.000494526	0	0	0	0	0	0	0	0	0
GO:0001822	kidney development	34	40	0.723685	-7.47772	0	0	1.63481	0	0	0	2.36415	-2.72026	0	0.191913	0.122321	-0.167272	0	0	0	0	0	0	0	0
GO:0006260	DNA replication	34	10	0.887704	-6.84613	0	0	0	0	0	0	0.464885	0	0.326583	-0.507759	0.189808	-0.0165481	0	0	0	0	1.87085	0	0	0
GO:0006790	sulfur metabolism	34	3	0.89487	-6.34394	4.6238	-2.44651	6.1131	0	0	0	0.191429	0	0.705783	-0.764808	0.334302	-0.436063	0	0	0	0	7.09761	0	0	0
GO:0007548	sex differentiation	34	2	0.921791	-6.8133	0	0	0	0	0	0	0.845979	0	0.0660734	0	0.00433228	0	0	0	0	0	0	0	0	0
GO:0042098	T cell proliferation	34	9	0.802847	-5.40803	0	0	0	0	0	0	0.767823	0	0	0	0	-0.0527807	0	0	0	0	0	0	0	0
GO:0042445	hormone metabolism	34	9	0.814835	-5.45647	10.4299	-5.73714	0	0	0	0	0.745999	0	-0.0939041	0	0.345897	-0.290436	0	0	0	0	0	-1.49119	2.22282	0
GO:0051329	interphase of mitotic cell cycle	34	1	0.985946	-5.72216	0	0	0	0	0	0	0	0	0.0386328	0	0	0	0	0	0	0	0	0	0	0
GO:0051606	detection of stimulus	34	2	0.601706	-5.85285	0	0	0	0	0	0	0	0	0.0579168	0.0008565	0	0	0	0	0	0	0	0	0	0
GO:0001817	regulation of cytokine production	35	1	0.993521	-6.96253	2.07044	0	0	0	0	0	3.15506	-2.07181	0.914208	-0.848716	0.382738	-0.281805	0	0	0.533533	0	0.433236	0	1.04195	0
GO:0006414	translational elongation	35		NA	NA
GO:0006486	protein amino acid glycosylation	35	5	0.85	-6.58671	12.6706	0	8.47052	0	0	0	-0.055701	0	0.0379778	0	0.0678513	0	0	0	0	0	0	0	0	0
GO:0007156	homophilic cell adhesion	35	12	0.91644	-5.87908	4.01121	0	0	0	0	0	0	0	0	0	0	-0.0701377	0	0	0	0	0	0	0	0
GO:0008015	circulation	35	2	0.914239	-6.36126	0	0	0	0	0	0	0.989083	-0.180162	0	0.0614284	0	-0.020653	0	0	0	0	0	0	0	0
GO:0016568	chromatin modification	35	7	0.839247	-4.88711	6.84369	-16.6158	6.46205	0	0	0	0.0501184	0	-0.111021	0	-1.49307	1.51342	0	0	1.99131	0	4.08475	-4.13362	-0.0635078	0
GO:0043010	eye development (sensu Vertebrata)	35	16	0.858311	-7.32834	0.347006	0	0	0	0	0	2.35875	-2.88628	0.102656	-0.104132	0.083895	0	0	0	0	0	4.90587	-1.68368	0	0
GO:0051251	positive regulation of lymphocyte activation	35	1	0.926447	-6.13435	1.91125	-2.74457	2.61975	0	0	0	2.52532	-1.85238	0	-0.0240695	0.458555	-0.426534	0	0	1.29733	-2.35024	1.53661	0	1.30674	0
GO:0001701	embryonic development (sensu Mammalia)	36	140	0.72616	-6.42958	0	0	0	0	0	0	2.66409	-2.03769	0.0182902	0	0	0.0205763	0	0	0	0	0	0	0	0
GO:0006576	biogenic amine metabolism	36	1	0.858766	-6.01228	16.7197	-2.78882	0	0	0	0	0.151852	0	0	0.115003	-1.28455	1.31966	0	0	0	0	0	0	0	0
GO:0006968	cellular defense response	36	4	0.876553	-7.40127	2.83048	-1.35881	0	0	0	0	1.88642	-1.28488	0.293206	-0.27884	0.899637	-0.676383	0	0	1.10146	0	1.9357	0	1.98939	0
GO:0050863	regulation of T cell activation	36	3	0.773687	-6.61437	1.68243	-1.80421	1.42796	0	0	0	2.30406	-1.54025	0.0562665	0	0.4829	-0.480889	0	0	2.25629	-0.840812	-0.249832	0	3.34998	0
GO:0008544	epidermis development	37	19	0.821986	-5.49388	0.0380946	0	0	0	0	0	2.65613	-2.52619	0	0	0.265786	-0.348059	0	0	0.989249	0	0.816662	0	0	0
GO:0016331	morphogenesis of embryonic epithelium	37	6	0.864173	-6.15581	0	-0.448784	0	0	0	0	1.13214	-0.924506	0	0.026069	-1.42648	1.43925	0	0	2.26783	0	0	0	0	0
GO:0001655	urogenital system development	38	1	0.989807	-7.23007	0	0	2.58302	0	0	0	2.51253	-2.7566	0	0.172768	0.417884	-0.444513	0	0	0	0	0	0	0	0
GO:0001764	neuron migration	38	25	0.619774	-7.08119	1.37962	0	0	0	0	0	2.29042	-2.58166	-0.0960262	0	0	0.19279	0	0	0	0	0	0	0	0
GO:0007160	cell-matrix adhesion	38	6	0.95448	-6.04529	0.690684	-4.98996	11.3726	0	0	0	0	0.202751	-2.44919	2.47156	0.879394	-0.873403	0	0	0.472874	0	2.75651	0	5.04976	0
GO:0007611	learning and/or memory	38	10	0.939924	-6.37758	0	0	0	0	0	0	1.81499	-0.941183	0	0	0.0320857	0	0	0	0	0	0	0	0	0
GO:0030326	embryonic limb morphogenesis	38	30	0.830682	-6.51613	0.563333	0	0	0	0	0	2.31031	-3.33749	-0.0138679	0	0	0.0183774	0	0	0	0	0	0	0	0
GO:0031589	cell-substrate adhesion	38	5	0.755544	-6.04529	0.690684	-4.98996	11.3726	0	0	0	0	0.202751	-2.44919	2.47156	0.879394	-0.873403	0	0	0.472874	0	2.75651	0	5.04976	0
GO:0040029	regulation of gene expression, epigenetic	38	1	0.983766	-6.02901	16.9787	-28.8784	0	0	0	0	0.341021	0	0	0	0	0	0	0	2.00261	0	2.7418	0	-0.964711	0
GO:0045596	negative regulation of cell differentiation	38	18	0.807526	-5.84731	1.58536	-2.87876	4.05627	0	0	0	0.623258	0	0.0343745	0	0	-0.0421573	0	0	0	0	0	0	0	0
GO:0045597	positive regulation of cell differentiation	38	12	0.835981	-6.48521	0.0104411	0	7.11062	0	0	0	0.615748	0	-0.559897	0.707496	0.355993	-0.376276	0	0	0	0	0	0	0	0
GO:0048469	cell maturation	38	15	0.76575	-5.73689	0	0	0	0	0	0	0.492283	0	-0.00239478	0	0	0	0	0	0	0	0	0	0	0
GO:0006813	potassium ion transport	39	13	0.753763	-5.58014	2.82141	0	0	0	0	0	0	0	0	0	0	0	0	0	0	0	0	0	0	0
GO:0006816	calcium ion transport	39	30	0.819252	-7.54738	4.5375	0	0	0	0	0	0.513942	0	0.146735	0	0	-0.0152452	0	0	0.543295	0	0.975414	0	0	0
GO:0006936	muscle contraction	39	5	0.511736	-6.1815	2.70941	-1.6471	5.21072	0	0	0	1.18933	-0.536526	0.539335	-0.543681	-0.168132	0	0	0	0.480841	0	6.41059	0	3.36687	0
GO:0007218	neuropeptide signaling pathway	39	3	0.671286	-7.18975	6.08634	0	4.83647	0	0	0	0.415265	0	0	0.128425	0.707988	-0.681517	0	0	0	0	0	0	0	0
GO:0030198	extracellular matrix organization and biogenesis	39	58	0.654874	-5.92248	3.91197	-4.09032	0	0	0	0	-0.532071	1.5338	0	0.0425476	-0.155395	0	0	0	0.819025	0	2.14189	0	3.24373	0
GO:0001505	regulation of neurotransmitter levels	40	1	0.97404	-6.46525	0	0	0	0	0	0	1.26269	-0.760725	0	0.0902055	0	0	0	0	0	0	0	0	1.65389	0
GO:0006397	mRNA processing	40	1	0.996196	-6.13797	2.44692	0	0	0	0	0	0	-0.0106865	0	-0.041409	0.123498	0	0	0	0	0	0	0	0	0
GO:0006644	phospholipid metabolism	40	8	0.540353	-6.51792	0	0	0	0	0	0	0	0.25098	0.120754	-0.0409545	0.797916	-0.991853	0	0	0	0	0	0	0	0
GO:0007398	ectoderm development	40	2	0.900377	-5.57177	0	0	0	0	0	0	0.492411	0	0	0	0	0	0	0	0	0	0	0	0	0
GO:0007605	sensory perception of sound	40	32	0.739439	-6.19436	0	0	0	0	0	0	3.09737	-2.98279	0	0.0390064	-0.0330877	0	0	0	0	0	0	0	0	0
GO:0035108	limb morphogenesis	40	13	0.854294	-6.51613	0.563333	0	0	0	0	0	2.31031	-3.33749	-0.0138679	0	0	0.0183774	0	0	0	0	0	0	0	0
GO:0042113	B cell activation	40	5	0.74278	-5.3457	0	0	0	0	0	0	0.630376	0	0	0	0	-0.0324666	0	0	0	0	0	0	0	0
GO:0045860	positive regulation of protein kinase activity	40	9	0.794303	-5.37523	0	0	0	0	0	0	0.277518	0	0	0	0	0	0	0	0	0	0	0	0	0
GO:0006820	anion transport	41	1	0.990786	-7.90798	19.0434	0	0	0	0	0	-0.139963	-0.0421233	0.492814	-0.379852	0.961115	-0.922477	0	0	3.04157	0	2.65259	0	0	0
GO:0006959	humoral immune response	41	6	0.616532	-5.05074	0	0	0	0	0	0	0.98079	0	0.0294794	0	0	-0.153131	0	0	0	0	0	0	0	0
GO:0009101	glycoprotein biosynthesis	41	2	0.861262	-5.56131	1.29037	-4.90842	28.0781	0	0	0	0	0	0.47068	-0.567863	0	0.0617855	0	0	0.590304	0	0	0	0	0
GO:0042089	cytokine biosynthesis	41	1	0.636805	-6.77557	1.42891	-1.03001	4.27546	0	0	0	3.18281	-2.17749	0.0359283	0	0.633935	-0.531061	0	0	-1.28059	0	1.26398	0	0.823231	0
GO:0006333	chromatin assembly or disassembly	42	1	0.999729	-5.3481	7.65672	0	0	0	0	0	0	0	-0.0188734	0	0	0	0	0	0	0	0	0	0	0
GO:0018108	peptidyl-tyrosine phosphorylation	42	14	0.864731	-5.46798	1.41361	0	0	0	0	0	0	0	0	0	0	-0.0119871	0	0	0	0	0	0	0	0
GO:0009314	response to radiation	43	1	0.567152	-5.67256	0	0	0	0	0	0	0	0	0.0585204	0	0	0	0	0	0	0	0	0	0	0
GO:0030900	forebrain development	43	22	0.672551	-5.60698	0	0	0	0	0	0	0.427809	0	0	0	0	0	0	0	0	0	0	0	0	0
GO:0008202	steroid metabolism	44	2	0.95624	-7.02508	3.68738	0	11.9767	0	0	0	0.894499	-0.772611	0.0138743	0	1.49118	-1.42274	0	0	0.900513	-0.724075	7.79575	-0.995972	0	0
GO:0030098	lymphocyte differentiation	44	3	0.953918	-6.00808	2.56894	-0.566722	0.0688926	0	0	0	2.29226	-2.02148	-2.06108	1.97134	0.816807	-0.650722	3.89096	0	1.51345	-2.31971	0.979059	0	2.43385	0
GO:0046651	lymphocyte proliferation	44	3	0.772858	-5.7741	1.93266	0	0	0	0	0	2.39744	-1.70225	0.0808259	0	0.248387	-0.352629	0	0	0	0	0	0	0	0
GO:0050954	sensory perception of mechanical stimulus	44	1	0.970905	-6.13538	0	0	0	0	0	0	3.63729	-4.02611	0	0.0665211	-0.0689786	0	0	0	0	0	0	0	0	0
GO:0051347	positive regulation of transferase activity	44	1	0.691311	-5.40459	0	0	0	0	0	0	0.414368	0	0	0.00942053	0	0	0	0	0	0	0	0	0	0
GO:0006511	ubiquitin-dependent protein catabolism	45	6	0.960078	-6.79797	11.0765	0	10.9136	0	0	0	0	-0.515509	0.117068	0	0.565541	-0.713453	0	0	0.268822	0	1.07049	0	1.25895	0
GO:0006725	aromatic compound metabolism	46	2	0.965891	-6.956	12.0099	-0.857764	0	0	0	0	0	0.139625	0.138565	0	0	0.016138	0	0	0	0	2.77815	-0.0151378	0	0
GO:0007519	striated muscle development	46	21	0.849936	-5.55449	2.59974	-2.66989	0	0	0	0	1.66738	-2.11483	0	0	0	-0.0441723	0	0	0	0	4.1919	0	0	0
GO:0019941	modification-dependent protein catabolism	47	1	0.5	-5.07384	0	0	0	0	0	0	0	0	0	0	0	0	0	0	0	0	0	0	0	0
GO:0009100	glycoprotein metabolism	48	2	0.716812	-5.73656	0	-3.25881	31.2533	0	0	0	-0.0434115	0	0.555548	-0.619353	0.0538514	0	0	0	0	0	0	0	0	0
GO:0009952	anterior/posterior pattern formation	48	69	0.842406	-6.9834	1.26834	0	0	0	0	0	1.96959	-2.41999	0	0.181783	0	-0.0880963	0	0	0	0	0	0	0	0
GO:0006470	protein amino acid dephosphorylation	49	14	0.934072	-6.59537	6.72574	-3.69221	0	0	0	0	-1.40907	0	0	-0.0625653	0.175673	0	0	0	0	0	0	0	0	0
GO:0006875	metal ion homeostasis	49	1	0.890086	-5.299	6.60548	-4.52989	0	0	0	0	0.803262	-0.243456	-0.061136	0	0.340261	-0.334326	0	0	1.50369	0	0	0	2.47029	0
GO:0006916	anti-apoptosis	49	23	0.687079	-6.00233	0	0	0	0	0	0	0.499776	0	0.0664696	0	0	0	0	0	0	0	0	0	0	0
GO:0016311	dephosphorylation	51	2	0.979642	-5.56588	3.01595	0	0	0	0	0	0	0	0.0205214	0	0.0337889	0	0	0	0	0	0	0	0	0
GO:0006913	nucleocytoplasmic transport	52	7	0.898851	-5.91193	8.88718	-3.99779	0	0	0	0	-0.327395	0.667873	0.452095	-0.476153	0	-0.0367136	0	0	0	0	3.90391	0	0	0
GO:0007411	axon guidance	52	31	0.764235	-5.93578	3.08303	-0.998133	0	0	0	0	2.81655	-2.63978	0.0693924	0	0	-0.0842963	0	0	0	0	1.48054	0	0	0
GO:0001525	angiogenesis	54	34	0.816236	-6.47237	0	0	0	0	0	0	2.09805	-2.37868	0.0838308	0	0.648105	-0.72824	0	0	2.73227	0	0	0	0	0
GO:0015674	di-, tri-valent inorganic cation transport	54	2	0.5	-4.93407	0	0	0	0	0	0	0	0	0	0	0	0	0	0	0	0	0	0	0	0
GO:0044257	cellular protein catabolism	54	2	0.682213	-5.25553	0	0	0	0	0	0	0	0	0.0332729	0	0.00642056	0	0	0	0	0	0	0	0	0
GO:0051603	proteolysis during cellular protein catabolism	54	3	0.5	-4.93407	0	0	0	0	0	0	0	0	0	0	0	0	0	0	0	0	0	0	0	0
GO:0030099	myeloid cell differentiation	55	4	0.81166	-5.79108	0	0	0	0	0	0	2.10221	-2.17398	0	0.0364006	0	-0.0268017	0	0	0	0	0.109257	0	0	0
GO:0001816	cytokine production	56	6	0.665499	-5.35122	0	0	0	0	0	0	0.96495	0	0.0625503	0	0	-0.0703708	0	0	0	0	0	0	0	0
GO:0006281	DNA repair	56	15	0.91938	-6.03891	0	0	0	0	0	0	2.97509	-2.74898	0.603581	-0.767516	0.675967	-0.773026	0	0	0	0	3.23545	0	0	0
GO:0016071	mRNA metabolism	56	1	0.768041	-5.24809	0	0	0	0	0	0	0	0	0	0	0.040051	0	0	0	0	0	0	0	0	0
GO:0050778	positive regulation of immune response	56	1	0.999731	-4.9781	0.237102	0	0	0	0	0	1.96413	-0.807038	0	0	0.292036	-0.339203	0	0	0	0	0	0	0	0
GO:0006897	endocytosis	59	11	0.787189	-4.881	3.14454	-11.3771	15.4001	0	0	0	0.560676	-0.107032	-3.82386	4.0405	-0.493072	0.585527	0	0	0	-4.86704	0.46642	0	4.32952	0
GO:0045165	cell fate commitment	59	15	0.773511	-6.5517	3.16297	0	0	0	0	0	0.625728	0	0.0412919	0	1.39347	-1.47433	0	0	0	0	0	0	0	0
GO:0045859	regulation of protein kinase activity	59	4	0.764651	-5.39571	1.57713	-0.00694117	0	0	0	0	0	0.646252	0	0.0246747	0.403522	-0.396461	0	0	0	0	0	0	0	0
GO:0006417	regulation of protein biosynthesis	60	7	0.765559	-5.1993	0	0	0	0	0	0	0.584296	0	0.0149301	0	0	0	0	0	0	0	0	0	0	0
GO:0040007	growth	60	5	0.705816	-5.31443	0	0	0	0	0	0	0.21939	0	0.0427352	0	0	0	0	0	0	0	0	0	0	0
GO:0042110	T cell activation	60	12	0.825563	-5.07213	0	0	0	0	0	0	1.4266	-0.35508	0.0372965	0	0.0409116	-0.13858	0	0	0	0	0	0	0	0
GO:0043009	embryonic development (sensu Vertebrata)	60	3	0.86375	-6.07613	0	0	0	0	0	0	2.49788	-2.38207	0	0.0614574	0	0	0	0	0	0	0	0	0	0
GO:0006461	protein complex assembly	61	3	0.596614	-5.82022	12.1888	-4.2823	5.73329	0	0	0	-1.49598	0.886662	-2.47506	2.56854	0.41686	-0.428388	0	0	0.191537	0	3.88011	0	0	0
GO:0035239	tube morphogenesis	61	2	0.882353	-6.23532	0	0	0	0	0	0	1.2892	-0.936711	0	0.0260569	0.436427	-0.440742	0	0	0	0	0	0	0	0
GO:0019932	second-messenger-mediated signaling	62	1	0.996774	-8.67674	5.30134	0	1.73943	0	0	0	0.340921	0	0.355663	0	0.310883	-0.329771	0	0	0	0	0	0	0	0
GO:0001654	eye development	63	3	0.858137	-5.74617	1.42702	-1.83995	0	0	0	0	2.65194	-2.9913	0	-0.0369996	0.160507	-0.173855	0	0	0	0	7.54276	-2.25873	0	0
GO:0019725	cell homeostasis	63	1	0.5	-4.77872	0	0	0	0	0	0	0	0	0	0	0	0	0	0	0	0	0	0	0	0
GO:0050801	ion homeostasis	65	1	0.762748	-5.03129	0	0	0	0	0	0	0.619599	0	0.0167683	0	0	-0.0351519	0	0	0	0	0	0	0	0
GO:0008285	negative regulation of cell proliferation	66	75	0.72829	-4.83777	2.85615	-4.57426	0	0	0	0	0.619875	0	-1.41442	1.47044	0.626859	-0.607865	0	0	0	0	0	0	0	0
GO:0002009	morphogenesis of an epithelium	67	8	0.701656	-5.9989	0	0	0	0	0	0	0.677335	0	0.118838	0	0	-0.0828811	0	0	0	0	0	0	0	0
GO:0006631	fatty acid metabolism	67	8	0.639374	-7.22478	1.73278	0	3.45829	0	0	0	1.51193	-1.41018	0	0.25908	-0.061255	0	0	0	0	0	6.71511	0	2.50172	0
GO:0006954	inflammatory response	67	23	0.789886	-4.65439	0	0	0	0	0	0	0.432478	0	0	0	0	-0.0449904	0	0	0	0	0	0	0	0
GO:0030163	protein catabolism	67	5	0.767948	-5.60783	9.80857	0	0	0	0	0	0	0	0.0800767	0	0	0	0	0	0	0	0	0	0	0
GO:0019236	response to pheromone	68	18	0.991752	-7.00071	1.91869	0	4.0914	0	0	0	0	0	0	0	0.767286	-0.450124	0	0	0	0	0	0	0	0
GO:0001649	osteoblast differentiation	69	13	0.790366	-6.09728	0	0	0	0	0	0	0.682537	0	0.0577524	0	0.60734	-0.632198	0	0	0	0	0	0	0	0
GO:0007169	transmembrane receptor protein tyrosine kinase signaling pathway	69	5	0.94206	-5.58374	3.25006	-1.94815	2.03812	0	0	0	0.318267	0.21698	0.101419	0	0.839197	-0.861066	0	0	0	0	0	0	0	0
GO:0007017	microtubule-based process	70	3	0.892241	-5.74275	10.0219	-1.44002	0	0	0	0	0.243824	0	-0.00624223	0	0	0.0768539	0	0	0	0	2.70358	0	0	0
GO:0007283	spermatogenesis	70	60	0.7469	-4.83894	0	-5.2447	0	0	0	0	3.39778	-3.52599	0.702914	-0.939323	0.0685927	0	0	0	0	0	2.80692	0	1.92174	0
GO:0030036	actin cytoskeleton organization and biogenesis	70	19	0.854323	-5.52707	5.89234	0	0	0	0	0	0	0	0	0.0719531	-0.0141187	0	0	0	0	0	1.63165	0	0	0
GO:0043066	negative regulation of apoptosis	70	77	0.714385	-5.23116	0	0	0	0	0	0	0.344279	0	0.0432684	0	0	0	0	0	0	0	0	0	0	0
GO:0048514	blood vessel morphogenesis	70	8	0.896045	-5.92958	0.39849	0	0	0	0	0	2.42767	-2.86763	0.0257553	0	1.00021	-1.05569	0	0	0	0	0	0	0	0
GO:0008610	lipid biosynthesis	71	2	0.901355	-5.91077	0	0	0	0	0	0	0	0	0.0528512	0	0.095824	0	0	0	0	0	0	0	0	0
GO:0043069	negative regulation of programmed cell death	71	4	0.71258	-5.22035	0	0	0	0	0	0	0.327993	0	0.0457838	0	0	0	0	0	0	0	0	0	0	0
GO:0043085	positive regulation of enzyme activity	71	5	0.726559	-5.0581	0	-4.18587	13.0923	0	0	0	-0.0993086	0.661358	-0.0265647	0	0.738228	-0.716026	0	0	1.07947	0	0	0	0	0
GO:0006325	establishment and/or maintenance of chromatin architecture	72	2	0.926566	-4.71351	13.496	-5.61984	0.822677	0	0	0	0	0	-0.110855	0	0.00740991	0	0	0	0	0	3.21659	0	0	0
GO:0009117	nucleotide metabolism	72	1	0.630411	-6.00484	0	0	0	0	0	0	0	0	0.0561555	0	0.100995	0	0	0	0	0	0	0	0	0
GO:0016337	cell-cell adhesion	72	20	0.680291	-5.88395	5.92777	-1.44652	3.02334	0	0	0	-0.0743553	0	0.0618238	0	0.291493	-0.293243	0	0	0	0	0.359667	0	0	0
GO:0006917	induction of apoptosis	76	33	0.684726	-4.77433	5.03318	-1.71246	0	0	0	0	1.77256	-1.34359	-0.0132172	0	0.624987	-0.559257	0	0	0	0	0	0	0	0
GO:0007420	brain development	76	43	0.782357	-4.98283	0	0	0	0	0	0	0.437497	0	0	0	0	0	0	0	0	0	0	0	0	0
GO:0007517	muscle development	77	8	0.713505	-5.21613	4.53511	-3.7	0	0	0	0	2.29888	-3.15976	0	-0.0510412	0	-0.0525378	0	0	0	0	8.52984	-0.705037	0	0
GO:0000122	negative regulation of transcription from RNA polymerase II promoter	78	118	0.846861	-4.70838	4.08182	-7.30982	5.98125	0	0	0	0.32247	0	-0.0462631	0	0	-0.0238332	0	0	0	0	2.30295	0	0	0
GO:0000165	MAPKKK cascade	80	8	0.730991	-5.44468	2.48698	0	0	0	0	0	0.422054	0	0	0.0666321	0.042628	-0.0475617	0	0	0	0	0	0	0	0
GO:0008284	positive regulation of cell proliferation	81	79	0.80464	-4.82874	2.41573	-1.36001	0	0	0	0	1.51025	-1.20342	0	0	0.606421	-0.606726	0	0	0	0	0	0	0	0
GO:0006396	RNA processing	82	1	0.972358	-5.36648	0	0	0	0	0	0	0	-0.34432	0.256836	-0.298274	0.0823865	0	0	0	0.1099	0	1.53097	0	0	0
GO:0007626	locomotory behavior	82	43	0.739158	-5.20129	1.29156	0	0	0	0	0	2.95705	-2.20924	0.0299308	0	0.534042	-0.532681	0	0	0	0	0	0	0	0
GO:0044265	cellular macromolecule catabolism	82	3	0.5	-4.525	0	0	0	0	0	0	0	0	0	0	0	0	0	0	0	0	0	0	0	0
GO:0007507	heart development	83	67	0.828503	-5.48904	0	0	0	0	0	0	2.46126	-3.27327	0.0224521	0	0.792674	-0.874489	0	0	0	0	0	0	0	0
GO:0050776	regulation of immune response	84	1	0.931551	-4.41588	0	0	0	0	0	0	0.480242	0	0	0	0	-0.0445899	0	0	0	0	0	0	0	0
GO:0006974	response to DNA damage stimulus	85	16	0.809745	-5.78829	0.00113441	0	0	0	0	0	2.2058	-1.97589	0.321553	-0.397274	0.38579	-0.347904	0	0	0	0	2.27534	0	0	0
GO:0001568	blood vessel development	88	23	0.853582	-5.8201	0	0	0	0	0	0	1.70844	-1.628	0.0670013	0	0.402835	-0.447146	0	0	0	0	0	0	0	0
GO:0035295	tube development	88	2	0.537076	-5.88602	0	0	0	0	0	0	1.47175	-1.38166	0.0850023	0	0.487345	-0.541521	0	0	0	0	0	0	0	0
GO:0046903	secretion	89	3	0.668017	-5.45568	0	0	0	0	0	0	0.0443521	0	0.116071	0	0	0	0	0	0	0	0	0	0	0
GO:0051276	chromosome organization and biogenesis	89	11	0.721989	-4.22543	12.5289	-12.8589	5.56277	0	0	0	0	0	-0.123137	0	0	-0.0153944	0	0	0	0	3.55972	0	2.79613	0
GO:0007417	central nervous system development	90	19	0.797837	-5.07562	2.07714	0	0	0	0	0	1.36242	-1.12814	0	-0.0611374	0	0	0	0	0	0	0	0	0	0
GO:0045595	regulation of cell differentiation	90	7	0.857257	-4.67452	0	0	0	0	0	0	0.384056	0	0.00159176	0	0	0	0	0	0	0	0	0	0	0
GO:0001944	vasculature development	91	3	0.83351	-5.5889	0	0	0	0	0	0	0.73744	0	0.0411468	0	0	0	0	0	0	0	0	0	0	0
GO:0001503	ossification	92	12	0.80698	-5.34668	1.45436	-0.440135	0	0	0	0	1.03227	-0.644659	0	0	1.07138	-1.08843	0	0	0	0	0	0	0	0
GO:0007268	synaptic transmission	94	23	0.879898	-5.35836	6.35106	-3.11163	0	0	0	0	2.14904	-1.89119	0.0163851	0	0	-0.0240588	0	0	1.83704	0	0.137301	0	2.12902	0
GO:0007409	axonogenesis	95	15	0.805271	-5.30058	3.09198	-2.16854	4.21934	0	0	0	2.45366	-2.43564	0.0430272	0	0	-0.0804764	0	0	0	0	1.55627	0	2.74683	0
GO:0043065	positive regulation of apoptosis	95	33	0.716463	-4.45868	0	0	0	0	0	0	0.373875	0	0.00122131	0	0	-0.00897128	0	0	0	0	0	0	0	0
GO:0046649	lymphocyte activation	95	1	0.869403	-4.88552	3.41039	-2.42716	0	0	0	0	2.43968	-1.96065	0	-0.101323	0.524202	-0.430658	0	0	0.595222	0	1.58021	0	1.05566	0
GO:0006520	amino acid metabolism	96	3	0.879749	-5.28939	0.839763	0	0	0	0	0	0.0567843	0	0.0779787	0	0.0268319	0	0	0	0	0	0	0	0	0
GO:0046849	bone remodeling	96	1	0.907798	-5.03908	0	0	0	0	0	0	0.614781	0	0.0146928	0	0	0	0	0	0	0	0	0	0	0
GO:0048667	neuron morphogenesis during differentiation	96	5	0.752879	-5.21149	3.02489	-2.57117	4.91886	0	0	0	2.43801	-2.4232	0.0325477	0	0	-0.0824019	0	0	0	0	1.78855	0	2.76316	0
GO:0048812	neurite morphogenesis	96	6	0.806873	-5.21149	3.02489	-2.57117	4.91886	0	0	0	2.43801	-2.4232	0.0325477	0	0	-0.0824019	0	0	0	0	1.78855	0	2.76316	0
GO:0051726	regulation of cell cycle	96	15	0.781223	-5.73881	3.52299	-0.278322	0	0	0	0	0.53949	0	0.535995	-0.531102	-0.0354424	0	0	0	2.69748	0	0.692368	0	0	0
GO:0048771	tissue remodeling	98	1	0.90258	-5.14757	0	0	0	0	0	0	0.656735	0	0.0221421	0	0	0	0	0	0	0	0	0	0	0
GO:0007264	small GTPase mediated signal transduction	99	5	0.919407	-4.77351	2.84656	0	0	0	0	0	0	0	0.0233619	0	0	0	0	0	0	0	0	0	0	0
GO:0009792	embryonic development (sensu Metazoa)	104	4	0.88275	-5.82394	0	0	0	0	0	0	2.30194	-2.30768	0.0517054	0	0.0233941	0	0	0	0	0	0	0	0	0
GO:0045892	negative regulation of transcription, DNA-dependent	104	29	0.753642	-4.7114	4.72302	-7.29954	5.19952	0	0	0	0.32512	0	-0.0176055	0	0.0656206	-0.0886206	0	0	0	0.323779	3.64272	0	0	0
GO:0051246	regulation of protein metabolism	104	4	0.883182	-4.47092	0	0	0	0	0	0	0.525933	0	0.0337905	0	0	-0.0451423	0	0	0	0	0	0	0	0
GO:0050790	regulation of enzyme activity	105	5	0.770802	-4.61593	4.14034	-4.51957	3.0223	0	0	0	0.518787	0	0	0	0.507794	-0.501008	0	0	0	0	0	0	0	0
GO:0001775	cell activation	106	1	0.98297	-4.68786	2.02148	0	0	0	0	0	2.35537	-1.78854	0	-0.0541767	0.539768	-0.467745	0	0	0	0	0	0	0	0
GO:0007276	gametogenesis	106	5	0.91656	-4.54231	0	-2.58323	0	0	0	0	3.2329	-3.64268	0	-0.100019	0	0.0286805	0	0	0	0	0.357492	0	0	0
GO:0045944	positive regulation of transcription from RNA polymerase II promoter	110	204	0.80962	-5.15414	5.63464	-2.80431	0	0	0	0	0.50345	0	0	-0.0168002	0.838171	-0.875385	0	0	0	0	0	0	0	0
GO:0000904	cellular morphogenesis during differentiation	111	1	0.921485	-4.86044	1.26875	0	0	0	0	0	0.745363	0	0.0459508	0	0	-0.0491326	0	0	0	0	0	0	0	0
GO:0019226	transmission of nerve impulse	112	5	0.60202	-5.13205	4.71519	-2.42045	0	0	0	0	2.30103	-2.1106	0.0227702	0	0	-0.0553659	0	0	1.71487	0	0.0724329	0	2.34537	0
GO:0030097	hemopoiesis	112	25	0.680234	-5.17108	1.64269	-0.441116	0	0	0	0	2.57056	-2.69457	-0.0521622	0	0.767044	-0.638907	0	0	0	0	1.40986	0	0	0
GO:0048598	embryonic morphogenesis	112	8	0.833158	-5.19982	0.847416	0	0	0	0	0	1.9144	-2.15864	0	0	0	-0.00450376	0	0	0	0	0	0	0	0
GO:0031175	neurite development	113	13	0.65802	-5.09187	4.0897	-1.85744	0	0	0	0	2.476	-2.42518	0.0284817	0	0	-0.0682827	0	0	0.164504	0	1.84815	0	2.54092	0
GO:0050793	regulation of development	115	1	0.738007	-4.43342	0	0	0	0	0	0	0.269357	0	0.0139771	0	0	0	0	0	0	0	0	0	0	0
GO:0007389	pattern specification	118	24	0.865602	-5.75873	1.43146	0	0	0	0	0	2.09367	-2.63279	0.0975622	0	0.49343	-0.585786	0	0	0	0	0	0	0	0
GO:0007167	enzyme linked receptor protein signaling pathway	123	3	0.989236	-4.7213	3.53651	-3.56712	3.17202	0	0	0	0.479951	0	0.0539304	0	0.927179	-0.934567	0	0	0	0	0	0	0	0
GO:0019953	sexual reproduction	124	1	0.975493	-4.42687	0	0	0	0	0	0	3.16894	-3.25451	-0.0454601	0	0	-0.0236756	0	0	0	0	0	0	0	0
GO:0030001	metal ion transport	124	2	0.975414	-5.446	7.30207	-3.24153	0	0	0	0	0.409063	-0.0899971	0.121767	0	0.669551	-0.765654	0	0	1.76321	0	1.88929	0	0	0
GO:0009611	response to wounding	125	8	0.579685	-4.22	0	0	0	0	0	0	0.556255	0	0.0399732	0	0	-0.0641011	0	0	0	0	0	0	0	0
GO:0006605	protein targeting	127	5	0.809818	-4.80009	0	0	0	0	0	0	0	0	0.103574	0	-0.023747	0	0	0	0	0	0	0	0	0
GO:0001501	skeletal development	131	28	0.761318	-5.01335	0	0	0	0	0	0	1.73139	-1.91615	0.0141145	0	0.978778	-1.00624	0	0	0	0	0	0	0	0
GO:0016481	negative regulation of transcription	132	26	0.738086	-4.45272	5.32259	-6.58367	4.19623	0	0	0	0.284993	0	-0.0178719	0	0.209199	-0.210907	0	0	0	0	2.47162	0	0	0
GO:0007243	protein kinase cascade	133	22	0.867703	-4.90069	3.26365	-1.46378	0	0	0	0	1.13241	-0.820008	0	0.00622041	0.999796	-0.94147	0	0	0	0	0	0	0	0
GO:0016070	RNA metabolism	133	1	0.990541	-4.41736	0	0	0	0	0	0	0	0	0	0	0.0460702	0	0	0	0	0	0	0	0	0
GO:0045893	positive regulation of transcription, DNA-dependent	133	35	0.795782	-4.93684	5.82028	-2.65378	0	0	0	0	0.690134	-0.305256	0.00739839	0	0.426034	-0.436999	0	0	0	0	0	0	0	0
GO:0048666	neuron development	137	13	0.868364	-4.25728	0	0	0	0	0	0	0.44761	0	0	0	0	0	0	0	0	0	0	0	0	0
GO:0016192	vesicle-mediated transport	149	9	0.898088	-4.4598	9.61718	-3.86082	0	0	0	0	0.212822	0	0	-0.014343	0.784833	-0.868791	0	0	0	0	0.0745921	0	1.361	0
GO:0007610	behavior	152	9	0.707709	-4.2069	0	0	0	0	0	0	0.542974	0	0	0	0	0	0	0	0	0	0	0	0	0
GO:0007267	cell-cell signaling	159	9	0.850837	-4.95087	8.46081	-3.55561	0	0	0	0	2.01368	-1.75638	0.0754944	0	0	-0.0525508	0	0	1.43608	0	1.25232	0	0.247964	0
GO:0009308	amine metabolism	159	1	0.671032	-4.20065	0	0	0	0	0	0	0	0	0.0402486	0	0	0	0	0	0	0	0	0	0	0
GO:0045941	positive regulation of transcription	161	31	0.672245	-4.42859	6.41668	-4.28936	0	0	0	0	0.4967	0	0	-0.0260675	0.443828	-0.450105	0	0	0	0	0	0	0	0
GO:0006807	nitrogen compound metabolism	166	6	0.675321	-4.80219	0	0	0	0	0	0	0	0	0.102604	0	0.0108814	0	0	0	0	0	0	0	0	0
GO:0009888	tissue development	168	7	0.718361	-4.36622	2.57469	-1.7544	0	0	0	0	1.15215	-0.713621	0.00418679	0	0.783172	-0.815755	0	0	0	0	0	0	0	0
GO:0042221	response to chemical stimulus	169	13	0.524216	-3.44025	0	0	0	0	0	0	0	0	0	-0.0135003	0	-0.0472601	0	0	0	0	0	0	0	0
GO:0030182	neuron differentiation	172	19	0.715608	-4.56351	3.95743	-1.63926	0	0	0	0	2.49225	-2.5808	0	-0.00969834	0	-0.0422969	0	0	0.720537	0	1.31221	0	2.69373	0
GO:0042127	regulation of cell proliferation	172	47	0.716813	-4.22599	0	0	0	0	0	0	0.66834	0	0	0.0307489	0.381983	-0.415539	0	0	0	0	0	0	0	0
GO:0016477	cell migration	175	15	0.660934	-4.37368	0	0	0	0	0	0	0.568873	0	0.0344714	0	0	0	0	0	0	0	0	0	0	0
GO:0006812	cation transport	176	6	0.769769	-5.06024	8.70798	0	0	0	0	0	0.157929	0	0.108918	0	0	-0.011773	0	0	0	0	0	0	0	0
GO:0007010	cytoskeleton organization and biogenesis	176	9	0.785626	-4.37942	9.45404	-5.22137	0	0	0	0	0.0891412	0	0	0.0539172	0	-0.00934868	0	0	0	0	1.79179	0	0	0
GO:0009605	response to external stimulus	176	3	0.671514	-4.12364	0	0	0	0	0	0	0.695827	0	0.090102	0	0	-0.0922599	0	0	0	0	0	0	0	0
GO:0009056	catabolism	181		NA	NA
GO:0007049	cell cycle	183	6	0.770525	-4.80027	2.9912	-1.09544	0	0	0	0	1.47718	-1.34495	0.29535	-0.298377	0	-0.0264368	0	0	2.65753	0	2.8471	0	0	0
GO:0007155	cell adhesion	184	14	0.797974	-4.40621	3.79835	-7.36976	11.0443	0	0	0	0.261863	-0.148676	0	-0.0255418	0.525813	-0.440283	0	0	1.78193	0	4.05326	-1.54909	0	0
GO:0006091	generation of precursor metabolites and energy	190	2	0.606912	-3.97804	0	0	0	0	0	0	0	0	0	0	0.0373719	0	0	0	0	0	0	0	0	0
GO:0006259	DNA metabolism	196	1	0.991029	-4.3209	0	-0.721276	0	0	0	0	0.978706	-0.649807	0	-0.0566505	0.531687	-0.546165	0	0	0	0	4.44333	0	0	0
GO:0044255	cellular lipid metabolism	196	2	0.544486	-5.09305	0	-2.05362	0	0	0	0	1.33064	-1.03132	0	0.086583	0.838781	-0.884492	0	0	0	0	5.22082	0	0	0
GO:0006082	organic acid metabolism	200	1	0.975545	-5.1055	3.13347	-1.6411	0	0	0	0	0.186896	0	0.0948117	0	0.639963	-0.697862	0	0	0	0	7.074	-0.648982	0	0
GO:0048699	neurogenesis	200	3	0.886371	-4.40623	2.02092	0	0	0	0	0	1.93859	-1.74444	0.00501394	0	0	-0.00324897	0	0	0.101781	0	0	0	0	0
GO:0006928	cell motility	206	3	0.690884	-4.61118	3.63653	-0.210141	0	0	0	0	0.801977	-0.202017	0.0739825	0	0.0738455	-0.106472	0	0	0	0	0	0	0	0
GO:0006886	intracellular protein transport	207	15	0.780494	-4.06229	7.01257	-3.82652	0	0	0	0	-0.249391	0	0.53069	-0.534126	0	0	0	0	0	0	0.10104	0	0	0
GO:0040011	locomotion	209	5	0.840477	-4.1166	0	0	0	0	0	0	0.27727	0	0.0510031	0	0	0	0	0	0	0	0	0	0	0
GO:0000902	cellular morphogenesis	215	33	0.584453	-4.34842	1.36299	0	0	0	0	0	0.625145	-0.00369663	0.0952276	0	0	-0.0600738	0	0	0	0	0	0	0	0
GO:0006468	protein amino acid phosphorylation	218	49	0.853682	-4.98189	2.3553	0	0	0	0	0	0.147089	0	0	0.0692564	0	-0.0659969	0	0	0	0	0	0	0	0
GO:0042981	regulation of apoptosis	218	14	0.82606	-3.72582	6.32789	-5.16616	0	0	0	0	1.24414	-0.840063	-0.0332357	0	0.745059	-0.687119	0	0	0	0	0	0	0	0
GO:0048468	cell development	220	12	0.894824	-4.03382	0	0	0	0	0	0	0.728898	0	0	0	0	-0.00332564	0	0	0	0	0	0	0	0
GO:0043067	regulation of programmed cell death	221	1	0.69545	-3.65496	0	0	0	0	0	0	0.197506	0	0.0105087	0	0	0	0	0	0	0	0	0	0	0
GO:0015031	protein transport	223	10	0.681002	-4.2235	0	0	0	0	0	0	0	0	0.0729637	0	0.0141314	0	0	0	0	0	0	0	0	0
GO:0009790	embryonic development	227	41	0.678885	-4.42476	1.29131	-0.462796	0	0	0	0	2.55629	-2.79155	0	0	0.0029721	0	0	0	0	0	0	0	0	0
GO:0006811	ion transport	232	6	0.847332	-4.64611	10.8978	0	0	0	0	0	0.0596027	0	0.119716	0	0.0179097	-0.0493023	0	0	0	0	0	0	0	0
GO:0006357	regulation of transcription from RNA polymerase II promoter	233	28	0.7573	-3.70079	5.2168	-5.9097	2.75216	0	0	0	0.652322	-0.327796	0	-0.048675	0.297574	-0.283283	0	0	0	0	0	0	0	0
GO:0006629	lipid metabolism	234	11	0.704557	-4.66951	0	-2.22295	0	0	0	0	1.35575	-1.10382	0.0775556	0	0.88975	-0.930945	0	0	0	0	3.47964	0	0	0
GO:0045184	establishment of protein localization	238	1	0.82234	-4.1313	0	0	0	0	0	0	0	0	0.0800722	0	0.00418544	0	0	0	0	0	0	0	0	0
GO:0006508	proteolysis	240	21	0.95382	-3.96644	5.25988	0	0	0	0	0	0	-0.0028304	0.0566872	0	0	-0.00931628	0	0	0	0	0	0	0	0
GO:0008283	cell proliferation	251	48	0.673393	-3.69022	1.0722	-2.57411	0	0	0	0	0.689741	0	0.0224195	0	0.363789	-0.400065	0	0	0	0	0	0	0	0
GO:0006955	immune response	254	4	0.781396	-4.04347	5.31402	-3.22715	0	0	0	0	2.54258	-2.04926	0.577559	-0.556635	0.477981	-0.443484	0	0	0.491532	0	3.05505	0	0	0
GO:0006915	apoptosis	260	40	0.770492	-3.50338	0	0	0	0	0	0	0.0816714	0	0.0187645	0	0	0	0	0	0	0	0	0	0	0
GO:0008104	protein localization	260	28	0.601555	-4.16856	3.67043	0	0	0	0	0	0	0	0.0833959	0	0.00466767	0	0	0	0	0	0	0	0	0
GO:0006366	transcription from RNA polymerase II promoter	268	2	0.940051	-3.62032	6.40316	-5.71128	0	0	0	0	0.582287	-0.276185	0	-0.013575	0.00559921	0	0	0	0	0	0	0	0	0
GO:0012501	programmed cell death	268	1	0.5	-3.30313	0	0	0	0	0	0	0	0	0	0	0	0	0	0	0	0	0	0	0	0
GO:0006952	defense response	277	6	0.853638	-3.75662	4.19823	-1.00673	0	0	0	0	2.55023	-1.9869	0.0393576	-0.0622852	0.661303	-0.579577	0	0	0	0	2.455	0	0	0
GO:0008219	cell death	281	8	0.74622	-3.48901	0	0	0	0	0	0	0.387649	0	0.0143201	0	0	-0.00594862	0	0	0	0	0	0	0	0
GO:0046907	intracellular transport	286	1	0.981482	-3.91306	0	0	0	0	0	0	-0.0414701	0	0.0505384	0	0.0334989	0	0	0	0	0	0	0	0	0
GO:0006796	phosphate metabolism	287	1	0.829628	-3.55335	0.706697	0	0	0	0	0	0	0	0.0290023	0	0	0	0	0	0	0	0	0	0	0
GO:0016265	death	288	9	0.756461	-3.37926	0	0	0	0	0	0	0.185841	0	0.0104771	0	0	0	0	0	0	0	0	0	0	0
GO:0051649	establishment of cellular localization	289	1	0.5	-3.23566	0	0	0	0	0	0	0	0	0	0	0	0	0	0	0	0	0	0	0	0
GO:0006412	protein biosynthesis	297	10	0.693827	-3.76736	0	-3.72359	0	0	0	0	1.25303	-1.17692	0.588636	-0.701045	0.1189	-0.0481655	0	0	0	0	2.85547	0	0	0

## Sheet: L1logreg(0.01labm,stadardize)
GO_ID	GO_Description	Gene_count	Gene_count_newAnnotation	AUC	Intercept	interpro1	interpro0	pfam1	pfam0	ppi1	ppi0	mgi1	mgi0	phylogenetic_bioMart1	phylogenetic_bioMart0	phylogenetic_inparanoid1	phylogenetic_inparanoid0	omim1	omim0	zhang1	zhang0	su1	su0	sage1	sage0
GO:0000018	regulation of DNA recombination	3	1	0.5	-7.83023	0	0	0	0	0	0	0	0	0	0	0	0	0	0	0	0	0	0	0	0
GO:0000089	mitotic metaphase	3	1	0.713275	-10.4657	0	0	0	0	-0.0765764	0.212523	-0.267435	0	0	0	0	0	0	-0.00749878	1.36309	0	0	0	0.205316	0
GO:0000209	protein polyubiquitination	3	11	0.586443	-8.38411	0	0	0.413783	0	0	0	0.27724	0	0	0	0	0	0	0	0	0	0	0	0	0
GO:0000578	embryonic axis specification	3	3	0.852194	-10.5145	0	-0.311333	0	0	-0.0366778	0	2.37891	-1.60225	-0.681271	0	0	0	0	-0.113262	-0.967798	0.649131	0.364008	-0.789318	-0.200908	0
GO:0001101	response to acid	3	4	0.5	-7.83023	0	0	0	0	0	0	0	0	0	0	0	0	0	0	0	0	0	0	0	0
GO:0001539	ciliary or flagellar motility	3	4	0.5	-7.83023	0	0	0	0	0	0	0	0	0	0	0	0	0	0	0	0	0	0	0	0
GO:0001578	microtubule bundle formation	3	3	0.885201	-17.9104	0	-5.33956	0	0	0	0	0.252861	0.280803	1.13099	0	1.34177	-0.45476	0	-0.0355432	2.04276	0.765766	-2.3243	0	0.0552685	0.545523
GO:0001667	ameboidal cell migration	3	1	0.792052	-8.14628	0	0	0	0	0	0	0	0.333544	0	0	0	0	0	0	0	0	0.440926	0	0.214165	0
GO:0001833	inner cell mass cell proliferation	3	7	0.881303	-10.9361	0	0	0	0	0	-0.325796	2.09014	-1.57445	0	0	0	0	0	0	0	-0.46332	0.470843	0	-1.06511	1.25081
GO:0001835	blastocyst hatching	3	1	0.5	-7.83023	0	0	0	0	0	0	0	0	0	0	0	0	0	0	0	0	0	0	0	0
GO:0001895	retinal homeostasis	3	1	0.971196	-9.45783	0	0	0.26991	0	0	0	0	0	0	0	0	0	0.199544	0.150366	0	0	0	0	0	0
GO:0001945	lymph vessel development	3	2	0.971754	-8.13243	0	0	0	0	0	0	0	0.585533	0	0	0	0	0	0	0	0	0	0	0	0
GO:0002016	renin-angiotensin regulation of body fluid levels	3	1	0.99837	-10.5804	-2.15393	0	0	2.85886	0	0	0.675097	0	0	0	0	0	0.344584	-0.172891	0	0	0	0	0	0
GO:0002035	brain renin-angiotensin system	3	1	0.998914	-8.14677	0	0	0	0	0.147653	0	0	0	0	0	0	0	0	0	0	0	0	0	0	0
GO:0005980	glycogen catabolism	3	1	0.815661	-14.5775	-0.118295	-1.11575	0	0	0	-0.518657	1.80556	-1.78115	-13.9084	12.9765	-3.07589	7.00287	0	-2.28466	1.30064	-1.68855	-1.85946	0	0.62217	0.0533724
GO:0006012	galactose metabolism	3	1	0.961371	-11.9282	0	0	0	0	0.333531	-0.211434	0	-0.427018	0.376567	0	0.464272	0	0	0	0.690851	0	-5.97109	-0.496803	-0.767977	1.05314
GO:0006081	aldehyde metabolism	3	1	0.993468	-8.31636	0	0	0	0	0	0	0	0	0	0	0	0	0	0	0	0	0.630562	0	0	0
GO:0006120	mitochondrial electron transport, NADH to ubiquinone	3	1	0.999728	-8.16762	0	0	0	0	0	0	0	0	0	0	0	0	0.14907	0	0	0	0	0	0	0
GO:0006268	DNA unwinding during replication	3	3	0.814099	-7.99861	0	0	0	0	0	0	0	0	0	0	0	0	0	0	0	0	0	0	0.419543	0
GO:0006287	base-excision repair, gap-filling	3	1	0.997825	-8.95473	0	0	0	0	0.26236	0	-1.17279	-0.106656	0	0	0	0	0	0	0	0	0	0	0	0
GO:0006290	pyrimidine dimer repair	3	1	0.963023	-8.69855	0	-0.00815796	0	0	0	0.355229	-0.0655145	0.0819402	0	0	-1.30545	0	0	0	0	0	-0.724319	0.866725	-0.0939063	0.618007
GO:0006400	tRNA modification	3	1	0.97006	-10.4091	-0.0659417	0	0.225357	0	0	0	0	0	0	0	0.723115	0	0	0	1.01376	-0.0147317	0.488598	0	0	0
GO:0006568	tryptophan metabolism	3	1	0.5	-7.83023	0	0	0	0	0	0	0	0	0	0	0	0	0	0	0	0	0	0	0	0
GO:0006613	cotranslational protein targeting to membrane	3	1	0.5	-7.83023	0	0	0	0	0	0	0	0	0	0	0	0	0	0	0	0	0	0	0	0
GO:0006779	porphyrin biosynthesis	3	5	0.858052	-8.11994	0	0	0	0	0	0	0	0	0	0	0.384591	0	0	0	0.307156	0	0.359493	0	0	0
GO:0006783	heme biosynthesis	3	6	0.880239	-8.69152	0	0	0	0	0	0	0	0	0	0	0.976985	0	0	0	0.40547	0	0.468388	0	0	-0.236008
GO:0006809	nitric oxide biosynthesis	3	5	0.606264	-9.05825	-0.00828894	-0.505737	-0.00828894	0	0	0.741144	-1.12221	0.35992	0	0.543168	-0.233293	0	0	0	-0.646344	0	0.682159	0	-0.437587	0
GO:0006839	mitochondrial transport	3	3	0.5	-7.83023	0	0	0	0	0	0	0	0	0	0	0	0	0	0	0	0	0	0	0	0
GO:0006882	zinc ion homeostasis	3	3	0.853497	-9.07939	0	0	0	0	0	0	0.238912	0	0	0	0	0	0	0	-0.27177	0	0.709532	0	0.438587	0
GO:0006888	ER to Golgi vesicle-mediated transport	3	9	0.806769	-9.40159	0.358448	0	-0.0539812	0	0	0	0	0	0	0	0.222991	0	0	0	0.415157	0	0.835262	0	0	-0.0829321
GO:0006893	Golgi to plasma membrane transport	3	1	0.934676	-10.3062	0	-2.05421	0	0	0	-0.173586	0	-1.00476	0	1.01586	-0.483583	0	0	0	-0.825044	0.291912	-0.376043	1.80663	-0.345923	-0.0999562
GO:0006904	vesicle docking during exocytosis	3	2	0.637997	-35.0178	0	-6.53646	0	-4.94062	0	0.514706	-2.67936	4.66434	0	0.407027	0.794138	-4.30374	0	-2.05032	0	-13.6314	1.1627	-0.77421	0.686898	1.43298
GO:0006906	vesicle fusion	3	1	0.979065	-8.16841	0	0	0	0	0	0.260692	0.301296	0	0.707798	0	-0.897541	0	0	0	0	0	-0.176952	0	0	0
GO:0006927	transformed cell apoptosis	3	1	0.940761	-10.3514	0.236894	0	-0.306263	0	0.207055	0.25697	1.30833	-0.620432	0	0	0	-0.194879	0	0	-0.103651	0.464719	-0.202145	0	-0.372969	0
GO:0006972	hyperosmotic response	3	2	0.589276	-9.65296	-0.0849191	0.195258	0	0	0	0.157757	-0.340554	0	1.9179	0	0	-0.995261	0	0	0	-1.69423	-1.02964	0.84553	-0.047082	0
GO:0007030	Golgi organization and biogenesis	3		NA	NA
GO:0007032	endosome organization and biogenesis	3	4	0.619965	-7.97225	0	0	0	0	0.0775108	0.363512	0	-0.0252948	0	0	0.234035	0	0	0	0	-0.0184399	-0.058832	0	0	0
GO:0007041	lysosomal transport	3	2	0.58913	-8.7989	0	0	0	0	0	0	0	0.201116	-0.944174	0	-0.270974	0	0	0	0	0	0.606976	0	0	0
GO:0007091	mitotic metaphase/anaphase transition	3	2	0.999592	-8.80431	0	0	0	0	0.220952	0	0	0.285477	0	0	0	0	0	0	0	0.88039	0	0	-0.591426	0
GO:0007128	meiotic prophase I	3	5	0.576022	-14.9121	0	-3.89258	0	1.87	0	-1.56536	-2.97031	1.46401	-13.1386	12.8174	4.76565	-4.50379	0	-0.292721	-0.452134	0	-0.561926	-3.1568	-0.436051	-1.08919
GO:0007131	meiotic recombination	3	5	0.811989	-11.0931	-0.40966	0	0	0	0.280084	0.337882	0.659589	-0.730061	0	0.960124	0	1.71238	0	0.126863	0	0	0.450715	0	-0.153047	-0.584105
GO:0007213	acetylcholine receptor signaling, muscarinic pathway	3	1	0.87534	-10.0022	0.994461	0	0	0.212057	0	0.10772	1.0055	-0.50819	0.699038	0	0	0.319761	0	0	-0.758167	1.26935	-0.227427	0	0	0
GO:0007250	activation of NF-kappaB-inducing kinase	3	3	0.613319	-8.00395	0	0	0	0	0	0	0.455103	0	0	0	0	0	0	0	0	0	0	0	0	0
GO:0007341	penetration of zona pellucida	3	3	0.603736	-11.6093	0	-0.412598	0	0	0	-0.443668	0	1.23872	-2.50601	0	0	0.224056	0	-0.15497	0	-1.00376	0.841031	-0.102329	0	0
GO:0007386	compartment specification	3	2	0.902393	-8.34014	0	0	0	0	0	0	0	0.501412	0	0.121129	0	0	0	0	0	-0.892271	-0.132765	0.00888717	0	0
GO:0007435	salivary gland morphogenesis	3	5	0.719369	-8.31609	0	0	0	0	0	0	0.672408	0	0	0	0	0	0	0	0	0	0	0	0	0
GO:0007520	myoblast fusion	3	4	0.515991	-8.50107	0	0	0.417141	0	0	0	0	0	0	0	0	0	0	0	0	0	-0.213267	0.219108	0	0
GO:0008045	motor axon guidance	3	11	0.80465	-7.98543	0.183495	0	0	0	0	0	0	0.435264	0	0	0	0	0	0	0	0	0	0	0	0
GO:0008209	androgen metabolism	3	3	0.5	-7.83023	0	0	0	0	0	0	0	0	0	0	0	0	0	0	0	0	0	0	0	0
GO:0008354	germ cell migration	3	4	0.877176	-11.3889	-2.90976	3.05184	-2.56576	0.867915	0	0	1.37631	-0.315338	-0.351799	0	-1.16631	0	0	-0.0475771	-0.722421	1.53222	-0.275055	-0.218316	0	-0.445042
GO:0009263	deoxyribonucleotide biosynthesis	3	2	0.835147	-16.8256	0	-0.497032	0	-7.4709	0	0.151402	-3.16079	1.31739	-1.79066	2.04544	-1.64339	-1.23949	0	-0.202839	-0.791631	-0.253676	-3.14153	1.792	-1.11443	1.19991
GO:0009296	flagellum biogenesis	3	1	0.997827	-8.33754	0	0	0	0	0	0	0	0	0	0	0	0	0.196046	0	0	0	0	0	0	0
GO:0009435	NAD biosynthesis	3	1	0.80675	-10.8621	0	-0.824602	0	0	0	-0.585985	0	-0.935146	0	0.871891	-0.0454897	1.35414	0	-0.14935	-0.649882	0	0.631062	-0.717027	-0.0665057	-1.85111
GO:0010033	response to organic substance	3	6	0.745826	-7.9985	0	0	0	0	0	0	0.463299	0	0	0	0	0	0	0	0	0	0	0	0	0
GO:0015012	heparan sulfate proteoglycan biosynthesis	3	3	0.746961	-8.054	0	0	0	0	0	0	0.496341	0	0	0	0	0	0	0	0	0	0	0	0	0
GO:0015701	bicarbonate transport	3	2	0.5	-7.83023	0	0	0	0	0	0	0	0	0	0	0	0	0	0	0	0	0	0	0	0
GO:0015816	glycine transport	3	1	0.5	-7.83023	0	0	0	0	0	0	0	0	0	0	0	0	0	0	0	0	0	0	0	0
GO:0015844	monoamine transport	3	1	0.974715	-10.4444	0.169285	0	0.169285	0	0	0	0.318407	0	0	0	0	0	0	0	0	0	0	0	0	0
GO:0015872	dopamine transport	3	2	0.5	-7.83023	0	0	0	0	0	0	0	0	0	0	0	0	0	0	0	0	0	0	0	0
GO:0015918	sterol transport	3	1	0.999185	-8.01515	0	0	0.228731	0	0	0	0	0	0	0	0	0	0	0	0	0	0	0	0	0
GO:0016188	synaptic vesicle maturation	3	2	0.597661	-12.6033	0	-4.04363	-0.387332	3.45205	-0.131848	0.549256	0.820594	-0.779875	-16.3495	16.9669	5.53177	-5.22459	0	-0.213241	-2.82478	1.93436	0.551251	-0.468704	0.346268	0.381596
GO:0016198	axon choice point recognition	3	1	0.956274	-8.23706	0	0	0	0	0	0	0.261876	0	0	0	0	0	0	0	0	0	0.631783	0	0	0
GO:0016338	calcium-independent cell-cell adhesion	3	3	0.751452	-12.0518	0.673673	-0.416803	0.23739	0	0	-0.543025	-0.760189	0	0	0	0.704567	-1.16183	0	0	0	-1.05866	-0.797652	0.458836	-0.652182	0
GO:0018107	peptidyl-threonine phosphorylation	3	10	0.833642	-8.4327	0.616439	0	0	0	0	0	0	0	0	0	0	0.00293983	0	0	0	0	0	0	0	0
GO:0018208	peptidyl-proline modification	3	1	0.624592	-10.4121	0	0	0.346765	0	0	0.146085	0	-0.407331	0	0	1.15267	0	0	0	0	0.0577127	-0.693634	0	0.664043	0
GO:0019432	triacylglycerol biosynthesis	3	2	0.5	-7.83023	0	0	0	0	0	0	0	0	0	0	0	0	0	0	0	0	0	0	0	0
GO:0019730	antimicrobial humoral response	3	1	0.983678	-11.8495	-0.0287315	0	0	0	0	1.11465	0	0	-6.82741	4.90048	-0.068085	-0.027312	0	-0.0966045	0	0	-0.208893	0	0	0
GO:0019827	stem cell maintenance	3	11	0.851138	-9.35	0	0	-0.17184	0	0	0	0.860947	0	0	0	-0.421992	0	0	-0.0218936	0.0794817	0	0	0.195474	0.511648	0
GO:0030168	platelet activation	3	8	0.588993	-7.88747	0	0	0	0	0	0	0.287446	0	0	0	0	0	0	0	0	0	0	0	0	0
GO:0030301	cholesterol transport	3	10	0.792433	-8.96934	0.196712	-0.168503	0.170475	0	0	0.420951	-0.994184	0.975396	-0.644543	0	0	0	0	0	-0.254818	0	-0.097013	-0.35646	0	0
GO:0030501	positive regulation of bone mineralization	3	1	0.918434	-8.00427	0	0	0	0	0	0	0	0.469824	0	0	0	0	0	0	0	0	0	0	0	0
GO:0030539	male genitalia development	3	8	0.820065	-8.15487	0	0	0	0	0	0	0	0.546035	0.0562793	0	0	0	0	0	0	-0.440974	0	0	0	0
GO:0030856	regulation of epithelial cell differentiation	3	3	0.959851	-9.20043	0	0	0.168868	0	0.134269	0	0.594514	0	0	0	0	0	0	0	0	0	0	0	0	0
GO:0030865	cortical cytoskeleton organization and biogenesis	3	2	0.532118	-7.87437	0	0	0	0	0	0.299374	0	-0.103232	0	0	0	0	0	0	0	0	-0.0243337	0	0	-0.00412086
GO:0030866	cortical actin cytoskeleton organization and biogenesis	3	2	0.970468	-7.87437	0	0	0	0	0	0.299374	0	-0.103232	0	0	0	0	0	0	0	0	-0.0243337	0	0	-0.00412086
GO:0030968	unfolded protein response	3	10	0.765357	-8.32404	0.515679	0	-0.331721	0	-0.0586416	0.264783	0	-0.109485	0	0	0	0	0	0	0	0	0	0	0	0
GO:0031018	endocrine pancreas development	3	9	0.670719	-8.64789	0	0	0	0	0	0	0.466582	0	0	0	0	0	0	0	0	0	0.947472	0.0602253	0	0
GO:0031047	RNA-mediated gene silencing	3	4	0.632217	-13.8016	-1.23173	0	1.55073	0	-0.0641927	-0.05415	-3.98857	1.86132	0	-2.28244	0.515904	0.5411	0	0	1.48069	-0.811551	0.875109	0	-1.82497	1.80575
GO:0031424	keratinization	3	2	0.5	-7.83023	0	0	0	0	0	0	0	0	0	0	0	0	0	0	0	0	0	0	0	0
GO:0035089	establishment of apical/basal cell polarity	3	1	0.5	-7.83023	0	0	0	0	0	0	0	0	0	0	0	0	0	0	0	0	0	0	0	0
GO:0035176	social behavior	3	9	0.866993	-7.9858	0	0	0	0	0	0	0.451302	0	0	0	0	0	0	0.00673569	0	0	0	0	0	0
GO:0035265	organ growth	3	10	0.659205	-8.24972	0.601049	0	0	0	0	0	0.544885	0	0	0	0	0	0	0.0203193	0	0	0	0	0	0
GO:0042074	cell migration during gastrulation	3	5	0.796187	-9.19711	0	0	0.328809	0	0	0	0.439919	0	0	0	0	0	0	0	0	0	0.357743	0	0	0
GO:0042092	T-helper 2 type immune response	3	1	0.957586	-10.3943	0	-0.111321	0.390196	0	-0.0973831	0.0244967	1.07151	-0.240479	0.919006	-0.698923	1.14411	-1.21508	0	-0.119743	-0.759636	-0.151333	-0.343043	-0.527819	-0.421706	-0.30049
GO:0042176	regulation of protein catabolism	3	2	0.669657	-8.98768	0	-0.483672	0	0	0	0.656829	-2.40932	1.3926	0	-0.278455	0	-0.0917527	0	-0.073211	-0.303487	0	-0.906367	0.172738	-0.449754	0.488088
GO:0042307	positive regulation of protein import into nucleus	3	3	0.884657	-8.97775	-0.154904	0	0	0	0.225668	0	0	0	0	0	0.0773834	0	-0.0289666	0	0	0	0	0	0	0
GO:0042311	vasodilation	3	6	0.711734	-10.3187	0	0	0	1.22406	-0.0830291	0.462181	0.897239	-0.391367	0	0	0	-0.545355	-0.0358064	0.070626	0	-0.409742	0.861595	-0.27418	-0.686534	0.568297
GO:0042326	negative regulation of phosphorylation	3	3	0.979325	-7.94928	0	-0.314403	0	0	0	0.221993	0	-0.219472	0	0	0	0	0	0	0	-0.243457	-0.218864	0	0	-0.155974
GO:0042345	regulation of NF-kappaB import into nucleus	3	1	0.884448	-8.97775	-0.154904	0	0	0	0.225668	0	0	0	0	0	0.0773834	0	-0.0289666	0	0	0	0	0	0	0
GO:0042391	regulation of membrane potential	3	34	0.591198	-7.88938	0	0	0	0	0	0	0	0	0	0	0	0	0	0	0	0	0.315941	0	0	0
GO:0042415	norepinephrine metabolism	3	4	0.81556	-8.75338	0	0	0	0	0	0	0.767517	0	0	0	0.430026	0	-0.0634918	0.15638	0	-0.150622	0	0	0	0
GO:0042574	retinal metabolism	3	2	0.830386	-9.08602	0.117742	-0.0513339	0.150104	0	0	-0.290139	-0.377546	0	0	0	0	0.139753	0	0	-0.451598	0.323507	0.463916	-0.674837	-0.0526638	0.163411
GO:0042590	antigen presentation, exogenous antigen via MHC class I	3	1	0.967917	-9.18603	0	0	0.409959	0	-0.00549945	0	0	0	0	0	0	0	0	0	0	0	0	0	0.739706	0
GO:0042711	maternal behavior	3	1	0.838411	-8.59384	0	0	0	0	0	0	0.639718	0	0	0	0	0	0	0	0	0	0	0	0	0
GO:0042775	ATP synthesis coupled electron transport (sensu Eukaryota)	3	1	0.5	-7.83023	0	0	0	0	0	0	0	0	0	0	0	0	0	0	0	0	0	0	0	0
GO:0042982	amyloid precursor protein metabolism	3	1	0.846572	-8.5887	0	0	0	0	0	0	0	0.598491	0	0	0	0	0	0	0.233784	0	0.668779	0	0	0
GO:0043306	positive regulation of mast cell degranulation	3	3	0.866812	-24.1748	-0.219992	2.59824	0	0	0.217599	2.08538	-1.35152	-0.32532	0	0	-1.32963	0	0	0	0	-0.540841	-2.66995	3.34921	3.28335	-1.00191
GO:0045022	early endosome to late endosome transport	3	1	0.5	-7.83023	0	0	0	0	0	0	0	0	0	0	0	0	0	0	0	0	0	0	0	0
GO:0045136	development of secondary sexual characteristics	3	1	0.988593	-9.03246	0	0	0.17418	0	0.134528	0	0.404332	0	0	0	0	0	0	0	0	0	0	0	0	0
GO:0045197	establishment and/or maintenance of epithelial cell polarity	3	2	0.5	-7.83023	0	0	0	0	0	0	0	0	0	0	0	0	0	0	0	0	0	0	0	0
GO:0045213	neurotransmitter receptor metabolism	3	1	0.978261	-9.69783	0.20873	0	0.268907	0	0	0.344611	-0.102113	0	0	0	0	0	0	0.267501	-0.138145	0.0390338	-0.521418	0	0.72783	0.360408
GO:0045410	positive regulation of interleukin-6 biosynthesis	3	2	0.875748	-8.55209	0	0	0	0	0	0	1.01801	-0.420128	0	0	0	0	-0.148615	0.200768	-0.138773	0	-0.13526	0	0	-0.0212614
GO:0045662	negative regulation of myoblast differentiation	3	1	0.605549	-14.2701	0	-3.25185	-0.0995157	0	0	0	-4.21463	2.06859	16.1457	-16.0648	0.704278	0	0	-0.0574369	-1.23069	1.27756	-0.64649	-1.34596	-0.0979854	-1.31852
GO:0045668	negative regulation of osteoblast differentiation	3	6	0.718648	-7.98424	0	0	0	0	0	0	0.31836	0	0	0	0	0	0	0.157775	0	0	0	0	0	0
GO:0045766	positive regulation of angiogenesis	3	11	0.5	-7.83023	0	0	0	0	0	0	0	0	0	0	0	0	0	0	0	0	0	0	0	0
GO:0045862	positive regulation of proteolysis	3	1	0.582382	-23.362	0	-10.7334	0	-5.31175	0	-2.88957	-6.66648	2.54449	0	3.42902	16.7352	-18.7887	0	0	-1.18858	0.359066	-1.44523	-0.75655	-0.897985	0.136991
GO:0045931	positive regulation of progression through mitotic cell cycle	3	3	0.675906	-8.94948	0	0	0.197694	0	0.158649	0	0.332559	0	0	0	0	0	0	0	0	0	0	0	0	0
GO:0045953	negative regulation of natural killer cell mediated cytotoxicity	3	1	0.571584	-10.4761	0.446952	0	0	0	0	0	0	0	-0.141239	0	0	0	0	0	0	0	0	0	0	0
GO:0046325	negative regulation of glucose import	3	1	0.884845	-8.16382	0	0	0	0	0	0.142456	0	0.43577	0	0.0979531	0	0	0	0.110051	-0.0873359	0	-0.184391	0	-0.116475	0.105149
GO:0046427	positive regulation of JAK-STAT cascade	3	1	0.999728	-8.49233	0.326692	0	0	0	0	0.376371	-0.184567	0	-0.0720235	0	0	0	0	0	0	0	0	0	0	0
GO:0046513	ceramide biosynthesis	3	4	0.735166	-8.18889	0	0	0.423647	0	0	0	0	0	0	0	0	0	0	0	0	0	0	0	0	0
GO:0046548	retinal rod cell development	3	2	0.986534	-10.8599	-0.146787	0.346192	0	0	0	0.144731	0.875696	0	0	0	0	-0.475685	0	-0.288622	-0.190468	0.0756216	-3.04277	2.6568	0	-0.759023
GO:0046627	negative regulation of insulin receptor signaling pathway	3	3	0.999004	-9.64181	-0.202642	0	0.51697	0	0.186005	0.951654	-1.8791	0.974628	0	0	-0.0758828	0	0	0	-0.197702	0	-0.415942	0	-0.0867451	0.300696
GO:0046632	alpha-beta T cell differentiation	3	4	0.90676	-9.24061	0.505795	0	0.0917531	0	0.109041	0	0.0951977	0	0	0	0	0	0	0	0	0	0.186612	0	0	0
GO:0046638	positive regulation of alpha-beta T cell differentiation	3	2	0.750272	-9.39049	0.537363	0	0.0725338	0	0.104483	0	0.293697	-0.276846	0	0	0	0	0	0	0	-0.00667863	0.30648	0	-0.103153	0
GO:0046668	regulation of retinal programmed cell death	3	1	0.936888	-8.59838	0	-0.351911	0	0	0	0.317871	-0.26362	0.531543	0	-0.115602	-0.0093561	0	0	0.155553	0	-0.230549	1.05522	-0.300006	0	0
GO:0046716	muscle maintenance	3	8	0.879965	-8.44568	0	0	0	0	0	0.822892	0	0.146365	0	0	0	0	0	0	0	0	-0.0913792	-0.0742837	0	0
GO:0046883	regulation of hormone secretion	3	2	0.8684	-7.90911	0	0	0	0	0	0	0	0	0	0.165598	0	0	0	0	0	0	0.351916	0	0	0
GO:0047496	vesicle transport along microtubule	3	2	0.882481	-9.63631	0.349261	0	0.28973	0	0	0	0.458119	0	0	0	0.0157855	0	0	0	0	0	0	0	0	0.668902
GO:0048011	nerve growth factor receptor signaling pathway	3	2	0.858406	-25.8657	-0.0650382	0	-0.470403	0	0	0.607143	1.3359	0.285255	-1.30278	0	-2.71325	0	0	-0.312656	-0.135913	-4.78531	3.16483	0	-4.77291	4.13584
GO:0048013	ephrin receptor signaling pathway	3	3	0.919343	-9.92997	-0.241527	0	0	0	0.306521	1.00065	-0.318483	-0.0424854	0	0.443183	0	0	0	0	0	0	0	0	-0.349251	-0.522153
GO:0048041	focal adhesion formation	3	3	0.660497	-8.04169	0	0	0.30196	0	0	0	0	0	0	0	0	0	0	0	0	0	0	0	0	0
GO:0048147	negative regulation of fibroblast proliferation	3	4	0.540487	-8.69717	0	0	0	0	0	0	0.502611	0	0	0	0	0	-0.121978	0.260063	0	0	0	0	0.433243	0
GO:0048318	axial mesoderm development	3	1	0.865144	-8.41269	0	0	0	0	0	0	0.468325	0	0	0	0	0	0	0	0	0	0	0	0	0
GO:0048546	digestive tract morphogenesis	3	4	0.964684	-8.02034	0	0	0	0	0	0	0.477605	0	0	0	0	0	0	0	0	0	0	0	0	0
GO:0048557	embryonic digestive tract morphogenesis	3	4	0.838343	-11.6184	-0.589219	0.171009	0	-0.408714	-0.0522715	0.0356278	1.74649	-1.05377	0	2.58657	-0.569784	0	0	-0.495618	-0.51014	-0.595997	-0.745583	-2.0076	-0.50411	-0.220851
GO:0048599	oocyte development	3	3	0.766231	-8.39535	0	0	0	0	0	0	0.653259	-0.108588	0	0	0	0	0	-0.00641341	0	0	-0.750594	0.814998	0	0
GO:0050435	beta-amyloid metabolism	3	2	0.591404	-8.1414	0	0	0	0	0	0	0	0.410786	0	0	0	0	0	0	0	0	0.502223	0	0	0
GO:0050796	regulation of insulin secretion	3	5	0.571475	-8.24045	0	-0.242686	0	0	0	0.112363	0	-0.25315	0	0.514221	0	0	0	0	0	-0.390143	0.550303	0.0980205	-0.202081	0.228902
GO:0050860	negative regulation of T cell receptor signaling pathway	3	3	0.915396	-8.85568	0.499317	0	-0.156704	0	0	0	0.388842	0	0	0	0	0	0	0	0	0	0	0	0	0
GO:0051146	striated muscle cell differentiation	3	2	0.872213	-9.06724	0	0	0	0	0	0	0	0.553332	0	0	0	0	0.215245	0	0	0	0	0	0	0
GO:0051604	protein maturation	3	4	0.77715	-8.80425	0	0	0.167356	0	0.0897254	0	0.302412	0	0	0	0	0	0	0	0	0	0	0	0	0
GO:0051605	proteolysis during protein maturation	3	6	0.602386	-8.63892	0	0	0.179057	0	0.0924895	0	0.0706812	0	0	0	0	0	0	0	0	0	0	0	0	0
GO:0000186	activation of MAPKK activity	4	7	0.600249	-7.82638	0	0	0.355159	0	0.0882957	0	0.00521483	0	0	0	0	0	0	0	0	0	0	0	0	0
GO:0001678	cell glucose homeostasis	4	1	0.5	-7.54322	0	0	0	0	0	0	0	0	0	0	0	0	0	0	0	0	0	0	0	0
GO:0001738	morphogenesis of a polarized epithelium	4	2	0.94799	-8.6781	0	0	0	0	0	-0.058692	0.198036	0	0	0	0	0	0	0	0.93808	0	0	0	0	0
GO:0001779	natural killer cell differentiation	4	1	0.983433	-7.90134	0	0	0.206596	0	0.13658	0	0.0825082	0	0	0	0	0	0	0	0	0	0	0	0	0
GO:0001889	liver development	4	35	0.735812	-7.92925	0	0	0	0	0	0	0.193498	0	0	0	0	0	0	0	0.56488	0	0	0	0	0
GO:0001963	synaptic transmission, dopaminergic	4	3	0.723491	-7.65574	0	0	0	0	0	0	0.341006	0	0.0260491	0	0	0	0	0.104689	0	0	0	0	0	0
GO:0001993	norepinephrine-epinephrine regulation of blood pressure	4	1	0.998912	-16.2061	3.45385	0	0	0	0	0	0	-0.663026	0	0	0	0	0	0.321743	0	0	0	0.14792	0	0
GO:0002011	morphogenesis of an epithelial sheet	4	3	0.834058	-9.82457	0	0	0	0	0.20802	0.332775	0	0.98544	0	0	0	0	0	-0.0755	-0.300928	0	-0.607143	0	0	-0.536796
GO:0006085	acetyl-CoA biosynthesis	4	1	0.5	-7.54322	0	0	0	0	0	0	0	0	0	0	0	0	0	0	0	0	0	0	0	0
GO:0006265	DNA topological change	4	2	0.82617	-7.66367	0	0	0	0	0	0	0	0	0	0	0	0	0	0	0	0	0.432792	0	0	0
GO:0006309	DNA fragmentation during apoptosis	4	6	0.882644	-7.62702	0	0	0	0	0	0.119577	0	0	0	0	0	0	0	0	0	-0.156333	0.307708	0	0	0
GO:0006506	GPI anchor biosynthesis	4	6	0.826237	-29.7935	0	-30.2055	0	0	0	-0.501377	0	-2.9201	0	-1.28093	3.20247	-1.71766	0	0	-3.21887	1.53139	-3.2979	1.14184	-0.347391	-1.42557
GO:0006558	L-phenylalanine metabolism	4	1	0.986398	-8.93268	0	0	0	0	0	0	0	0.321791	0	0	0.454792	0	0	0	-0.335588	0	0.897336	0	0.0731777	0
GO:0006570	tyrosine metabolism	4	1	0.871669	-8.17477	0	0	0	0	0	0	0	0.223087	0.973061	0	0	0	0	0	0	-0.372769	0.298344	-0.487887	-0.0555867	0
GO:0006626	protein targeting to mitochondrion	4	4	0.606209	-12.4046	0	-2.91799	0	0	0	-1.61739	0	-1.17538	1.21953	-1.43481	5.10322	-3.52001	0	0	0.348897	-0.453127	-0.282782	0.0840423	0.63811	0
GO:0006656	phosphatidylcholine biosynthesis	4	2	0.656863	-8.58264	0.234443	-0.0210446	0	0	0	0	0	0	0	0	0	0	0	0	0	0	-0.352427	-0.224432	0.491173	-0.0304583
GO:0006693	prostaglandin metabolism	4	3	0.5	-7.54322	0	0	0	0	0	0	0	0	0	0	0	0	0	0	0	0	0	0	0	0
GO:0006891	intra-Golgi vesicle-mediated transport	4	1	0.928688	-8.56713	-1.09259	0	1.12647	0	0.042949	0	0	-0.0372273	0.476364	0	0	0	0	0	-0.385466	0	0	0.0543524	0.554592	0
GO:0006940	regulation of smooth muscle contraction	4	5	0.89304	-7.6308	0	0	0	0	0.0785633	0	0	0.325087	0	0	0	0	0	0	0	0	0	0	0	0
GO:0006983	ER overload response	4	3	0.714066	-8.03872	0	0	0	0	0	0.640321	-0.11864	0	0	0	0	0	0	0	0.45646	0	0	0	0.141248	0
GO:0007006	mitochondrial membrane organization and biogenesis	4	3	0.711577	-8.27116	0	-0.424865	0	0	0	0.109233	-0.536721	0.933661	-0.475339	0	-0.376309	0	0	0.0142187	0	-0.51915	-0.783697	0.422445	0	0.294463
GO:0007094	mitotic spindle checkpoint	4	3	0.980675	-8.50989	0.0759886	0	0.0759886	0	0.185712	0	0	0	0	0	0	0	0	0	0.568171	0	0	0	0	0
GO:0007129	synapsis	4	5	0.70817	-9.22738	0	-0.10393	0.154946	0	0.143013	-0.503643	0.83705	-0.20767	0	-0.672636	0	0	0	-0.243837	0	1.02296	0	0	0	0
GO:0007143	female meiosis	4	1	0.953236	-7.57658	0	0	0	0	0	0	0	0	0	0	0	0	0	0.170945	0	0	0	0	0	0
GO:0007205	protein kinase C activation	4	1	0.5	-7.54322	0	0	0	0	0	0	0	0	0	0	0	0	0	0	0	0	0	0	0	0
GO:0007214	gamma-aminobutyric acid signaling pathway	4	3	0.705296	-15.6166	0.667223	0	0	0	0	0	0.127865	0	0	0.41917	0	0	0	0	0	0	-0.610556	-0.201863	0	0
GO:0007271	synaptic transmission, cholinergic	4	2	0.796518	-8.44576	0	0	0	0	0	0	0.0644047	0	0	0	0	0	0	0	0.922853	0	0	0	0	0
GO:0007274	neuromuscular synaptic transmission	4	8	0.641816	-7.76582	0	0	0	0	0	0	0.496693	0	0	0	0	0	0	0	0.188183	0	0	0	0	0
GO:0007340	acrosome reaction	4	7	0.5	-7.54322	0	0	0	0	0	0	0	0	0	0	0	0	0	0	0	0	0	0	0	0
GO:0007595	lactation	4	17	0.891185	-8.89013	0	0	0.19257	0	0.130076	0	0.677223	0	0	0	0	0.520548	0	-0.0201499	-0.283791	0	0	0	0	0
GO:0008037	cell recognition	4	2	0.558121	-8.4525	0	0	0	0	0	0	0.791034	0	0	0	0	0	0	0	0	0	0.512353	0	0	0
GO:0008299	isoprenoid biosynthesis	4	3	0.627654	-8.02018	0	0	0.439301	0	0	0	0	0	0	0	0	0	0	0	0.212468	0	0.300169	0	0	0
GO:0008340	determination of adult life span	4	4	0.598695	-8.37422	0	0	0.170124	0	0.122416	0	0.353859	0	0	0	0	0	0	0	0	0	0	0	0.0135984	0
GO:0009060	aerobic respiration	4	3	0.939089	-9.18147	0	0	0	0	0	0	0	0	0	0	0.00897567	0	0	0	0	0	0.974141	0	0	0
GO:0009086	methionine biosynthesis	4	1	0.999728	-7.93735	0.0673131	0	0	0	0	0	0	0	0	0	0	0	0.120627	0	0	0	0	0	0	0
GO:0009124	nucleoside monophosphate biosynthesis	4	1	0.72945	-9.73434	0.212023	0	0.0796151	0	0	0	0	-0.591137	0	0	0.347997	0	0	0.437261	0	0.510842	0	0	0	0
GO:0009200	deoxyribonucleoside triphosphate metabolism	4	1	0.66975	-9.20351	-0.0672829	-0.804457	0.284441	0	0	0	0	0	0.133716	0	0	-1.09859	0	0	-0.113953	0	-1.5212	0.263164	0	0
GO:0009303	rRNA transcription	4	3	0.857376	-7.84646	0	0	0	0	0	0	0	0	0	0	0	0	0	0	-0.0783677	-0.00748215	0.534046	0	0.19614	0
GO:0009312	oligosaccharide biosynthesis	4	1	0.5	-7.54322	0	0	0	0	0	0	0	0	0	0	0	0	0	0	0	0	0	0	0	0
GO:0009636	response to toxin	4	16	0.67689	-8.0506	0	0	0	0	0	0.409238	0	0.288042	0	0	0	0	0	0	-0.0414994	0	-0.247106	0	-0.617985	0.7547
GO:0010035	response to inorganic substance	4	2	0.742251	-8.16922	0	-0.141362	0	0	0	0	-0.319131	0.195155	0.00934113	0	0	0.262395	0	0	-0.530053	0.730281	-0.178103	0	0	0
GO:0010165	response to X-ray	4	7	0.689297	-8.07529	0	0	0	0	0	0	0	0	0	0	0	0	-0.117137	0.400589	0	0	0	0	0	0
GO:0015711	organic anion transport	4	8	0.997857	-7.96173	0.335437	0	0	0	0	0	0	0	0	0	0	0	0	0	0	0	0.0411369	0	0	0
GO:0019835	cytolysis	4	4	0.62323	-7.64653	0	0	0	0	0	0	-1.07428	1.14102	0	0	0	0	0	0	0	-0.229952	0	0	0	0
GO:0030239	myofibril assembly	4	3	0.944807	-10.3517	-0.0543711	-0.864428	0	0	0	0.763521	0	0	-4.25538	2.8006	-0.632499	0	0	-0.0968701	-0.176504	-0.252332	0.652744	-0.33585	0	0
GO:0030325	adrenal gland development	4	6	0.764501	-8.15606	0	0	0	0	0	0	0	0.603058	0	0	0	0	0	0	0	0	0	0	0	0
GO:0030335	positive regulation of cell migration	4	16	0.53306	-7.81096	0	0	0	0	0	0	0.239803	0	0	0	0	0	0	0	0	0	0	0	0.45728	0
GO:0030833	regulation of actin filament polymerization	4	2	0.5	-7.54322	0	0	0	0	0	0	0	0	0	0	0	0	0	0	0	0	0	0	0	0
GO:0035058	sensory cilium biogenesis	4	2	0.974484	-8.96664	-0.544837	0	0	0	0	0	0.275059	0	0	0	0	0	0.249493	0	0	0	0	0	0	0
GO:0042095	interferon-gamma biosynthesis	4	1	0.998912	-10.5594	0.679031	-0.151726	-1.02195	-0.0851152	0	0.156087	1.70848	-2.02282	0	0	-0.268592	0	0	-0.013557	-0.667335	0.618586	-1.17657	-0.819284	-0.564432	0
GO:0042104	positive regulation of activated T cell proliferation	4	4	0.911365	-9.38139	0	0	0.0873495	0	0.18113	0	0.898941	-0.130875	0	0	0	0	0	-0.0232715	0	0	0	0.232604	0	-0.25503
GO:0042306	regulation of protein import into nucleus	4	1	0.689946	-8.58464	-0.132323	0	0	0	0.225378	0	-0.215717	0.48316	0	0	0	0	-0.0297774	0	0.139261	0.642331	0	0	0	0
GO:0042424	catecholamine catabolism	4		NA	NA
GO:0042990	regulation of transcription factor import into nucleus	4	1	0.547826	-8.58464	-0.132323	0	0	0	0.225378	0	-0.215717	0.48316	0	0	0	0	-0.0297774	0	0.139261	0.642331	0	0	0	0
GO:0043064	flagellum organization and biogenesis	4	1	0.5	-7.54322	0	0	0	0	0	0	0	0	0	0	0	0	0	0	0	0	0	0	0	0
GO:0043410	positive regulation of MAPKKK cascade	4	18	0.730466	-7.57072	0	0	0	0	0	0	0	0	0	0	0	0	0	0.158771	0.029902	0	0	0	0	0
GO:0043552	positive regulation of phosphoinositide 3-kinase activity	4	1	0.990751	-8.69747	0	0	0.44393	0	0	0.469549	0	0	0	0	0	0	0	0	0	0	-0.930896	0	0	0
GO:0045084	positive regulation of interleukin-12 biosynthesis	4	2	0.980445	-7.88433	-0.0063171	0	0	0	0	0.188608	0.350187	0	0	0	0	0	-0.0957951	0.203167	-0.124613	0	0	0.00991041	0	0
GO:0045109	intermediate filament organization	4	5	0.596623	-8.1479	0	0	0	0	0.103909	0	0	0	0	0	0	0	0.0461529	0	0	0	0	0	0	0
GO:0045214	sarcomere organization	4	7	0.992068	-10.3517	-0.0543711	-0.864428	0	0	0	0.763521	0	0	-4.25538	2.8006	-0.632499	0	0	-0.0968701	-0.176504	-0.252332	0.652744	-0.33585	0	0
GO:0045342	MHC class II biosynthesis	4	1	0.941848	-13.7094	0.374697	-0.0308599	0	0	0	0	1.59109	-1.47953	0	1.007	-1.71302	3.06554	0	0.170582	-0.260907	0	2.13857	0	0	-1.53291
GO:0045408	regulation of interleukin-6 biosynthesis	4	2	0.901577	-8.61124	-0.0541695	-0.0558669	0	0	0	0.0876728	1.5267	-1.08799	0	0	0	-0.0121844	-0.13241	0.237559	-0.249744	0	-0.775056	0	-0.0765481	-0.110812
GO:0045648	positive regulation of erythrocyte differentiation	4	2	0.797172	-12.5695	-1.23153	2.3005	0	-1.09248	-0.218377	0.530342	-0.481833	0.616068	0	1.66782	-28.6907	30.878	0	-1.22845	-0.99735	-0.470492	0.173736	0.453027	-0.889794	0
GO:0045773	positive regulation of axon extension	4	1	0.999728	-7.63222	0	0	0	0	0	0.380198	0	0	0	0	0	0	0	0	0	0	0	0	0	0
GO:0045778	positive regulation of ossification	4	3	0.754939	-9.16591	-0.17262	0	0.336267	0	0.100533	0.116175	-0.905645	1.2941	0	0.824488	0.825329	-0.905896	0	-0.0606783	0.390404	-0.0279611	-1.24854	0.0487092	-0.514322	-0.084662
GO:0045785	positive regulation of cell adhesion	4	4	0.599375	-7.99274	0.280564	0	0.134222	0	0	0	0	0	0	0	0	0	0	0	0	0	0	0	0	0
GO:0045834	positive regulation of lipid metabolism	4	1	0.994025	-7.92736	0	0	0.268017	0	0	0	0.315778	0	0	0	0	0	0	0	0	0	0	0	0	0
GO:0046148	pigment biosynthesis	4	1	0.5	-7.54322	0	0	0	0	0	0	0	0	0	0	0	0	0	0	0	0	0	0	0	0
GO:0046356	acetyl-CoA catabolism	4	1	0.658138	-29.2743	0	0	0	0	-0.189627	-0.947254	0	-2.26781	0	0	5.68821	0	0	0	-2.04748	-0.0544779	3.26891	-1.03867	-1.7436	2.499
GO:0046626	regulation of insulin receptor signaling pathway	4	1	0.973399	-7.71706	0	0	0.349297	0	0.033254	0	0	0	0	0	0	0	0	0	0	0	0	0	0	0
GO:0048009	insulin-like growth factor receptor signaling pathway	4	2	0.906844	-9.56843	0	0	0	0	0.40075	0	0	0.0828844	0	0	0	0	0	0	0	0	0	0	0	0
GO:0048168	regulation of neuronal synaptic plasticity	4	5	0.958315	-7.70603	0	0	0	0	0	0.147296	0.395909	0	0	0	0	0	0	0	0	0.0591526	0	0	0	0
GO:0048704	embryonic skeletal morphogenesis	4	42	0.900121	-8.10116	0.268965	0	0	0	0	0	0.529128	0	0	0	0	0	0	0	0	0	0	0	0	0
GO:0048706	embryonic skeletal development	4	29	0.859318	-8.10116	0.268965	0	0	0	0	0	0.529128	0	0	0	0	0	0	0	0	0	0	0	0	0
GO:0048806	genitalia development	4		NA	NA
GO:0050678	regulation of epithelial cell proliferation	4	7	0.868314	-7.71627	0	0	0	0	0	0.152089	0	0.235176	0	0	0	0	0	0.169858	0	0	0	0	0	0
GO:0050856	regulation of T cell receptor signaling pathway	4	3	0.869624	-8.28127	0.436447	0	-0.126269	0	0	0	0.051387	0	0	0	0	0	0	0	0	0	0.259751	-0.0404292	0.224739	0
GO:0050905	neuromuscular physiological process	4	10	0.644329	-7.84378	0	0	0	0	0	0	0.577343	0	0	0	0	0	0	0	0	0	0	0	0	0
GO:0050918	positive chemotaxis	4	1	0.951604	-8.08296	-0.0160061	0	0	-0.0750274	0	0.202903	0	0	0	0	-0.565917	0	0	0	-0.201113	-0.0336291	-0.821598	0.0865698	0.420544	0.413714
GO:0050930	induction of positive chemotaxis	4	4	0.654768	-8.08296	-0.0160061	0	0	-0.0750274	0	0.202903	0	0	0	0	-0.565917	0	0	0	-0.201113	-0.0336291	-0.821598	0.0865698	0.420544	0.413714
GO:0001573	ganglioside metabolism	5	2	0.5	-7.32009	0	0	0	0	0	0	0	0	0	0	0	0	0	0	0	0	0	0	0	0
GO:0001836	release of cytochrome c from mitochondria	5	9	0.945984	-7.50994	0.206543	0	0	0	0.00165648	0.263871	0	0	0	0	0	0	0	0	0	0	0	0	0	0
GO:0001837	epithelial to mesenchymal transition	5	5	0.902065	-7.53517	0	0	0.272034	0	0	0.385061	0	0	0	0	0	0	0	0	0	0	0	0	0	0
GO:0001933	negative regulation of protein amino acid phosphorylation	5	5	0.582817	-7.49176	0	0	0	0	0	0	0	0	0	0	0	0	0	0	0	0	0	0	0.485897	0
GO:0006044	N-acetylglucosamine metabolism	5	2	0.897059	-8.58901	0	-0.980179	0	0	0	-0.273886	-0.467356	-0.0387494	0.656516	0	0	0.697089	0	0	-0.653703	-0.142518	0.22428	-0.533691	-0.571669	0
GO:0006072	glycerol-3-phosphate metabolism	5	1	0.520958	-9.98625	0.138995	0	0.305111	0	0	-0.0861319	-1.24687	0	0.536153	0	0.630364	0	-0.136134	0.473395	-0.816334	0	0.300153	-0.491941	-0.185037	-0.17312
GO:0006220	pyrimidine nucleotide metabolism	5	1	0.731628	-16.5352	0.720291	-2.92043	-0.531414	-3.77058	0	0.359169	0	-2.81706	0.737092	0	-8.63838	7.04697	0	-0.292034	-1.47548	0	-3.82482	1.40201	1.65393	-0.750077
GO:0006298	mismatch repair	5	3	0.998007	-9.07804	0.0687303	0	0.104354	0	0.192891	0	0	0	0	0	0	0	0	0	0	0	0	0	0	0
GO:0006367	transcription initiation from RNA polymerase II promoter	5	1	0.5	-7.32009	0	0	0	0	0	0	0	0	0	0	0	0	0	0	0	0	0	0	0	0
GO:0006826	iron ion transport	5	4	0.774646	-8.19022	0	0	0.162687	0	0	0	0	0	0	0.0323617	0	0	0	0	0	0	0.588239	-0.0439435	0	0
GO:0006857	oligopeptide transport	5	1	0.73667	-9.00507	0.130184	0	0.26658	0	0	0	0	0	0	0	0	0	0	0	0.0834304	0.168169	0.0991728	0	0	0
GO:0006958	complement activation, classical pathway	5	1	0.772579	-15.5454	0	0	0.783215	0	0	0	0	0	-5.35029	3.71771	-1.7871	0	0	-0.131206	0	-0.0978019	-1.5677	-0.409036	0	0
GO:0006970	response to osmotic stress	5	4	0.79491	-9.34509	-1.07225	0.416256	0	-0.778568	-0.0710938	0.364598	-1.6395	0.221309	0	1.33187	-5.76419	4.75144	0	-0.521826	-0.138722	-1.36431	-0.0897803	0.255781	-0.752339	0
GO:0007026	negative regulation of microtubule depolymerization	5	3	0.819815	-7.40537	0.257024	0	0	0	0	0	0	0	0	0	0	0	0	0	0	0	0	0	0	0
GO:0007098	centrosome cycle	5	1	0.968699	-7.9172	0	0	0	0	0	0	0	0	0	0	0	0	0	0	0.541621	0	0.287206	0	0.150061	0
GO:0007140	male meiosis	5	5	0.803922	-8.6936	0	0	0.115562	0	0.0902093	0	1.19399	-0.708847	0	0	0	0.135695	-0.110322	0	-0.511945	0	0.264473	0	-0.383418	0.28062
GO:0007212	dopamine receptor signaling pathway	5	3	0.911087	-8.01475	0	0	0	0.882146	0.0222565	0.417521	0	0	0	0.120806	0	0	0	0	0	0	0	0	0	0
GO:0007379	segment specification	5	2	0.986957	-8.49398	0.163849	0	0	0	0	0	0.847521	-0.0737468	0	0	0	0	0	-0.0253841	0	0	0	0	0.453364	-0.542281
GO:0008625	induction of apoptosis via death domain receptors	5	2	0.998914	-8.5776	-0.0746465	0	-0.127675	0	0.241846	0.542739	0	0.44882	0	0	0	-0.5506	0	0.0441811	0	0.703412	-0.303736	0	-0.227915	0
GO:0008630	DNA damage response, signal transduction resulting in induction of apoptosis	5	7	0.97619	-7.64511	0	0	0	0	0.0997459	0	0.0565206	0	0	0	0	0	0.0393388	0.257213	0.0118363	0	0	0	0	0
GO:0009409	response to cold	5	6	0.629085	-12.7876	1.06694	-2.42762	-0.740677	2.47638	0	-0.0671231	2.3058	-3.15999	-7.27272	6.79384	0.85017	-0.950315	-0.182671	0.514821	0.485734	-0.215639	-4.21902	1.85374	-1.37649	0.43199
GO:0009620	response to fungi	5	4	0.619148	-10.1246	0.340826	-0.0691382	-0.0280786	0	0	0	0	0	0.381306	0	-1.67812	-0.276615	0	0	0	0	-1.23114	0.739781	0	-0.239925
GO:0009948	anterior/posterior axis specification	5	6	0.871126	-8.08448	0	0	0	0	0	0	0.818477	0	0	0	0	0	0	-0.00814292	0	0.0719869	0	0	0	0
GO:0009954	proximal/distal pattern formation	5	19	0.697491	-7.90534	0	0	0	0	0	0	0.703636	0	0	0	0	0	0	0.0134502	0	0	0	0	0	0
GO:0016486	peptide hormone processing	5	4	0.81825	-7.68659	0	0	0.180204	0	0	0	0.00532112	0	0	0	0	0	0	0	0	0	0	0	0.355356	0
GO:0016601	Rac protein signal transduction	5	5	0.909591	-7.395	0	0	0.251461	0	0	0	0	0	0	0	0	0	0	0	0	0	0.052251	0	0	0.0904884
GO:0016925	protein sumoylation	5	1	0.998368	-7.63591	0	0	0.216861	0	0	0	0	0	0	0	0	0	0	0	0	0	0	0	0	0
GO:0017015	regulation of transforming growth factor beta receptor signaling pathway	5	3	0.996643	-7.38307	0	0	0	0	0.146307	0	0	0	0	0	0	0	0	0	0	0	0	0	0	0
GO:0017156	calcium ion-dependent exocytosis	5	6	0.656494	-7.93436	0.261929	0	0	0	0.192089	0	0	0	0.012339	0	0	0	0	0	0	0.0283872	0	0	0	0.052628
GO:0018105	peptidyl-serine phosphorylation	5	11	0.778009	-9.25048	0	0	0.851201	0	0	0	0	0	0	0	0	0	0	0	0	0	0.122391	0	0	0.103734
GO:0030048	actin filament-based movement	5	7	0.961135	-7.72	0	0	0.235747	0	0.0537813	0.1243	0	0	0	0	0	0	0	0	0	0	0.0570953	0	0	0.392891
GO:0030238	male sex determination	5	6	0.834287	-8.41183	0	0	0.458983	0	0	0	0.131797	0	0	0	0	0	0	-0.328039	0	0	0	0	0	-0.373164
GO:0030262	apoptotic nuclear changes	5	2	0.660413	-12.2276	-0.0992485	-3.87532	-0.164183	0	-2.1493	0.730088	-2.93207	3.01289	-0.455969	0	2.90998	-2.69522	0	0.0510332	-0.0692353	-1.53657	0.769643	-1.24624	-0.917726	-0.263436
GO:0030299	cholesterol absorption	5	2	0.871398	-8.6688	0.505831	0	-0.100827	-0.114753	-0.601265	0	0.476021	-0.129231	0	0	0	-0.207692	0	0.00428897	-0.175501	-0.0382698	0.0247681	-0.515122	0.424626	0
GO:0030308	negative regulation of cell growth	5	12	0.596122	-14.1302	0.595365	-2.84683	-0.268628	-4.84939	0	-0.578252	0	-2.10446	0	-0.583471	-1.02467	0	0	0	-0.0495405	0.912122	0.71836	-0.357887	-2.28131	1.353
GO:0030517	negative regulation of axon extension	5	1	0.5	-7.32009	0	0	0	0	0	0	0	0	0	0	0	0	0	0	0	0	0	0	0	0
GO:0030835	negative regulation of actin filament depolymerization	5	1	0.5	-7.32009	0	0	0	0	0	0	0	0	0	0	0	0	0	0	0	0	0	0	0	0
GO:0031016	pancreas development	5	16	0.726614	-7.45544	0	0	0	0	0	0	0	0.425119	0	0	0	0	0	0	0	0	0	0	0	0
GO:0031069	hair follicle morphogenesis	5	12	0.595459	-8.93163	0.0852634	-0.357208	0.304423	0	0.132858	-0.0446705	0	0	0	0	0	-0.940331	0	0	-0.132875	0	0.590431	-1.1343	0	0
GO:0031295	T cell costimulation	5	3	0.913674	-8.25592	0	0	0	0	0.197497	0	0.194465	0	0	0	0	0	0	0	0	0	0	0	0.470071	0
GO:0035315	hair cell differentiation	5	2	0.846489	-11.8493	-0.422838	-0.128507	-0.170562	-0.219544	0	-0.172285	1.00954	-0.0456378	2.15606	-2.00463	-1.65543	1.31601	0	-0.878265	-1.08873	0.461896	1.00244	-2.28024	-0.145911	-1.82277
GO:0040015	negative regulation of body size	5	6	0.637255	-7.52937	0	0	0	0	0	0	0	0.376637	0	0	0	0	0	0.152573	0	0	0	0	0	0
GO:0042267	natural killer cell mediated cytotoxicity	5	3	0.5	-7.32009	0	0	0	0	0	0	0	0	0	0	0	0	0	0	0	0	0	0	0	0
GO:0042491	auditory receptor cell differentiation	5	11	0.647226	-8.04731	0	0	0	0	0	0	0.391092	0	0	0	0	0	0	0	0	0	0.318712	0	0	0
GO:0042503	tyrosine phosphorylation of Stat3 protein	5	1	0.998913	-7.93266	0.229826	0	0	0	0.177689	0	0	0	0	0	0	0	0	0	0	0	0	0	0	0
GO:0043011	dendritic cell differentiation	5	3	0.985046	-7.53605	0	0	0	0	0	0	0.498762	0	0	0	0	0	0	0	0	0	0	0	0	0
GO:0043029	T cell homeostasis	5	7	0.946293	-9.24926	0	0	0.0922131	0	0.169795	0.31954	0	0.725413	0	0	0	-0.0653463	0	-0.0931179	-0.160986	0	0.57596	0	0	-0.107665
GO:0043408	regulation of MAPKKK cascade	5	5	0.588405	-7.37578	-0.0898222	0	0	0	0	0	0	0	0	0	0	0	0	0.164775	0	0.173931	0	0	-0.0125186	0
GO:0043488	regulation of mRNA stability	5	6	0.645538	-7.46035	0	0	0	0	0	0	0	0	0	0	0	0	0	0	0.388535	0	0	0	0	0.239628
GO:0043523	regulation of neuron apoptosis	5	10	0.877717	-7.66473	0	0	0	0	0	0.594106	0	0.173068	0	0	0	0	0	0.0332139	0	0	0	0	0	0
GO:0043524	negative regulation of neuron apoptosis	5	37	0.907057	-7.66473	0	0	0	0	0	0.594106	0	0.173068	0	0	0	0	0	0.0332139	0	0	0	0	0	0
GO:0045059	positive thymic T cell selection	5	3	0.998456	-7.44973	0	0	0	0	0.157675	0	0	0	0	0	0	0	0	0	0	0	0	0	0	0
GO:0045075	regulation of interleukin-12 biosynthesis	5	1	0.56484	-8.85219	0	-0.0121368	0.351712	0	0.160189	0.131342	0.513059	0	0	0	0.0864044	0	-0.172467	0.151062	-0.847548	0	0.427762	0.20053	-1.02355	0
GO:0045216	intercellular junction assembly and maintenance	5	1	0.5	-7.54322	0	0	0	0	0	0	0	0	0	0	0	0	0	0	0	0	0	0	0	0
GO:0045494	photoreceptor maintenance	5	5	0.669733	-7.8324	0	0	0	0	0	0	0.198918	0	0	0	0	0	0.116572	0	0	0	0.411962	0	0	0
GO:0045576	mast cell activation	5	5	0.760131	-7.78887	0	0	0.34492	0	0.0433479	0	0	0	0	0	0	0	0	0	0	0	0	0	0.234905	0
GO:0045579	positive regulation of B cell differentiation	5	2	0.94807	-9.22965	-0.953812	0	0.950698	0	0	0.852091	0.725227	-0.525896	0	0	0	0	0	0	0.0675625	-0.431112	0	0	0	-0.0803925
GO:0045671	negative regulation of osteoclast differentiation	5	5	0.830125	-7.9139	0	-0.388359	0	0	0.0537326	0.157664	-0.181063	0.389412	0	0.00496811	0	0	-0.0220258	0.183348	-0.322591	-0.103809	0.70776	0	-0.322177	0.117964
GO:0045787	positive regulation of progression through cell cycle	5	6	0.830889	-7.68685	0	0	0.19618	0	0.149208	0	0	0.0682811	0	0	0	0	0	0	0	0	0	0	0	0
GO:0046330	positive regulation of JNK cascade	5	9	0.86413	-7.7657	0	0	0.418116	0	0	0.200978	0	0.0809662	0	0	0	0	0	0.144513	-0.105862	0	-0.14514	0	0	0
GO:0046470	phosphatidylcholine metabolism	5	1	0.729744	-7.75544	0.214366	0	0	0	-0.0296907	0	0.182027	0	0	0	0	0	0	0	-0.0194034	0	0	0	0.414178	0
GO:0046928	regulation of neurotransmitter secretion	5	5	0.918108	-7.95339	0	0	0	0	0.190957	0.423803	0	0	0	0	0	0	0	0.203997	0.455303	0	0	0	-0.0575112	0
GO:0048002	antigen presentation, peptide antigen	5	1	0.951113	-10.7252	0.531294	0	0	0	0.146746	0	0	0	0	0	0	0	0.031208	0	0	0	0.254595	0	-0.374247	0
GO:0048167	regulation of synaptic plasticity	5	13	0.93649	-7.84252	0	0	0	0	0	0.168899	0.586364	0	0	0	-0.000923896	0	0	0	0	0.440639	0	0	0	0
GO:0048302	regulation of isotype switching to IgG isotypes	5	3	0.954735	-15.5431	-0.0812138	-2.33779	-0.625938	0	-3.30688	0.192615	2.4331	-2.46186	0	-0.763818	5.12431	-6.096	0	0.296056	-1.35895	-0.23696	1.17057	0	-1.93933	0.348753
GO:0048304	positive regulation of isotype switching to IgG isotypes	5	2	0.995922	-8.12758	0.198583	0	-0.0192395	0	0	0	0.903101	-0.411144	0	0	0	-0.0142508	0	0	0	-0.0298549	0.529903	0	-0.14829	0
GO:0048339	paraxial mesoderm development	5	4	0.533188	-11.9309	0	0	0.246511	0	0.115469	-0.0944433	0	0.140563	0	0	0	0.192433	0	0	0	-0.0530225	1.67	0	0.253989	0.473574
GO:0048477	oogenesis	5	7	0.689128	-7.61411	0	0	0	0	0	0	0.409826	0	0	0	0	0	0	0	0.442893	0	0	0	0	0
GO:0048488	synaptic vesicle endocytosis	5	3	0.790782	-8.14752	0.164662	0	0.129339	0	0.165185	0.229788	0	0	0	0	0	0	0	0	0	0	0.142087	0	0.232415	0.102812
GO:0048565	gut development	5	2	0.982055	-7.41598	0.0965937	0	0	0	0	0	0.344823	0	0	0	0	0	0	0	0	-0.0110605	0	0	0	0
GO:0048705	skeletal morphogenesis	5	39	0.681998	-9.02043	0.214602	0	0	0	0	0	0.948193	0	0	0	0	0	0	0	0	0	0	0	0	0
GO:0050673	epithelial cell proliferation	5	8	0.870643	-7.43279	0	0	0	0	0	0.0322353	0	0.216425	0	0	0	0	0	0.16772	0	0	0	0	0	0
GO:0050853	B cell receptor signaling pathway	5	8	0.939815	-8.11143	0.186678	0	0	0	0.195948	0	0	0	0	0	0	0	0	0	0.221871	0	0.264008	0	0	0
GO:0051016	barbed-end actin filament capping	5	2	0.82572	-8.93705	0	0	0.325214	0	0	0.265087	0	0	0	0	0	0	0	0	0	0	0	0	0	0
GO:0051090	regulation of transcription factor activity	5	3	0.867644	-7.86854	0.0950318	0	0.116642	0	0	0.377384	0.33923	0	0	0	0	-0.0998088	0	0.0836514	0.43357	0.0516418	0	0	-0.11544	-0.0208594
GO:0051091	positive regulation of transcription factor activity	5	6	0.590259	-8.14258	0.0797346	0	0.175749	0	-0.0578048	0.45635	0.389763	0	0	-0.0229402	0	-0.327893	0	0.0819794	0.469842	0.283094	0	0.126201	-0.260501	-0.143858
GO:0051092	activation of NF-kappaB transcription factor	5	12	0.827527	-7.6631	0.10698	0	0.0634053	0	0	0.275857	0.318429	0	0	0	0	0	0	0.0742725	0.311545	0	0	0	0	0
GO:0051223	regulation of protein transport	5	1	0.727322	-9.69191	-0.521477	0	0	0	0.271721	-0.278061	-0.498546	1.40316	0	0	0	0	-0.0332619	-0.0601718	0.842848	0.283845	0	0	0.397567	0
GO:0051225	spindle assembly	5	1	0.979337	-7.9797	0	0	0	0	0	0	0	0	0	0	0	0	0	0	0.400016	0	0.431663	0	0.0351651	0
GO:0051272	positive regulation of cell motility	5	3	0.696137	-7.46064	0	0	0	0	0	0	0	0	0	0	0	0	0	0	-0.0587797	0	0	0	0.40139	0
GO:0051297	centrosome organization and biogenesis	5	1	0.5	-7.32009	0	0	0	0	0	0	0	0	0	0	0	0	0	0	0	0	0	0	0	0
GO:0051402	neuron apoptosis	5	14	0.880343	-7.47137	0	0	0	0	0	0.455102	0	0.0628972	0	0	0	0	0	0	0	0	0	0	0	0
GO:0051693	actin filament capping	5		NA	NA
GO:0000070	mitotic sister chromatid segregation	6	2	0.797632	-7.15948	0	0	0	0	0	0	0	0.0749177	0	0	0	0	0	0	0	0	0	0	0.17561	0
GO:0001580	detection of chemical stimulus during sensory perception of bitter taste	6	10	0.956674	-11.8436	0	0	0.401365	0	0	0	0	0	0	0	0	0	0	0	0	0	0	-0.49478	0	0
GO:0001659	thermoregulation	6	6	0.850526	-7.59992	0	0	0	0.295882	0	0	0	0.519794	0	0	0	0	0	0.0914303	0	0	-0.00868493	0	0	0
GO:0001676	long-chain fatty acid metabolism	6	3	0.832153	-7.42427	0	0	0.226524	0	0	0	0	0	0	0	0	0	0	0	0	0	0	0	0	0
GO:0001812	positive regulation of type I hypersensitivity	6	1	0.980968	-9.83943	0.376665	0	0.360469	0	0	0	0	0	0	-0.360938	0	0	0	0	0	-0.110421	0	0	0.528884	0
GO:0001818	negative regulation of cytokine production	6	2	0.948885	-7.38506	0	0	0.323923	0	0	0	0.363299	0	0	0	0	0	0	0	0	0	0	0	0	0
GO:0001832	blastocyst growth	6	1	0.5	-7.13767	0	0	0	0	0	0	0	0	0	0	0	0	0	0	0	0	0	0	0	0
GO:0001892	embryonic placenta development	6	15	0.92562	-7.76413	0	0	0	0	0	0.0921691	0	0.692074	-0.0342169	0	0	0	0	0.041173	0	-0.565107	0	0	0	0
GO:0001947	heart looping	6	18	0.885633	-8.04156	0	0	0	0	0	0	0.711219	0	0.233229	0	0.132864	0	0	-0.0269769	0	0	0	0	0.168588	0
GO:0005978	glycogen biosynthesis	6	1	0.974429	-10.0519	-1.0518	-3.25844	1.21608	0	0	0.0520668	-1.28078	0.0343704	0	0.335987	0	-0.527553	0	0.112887	0.630054	-0.800423	-0.0757392	-0.163377	-0.841803	-0.15675
GO:0006020	myo-inositol metabolism	6	2	0.720756	-7.77138	0	0	0.271999	0	0	0	-0.0964599	0	0	0	0	0	0	0	0	0.147407	0	0	0	0
GO:0006182	cGMP biosynthesis	6	1	0.999728	-8.41035	0.0517237	0	0.455061	0	0	0	0	0	0	0	0	0	0	0	0	-0.333698	0	0	0	0
GO:0006302	double-strand break repair	6	11	0.839462	-7.75508	-0.0593996	-0.114785	0	-0.253478	0.0727038	0.249018	0.769643	-0.451135	0	0	0	0	0	0	0	0	0.283485	0.394118	-0.367904	-0.0231537
GO:0006342	chromatin silencing	6	2	0.744701	-8.29433	-0.0467526	0	0.358268	0	0	0	0	0	0	0	0	0	0	0	0	0	0	0	0	0
GO:0006378	mRNA polyadenylylation	6	2	0.831338	-8.51549	0	-0.344111	0.377489	0	0.11478	0.271204	0	-0.295649	-0.395472	-0.68031	0.54379	0	0	0	0.13505	0.0211971	0.105992	0.297372	0.244207	0
GO:0006406	mRNA export from nucleus	6	3	0.746594	-7.81697	0.457513	0	0	0	0.105442	0	0	0	0	0	0	0	0	0.136369	0	0	0.171919	0	0	0
GO:0006516	glycoprotein catabolism	6	2	0.663446	-8.36277	0	0	0.343446	0	0	0	0	0	0	0	0	0.366302	0	0	0	0	0.675119	0	0	0
GO:0006612	protein targeting to membrane	6	3	0.5	-7.13767	0	0	0	0	0	0	0	0	0	0	0	0	0	0	0	0	0	0	0	0
GO:0006687	glycosphingolipid metabolism	6	4	0.829638	-7.85066	0	0	0.185736	0	0.163485	0	0.114545	0	0	0	0	0	0	0	0	0	0	0	0.233119	0
GO:0006695	cholesterol biosynthesis	6	4	0.775693	-7.32504	0	0	0	0	0	0	0	0	0	0	0	0	0	0	0	0	0.469299	0	0	0
GO:0006739	NADP metabolism	6	2	0.759108	-12.9388	0.80451	-0.769346	0.018195	0	0.361899	0	0	-0.544351	0	0	0	1.08041	0	0.0244695	-3.51903	-0.442013	0.754624	-0.84917	-1.5215	0.271478
GO:0006878	copper ion homeostasis	6	2	0.994837	-8.02964	0	0	0.395752	0	0	0	0.00335305	0	0	0	0	0	0	0	0	0	0.409708	0	0	0
GO:0006879	iron ion homeostasis	6	10	0.613264	-7.83669	0	0	0.146008	0	0.212399	0	0	0	0	0	0	0	0	0	0	0	0	0	0.0426993	0
GO:0007019	microtubule depolymerization	6	1	0.906964	-7.88409	0.207247	-0.325752	0.09972	0	0	-0.247918	0.142165	-0.0540753	0	0	0	0.726567	0	0	-0.0164871	0	0.153208	0	-1.03326	0.506132
GO:0007052	mitotic spindle organization and biogenesis	6	1	0.930087	-7.45073	0	0	0	0	0	0	0	0	0	0	0	0	0	0	0.220898	0	0.295106	0	0	0
GO:0007215	glutamate signaling pathway	6	1	0.997826	-7.72517	0.256235	0	0.31046	0	0.14277	0.172488	0	0.00333704	0	0	0	0	0	0	0	0	0	0	0	0
GO:0007339	binding of sperm to zona pellucida	6	8	0.782493	-7.6591	0.244211	0	0.0543573	0	0	0	0.535609	0	0	0	0	0	0	0	0.0438969	0	0	0	0	0
GO:0007566	embryo implantation	6	12	0.543576	-7.20726	0.24582	0	0	0	0	0	0	0	0	0	0	0	0	0	0	0	0	0	0	0
GO:0007632	visual behavior	6	1	0.988587	-8.93406	0	0	-1.69864	1.87623	0	-0.332885	0.787307	0	0	0	0.835081	0	0	0	0	0	0.162108	0	0.139843	0.527953
GO:0008306	associative learning	6	12	0.888434	-7.98843	0	0	0	0	0	0	0.19406	0	0	0	0	0	0	0	0.405243	0	0.408757	0	0	0
GO:0008542	visual learning	6	21	0.728847	-8.08491	0	0	0	0	0	0	0.653359	0	0	0	0.151874	0	0	0	0	0	0	0	0.199914	0.360185
GO:0009048	dosage compensation, by inactivation of X chromosome	6	1	0.723069	-10.2623	0	-0.687178	0	0	0	0	0	0.677787	-4.18181	2.26726	-0.635189	0	0	0	0	0.0872274	-0.0249038	-0.366912	0	0
GO:0015991	ATP hydrolysis coupled proton transport	6	1	0.886289	-10.9575	-3.32163	-2.8816	2.925	0	0.145132	0	-3.11083	1.27572	-14.2616	13.3224	2.23951	0	0	-0.183628	-0.0348627	0.177705	-0.1839	0.0427335	-0.637419	0.425361
GO:0016079	synaptic vesicle exocytosis	6	6	0.78159	-9.22159	0	0	-0.0326164	0	0.370443	0.560729	0	-0.0479197	0.682312	0.558739	0	0	0	0	0.0306296	0.142019	-0.230198	0	-0.648214	0.56724
GO:0016202	regulation of striated muscle development	6	2	0.592749	-7.25856	0	0	0	0	0	0.203317	0	0.297985	0	0	0	0	0	0	0	0	0	0	0	0
GO:0019886	antigen processing, exogenous antigen via MHC class II	6	10	0.913201	-9.38022	0.565324	0	-0.203746	0	0.134994	0	0.0753002	0	0	0	0	0	0	0	0.0926208	0	0.764904	-0.672408	0.00965495	0
GO:0030178	negative regulation of Wnt receptor signaling pathway	6	14	0.724548	-7.63173	0.219747	0	0	0	0.213531	0	0.0875039	0	0	0	0	0	0	0	0	0	0	0	0	0
GO:0030510	regulation of BMP signaling pathway	6	4	0.615406	-7.53208	-0.185454	0	0.407405	0	0	0	0	0	0	0	0	0	0	0	0	0	-0.0636003	0	0	0
GO:0030514	negative regulation of BMP signaling pathway	6	7	0.640753	-7.28506	0	0	0.199026	0	0	0	0	0	0	0	0	0	0	0	0	0	0	0	0	0
GO:0030851	granulocyte differentiation	6	1	0.803698	-11.3988	-0.124218	-4.34971	0.697569	0	-1.43328	0.53063	1.37084	-1.1675	0.706583	0	-0.810066	0	0	-0.633707	0.64029	-0.884543	-0.0789989	0.985737	-1.49429	0.429905
GO:0030889	negative regulation of B cell proliferation	6	2	0.924457	-8.48232	0	0	0.195165	0	0.209805	0.414953	0	0.48137	0.263164	0	0	-0.906607	0	-0.0772544	-0.52604	0	0.396816	-0.0541535	0.306137	0
GO:0031023	microtubule organizing center organization and biogenesis	6	1	0.96654	-7.4788	0	0	0	0	0	0	0	0	0	0	0	0	0	0	0.325652	0	0.417404	0	0	0
GO:0035036	sperm-egg recognition	6	1	0.539717	-8.37007	0.294671	0	0	0	0	-0.30017	0.986762	-0.645913	0	0	0	-0.565087	0	0	0.208346	0	0.0149255	0	0	0
GO:0035088	establishment and/or maintenance of apical/basal cell polarity	6	2	0.685326	-8.93246	-0.409737	1.50887	0.507915	-1.741	-0.870582	0.0677687	0.561482	-0.102288	-9.87558	10.7266	0	0.0832548	0	-1.49411	0.235819	0.490917	-0.135587	0	-1.65753	0
GO:0035115	embryonic forelimb morphogenesis	6	14	0.827812	-7.81735	0	0	0	0	0	0	0.663754	0	0	0	0	0	0	0.0396237	0.116594	0.00898733	0.342152	0	0	0
GO:0035136	forelimb morphogenesis	6	8	0.727965	-7.57721	0	0	0	0	0	0	0.623511	0	0	0	0	0	0	0.0095652	0	0	0.128573	0	0	0
GO:0040018	positive regulation of body size	6	18	0.825194	-7.88016	0.0177288	0	0.209537	0	0.139273	0.0485306	0.600697	0	0	0	0	0	0	0	0	0	0.267915	0	0	-0.147952
GO:0042036	negative regulation of cytokine biosynthesis	6	1	0.967374	-7.71973	0	0	0.355627	0	-0.00686283	0	0.515197	0	0	0	0	0	0	0	-0.635516	0.295262	0	0	0.179451	0
GO:0042310	vasoconstriction	6	1	0.994028	-8.21153	0.900754	0	0	0	0	0	0.840182	0	0	0.115127	0.00688731	0	0	0.0323263	0	0	0	0	0	0
GO:0042534	regulation of tumor necrosis factor-alpha biosynthesis	6	1	0.96112	-14.0181	0.411682	-1.74189	0.0974388	0	-0.0921546	0	1.50685	-0.970224	0	-0.155547	-1.82046	0	0	-1.26545	-2.16056	-0.16382	1.17083	-1.81762	-0.0383428	1.28511
GO:0042535	positive regulation of tumor necrosis factor-alpha biosynthesis	6	1	0.960305	-8.09552	0	0	0.242736	0	0	0	0.383343	0	0	0	-0.124908	0	0	0	-0.15967	0	0.714745	0	0	0
GO:0043123	positive regulation of I-kappaB kinase/NF-kappaB cascade	6	9	0.963355	-7.51243	0.0613212	0	0.353547	0	0	0.091047	0.229198	0.00843999	0	0	0.0822215	0	0	0.0986516	0	0	0	0	-0.130426	0
GO:0043631	RNA polyadenylation	6	1	0.900653	-8.10837	0	0	0.414257	0	0.114844	0	0	0	0	-0.363297	0	0	0	0	0.1379	0	0.0139607	0	0.240971	0
GO:0045453	bone resorption	6	6	0.756257	-9.39692	-0.343747	-1.03139	0	0	0.0848011	0.364568	-0.537932	0.636567	0	0.639432	0.788404	-1.14964	-0.223516	0.384192	-2.11013	-0.0919563	-0.508659	0.979765	0.129436	0
GO:0045598	regulation of fat cell differentiation	6	1	0.610538	-7.89818	-0.0181153	-0.249779	0	0	0	0	0	0.132688	0	0.419639	0	0	0	0.183623	0.0546823	0.0204631	0.604486	0	0.271034	-0.0577852
GO:0045669	positive regulation of osteoblast differentiation	6	6	0.938225	-7.37946	0	0	0.234208	0	0	0	0	0.202587	0	0	0	0	0	0.0840353	0.29296	0	0	0	0	0
GO:0045792	negative regulation of cell size	6	5	0.731919	-7.67412	0.46512	0	-0.0344512	0	0	0	0	0	0	0	0	0	0	0	0	0.190768	0.177562	0	0	0
GO:0045814	negative regulation of gene expression, epigenetic	6	3	0.612895	-8.25869	-0.430467	0	0.637819	0	0	0	0	0	0.0778457	0	0	0	0	0	0	0	0	0	0	0
GO:0045927	positive regulation of growth	6	1	0.673901	-9.80883	-0.0243061	-1.83647	0.291957	1.59939	0.139548	0.460864	1.01037	-0.551493	0	0.762645	0.451283	0	-0.0980462	0.0483758	0.508078	-0.30288	0.401066	-1.08265	-0.480819	-1.14055
GO:0046323	glucose import	6	2	0.562195	-10.6113	0.650665	-0.865865	-0.0330425	0.16368	-0.257139	-0.117936	0.0602544	0.265743	-59.3106	61.2508	0	0	0	0.115946	-1.83628	0	0.242125	-0.592015	0.402306	-0.205804
GO:0046822	regulation of nucleocytoplasmic transport	6	1	0.620998	-7.57577	0	0	0	0	0.193067	0	0	0.284903	0	0	0	0	-0.0382411	0	0.0970622	0	0	0	0	0
GO:0048265	response to pain	6	6	0.72038	-7.62224	0	0	0	0	0.219712	0	0.260624	0	0	0	0	0	0	0	0	0	0	0	0	0
GO:0050771	negative regulation of axonogenesis	6	3	0.948516	-7.6884	0.210323	0	0.0729143	0	0.183927	0	0.0665926	0	0	0	0	0	0	0	0	0	0	0	-0.261621	0
GO:0051084	posttranslational protein folding	6	2	0.826347	-8.15493	-1.19641	-0.588106	1.05231	0	0.118761	0.308609	-0.510798	0	0	0	0	0	0	-0.38568	-0.0350904	0	0	0	0.328488	-0.19085
GO:0051085	chaperone cofactor dependent protein folding	6	1	0.999728	-7.25486	0	0	0	0	0.138633	0	0	0	0	0	0	0	0	0	0	0	0	0	0	0
GO:0051098	regulation of binding	6	1	0.87887	-8.18278	0.0707036	0	0.153329	0	0	0	0.413053	0	0	0	0	0	0	0	0	0	0.602038	0	0	0
GO:0000302	response to reactive oxygen species	7	4	0.651893	-7.27054	0.262985	0	-0.0797471	0	0	0	0.515209	0	0	0	0	0	0	0	0	0	0	0	0	0
GO:0001542	ovulation (sensu Mammalia)	7	2	0.962051	-7.33294	0	0	0	0	0.142278	0	0.46321	0	0	0	0	0	0.0528968	0	0	0	0	0	0	0
GO:0001662	behavioral fear response	7	7	0.966812	-7.69033	-0.0308782	-0.0302408	0.205298	0	0	0.304316	0.540219	-0.411222	0	0	0	0	0	0	0.285638	0.0970476	0.460415	0	-0.76873	0
GO:0006094	gluconeogenesis	7	2	0.97198	-10.0184	0.531727	-0.831661	-1.18029	0	0.115668	0.239907	-0.706691	0.658896	0	0.904253	-8.12026	8.41952	-0.0723018	0.19254	0.16318	0	0.749561	-1.60796	-0.0475758	-0.0431942
GO:0006096	glycolysis	7	3	0.95059	-7.58267	0.338856	-0.726672	-0.101347	0	0	0	-0.0419279	-0.286393	-0.0693842	0	0	0	0	0	-0.471963	0	0	-0.583888	0	0.210024
GO:0006284	base-excision repair	7	4	0.947673	-7.62196	0.22766	0	0	0	0.200294	0	0	0	0	0	0	0	0	0	0	0	0.0979568	0	0	0
GO:0006360	transcription from RNA polymerase I promoter	7	1	0.999728	-7.10323	0	0	0	0	0.10991	0	0	0	0	0	0	0	0	0	0	0	0	0	0	0
GO:0006376	mRNA splice site selection	7	1	0.999456	-7.51417	0.207163	0	0.190252	0	0	0	0	0	0	0	0	0	0	0	0	0	0	0	0	0
GO:0006471	protein amino acid ADP-ribosylation	7	3	0.892269	-8.57867	0	-0.492143	0.338543	0	0.164556	-0.00945764	-1.52992	0.22476	-0.570509	0	-0.0121404	0	0	0.304541	-0.991886	0.284245	0	0	0.169683	0.00723921
GO:0006635	fatty acid beta-oxidation	7	5	0.789064	-8.35541	0.0308431	0	0.318546	0	0	0	0.412862	0	0	0	0	0	0	0	0.0990266	0	0.338694	0	0.377338	0
GO:0006778	porphyrin metabolism	7	2	0.823194	-8.29606	0	0	0	0	0	-0.243481	0	0.0629516	0	0	0.583258	0	0	0	0.768461	0	0.695027	-0.0914009	0	-0.025724
GO:0006805	xenobiotic metabolism	7	1	0.864057	-10.7609	-0.927586	0	1.1983	-0.323413	0.0840733	0.499615	-4.41356	0.332069	0	1.85362	-0.988896	0	0	0	0	-0.0240306	0.0171345	0	0.552231	-2.11157
GO:0006829	zinc ion transport	7	3	0.965123	-10.4868	0.208955	0	0.208955	0	0	0	0	0	0	0	-1.04479	0	0	0	0.336392	0.335547	0.845818	0	0	0
GO:0006892	post-Golgi vesicle-mediated transport	7	1	0.992927	-7.62049	0	-0.296439	0.170321	0	0	0.335376	0	-0.519712	0.168254	0	0.147389	0	0	0	0.304685	0	-0.107654	0.704769	0.0298109	-0.150012
GO:0006898	receptor mediated endocytosis	7	4	0.942234	-7.08045	0	0	0	0	0.166992	0.11639	0	0	0	0	0	0	0	0	0	0	0	0	0	0
GO:0006914	autophagy	7	4	0.982191	-8.09182	0	0	0.378928	0	0.206611	0	0.100184	0	0	0	0.213386	0	0	0	0.739967	0	0	-0.524144	-0.153823	0
GO:0006939	smooth muscle contraction	7	6	0.891549	-7.59595	0.758842	-0.206208	0	0	0.0674099	0.126133	0	0.532628	0	0.157576	0	0	0	-0.0338431	0	0	0	0	0.280775	-0.221815
GO:0006986	response to unfolded protein	7	3	0.66049	-7.58688	0.056238	0	0.17953	0	0.204617	0.306114	-0.139988	0	0	0	0	0	0	0	0.0734832	0	0	-0.433732	0	0
GO:0006997	nuclear organization and biogenesis	7	1	0.5	-6.98339	0	0	0	0	0	0	0	0	0	0	0	0	0	0	0	0	0	0	0	0
GO:0007431	salivary gland development	7	2	0.728703	-10.3074	0	0	-0.481472	0	0.251195	0.00934208	1.01488	0.0849568	0	1.16508	0	0	0	-0.406369	0.472535	-0.885216	0	0.0497387	-0.364216	-0.385133
GO:0007569	cell aging	7	14	0.692383	-7.40205	0.357125	-0.0638263	0	0	0	0.207796	0.345344	0	0	0	0	0	-0.0426349	0.0190933	-0.195081	-0.317402	0	0	0	0.0786444
GO:0007588	excretion	7	3	0.990559	-8.27223	-0.0389637	0	-0.308049	-0.338038	0.144875	0	0.778513	-0.529584	0	0	0	0	0	-0.0126598	-0.327806	0	0.300221	-0.982733	-0.143113	-0.525706
GO:0007617	mating behavior	7	2	0.568614	-7.62661	0.193359	0	0.225073	0	0	0	0.313463	0.196839	0	0	0	0	0	0	0	0	0	0	0	0
GO:0007628	adult walking behavior	7	19	0.658312	-7.73381	0	0	0.242137	0	0.169967	0	0.260229	0.0976521	0	0	0	0	0	0	0	0	0	0	0.504831	0
GO:0008088	axon cargo transport	7	3	0.811232	-8.31972	0	0	0	0	0.0800053	0	0.667856	0	0	0	0	0	0	0	0.0617245	0	0.547038	0	0.54831	0
GO:0009262	deoxyribonucleotide metabolism	7	1	0.5	-6.98339	0	0	0	0	0	0	0	0	0	0	0	0	0	0	0	0	0	0	0	0
GO:0009410	response to xenobiotic stimulus	7	3	0.642637	-7.20282	0	0	0.2356	0	0	0	0	0	0	0	0	0	0	0	0	0	0	0	0.337146	0
GO:0009798	axis specification	7	1	0.5	-6.98339	0	0	0	0	0	0	0	0	0	0	0	0	0	0	0	0	0	0	0	0
GO:0016579	protein deubiquitination	7	2	0.749183	-7.4599	0	0	0.260758	0	0	0	0	0	0	0	0	0	0	0	0	0	0	0	0	0
GO:0019217	regulation of fatty acid metabolism	7	2	0.675529	-11.0349	-0.171929	-1.01992	0.612922	0	-3.30293	1.1974	2.39916	-2.78407	0	1.57426	0	0	-0.0302974	0.037042	-1.49048	-0.28502	0.20356	0.0402233	-0.173902	-0.0835452
GO:0019915	sequestering of lipid	7	5	0.764367	-8.50499	0	0	0.176452	0	0.225762	0	0.75955	0	0	0	0	0	0	0	0	0	0	0	0	0
GO:0030073	insulin secretion	7	19	0.752327	-7.27972	0	0	0	0	0.187581	0.141771	0	0	0	0.137101	0	0	0	0.12352	-0.124021	0	0.329271	0	0	0.144373
GO:0030162	regulation of proteolysis	7	2	0.722252	-8.56495	-0.237751	-0.517447	-0.0510369	-0.840122	0	-1.28844	0	0.735516	0	0	-0.995133	0	0	0.0485421	0.103879	0	-0.557025	0.309299	0.456086	-0.301983
GO:0030199	collagen fibril organization	7	13	0.832488	-7.5037	0	0	0.255634	0	0	0	0	0.267247	0	0	0	0	0	0	0.548833	0	0.0828871	-0.230948	-0.0874594	0
GO:0030225	macrophage differentiation	7	1	0.967409	-7.76471	0	0	0.344812	0	0.183704	0	0.304886	0	0	0	0	0	-0.00765938	0.0908373	0	0	0	0	-0.0397483	0
GO:0030318	melanocyte differentiation	7	11	0.935559	-9.81273	0.491612	-0.0497177	0	0	0.101083	0.400174	1.43087	-0.843342	0	0	-0.258574	0	0.188253	0.107998	-1.05873	0	-0.448488	-0.837542	-0.238717	-0.0946238
GO:0030518	steroid hormone receptor signaling pathway	7	2	0.658696	-9.23235	-0.0183155	-0.530915	0.284179	0	0.232907	0.355814	1.00167	-0.637992	0	0	-0.256908	0	0	0	1.07611	-1.71551	-0.63177	0.841616	0	0.31927
GO:0030728	ovulation	7	1	0.935326	-9.2802	-0.13666	0	0	-2.2848	0.171231	0.0821094	1.10374	-0.395376	0	0	0	0	0.151374	0	0.127137	0	-1.00595	1.16127	0.204386	-0.16837
GO:0030879	mammary gland development	7	23	0.770188	-7.60165	0.653179	0	-0.525058	0.0101058	0	0	0.528527	0	0.10064	0	0	0	0	-0.127087	0.235811	0	0	0	-0.282712	0
GO:0031109	microtubule polymerization or depolymerization	7	1	0.915171	-8.59693	0.223954	-0.858698	0.105602	0	-0.026477	-0.289395	-2.64927	2.34596	0	0	0	0.894411	0	-0.0962897	-0.135368	0	0.135108	0	-1.65248	0.648059
GO:0031110	regulation of microtubule polymerization or depolymerization	7	1	0.653804	-7.16138	0.24297	-0.0478751	0.0371962	0	0	0	0	0.143015	0	0	0	0.26925	0	0	0	0	0	0	-0.201595	0
GO:0035116	embryonic hindlimb morphogenesis	7	12	0.871192	-8.20466	0	0	0.207792	0	0	0	0.906219	0	0	0	0	0	-0.0185948	0	0	0.0638127	0	0.336571	0	0
GO:0042130	negative regulation of T cell proliferation	7	11	0.820116	-7.10196	0	0	0.262909	0	0	0	0.147602	0	0	0	0	0	0	0	0	0	0	0	0	0
GO:0042168	heme metabolism	7	1	0.912052	-8.75553	0	0	0	0	-0.0081019	-0.488593	-0.443218	0.619944	0	0.408378	0.669853	0	0	0	0.807123	0	0.730308	-0.301564	0	-0.177569
GO:0042446	hormone biosynthesis	7	1	0.797062	-7.34766	0	0	0.262695	0	0	0	0	0.221225	0	0	0	0	0	0	0.0504122	0	0	-0.12023	0.276298	0
GO:0042573	retinoic acid metabolism	7	5	0.695707	-7.27181	0.123433	0	0.204673	0	0	0	0	0	0	0	0	0	0	0	0	0	0	0	0	0
GO:0042632	cholesterol homeostasis	7	17	0.886919	-7.47163	0	0	0	0	0.19841	0	0.515087	0	0	0	0	0	0	0	0.270583	-0.1172	0	0	0	0
GO:0045190	isotype switching	7	10	0.905299	-7.12372	0	0	0	0	0	0	0.415015	0	0	0	0	0	0	0	0	0	0	0	0	0
GO:0045333	cellular respiration	7	1	0.621328	-9.78334	0	0	0.261034	0	-0.0715478	-0.0752382	0.355958	0	0	0	0	0.59232	0	0	-0.117018	0	1.0663	-0.21878	-0.323499	1.12475
GO:0045665	negative regulation of neuron differentiation	7	21	0.796379	-7.57973	0	0	0.33709	0	0.181122	0	0.114392	0	0	0	0	0	0	0	0	-0.0804223	0.20704	0	0.107129	0
GO:0046339	diacylglycerol metabolism	7	1	0.791621	-14.7519	-0.230827	-1.97521	0.593427	0	0	0.15293	0	-2.31394	0	-1.19389	0	0.761223	0	0	-0.472561	-0.780673	-6.17485	0.0346758	-2.86693	1.0727
GO:0048627	myoblast development	7	2	0.801415	-7.45469	0	-0.0519284	0.322641	-0.103121	0	0.190554	0	0	0	0	-0.728683	0	0	0	0	-0.130407	0	0	0	0
GO:0050708	regulation of protein secretion	7	1	0.5	-6.98339	0	0	0	0	0	0	0	0	0	0	0	0	0	0	0	0	0	0	0	0
GO:0050852	T cell receptor signaling pathway	7	15	0.717539	-8.05749	0.420519	0	-0.285139	0	0.174489	0	0.0631548	0	0	0	0	0	0	0	0.049666	0	0.0635658	0	0.529277	0
GO:0050869	negative regulation of B cell activation	7	2	0.895573	-7.21483	0	0	0	0	0.199283	0	0.148366	0	0	0	0	0	0	0	0	0	0	0	0	0
GO:0051017	actin filament bundle formation	7	7	0.605396	-7.35991	-0.130369	0	0	0	0	0.724503	0	0	0	0	0	0	0	0	0.0977445	0	0	0	0	0
GO:0051789	response to protein stimulus	7	33	0.726783	-7.43374	0.111199	0	0.139008	0	0.209777	0.067263	0	0	0	0	0	0	0	0	0	0	0	-0.0979773	0	0
GO:0000096	sulfur amino acid metabolism	8	1	0.5	-6.84973	0	0	0	0	0	0	0	0	0	0	0	0	0	0	0	0	0	0	0	0
GO:0000188	inactivation of MAPK activity	8	1	0.997283	-7.09547	0	0	0.34734	0	0	0	0	0	0	0	0	0	0	0	0	0	0	0	0	0
GO:0001759	induction of an organ	8	7	0.907481	-8.0011	0	-0.0172064	0.280055	0	0.175632	0	0.192016	0.0823915	0	0	0	0	0	0.112155	0	0	0	0	0.595353	0
GO:0006171	cAMP biosynthesis	8	2	0.74932	-7.22383	0.115023	0	0.115023	0	0	0	0	0	0	0	0	0	0	0	0	0	0	0	0	0
GO:0006349	imprinting	8	3	0.658333	-7.50619	0	-0.222995	0	0	0.239471	0	0	0	0	0	0	0	0	0	-0.342656	0	0.39463	-0.129912	-0.278801	-0.212552
GO:0006402	mRNA catabolism	8	3	0.871348	-7.3664	0	0	0.277712	0	0.11185	0	0	0	0	0	0	0	0	0	-0.170029	0	0	0	0	0
GO:0006487	protein amino acid N-linked glycosylation	8	6	0.57515	-6.95835	0	0	0	0	0.132128	0	0	0	0	0	0	0	0	0	0	0	0	0	0	0
GO:0006641	triacylglycerol metabolism	8	18	0.867042	-8.01911	0.089115	0	0.192951	0	0.104395	0	0.354042	0	0	0	0	0	0	0	0	0	0.59053	0	0	0
GO:0006691	leukotriene metabolism	8	1	0.995103	-8.13343	0	0	0.264977	-0.0868458	0.141987	0.170018	0.506313	-0.94711	0.390724	0	0	-0.154642	0	0	0.374123	-0.544773	-0.0262453	-0.119733	0.32836	0.0818038
GO:0006869	lipid transport	8	1	0.724213	-7.37319	-0.0665304	-0.529079	0.35035	0	0	0	0	0	0	0	-0.270763	0	0	0	0	0	-0.0651683	-0.410369	0	0.377855
GO:0006941	striated muscle contraction	8	7	0.680244	-8.31016	-0.0897588	0	0.226965	-0.212504	-0.0383732	-0.00526161	0	0.217702	0	0.490193	-1.49359	0	-0.0620056	0	-0.0686898	0	0.76353	-0.238801	0	0.235771
GO:0006956	complement activation	8	1	0.999728	-7.93067	0.24985	0	0.277028	0	0.144102	0	0	0	0	0	-0.115697	0	0	0	0.0354503	0	0	0	0	0
GO:0007040	lysosome organization and biogenesis	8	9	0.858979	-7.18727	0	0	0.358643	0	0	0	0.343379	0	0	0	0	0	0	0	0	0	0	0	0	0
GO:0007157	heterophilic cell adhesion	8	16	0.815398	-7.08402	0.00844323	0	0.252816	0	0	0	0	0	0	0	0	0	0	0	0	0	0	0	0	0
GO:0007162	negative regulation of cell adhesion	8	2	0.812738	-7.47327	0	0	0.275718	0	0	0	0	0	0	0	0	-0.135786	0	0	0	0	0	0	0	0
GO:0007193	G-protein signaling, adenylate cyclase inhibiting pathway	8	2	0.950027	-9.14685	2.25084	-2.49556	0.954734	0	0.124104	0.645009	0.200587	0.201224	0	-0.371423	0	0	0	-0.295334	0	-0.278277	0	0.367358	-0.16042	0
GO:0007204	elevation of cytosolic calcium ion concentration	8	5	0.651715	-6.91811	0.332915	0	0	0	0	0	0	0	0	0	0	0	0	0	0	0	0	0	0	0
GO:0007257	activation of JNK activity	8	4	0.97534	-7.16976	0	0	0.111524	0	0.0546057	0.427822	0	0	0	0	0	0	0	0	0	0	0	0	0.212549	0
GO:0007416	synaptogenesis	8	5	0.822609	-8.68844	0.643171	0	-0.198211	0	0	0	0.663215	0	-0.119563	0	0	-0.16498	0	0.0805004	0.213957	-0.494039	0.634286	0.0309891	0	0.355014
GO:0007528	neuromuscular junction development	8	14	0.743219	-7.10917	0	0	0	0	0	0	0.541568	0	0	0	0	0	0	0	0	0	0.114527	0	0	0
GO:0008206	bile acid metabolism	8	1	0.985342	-7.91608	0.296827	-0.66955	0	0	0	-0.969227	0.590725	-0.178118	0	0.300803	0.0341299	0	0	-0.036239	0.528528	-0.469764	-0.0386256	-0.217781	0.0533998	-0.405828
GO:0008543	fibroblast growth factor receptor signaling pathway	8	5	0.786196	-6.98392	0	0	0	0	0.188338	0	0	0	0	0	0	0	0	0	0	0	0	0	0	0
GO:0008584	male gonad development	8	18	0.793939	-8.06509	0	0	0.081298	0	0.28716	0	0.671527	0	0	0	0	0	0	0	0	0	0	0	0	0
GO:0009612	response to mechanical stimulus	8	1	0.917708	-7.03458	0.0329385	0	0	0	0.154326	0	0	0.162547	0	0	0	0	0	0	0	0	0	0	0	0
GO:0016339	calcium-dependent cell-cell adhesion	8	3	0.998278	-7.99003	0.469822	0	0	0	0	0	0	0	0	0	0	0	0	0	-0.207012	0	0	0	0	0.116402
GO:0016571	histone methylation	8	4	0.92863	-7.25069	0.0288912	0	0.333833	0	0.134515	0	0	0	0	0	0	0	0	0	0.0207598	0	0	0	0	0
GO:0030010	establishment of cell polarity	8	2	0.797283	-7.63172	0.274932	0	0	0	0	0	0.569034	0	0	0	-0.440634	0	0	-0.0959977	0	0.957878	-0.502496	0.0517649	0	0
GO:0030072	peptide hormone secretion	8	3	0.543688	-6.9648	0	0	0	0	0.178239	0	0	0	0	0	0	0	0	0	0	0	0	0	0.0843443	0
GO:0030166	proteoglycan biosynthesis	8	1	0.638466	-7.15557	0	-0.104288	0	-0.176024	0	-0.641768	0.331608	0	0	0	0.485954	0	0	0	0	0	0	0	-0.268963	0
GO:0030216	keratinocyte differentiation	8	17	0.819433	-7.7851	-0.304756	0	0	-0.158151	-0.0108406	0.0520252	0.560322	0.175803	0	0.550693	0	-0.672034	0	-0.279176	0.139677	-0.640152	0.221571	0	-0.502975	0
GO:0030890	positive regulation of B cell proliferation	8	11	0.929414	-7.42492	0	0	0	0	0.172529	0	0.514015	0	0	0	0	0	0	0	0	0	0.00180509	0	0	0
GO:0035137	hindlimb morphogenesis	8	9	0.796437	-7.19228	0	0	0	0	0	0	0.598018	0	0	0	0	0	0	0	0	0	0	0	0	0
GO:0042640	anagen	8	1	0.996746	-8.13074	0	0	0.0842617	0	0.122627	0.0384729	0.786676	0	0.148537	0	0	0	0	-0.0841511	0	0.183872	-0.193014	0	-1.37676	0.764897
GO:0042733	embryonic digit morphogenesis	8	17	0.780865	-7.84167	0	0	0.274383	0	0	0	0.702622	0	0	0	0	0	0	0.00732449	0	0	0.26448	0	0	0
GO:0042755	eating behavior	8	2	0.625679	-6.91191	0	0	0	0	0	0	0	0.305951	0	0	0	0	0	0	0	0	0	0	0	0
GO:0043161	proteasomal ubiquitin-dependent protein catabolism	8	6	0.581063	-7.11308	0	0	0.302867	0	0	0	0	0	0	0	0	0	0	0	0	0	0	0	0	0
GO:0043407	negative regulation of MAPK activity	8	9	0.796135	-7.58013	-0.120606	0	0.524512	0	0	0	0.0971454	0	0	0.218718	0	0	0	0	0.0427484	0	0	0	-0.0991632	0
GO:0043487	regulation of RNA stability	8	1	0.604676	-8.93714	-0.544573	0	0	-0.623077	0	0.154573	0.754669	-0.540743	-0.44888	0	0	0.160078	0	-0.483247	0.338394	-0.221151	0.231414	-0.243047	-3.48408	1.5558
GO:0043506	regulation of JNK activity	8	2	0.654432	-7.16976	0	0	0.111524	0	0.0546057	0.427822	0	0	0	0	0	0	0	0	0	0	0	0	0.212549	0
GO:0043507	positive regulation of JNK activity	8	2	0.913676	-7.28363	0	0	0.14466	0	0.0627152	0.487725	0	0	0.0313027	0	0	0	0	-0.0323237	0	0	0	0.172693	0.285337	0
GO:0045060	negative thymic T cell selection	8	1	0.999728	-8.03501	0	0	-0.194372	0	0.147762	0.54429	0.154303	0	0	0	0	0	0	0	0.0980558	0	0.181962	0	0.547988	0
GO:0045577	regulation of B cell differentiation	8	3	0.989674	-8.17741	-0.315818	0	0.390133	0	0.0482958	0	1.07993	-0.709194	0	0	0	0	0	0	0.527946	-0.692159	0.0220777	0	0	0
GO:0045639	positive regulation of myeloid cell differentiation	8	1	0.692182	-7.72742	0	0	-0.205585	-0.0260531	-0.0210164	0.27808	0.546042	0.0980928	0	0.0351925	0	0	0	-0.0322961	-0.86822	0	0.240715	0	-0.502124	0
GO:0046068	cGMP metabolism	8	2	0.5	-6.84973	0	0	0	0	0	0	0	0	0	0	0	0	0	0	0	0	0	0	0	0
GO:0048305	immunoglobulin secretion	8	2	0.741576	-6.99921	0	0	0	0	0.177603	0	0	0	0	0	0	0	0	0	0	0	0	0	0	0
GO:0048593	eye morphogenesis (sensu Vertebrata)	8	8	0.826468	-7.27355	0	0	0.133937	0	0	0	0.473912	0	0	0	0	0	0	0.0905885	0	0	0	0	0	0
GO:0048663	neuron fate commitment	8	17	0.83866	-7.21658	0	0	0.152069	0	0	0.096109	0.137451	0.0969184	0	0	0	0	0	0.115515	0	0	0	0	0.52202	0
GO:0050728	negative regulation of inflammatory response	8	8	0.774816	-6.9946	0	0	0	0	0	0	0.420513	0	0	0	0	0	0	0	0	0	0	0	0	0
GO:0050804	regulation of synaptic transmission	8	9	0.77817	-7.92145	0	0	0.0259745	0	-0.0275954	0.531943	1.3075	-1.09186	0	0	-0.223142	0	-0.0520029	0.201527	0	0.428442	0	0	0.176568	0
GO:0050850	positive regulation of calcium-mediated signaling	8	7	0.941209	-8.87699	0.12716	0	0.340272	0	0.136022	0.309637	0	-0.141966	0	0	0	0	0	-0.00919043	0.421128	-0.317704	0.132905	0	0.322784	0.119284
GO:0050880	regulation of blood vessel size	8	3	0.949177	-8.88576	1.69978	-0.828402	0	0	0.222233	0	1.221	-0.765072	0	0.524355	0.298448	0	-0.146915	0.192095	-0.438296	0	0	0	-0.42722	0
GO:0050913	sensory perception of bitter taste	8	2	0.5	-6.84973	0	0	0	0	0	0	0	0	0	0	0	0	0	0	0	0	0	0	0	0
GO:0051480	cytosolic calcium ion homeostasis	8	1	0.747826	-7.00702	0.472874	0	0	0	0	0	0	0.0835895	0	0	0	0	0	0	-0.12181	0	0	0	0	0
GO:0000060	protein import into nucleus, translocation	9	4	0.716816	-6.78454	0	0	0	0	0	0	0	0	0	0	0	0	0	0.200743	0	0	0	0	0	0
GO:0001541	ovarian follicle development	9	15	0.705755	-7.26502	0	0	0	0	0.0992697	0	0.525095	0	0	0	0	0	0	0	0	0	0.339748	0	0	0
GO:0001666	response to hypoxia	9	20	0.821758	-7.01074	0.345861	0	-0.058071	0	-0.0320654	0	0.192298	0	0	0	0	0	0	0	0	0	0	0	0	0
GO:0001782	B cell homeostasis	9	7	0.97847	-8.24482	-0.13307	0	-0.126213	-0.0969567	0.224142	0.252285	0.836117	-0.233832	0	0.363457	-0.682922	0	0	-0.214126	-0.307754	-0.295914	0.550714	0	0	0
GO:0006405	RNA export from nucleus	9	1	0.999728	-6.83112	0	0	0	0	0.135075	0	0	0	0	0	0	0	0	0	0	0	0	0	0	0
GO:0006637	acyl-CoA metabolism	9	4	0.997753	-6.97459	0.0242465	0	0.201352	0	0	0	0	0	0	0	0	0	0	0	0	0	0	0	0	0
GO:0006833	water transport	9	4	0.944005	-8.93228	0	0	0.404573	0	0	0	0.420397	0	0	0	0	0	0	0	0	0	0	0	0	0
GO:0006944	membrane fusion	9	1	0.999728	-6.78923	0	0	0	0	0.15652	0	0	0	0	0	0	0	0	0	0	0	0	0	0	0
GO:0007009	plasma membrane organization and biogenesis	9	2	0.528517	-7.26361	0	-0.0823439	0.257022	0	0	-0.0198673	0	0.287381	0	0	0	0	0	0	0.413009	0.11799	-0.60649	0.446251	0	0.228539
GO:0007173	epidermal growth factor receptor signaling pathway	9	4	0.970924	-7.18797	0.151941	-0.227602	0.17868	0	0.105717	0.097284	0	0.344176	0	0	0	-0.166164	-0.02259	0	0.233266	-0.203212	-0.299151	0	0	0
GO:0007190	adenylate cyclase activation	9	2	0.597472	-7.97801	0	0	0.323983	0	0.0693144	0	0	0	0	0	0	0	0	0	0.024365	0	0	0	0	0
GO:0016126	sterol biosynthesis	9	2	0.932374	-8.71019	0.0541153	0	0.191655	0	0	0	0	0	0	0	0.840565	0	0	0	0.283108	0	0.96553	0	0.0952853	0
GO:0016525	negative regulation of angiogenesis	9	10	0.666193	-7.34612	0	0	0.349981	0	0.168784	0	0.450986	0	0	0	0	0	0	0	0.205738	0	0	0	0	0
GO:0017148	negative regulation of protein biosynthesis	9	6	0.61595	-7.18293	0	-0.0478962	0.399778	0	0	0	0.356459	0	0	0	0	0	0	0	0	0	0	0	0	0
GO:0030041	actin filament polymerization	9	1	0.995654	-6.90289	0	0	0.117803	0	0.181319	0	0	0	0	0	0	0	0	0	0	0	0	0	0	0
GO:0030111	regulation of Wnt receptor signaling pathway	9	3	0.914859	-8.7671	-0.324937	-0.536842	0.63587	0	0.207676	0.354888	1.06954	-1.13007	1.04655	0	-1.03623	0	-0.046191	0.0839542	-0.922025	-0.0149699	0	1.09068	0.0746039	0
GO:0030148	sphingolipid biosynthesis	9	2	0.98926	-6.81864	0	0	0.259531	0	0	0	0	0	0	0	0	0	0	0	0	0	0	0	0.194746	0
GO:0030317	sperm motility	9	12	0.760031	-8.00087	-0.114165	0	0	-0.563253	0	0	1.16444	-0.94579	-0.336625	0	0	0.113357	0	-0.110978	-0.0654678	0.077645	0.710997	-0.0336728	0.634205	-0.207347
GO:0030336	negative regulation of cell migration	9	7	0.728213	-7.10012	0.125471	0	0	0	0.160565	0	0	0	0	0	0	0	0	0	0.151292	0	0	0	0.341817	0
GO:0031128	induction	9	1	0.989696	-7.5597	0	0	0.242832	0	0.176771	0	0.374203	0	0	0	0	0	0	0.0349463	0	0	0	0	0.41693	0
GO:0042384	cilium biogenesis	9	10	0.646196	-7.06584	0	0	0	0	0.0391337	0	0.00652494	0	0	0	0	0	0.189799	0	0	0	0	0	0	0
GO:0042462	eye photoreceptor cell development	9	7	0.948475	-7.56476	-0.237613	0	0	0	0	0.150675	0.671068	0	0	0	0	0	0	0.0688759	0.361969	-0.255557	0.420873	0.0557899	-0.136168	-0.0550289
GO:0042596	fear response	9	4	0.920337	-7.15633	0	-0.0721646	0.16263	0	0	0.081535	0.438306	0	0	0	0	0	0	0	0.263824	0	0.394338	-0.151191	-0.68957	0
GO:0043122	regulation of I-kappaB kinase/NF-kappaB cascade	9	1	0.561009	-7.23386	0.387157	0	0.0803305	0	0	0	0.0133863	0	0	0	0	0	0	0	0.494416	0	0	0	0	0
GO:0045086	positive regulation of interleukin-2 biosynthesis	9	1	0.9962	-9.26268	0.458373	0	0	-0.471418	0.141604	0.114319	1.16976	-1.0453	0	0	0.25741	0.382966	0	-0.338916	0	0.624137	0.191296	0	0.523594	-1.84793
GO:0045104	intermediate filament cytoskeleton organization and biogenesis	9	1	0.997827	-7.33957	0	0	0.218561	0	0.0507629	0	0	0	0	0	0	0	0.0599616	0	0	0	0	0	0	0
GO:0045582	positive regulation of T cell differentiation	9	4	0.932535	-9.63162	0.0290918	0	0.167907	-1.3345	0.160763	0.817812	0.847855	-0.838607	0	1.31529	0	-0.556269	0	-0.411253	0.481378	-1.29061	-0.287642	-0.185037	0.125314	0.454222
GO:0045667	regulation of osteoblast differentiation	9	1	0.998914	-6.80746	0	0	0.101411	0	0.0673757	0	0.194282	0	0	0	0	0	0	0.0855771	0	0	0	0	0	0
GO:0045762	positive regulation of adenylate cyclase activity	9	1	0.953261	-8.28532	0	0	0.324927	0	0.0622057	0	0	0.047877	0	0	0	0	0	0	0.521851	0	-0.374244	0	-0.430217	0
GO:0045884	regulation of survival gene product activity	9	1	0.5	-6.73181	0	0	0	0	0	0	0	0	0	0	0	0	0	0	0	0	0	0	0	0
GO:0046328	regulation of JNK cascade	9	2	0.988877	-7.88253	-0.588761	0	1.12288	-0.262303	0	0.377055	-0.305221	0.426714	0	0	0	0	-0.161595	0.233109	-0.465376	0	-0.124904	-0.27604	-0.407668	0.227939
GO:0048820	hair follicle maturation	9	2	0.97885	-7.82992	0	0	0.0727293	0	0.114843	0	0.790017	0	0	0	0	0	0	-0.0744793	0	0.0399301	-0.309275	0	-1.25739	0.65216
GO:0050772	positive regulation of axonogenesis	9	2	0.743206	-7.35531	0	0	0.293246	0	0.132558	0.554272	0	0	0	0.0184957	0	0	0	-0.17923	0	0.0975499	0	0	0	-0.00751346
GO:0050803	regulation of synapse structure and function	9	2	0.997831	-8.4413	0	0	0.0216017	-0.021121	-0.46111	0.732149	1.7501	-1.72027	0	-0.0206794	-0.492491	0	-0.0848556	0.242905	0.136128	0.573992	0	0	0	0.282765
GO:0050892	intestinal absorption	9	2	0.698805	-9.52645	0.823985	-1.00139	-0.591537	-0.604543	-3.25444	0.249826	0.394264	-0.110621	0	0.452097	-1.31374	0.448485	-0.0482875	0.177357	0.368677	-0.922918	0.419027	-1.08355	0.405721	0
GO:0000245	spliceosome assembly	10	1	0.973927	-7.02779	0.323439	0	0.04979	0	0.0912287	0	0	0	0	0	0	0	0	0	0	0	0	0	0	0
GO:0000723	telomere maintenance	10	5	0.792709	-6.71292	0	0	0	0	0.147964	0	0	0	0	0	0	0	0	0	0	0	0	0	0	0
GO:0001502	cartilage condensation	10	6	0.792866	-7.51839	0	0	0.266108	0	0.0911828	0.184498	0.435465	0	0	0	0	0	0	-0.0269083	0.574247	0	0	0	-0.134417	0.0458712
GO:0001658	ureteric bud branching	10	18	0.853936	-6.97498	0	0	0	0	0	0.261621	0.492763	0	0	0	0	0	0	0	0	0	0	0	0	0
GO:0001707	mesoderm formation	10	13	0.842456	-7.45994	0	0	0.252477	0	0.0214677	0	0.672289	0	0	0	0.23586	0	0	-0.013861	-0.527589	0	0	0	0	0
GO:0001708	cell fate specification	10	10	0.732355	-7.06684	0	0	0.180731	0	0.0668332	0	0.58989	0	0	0	0	0	0	0	0	0	0	0	0	0
GO:0001755	neural crest cell migration	10	13	0.893404	-7.00838	0.145419	0	0	0	0	0.119512	0.506118	0	0	0	0	0.0608014	0	0	0	0	0	0	0.166075	0
GO:0001890	placenta development	10	18	0.835318	-7.49267	-0.416284	-0.996194	0	0	-0.194645	0	0.747035	0	-0.280362	0	0	0	-0.0111079	0.0134101	-0.0820586	-0.185191	0.180123	0.11341	0.13582	-0.062617
GO:0001976	fast regulation of arterial pressure	10	3	0.862511	-8.67848	2.20642	-1.02762	0	0	0.0526561	0	0.31499	0	0	0	0	0	0.260562	0	0	0	0	0	0	0
GO:0006493	protein amino acid O-linked glycosylation	10	3	0.862836	-7.50711	0	0	0.269517	0	0	0	-0.138294	0	0.191963	0	0	0.0881551	0	0	0	0	0.414656	-0.320236	0	0
GO:0006801	superoxide metabolism	10	2	0.803804	-7.64145	0.536041	0	0	0	0.14107	0	0	0	0	-0.0110754	0	0	0	0	0.164254	-0.0869777	0.131306	0	-0.315243	0
GO:0007224	smoothened signaling pathway	10	18	0.804709	-7.15318	0.292577	0	0.0127729	0	0.140284	0	0.458164	0	0	0	0	0	0	0	0	0	0	0	0	0
GO:0007530	sex determination	10	3	0.801177	-7.11227	0	0	0.313151	0	0	0	0	0	0	0	0	0	0	0	0	0	0	0	0	0
GO:0007585	respiratory gaseous exchange	10	6	0.51407	-7.07947	0	0	0	0	0.177452	0	0.557549	0	0	0	0	0	0	0	0	0	0	0	0	0
GO:0008637	apoptotic mitochondrial changes	10	2	0.761	-8.97426	0.487537	-0.672612	0	0	0.164318	0.856315	-1.87073	2.02029	-0.584624	0	-8.77004	8.67952	-0.0361655	0.0156882	0	0.394185	0.708768	-0.869707	-1.15247	-0.30375
GO:0009072	aromatic amino acid family metabolism	10	1	0.5	-6.62632	0	0	0	0	0	0	0	0	0	0	0	0	0	0	0	0	0	0	0	0
GO:0009411	response to UV	10	11	0.803615	-6.87287	0	0	0	0	0	0	0.338062	0	0	0	0	0	-0.0684514	0.181416	0	0.320726	-0.0502536	0	0	0
GO:0014032	neural crest cell development	10	9	0.910087	-7.22154	0.498636	0	-0.54575	0.0741542	0	0.174848	0.488186	0	0	0	0	0.250806	0	-0.0126578	0	0.0839394	0	0	0.296068	-0.201174
GO:0017157	regulation of exocytosis	10	3	0.929194	-7.16465	0.274409	0	0	0	0.179164	0.235093	0	0	0	0	0	0	0	0	0	0	0	0	0	0.0529713
GO:0019098	reproductive behavior	10		NA	NA
GO:0019724	B cell mediated immunity	10	2	0.928339	-7.83428	0.0455684	0	0.240882	0	0.173279	0	0.700514	0	0	0	0	0	0	0	0	0	0.329066	0	0	0
GO:0030203	glycosaminoglycan metabolism	10	2	0.745242	-8.24851	0	-0.527895	0.235629	0	0	-0.943125	0.410069	0	0.0116279	0	0.965212	0	0	-0.00608089	-1.02657	0.155193	-0.0221056	0.2772	-0.757583	0
GO:0030901	midbrain development	10	8	0.86821	-7.72786	0	0	0.452601	0	-0.0369387	0	0.506552	0	0	0	0.19985	0	0	0	0.117179	0	0	0	0	0
GO:0030902	hindbrain development	10	5	0.723807	-7.22034	0	0	0.522495	0	0	0	0.0189923	0	0	0	0	0	0	0	0	0	0	0	0	0
GO:0035050	embryonic heart tube development	10	7	0.97592	-8.12215	0.0166354	-0.412568	0.130128	0	0.119462	0.0565205	2.48959	-1.94113	0	0	0	0	-0.0292625	-0.0709906	0	-0.449302	-0.0076172	0	0	0
GO:0040013	negative regulation of locomotion	10	1	0.5	-6.62632	0	0	0	0	0	0	0	0	0	0	0	0	0	0	0	0	0	0	0	0
GO:0045670	regulation of osteoclast differentiation	10	1	0.997291	-7.16408	0.109501	0	0	0	0.173263	0.0691415	0.455346	0	0	0	0	0	0	0.0896762	0	0	0.00908731	0	0	0
GO:0045926	negative regulation of growth	10	2	0.896196	-6.68382	0	0	0	0	0	0	0	0.101507	0	0	0	0	0	0.1693	0	0	0.0595131	0	0	0
GO:0046058	cAMP metabolism	10	1	0.5	-6.62632	0	0	0	0	0	0	0	0	0	0	0	0	0	0	0	0	0	0	0	0
GO:0050672	negative regulation of lymphocyte proliferation	10	2	0.989946	-7.50193	0	0	0.3114	0	0.155402	0	0.620183	0	0	0	0	-0.382005	0	-0.0736019	0.00827026	0	0.240939	0	0	0
GO:0050768	negative regulation of neurogenesis	10	3	0.829171	-6.99837	0.103008	-0.0211287	0.166182	0	0.185332	0	0.181887	0	0	0	0	0	0	0	0	0	0	0	-0.2942	0
GO:0050769	positive regulation of neurogenesis	10	6	0.900671	-7.4464	0.141326	0	0.236253	0	0.126961	0.719143	0	-0.0322509	0	0	0	-0.0241835	0	-0.0255185	0.0972801	0.187445	-0.19726	0	0	-0.0904473
GO:0051271	negative regulation of cell motility	10	3	0.711619	-6.93998	0.113313	0	0	0	0.165147	0	0	0	0	0	0	0	0	0	0.145645	0	0	0	0.304887	0
GO:0000077	DNA damage checkpoint	11	3	0.903238	-7.66259	0.419165	0	0	0	0.142031	0	0.592694	0.0598524	0.122341	0	0	0	0.04316	0.0503626	0.303189	0	0.079274	0.134623	-0.108609	0
GO:0001909	immune cell mediated cytotoxicity	11	1	0.893692	-7.34692	0	0	0.524649	0	0	0	0.134418	0	0	-0.0383943	0	0	0	0	0	0	0	0	0	0
GO:0006071	glycerol metabolism	11	1	0.999728	-6.93678	0	0	0.268956	0	0.117077	0	0	0	0	0	0	0	0	0	0	0	0	0	0	0
GO:0006364	rRNA processing	11	3	0.89149	-8.57172	-0.376711	-0.267924	0.156602	0	0.253177	-0.060909	0	-0.485295	0	0	0	0	0	0	-0.713745	0	1.09283	-1.2998	0.546653	0
GO:0006749	glutathione metabolism	11	7	0.925886	-7.28522	0.316153	0	0	0	0	0	0	0	0	0	0	0	0	0	0	0	0.314936	0	0.329842	0
GO:0007033	vacuole organization and biogenesis	11	2	0.5	-6.53088	0	0	0	0	0	0	0	0	0	0	0	0	0	0	0	0	0	0	0	0
GO:0007088	regulation of mitosis	11	4	0.927015	-9.19019	0.133978	0	0.478648	-2.94122	0.138642	0.211939	0.512048	-0.618793	0	0.974979	0	0.353126	0	-0.501786	0.234469	0.0606881	-0.0975115	0.563816	0	0
GO:0007229	integrin-mediated signaling pathway	11	3	0.77633	-6.65032	0	0	0.13864	0	0.209667	0	0	0	0	0	0	0	0	0	0	0	0	0	0	0
GO:0007346	regulation of progression through mitotic cell cycle	11	3	0.571248	-7.00505	0	-0.230942	0.138739	0	0.121887	0	0.489834	0	0	0	0	0	0	-0.122627	0	0.176228	0.304331	0	-0.187535	0
GO:0007565	pregnancy	11	1	0.719174	-7.99969	0.411527	-1.04804	0.0227902	0	0.136028	-0.0244461	0.920166	-0.57181	-0.380195	0	-6.57169	6.66225	0	-0.0474054	-1.60366	-0.340651	-0.225238	0	-0.147946	0.425641
GO:0007613	memory	11	11	0.812302	-9.19722	0.242468	-2.442	-0.0110262	0	-0.162473	0.0822963	2.2016	-1.51385	0	0	0.187769	0	-0.00903136	-0.0608304	-1.18454	0.595103	0.424495	-0.23008	-0.216899	0
GO:0008064	regulation of actin polymerization and/or depolymerization	11	1	0.587629	-7.21167	0	0	0.495367	0	0	0.0628838	0	0	0	0	0	0	0	0	0	0	0	0	0	0
GO:0009408	response to heat	11	5	0.756988	-6.82818	0	0	0	0	0	0	0.257229	0	0	0	0	0	0	0	0	0	0.251199	-0.146029	0	0
GO:0009913	epidermal cell differentiation	11	1	0.859978	-7.2762	0	0	0	0	0.15845	0	0.437066	0	0	0	0	0	0.130263	0	0	0	0	-0.0524898	0	0
GO:0016458	gene silencing	11	2	0.5	-6.53088	0	0	0	0	0	0	0	0	0	0	0	0	0	0	0	0	0	0	0	0
GO:0019233	sensory perception of pain	11	11	0.926764	-8.21369	-0.573677	-1.78892	-2.05671	3.95165	-0.0254999	0.468895	1.33373	-1.45618	0	0	0	-0.39218	0	-0.152243	0.251891	0	0.680931	-0.225062	0	-0.578568
GO:0019722	calcium-mediated signaling	11	2	0.906488	-6.83324	0.033493	0	0.0841065	0	0.147806	0	0	0	0	0	0	0	0	0	0.11519	0	0	0	0	0
GO:0030282	bone mineralization	11	9	0.821048	-6.74918	-0.0963582	-0.340432	0.258388	0	0	0.135612	0.26412	0	0	0	0	0	0	-0.011757	-0.130492	-0.117462	-0.0639891	0	-0.0226679	0
[truncated: 493 more rows]
