# Supplementary material for: Integrative approaches to the prediction of protein functions based on the feature selection
Source: BMC Bioinformatics. 2009 Dec 31;10:455. doi: 10.1186/1471-2105-10-455 (PMC2813249; doi:10.1186/1471-2105-10-455)
Supplement: Additional file 13 — Precision at various recall value of newly annotated genes of mouse. Precision at various recall values for ES and KL1LR (λ = 0.01, standardized). [file 1471-2105-10-455-S13.XLS]

## Sheet: L1logreg(0.01labmda,stadardize)
GO	GO_Description	Gene_count	# of new annotated genes	p01r	p10r	p20r	p50r	p80r	p100r	auc
GO:0000018	regulation of DNA recombination	3	1	0.0007874	0.0007874	0.0007874	0.0007874	0.0007874	0.0007874	0.5
GO:0000089	mitotic metaphase	3	1	0.0018939	0.0018939	0.0018939	0.0018939	0.0018939	0.0018939	0.713275
GO:0000209	protein polyubiquitination	3	11	0.125	0.0211132	0.0137328	0.0054482	0.007179	0.0066829	0.586443
GO:0000578	embryonic axis specification	3	3	0.0062112	0.0062112	0.0062112	0.0046948	0.0070713	0.0088235	0.852194
GO:0001101	response to acid	3	4	0.0054945	0.0054945	0.0054945	0.0016313	0.0025	0.0025	0.5
GO:0001539	ciliary or flagellar motility	3	4	0.0037453	0.0037453	0.0037453	0.0039062	0.0022198	0.0022198	0.5
GO:0001578	microtubule bundle formation	3	3	0.0081967	0.0081967	0.0081967	0.0122449	0.0061007	0.0076142	0.885201
GO:0001667	ameboidal cell migration	3	1	0.002611	0.002611	0.002611	0.002611	0.002611	0.002611	0.792052
GO:0001833	inner cell mass cell proliferation	3	7	0.166667	0.166667	0.104478	0.0127971	0.013739	0.0149893	0.881303
GO:0001835	blastocyst hatching	3	1	0.0012837	0.0012837	0.0012837	0.0012837	0.0012837	0.0012837	0.5
GO:0001895	retinal homeostasis	3	1	0.0172414	0.0172414	0.0172414	0.0172414	0.0172414	0.0172414	0.971196
GO:0001945	lymph vessel development	3	2	0.02	0.02	0.02	0.02	0.0282686	0.0350877	0.971754
GO:0002016	renin-angiotensin regulation of body fluid levels	3	1	0.25	0.25	0.25	0.25	0.25	0.25	0.99837
GO:0002035	brain renin-angiotensin system	3	1	0.333333	0.333333	0.333333	0.333333	0.333333	0.333333	0.998914
GO:0005980	glycogen catabolism	3	1	0.0029412	0.0029412	0.0029412	0.0029412	0.0029412	0.0029412	0.815661
GO:0006012	galactose metabolism	3	1	0.0138889	0.0138889	0.0138889	0.0138889	0.0138889	0.0138889	0.961371
GO:0006081	aldehyde metabolism	3	1	0.04	0.04	0.04	0.04	0.04	0.04	0.993468
GO:0006120	mitochondrial electron transport, NADH to ubiquinone	3	1	0.5	0.5	0.5	0.5	0.5	0.5	0.999728
GO:0006268	DNA unwinding during replication	3	3	0.0588235	0.0588235	0.0588235	0.0909091	0.00369	0.0046083	0.814099
GO:0006287	base-excision repair, gap-filling	3	1	0.2	0.2	0.2	0.2	0.2	0.2	0.997825
GO:0006290	pyrimidine dimer repair	3	1	0.0144928	0.0144928	0.0144928	0.0144928	0.0144928	0.0144928	0.963023
GO:0006400	tRNA modification	3	1	0.0178571	0.0178571	0.0178571	0.0178571	0.0178571	0.0178571	0.97006
GO:0006568	tryptophan metabolism	3	1	0.0031153	0.0031153	0.0031153	0.0031153	0.0031153	0.0031153	0.5
GO:0006613	cotranslational protein targeting to membrane	3	1	0.0006515	0.0006515	0.0006515	0.0006515	0.0006515	0.0006515	0.5
GO:0006779	porphyrin biosynthesis	3	5	0.0416667	0.0416667	0.0416667	0.030303	0.0189573	0.0052521	0.858052
GO:0006783	heme biosynthesis	3	6	0.0769231	0.0769231	0.0740741	0.15	0.112149	0.004914	0.880239
GO:0006809	nitric oxide biosynthesis	3	5	1	1	1	0.0037622	0.0028551	0.0033738	0.606264
GO:0006839	mitochondrial transport	3	3	0.0454545	0.0454545	0.0454545	0.0044643	0.0022523	0.0022523	0.5
GO:0006882	zinc ion homeostasis	3	3	0.010989	0.010989	0.010989	0.0048154	0.0061633	0.0076923	0.853497
GO:0006888	ER to Golgi vesicle-mediated transport	3	9	0.2	0.2	0.310345	0.0229008	0.0097933	0.0092975	0.806769
GO:0006893	Golgi to plasma membrane transport	3	1	0.0082645	0.0082645	0.0082645	0.0082645	0.0082645	0.0082645	0.934676
GO:0006904	vesicle docking during exocytosis	3	2	0.0038023	0.0038023	0.0038023	0.0038023	0.0014959	0.0018692	0.637997
GO:0006906	vesicle fusion	3	1	0.025	0.025	0.025	0.025	0.025	0.025	0.979065
GO:0006927	transformed cell apoptosis	3	1	0.0090909	0.0090909	0.0090909	0.0090909	0.0090909	0.0090909	0.940761
GO:0006972	hyperosmotic response	3	2	0.002457	0.002457	0.002457	0.002457	0.0014485	0.00181	0.589276
NA
GO:0007032	endosome organization and biogenesis	3	4	1	1	1	0.004878	0.0017776	0.002221	0.619965
GO:0007041	lysosomal transport	3	2	0.0024691	0.0024691	0.0024691	0.0024691	0.001442	0.0018018	0.58913
GO:0007091	mitotic metaphase/anaphase transition	3	2	0.5	0.5	0.5	0.5	0.615385	0.666667	0.999592
GO:0007128	meiotic prophase I	3	5	0.0035587	0.0035587	0.0035587	0.0052247	0.0039448	0.0027809	0.576022
GO:0007131	meiotic recombination	3	5	0.0666667	0.0666667	0.0666667	0.121951	0.0091324	0.0040096	0.811989
GO:0007213	acetylcholine receptor signaling, muscarinic pathway	3	1	0.0043478	0.0043478	0.0043478	0.0043478	0.0043478	0.0043478	0.87534
GO:0007250	activation of NF-kappaB-inducing kinase	3	3	0.0153846	0.0153846	0.0153846	0.0010201	0.0015225	0.0019023	0.613319
GO:0007341	penetration of zona pellucida	3	3	0.0204082	0.0204082	0.0204082	0.0049917	0.0013041	0.0016295	0.603736
GO:0007386	compartment specification	3	2	0.0588235	0.0588235	0.0588235	0.0588235	0.0046431	0.0057971	0.902393
GO:0007435	salivary gland morphogenesis	3	5	0.5	0.5	0.5	0.0434783	0.0030349	0.0032216	0.719369
GO:0007520	myoblast fusion	3	4	0.0022222	0.0022222	0.0022222	0.0035714	0.0022485	0.002809	0.515991
GO:0008045	motor axon guidance	3	11	0.0178571	0.0146471	0.0288714	0.0351438	0.0113431	0.0073382	0.80465
GO:0008209	androgen metabolism	3	3	0.0078125	0.0078125	0.0078125	0.0036166	0.0042017	0.0042017	0.5
GO:0008354	germ cell migration	3	4	0.0075758	0.0075758	0.0075758	0.0102041	0.0087146	0.0108696	0.877176
GO:0009263	deoxyribonucleotide biosynthesis	3	2	0.0277778	0.0277778	0.0277778	0.0277778	0.0027943	0.0034904	0.835147
GO:0009296	flagellum biogenesis	3	1	0.25	0.25	0.25	0.25	0.25	0.25	0.997827
GO:0009435	NAD biosynthesis	3	1	0.002809	0.002809	0.002809	0.002809	0.002809	0.002809	0.80675
GO:0010033	response to organic substance	3	6	0.004878	0.004878	0.0054995	0.0120482	0.0096813	0.0039656	0.745826
GO:0015012	heparan sulfate proteoglycan biosynthesis	3	3	0.0104167	0.0104167	0.0104167	0.017094	0.0018936	0.0023659	0.746961
GO:0015701	bicarbonate transport	3	2	0.0045455	0.0045455	0.0045455	0.0045455	0.0050505	0.0050505	0.5
GO:0015816	glycine transport	3	1	0.0008143	0.0008143	0.0008143	0.0008143	0.0008143	0.0008143	0.5
GO:0015844	monoamine transport	3	1	0.0175439	0.0175439	0.0175439	0.0175439	0.0175439	0.0175439	0.974715
GO:0015872	dopamine transport	3	2	0.0034247	0.0034247	0.0034247	0.0034247	0.0062305	0.0062305	0.5
GO:0015918	sterol transport	3	1	1	1	1	1	1	1	0.999185
GO:0016188	synaptic vesicle maturation	3	2	0.0212766	0.0212766	0.0212766	0.0212766	0.0011153	0.0013937	0.597661
GO:0016198	axon choice point recognition	3	1	0.0151515	0.0151515	0.0151515	0.0151515	0.0151515	0.0151515	0.956274
GO:0016338	calcium-independent cell-cell adhesion	3	3	0.0041322	0.0041322	0.0041322	0.0058027	0.0027479	0.0034325	0.751452
GO:0018107	peptidyl-threonine phosphorylation	3	10	0.166667	0.166667	0.133333	0.128205	0.0197531	0.0055648	0.833642
GO:0018208	peptidyl-proline modification	3	1	0.0014472	0.0014472	0.0014472	0.0014472	0.0014472	0.0014472	0.624592
GO:0019432	triacylglycerol biosynthesis	3	2	0.0061728	0.0061728	0.0061728	0.0061728	0.0036496	0.0036496	0.5
GO:0019730	antimicrobial humoral response	3	1	0.0322581	0.0322581	0.0322581	0.0322581	0.0322581	0.0322581	0.983678
GO:0019827	stem cell maintenance	3	11	0.5	0.268293	0.0839695	0.0378007	0.0173297	0.010223	0.851138
GO:0030168	platelet activation	3	8	0.0096154	0.0096154	0.0063341	0.0078125	0.0086091	0.0049383	0.588993
GO:0030301	cholesterol transport	3	10	0.25	0.25	0.285714	0.357143	0.0086674	0.0097276	0.792433
GO:0030501	positive regulation of bone mineralization	3	1	0.0066225	0.0066225	0.0066225	0.0066225	0.0066225	0.0066225	0.918434
GO:0030539	male genitalia development	3	8	0.333333	0.333333	0.0963855	0.0714286	0.0085516	0.0054533	0.820065
GO:0030856	regulation of epithelial cell differentiation	3	3	0.0555556	0.0555556	0.0555556	0.0731707	0.0130862	0.0163043	0.959851
GO:0030865	cortical cytoskeleton organization and biogenesis	3	2	0.25	0.25	0.25	0.25	0.0009315	0.0011641	0.532118
GO:0030866	cortical actin cytoskeleton organization and biogenesis	3	2	1	1	1	1	0.0145985	0.0181818	0.970468
GO:0030968	unfolded protein response	3	10	0.25	0.25	0.166667	0.026455	0.0114613	0.0062267	0.765357
GO:0031018	endocrine pancreas development	3	9	0.0588235	0.0588235	0.0584416	0.0109356	0.0048873	0.0061017	0.670719
GO:0031047	RNA-mediated gene silencing	3	4	0.009009	0.009009	0.009009	0.003125	0.002979	0.0037209	0.632217
GO:0031424	keratinization	3	2	0.0062112	0.0062112	0.0062112	0.0062112	0.0053763	0.0053763	0.5
GO:0035089	establishment of apical/basal cell polarity	3	1	0.0009158	0.0009158	0.0009158	0.0009158	0.0009158	0.0009158	0.5
GO:0035176	social behavior	3	9	0.111111	0.111111	0.107143	0.0471204	0.0125392	0.0063425	0.866993
GO:0035265	organ growth	3	10	0.0769231	0.0769231	0.031746	0.0085179	0.0074006	0.0058445	0.659205
GO:0042074	cell migration during gastrulation	3	5	0.0172414	0.0172414	0.0172414	0.0181818	0.0143369	0.0033201	0.796187
GO:0042092	T-helper 2 type immune response	3	1	0.0126582	0.0126582	0.0126582	0.0126582	0.0126582	0.0126582	0.957586
GO:0042176	regulation of protein catabolism	3	2	0.0057143	0.0057143	0.0057143	0.0057143	0.0015346	0.0019175	0.669657
GO:0042307	positive regulation of protein import into nucleus	3	3	0.0277778	0.0277778	0.0277778	0.0136054	0.0072115	0.0072115	0.884657
GO:0042311	vasodilation	3	6	0.0909091	0.0909091	0.0225564	0.0132159	0.0082503	0.0032787	0.711734
GO:0042326	negative regulation of phosphorylation	3	3	0.2	0.2	0.2	0.0909091	0.0246407	0.0306122	0.979325
GO:0042345	regulation of NF-kappaB import into nucleus	3	1	0.0048077	0.0048077	0.0048077	0.0048077	0.0048077	0.0048077	0.884448
GO:0042391	regulation of membrane potential	3	34	0.0185185	0.0357143	0.0233036	0.0306306	0.0223647	0.0193292	0.591198
GO:0042415	norepinephrine metabolism	3	4	0.0090909	0.0090909	0.0090909	0.0086957	0.0047323	0.0059084	0.81556
GO:0042574	retinal metabolism	3	2	0.5	0.5	0.5	0.5	0.0025616	0.0032	0.830386
GO:0042590	antigen presentation, exogenous antigen via MHC class I	3	1	0.0128205	0.0128205	0.0128205	0.0128205	0.0128205	0.0128205	0.967917
GO:0042711	maternal behavior	3	1	0.00369	0.00369	0.00369	0.00369	0.00369	0.00369	0.838411
GO:0042775	ATP synthesis coupled electron transport (sensu Eukaryota)	3	1	0.0014368	0.0014368	0.0014368	0.0014368	0.0014368	0.0014368	0.5
GO:0042982	amyloid precursor protein metabolism	3	1	0.0035336	0.0035336	0.0035336	0.0035336	0.0035336	0.0035336	0.846572
GO:0043306	positive regulation of mast cell degranulation	3	3	0.333333	0.333333	0.333333	0.142857	0.0033085	0.0041322	0.866812
GO:0045022	early endosome to late endosome transport	3	1	0.0022124	0.0022124	0.0022124	0.0022124	0.0022124	0.0022124	0.5
GO:0045136	development of secondary sexual characteristics	3	1	0.0416667	0.0416667	0.0416667	0.0416667	0.0416667	0.0416667	0.988593
GO:0045197	establishment and/or maintenance of epithelial cell polarity	3	2	0.0008	0.0008	0.0008	0.0008	0.0012937	0.0012937	0.5
GO:0045213	neurotransmitter receptor metabolism	3	1	0.0243902	0.0243902	0.0243902	0.0243902	0.0243902	0.0243902	0.978261
GO:0045410	positive regulation of interleukin-6 biosynthesis	3	2	0.0086207	0.0086207	0.0086207	0.0086207	0.0046566	0.005814	0.875748
GO:0045662	negative regulation of myoblast differentiation	3	1	0.0013774	0.0013774	0.0013774	0.0013774	0.0013774	0.0013774	0.605549
GO:0045668	negative regulation of osteoblast differentiation	3	6	0.125	0.125	0.0495868	0.0164835	0.0056886	0.0061162	0.718648
GO:0045766	positive regulation of angiogenesis	3	11	0.0277778	0.030303	0.0165746	0.0053286	0.005996	0.0067485	0.5
GO:0045862	positive regulation of proteolysis	3	1	0.0013004	0.0013004	0.0013004	0.0013004	0.0013004	0.0013004	0.582382
GO:0045931	positive regulation of progression through mitotic cell cycle	3	3	0.2	0.2	0.2	0.0026572	0.0014586	0.0018226	0.675906
GO:0045953	negative regulation of natural killer cell mediated cytotoxicity	3	1	0.001007	0.001007	0.001007	0.001007	0.001007	0.001007	0.571584
GO:0046325	negative regulation of glucose import	3	1	0.0046948	0.0046948	0.0046948	0.0046948	0.0046948	0.0046948	0.884845
GO:0046427	positive regulation of JAK-STAT cascade	3	1	1	1	1	1	1	1	0.999728
GO:0046513	ceramide biosynthesis	3	4	1	1	1	0.0377358	0.0060813	0.0075901	0.735166
GO:0046548	retinal rod cell development	3	2	0.5	0.5	0.5	0.5	0.0316206	0.0392157	0.986534
GO:0046627	negative regulation of insulin receptor signaling pathway	3	3	0.5	0.5	0.5	0.428571	0.444444	0.5	0.999004
GO:0046632	alpha-beta T cell differentiation	3	4	0.008547	0.008547	0.008547	0.0166667	0.0096618	0.0120482	0.90676
GO:0046638	positive regulation of alpha-beta T cell differentiation	3	2	0.0032051	0.0032051	0.0032051	0.0032051	0.002239	0.0027972	0.750272
GO:0046668	regulation of retinal programmed cell death	3	1	0.008547	0.008547	0.008547	0.008547	0.008547	0.008547	0.936888
GO:0046716	muscle maintenance	3	8	1	1	1	0.8	0.0135478	0.0091743	0.879965
GO:0046883	regulation of hormone secretion	3	2	0.0051282	0.0051282	0.0051282	0.0051282	0.0055058	0.0068729	0.8684
GO:0047496	vesicle transport along microtubule	3	2	0.0061728	0.0061728	0.0061728	0.0061728	0.0058694	0.007326	0.882481
GO:0048011	nerve growth factor receptor signaling pathway	3	2	0.004065	0.004065	0.004065	0.004065	0.0055249	0.0068966	0.858406
GO:0048013	ephrin receptor signaling pathway	3	3	1	1	1	0.037037	0.005891	0.0073529	0.919343
GO:0048041	focal adhesion formation	3	3	0.0666667	0.0666667	0.0666667	0.0009378	0.0014131	0.0017657	0.660497
GO:0048147	negative regulation of fibroblast proliferation	3	4	0.0188679	0.0188679	0.0188679	0.0028612	0.0017736	0.0022161	0.540487
GO:0048318	axial mesoderm development	3	1	0.0042017	0.0042017	0.0042017	0.0042017	0.0042017	0.0042017	0.865144
GO:0048546	digestive tract morphogenesis	3	4	0.5	0.5	0.5	0.105263	0.0172786	0.0215054	0.964684
GO:0048557	embryonic digestive tract morphogenesis	3	4	1	1	1	0.2	0.0027534	0.0034394	0.838343
GO:0048599	oocyte development	3	3	0.0263158	0.0263158	0.0263158	0.0028763	0.003268	0.0040816	0.766231
GO:0050435	beta-amyloid metabolism	3	2	0.0055249	0.0055249	0.0055249	0.0055249	0.001106	0.0013822	0.591404
GO:0050796	regulation of insulin secretion	3	5	0.0073529	0.0073529	0.0073529	0.0044209	0.0029283	0.0036364	0.571475
GO:0050860	negative regulation of T cell receptor signaling pathway	3	3	0.111111	0.111111	0.111111	0.0150754	0.0080429	0.0100334	0.915396
GO:0051146	striated muscle cell differentiation	3	2	0.166667	0.166667	0.166667	0.166667	0.0034144	0.0042644	0.872213
GO:0051604	protein maturation	3	4	0.0243902	0.0243902	0.0243902	0.0144928	0.0017639	0.0022039	0.77715
GO:0051605	proteolysis during protein maturation	3	6	0.0714286	0.0714286	0.0049342	0.0056391	0.0027589	0.0032698	0.602386
GO:0000186	activation of MAPKK activity	4	7	0.0066667	0.0066667	0.004329	0.0032184	0.0038819	0.0047425	0.600249
GO:0001678	cell glucose homeostasis	4	1	0.000547	0.000547	0.000547	0.000547	0.000547	0.000547	0.5
GO:0001738	morphogenesis of a polarized epithelium	4	2	0.012987	0.012987	0.012987	0.012987	0.013267	0.0165289	0.94799
GO:0001779	natural killer cell differentiation	4	1	0.0322581	0.0322581	0.0322581	0.0322581	0.0322581	0.0322581	0.983433
GO:0001889	liver development	4	35	0.166667	0.0409357	0.0404624	0.0695825	0.0313199	0.0189496	0.735812
GO:0001963	synaptic transmission, dopaminergic	4	3	0.0144928	0.0144928	0.0144928	0.004104	0.002259	0.0028222	0.723491
GO:0001993	norepinephrine-epinephrine regulation of blood pressure	4	1	0.333333	0.333333	0.333333	0.333333	0.333333	0.333333	0.998912
GO:0002011	morphogenesis of an epithelial sheet	4	3	0.0333333	0.0333333	0.0333333	0.005425	0.0037712	0.0047096	0.834058
GO:0006085	acetyl-CoA biosynthesis	4	1	0.0068966	0.0068966	0.0068966	0.0068966	0.0068966	0.0068966	0.5
GO:0006265	DNA topological change	4	2	0.0058824	0.0058824	0.0058824	0.0058824	0.0062696	0.0062696	0.82617
GO:0006309	DNA fragmentation during apoptosis	4	6	0.0104167	0.0104167	0.0091463	0.0123967	0.0171551	0.0191693	0.882644
GO:0006506	GPI anchor biosynthesis	4	6	0.0555556	0.0555556	0.011194	0.0136364	0.0091638	0.010929	0.826237
GO:0006558	L-phenylalanine metabolism	4	1	0.04	0.04	0.04	0.04	0.04	0.04	0.986398
GO:0006570	tyrosine metabolism	4	1	0.0042194	0.0042194	0.0042194	0.0042194	0.0042194	0.0042194	0.871669
GO:0006626	protein targeting to mitochondrion	4	4	0.0066225	0.0066225	0.0066225	0.0081633	0.0017408	0.0021751	0.606209
GO:0006656	phosphatidylcholine biosynthesis	4	2	0.0020161	0.0020161	0.0020161	0.0020161	0.0020871	0.0026076	0.656863
GO:0006693	prostaglandin metabolism	4	3	0.0015873	0.0015873	0.0015873	0.0015637	0.0020325	0.0020325	0.5
GO:0006891	intra-Golgi vesicle-mediated transport	4	1	0.0075758	0.0075758	0.0075758	0.0075758	0.0075758	0.0075758	0.928688
GO:0006940	regulation of smooth muscle contraction	4	5	0.0119048	0.0119048	0.0119048	0.0220264	0.019802	0.0098425	0.89304
GO:0006983	ER overload response	4	3	0.04	0.04	0.04	0.0022989	0.0026655	0.0033296	0.714066
GO:0007006	mitochondrial membrane organization and biogenesis	4	3	0.0113636	0.0113636	0.0113636	0.0034443	0.0022401	0.0027985	0.711577
GO:0007094	mitotic spindle checkpoint	4	3	0.0588235	0.0588235	0.0588235	0.105263	0.0454545	0.0454545	0.980675
GO:0007129	synapsis	4	5	0.0222222	0.0222222	0.0222222	0.0061958	0.0051282	0.003592	0.70817
GO:0007143	female meiosis	4	1	0.010101	0.010101	0.010101	0.010101	0.010101	0.010101	0.953236
GO:0007205	protein kinase C activation	4	1	0.0024938	0.0024938	0.0024938	0.0024938	0.0024938	0.0024938	0.5
GO:0007214	gamma-aminobutyric acid signaling pathway	4	3	0.25	0.25	0.25	0.0344828	0.0015167	0.0018951	0.705296
GO:0007271	synaptic transmission, cholinergic	4	2	0.0028571	0.0028571	0.0028571	0.0028571	0.0040241	0.0050251	0.796518
GO:0007274	neuromuscular synaptic transmission	4	8	0.0357143	0.0357143	0.0114613	0.0076046	0.0058964	0.007162	0.641816
GO:0007340	acrosome reaction	4	7	0.012987	0.012987	0.0037175	0.0044248	0.0041237	0.0047651	0.5
GO:0007595	lactation	4	17	0.166667	0.0862944	0.0821256	0.07173	0.0389016	0.0243902	0.891185
GO:0008037	cell recognition	4	2	0.0034722	0.0034722	0.0034722	0.0034722	0.0009145	0.0011429	0.558121
GO:0008299	isoprenoid biosynthesis	4	3	0.003937	0.003937	0.003937	0.002331	0.0032503	0.0040595	0.627654
GO:0008340	determination of adult life span	4	4	0.0071429	0.0071429	0.0071429	0.006192	0.001842	0.0023015	0.598695
GO:0009060	aerobic respiration	4	3	0.011236	0.011236	0.011236	0.0150754	0.015444	0.0192308	0.939089
GO:0009086	methionine biosynthesis	4	1	0.5	0.5	0.5	0.5	0.5	0.5	0.999728
GO:0009124	nucleoside monophosphate biosynthesis	4	1	0.002008	0.002008	0.002008	0.002008	0.002008	0.002008	0.72945
GO:0009200	deoxyribonucleoside triphosphate metabolism	4	1	0.0016447	0.0016447	0.0016447	0.0016447	0.0016447	0.0016447	0.66975
GO:0009303	rRNA transcription	4	3	0.027027	0.027027	0.027027	0.0361446	0.0025935	0.0032397	0.857376
GO:0009312	oligosaccharide biosynthesis	4	1	0.0008511	0.0008511	0.0008511	0.0008511	0.0008511	0.0008511	0.5
GO:0009636	response to toxin	4	16	0.25	0.347826	0.0217391	0.0176211	0.0124296	0.0087623	0.67689
GO:0010035	response to inorganic substance	4	2	0.0285714	0.0285714	0.0285714	0.0285714	0.0017475	0.0021834	0.742251
GO:0010165	response to X-ray	4	7	1	1	0.039548	0.0063348	0.0059347	0.005303	0.689297
GO:0015711	organic anion transport	4	8	0.333333	0.333333	0.5	0.666667	0.477612	0.533333	0.997857
GO:0019835	cytolysis	4	4	0.0123457	0.0123457	0.0123457	0.012987	0.0020844	0.0026042	0.62323
GO:0030239	myofibril assembly	4	3	1	1	1	0.272727	0.0079365	0.009901	0.944807
GO:0030325	adrenal gland development	4	6	0.166667	0.166667	0.0306122	0.0136986	0.0080835	0.0045079	0.764501
GO:0030335	positive regulation of cell migration	4	16	0.0526316	0.0109141	0.0194884	0.0060606	0.0077679	0.0094062	0.53306
GO:0030833	regulation of actin filament polymerization	4	2	0.0013605	0.0013605	0.0013605	0.0013605	0.0016653	0.0016653	0.5
GO:0035058	sensory cilium biogenesis	4	2	1	1	1	1	0.0178571	0.0222222	0.974484
GO:0042095	interferon-gamma biosynthesis	4	1	0.333333	0.333333	0.333333	0.333333	0.333333	0.333333	0.998912
GO:0042104	positive regulation of activated T cell proliferation	4	4	0.1	0.1	0.1	0.0153846	0.010589	0.0132013	0.911365
GO:0042306	regulation of protein import into nucleus	4	1	0.0017483	0.0017483	0.0017483	0.0017483	0.0017483	0.0017483	0.689946
NA
GO:0042990	regulation of transcription factor import into nucleus	4	1	0.0012005	0.0012005	0.0012005	0.0012005	0.0012005	0.0012005	0.547826
GO:0043064	flagellum organization and biogenesis	4	1	0.0011198	0.0011198	0.0011198	0.0011198	0.0011198	0.0011198	0.5
GO:0043410	positive regulation of MAPKKK cascade	4	18	1	0.264706	0.146342	0.101124	0.0102828	0.0097773	0.730466
GO:0043552	positive regulation of phosphoinositide 3-kinase activity	4	1	0.0555556	0.0555556	0.0555556	0.0555556	0.0555556	0.0555556	0.990751
GO:0045084	positive regulation of interleukin-12 biosynthesis	4	2	0.0588235	0.0588235	0.0588235	0.0588235	0.0277778	0.0344828	0.980445
GO:0045109	intermediate filament organization	4	5	0.25	0.25	0.25	0.0153846	0.0145985	0.0029138	0.596623
GO:0045214	sarcomere organization	4	7	1	1	1	0.636364	0.157303	0.127273	0.992068
GO:0045342	MHC class II biosynthesis	4	1	0.0092593	0.0092593	0.0092593	0.0092593	0.0092593	0.0092593	0.941848
GO:0045408	regulation of interleukin-6 biosynthesis	4	2	0.0204082	0.0204082	0.0204082	0.0204082	0.0050697	0.0063291	0.901577
GO:0045648	positive regulation of erythrocyte differentiation	4	2	0.010989	0.010989	0.010989	0.010989	0.0024331	0.0030395	0.797172
GO:0045773	positive regulation of axon extension	4	1	1	1	1	1	1	1	0.999728
GO:0045778	positive regulation of ossification	4	3	0.0108696	0.0108696	0.0108696	0.0038023	0.0027574	0.0034443	0.754939
GO:0045785	positive regulation of cell adhesion	4	4	0.0149254	0.0149254	0.0149254	0.0019084	0.0020763	0.002594	0.599375
GO:0045834	positive regulation of lipid metabolism	4	1	0.0833333	0.0833333	0.0833333	0.0833333	0.0833333	0.0833333	0.994025
GO:0046148	pigment biosynthesis	4	1	0.003012	0.003012	0.003012	0.003012	0.003012	0.003012	0.5
GO:0046356	acetyl-CoA catabolism	4	1	0.0015898	0.0015898	0.0015898	0.0015898	0.0015898	0.0015898	0.658138
GO:0046626	regulation of insulin receptor signaling pathway	4	1	0.0166667	0.0166667	0.0166667	0.0166667	0.0166667	0.0166667	0.973399
GO:0048009	insulin-like growth factor receptor signaling pathway	4	2	0.0108696	0.0108696	0.0108696	0.0108696	0.0063091	0.007874	0.906844
GO:0048168	regulation of neuronal synaptic plasticity	4	5	1	1	1	0.034965	0.0350877	0.0243902	0.958315
GO:0048704	embryonic skeletal morphogenesis	4	42	0.25	0.295775	0.276316	0.287671	0.198113	0.0242775	0.900121
GO:0048706	embryonic skeletal development	4	29	0.333333	0.491525	0.391892	0.187097	0.0713407	0.016165	0.859318
NA
GO:0050678	regulation of epithelial cell proliferation	4	7	0.125	0.125	0.166667	0.0642202	0.0078807	0.0083832	0.868314
GO:0050856	regulation of T cell receptor signaling pathway	4	3	0.5	0.5	0.5	0.0042313	0.0065324	0.0081522	0.869624
GO:0050905	neuromuscular physiological process	4	10	0.0222222	0.0222222	0.0363636	0.0442478	0.0083247	0.0063131	0.644329
GO:0050918	positive chemotaxis	4	1	0.0111111	0.0111111	0.0111111	0.0111111	0.0111111	0.0111111	0.951604
GO:0050930	induction of positive chemotaxis	4	4	0.0031546	0.0031546	0.0031546	0.0050251	0.0025213	0.0031496	0.654768
GO:0001573	ganglioside metabolism	5	2	0.0007564	0.0007564	0.0007564	0.0007564	0.0012293	0.0012293	0.5
GO:0001836	release of cytochrome c from mitochondria	5	9	0.5	0.5	0.310345	0.230769	0.0326975	0.0147541	0.945984
GO:0001837	epithelial to mesenchymal transition	5	5	0.1	0.1	0.1	0.0666667	0.0851064	0.0061958	0.902065
GO:0001933	negative regulation of protein amino acid phosphorylation	5	5	0.008	0.008	0.008	0.0036364	0.0034217	0.0034771	0.582817
GO:0006044	N-acetylglucosamine metabolism	5	2	0.0108696	0.0108696	0.0108696	0.0108696	0.005544	0.0069204	0.897059
GO:0006072	glycerol-3-phosphate metabolism	5	1	0.0011351	0.0011351	0.0011351	0.0011351	0.0011351	0.0011351	0.520958
GO:0006220	pyrimidine nucleotide metabolism	5	1	0.0020243	0.0020243	0.0020243	0.0020243	0.0020243	0.0020243	0.731628
GO:0006298	mismatch repair	5	3	0.25	0.25	0.25	0.272727	0.375	0.428571	0.998007
GO:0006367	transcription initiation from RNA polymerase II promoter	5	1	0.0014409	0.0014409	0.0014409	0.0014409	0.0014409	0.0014409	0.5
GO:0006826	iron ion transport	5	4	0.037037	0.037037	0.037037	0.004415	0.0053316	0.0066556	0.774646
GO:0006857	oligopeptide transport	5	1	0.0020619	0.0020619	0.0020619	0.0020619	0.0020619	0.0020619	0.73667
GO:0006958	complement activation, classical pathway	5	1	0.0023866	0.0023866	0.0023866	0.0023866	0.0023866	0.0023866	0.772579
GO:0006970	response to osmotic stress	5	4	0.012987	0.012987	0.012987	0.0172414	0.003755	0.0046893	0.79491
GO:0007026	negative regulation of microtubule depolymerization	5	3	0.0769231	0.0769231	0.0769231	0.0952381	0.0013442	0.0016797	0.819815
GO:0007098	centrosome cycle	5	1	0.0163934	0.0163934	0.0163934	0.0163934	0.0163934	0.0163934	0.968699
GO:0007140	male meiosis	5	5	0.007874	0.007874	0.007874	0.0083752	0.0084746	0.0066934	0.803922
GO:0007212	dopamine receptor signaling pathway	5	3	0.111111	0.111111	0.111111	0.0076726	0.0082645	0.0103093	0.911087
GO:0007379	segment specification	5	2	0.0714286	0.0714286	0.0714286	0.0714286	0.0437158	0.0540541	0.986957
GO:0008625	induction of apoptosis via death domain receptors	5	2	0.333333	0.333333	0.333333	0.333333	0.444444	0.5	0.998914
GO:0008630	DNA damage response, signal transduction resulting in induction of apoptosis	5	7	0.333333	0.333333	0.0686275	0.0679612	0.0782123	0.0804598	0.97619
GO:0009409	response to cold	5	6	1	1	1	0.0091185	0.0034991	0.0041068	0.629085
GO:0009620	response to fungi	5	4	0.0051282	0.0051282	0.0051282	0.0030864	0.0030183	0.00377	0.619148
GO:0009948	anterior/posterior axis specification	5	6	0.0833333	0.0833333	0.0384615	0.05	0.012945	0.0067265	0.871126
GO:0009954	proximal/distal pattern formation	5	19	0.142857	0.127517	0.182692	0.031405	0.0119291	0.0116708	0.697491
GO:0016486	peptide hormone processing	5	4	0.5	0.5	0.5	0.4	0.002133	0.0026649	0.81825
GO:0016601	Rac protein signal transduction	5	5	0.1	0.1	0.1	0.0617284	0.037037	0.0074516	0.909591
GO:0016925	protein sumoylation	5	1	0.2	0.2	0.2	0.2	0.2	0.2	0.998368
GO:0017015	regulation of transforming growth factor beta receptor signaling pathway	5	3	1	1	1	0.2	0.166667	0.2	0.996643
GO:0017156	calcium ion-dependent exocytosis	5	6	0.0192308	0.0192308	0.005848	0.0144928	0.0034513	0.0037831	0.656494
GO:0018105	peptidyl-serine phosphorylation	5	11	0.166667	0.180328	0.215686	0.169231	0.012926	0.0077193	0.778009
GO:0030048	actin filament-based movement	5	7	0.5	0.5	0.583333	0.636364	0.0472175	0.0225806	0.961135
GO:0030238	male sex determination	5	6	0.5	0.5	0.0306122	0.020979	0.0084388	0.0079893	0.834287
GO:0030262	apoptotic nuclear changes	5	2	0.0016529	0.0016529	0.0016529	0.0016529	0.0024745	0.0030912	0.660413
GO:0030299	cholesterol absorption	5	2	0.0066225	0.0066225	0.0066225	0.0066225	0.0049291	0.0061538	0.871398
GO:0030308	negative regulation of cell growth	5	12	0.0322581	0.0112994	0.008843	0.009901	0.007035	0.0074212	0.596122
GO:0030517	negative regulation of axon extension	5	1	0.0014684	0.0014684	0.0014684	0.0014684	0.0014684	0.0014684	0.5
GO:0030835	negative regulation of actin filament depolymerization	5	1	0.0013736	0.0013736	0.0013736	0.0013736	0.0013736	0.0013736	0.5
GO:0031016	pancreas development	5	16	0.25	0.117647	0.0625	0.0326531	0.0124296	0.0098705	0.726614
GO:0031069	hair follicle morphogenesis	5	12	0.0277778	0.0042523	0.0074906	0.0130435	0.00665	0.0071642	0.595459
GO:0031295	T cell costimulation	5	3	0.0138889	0.0138889	0.0138889	0.009901	0.009942	0.0123967	0.913674
GO:0035315	hair cell differentiation	5	2	0.0163934	0.0163934	0.0163934	0.0163934	0.0031646	0.0039526	0.846489
GO:0040015	negative regulation of body size	5	6	0.333333	0.333333	0.0248963	0.0229008	0.0041315	0.0036232	0.637255
GO:0042267	natural killer cell mediated cytotoxicity	5	3	0.0010905	0.0010905	0.0010905	0.0019342	0.0021127	0.0021127	0.5
GO:0042491	auditory receptor cell differentiation	5	11	0.0055556	0.0033836	0.0053243	0.0122631	0.0088638	0.0103774	0.647226
GO:0042503	tyrosine phosphorylation of Stat3 protein	5	1	0.333333	0.333333	0.333333	0.333333	0.333333	0.333333	0.998913
GO:0043011	dendritic cell differentiation	5	3	0.0769231	0.0769231	0.0769231	0.0638298	0.0495868	0.0612245	0.985046
GO:0043029	T cell homeostasis	5	7	0.25	0.25	0.148936	0.107692	0.0239726	0.0264151	0.946293
GO:0043408	regulation of MAPKKK cascade	5	5	0.0087719	0.0087719	0.0087719	0.0038491	0.0031496	0.0035868	0.588405
GO:0043488	regulation of mRNA stability	5	6	0.0064103	0.0064103	0.0032503	0.0067265	0.0054434	0.0037618	0.645538
GO:0043523	regulation of neuron apoptosis	5	10	1	1	1	0.555556	0.0601504	0.0072727	0.877717
GO:0043524	negative regulation of neuron apoptosis	5	37	1	1	1	1	0.0856481	0.0244063	0.907057
GO:0045059	positive thymic T cell selection	5	3	1	1	1	0.6	0.255319	0.3	0.998456
GO:0045075	regulation of interleukin-12 biosynthesis	5	1	0.0012453	0.0012453	0.0012453	0.0012453	0.0012453	0.0012453	0.56484
GO:0045216	intercellular junction assembly and maintenance	5	1	0.0007987	0.0007987	0.0007987	0.0007987	0.0007987	0.0007987	0.5
GO:0045494	photoreceptor maintenance	5	5	0.333333	0.333333	0.333333	0.0096339	0.0038314	0.0035511	0.669733
GO:0045576	mast cell activation	5	5	0.166667	0.166667	0.166667	0.0588235	0.0068847	0.0041597	0.760131
GO:0045579	positive regulation of B cell differentiation	5	2	0.0714286	0.0714286	0.0714286	0.0714286	0.0089087	0.0111111	0.94807
GO:0045671	negative regulation of osteoclast differentiation	5	5	0.166667	0.166667	0.166667	0.0140845	0.0109589	0.0055188	0.830125
GO:0045787	positive regulation of progression through cell cycle	5	6	0.0333333	0.0333333	0.0361446	0.0857143	0.0151995	0.0082079	0.830889
GO:0046330	positive regulation of JNK cascade	5	9	0.2	0.2	0.264706	0.0573248	0.0116656	0.0069071	0.86413
GO:0046470	phosphatidylcholine metabolism	5	1	0.0018182	0.0018182	0.0018182	0.0018182	0.0018182	0.0018182	0.729744
GO:0046928	regulation of neurotransmitter secretion	5	5	0.166667	0.166667	0.166667	0.263158	0.285714	0.0068399	0.918108
GO:0048002	antigen presentation, peptide antigen	5	1	0.0104167	0.0104167	0.0104167	0.0104167	0.0104167	0.0104167	0.951113
GO:0048167	regulation of synaptic plasticity	5	13	1	1	0.722222	0.302326	0.0917108	0.0135558	0.93649
GO:0048302	regulation of isotype switching to IgG isotypes	5	3	0.0909091	0.0909091	0.0909091	0.0566038	0.0110396	0.0137615	0.954735
GO:0048304	positive regulation of isotype switching to IgG isotypes	5	2	0.333333	0.333333	0.333333	0.333333	0.109589	0.133333	0.995922
GO:0048339	paraxial mesoderm development	5	4	0.0030581	0.0030581	0.0030581	0.002963	0.002266	0.0028309	0.533188
GO:0048477	oogenesis	5	7	0.0133333	0.0133333	0.0176322	0.0079275	0.0067421	0.007617	0.689128
GO:0048488	synaptic vesicle endocytosis	5	3	0.0555556	0.0555556	0.0555556	0.0074074	0.0025603	0.0031983	0.790782
GO:0048565	gut development	5	2	0.0769231	0.0769231	0.0769231	0.0769231	0.028777	0.0357143	0.982055
GO:0048705	skeletal morphogenesis	5	39	0.2	0.206349	0.224138	0.0939759	0.0202834	0.0218365	0.681998
GO:0050673	epithelial cell proliferation	5	8	0.2	0.2	0.166667	0.0754717	0.010989	0.0085016	0.870643
GO:0050853	B cell receptor signaling pathway	5	8	0.333333	0.333333	0.126984	0.121212	0.029304	0.0159681	0.939815
GO:0051016	barbed-end actin filament capping	5	2	0.25	0.25	0.25	0.25	0.0025016	0.003125	0.82572
GO:0051090	regulation of transcription factor activity	5	3	0.166667	0.166667	0.166667	0.0243902	0.0035907	0.0044843	0.867644
GO:0051091	positive regulation of transcription factor activity	5	6	0.166667	0.166667	0.0594059	0.125	0.0029633	0.003672	0.590259
GO:0051092	activation of NF-kappaB transcription factor	5	12	0.5	0.0740741	0.117647	0.222222	0.0133222	0.0104439	0.827527
GO:0051223	regulation of protein transport	5	1	0.0019881	0.0019881	0.0019881	0.0019881	0.0019881	0.0019881	0.727322
GO:0051225	spindle assembly	5	1	0.025641	0.025641	0.025641	0.025641	0.025641	0.025641	0.979337
GO:0051272	positive regulation of cell motility	5	3	0.111111	0.111111	0.111111	0.0013141	0.0020523	0.0025641	0.696137
GO:0051297	centrosome organization and biogenesis	5	1	0.0009158	0.0009158	0.0009158	0.0009158	0.0009158	0.0009158	0.5
GO:0051402	neuron apoptosis	5	14	1	1	1	0.777778	0.0160643	0.0143003	0.880343
NA
GO:0000070	mitotic sister chromatid segregation	6	2	0.0051546	0.0051546	0.0051546	0.0051546	0.0029707	0.0037106	0.797632
GO:0001580	detection of chemical stimulus during sensory perception of bitter taste	6	10	1	1	1	1	1	0.0138313	0.956674
GO:0001659	thermoregulation	6	6	0.0243902	0.0243902	0.017341	0.0137615	0.0102608	0.0104712	0.850526
GO:0001676	long-chain fatty acid metabolism	6	3	1	1	1	0.666667	0.0019585	0.002447	0.832153
GO:0001812	positive regulation of type I hypersensitivity	6	1	0.0277778	0.0277778	0.0277778	0.0277778	0.0277778	0.0277778	0.980968
GO:0001818	negative regulation of cytokine production	6	2	0.0123457	0.0123457	0.0123457	0.0123457	0.0144665	0.018018	0.948885
GO:0001832	blastocyst growth	6	1	0.0034965	0.0034965	0.0034965	0.0034965	0.0034965	0.0034965	0.5
GO:0001892	embryonic placenta development	6	15	0.333333	0.230769	0.166667	0.0819672	0.048	0.0313152	0.92562
GO:0001947	heart looping	6	18	0.333333	0.473684	0.216867	0.105882	0.0484196	0.0178218	0.885633
GO:0005978	glycogen biosynthesis	6	1	0.0208333	0.0208333	0.0208333	0.0208333	0.0208333	0.0208333	0.974429
GO:0006020	myo-inositol metabolism	6	2	0.0026247	0.0026247	0.0026247	0.0026247	0.0024669	0.0030817	0.720756
GO:0006182	cGMP biosynthesis	6	1	0.5	0.5	0.5	0.5	0.5	0.5	0.999728
GO:0006302	double-strand break repair	6	11	0.333333	0.135802	0.215686	0.0531401	0.0113872	0.0125714	0.839462
GO:0006342	chromatin silencing	6	2	0.0714286	0.0714286	0.0714286	0.0714286	0.0011699	0.001462	0.744701
GO:0006378	mRNA polyadenylylation	6	2	0.0105263	0.0105263	0.0105263	0.0105263	0.0030326	0.0037879	0.831338
GO:0006406	mRNA export from nucleus	6	3	0.0138889	0.0138889	0.0138889	0.0140845	0.0034863	0.0043541	0.746594
GO:0006516	glycoprotein catabolism	6	2	0.0018282	0.0018282	0.0018282	0.0018282	0.0023135	0.0028902	0.663446
GO:0006612	protein targeting to membrane	6	3	0.0016207	0.0016207	0.0016207	0.0028209	0.0016593	0.0016593	0.5
GO:0006687	glycosphingolipid metabolism	6	4	0.01	0.01	0.01	0.0101523	0.0048617	0.0060698	0.829638
GO:0006695	cholesterol biosynthesis	6	4	0.166667	0.166667	0.166667	0.0116959	0.0040343	0.0050378	0.775693
GO:0006739	NADP metabolism	6	2	0.025641	0.025641	0.025641	0.025641	0.0018832	0.0023529	0.759108
GO:0006878	copper ion homeostasis	6	2	0.111111	0.111111	0.111111	0.111111	0.117647	0.142857	0.994837
GO:0006879	iron ion homeostasis	6	10	0.25	0.25	0.0434783	0.0098425	0.007992	0.0068213	0.613264
GO:0007019	microtubule depolymerization	6	1	0.005814	0.005814	0.005814	0.005814	0.005814	0.005814	0.906964
GO:0007052	mitotic spindle organization and biogenesis	6	1	0.0079365	0.0079365	0.0079365	0.0079365	0.0079365	0.0079365	0.930087
GO:0007215	glutamate signaling pathway	6	1	0.2	0.2	0.2	0.2	0.2	0.2	0.997826
GO:0007339	binding of sperm to zona pellucida	6	8	0.0909091	0.0909091	0.0152964	0.0305344	0.0105715	0.0076997	0.782493
GO:0007566	embryo implantation	6	12	0.0322581	0.0087464	0.0093604	0.008	0.0083435	0.0071514	0.543576
GO:0007632	visual behavior	6	1	0.0454545	0.0454545	0.0454545	0.0454545	0.0454545	0.0454545	0.988587
GO:0008306	associative learning	6	12	0.016129	0.0168539	0.0314136	0.0447761	0.0247678	0.0293399	0.888434
GO:0008542	visual learning	6	21	1	0.116022	0.134615	0.040153	0.0198394	0.0127893	0.728847
GO:0009048	dosage compensation, by inactivation of X chromosome	6	1	0.0019608	0.0019608	0.0019608	0.0019608	0.0019608	0.0019608	0.723069
GO:0015991	ATP hydrolysis coupled proton transport	6	1	0.0047619	0.0047619	0.0047619	0.0047619	0.0047619	0.0047619	0.886289
GO:0016079	synaptic vesicle exocytosis	6	6	1	1	1	0.5	0.0049958	0.0041379	0.78159
GO:0016202	regulation of striated muscle development	6	2	0.166667	0.166667	0.166667	0.166667	0.0009753	0.0012188	0.592749
GO:0019886	antigen processing, exogenous antigen via MHC class II	6	10	1	1	1	0.833333	0.0199005	0.015361	0.913201
GO:0030178	negative regulation of Wnt receptor signaling pathway	6	14	0.0166667	0.0201729	0.0346535	0.0292887	0.0067747	0.0080552	0.724548
GO:0030510	regulation of BMP signaling pathway	6	4	0.0120482	0.0120482	0.0120482	0.0037313	0.0034843	0.0034843	0.615406
GO:0030514	negative regulation of BMP signaling pathway	6	7	0.2	0.2	0.189189	0.0054054	0.0042309	0.0048985	0.640753
GO:0030851	granulocyte differentiation	6	1	0.0027624	0.0027624	0.0027624	0.0027624	0.0027624	0.0027624	0.803698
GO:0030889	negative regulation of B cell proliferation	6	2	0.0212766	0.0212766	0.0212766	0.0212766	0.0068493	0.008547	0.924457
GO:0031023	microtubule organizing center organization and biogenesis	6	1	0.0169492	0.0169492	0.0169492	0.0169492	0.0169492	0.0169492	0.96654
GO:0035036	sperm-egg recognition	6	1	0.0011806	0.0011806	0.0011806	0.0011806	0.0011806	0.0011806	0.539717
GO:0035088	establishment and/or maintenance of apical/basal cell polarity	6	2	0.04	0.04	0.04	0.04	0.0014089	0.0017606	0.685326
GO:0035115	embryonic forelimb morphogenesis	6	14	0.05	0.0364583	0.0669856	0.0305677	0.0160183	0.013834	0.827812
GO:0035136	forelimb morphogenesis	6	8	0.0140845	0.0140845	0.0137221	0.0204082	0.0076427	0.0067511	0.727965
GO:0040018	positive regulation of body size	6	18	0.0227273	0.0243902	0.0441176	0.0687023	0.029975	0.0129776	0.825194
GO:0042036	negative regulation of cytokine biosynthesis	6	1	0.0163934	0.0163934	0.0163934	0.0163934	0.0163934	0.0163934	0.967374
GO:0042310	vasoconstriction	6	1	0.0833333	0.0833333	0.0833333	0.0833333	0.0833333	0.0833333	0.994028
GO:0042534	regulation of tumor necrosis factor-alpha biosynthesis	6	1	0.0140845	0.0140845	0.0140845	0.0140845	0.0140845	0.0140845	0.96112
GO:0042535	positive regulation of tumor necrosis factor-alpha biosynthesis	6	1	0.0135135	0.0135135	0.0135135	0.0135135	0.0135135	0.0135135	0.960305
GO:0043123	positive regulation of I-kappaB kinase/NF-kappaB cascade	6	9	0.5	0.5	0.473684	0.310345	0.146342	0.0191898	0.963355
GO:0043631	RNA polyadenylation	6	1	0.0056497	0.0056497	0.0056497	0.0056497	0.0056497	0.0056497	0.900653
GO:0045453	bone resorption	6	6	0.25	0.25	0.0331492	0.06	0.0069485	0.0038339	0.756257
GO:0045598	regulation of fat cell differentiation	6	1	0.0013928	0.0013928	0.0013928	0.0013928	0.0013928	0.0013928	0.610538
GO:0045669	positive regulation of osteoblast differentiation	6	6	0.03125	0.03125	0.0221402	0.037037	0.0258342	0.0292683	0.938225
GO:0045792	negative regulation of cell size	6	5	0.0080645	0.0080645	0.0080645	0.010661	0.0132013	0.0033069	0.731919
GO:0045814	negative regulation of gene expression, epigenetic	6	3	0.0357143	0.0357143	0.0357143	0.0015488	0.0020488	0.0025597	0.612895
GO:0045927	positive regulation of growth	6	1	0.0016611	0.0016611	0.0016611	0.0016611	0.0016611	0.0016611	0.673901
GO:0046323	glucose import	6	2	0.0016863	0.0016863	0.0016863	0.0016863	0.0015662	0.0019569	0.562195
GO:0046822	regulation of nucleocytoplasmic transport	6	1	0.0014306	0.0014306	0.0014306	0.0014306	0.0014306	0.0014306	0.620998
GO:0048265	response to pain	6	6	0.0126582	0.0126582	0.0206186	0.0163934	0.0061872	0.0041209	0.72038
GO:0050771	negative regulation of axonogenesis	6	3	0.05	0.05	0.05	0.0120482	0.0160643	0.02	0.948516
GO:0051084	posttranslational protein folding	6	2	0.111111	0.111111	0.111111	0.111111	0.0025332	0.0031646	0.826347
GO:0051085	chaperone cofactor dependent protein folding	6	1	1	1	1	1	1	1	0.999728
GO:0051098	regulation of binding	6	1	0.0044843	0.0044843	0.0044843	0.0044843	0.0044843	0.0044843	0.87887
GO:0000302	response to reactive oxygen species	7	4	0.2	0.2	0.2	0.02	0.0017895	0.0022359	0.651893
GO:0001542	ovulation (sensu Mammalia)	7	2	0.0285714	0.0285714	0.0285714	0.0285714	0.0151515	0.0188679	0.962051
GO:0001662	behavioral fear response	7	7	0.333333	0.333333	0.148936	0.0721649	0.0654206	0.0384615	0.966812
GO:0006094	gluconeogenesis	7	2	0.0625	0.0625	0.0625	0.0625	0.0178571	0.0222222	0.97198
GO:0006096	glycolysis	7	3	0.0714286	0.0714286	0.0714286	0.0697674	0.009942	0.0123967	0.95059
GO:0006284	base-excision repair	7	4	0.5	0.5	0.5	0.5	0.0062844	0.0078431	0.947673
GO:0006360	transcription from RNA polymerase I promoter	7	1	1	1	1	1	1	1	0.999728
GO:0006376	mRNA splice site selection	7	1	0.5	0.5	0.5	0.5	0.5	0.5	0.999456
GO:0006471	protein amino acid ADP-ribosylation	7	3	0.125	0.125	0.125	0.0344828	0.0043764	0.0054645	0.892269
GO:0006635	fatty acid beta-oxidation	7	5	0.25	0.25	0.25	0.0393701	0.0128617	0.0031606	0.789064
GO:0006778	porphyrin metabolism	7	2	0.0128205	0.0128205	0.0128205	0.0128205	0.0027797	0.0034722	0.823194
GO:0006805	xenobiotic metabolism	7	1	0.0039841	0.0039841	0.0039841	0.0039841	0.0039841	0.0039841	0.864057
GO:0006829	zinc ion transport	7	3	1	1	1	1	0.0122825	0.0153061	0.965123
GO:0006892	post-Golgi vesicle-mediated transport	7	1	0.0714286	0.0714286	0.0714286	0.0714286	0.0714286	0.0714286	0.992927
GO:0006898	receptor mediated endocytosis	7	4	0.2	0.2	0.2	0.181818	0.0098705	0.0123077	0.942234
GO:0006914	autophagy	7	4	0.25	0.25	0.25	0.153846	0.033264	0.0412371	0.982191
GO:0006939	smooth muscle contraction	7	6	0.0277778	0.0277778	0.020979	0.0280374	0.0139211	0.0107527	0.891549
GO:0006986	response to unfolded protein	7	3	0.0036765	0.0036765	0.0036765	0.0028763	0.0022214	0.0027752	0.66049
GO:0006997	nuclear organization and biogenesis	7	1	0.0015924	0.0015924	0.0015924	0.0015924	0.0015924	0.0015924	0.5
GO:0007431	salivary gland development	7	2	0.0078125	0.0078125	0.0078125	0.0078125	0.0018294	0.0022857	0.728703
GO:0007569	cell aging	7	14	0.333333	0.259259	0.0782123	0.0198864	0.0095465	0.007584	0.692383
GO:0007588	excretion	7	3	0.0833333	0.0833333	0.0833333	0.0810811	0.0909091	0.111111	0.990559
GO:0007617	mating behavior	7	2	0.0031746	0.0031746	0.0031746	0.0031746	0.0018211	0.0022753	0.568614
GO:0007628	adult walking behavior	7	19	0.0454545	0.023199	0.0211346	0.0233702	0.0150764	0.0116279	0.658312
GO:0008088	axon cargo transport	7	3	0.0047393	0.0047393	0.0047393	0.0042076	0.0050063	0.00625	0.811232
GO:0009262	deoxyribonucleotide metabolism	7	1	0.0008418	0.0008418	0.0008418	0.0008418	0.0008418	0.0008418	0.5
GO:0009410	response to xenobiotic stimulus	7	3	0.5	0.5	0.5	0.0019934	0.0031112	0.003886	0.642637
GO:0009798	axis specification	7	1	0.0027397	0.0027397	0.0027397	0.0027397	0.0027397	0.0027397	0.5
GO:0016579	protein deubiquitination	7	2	1	1	1	1	0.0050537	0.0063091	0.749183
GO:0019217	regulation of fatty acid metabolism	7	2	0.0526316	0.0526316	0.0526316	0.0526316	0.0013564	0.0016949	0.675529
GO:0019915	sequestering of lipid	7	5	0.0040323	0.0040323	0.0040323	0.0047483	0.0074906	0.0083752	0.764367
GO:0030073	insulin secretion	7	19	0.25	0.387755	0.0605096	0.0471464	0.0130338	0.0122186	0.752327
GO:0030162	regulation of proteolysis	7	2	0.0076923	0.0076923	0.0076923	0.0076923	0.0017905	0.0022371	0.722252
GO:0030199	collagen fibril organization	7	13	0.25	0.302326	0.191176	0.0320988	0.0138408	0.0121382	0.832488
GO:0030225	macrophage differentiation	7	1	0.0163934	0.0163934	0.0163934	0.0163934	0.0163934	0.0163934	0.967409
GO:0030318	melanocyte differentiation	7	11	0.25	0.215686	0.268293	0.150685	0.0899796	0.0183639	0.935559
GO:0030518	steroid hormone receptor signaling pathway	7	2	0.0031646	0.0031646	0.0031646	0.0031646	0.0016974	0.0021209	0.658696
GO:0030728	ovulation	7	1	0.0083333	0.0083333	0.0083333	0.0083333	0.0083333	0.0083333	0.935326
GO:0030879	mammary gland development	7	23	0.0204082	0.0401396	0.0439771	0.0546318	0.0229312	0.0148675	0.770188
GO:0031109	microtubule polymerization or depolymerization	7	1	0.0063694	0.0063694	0.0063694	0.0063694	0.0063694	0.0063694	0.915171
GO:0031110	regulation of microtubule polymerization or depolymerization	7	1	0.0015674	0.0015674	0.0015674	0.0015674	0.0015674	0.0015674	0.653804
GO:0035116	embryonic hindlimb morphogenesis	7	12	0.2	0.084507	0.123711	0.12	0.0272263	0.0074257	0.871192
GO:0042130	negative regulation of T cell proliferation	7	11	0.0384615	0.0332326	0.0533981	0.0552764	0.0237325	0.0107632	0.820116
GO:0042168	heme metabolism	7	1	0.006135	0.006135	0.006135	0.006135	0.006135	0.006135	0.912052
GO:0042446	hormone biosynthesis	7	1	0.0026738	0.0026738	0.0026738	0.0026738	0.0026738	0.0026738	0.797062
GO:0042573	retinoic acid metabolism	7	5	0.5	0.5	0.5	0.0014868	0.0022235	0.0027293	0.695707
GO:0042632	cholesterol homeostasis	7	17	0.125	0.0862944	0.052795	0.0489914	0.040404	0.0279146	0.886919
GO:0045190	isotype switching	7	10	0.333333	0.333333	0.0454545	0.0357143	0.0266667	0.0257069	0.905299
GO:0045333	cellular respiration	7	1	0.0014347	0.0014347	0.0014347	0.0014347	0.0014347	0.0014347	0.621328
GO:0045665	negative regulation of neuron differentiation	7	21	0.5	0.0581717	0.0909091	0.083004	0.0189232	0.0118711	0.796379
GO:0046339	diacylglycerol metabolism	7	1	0.0026042	0.0026042	0.0026042	0.0026042	0.0026042	0.0026042	0.791621
GO:0048627	myoblast development	7	2	0.0059524	0.0059524	0.0059524	0.0059524	0.0028339	0.0035398	0.801415
GO:0050708	regulation of protein secretion	7	1	0.0023419	0.0023419	0.0023419	0.0023419	0.0023419	0.0023419	0.5
GO:0050852	T cell receptor signaling pathway	7	15	0.0833333	0.111111	0.157895	0.0275229	0.0140351	0.0081169	0.717539
GO:0050869	negative regulation of B cell activation	7	2	0.0238095	0.0238095	0.0238095	0.0238095	0.0043764	0.0054645	0.895573
GO:0051017	actin filament bundle formation	7	7	1	1	0.0492958	0.0045722	0.0040888	0.0038085	0.605396
GO:0051789	response to protein stimulus	7	33	0.142857	0.0799031	0.133065	0.0914127	0.0242335	0.0183742	0.726783
GO:0000096	sulfur amino acid metabolism	8	1	0.0010111	0.0010111	0.0010111	0.0010111	0.0010111	0.0010111	0.5
GO:0000188	inactivation of MAPK activity	8	1	0.125	0.125	0.125	0.125	0.125	0.125	0.997283
GO:0001759	induction of an organ	8	7	0.166667	0.166667	0.057377	0.118644	0.075067	0.006705	0.907481
GO:0006171	cAMP biosynthesis	8	2	1	1	1	1	0.0012407	0.0015504	0.74932
GO:0006349	imprinting	8	3	0.0185185	0.0185185	0.0185185	0.0028382	0.0018343	0.0022918	0.658333
GO:0006402	mRNA catabolism	8	3	0.2	0.2	0.2	0.157895	0.0065502	0.0081744	0.871348
GO:0006487	protein amino acid N-linked glycosylation	8	6	0.166667	0.166667	0.0036563	0.007177	0.0032836	0.0033076	0.57515
GO:0006641	triacylglycerol metabolism	8	18	0.125	0.152542	0.0807175	0.128571	0.0414508	0.0172249	0.867042
GO:0006691	leukotriene metabolism	8	1	0.1	0.1	0.1	0.1	0.1	0.1	0.995103
GO:0006869	lipid transport	8	1	0.0019646	0.0019646	0.0019646	0.0019646	0.0019646	0.0019646	0.724213
GO:0006941	striated muscle contraction	8	7	0.5	0.5	0.259259	0.010989	0.0053507	0.0044872	0.680244
GO:0006956	complement activation	8	1	0.5	0.5	0.5	0.5	0.5	0.5	0.999728
GO:0007040	lysosome organization and biogenesis	8	9	0.0588235	0.0588235	0.0334572	0.032491	0.0219378	0.0054282	0.858979
GO:0007157	heterophilic cell adhesion	8	16	0.5	0.347826	0.390244	0.101266	0.0170032	0.0086768	0.815398
GO:0007162	negative regulation of cell adhesion	8	2	0.25	0.25	0.25	0.25	0.0023236	0.0029028	0.812738
GO:0007193	G-protein signaling, adenylate cyclase inhibiting pathway	8	2	0.0222222	0.0222222	0.0222222	0.0222222	0.0112994	0.0140845	0.950027
GO:0007204	elevation of cytosolic calcium ion concentration	8	5	0.333333	0.333333	0.333333	0.0074963	0.0047619	0.0032938	0.651715
GO:0007257	activation of JNK activity	8	4	0.5	0.5	0.5	0.666667	0.018583	0.0231214	0.97534
GO:0007416	synaptogenesis	8	5	0.0263158	0.0263158	0.0263158	0.0084034	0.0116279	0.0073529	0.822609
GO:0007528	neuromuscular junction development	8	14	0.5	0.0510949	0.0853659	0.026616	0.0121317	0.0089229	0.743219
GO:0008206	bile acid metabolism	8	1	0.0357143	0.0357143	0.0357143	0.0357143	0.0357143	0.0357143	0.985342
GO:0008543	fibroblast growth factor receptor signaling pathway	8	5	0.142857	0.142857	0.142857	0.0980392	0.0050633	0.0056818	0.786196
GO:0008584	male gonad development	8	18	0.0625	0.0825688	0.101124	0.0841121	0.0196883	0.010459	0.793939
GO:0009612	response to mechanical stimulus	8	1	0.0065359	0.0065359	0.0065359	0.0065359	0.0065359	0.0065359	0.917708
GO:0016339	calcium-dependent cell-cell adhesion	8	3	1	1	1	0.428571	0.255319	0.3	0.998278
GO:0016571	histone methylation	8	4	0.25	0.25	0.25	0.285714	0.0062967	0.0078585	0.92863
GO:0030010	establishment of cell polarity	8	2	0.0126582	0.0126582	0.0126582	0.0126582	0.0023895	0.0029851	0.797283
GO:0030072	peptide hormone secretion	8	3	0.0042017	0.0042017	0.0042017	0.0036014	0.0051903	0.0064795	0.543688
GO:0030166	proteoglycan biosynthesis	8	1	0.0015038	0.0015038	0.0015038	0.0015038	0.0015038	0.0015038	0.638466
GO:0030216	keratinocyte differentiation	8	17	0.0833333	0.0504451	0.0289608	0.0473538	0.0248811	0.0139688	0.819433
GO:0030890	positive regulation of B cell proliferation	8	11	0.333333	0.0607735	0.0948276	0.0990991	0.0494938	0.0171607	0.929414
GO:0035137	hindlimb morphogenesis	8	9	0.166667	0.166667	0.152542	0.0318021	0.00978	0.0055385	0.796437
GO:0042640	anagen	8	1	0.142857	0.142857	0.142857	0.142857	0.142857	0.142857	0.996746
GO:0042733	embryonic digit morphogenesis	8	17	0.1	0.133858	0.151786	0.0325048	0.0150676	0.0101857	0.780865
GO:0042755	eating behavior	8	2	0.0084034	0.0084034	0.0084034	0.0084034	0.0013195	0.0016488	0.625679
GO:0043161	proteasomal ubiquitin-dependent protein catabolism	8	6	0.166667	0.166667	0.0096618	0.0196078	0.0062112	0.003663	0.581063
GO:0043407	negative regulation of MAPK activity	8	9	0.333333	0.333333	0.473684	0.0452261	0.0061266	0.0059406	0.796135
GO:0043487	regulation of RNA stability	8	1	0.0013736	0.0013736	0.0013736	0.0013736	0.0013736	0.0013736	0.604676
GO:0043506	regulation of JNK activity	8	2	0.0019646	0.0019646	0.0019646	0.0019646	0.0020763	0.002594	0.654432
GO:0043507	positive regulation of JNK activity	8	2	0.5	0.5	0.5	0.5	0.005022	0.0062696	0.913676
GO:0045060	negative thymic T cell selection	8	1	0.5	0.5	0.5	0.5	0.5	0.5	0.999728
GO:0045577	regulation of B cell differentiation	8	3	0.25	0.25	0.25	0.12	0.0528634	0.0652174	0.989674
GO:0045639	positive regulation of myeloid cell differentiation	8	1	0.0017606	0.0017606	0.0017606	0.0017606	0.0017606	0.0017606	0.692182
GO:0046068	cGMP metabolism	8	2	0.0049261	0.0049261	0.0049261	0.0049261	0.0019685	0.0019685	0.5
GO:0048305	immunoglobulin secretion	8	2	0.111111	0.111111	0.111111	0.111111	0.0009288	0.0011608	0.741576
GO:0048593	eye morphogenesis (sensu Vertebrata)	8	8	0.166667	0.166667	0.0223464	0.0192308	0.0111227	0.0136752	0.826468
GO:0048663	neuron fate commitment	8	17	0.333333	0.195402	0.151786	0.0294627	0.0278917	0.0177268	0.83866
GO:0050728	negative regulation of inflammatory response	8	8	1	1	0.0816327	0.0645161	0.0064296	0.0063492	0.774816
GO:0050804	regulation of synaptic transmission	8	9	1	1	0.375	0.0181818	0.0079893	0.0066815	0.77817
GO:0050850	positive regulation of calcium-mediated signaling	8	7	0.333333	0.333333	0.0625	0.0503597	0.0348692	0.0165485	0.941209
GO:0050880	regulation of blood vessel size	8	3	0.0175439	0.0175439	0.0175439	0.0186335	0.0161725	0.0201342	0.949177
GO:0050913	sensory perception of bitter taste	8	2	0.0018149	0.0018149	0.0018149	0.0018149	0.0028369	0.0028369	0.5
GO:0051480	cytosolic calcium ion homeostasis	8	1	0.0021505	0.0021505	0.0021505	0.0021505	0.0021505	0.0021505	0.747826
GO:0000060	protein import into nucleus, translocation	9	4	0.0169492	0.0169492	0.0169492	0.0215054	0.0017352	0.002168	0.716816
GO:0001541	ovarian follicle development	9	15	0.142857	0.130435	0.0833333	0.0149254	0.0123077	0.0089928	0.705755
GO:0001666	response to hypoxia	9	20	0.5	0.0571429	0.0677966	0.0505051	0.034188	0.0152788	0.821758
GO:0001782	B cell homeostasis	9	7	0.333333	0.333333	0.411765	0.212121	0.12844	0.0336538	0.97847
GO:0006405	RNA export from nucleus	9	1	1	1	1	1	1	1	0.999728
GO:0006637	acyl-CoA metabolism	9	4	0.5	0.5	0.5	0.666667	0.225352	0.266667	0.997753
GO:0006833	water transport	9	4	1	1	1	1	0.0145985	0.0181818	0.944005
GO:0006944	membrane fusion	9	1	0.5	0.5	0.5	0.5	0.5	0.5	0.999728
GO:0007009	plasma membrane organization and biogenesis	9	2	0.0020284	0.0020284	0.0020284	0.0020284	0.0012845	0.0016051	0.528517
GO:0007173	epidermal growth factor receptor signaling pathway	9	4	0.166667	0.166667	0.166667	0.0909091	0.019025	0.0236686	0.970924
GO:0007190	adenylate cyclase activation	9	2	0.003876	0.003876	0.003876	0.003876	0.0012652	0.001581	0.597472
GO:0016126	sterol biosynthesis	9	2	0.142857	0.142857	0.142857	0.142857	0.0065413	0.0081633	0.932374
GO:0016525	negative regulation of angiogenesis	9	10	0.03125	0.03125	0.0133333	0.012285	0.0095352	0.0055463	0.666193
GO:0017148	negative regulation of protein biosynthesis	9	6	0.0092593	0.0092593	0.0033223	0.0057803	0.0048058	0.0046729	0.61595
GO:0030041	actin filament polymerization	9	1	0.111111	0.111111	0.111111	0.111111	0.111111	0.111111	0.995654
GO:0030111	regulation of Wnt receptor signaling pathway	9	3	0.166667	0.166667	0.166667	0.0106762	0.007286	0.0090909	0.914859
GO:0030148	sphingolipid biosynthesis	9	2	1	1	1	1	0.0304183	0.0377358	0.98926
GO:0030317	sperm motility	9	12	0.166667	0.0566038	0.0816327	0.0368098	0.0087543	0.0080107	0.760031
GO:0030336	negative regulation of cell migration	9	7	0.0212766	0.0212766	0.0178571	0.0074866	0.0103781	0.0040416	0.728213
GO:0031128	induction	9	1	0.05	0.05	0.05	0.05	0.05	0.05	0.989696
GO:0042384	cilium biogenesis	9	10	0.0192308	0.0192308	0.0338983	0.0446429	0.0055633	0.0062305	0.646196
GO:0042462	eye photoreceptor cell development	9	7	0.333333	0.333333	0.047619	0.0351759	0.0362225	0.0321101	0.948475
GO:0042596	fear response	9	4	0.0588235	0.0588235	0.0588235	0.04	0.0089087	0.0111111	0.920337
GO:0043122	regulation of I-kappaB kinase/NF-kappaB cascade	9	1	0.0012453	0.0012453	0.0012453	0.0012453	0.0012453	0.0012453	0.561009
GO:0045086	positive regulation of interleukin-2 biosynthesis	9	1	0.125	0.125	0.125	0.125	0.125	0.125	0.9962
GO:0045104	intermediate filament cytoskeleton organization and biogenesis	9	1	0.2	0.2	0.2	0.2	0.2	0.2	0.997827
GO:0045582	positive regulation of T cell differentiation	9	4	0.25	0.25	0.25	0.142857	0.0070922	0.0088496	0.932535
GO:0045667	regulation of osteoblast differentiation	9	1	0.333333	0.333333	0.333333	0.333333	0.333333	0.333333	0.998914
GO:0045762	positive regulation of adenylate cyclase activity	9	1	0.0114943	0.0114943	0.0114943	0.0114943	0.0114943	0.0114943	0.953261
GO:0045884	regulation of survival gene product activity	9	1	0.0007435	0.0007435	0.0007435	0.0007435	0.0007435	0.0007435	0.5
GO:0046328	regulation of JNK cascade	9	2	0.333333	0.333333	0.333333	0.333333	0.0394089	0.0487805	0.988877
GO:0048820	hair follicle maturation	9	2	0.142857	0.142857	0.142857	0.142857	0.0217391	0.027027	0.97885
GO:0050772	positive regulation of axonogenesis	9	2	0.2	0.2	0.2	0.2	0.0016974	0.0021209	0.743206
GO:0050803	regulation of synapse structure and function	9	2	0.333333	0.333333	0.333333	0.333333	0.210526	0.25	0.997831
GO:0050892	intestinal absorption	9	2	0.0031056	0.0031056	0.0031056	0.0031056	0.0020263	0.0025316	0.698805
GO:0000245	spliceosome assembly	10	1	0.0204082	0.0204082	0.0204082	0.0204082	0.0204082	0.0204082	0.973927
GO:0000723	telomere maintenance	10	5	0.333333	0.333333	0.333333	0.151515	0.0027894	0.0027917	0.792709
GO:0001502	cartilage condensation	10	6	0.04	0.04	0.0151515	0.0365854	0.0074212	0.0061538	0.792866
GO:0001658	ureteric bud branching	10	18	1	1	0.642857	0.134328	0.0353461	0.0136674	0.853936
GO:0001707	mesoderm formation	10	13	0.333333	0.105691	0.0451389	0.0452962	0.0337224	0.0070423	0.842456
GO:0001708	cell fate specification	10	10	0.166667	0.166667	0.105263	0.0154799	0.0103359	0.0078616	0.732355
GO:0001755	neural crest cell migration	10	13	0.25	0.0849673	0.139785	0.0872483	0.0372226	0.0122295	0.893404
GO:0001890	placenta development	10	18	0.2	0.130435	0.0932642	0.0638298	0.029789	0.0137091	0.835318
GO:0001976	fast regulation of arterial pressure	10	3	0.0625	0.0625	0.0625	0.0043924	0.0058766	0.007335	0.862511
GO:0006493	protein amino acid O-linked glycosylation	10	3	1	1	1	0.006237	0.0046296	0.0057803	0.862836
GO:0006801	superoxide metabolism	10	2	0.0029674	0.0029674	0.0029674	0.0029674	0.004128	0.0051546	0.803804
GO:0007224	smoothened signaling pathway	10	18	0.142857	0.0756303	0.0825688	0.0559006	0.0200725	0.0117188	0.804709
GO:0007530	sex determination	10	3	0.0147059	0.0147059	0.0147059	0.0246914	0.0017905	0.0022371	0.801177
GO:0007585	respiratory gaseous exchange	10	6	0.047619	0.047619	0.0040789	0.0036232	0.0030558	0.0036742	0.51407
GO:0008637	apoptotic mitochondrial changes	10	2	0.004717	0.004717	0.004717	0.004717	0.0023859	0.0029806	0.761
GO:0009072	aromatic amino acid family metabolism	10	1	0.0024691	0.0024691	0.0024691	0.0024691	0.0024691	0.0024691	0.5
GO:0009411	response to UV	10	11	0.0333333	0.0365449	0.0607735	0.0275689	0.0195643	0.0080468	0.803615
GO:0014032	neural crest cell development	10	9	0.1	0.1	0.0957447	0.0782609	0.0653358	0.0081154	0.910087
GO:0017157	regulation of exocytosis	10	3	0.2	0.2	0.2	0.0212766	0.0075141	0.009375	0.929194
NA
GO:0019724	B cell mediated immunity	10	2	0.0227273	0.0227273	0.0227273	0.0227273	0.0071556	0.0089286	0.928339
GO:0030203	glycosaminoglycan metabolism	10	2	0.010101	0.010101	0.010101	0.010101	0.0019034	0.0023781	0.745242
GO:0030901	midbrain development	10	8	0.0555556	0.0555556	0.0860215	0.0512821	0.0241145	0.0067739	0.86821
GO:0030902	hindbrain development	10	5	0.0117647	0.0117647	0.0117647	0.009009	0.0058055	0.0027071	0.723807
GO:0035050	embryonic heart tube development	10	7	0.0833333	0.0833333	0.0972222	0.155556	0.12556	0.035	0.97592
GO:0040013	negative regulation of locomotion	10	1	0.0062893	0.0062893	0.0062893	0.0062893	0.0062893	0.0062893	0.5
GO:0045670	regulation of osteoclast differentiation	10	1	0.166667	0.166667	0.166667	0.166667	0.166667	0.166667	0.997291
GO:0045926	negative regulation of growth	10	2	0.0185185	0.0185185	0.0185185	0.0185185	0.0048397	0.0060423	0.896196
GO:0046058	cAMP metabolism	10	1	0.0009794	0.0009794	0.0009794	0.0009794	0.0009794	0.0009794	0.5
GO:0050672	negative regulation of lymphocyte proliferation	10	2	0.111111	0.111111	0.111111	0.111111	0.0522876	0.0645161	0.989946
GO:0050768	negative regulation of neurogenesis	10	3	0.0107527	0.0107527	0.0107527	0.008	0.0037653	0.0047022	0.829171
GO:0050769	positive regulation of neurogenesis	10	6	0.333333	0.333333	0.146342	0.230769	0.0142518	0.011257	0.900671
GO:0051271	negative regulation of cell motility	10	3	0.016129	0.016129	0.016129	0.0125523	0.0015283	0.0019096	0.711619
GO:0000077	DNA damage checkpoint	11	3	0.0208333	0.0208333	0.0208333	0.0280374	0.0054745	0.0068337	0.903238
GO:0001909	immune cell mediated cytotoxicity	11	1	0.0050505	0.0050505	0.0050505	0.0050505	0.0050505	0.0050505	0.893692
GO:0006071	glycerol metabolism	11	1	1	1	1	1	1	1	0.999728
GO:0006364	rRNA processing	11	3	0.0714286	0.0714286	0.0714286	0.0120482	0.005168	0.0064516	0.89149
GO:0006749	glutathione metabolism	11	7	1	1	1	0.0542636	0.0246046	0.0123023	0.925886
GO:0007033	vacuole organization and biogenesis	11	2	0.0046512	0.0046512	0.0046512	0.0046512	0.0017889	0.0017889	0.5
GO:0007088	regulation of mitosis	11	4	0.111111	0.111111	0.111111	0.0689655	0.0067912	0.0084746	0.927015
GO:0007229	integrin-mediated signaling pathway	11	3	0.0178571	0.0178571	0.0178571	0.0147783	0.0025359	0.0031679	0.77633
GO:0007346	regulation of progression through mitotic cell cycle	11	3	0.0020202	0.0020202	0.0020202	0.0017212	0.0023847	0.0029791	0.571248
GO:0007565	pregnancy	11	1	0.0019305	0.0019305	0.0019305	0.0019305	0.0019305	0.0019305	0.719174
GO:0007613	memory	11	11	0.142857	0.0990991	0.0447154	0.0441767	0.0190559	0.0067443	0.812302
GO:0008064	regulation of actin polymerization and/or depolymerization	11	1	0.0013141	0.0013141	0.0013141	0.0013141	0.0013141	0.0013141	0.587629
GO:0009408	response to heat	11	5	0.0120482	0.0120482	0.0120482	0.0104384	0.007874	0.0039683	0.756988
GO:0009913	epidermal cell differentiation	11	1	0.003876	0.003876	0.003876	0.003876	0.003876	0.003876	0.859978
GO:0016458	gene silencing	11	2	0.0009709	0.0009709	0.0009709	0.0009709	0.0012151	0.0012151	0.5
GO:0019233	sensory perception of pain	11	11	0.5	0.354839	0.52381	0.255814	0.092827	0.0096746	0.926764
GO:0019722	calcium-mediated signaling	11	2	0.0117647	0.0117647	0.0117647	0.0117647	0.0067912	0.0084746	0.906488
GO:0030282	bone mineralization	11	9	0.0526316	0.0526316	0.0647482	0.0612245	0.0125611	0.006517	0.821048
GO:0030593	neutrophil chemotaxis	11	3	0.0067114	0.0067114	0.0067114	0.009901	0.0023224	0.0029014	0.758383
GO:0030832	regulation of actin filament length	11	1	0.0038314	0.0038314	0.0038314	0.0038314	0.0038314	0.0038314	0.858926
GO:0042417	dopamine metabolism	11	6	0.0666667	0.0666667	0.009434	0.0132159	0.0110396	0.0066225	0.814865
NA
GO:0042490	mechanoreceptor differentiation	11	1	0.0089286	0.0089286	0.0089286	0.0089286	0.0089286	0.0089286	0.939739
GO:0042552	myelination	11	11	0.1	0.0456432	0.0187713	0.0143416	0.0133374	0.0073826	0.768873
GO:0045061	thymic T cell selection	11	1	0.0172414	0.0172414	0.0172414	0.0172414	0.0172414	0.0172414	0.969055
GO:0045076	regulation of interleukin-2 biosynthesis	11	2	0.007874	0.007874	0.007874	0.007874	0.0015817	0.0019763	0.701249
GO:0048589	developmental growth	11	21	0.142857	0.0150971	0.0285326	0.0248521	0.0117171	0.0113575	0.636333
GO:0050868	negative regulation of T cell activation	11	2	0.0144928	0.0144928	0.0144928	0.0144928	0.0203562	0.0253165	0.960555
GO:0050881	musculoskeletal movement	11	2	0.0098039	0.0098039	0.0098039	0.0098039	0.0011367	0.0014205	0.631522
GO:0050885	regulation of balance	11	24	0.0138889	0.0265487	0.0449438	0.0521739	0.0221914	0.0147601	0.761423
GO:0050909	sensory perception of taste	11	2	0.0015949	0.0015949	0.0015949	0.0015949	0.0012895	0.0012895	0.5
GO:0051258	protein polymerization	11	1	0.001171	0.001171	0.001171	0.001171	0.001171	0.001171	0.536916
GO:0001569	patterning of blood vessels	12	12	0.2	0.0659341	0.0909091	0.122449	0.0528634	0.0176211	0.912165
GO:0001709	cell fate determination	12	5	0.0588235	0.0588235	0.0588235	0.106383	0.0164609	0.0167224	0.936039
GO:0006119	oxidative phosphorylation	12	2	0.0068493	0.0068493	0.0068493	0.0068493	0.0020263	0.0025316	0.746192
GO:0006289	nucleotide-excision repair	12	4	0.0060241	0.0060241	0.0060241	0.0096154	0.0105194	0.0131148	0.879207
GO:0006352	transcription initiation	12	1	0.0714286	0.0714286	0.0714286	0.0714286	0.0714286	0.0714286	0.992927
GO:0006754	ATP biosynthesis	12	1	0.0044248	0.0044248	0.0044248	0.0044248	0.0044248	0.0044248	0.877584
GO:0006885	regulation of pH	12	3	0.0076923	0.0076923	0.0076923	0.009009	0.0026132	0.0026132	0.5
GO:0007200	G-protein signaling, coupled to IP3 second messenger (phospholipase C activating)	12	4	0.0434783	0.0434783	0.0434783	0.0666667	0.0017371	0.0021704	0.571632
GO:0007270	nerve-nerve synaptic transmission	12	3	1	1	1	0.428571	0.324324	0.375	0.998643
GO:0007492	endoderm development	12	11	0.25	0.0177134	0.0348101	0.0367893	0.0326168	0.0091896	0.853804
GO:0007596	blood coagulation	12	17	0.125	0.0688259	0.0125276	0.0156394	0.0082645	0.0092744	0.617262
GO:0008624	induction of apoptosis by extracellular signals	12	6	0.25	0.25	0.0291262	0.012605	0.017791	0.0108893	0.87785
GO:0015807	L-amino acid transport	12	2	0.5	0.5	0.5	0.5	0.285714	0.333333	0.99823
GO:0030278	regulation of ossification	12	3	0.2	0.2	0.2	0.0909091	0.123711	0.15	0.993489
GO:0042327	positive regulation of phosphorylation	12	2	0.0087719	0.0087719	0.0087719	0.0087719	0.0021119	0.0026385	0.764243
GO:0042493	response to drug	12	33	0.111111	0.0521327	0.0416141	0.0332326	0.0213869	0.0188895	0.654849
GO:0045058	T cell selection	12	1	0.0909091	0.0909091	0.0909091	0.0909091	0.0909091	0.0909091	0.994571
GO:0045444	fat cell differentiation	12	19	0.142857	0.0763052	0.136691	0.0351201	0.0173675	0.0153102	0.758829
GO:0046164	alcohol catabolism	12	1	0.002849	0.002849	0.002849	0.002849	0.002849	0.002849	0.809576
GO:0048048	embryonic eye morphogenesis	12	2	0.0144928	0.0144928	0.0144928	0.0144928	0.0012794	0.0015987	0.643283
GO:0048675	axon extension	12	4	0.0063694	0.0063694	0.0063694	0.0063898	0.004884	0.0060976	0.774796
GO:0050731	positive regulation of peptidyl-tyrosine phosphorylation	12	14	0.2	0.134615	0.21875	0.12069	0.0214067	0.0215054	0.887572
GO:0001508	regulation of action potential	13	7	0.03125	0.03125	0.0384615	0.0503597	0.0160643	0.0059272	0.853732
GO:0001570	vasculogenesis	13	28	0.1	0.202899	0.102564	0.0848485	0.01825	0.0160275	0.709953
GO:0001824	blastocyst development	13	14	0.0277778	0.0149893	0.0292276	0.030837	0.0082645	0.0093085	0.702894
GO:0006446	regulation of translational initiation	13	1	0.001912	0.001912	0.001912	0.001912	0.001912	0.001912	0.71615
GO:0006638	neutral lipid metabolism	13	1	0.001233	0.001233	0.001233	0.001233	0.001233	0.001233	0.558935
GO:0006672	ceramide metabolism	13	1	0.0012706	0.0012706	0.0012706	0.0012706	0.0012706	0.0012706	0.5
GO:0006911	phagocytosis, engulfment	13	2	0.0030488	0.0030488	0.0030488	0.0030488	0.0034587	0.0043197	0.786102
GO:0007405	neuroblast proliferation	13	2	0.0666667	0.0666667	0.0666667	0.0666667	0.004004	0.005	0.888226
GO:0008016	regulation of heart contraction	13	11	0.0769231	0.0183028	0.0300546	0.0188034	0.0131579	0.0086275	0.777223
GO:0008366	nerve ensheathment	13	1	0.0153846	0.0153846	0.0153846	0.0153846	0.0153846	0.0153846	0.965293
GO:0009615	response to virus	13	6	0.0294118	0.0294118	0.0134529	0.0309278	0.028777	0.0320856	0.937091
GO:0010001	glial cell differentiation	13	4	0.0344828	0.0344828	0.0344828	0.0069686	0.0033466	0.0041797	0.777507
GO:0016197	endosome transport	13	4	0.0163934	0.0163934	0.0163934	0.0224719	0.009324	0.0116279	0.920516
GO:0019216	regulation of lipid metabolism	13	2	0.0064935	0.0064935	0.0064935	0.0064935	0.0013645	0.001705	0.613021
GO:0030032	lamellipodium biogenesis	13	2	0.0144928	0.0144928	0.0144928	0.0144928	0.0017552	0.002193	0.712187
GO:0030218	erythrocyte differentiation	13	14	0.0322581	0.0301724	0.0530303	0.0419162	0.0131425	0.0075881	0.757982
GO:0030316	osteoclast differentiation	13	2	0.008547	0.008547	0.008547	0.008547	0.0037506	0.0046838	0.853387
GO:0045580	regulation of T cell differentiation	13	1	0.0217391	0.0217391	0.0217391	0.0217391	0.0217391	0.0217391	0.975557
GO:0045638	negative regulation of myeloid cell differentiation	13	1	0.0023256	0.0023256	0.0023256	0.0023256	0.0023256	0.0023256	0.767354
GO:0045664	regulation of neuron differentiation	13	2	0.0116279	0.0116279	0.0116279	0.0116279	0.0033223	0.0041494	0.847049
GO:0046661	male sex differentiation	13	1	0.0126582	0.0126582	0.0126582	0.0126582	0.0126582	0.0126582	0.957701
GO:0046879	hormone secretion	13	1	0.0016103	0.0016103	0.0016103	0.0016103	0.0016103	0.0016103	0.662493
GO:0050798	activated T cell proliferation	13	3	0.142857	0.142857	0.142857	0.0491803	0.0246407	0.0306122	0.976526
GO:0050808	synapse organization and biogenesis	13	8	0.0714286	0.0714286	0.0226629	0.0163934	0.0056071	0.0063141	0.758584
GO:0050851	antigen receptor-mediated signaling pathway	13	1	0.0063694	0.0063694	0.0063694	0.0063694	0.0063694	0.0063694	0.915309
GO:0051216	cartilage development	13	21	0.0625	0.0909091	0.104478	0.0250298	0.0150027	0.012181	0.717191
GO:0051260	protein homooligomerization	13	7	0.0434783	0.0434783	0.0185676	0.0278884	0.0086207	0.0051433	0.806111
GO:0001934	positive regulation of protein amino acid phosphorylation	14	13	0.5	0.393939	0.0849673	0.0469314	0.017038	0.008275	0.810826
GO:0006261	DNA-dependent DNA replication	14	1	0.002611	0.002611	0.002611	0.002611	0.002611	0.002611	0.792729
GO:0006633	fatty acid biosynthesis	14	4	0.142857	0.142857	0.142857	0.181818	0.0122511	0.0152672	0.931682
GO:0006937	regulation of muscle contraction	14	1	0.0909091	0.0909091	0.0909091	0.0909091	0.0909091	0.0909091	0.994583
GO:0007163	establishment and/or maintenance of cell polarity	14	4	0.0028818	0.0028818	0.0028818	0.0042373	0.0022805	0.002849	0.623711
GO:0007599	hemostasis	14	1	0.0172414	0.0172414	0.0172414	0.0172414	0.0172414	0.0172414	0.969022
GO:0046034	ATP metabolism	14	1	0.0031153	0.0031153	0.0031153	0.0031153	0.0031153	0.0031153	0.5
GO:0048489	synaptic vesicle transport	14	2	0.125	0.125	0.125	0.125	0.0172786	0.0215054	0.97337
GO:0048535	lymph node development	14	5	0.2	0.2	0.2	0.151515	0.114286	0.0684932	0.986428
GO:0048646	anatomical structure formation	14	16	0.25	0.109589	0.0723982	0.0930233	0.0322581	0.0257235	0.894871
GO:0050729	positive regulation of inflammatory response	14	2	0.009901	0.009901	0.009901	0.009901	0.0063341	0.0079051	0.904826
GO:0051259	protein oligomerization	14	6	0.0833333	0.0833333	0.0789474	0.12	0.0045164	0.004971	0.743805
GO:0001558	regulation of cell growth	15	5	0.002809	0.002809	0.002809	0.0026781	0.0037807	0.0029464	0.518147
GO:0001776	immune cell homeostasis	15	6	0.125	0.125	0.146342	0.272727	0.0400668	0.0408163	0.971183
GO:0001942	hair follicle development	15	16	0.5	0.666667	0.225352	0.0888889	0.025869	0.0100063	0.814094
GO:0006584	catecholamine metabolism	15	1	0.0059172	0.0059172	0.0059172	0.0059172	0.0059172	0.0059172	0.909485
GO:0007050	cell cycle arrest	15	12	0.0384615	0.0163934	0.0229885	0.0072376	0.0066639	0.0065324	0.591735
GO:0007568	aging	15	2	0.0131579	0.0131579	0.0131579	0.0131579	0.002885	0.0036036	0.829718
GO:0007602	phototransduction	15	6	0.5	0.5	0.545454	0.272727	0.0875912	0.0215827	0.968654
GO:0009306	protein secretion	15	2	0.0010834	0.0010834	0.0010834	0.0010834	0.0011841	0.0011841	0.5
GO:0014031	mesenchymal cell development	15	2	1	1	1	1	0.010989	0.0136986	0.960925
GO:0016567	protein ubiquitination	15	6	0.166667	0.166667	0.0540541	0.0967742	0.109589	0.0190476	0.960512
GO:0048730	epidermis morphogenesis	15	2	0.0131579	0.0131579	0.0131579	0.0131579	0.0125392	0.015625	0.94541
GO:0048762	mesenchymal cell differentiation	15	5	1	1	1	0.2	0.166667	0.033557	0.981159
GO:0050766	positive regulation of phagocytosis	15	3	0.0027322	0.0027322	0.0027322	0.0033975	0.0017016	0.0021262	0.598876
GO:0005977	glycogen metabolism	16	6	0.0909091	0.0909091	0.0040513	0.0080214	0.0034291	0.0032895	0.534904
GO:0006919	caspase activation	16	8	0.333333	0.333333	0.347826	0.0353982	0.0058214	0.0061967	0.755907
GO:0007281	germ cell development	16	16	0.0526316	0.0650407	0.0601504	0.0526316	0.0217761	0.0089938	0.772838
GO:0007586	digestion	16	3	0.5	0.5	0.5	0.0150754	0.0108893	0.0135747	0.942694
GO:0008154	actin polymerization and/or depolymerization	16	2	0.0714286	0.0714286	0.0714286	0.0714286	0.0963855	0.117647	0.992404
GO:0008286	insulin receptor signaling pathway	16	10	0.25	0.25	0.222222	0.0362319	0.0327869	0.0067159	0.872675
GO:0009566	fertilization	16	24	0.166667	0.107143	0.0697674	0.0512821	0.0288202	0.012973	0.76441
GO:0030384	phosphoinositide metabolism	16	1	0.2	0.2	0.2	0.2	0.2	0.2	0.997824
GO:0030595	immune cell chemotaxis	16	3	0.333333	0.333333	0.333333	0.0422535	0.0051348	0.0064103	0.91087
GO:0042100	B cell proliferation	16	6	0.2	0.2	0.193548	0.375	0.0559441	0.0130719	0.946102
GO:0042102	positive regulation of T cell proliferation	16	9	0.0588235	0.0588235	0.054878	0.0418605	0.0191898	0.0066176	0.857272
GO:0042133	neurotransmitter metabolism	16	3	0.0135135	0.0135135	0.0135135	0.0090634	0.0140023	0.0174419	0.926569
GO:0042770	DNA damage response, signal transduction	16	2	0.0909091	0.0909091	0.0909091	0.0909091	0.0019194	0.0023981	0.771692
GO:0045445	myoblast differentiation	16	2	0.0019724	0.0019724	0.0019724	0.0019724	0.0020817	0.0026008	0.654264
GO:0045765	regulation of angiogenesis	16	2	0.142857	0.142857	0.142857	0.142857	0.0522876	0.0645161	0.990494
GO:0048562	embryonic organ morphogenesis	16	4	0.166667	0.166667	0.166667	0.025974	0.002287	0.0028571	0.752032
GO:0007219	Notch signaling pathway	17	11	0.5	0.215686	0.166667	0.11828	0.0652819	0.025463	0.955901
GO:0007422	peripheral nervous system development	17	3	1	1	1	0.0109091	0.0051569	0.0064378	0.894414
GO:0030855	epithelial cell differentiation	17	11	0.2	0.0780142	0.0873016	0.0326409	0.0110028	0.0092984	0.819019
GO:0042593	glucose homeostasis	17	18	0.166667	0.0697674	0.08867	0.0629371	0.021102	0.0120805	0.825045
GO:0042633	hair cycle	17	2	0.0042553	0.0042553	0.0042553	0.0042553	0.0014617	0.0018265	0.640963
GO:0043280	positive regulation of caspase activity	17	1	0.0714286	0.0714286	0.0714286	0.0714286	0.0714286	0.0714286	0.99295
GO:0043473	pigmentation	17	26	1	1	0.634146	0.5	0.101562	0.0171844	0.878404
GO:0048015	phosphoinositide-mediated signaling	17	1	0.0024631	0.0024631	0.0024631	0.0024631	0.0024631	0.0024631	0.78013
GO:0048066	pigmentation during development	17	3	0.5	0.5	0.5	0.0697674	0.0594059	0.0731707	0.989431
GO:0000910	cytokinesis	18	1	0.0416667	0.0416667	0.0416667	0.0416667	0.0416667	0.0416667	0.98805
GO:0001657	ureteric bud development	18	14	0.166667	0.134615	0.237288	0.241379	0.0453074	0.0182055	0.940785
GO:0006112	energy reserve metabolism	18	2	0.0263158	0.0263158	0.0263158	0.0263158	0.0143369	0.0178571	0.960033
GO:0006306	DNA methylation	18	6	0.25	0.25	0.0331492	0.037037	0.0466926	0.0352941	0.956728
GO:0006310	DNA recombination	18	3	0.04	0.04	0.04	0.0034443	0.0023068	0.0028818	0.729427
GO:0006469	negative regulation of protein kinase activity	18	11	0.0416667	0.0261283	0.0353698	0.0428016	0.0151776	0.0082459	0.821638
GO:0006479	protein amino acid methylation	18	3	0.0769231	0.0769231	0.0769231	0.0046083	0.0052129	0.0065076	0.856238
GO:0007005	mitochondrion organization and biogenesis	18	17	0.125	0.0688259	0.0319549	0.0207065	0.0135512	0.0105985	0.703864
GO:0007265	Ras protein signal transduction	18	6	0.2	0.2	0.230769	0.0576923	0.0097009	0.0057971	0.824547
GO:0007286	spermatid development	18	25	0.5	0.151515	0.178571	0.0750751	0.0350263	0.0139978	0.794306
GO:0008203	cholesterol metabolism	18	20	0.0714286	0.117647	0.1	0.0657895	0.0204342	0.011744	0.761433
GO:0008217	blood pressure regulation	18	15	0.0833333	0.103448	0.103448	0.026738	0.0123203	0.0083472	0.718007
GO:0008629	induction of apoptosis by intracellular signals	18	1	0.0037879	0.0037879	0.0037879	0.0037879	0.0037879	0.0037879	0.857607
GO:0008654	phospholipid biosynthesis	18	3	0.016129	0.016129	0.016129	0.0049423	0.0045942	0.0057361	0.840501
GO:0030183	B cell differentiation	18	17	0.25	0.361702	0.53125	0.0568562	0.0267401	0.0091496	0.772753
GO:0042551	neuron maturation	18	5	0.0169492	0.0169492	0.0169492	0.0050968	0.0072464	0.0066578	0.756585
GO:0042698	menstrual cycle	18	1	0.0032258	0.0032258	0.0032258	0.0032258	0.0032258	0.0032258	0.832339
GO:0042742	defense response to bacteria	18	14	0.0238095	0.0210843	0.030837	0.0419162	0.016157	0.0149413	0.841203
GO:0045619	regulation of lymphocyte differentiation	18	2	0.0232558	0.0232558	0.0232558	0.0232558	0.0015346	0.0019175	0.69821
GO:0045807	positive regulation of endocytosis	18	1	0.0016529	0.0016529	0.0016529	0.0016529	0.0016529	0.0016529	0.672095
GO:0050770	regulation of axonogenesis	18	5	0.05	0.05	0.05	0.0847458	0.0095923	0.0050916	0.841151
GO:0050871	positive regulation of B cell activation	18	1	0.006135	0.006135	0.006135	0.006135	0.006135	0.006135	0.91229
GO:0006979	response to oxidative stress	19	19	0.166667	0.191919	0.153226	0.0964467	0.0284006	0.0134181	0.855499
GO:0007189	G-protein signaling, adenylate cyclase activating pathway	19	14	1	0.411765	0.482759	0.05	0.0300107	0.0089059	0.853233
GO:0007266	Rho protein signal transduction	19	8	0.0833333	0.0833333	0.0963855	0.0769231	0.0144014	0.0071556	0.871259
GO:0008344	adult locomotory behavior	19	26	0.25	0.0625	0.112554	0.0575221	0.0229378	0.0158924	0.754509
GO:0009266	response to temperature stimulus	19	2	0.2	0.2	0.2	0.2	0.0178571	0.0222222	0.975041
GO:0016358	dendrite development	19	9	0.333333	0.333333	0.0420561	0.029316	0.0093848	0.005988	0.807468
GO:0016540	protein autoprocessing	19	2	0.0033223	0.0033223	0.0033223	0.0033223	0.0021663	0.0027064	0.718665
GO:0030509	BMP signaling pathway	19	10	0.125	0.125	0.2	0.3125	0.181818	0.104167	0.9871
GO:0042475	odontogenesis (sensu Vertebrata)	19	22	0.2	0.166667	0.268293	0.13924	0.0488075	0.0121614	0.830118
GO:0042476	odontogenesis	19	3	0.166667	0.166667	0.166667	0.0056711	0.0018773	0.0023456	0.722042
GO:0043086	negative regulation of enzyme activity	19	4	0.0238095	0.0238095	0.0238095	0.0141844	0.009009	0.011236	0.898806
GO:0045786	negative regulation of progression through cell cycle	19	5	0.0196078	0.0196078	0.0196078	0.0095238	0.0073529	0.0053821	0.79935
GO:0046777	protein amino acid autophosphorylation	19	25	0.142857	0.185185	0.192308	0.2	0.222222	0.0269687	0.920622
GO:0048515	spermatid differentiation	19	3	0.0769231	0.0769231	0.0769231	0.0024732	0.0017437	0.0021786	0.642418
GO:0048732	gland development	19	4	0.0555556	0.0555556	0.0555556	0.0344828	0.0093513	0.0116618	0.935575
GO:0051128	regulation of cell organization and biogenesis	19	2	0.0104167	0.0104167	0.0104167	0.0104167	0.0010585	0.0013228	0.716143
GO:0051348	negative regulation of transferase activity	19	1	0.0052356	0.0052356	0.0052356	0.0052356	0.0052356	0.0052356	0.897019
GO:0001702	gastrulation (sensu Deuterostomia)	20	12	0.0526316	0.0139211	0.0243902	0.0175439	0.0086752	0.008843	0.677253
GO:0001756	somitogenesis	20	18	0.0434783	0.0532544	0.0772532	0.048913	0.021164	0.0119522	0.797135
GO:0001894	tissue homeostasis	20	7	0.0322581	0.0322581	0.0071648	0.0087391	0.0085548	0.0070493	0.754106
GO:0006164	purine nucleotide biosynthesis	20	2	0.0204082	0.0204082	0.0204082	0.0204082	0.0038041	0.0047506	0.872552
GO:0006821	chloride transport	20	7	0.2	0.2	0.166667	0.0159453	0.0072109	0.0055688	0.762683
GO:0007259	JAK-STAT cascade	20	3	0.0454545	0.0454545	0.0454545	0.0410959	0.0540541	0.0666667	0.982333
GO:0007623	circadian rhythm	20	3	0.0196078	0.0196078	0.0196078	0.0119522	0.0063762	0.0079576	0.900832
GO:0008360	regulation of cell shape	20	10	0.125	0.125	0.111111	0.0265957	0.0072727	0.0054348	0.703152
GO:0008585	female gonad development	20	3	0.0434783	0.0434783	0.0434783	0.0124481	0.0113529	0.0141509	0.93785
GO:0030155	regulation of cell adhesion	20	6	0.0025773	0.0025773	0.0025685	0.0063025	0.0039031	0.0040956	0.557665
GO:0030217	T cell differentiation	20	14	0.142857	0.0686275	0.0909091	0.0804598	0.0190736	0.0076378	0.833074
GO:0035264	body growth	20	35	0.04	0.047619	0.05	0.0520059	0.0211321	0.0189805	0.663078
GO:0040014	regulation of body size	20	18	0.25	0.0441176	0.0604027	0.0147783	0.0112115	0.012931	0.677802
GO:0048568	embryonic organ development	20	7	1	1	1	0.027027	0.0063163	0.0063521	0.781926
GO:0000082	G1/S transition of mitotic cell cycle	21	5	0.0588235	0.0588235	0.0588235	0.0054526	0.007619	0.0066138	0.791753
GO:0007059	chromosome segregation	21	1	0.0212766	0.0212766	0.0212766	0.0212766	0.0212766	0.0212766	0.975014
GO:0007269	neurotransmitter secretion	21	10	0.142857	0.142857	0.222222	0.047619	0.0224719	0.0076046	0.838378
GO:0007368	determination of left/right symmetry	21	23	0.5	0.20354	0.294872	0.0946502	0.0187678	0.0125341	0.774624
GO:0015758	glucose transport	21	5	0.166667	0.166667	0.166667	0.263158	0.0095238	0.0115741	0.906569
GO:0019221	cytokine and chemokine mediated signaling pathway	21	19	0.2	0.275362	0.159664	0.0788382	0.0298507	0.0120482	0.820612
GO:0030224	monocyte differentiation	21	1	0.0012837	0.0012837	0.0012837	0.0012837	0.0012837	0.0012837	0.57973
GO:0042129	regulation of T cell proliferation	21	1	0.0086207	0.0086207	0.0086207	0.0086207	0.0086207	0.0086207	0.937669
GO:0042254	ribosome biogenesis and assembly	21	2	0.03125	0.03125	0.03125	0.03125	0.0083945	0.0104712	0.94012
GO:0050900	immune cell migration	21	5	0.0072464	0.0072464	0.0072464	0.00998	0.0094118	0.0080386	0.819772
GO:0006334	nucleosome assembly	22	1	0.5	0.5	0.5	0.5	0.5	0.5	0.999728
GO:0006338	chromatin remodeling	22	8	0.166667	0.166667	0.0060469	0.0073665	0.0058802	0.0051282	0.53964
GO:0007631	feeding behavior	22	3	0.111111	0.111111	0.111111	0.12	0.0540541	0.0666667	0.989015
GO:0009791	post-embryonic development	22	65	0.166667	0.131313	0.12381	0.0881954	0.0429043	0.0347966	0.673799
GO:0016049	cell growth	22	8	0.0084034	0.0084034	0.0113798	0.0151515	0.0057637	0.0047591	0.708107
GO:0042088	T-helper 1 type immune response	22	2	0.0588235	0.0588235	0.0588235	0.0588235	0.0816327	0.1	0.990806
GO:0045055	regulated secretory pathway	22	1	0.0037453	0.0037453	0.0037453	0.0037453	0.0037453	0.0037453	0.5
GO:0050878	regulation of body fluids	22	1	0.016129	0.016129	0.016129	0.016129	0.016129	0.016129	0.967155
GO:0000398	nuclear mRNA splicing, via spliceosome	23	3	0.333333	0.333333	0.333333	0.0857143	0.0106007	0.0132159	0.956112
GO:0006413	translational initiation	23	6	0.333333	0.333333	0.166667	0.0810811	0.102564	0.0487805	0.978407
GO:0006909	phagocytosis	23	7	0.037037	0.037037	0.0243902	0.0178117	0.0067179	0.0038997	0.783772
GO:0007612	learning	23	10	1	1	1	0.185185	0.153846	0.0088574	0.919262
GO:0009880	embryonic pattern specification	23	9	0.0163934	0.0163934	0.0273556	0.0422535	0.0124524	0.0120482	0.848176
GO:0015992	proton transport	23	2	0.0013405	0.0013405	0.0013405	0.0013405	0.0015314	0.0015314	0.5
GO:0019882	antigen presentation	23	5	0.25	0.25	0.25	0.172414	0.166667	0.0961538	0.989919
GO:0030534	adult behavior	23	13	0.125	0.0849673	0.0459364	0.0449827	0.0174966	0.0082278	0.850943
GO:0042472	inner ear morphogenesis	23	34	0.125	0.139344	0.195402	0.0648855	0.0354074	0.0181624	0.758491
GO:0045637	regulation of myeloid cell differentiation	23	1	0.0416667	0.0416667	0.0416667	0.0416667	0.0416667	0.0416667	0.987588
GO:0050727	regulation of inflammatory response	23	5	0.0108696	0.0108696	0.0108696	0.0082645	0.0099502	0.0053879	0.739772
GO:0050767	regulation of neurogenesis	23	4	0.0833333	0.0833333	0.0833333	0.0363636	0.0033999	0.0042463	0.743225
GO:0001843	neural tube closure	24	20	0.0909091	0.166667	0.0470588	0.0438596	0.0196802	0.0107933	0.728783
GO:0006650	glycerophospholipid metabolism	24	1	0.0008382	0.0008382	0.0008382	0.0008382	0.0008382	0.0008382	0.5
GO:0007498	mesoderm development	24	7	0.0714286	0.0714286	0.0142276	0.0237288	0.0058236	0.0072091	0.811664
GO:0016042	lipid catabolism	24	1	0.0038462	0.0038462	0.0038462	0.0038462	0.0038462	0.0038462	0.859468
GO:0042692	muscle cell differentiation	24	2	0.0909091	0.0909091	0.0909091	0.0909091	0.0063341	0.0079051	0.929421
GO:0043281	regulation of caspase activity	24	2	0.1	0.1	0.1	0.1	0.137931	0.166667	0.994854
GO:0050730	regulation of peptidyl-tyrosine phosphorylation	24	1	0.0222222	0.0222222	0.0222222	0.0222222	0.0222222	0.0222222	0.976229
GO:0001819	positive regulation of cytokine production	25	2	0.0144928	0.0144928	0.0144928	0.0144928	0.0150094	0.0186916	0.953193
GO:0007249	I-kappaB kinase/NF-kappaB cascade	25	5	0.0116279	0.0116279	0.0116279	0.0188679	0.0034513	0.0029036	0.67132
GO:0009953	dorsal/ventral pattern formation	25	21	0.166667	0.0950226	0.143836	0.0985915	0.0229258	0.0116732	0.79125
GO:0030100	regulation of endocytosis	25	5	0.0114943	0.0114943	0.0114943	0.0023463	0.0024096	0.0029002	0.6434
GO:0043583	ear development	25	7	0.0208333	0.0208333	0.0131579	0.0157303	0.0044958	0.0040745	0.643628
GO:0001656	metanephros development	26	14	0.142857	0.166667	0.189189	0.127273	0.0127389	0.0098246	0.825405
GO:0008361	regulation of cell size	26	6	0.004	0.004	0.0026478	0.0062762	0.0040858	0.0037106	0.556763
GO:0008406	gonad development	26	4	0.01	0.01	0.01	0.0039604	0.0025055	0.0031299	0.623579
GO:0009617	response to bacteria	26	8	0.125	0.125	0.024024	0.0325203	0.017758	0.0211082	0.903283
GO:0030324	lung development	26	49	0.333333	0.550562	0.411765	0.223744	0.0830157	0.0323432	0.876874
GO:0042060	wound healing	26	10	0.2	0.2	0.0289855	0.0531915	0.0179775	0.0079365	0.806848
GO:0048729	tissue morphogenesis	26	2	0.0434783	0.0434783	0.0434783	0.0434783	0.0126382	0.015748	0.960206
GO:0048741	skeletal muscle fiber development	26	10	0.333333	0.333333	0.0909091	0.0277778	0.0212766	0.006435	0.822114
GO:0048747	muscle fiber development	26	5	0.0344828	0.0344828	0.0344828	0.0243902	0.0027759	0.0033967	0.663922
GO:0006163	purine nucleotide metabolism	27	1	0.030303	0.030303	0.030303	0.030303	0.030303	0.030303	0.982609
GO:0006497	protein amino acid lipidation	27	1	0.001321	0.001321	0.001321	0.001321	0.001321	0.001321	0.590022
GO:0006865	amino acid transport	27	5	1	1	1	0.384615	0.444444	0.0406504	0.985987
GO:0006887	exocytosis	27	5	0.333333	0.333333	0.333333	0.0746269	0.0851064	0.0049652	0.881566
GO:0009967	positive regulation of signal transduction	27	5	0.03125	0.03125	0.03125	0.0485437	0.0047004	0.004902	0.785498
GO:0016055	Wnt receptor signaling pathway	27	12	0.0714286	0.011976	0.0236686	0.0402685	0.010046	0.0100671	0.79117
GO:0030323	respiratory tube development	27	2	0.00369	0.00369	0.00369	0.00369	0.0039643	0.0049505	0.818868
GO:0035282	segmentation	27	1	0.0434783	0.0434783	0.0434783	0.0434783	0.0434783	0.0434783	0.987858
GO:0050870	positive regulation of T cell activation	27	5	0.0769231	0.0769231	0.0769231	0.0185874	0.028169	0.0102041	0.913543
GO:0006606	protein import into nucleus	28	11	1	0.52381	0.423077	0.37931	0.0150479	0.0065012	0.782968
GO:0007067	mitosis	28	2	0.0070922	0.0070922	0.0070922	0.0070922	0.0012025	0.0015026	0.601032
GO:0007179	transforming growth factor beta receptor signaling pathway	28	9	0.125	0.125	0.0671642	0.0532544	0.0363269	0.0445545	0.940743
GO:0007254	JNK cascade	28	6	0.0434783	0.0434783	0.0517241	0.0638298	0.0333797	0.0106007	0.924177
GO:0042158	lipoprotein biosynthesis	28	5	0.0222222	0.0222222	0.0222222	0.0044763	0.0050314	0.0060753	0.566757
GO:0048592	eye morphogenesis	28	1	0.0012804	0.0012804	0.0012804	0.0012804	0.0012804	0.0012804	0.579061
GO:0000187	activation of MAPK activity	29	12	0.142857	0.146342	0.230769	0.162162	0.0115858	0.009043	0.802214
GO:0001841	neural tube formation	29	4	0.0172414	0.0172414	0.0172414	0.0175439	0.0038778	0.0048426	0.78968
GO:0001932	regulation of protein amino acid phosphorylation	29	7	0.0185185	0.0185185	0.0167866	0.0114943	0.0048502	0.0053722	0.678996
GO:0006814	sodium ion transport	29	5	0.5	0.5	0.5	0.034965	0.0322581	0.0089286	0.916576
GO:0009968	negative regulation of signal transduction	29	1	0.0625	0.0625	0.0625	0.0625	0.0625	0.0625	0.991896
GO:0016044	membrane organization and biogenesis	29	8	0.0064103	0.0064103	0.0058055	0.011236	0.0103493	0.0116788	0.783918
GO:0030334	regulation of cell migration	29	9	0.142857	0.142857	0.0410959	0.0466321	0.0151197	0.0058594	0.821855
GO:0031098	stress-activated protein kinase signaling pathway	29	1	0.0018904	0.0018904	0.0018904	0.0018904	0.0018904	0.0018904	0.5
GO:0042157	lipoprotein metabolism	29	6	0.0212766	0.0212766	0.0021459	0.0047695	0.0029147	0.0034169	0.549097
GO:0043406	positive regulation of MAPK activity	29	5	0.0357143	0.0357143	0.0357143	0.0228311	0.0213904	0.0067935	0.881843
GO:0001838	embryonic epithelial tube formation	30	2	0.0196078	0.0196078	0.0196078	0.0196078	0.005305	0.0066225	0.905252
GO:0001839	neural plate morphogenesis	30	1	0.2	0.2	0.2	0.2	0.2	0.2	0.997837
GO:0006800	oxygen and reactive oxygen species metabolism	30	5	0.0123457	0.0123457	0.0123457	0.007728	0.0102828	0.0101626	0.845538
GO:0006874	calcium ion homeostasis	30	23	0.166667	0.0346908	0.0519187	0.0236382	0.0168282	0.0171004	0.687603
GO:0007015	actin filament organization	30	10	0.0181818	0.0181818	0.0238095	0.0234742	0.0108108	0.006993	0.743869
GO:0007018	microtubule-based movement	30	3	0.5	0.5	0.5	0.0135747	0.0056684	0.0070755	0.904051
GO:0007188	G-protein signaling, coupled to cAMP nucleotide second messenger	30	3	0.0010246	0.0010246	0.0010246	0.0018779	0.0022173	0.0022173	0.5
GO:0007601	visual perception	30	20	0.142857	0.2	0.25	0.102041	0.0197044	0.0111111	0.802713
GO:0008380	RNA splicing	30	4	0.142857	0.142857	0.142857	0.1	0.0178571	0.0222222	0.962072
GO:0030031	cell projection biogenesis	30	2	0.0454545	0.0454545	0.0454545	0.0454545	0.0277778	0.0344828	0.979178
GO:0045727	positive regulation of protein biosynthesis	30	5	0.166667	0.166667	0.166667	0.0028037	0.0037106	0.0044524	0.5
GO:0048754	branching morphogenesis of a tube	30	13	0.166667	0.139785	0.206349	0.134021	0.0501446	0.0193452	0.939715
GO:0050953	sensory perception of light stimulus	30	3	0.125	0.125	0.125	0.0114068	0.0054745	0.0068337	0.896757
GO:0001763	morphogenesis of a branching structure	31	6	0.0357143	0.0357143	0.0130152	0.0060729	0.0066593	0.0038023	0.696089
GO:0006006	glucose metabolism	31	11	0.166667	0.108911	0.196429	0.0194004	0.0082645	0.0066546	0.689616
GO:0007126	meiosis	31	2	0.0416667	0.0416667	0.0416667	0.0416667	0.0010727	0.0013405	0.707859
GO:0030030	cell projection organization and biogenesis	31	9	0.111111	0.111111	0.0697674	0.0612245	0.0192926	0.0082873	0.886665
GO:0042325	regulation of phosphorylation	31	2	0.0196078	0.0196078	0.0196078	0.0196078	0.005891	0.0073529	0.9137
GO:0046483	heterocycle metabolism	31	1	0.0012019	0.0012019	0.0012019	0.0012019	0.0012019	0.0012019	0.549349
GO:0051270	regulation of cell motility	31	1	0.0056497	0.0056497	0.0056497	0.0056497	0.0056497	0.0056497	0.904865
GO:0000226	microtubule cytoskeleton organization and biogenesis	32	12	0.166667	0.0145985	0.017094	0.0184615	0.0075436	0.007533	0.695636
GO:0006457	protein folding	32	4	0.0357143	0.0357143	0.0357143	0.0350877	0.0030793	0.0038462	0.779516
GO:0015698	inorganic anion transport	32	1	0.0024331	0.0024331	0.0024331	0.0024331	0.0024331	0.0024331	0.77835
GO:0016064	humoral defense mechanism (sensu Vertebrata)	32	1	0.2	0.2	0.2	0.2	0.2	0.2	0.997837
GO:0031328	positive regulation of cellular biosynthesis	32	1	0.0204082	0.0204082	0.0204082	0.0204082	0.0204082	0.0204082	0.97411
GO:0040012	regulation of locomotion	32	2	0.0019084	0.0019084	0.0019084	0.0019084	0.0027322	0.003413	0.701055
GO:0042035	regulation of cytokine biosynthesis	32	4	0.0144928	0.0144928	0.0144928	0.0028531	0.0028041	0.0035026	0.603851
GO:0006935	chemotaxis	33	12	0.333333	0.230769	0.102564	0.162162	0.034458	0.0083449	0.870391
GO:0007028	cytoplasm organization and biogenesis	33	2	0.0042553	0.0042553	0.0042553	0.0042553	0.0014698	0.0018365	0.641033
GO:0007369	gastrulation	33	11	0.125	0.028133	0.0342679	0.0355987	0.0468584	0.0223124	0.914059
GO:0009416	response to light stimulus	33	6	0.1	0.1	0.009901	0.0189873	0.0066225	0.0063425	0.777071
GO:0016485	protein processing	33	7	0.0043478	0.0043478	0.0039063	0.0069376	0.0051871	0.0057471	0.653891
GO:0019933	cAMP-mediated signaling	33	3	0.037037	0.037037	0.037037	0.0111524	0.0102389	0.012766	0.929397
GO:0048609	reproductive organismal physiological process	33	1	0.166667	0.166667	0.166667	0.166667	0.166667	0.166667	0.997293
GO:0001822	kidney development	34	40	0.0769231	0.117647	0.119403	0.0682594	0.0310078	0.0220994	0.727223
GO:0006260	DNA replication	34	10	0.0625	0.0625	0.0769231	0.116279	0.0547945	0.0104058	0.91797
GO:0006790	sulfur metabolism	34	3	0.25	0.25	0.25	0.333333	0.444444	0.5	0.998187
GO:0007548	sex differentiation	34	2	0.0357143	0.0357143	0.0357143	0.0357143	0.0054496	0.0068027	0.913835
GO:0042098	T cell proliferation	34	9	0.0714286	0.0714286	0.054878	0.034749	0.0163562	0.0050477	0.833634
GO:0042445	hormone metabolism	34	9	0.125	0.125	0.0119363	0.0124481	0.0067912	0.0063649	0.732389
GO:0051329	interphase of mitotic cell cycle	34	1	0.0014793	0.0014793	0.0014793	0.0014793	0.0014793	0.0014793	0.635135
GO:0051606	detection of stimulus	34	2	0.0005992	0.0005992	0.0005992	0.0005992	0.0011827	0.0011827	0.5
GO:0001817	regulation of cytokine production	35	1	0.0322581	0.0322581	0.0322581	0.0322581	0.0322581	0.0322581	0.983801
NA
GO:0006486	protein amino acid glycosylation	35	5	0.25	0.25	0.25	0.009009	0.0073937	0.0060096	0.819826
GO:0007156	homophilic cell adhesion	35	12	0.2	0.230769	0.193548	0.230769	0.248705	0.030303	0.974914
GO:0008015	circulation	35	2	0.0217391	0.0217391	0.0217391	0.0217391	0.0060015	0.0074906	0.917071
GO:0016568	chromatin modification	35	7	0.015625	0.015625	0.0217391	0.048951	0.0381992	0.0421687	0.949721
GO:0043010	eye development (sensu Vertebrata)	35	16	0.0769231	0.0707965	0.0613027	0.0860215	0.0316989	0.0126382	0.866993
GO:0051251	positive regulation of lymphocyte activation	35	1	0.0227273	0.0227273	0.0227273	0.0227273	0.0227273	0.0227273	0.976744
GO:0001701	embryonic development (sensu Mammalia)	36	140	0.148936	0.269231	0.301075	0.233333	0.10081	0.0740741	0.742815
GO:0006576	biogenic amine metabolism	36	1	0.0013072	0.0013072	0.0013072	0.0013072	0.0013072	0.0013072	0.58658
GO:0006968	cellular defense response	36	4	0.0078125	0.0078125	0.0078125	0.0085837	0.0053405	0.0066667	0.795381
GO:0050863	regulation of T cell activation	36	3	0.0384615	0.0384615	0.0384615	0.0061602	0.0029948	0.0037406	0.807616
GO:0008544	epidermis development	37	19	0.2	0.191919	0.159664	0.0290076	0.0336879	0.0138889	0.827312
GO:0016331	morphogenesis of embryonic epithelium	37	6	0.333333	0.333333	0.0239044	0.046875	0.0198511	0.0053239	0.853052
GO:0001655	urogenital system development	38	1	0.0322581	0.0322581	0.0322581	0.0322581	0.0322581	0.0322581	0.983906
GO:0001764	neuron migration	38	25	0.025641	0.0202429	0.0364964	0.0235183	0.02849	0.013369	0.67847
GO:0007160	cell-matrix adhesion	38	6	0.125	0.125	0.0277778	0.0652174	0.0269966	0.0150754	0.936723
GO:0007611	learning and/or memory	38	10	0.5	0.5	0.333333	0.15625	0.0519481	0.0167504	0.938655
GO:0030326	embryonic limb morphogenesis	38	30	0.142857	0.136364	0.157895	0.0672646	0.0404722	0.0210674	0.798268
GO:0031589	cell-substrate adhesion	38	5	0.0833333	0.0833333	0.0833333	0.015674	0.0110193	0.0056561	0.839156
GO:0040029	regulation of gene expression, epigenetic	38	1	0.0285714	0.0285714	0.0285714	0.0285714	0.0285714	0.0285714	0.981602
GO:0045596	negative regulation of cell differentiation	38	18	0.166667	0.107143	0.117647	0.0494505	0.0230991	0.0125611	0.822249
GO:0045597	positive regulation of cell differentiation	38	12	0.1	0.0983607	0.155844	0.166667	0.0464666	0.009245	0.890235
GO:0048469	cell maturation	38	15	0.166667	0.230769	0.230769	0.0310559	0.0204082	0.0116009	0.802516
GO:0006813	potassium ion transport	39	13	1	0.156627	0.270833	0.288889	0.0074106	0.0085134	0.753763
GO:0006816	calcium ion transport	39	30	0.111111	0.25	0.214286	0.108696	0.0390879	0.0207756	0.819929
GO:0006936	muscle contraction	39	5	0.0833333	0.0833333	0.0833333	0.0574713	0.0058224	0.003785	0.751163
GO:0007218	neuropeptide signaling pathway	39	3	0.142857	0.142857	0.142857	0.038961	0.0015371	0.0019206	0.783696
GO:0030198	extracellular matrix organization and biogenesis	39	58	1	0.0938511	0.0819209	0.0619658	0.0499247	0.0368722	0.70569
GO:0001505	regulation of neurotransmitter levels	40	1	0.0138889	0.0138889	0.0138889	0.0138889	0.0138889	0.0138889	0.961601
GO:0006397	mRNA processing	40	1	0.142857	0.142857	0.142857	0.142857	0.142857	0.142857	0.996739
GO:0006644	phospholipid metabolism	40	8	0.0083333	0.0083333	0.011713	0.0075188	0.0049945	0.005521	0.625917
GO:0007398	ectoderm development	40	2	0.0769231	0.0769231	0.0769231	0.0769231	0.0043173	0.0053908	0.896877
GO:0007605	sensory perception of sound	40	32	0.5	0.166667	0.180791	0.133333	0.0304907	0.0175055	0.772025
GO:0035108	limb morphogenesis	40	13	0.0357143	0.0429043	0.0673575	0.0909091	0.0205371	0.0095308	0.861853
GO:0042113	B cell activation	40	5	0.0833333	0.0833333	0.0833333	0.0133333	0.0126582	0.0116009	0.88125
GO:0045860	positive regulation of protein kinase activity	40	9	0.142857	0.142857	0.230769	0.36	0.048913	0.0481283	0.968451
GO:0006820	anion transport	41	1	0.0454545	0.0454545	0.0454545	0.0454545	0.0454545	0.0454545	0.988618
GO:0006959	humoral immune response	41	6	0.04	0.04	0.0040789	0.0081301	0.0056684	0.0065789	0.726531
GO:0009101	glycoprotein biosynthesis	41	2	0.0136986	0.0136986	0.0136986	0.0136986	0.0047253	0.0058997	0.888602
GO:0042089	cytokine biosynthesis	41	1	0.0017825	0.0017825	0.0017825	0.0017825	0.0017825	0.0017825	0.697787
GO:0006333	chromatin assembly or disassembly	42	1	1	1	1	1	1	1	0.999729
GO:0018108	peptidyl-tyrosine phosphorylation	42	14	0.25	0.21875	0.318182	0.0721649	0.0364583	0.0231788	0.925997
GO:0009314	response to radiation	43	1	0.0013587	0.0013587	0.0013587	0.0013587	0.0013587	0.0013587	0.60356
GO:0030900	forebrain development	43	22	0.111111	0.0728477	0.0873016	0.0308989	0.0245947	0.0159768	0.784544
GO:0008202	steroid metabolism	44	2	0.0454545	0.0454545	0.0454545	0.0454545	0.0601504	0.0740741	0.987574
GO:0030098	lymphocyte differentiation	44	3	0.030303	0.030303	0.030303	0.0196078	0.017094	0.0212766	0.95607
GO:0046651	lymphocyte proliferation	44	3	0.0088496	0.0088496	0.0088496	0.0110701	0.0019271	0.0024077	0.732001
GO:0050954	sensory perception of mechanical stimulus	44	1	0.0104167	0.0104167	0.0104167	0.0104167	0.0104167	0.0104167	0.948815
GO:0051347	positive regulation of transferase activity	44	1	0.125	0.125	0.125	0.125	0.125	0.125	0.996222
GO:0006511	ubiquitin-dependent protein catabolism	45	6	1	1	0.0909091	0.136364	0.0983607	0.037037	0.976663
GO:0006725	aromatic compound metabolism	46	2	0.142857	0.142857	0.142857	0.142857	0.028777	0.0357143	0.983757
GO:0007519	striated muscle development	46	21	1	1	0.375	0.0726644	0.0290758	0.0179795	0.825611
GO:0019941	modification-dependent protein catabolism	47	1	0.0196078	0.0196078	0.0196078	0.0196078	0.0196078	0.0196078	0.973955
GO:0009100	glycoprotein metabolism	48	2	0.0833333	0.0833333	0.0833333	0.0833333	0.0020136	0.0025157	0.781284
GO:0009952	anterior/posterior pattern formation	48	69	0.0833333	0.209726	0.200581	0.174683	0.130435	0.0402098	0.866284
GO:0006470	protein amino acid dephosphorylation	49	14	1	0.583333	0.736842	0.636364	0.397163	0.0095303	0.932804
GO:0006875	metal ion homeostasis	49	1	0.0185185	0.0185185	0.0185185	0.0185185	0.0185185	0.0185185	0.971444
GO:0006916	anti-apoptosis	49	23	0.0526316	0.0633609	0.0525114	0.0455446	0.0207816	0.0133179	0.724999
GO:0016311	dephosphorylation	51	2	0.0588235	0.0588235	0.0588235	0.0588235	0.0559441	0.0689655	0.988328
GO:0006913	nucleocytoplasmic transport	52	7	0.0666667	0.0666667	0.076087	0.0169492	0.0196767	0.0189702	0.904865
GO:0007411	axon guidance	52	31	0.111111	0.0687361	0.121094	0.090379	0.0325973	0.0183649	0.782084
GO:0001525	angiogenesis	54	34	0.0769231	0.166667	0.166667	0.121429	0.038138	0.0197674	0.814542
GO:0015674	di-, tri-valent inorganic cation transport	54	2	0.0015314	0.0015314	0.0015314	0.0015314	0.001712	0.002139	0.573466
GO:0044257	cellular protein catabolism	54	2	0.0020202	0.0020202	0.0020202	0.0020202	0.0015525	0.0019399	0.587039
GO:0051603	proteolysis during cellular protein catabolism	54	3	0.0020964	0.0020964	0.0020964	0.0027211	0.0018127	0.0018127	0.5
GO:0030099	myeloid cell differentiation	55	4	0.0169492	0.0169492	0.0169492	0.009434	0.0026247	0.0032787	0.745164
GO:0001816	cytokine production	56	6	0.047619	0.047619	0.0127389	0.0277778	0.0085592	0.0061792	0.802218
GO:0006281	DNA repair	56	15	0.0555556	0.0638298	0.12	0.16129	0.107143	0.0241935	0.931891
GO:0016071	mRNA metabolism	56	1	0.0009634	0.0009634	0.0009634	0.0009634	0.0009634	0.0009634	0.5
GO:0050778	positive regulation of immune response	56	1	0.166667	0.166667	0.166667	0.166667	0.166667	0.166667	0.997312
GO:0006897	endocytosis	59	11	0.03125	0.0114464	0.0174326	0.0246085	0.01539	0.0135135	0.81695
GO:0045165	cell fate commitment	59	15	0.0833333	0.12	0.1875	0.0810811	0.041958	0.0280374	0.907058
GO:0045859	regulation of protein kinase activity	59	4	0.0357143	0.0357143	0.0357143	0.0606061	0.0041929	0.0052356	0.812634
GO:0006417	regulation of protein biosynthesis	60	7	0.0052632	0.0052632	0.0066225	0.0087829	0.0090235	0.0092105	0.769136
GO:0040007	growth	60	5	0.0666667	0.0666667	0.0666667	0.0114943	0.004908	0.0039683	0.738395
GO:0042110	T cell activation	60	12	0.125	0.047619	0.0875912	0.1	0.0240843	0.0099502	0.878919
GO:0043009	embryonic development (sensu Vertebrata)	60	3	0.0344828	0.0344828	0.0344828	0.0508475	0.0013595	0.0016988	0.761138
GO:0006461	protein complex assembly	61	3	0.0042373	0.0042373	0.0042373	0.0024058	0.0016234	0.0020284	0.580227
GO:0035239	tube morphogenesis	61	2	0.005102	0.005102	0.005102	0.005102	0.0054682	0.0068259	0.870187
GO:0019932	second-messenger-mediated signaling	62	1	0.0769231	0.0769231	0.0769231	0.0769231	0.0769231	0.0769231	0.993548
GO:0001654	eye development	63	3	0.016129	0.016129	0.016129	0.0048309	0.0039775	0.0049669	0.826731
GO:0019725	cell homeostasis	63	1	0.0013889	0.0013889	0.0013889	0.0013889	0.0013889	0.0013889	0.613856
GO:0050801	ion homeostasis	65	1	0.0019841	0.0019841	0.0019841	0.0019841	0.0019841	0.0019841	0.731884
GO:0008285	negative regulation of cell proliferation	66	75	0.5	0.272727	0.326087	0.154004	0.075188	0.0446694	0.777365
GO:0002009	morphogenesis of an epithelium	67	8	0.0096154	0.0096154	0.0128411	0.0122324	0.0098553	0.0115774	0.800214
GO:0006631	fatty acid metabolism	67	8	0.0277778	0.0277778	0.0394089	0.0291971	0.0052571	0.005	0.698864
GO:0006954	inflammatory response	67	23	0.0434783	0.0734824	0.0608466	0.0579345	0.0338609	0.0139057	0.823536
GO:0030163	protein catabolism	67	5	0.0625	0.0625	0.0625	0.0122249	0.0057143	0.0049213	0.782458
GO:0019236	response to pheromone	68	18	1	0.666667	0.8	0.818182	0.789474	0.0122449	0.97085
GO:0001649	osteoblast differentiation	69	13	0.0416667	0.0263692	0.0266393	0.0381232	0.0248566	0.0163934	0.86602
GO:0007169	transmembrane receptor protein tyrosine kinase signaling pathway	69	5	0.05	0.05	0.05	0.0574713	0.0769231	0.0480769	0.973605
GO:0007017	microtubule-based process	70	3	0.0357143	0.0357143	0.0357143	0.0225564	0.0061792	0.0077121	0.914152
GO:0007283	spermatogenesis	70	60	0.0454545	0.15	0.151899	0.110294	0.0523446	0.033389	0.748908
GO:0030036	actin cytoskeleton organization and biogenesis	70	19	0.0625	0.112426	0.109195	0.109827	0.0417353	0.0137085	0.866371
GO:0043066	negative regulation of apoptosis	70	77	1	0.411765	0.311741	0.214485	0.0774258	0.0461078	0.799157
GO:0048514	blood vessel morphogenesis	70	8	0.0833333	0.0833333	0.0506329	0.08	0.045584	0.0168067	0.942236
GO:0008610	lipid biosynthesis	71	2	0.0033333	0.0033333	0.0033333	0.0033333	0.0028798	0.0035971	0.768835
GO:0043069	negative regulation of programmed cell death	71	4	0.1	0.1	0.1	0.04	0.0021445	0.0026792	0.783618
GO:0043085	positive regulation of enzyme activity	71	5	0.0769231	0.0769231	0.0769231	0.0485437	0.0714286	0.0177305	0.956667
GO:0006325	establishment and/or maintenance of chromatin architecture	72	2	0.25	0.25	0.25	0.25	0.0056219	0.0070175	0.922786
GO:0009117	nucleotide metabolism	72	1	0.0017422	0.0017422	0.0017422	0.0017422	0.0017422	0.0017422	0.689935
GO:0016337	cell-cell adhesion	72	20	0.0555556	0.0833333	0.097561	0.0331126	0.0321285	0.0137457	0.79947
GO:0006917	induction of apoptosis	76	33	0.0833333	0.0365449	0.0591398	0.0365449	0.0198139	0.0191304	0.633161
GO:0007420	brain development	76	43	0.2	0.151944	0.197248	0.178423	0.0625	0.024656	0.853655
GO:0007517	muscle development	77	8	0.25	0.25	0.0707965	0.0263158	0.0055392	0.0060332	0.716689
GO:0000122	negative regulation of transcription from RNA polymerase II promoter	78	118	0.0584737	0.349112	0.42446	0.327778	0.217311	0.0696165	0.868598
GO:0000165	MAPKKK cascade	80	8	0.0178571	0.0178571	0.0268456	0.0487805	0.0100094	0.0059701	0.786674
GO:0008284	positive regulation of cell proliferation	81	79	0.111111	0.214092	0.251592	0.146026	0.0955838	0.0488861	0.791616
GO:0006396	RNA processing	82	1	0.015625	0.015625	0.015625	0.015625	0.015625	0.015625	0.965854
GO:0007626	locomotory behavior	82	43	0.0434783	0.0890269	0.104116	0.0979499	0.0581671	0.0264778	0.798433
GO:0044265	cellular macromolecule catabolism	82	3	0.003367	0.003367	0.003367	0.0018832	0.001808	0.002259	0.564449
GO:0007507	heart development	83	67	0.0769231	0.156909	0.23345	0.256705	0.195193	0.0392042	0.859894
GO:0050776	regulation of immune response	84	1	0.0075188	0.0075188	0.0075188	0.0075188	0.0075188	0.0075188	0.929412
GO:0006974	response to DNA damage stimulus	85	16	0.04	0.0625	0.06639	0.109589	0.0353787	0.0125392	0.844859
GO:0001568	blood vessel development	88	23	0.05	0.0457256	0.0827338	0.0836364	0.0604468	0.0189769	0.868407
GO:0035295	tube development	88	2	0.027027	0.027027	0.027027	0.027027	0.0034587	0.0043197	0.868379
GO:0046903	secretion	89	3	0.0178571	0.0178571	0.0178571	0.0243902	0.0062762	0.0078329	0.910859
GO:0051276	chromosome organization and biogenesis	89	11	0.1	0.068323	0.0073529	0.0136646	0.0098127	0.0093063	0.715236
GO:0007417	central nervous system development	90	19	0.0285714	0.0346084	0.0514905	0.0410367	0.0284538	0.0224321	0.84612
GO:0045595	regulation of cell differentiation	90	7	0.0344828	0.0344828	0.0228013	0.0297872	0.0192044	0.0084236	0.878765
GO:0001944	vasculature development	91	3	0.0163934	0.0163934	0.0163934	0.0196078	0.0026333	0.0032895	0.815952
GO:0001503	ossification	92	12	0.0238095	0.0225564	0.0390879	0.0612245	0.0128068	0.0122449	0.831923
GO:0007268	synaptic transmission	94	23	0.1	0.0759076	0.129214	0.181102	0.0337367	0.0213358	0.886658
GO:0007409	axonogenesis	95	15	0.0142857	0.0163934	0.0315789	0.037594	0.0244399	0.0093691	0.783387
GO:0043065	positive regulation of apoptosis	95	33	0.0666667	0.0529695	0.0547264	0.0575916	0.0243902	0.0199396	0.70817
GO:0046649	lymphocyte activation	95	1	0.0065789	0.0065789	0.0065789	0.0065789	0.0065789	0.0065789	0.91951
GO:0006520	amino acid metabolism	96	3	0.04	0.04	0.04	0.0021352	0.0024184	0.0030211	0.692652
GO:0046849	bone remodeling	96	1	0.0054348	0.0054348	0.0054348	0.0054348	0.0054348	0.0054348	0.903319
GO:0048667	neuron morphogenesis during differentiation	96	5	0.0088496	0.0088496	0.0088496	0.0096339	0.0085106	0.0037341	0.756503
GO:0048812	neurite morphogenesis	96	6	0.0048309	0.0048309	0.0034762	0.0061983	0.0072971	0.0090634	0.734328
GO:0051726	regulation of cell cycle	96	15	0.0434783	0.0352941	0.0422535	0.0432277	0.0310881	0.0097656	0.844099
GO:0048771	tissue remodeling	98	1	0.0050251	0.0050251	0.0050251	0.0050251	0.0050251	0.0050251	0.895735
GO:0007264	small GTPase mediated signal transduction	99	5	1	1	1	0.106383	0.0344828	0.0124378	0.938545
GO:0009792	embryonic development (sensu Metazoa)	104	4	0.0526316	0.0526316	0.0526316	0.0322581	0.0039448	0.0049261	0.864401
GO:0045892	negative regulation of transcription, DNA-dependent	104	29	0.0172414	0.0250216	0.0382082	0.0615711	0.0660592	0.0177479	0.814853
GO:0051246	regulation of protein metabolism	104	4	0.0051813	0.0051813	0.0051813	0.0059347	0.0058802	0.0073394	0.786855
GO:0050790	regulation of enzyme activity	105	5	0.0151515	0.0151515	0.0151515	0.0222222	0.0101266	0.0114943	0.882781
GO:0001775	cell activation	106	1	0.0114943	0.0114943	0.0114943	0.0114943	0.0114943	0.0114943	0.954231
GO:0007276	gametogenesis	106	5	0.0416667	0.0416667	0.0416667	0.0588235	0.0254777	0.0055866	0.877671
GO:0045944	positive regulation of transcription from RNA polymerase II promoter	110	204	0.0497076	0.263566	0.364937	0.348123	0.223195	0.112707	0.815404
GO:0000904	cellular morphogenesis during differentiation	111	1	0.0032787	0.0032787	0.0032787	0.0032787	0.0032787	0.0032787	0.838727
GO:0019226	transmission of nerve impulse	112	5	0.0222222	0.0222222	0.0222222	0.0042699	0.005848	0.0030066	0.679213
GO:0030097	hemopoiesis	112	25	0.025641	0.04	0.0588235	0.0287687	0.0242131	0.0161186	0.747206
GO:0048598	embryonic morphogenesis	112	8	0.25	0.25	0.242424	0.0615385	0.0087146	0.0049536	0.787664
GO:0031175	neurite development	113	13	0.0526316	0.0222985	0.0184922	0.0283224	0.0098916	0.0090278	0.720867
GO:0050793	regulation of development	115	1	0.0081967	0.0081967	0.0081967	0.0081967	0.0081967	0.0081967	0.936215
GO:0007389	pattern specification	118	24	0.125	0.117647	0.109589	0.102564	0.0348964	0.0150565	0.826619
GO:0007167	enzyme linked receptor protein signaling pathway	123	3	0.0227273	0.0227273	0.0227273	0.0169492	0.025974	0.0322581	0.961179
GO:0019953	sexual reproduction	124	1	0.0140845	0.0140845	0.0140845	0.0140845	0.0140845	0.0140845	0.962706
GO:0030001	metal ion transport	124	2	0.025641	0.025641	0.025641	0.025641	0.0143369	0.0178571	0.960449
GO:0009611	response to wounding	125	8	0.010989	0.010989	0.0089087	0.0173913	0.0074731	0.004972	0.720735
GO:0006605	protein targeting	127	5	0.0041841	0.0041841	0.0041841	0.004995	0.0063391	0.0034941	0.654024
GO:0001501	skeletal development	131	28	0.04	0.0804598	0.110672	0.118644	0.0369393	0.0187291	0.840641
GO:0016481	negative regulation of transcription	132	26	0.0454545	0.0303738	0.039039	0.0628019	0.0286186	0.0162907	0.79369
GO:0007243	protein kinase cascade	133	22	0.0175439	0.0359477	0.0583554	0.113402	0.0996602	0.0329341	0.92004
GO:0016070	RNA metabolism	133	1	0.0277778	0.0277778	0.0277778	0.0277778	0.0277778	0.0277778	0.981081
GO:0045893	positive regulation of transcription, DNA-dependent	133	35	0.0285714	0.0451613	0.0823529	0.114754	0.0456026	0.0222788	0.826534
GO:0048666	neuron development	137	13	0.0081301	0.0095378	0.0172643	0.0335917	0.0325611	0.0177112	0.859415
GO:0016192	vesicle-mediated transport	149	9	0.05	0.05	0.0725806	0.0825688	0.0312772	0.0254958	0.935603
GO:0007610	behavior	152	9	0.0175439	0.0175439	0.0137615	0.0216867	0.0086831	0.0074442	0.789941
GO:0007267	cell-cell signaling	159	9	0.0666667	0.0666667	0.0376569	0.0386266	0.0240642	0.0081081	0.870975
GO:0009308	amine metabolism	159	1	0.0018975	0.0018975	0.0018975	0.0018975	0.0018975	0.0018975	0.718867
GO:0045941	positive regulation of transcription	161	31	0.0153846	0.0297791	0.0429958	0.0332262	0.0279028	0.0198718	0.725554
GO:0006807	nitrogen compound metabolism	166	6	0.003125	0.003125	0.0029615	0.0073529	0.0052016	0.0062893	0.695664
GO:0009888	tissue development	168	7	0.006135	0.006135	0.0046296	0.0077348	0.0085029	0.0056225	0.720213
GO:0042221	response to chemical stimulus	169	13	0.0153846	0.0036692	0.0064261	0.008719	0.0092659	0.011324	0.616045
GO:0030182	neuron differentiation	172	19	0.0192308	0.0221187	0.029734	0.0255034	0.020074	0.0175601	0.763323
GO:0042127	regulation of cell proliferation	172	47	0.037037	0.0749601	0.0927022	0.0617608	0.0284719	0.0245559	0.692885
GO:0016477	cell migration	175	15	0.0175439	0.0222222	0.0434783	0.026087	0.0154044	0.0105932	0.774978
GO:0006812	cation transport	176	6	0.030303	0.030303	0.0060241	0.0111111	0.0062192	0.007335	0.777216
GO:0007010	cytoskeleton organization and biogenesis	176	9	0.0384615	0.0384615	0.017341	0.0172084	0.0200445	0.0186722	0.87219
GO:0009605	response to external stimulus	176	3	0.0048077	0.0048077	0.0048077	0.0050083	0.0037186	0.004644	0.797726
NA
GO:0007049	cell cycle	183	6	0.0238095	0.0238095	0.0076825	0.0184049	0.009397	0.0045215	0.779422
GO:0007155	cell adhesion	184	14	0.111111	0.076087	0.141414	0.0299145	0.0199217	0.0089172	0.793044
GO:0006091	generation of precursor metabolites and energy	190	2	0.0040984	0.0040984	0.0040984	0.0040984	0.0016022	0.002002	0.666487
GO:0006259	DNA metabolism	196	1	0.0188679	0.0188679	0.0188679	0.0188679	0.0188679	0.0188679	0.972559
GO:0044255	cellular lipid metabolism	196	2	0.0135135	0.0135135	0.0135135	0.0135135	0.0010213	0.0012763	0.563665
GO:0006082	organic acid metabolism	200	1	0.111111	0.111111	0.111111	0.111111	0.111111	0.111111	0.995747
GO:0048699	neurogenesis	200	3	0.027027	0.027027	0.027027	0.0126582	0.0049546	0.0061856	0.891006
GO:0006928	cell motility	206	3	0.0038168	0.0038168	0.0038168	0.005291	0.006462	0.0080645	0.842242
GO:0006886	intracellular protein transport	207	15	0.333333	0.047619	0.0857143	0.0828729	0.0291262	0.0202156	0.875981
GO:0040011	locomotion	209	5	0.0073529	0.0073529	0.0073529	0.0111857	0.0129032	0.0124378	0.872859
GO:0000902	cellular morphogenesis	215	33	0.0075188	0.0113676	0.0190972	0.0304709	0.017809	0.0185706	0.571206
GO:0006468	protein amino acid phosphorylation	218	49	0.1	0.148936	0.209402	0.22172	0.0656397	0.0281286	0.840786
GO:0042981	regulation of apoptosis	218	14	0.0153846	0.0190736	0.0283401	0.0277778	0.0215716	0.018018	0.850696
GO:0048468	cell development	220	12	0.0666667	0.0625	0.0277778	0.0504202	0.0230437	0.0063559	0.853222
GO:0043067	regulation of programmed cell death	221	1	0.0018727	0.0018727	0.0018727	0.0018727	0.0018727	0.0018727	0.724405
GO:0015031	protein transport	223	10	0.0588235	0.0588235	0.0151515	0.0153374	0.0100125	0.0089047	0.745606
GO:0009790	embryonic development	227	41	0.111111	0.0303479	0.0313936	0.0355594	0.0253713	0.0228795	0.632824
GO:0006811	ion transport	232	6	0.0153846	0.0153846	0.017341	0.0225564	0.0171551	0.0213523	0.909271
GO:0006357	regulation of transcription from RNA polymerase II promoter	233	28	0.0263158	0.0322581	0.057971	0.0492958	0.044586	0.0169594	0.791445
GO:0006629	lipid metabolism	234	11	0.0454545	0.0127758	0.0165165	0.0132371	0.0095673	0.0086275	0.747765
GO:0045184	establishment of protein localization	238	1	0.00369	0.00369	0.00369	0.00369	0.00369	0.00369	0.856383
GO:0006508	proteolysis	240	21	0.25	0.207921	0.259259	0.241379	0.123711	0.0542636	0.963521
GO:0008283	cell proliferation	251	48	0.0166667	0.0572792	0.0752351	0.0487805	0.0334962	0.0283856	0.700235
GO:0006955	immune response	254	4	0.0091743	0.0091743	0.0091743	0.0080321	0.0069384	0.008658	0.840815
GO:0006915	apoptosis	260	40	0.0185185	0.0408163	0.0655738	0.0966184	0.0443213	0.0226372	0.778769
GO:0008104	protein localization	260	28	0.0222222	0.044586	0.0300107	0.016317	0.0167364	0.016055	0.564615
GO:0006366	transcription from RNA polymerase II promoter	268	2	0.0217391	0.0217391	0.0217391	0.0217391	0.0089087	0.0111111	0.943112
GO:0012501	programmed cell death	268	1	0.0010299	0.0010299	0.0010299	0.0010299	0.0010299	0.0010299	0.502309
GO:0006952	defense response	277	6	0.0128205	0.0128205	0.0145985	0.0322581	0.011976	0.01222	0.893814
GO:0008219	cell death	281	8	0.0104167	0.0104167	0.0126382	0.0148699	0.0085975	0.0061303	0.746412
GO:0046907	intracellular transport	286	1	0.0097087	0.0097087	0.0097087	0.0097087	0.0097087	0.0097087	0.946032
GO:0006796	phosphate metabolism	287	1	0.0014124	0.0014124	0.0014124	0.0014124	0.0014124	0.0014124	0.634436
GO:0016265	death	288	9	0.005291	0.005291	0.0069822	0.0118265	0.0057545	0.0056462	0.658698
GO:0051649	establishment of cellular localization	289	1	0.0006075	0.0006075	0.0006075	0.0006075	0.0006075	0.0006075	0.5
GO:0006412	protein biosynthesis	297	10	0.0322581	0.0322581	0.0232558	0.0347222	0.0088692	0.0065317	0.711064

## Sheet: ES (PPI diffusion 0.1)
GO	GO_Description	Gene_count	# of new annotated genes	p01r	p10r	p20r	p50r	p80r	p100r	auc
GO:0000018	regulation of DNA recombination	3	1	0.0011123	0.0011123	0.0011123	0.0011123	0.0011123	0.0011123	0.0636079
GO:0000089	mitotic metaphase	3	1	0.00271	0.00271	0.00271	0.00271	0.00271	0.00271	0.615465
GO:0000209	protein polyubiquitination	3	6	0.0060976	0.0060976	0.0029254	0.0034325	0.0050537	0.0062827	0.253927
GO:0000578	embryonic axis specification	3	1	0.0022222	0.0022222	0.0022222	0.0022222	0.0022222	0.0022222	0.531804
GO:0001101	response to acid	3	3	0.0010438	0.0010438	0.0010438	0.0020855	0.003125	0.003125	0.5
GO:0001539	ciliary or flagellar motility	3	NA
GO:0001578	microtubule bundle formation	3	NA
GO:0001667	ameboidal cell migration	3	1	0.0010449	0.0010449	0.0010449	0.0010449	0.0010449	0.0010449	0
GO:0001833	inner cell mass cell proliferation	3	4	0.333333	0.333333	0.333333	0.010989	0.003543	0.0044248	0.512317
GO:0001835	blastocyst hatching	3	1	0.0022573	0.0022573	0.0022573	0.0022573	0.0022573	0.0022573	0.53814
GO:0001895	retinal homeostasis	3	1	0.001692	0.001692	0.001692	0.001692	0.001692	0.001692	0.384134
GO:0001945	lymph vessel development	3	NA
GO:0002016	renin-angiotensin regulation of body fluid levels	3	1	0.0042918	0.0042918	0.0042918	0.0042918	0.0042918	0.0042918	0.757829
GO:0002035	brain renin-angiotensin system	3	1	0.333333	0.333333	0.333333	0.333333	0.333333	0.333333	0.998957
GO:0005980	glycogen catabolism	3	1	0.0147059	0.0147059	0.0147059	0.0147059	0.0147059	0.0147059	0.92999
GO:0006012	galactose metabolism	3	NA
GO:0006081	aldehyde metabolism	3	NA
GO:0006120	mitochondrial electron transport, NADH to ubiquinone	3	1	0.0013141	0.0013141	0.0013141	0.0013141	0.0013141	0.0013141	0.205021
GO:0006268	DNA unwinding during replication	3	3	0.0010504	0.0010504	0.0010504	0.0015732	0.0025094	0.0031348	0.0038354
GO:0006287	base-excision repair, gap-filling	3	1	0.166667	0.166667	0.166667	0.166667	0.166667	0.166667	0.994781
GO:0006290	pyrimidine dimer repair	3	1	0.0018083	0.0018083	0.0018083	0.0018083	0.0018083	0.0018083	0.4238
GO:0006400	tRNA modification	3	1	0.0037453	0.0037453	0.0037453	0.0037453	0.0037453	0.0037453	0.721757
GO:0006568	tryptophan metabolism	3	1	0.0010438	0.0010438	0.0010438	0.0010438	0.0010438	0.0010438	0.0010438
GO:0006613	cotranslational protein targeting to membrane	3	1	0.0015015	0.0015015	0.0015015	0.0015015	0.0015015	0.0015015	0.304393
GO:0006779	porphyrin biosynthesis	3	5	0.005	0.005	0.005	0.002611	0.004171	0.0052083	0.190596
GO:0006783	heme biosynthesis	3	5	0.0059524	0.0059524	0.0059524	0.0026137	0.0041754	0.0052083	0.276907
GO:0006809	nitric oxide biosynthesis	3	3	1	1	1	0.0021053	0.0025173	0.0031447	0.420934
GO:0006839	mitochondrial transport	3	3	0.0020161	0.0020161	0.0020161	0.0017534	0.0025521	0.0031881	0.201745
GO:0006882	zinc ion homeostasis	3	1	0.0022831	0.0022831	0.0022831	0.0022831	0.0022831	0.0022831	0.542887
GO:0006888	ER to Golgi vesicle-mediated transport	3	8	0.0416667	0.0416667	0.0041602	0.0042508	0.0066988	0.0083595	0.21714
GO:0006893	Golgi to plasma membrane transport	3	1	0.0012674	0.0012674	0.0012674	0.0012674	0.0012674	0.0012674	0.175732
GO:0006904	vesicle docking during exocytosis	3	2	0.0022422	0.0022422	0.0022422	0.0022422	0.0023035	0.0028777	0.404812
GO:0006906	vesicle fusion	3	1	1	1	1	1	1	1	0.999478
GO:0006927	transformed cell apoptosis	3	1	0.333333	0.333333	0.333333	0.333333	0.333333	0.333333	0.997915
GO:0006972	hyperosmotic response	3	2	0.0010593	0.0010593	0.0010593	0.0010593	0.0016761	0.0020942	0.0143828
GO:0007030	Golgi organization and biogenesis	3	NA
GO:0007032	endosome organization and biogenesis	3	3	1	1	1	0.0022043	0.0025068	0.0031315	0.433508
GO:0007041	lysosomal transport	3	1	0.0010638	0.0010638	0.0010638	0.0010638	0.0010638	0.0010638	0.0297806
GO:0007091	mitotic metaphase/anaphase transition	3	2	1	1	1	1	0.347826	0.4	0.99817
GO:0007128	meiotic prophase I	3	1	0.0010438	0.0010438	0.0010438	0.0010438	0.0010438	0.0010438	0
GO:0007131	meiotic recombination	3	3	0.0119048	0.0119048	0.0119048	0.005988	0.0041638	0.0051993	0.68377
GO:0007213	acetylcholine receptor signaling, muscarinic pathway	3	1	0.0769231	0.0769231	0.0769231	0.0769231	0.0769231	0.0769231	0.987448
GO:0007250	activation of NF-kappaB-inducing kinase	3	3	0.0034483	0.0034483	0.0034483	0.0047096	0.002512	0.0031381	0.456416
GO:0007341	penetration of zona pellucida	3	2	0.0024096	0.0024096	0.0024096	0.0024096	0.0016691	0.0020855	0.283699
GO:0007386	compartment specification	3	2	0.0010482	0.0010482	0.0010482	0.0010482	0.0016743	0.0020921	0.0036573
GO:0007435	salivary gland morphogenesis	3	3	0.0217391	0.0217391	0.0217391	0.0196078	0.002849	0.0035587	0.665971
GO:0007520	myoblast fusion	3	4	0.0019569	0.0019569	0.0019569	0.0031646	0.0033501	0.0041841	0.208639
GO:0008045	motor axon guidance	3	8	0.0027248	0.0027248	0.0027322	0.0044297	0.0067768	0.0083247	0.187434
GO:0008209	androgen metabolism	3	3	0.0030211	0.0030211	0.0030211	0.0043415	0.0027106	0.003386	0.455975
GO:0008354	germ cell migration	3	3	0.0072993	0.0072993	0.0072993	0.0015966	0.0025042	0.0031283	0.29219
GO:0009263	deoxyribonucleotide biosynthesis	3	2	0.0015552	0.0015552	0.0015552	0.0015552	0.0016708	0.0020877	0.165099
GO:0009296	flagellum biogenesis	3	NA
GO:0009435	NAD biosynthesis	3	NA
GO:0010033	response to organic substance	3	3	0.0014556	0.0014556	0.0014556	0.0015814	0.0025147	0.0031414	0.100557
GO:0015012	heparan sulfate proteoglycan biosynthesis	3	3	0.009901	0.009901	0.009901	0.0015732	0.0025147	0.0031414	0.301255
GO:0015701	bicarbonate transport	3	NA
GO:0015816	glycine transport	3	1	0.0058824	0.0058824	0.0058824	0.0058824	0.0058824	0.0058824	0.823222
GO:0015844	monoamine transport	3	NA
GO:0015872	dopamine transport	3	1	0.0035088	0.0035088	0.0035088	0.0035088	0.0035088	0.0035088	0.703549
GO:0015918	sterol transport	3	1	0.0010684	0.0010684	0.0010684	0.0010684	0.0010684	0.0010684	0.0349687
GO:0016188	synaptic vesicle maturation	3	2	1	1	1	1	0.001761	0.0022002	0.525862
GO:0016198	axon choice point recognition	3	1	1	1	1	1	1	1	0.999479
GO:0016338	calcium-independent cell-cell adhesion	3	3	0.0055249	0.0055249	0.0055249	0.0035587	0.0054995	0.006865	0.638714
GO:0018107	peptidyl-threonine phosphorylation	3	9	0.0017241	0.0017241	0.0024233	0.005059	0.0076336	0.0095238	0.115304
GO:0018208	peptidyl-proline modification	3	1	0.0046729	0.0046729	0.0046729	0.0046729	0.0046729	0.0046729	0.777429
GO:0019432	triacylglycerol biosynthesis	3	NA
GO:0019730	antimicrobial humoral response	3	1	0.5	0.5	0.5	0.5	0.5	0.5	0.999478
GO:0019827	stem cell maintenance	3	7	0.0045045	0.0045045	0.0032756	0.0037736	0.0059159	0.0072993	0.220494
GO:0030168	platelet activation	3	6	0.0031447	0.0031447	0.0033595	0.0056604	0.0050912	0.0062827	0.296083
GO:0030301	cholesterol transport	3	9	1	1	1	0.0055113	0.0074984	0.0093555	0.460675
GO:0030501	positive regulation of bone mineralization	3	1	0.0121951	0.0121951	0.0121951	0.0121951	0.0121951	0.0121951	0.915449
GO:0030539	male genitalia development	3	3	1	1	1	0.005042	0.0040928	0.0051107	0.692992
GO:0030856	regulation of epithelial cell differentiation	3	3	0.04	0.04	0.04	0.038961	0.0271493	0.0337079	0.948852
GO:0030865	cortical cytoskeleton organization and biogenesis	3	1	0.2	0.2	0.2	0.2	0.2	0.2	0.99582
GO:0030866	cortical actin cytoskeleton organization and biogenesis	3	2	1	1	1	1	0.021164	0.0263158	0.961036
GO:0030968	unfolded protein response	3	8	1	1	1	0.039604	0.006784	0.0084299	0.647429
GO:0031018	endocrine pancreas development	3	6	0.003268	0.003268	0.0013495	0.0031414	0.0050167	0.006263	0.1274
GO:0031047	RNA-mediated gene silencing	3	NA
GO:0031424	keratinization	3	NA
GO:0035089	establishment of apical/basal cell polarity	3	NA
GO:0035176	social behavior	3	7	0.0012151	0.0012151	0.0015211	0.003794	0.0060567	0.0075594	0.0541872
GO:0035265	organ growth	3	7	0.0041494	0.0041494	0.0021759	0.0041347	0.0059034	0.0073607	0.219585
GO:0042074	cell migration during gastrulation	3	1	0.0010593	0.0010593	0.0010593	0.0010593	0.0010593	0.0010593	0.0156576
GO:0042092	T-helper 2 type immune response	3	1	1	1	1	1	1	1	0.999478
GO:0042176	regulation of protein catabolism	3	1	0.0036496	0.0036496	0.0036496	0.0036496	0.0036496	0.0036496	0.715329
GO:0042307	positive regulation of protein import into nucleus	3	3	0.0028736	0.0028736	0.0028736	0.0022043	0.0025016	0.003125	0.3093
GO:0042311	vasodilation	3	4	0.0027248	0.0027248	0.0027248	0.0021299	0.0034035	0.0042508	0.170929
GO:0042326	negative regulation of phosphorylation	3	3	1	1	1	1	0.012605	0.0157068	0.934518
GO:0042345	regulation of NF-kappaB import into nucleus	3	1	0.0028169	0.0028169	0.0028169	0.0028169	0.0028169	0.0028169	0.63048
GO:0042391	regulation of membrane potential	3	NA
GO:0042415	norepinephrine metabolism	3	3	1	1	1	1	0.0079893	0.0099668	0.896312
GO:0042574	retinal metabolism	3	NA
GO:0042590	antigen presentation, exogenous antigen via MHC class I	3	NA
GO:0042711	maternal behavior	3	NA
GO:0042775	ATP synthesis coupled electron transport (sensu Eukaryota)	3	1	0.0010515	0.0010515	0.0010515	0.0010515	0.0010515	0.0010515	0.0062762
GO:0042982	amyloid precursor protein metabolism	3	1	0.0010707	0.0010707	0.0010707	0.0010707	0.0010707	0.0010707	0.0250784
GO:0043306	positive regulation of mast cell degranulation	3	2	1	1	1	1	0.615385	0.666667	0.999216
GO:0045022	early endosome to late endosome transport	3	NA
GO:0045136	development of secondary sexual characteristics	3	1	0.0909091	0.0909091	0.0909091	0.0909091	0.0909091	0.0909091	0.989583
GO:0045197	establishment and/or maintenance of epithelial cell polarity	3	NA
GO:0045213	neurotransmitter receptor metabolism	3	1	1	1	1	1	1	1	0.999478
GO:0045410	positive regulation of interleukin-6 biosynthesis	3	2	0.0016103	0.0016103	0.0016103	0.0016103	0.0023509	0.0029369	0.322025
GO:0045662	negative regulation of myoblast differentiation	3	NA
GO:0045668	negative regulation of osteoblast differentiation	3	4	0.0022676	0.0022676	0.0022676	0.0031696	0.0033748	0.004215	0.26466
GO:0045766	positive regulation of angiogenesis	3	8	0.0416667	0.0416667	0.0020393	0.0041797	0.0066708	0.0083247	0.154219
GO:0045862	positive regulation of proteolysis	3	NA
GO:0045931	positive regulation of progression through mitotic cell cycle	3	2	0.333333	0.333333	0.333333	0.333333	0.0030675	0.0038314	0.727842
GO:0045953	negative regulation of natural killer cell mediated cytotoxicity	3	NA
GO:0046325	negative regulation of glucose import	3	1	0.5	0.5	0.5	0.5	0.5	0.5	0.999479
GO:0046427	positive regulation of JAK-STAT cascade	3	1	1	1	1	1	1	1	0.999478
GO:0046513	ceramide biosynthesis	3	2	0.0010471	0.0010471	0.0010471	0.0010471	0.0016726	0.0020899	0.0026123
GO:0046548	retinal rod cell development	3	1	1	1	1	1	1	1	0.999478
GO:0046627	negative regulation of insulin receptor signaling pathway	3	3	0.25	0.25	0.25	0.12	0.155844	0.1875	0.990625
GO:0046632	alpha-beta T cell differentiation	3	4	1	1	1	1	0.615385	0.666667	0.998955
GO:0046638	positive regulation of alpha-beta T cell differentiation	3	2	0.125	0.125	0.125	0.125	0.0054496	0.0068027	0.843619
GO:0046668	regulation of retinal programmed cell death	3	1	0.0181818	0.0181818	0.0181818	0.0181818	0.0181818	0.0181818	0.943574
GO:0046716	muscle maintenance	3	7	1	1	1	0.368421	0.0162037	0.0113269	0.855799
GO:0046883	regulation of hormone secretion	3	2	0.0017857	0.0017857	0.0017857	0.0017857	0.0016867	0.0021075	0.212343
GO:0047496	vesicle transport along microtubule	3	2	0.0102041	0.0102041	0.0102041	0.0102041	0.0130506	0.0162602	0.885983
GO:0048011	nerve growth factor receptor signaling pathway	3	1	0.0060976	0.0060976	0.0060976	0.0060976	0.0060976	0.0060976	0.829854
GO:0048013	ephrin receptor signaling pathway	3	3	1	1	1	0.6	0.0032769	0.0040928	0.744944
GO:0048041	focal adhesion formation	3	2	0.5	0.5	0.5	0.5	0.0093787	0.0116959	0.911442
GO:0048147	negative regulation of fibroblast proliferation	3	1	0.0018182	0.0018182	0.0018182	0.0018182	0.0018182	0.0018182	0.426931
GO:0048318	axial mesoderm development	3	1	0.0010438	0.0010438	0.0010438	0.0010438	0.0010438	0.0010438	0.0010438
GO:0048546	digestive tract morphogenesis	3	2	0.142857	0.142857	0.142857	0.142857	0.0026508	0.0033113	0.682341
GO:0048557	embryonic digestive tract morphogenesis	3	3	1	1	1	0.0024896	0.0039775	0.0049669	0.58037
GO:0048599	oocyte development	3	1	0.001065	0.001065	0.001065	0.001065	0.001065	0.001065	0.0218978
GO:0050435	beta-amyloid metabolism	3	2	0.0011038	0.0011038	0.0011038	0.0011038	0.0016796	0.0020986	0.030303
GO:0050796	regulation of insulin secretion	3	5	0.0011737	0.0011737	0.0011737	0.002633	0.0042061	0.0052521	0.0294979
GO:0050860	negative regulation of T cell receptor signaling pathway	3	3	0.0030395	0.0030395	0.0030395	0.0021112	0.002544	0.003178	0.309599
GO:0051146	striated muscle cell differentiation	3	2	0.0017182	0.0017182	0.0017182	0.0017182	0.0017083	0.0021345	0.208768
GO:0051604	protein maturation	3	3	0.0019417	0.0019417	0.0019417	0.0019317	0.0028189	0.0035211	0.255312
GO:0051605	proteolysis during protein maturation	3	1	0.25	0.25	0.25	0.25	0.25	0.25	0.996872
GO:0000186	activation of MAPKK activity	4	6	1	1	0.0909091	0.047619	0.0114613	0.006689	0.696835
GO:0001678	cell glucose homeostasis	4	1	0.5	0.5	0.5	0.5	0.5	0.5	0.999478
GO:0001738	morphogenesis of a polarized epithelium	4	1	0.001046	0.001046	0.001046	0.001046	0.001046	0.001046	0.004171
GO:0001779	natural killer cell differentiation	4	1	0.0015267	0.0015267	0.0015267	0.0015267	0.0015267	0.0015267	0.31804
GO:0001889	liver development	4	23	1	1	1	1	0.0927419	0.0240334	0.882827
GO:0001963	synaptic transmission, dopaminergic	4	3	0.25	0.25	0.25	0.032967	0.0130152	0.0162162	0.92032
GO:0001993	norepinephrine-epinephrine regulation of blood pressure	4	1	0.0010482	0.0010482	0.0010482	0.0010482	0.0010482	0.0010482	0.0052192
GO:0002011	morphogenesis of an epithelial sheet	4	1	0.0035088	0.0035088	0.0035088	0.0035088	0.0035088	0.0035088	0.703858
GO:0006085	acetyl-CoA biosynthesis	4	1	0.0013351	0.0013351	0.0013351	0.0013351	0.0013351	0.0013351	0.217573
GO:0006265	DNA topological change	4	2	0.005102	0.005102	0.005102	0.005102	0.0039742	0.0049628	0.68861
GO:0006309	DNA fragmentation during apoptosis	4	6	1	1	1	0.0068027	0.005022	0.006237	0.450663
GO:0006506	GPI anchor biosynthesis	4	3	0.0029586	0.0029586	0.0029586	0.0029791	0.0031234	0.0039012	0.439203
GO:0006558	L-phenylalanine metabolism	4	NA
GO:0006570	tyrosine metabolism	4	1	0.0010604	0.0010604	0.0010604	0.0010604	0.0010604	0.0010604	0.0167015
GO:0006626	protein targeting to mitochondrion	4	1	0.0010438	0.0010438	0.0010438	0.0010438	0.0010438	0.0010438	0
GO:0006656	phosphatidylcholine biosynthesis	4	1	0.0032258	0.0032258	0.0032258	0.0032258	0.0032258	0.0032258	0.676778
GO:0006693	prostaglandin metabolism	4	1	0.0013193	0.0013193	0.0013193	0.0013193	0.0013193	0.0013193	0.208159
GO:0006891	intra-Golgi vesicle-mediated transport	4	1	0.0016026	0.0016026	0.0016026	0.0016026	0.0016026	0.0016026	0.348326
GO:0006940	regulation of smooth muscle contraction	4	3	0.0011111	0.0011111	0.0011111	0.0015617	0.0024964	0.0031185	0.0208551
GO:0006983	ER overload response	4	2	0.0434783	0.0434783	0.0434783	0.0434783	0.009324	0.0116279	0.899896
GO:0007006	mitochondrial membrane organization and biogenesis	4	2	0.0263158	0.0263158	0.0263158	0.0263158	0.0016956	0.0021186	0.494514
GO:0007094	mitotic spindle checkpoint	4	2	1	1	1	1	1	1	1
GO:0007129	synapsis	4	1	0.0018904	0.0018904	0.0018904	0.0018904	0.0018904	0.0018904	0.448276
GO:0007143	female meiosis	4	1	1	1	1	1	1	1	0.999478
GO:0007205	protein kinase C activation	4	1	0.0010428	0.0010428	0.0010428	0.0010428	0.0010428	0.0010428	0
GO:0007214	gamma-aminobutyric acid signaling pathway	4	3	0.0010449	0.0010449	0.0010449	0.0020877	0.0031283	0.0031283	0.292364
GO:0007271	synaptic transmission, cholinergic	4	2	0.0019231	0.0019231	0.0019231	0.0019231	0.0016743	0.0020921	0.230407
GO:0007274	neuromuscular synaptic transmission	4	6	1	1	1	1	0.0078973	0.0077922	0.761681
GO:0007340	acrosome reaction	4	1	0.0010438	0.0010438	0.0010438	0.0010438	0.0010438	0.0010438	0
GO:0007595	lactation	4	16	0.125	0.186047	0.313725	0.285714	0.0772014	0.0174482	0.812762
GO:0008037	cell recognition	4	NA
GO:0008299	isoprenoid biosynthesis	4	2	0.025	0.025	0.025	0.025	0.0021203	0.002649	0.585774
GO:0008340	determination of adult life span	4	3	0.0147059	0.0147059	0.0147059	0.0017311	0.002499	0.0031217	0.34238
GO:0009060	aerobic respiration	4	3	0.012987	0.012987	0.012987	0.0029441	0.0025657	0.0032051	0.470681
GO:0009086	methionine biosynthesis	4	NA
GO:0009124	nucleoside monophosphate biosynthesis	4	NA
GO:0009200	deoxyribonucleoside triphosphate metabolism	4	1	1	1	1	1	1	1	0.999478
GO:0009303	rRNA transcription	4	3	0.0013298	0.0013298	0.0013298	0.0015881	0.0025147	0.0031414	0.0774059
GO:0009312	oligosaccharide biosynthesis	4	NA
GO:0009636	response to toxin	4	8	1	1	1	0.8	0.0099626	0.0097561	0.736336
GO:0010035	response to inorganic substance	4	2	0.0010549	0.0010549	0.0010549	0.0010549	0.0016867	0.0021075	0.0114823
GO:0010165	response to X-ray	4	6	0.0019011	0.0019011	0.0013169	0.0032859	0.0050644	0.0063025	0.10508
GO:0015711	organic anion transport	4	1	0.0010438	0.0010438	0.0010438	0.0010438	0.0010438	0.0010438	0
GO:0019835	cytolysis	4	2	0.0057803	0.0057803	0.0057803	0.0057803	0.0016779	0.0020964	0.412134
GO:0030239	myofibril assembly	4	3	0.5	0.5	0.5	0.6	0.015444	0.0192308	0.946242
GO:0030325	adrenal gland development	4	6	1	1	1	1	0.015852	0.0062893	0.783229
GO:0030335	positive regulation of cell migration	4	13	0.0192308	0.0061816	0.0058744	0.0078836	0.0108514	0.0135276	0.268663
GO:0030833	regulation of actin filament polymerization	4	1	0.0014286	0.0014286	0.0014286	0.0014286	0.0014286	0.0014286	0.270355
GO:0035058	sensory cilium biogenesis	4	1	0.0010438	0.0010438	0.0010438	0.0010438	0.0010438	0.0010438	0.0020855
GO:0042095	interferon-gamma biosynthesis	4	1	1	1	1	1	1	1	0.999478
GO:0042104	positive regulation of activated T cell proliferation	4	3	0.25	0.25	0.25	0.0638298	0.0031032	0.003876	0.723034
GO:0042306	regulation of protein import into nucleus	4	1	0.001087	0.001087	0.001087	0.001087	0.001087	0.001087	0.0417101
GO:0042424	catecholamine catabolism	4	NA
GO:0042990	regulation of transcription factor import into nucleus	4	1	0.0024213	0.0024213	0.0024213	0.0024213	0.0024213	0.0024213	0.572993
GO:0043064	flagellum organization and biogenesis	4	NA
GO:0043410	positive regulation of MAPKKK cascade	4	16	0.0068493	0.0100251	0.0063091	0.0084567	0.01335	0.016632	0.195525
GO:0043552	positive regulation of phosphoinositide 3-kinase activity	4	1	0.333333	0.333333	0.333333	0.333333	0.333333	0.333333	0.99791
GO:0045084	positive regulation of interleukin-12 biosynthesis	4	2	1	1	1	1	0.0016779	0.0020964	0.503906
GO:0045109	intermediate filament organization	4	4	0.0028571	0.0028571	0.0028571	0.0041068	0.0033361	0.0041667	0.281904
GO:0045214	sarcomere organization	4	6	0.5	0.5	0.545454	0.75	0.0310078	0.037037	0.946099
GO:0045342	MHC class II biosynthesis	4	NA
GO:0045408	regulation of interleukin-6 biosynthesis	4	2	0.0416667	0.0416667	0.0416667	0.0416667	0.002642	0.0033003	0.672756
GO:0045648	positive regulation of erythrocyte differentiation	4	1	0.111111	0.111111	0.111111	0.111111	0.111111	0.111111	0.991649
GO:0045773	positive regulation of axon extension	4	1	1	1	1	1	1	1	0.999479
GO:0045778	positive regulation of ossification	4	2	0.25	0.25	0.25	0.25	0.0028389	0.0035461	0.705422
GO:0045785	positive regulation of cell adhesion	4	3	0.5	0.5	0.5	0.0857143	0.112149	0.136364	0.987648
GO:0045834	positive regulation of lipid metabolism	4	NA
GO:0046148	pigment biosynthesis	4	1	0.0015723	0.0015723	0.0015723	0.0015723	0.0015723	0.0015723	0.337161
GO:0046356	acetyl-CoA catabolism	4	NA
GO:0046626	regulation of insulin receptor signaling pathway	4	NA
GO:0048009	insulin-like growth factor receptor signaling pathway	4	2	0.0010417	0.0010417	0.0010417	0.0010417	0.0016639	0.002079	0.0005208
GO:0048168	regulation of neuronal synaptic plasticity	4	4	1	1	1	1	0.0034438	0.0043011	0.520464
GO:0048704	embryonic skeletal morphogenesis	4	22	0.25	0.268293	0.423077	0.171875	0.0264026	0.0235294	0.734096
GO:0048706	embryonic skeletal development	4	20	0.125	0.222222	0.363636	0.178571	0.0326531	0.0206612	0.723892
GO:0048806	genitalia development	4	NA
GO:0050678	regulation of epithelial cell proliferation	4	6	1	1	1	0.0125	0.0056417	0.006424	0.516143
GO:0050856	regulation of T cell receptor signaling pathway	4	3	1	1	1	1	0.0025712	0.003212	0.675384
GO:0050905	neuromuscular physiological process	4	7	0.333333	0.333333	0.411765	0.0721649	0.0084388	0.0098039	0.747758
GO:0050918	positive chemotaxis	4	1	1	1	1	1	1	1	0.999478
GO:0050930	induction of positive chemotaxis	4	4	0.0020576	0.0020576	0.0020576	0.0033727	0.0034217	0.0042735	0.252096
GO:0001573	ganglioside metabolism	5	1	0.333333	0.333333	0.333333	0.333333	0.333333	0.333333	0.99791
GO:0001836	release of cytochrome c from mitochondria	5	8	0.5	0.5	0.615385	0.571429	0.0302744	0.0133556	0.893704
GO:0001837	epithelial to mesenchymal transition	5	5	0.2	0.2	0.2	0.121951	0.125	0.0064599	0.827529
GO:0001933	negative regulation of protein amino acid phosphorylation	5	4	1	1	1	1	0.0307102	0.0380952	0.971294
GO:0006044	N-acetylglucosamine metabolism	5	1	0.0020877	0.0020877	0.0020877	0.0020877	0.0020877	0.0020877	0.5
GO:0006072	glycerol-3-phosphate metabolism	5	NA
GO:0006220	pyrimidine nucleotide metabolism	5	1	0.007874	0.007874	0.007874	0.007874	0.007874	0.007874	0.868201
GO:0006298	mismatch repair	5	3	0.25	0.25	0.25	0.12	0.123711	0.15	0.989225
GO:0006367	transcription initiation from RNA polymerase II promoter	5	1	0.0091743	0.0091743	0.0091743	0.0091743	0.0091743	0.0091743	0.887029
GO:0006826	iron ion transport	5	2	0.0010661	0.0010661	0.0010661	0.0010661	0.0017047	0.0021299	0.0208986
GO:0006857	oligopeptide transport	5	NA
GO:0006958	complement activation, classical pathway	5	1	0.0022624	0.0022624	0.0022624	0.0022624	0.0022624	0.0022624	0.538703
GO:0006970	response to osmotic stress	5	2	1	1	1	1	0.0075614	0.009434	0.890136
GO:0007026	negative regulation of microtubule depolymerization	5	2	0.0188679	0.0188679	0.0188679	0.0188679	0.0017065	0.0021322	0.483525
GO:0007098	centrosome cycle	5	1	0.0083333	0.0083333	0.0083333	0.0083333	0.0083333	0.0083333	0.875523
GO:0007140	male meiosis	5	1	0.00123	0.00123	0.00123	0.00123	0.00123	0.00123	0.152401
GO:0007212	dopamine receptor signaling pathway	5	3	0.333333	0.333333	0.333333	0.0146341	0.0084388	0.0105263	0.86576
GO:0007379	segment specification	5	NA
GO:0008625	induction of apoptosis via death domain receptors	5	2	0.25	0.25	0.25	0.25	0.347826	0.4	0.996875
GO:0008630	DNA damage response, signal transduction resulting in induction of apoptosis	5	7	0.2	0.2	0.259259	0.0048176	0.0059791	0.0072539	0.470772
GO:0009409	response to cold	5	2	0.0015456	0.0015456	0.0015456	0.0015456	0.001857	0.0023202	0.212343
GO:0009620	response to fungi	5	4	0.003096	0.003096	0.003096	0.0020877	0.0033361	0.0041667	0.165795
GO:0009948	anterior/posterior axis specification	5	3	0.0018484	0.0018484	0.0018484	0.0016367	0.0025199	0.003148	0.164931
GO:0009954	proximal/distal pattern formation	5	16	1	1	1	0.0740741	0.0196681	0.0167189	0.66171
GO:0016486	peptide hormone processing	5	2	0.0014265	0.0014265	0.0014265	0.0014265	0.0016708	0.0020877	0.133891
GO:0016601	Rac protein signal transduction	5	2	0.0010672	0.0010672	0.0010672	0.0010672	0.0016691	0.0020855	0.0109718
GO:0016925	protein sumoylation	5	1	0.333333	0.333333	0.333333	0.333333	0.333333	0.333333	0.99791
GO:0017015	regulation of transforming growth factor beta receptor signaling pathway	5	3	1	1	1	0.12	0.0182648	0.0227273	0.951011
GO:0017156	calcium ion-dependent exocytosis	5	6	1	1	1	1	0.220184	0.0357143	0.967855
GO:0018105	peptidyl-serine phosphorylation	5	9	0.0017361	0.0017361	0.0024397	0.0049423	0.0076661	0.0094044	0.12928
GO:0030048	actin filament-based movement	5	7	1	1	1	0.114754	0.0449438	0.0149893	0.901571
GO:0030238	male sex determination	5	6	1	1	0.0091463	0.0051903	0.0052356	0.006263	0.415445
GO:0030262	apoptotic nuclear changes	5	1	0.0014347	0.0014347	0.0014347	0.0014347	0.0014347	0.0014347	0.274244
GO:0030299	cholesterol absorption	5	2	0.0434783	0.0434783	0.0434783	0.0434783	0.0833333	0.0833333	0.987996
GO:0030308	negative regulation of cell growth	5	9	0.0416667	0.0416667	0.0393013	0.0055113	0.0075614	0.009434	0.384274
GO:0030517	negative regulation of axon extension	5	1	0.111111	0.111111	0.111111	0.111111	0.111111	0.111111	0.991667
GO:0030835	negative regulation of actin filament depolymerization	5	NA
GO:0031016	pancreas development	5	11	0.0138889	0.0031967	0.0063731	0.0057622	0.0091877	0.011399	0.231366
GO:0031069	hair follicle morphogenesis	5	9	0.0028571	0.0028571	0.003675	0.0046851	0.0074751	0.0093264	0.126685
GO:0031295	T cell costimulation	5	3	0.5	0.5	0.5	0.333333	0.0030952	0.003866	0.729537
GO:0035315	hair cell differentiation	5	1	0.0032051	0.0032051	0.0032051	0.0032051	0.0032051	0.0032051	0.674686
GO:0040015	negative regulation of body size	5	5	0.012987	0.012987	0.012987	0.0038551	0.0046189	0.005291	0.449529
GO:0042267	natural killer cell mediated cytotoxicity	5	3	0.0028329	0.0028329	0.0028329	0.0016713	0.0025306	0.0031612	0.234206
GO:0042491	auditory receptor cell differentiation	5	7	1	1	1	1	0.0099185	0.0076004	0.779656
GO:0042503	tyrosine phosphorylation of Stat3 protein	5	1	0.0054348	0.0054348	0.0054348	0.0054348	0.0054348	0.0054348	0.809176
GO:0043011	dendritic cell differentiation	5	3	0.166667	0.166667	0.166667	0.04	0.0025016	0.003125	0.652749
GO:0043029	T cell homeostasis	5	7	0.25	0.25	0.318182	0.0619469	0.0105541	0.009247	0.735931
GO:0043408	regulation of MAPKKK cascade	5	5	0.005291	0.005291	0.005291	0.0034507	0.0042418	0.0052966	0.304393
GO:0043488	regulation of mRNA stability	5	4	0.0029762	0.0029762	0.0029762	0.0038462	0.0033466	0.0041797	0.280628
GO:0043523	regulation of neuron apoptosis	5	8	1	1	1	0.666667	0.0337909	0.0085197	0.84639
GO:0043524	negative regulation of neuron apoptosis	5	33	1	1	1	0.942857	0.0323767	0.0334347	0.758672
GO:0045059	positive thymic T cell selection	5	3	1	1	1	0.6	0.006753	0.008427	0.876136
GO:0045075	regulation of interleukin-12 biosynthesis	5	NA
GO:0045216	intercellular junction assembly and maintenance	5	1	1	1	1	1	1	1	0.999478
GO:0045494	photoreceptor maintenance	5	3	0.0088496	0.0088496	0.0088496	0.0015666	0.0025042	0.0031283	0.295755
GO:0045576	mast cell activation	5	5	1	1	1	0.555556	0.571429	0.0143266	0.926597
GO:0045579	positive regulation of B cell differentiation	5	2	0.0714286	0.0714286	0.0714286	0.0714286	0.0053227	0.0066445	0.837161
GO:0045671	negative regulation of osteoclast differentiation	5	3	0.166667	0.166667	0.166667	0.0126582	0.004215	0.0052632	0.760514
GO:0045787	positive regulation of progression through cell cycle	5	6	0.25	0.25	0.285714	0.5	0.0534521	0.0652174	0.967708
GO:0046330	positive regulation of JNK cascade	5	9	0.25	0.25	0.375	0.529412	0.0126716	0.0138889	0.853262
GO:0046470	phosphatidylcholine metabolism	5	1	1	1	1	1	1	1	0.999478
GO:0046928	regulation of neurotransmitter secretion	5	5	0.333333	0.333333	0.333333	0.555556	0.666667	0.0108225	0.902821
GO:0048002	antigen presentation, peptide antigen	5	NA
GO:0048167	regulation of synaptic plasticity	5	11	1	1	1	1	0.0938166	0.0114345	0.803489
GO:0048302	regulation of isotype switching to IgG isotypes	5	1	1	1	1	1	1	1	0.999479
GO:0048304	positive regulation of isotype switching to IgG isotypes	5	2	0.0010515	0.0010515	0.0010515	0.0010515	0.0016761	0.0020942	0.006785
GO:0048339	paraxial mesoderm development	5	2	1	1	1	1	0.0023683	0.0029586	0.647965
GO:0048477	oogenesis	5	4	0.0039841	0.0039841	0.0039841	0.0021552	0.0034035	0.0042508	0.204071
GO:0048488	synaptic vesicle endocytosis	5	2	0.111111	0.111111	0.111111	0.111111	0.0020709	0.0025873	0.592999
GO:0048565	gut development	5	2	0.0022573	0.0022573	0.0022573	0.0022573	0.0016974	0.0021209	0.277429
GO:0048705	skeletal morphogenesis	5	23	0.0434783	0.0946502	0.172932	0.298701	0.072327	0.0253025	0.81387
GO:0050673	epithelial cell proliferation	5	4	0.0833333	0.0833333	0.0833333	0.0083682	0.0033361	0.0041667	0.463912
GO:0050853	B cell receptor signaling pathway	5	7	0.333333	0.333333	0.0432099	0.0409357	0.0198864	0.0169903	0.863575
GO:0051016	barbed-end actin filament capping	5	2	0.0031546	0.0031546	0.0031546	0.0031546	0.0016938	0.0021164	0.342902
GO:0051090	regulation of transcription factor activity	5	2	0.0153846	0.0153846	0.0153846	0.0153846	0.0063341	0.0079051	0.836108
GO:0051091	positive regulation of transcription factor activity	5	3	1	1	1	1	0.0944882	0.115385	0.992022
GO:0051092	activation of NF-kappaB transcription factor	5	9	1	1	0.0130624	0.0047493	0.0074906	0.0093458	0.316324
GO:0051223	regulation of protein transport	5	NA
GO:0051225	spindle assembly	5	1	0.0010449	0.0010449	0.0010449	0.0010449	0.0010449	0.0010449	0.0010449
GO:0051272	positive regulation of cell motility	5	3	0.0020408	0.0020408	0.0020408	0.0017311	0.0025147	0.0031414	0.195113
GO:0051297	centrosome organization and biogenesis	5	1	0.0015601	0.0015601	0.0015601	0.0015601	0.0015601	0.0015601	0.330544
GO:0051402	neuron apoptosis	5	13	1	1	1	0.0136411	0.0110123	0.0134715	0.545856
GO:0051693	actin filament capping	5	NA
GO:0000070	mitotic sister chromatid segregation	6	2	0.0045249	0.0045249	0.0045249	0.0045249	0.001692	0.0021142	0.396597
GO:0001580	detection of chemical stimulus during sensory perception of bitter taste	6	NA
GO:0001659	thermoregulation	6	3	0.0014881	0.0014881	0.0014881	0.001612	0.0025768	0.0032189	0.119122
GO:0001676	long-chain fatty acid metabolism	6	NA
GO:0001812	positive regulation of type I hypersensitivity	6	1	0.0010449	0.0010449	0.0010449	0.0010449	0.0010449	0.0010449	0.0010449
GO:0001818	negative regulation of cytokine production	6	1	1	1	1	1	1	1	0.999479
GO:0001832	blastocyst growth	6	NA
GO:0001892	embryonic placenta development	6	13	1	1	1	0.565217	0.0109543	0.0134436	0.690224
GO:0001947	heart looping	6	9	1	1	1	0.290323	0.0076579	0.0093555	0.706606
GO:0005978	glycogen biosynthesis	6	1	0.0010881	0.0010881	0.0010881	0.0010881	0.0010881	0.0010881	0.0407524
GO:0006020	myo-inositol metabolism	6	1	0.001056	0.001056	0.001056	0.001056	0.001056	0.001056	0.0114943
GO:0006182	cGMP biosynthesis	6	1	0.0035088	0.0035088	0.0035088	0.0035088	0.0035088	0.0035088	0.703239
GO:0006302	double-strand break repair	6	11	0.5	0.268293	0.423077	0.0340557	0.0320233	0.0153631	0.787514
GO:0006342	chromatin silencing	6	2	1	1	1	1	0.0016779	0.0020964	0.502871
GO:0006378	mRNA polyadenylylation	6	2	0.2	0.2	0.2	0.2	0.0163934	0.0204082	0.947753
GO:0006406	mRNA export from nucleus	6	2	0.25	0.25	0.25	0.25	0.0060929	0.0076046	0.86178
GO:0006516	glycoprotein catabolism	6	NA
GO:0006612	protein targeting to membrane	6	NA
GO:0006687	glycosphingolipid metabolism	6	3	0.333333	0.333333	0.333333	0.428571	0.0764331	0.09375	0.988506
GO:0006695	cholesterol biosynthesis	6	3	0.0010753	0.0010753	0.0010753	0.0015732	0.0025042	0.0031283	0.0118426
GO:0006739	NADP metabolism	6	1	0.25	0.25	0.25	0.25	0.25	0.25	0.996872
GO:0006878	copper ion homeostasis	6	2	0.333333	0.333333	0.333333	0.333333	0.444444	0.5	0.997915
GO:0006879	iron ion homeostasis	6	5	0.0120482	0.0120482	0.0120482	0.0041701	0.0042105	0.0052029	0.373849
GO:0007019	microtubule depolymerization	6	NA
GO:0007052	mitotic spindle organization and biogenesis	6	1	0.0010846	0.0010846	0.0010846	0.0010846	0.0010846	0.0010846	0.0366109
GO:0007215	glutamate signaling pathway	6	1	0.25	0.25	0.25	0.25	0.25	0.25	0.996872
GO:0007339	binding of sperm to zona pellucida	6	3	0.0208333	0.0208333	0.0208333	0.0015666	0.0025042	0.0031283	0.511855
GO:0007566	embryo implantation	6	9	0.004717	0.004717	0.004188	0.0063966	0.0076417	0.0095339	0.321895
GO:0007632	visual behavior	6	NA
GO:0008306	associative learning	6	10	0.0034483	0.0034483	0.0047059	0.0054526	0.0083247	0.0103842	0.16894
GO:0008542	visual learning	6	20	1	1	1	1	0.0686695	0.0211193	0.862605
GO:0009048	dosage compensation, by inactivation of X chromosome	6	1	0.0012048	0.0012048	0.0012048	0.0012048	0.0012048	0.0012048	0.133751
GO:0015991	ATP hydrolysis coupled proton transport	6	NA
GO:0016079	synaptic vesicle exocytosis	6	4	1	1	1	1	0.761905	0.8	0.999477
GO:0016202	regulation of striated muscle development	6	1	0.0285714	0.0285714	0.0285714	0.0285714	0.0285714	0.0285714	0.964583
GO:0019886	antigen processing, exogenous antigen via MHC class II	6	8	1	1	1	0.0041667	0.00665	0.0082988	0.274059
GO:0030178	negative regulation of Wnt receptor signaling pathway	6	7	0.111111	0.111111	0.148936	0.0278884	0.0205429	0.0119454	0.819643
GO:0030510	regulation of BMP signaling pathway	6	3	0.0010482	0.0010482	0.0010482	0.0015715	0.0025068	0.0031315	0.0024407
GO:0030514	negative regulation of BMP signaling pathway	6	2	0.0022523	0.0022523	0.0022523	0.0022523	0.0027416	0.0034247	0.463351
GO:0030851	granulocyte differentiation	6	1	0.0015924	0.0015924	0.0015924	0.0015924	0.0015924	0.0015924	0.345512
GO:0030889	negative regulation of B cell proliferation	6	2	0.142857	0.142857	0.142857	0.142857	0.0020736	0.0025907	0.595412
GO:0031023	microtubule organizing center organization and biogenesis	6	NA
GO:0035036	sperm-egg recognition	6	NA
GO:0035088	establishment and/or maintenance of apical/basal cell polarity	6	1	0.05	0.05	0.05	0.05	0.05	0.05	0.980167
GO:0035115	embryonic forelimb morphogenesis	6	7	1	1	1	1	0.0065375	0.007667	0.677077
GO:0035136	forelimb morphogenesis	6	6	1	1	1	0.0082192	0.0056153	0.0065862	0.518674
GO:0040018	positive regulation of body size	6	14	0.166667	0.21875	0.358974	0.259259	0.0159726	0.0152505	0.756829
GO:0042036	negative regulation of cytokine biosynthesis	6	NA
GO:0042310	vasoconstriction	6	1	0.0010537	0.0010537	0.0010537	0.0010537	0.0010537	0.0010537	0.0135276
GO:0042534	regulation of tumor necrosis factor-alpha biosynthesis	6	1	0.0016367	0.0016367	0.0016367	0.0016367	0.0016367	0.0016367	0.363257
GO:0042535	positive regulation of tumor necrosis factor-alpha biosynthesis	6	1	0.0010515	0.0010515	0.0010515	0.0010515	0.0010515	0.0010515	0.0083507
GO:0043123	positive regulation of I-kappaB kinase/NF-kappaB cascade	6	8	0.2	0.2	0.242424	0.444444	0.0715884	0.0085106	0.860822
GO:0043631	RNA polyadenylation	6	NA
GO:0045453	bone resorption	6	3	0.2	0.2	0.2	0.0157068	0.0059055	0.007371	0.825694
GO:0045598	regulation of fat cell differentiation	6	1	0.0010493	0.0010493	0.0010493	0.0010493	0.0010493	0.0010493	0.006263
GO:0045669	positive regulation of osteoblast differentiation	6	6	0.25	0.25	0.230769	0.115385	0.0659341	0.0410959	0.95007
GO:0045792	negative regulation of cell size	6	5	0.0015552	0.0015552	0.0015552	0.0026247	0.0041929	0.0052301	0.07628
GO:0045814	negative regulation of gene expression, epigenetic	6	2	1	1	1	1	0.0033223	0.0041494	0.748955
GO:0045927	positive regulation of growth	6	NA
GO:0046323	glucose import	6	2	0.333333	0.333333	0.333333	0.333333	0.0060015	0.0074906	0.860938
GO:0046822	regulation of nucleocytoplasmic transport	6	1	0.0833333	0.0833333	0.0833333	0.0833333	0.0833333	0.0833333	0.988565
GO:0048265	response to pain	6	3	0.333333	0.333333	0.333333	0.428571	0.444444	0.5	0.997567
GO:0050771	negative regulation of axonogenesis	6	3	0.0011494	0.0011494	0.0011494	0.0015781	0.0024912	0.003112	0.0360735
GO:0051084	posttranslational protein folding	6	1	0.0010438	0.0010438	0.0010438	0.0010438	0.0010438	0.0010438	0
GO:0051085	chaperone cofactor dependent protein folding	6	1	1	1	1	1	1	1	0.999477
GO:0051098	regulation of binding	6	1	0.0204082	0.0204082	0.0204082	0.0204082	0.0204082	0.0204082	0.95
GO:0000302	response to reactive oxygen species	7	4	0.0416667	0.0416667	0.0416667	0.0057143	0.005487	0.0068493	0.657495
GO:0001542	ovulation (sensu Mammalia)	7	2	0.0013387	0.0013387	0.0013387	0.0013387	0.0018877	0.0023585	0.168234
GO:0001662	behavioral fear response	7	6	1	1	1	0.0113636	0.0052528	0.00625	0.522426
GO:0006094	gluconeogenesis	7	2	0.333333	0.333333	0.333333	0.333333	0.0021091	0.002635	0.603448
GO:0006096	glycolysis	7	3	0.0037453	0.0037453	0.0037453	0.0045113	0.0025279	0.0031579	0.460517
GO:0006284	base-excision repair	7	3	0.25	0.25	0.25	0.230769	0.012474	0.015544	0.930962
GO:0006360	transcription from RNA polymerase I promoter	7	1	1	1	1	1	1	1	0.999477
GO:0006376	mRNA splice site selection	7	NA
GO:0006471	protein amino acid ADP-ribosylation	7	2	0.5	0.5	0.5	0.5	0.0033927	0.0042373	0.754436
GO:0006635	fatty acid beta-oxidation	7	4	0.333333	0.333333	0.333333	0.5	0.0033326	0.0041623	0.713427
GO:0006778	porphyrin metabolism	7	1	0.0010515	0.0010515	0.0010515	0.0010515	0.0010515	0.0010515	0.0104167
GO:0006805	xenobiotic metabolism	7	NA
GO:0006829	zinc ion transport	7	NA
GO:0006892	post-Golgi vesicle-mediated transport	7	1	1	1	1	1	1	1	0.999478
GO:0006898	receptor mediated endocytosis	7	4	0.166667	0.166667	0.166667	0.222222	0.0100566	0.0125392	0.89282
GO:0006914	autophagy	7	3	0.125	0.125	0.125	0.157895	0.0036123	0.0045113	0.764685
GO:0006939	smooth muscle contraction	7	4	0.0010417	0.0010417	0.0010417	0.0020812	0.0033257	0.0041537	0
GO:0006986	response to unfolded protein	7	3	0.0031646	0.0031646	0.0031646	0.0037927	0.0053168	0.0066372	0.595388
GO:0006997	nuclear organization and biogenesis	7	NA
GO:0007431	salivary gland development	7	1	0.0014164	0.0014164	0.0014164	0.0014164	0.0014164	0.0014164	0.266632
GO:0007569	cell aging	7	10	1	1	1	0.0561798	0.0201005	0.0105485	0.698433
GO:0007588	excretion	7	3	0.0357143	0.0357143	0.0357143	0.0689655	0.0025068	0.0031315	0.654799
GO:0007617	mating behavior	7	2	0.333333	0.333333	0.333333	0.333333	0.0054682	0.0068259	0.847237
GO:0007628	adult walking behavior	7	11	0.0116279	0.0062821	0.0032061	0.0057322	0.00914	0.011399	0.185963
GO:0008088	axon cargo transport	7	3	0.25	0.25	0.25	0.012987	0.003304	0.0041265	0.707682
GO:0009262	deoxyribonucleotide metabolism	7	1	0.0357143	0.0357143	0.0357143	0.0357143	0.0357143	0.0357143	0.971816
GO:0009410	response to xenobiotic stimulus	7	1	0.0017857	0.0017857	0.0017857	0.0017857	0.0017857	0.0017857	0.41745
GO:0009798	axis specification	7	NA
GO:0016579	protein deubiquitination	7	1	0.0013661	0.0013661	0.0013661	0.0013661	0.0013661	0.0013661	0.235356
GO:0019217	regulation of fatty acid metabolism	7	1	1	1	1	1	1	1	0.99948
GO:0019915	sequestering of lipid	7	3	0.333333	0.333333	0.333333	0.428571	0.0764331	0.09375	0.988542
GO:0030073	insulin secretion	7	13	0.333333	0.393939	0.565217	0.619048	0.0461402	0.0188406	0.887559
GO:0030162	regulation of proteolysis	7	1	0.0028902	0.0028902	0.0028902	0.0028902	0.0028902	0.0028902	0.639498
GO:0030199	collagen fibril organization	7	8	0.0909091	0.0909091	0.137931	0.137931	0.0084166	0.0104987	0.681675
GO:0030225	macrophage differentiation	7	1	0.25	0.25	0.25	0.25	0.25	0.25	0.996875
GO:0030318	melanocyte differentiation	7	10	0.25	0.25	0.333333	0.555556	0.0112202	0.01287	0.748643
GO:0030518	steroid hormone receptor signaling pathway	7	2	0.333333	0.333333	0.333333	0.333333	0.444444	0.5	0.997915
GO:0030728	ovulation	7	1	0.0434783	0.0434783	0.0434783	0.0434783	0.0434783	0.0434783	0.977059
GO:0030879	mammary gland development	7	21	1	1	1	0.265823	0.0371846	0.0221519	0.759404
GO:0031109	microtubule polymerization or depolymerization	7	NA
GO:0031110	regulation of microtubule polymerization or depolymerization	7	1	0.0010858	0.0010858	0.0010858	0.0010858	0.0010858	0.0010858	0.039666
GO:0035116	embryonic hindlimb morphogenesis	7	8	0.166667	0.166667	0.242424	0.190476	0.0166927	0.0091116	0.795229
GO:0042130	negative regulation of T cell proliferation	7	7	1	1	0.0419162	0.0061242	0.006734	0.0073222	0.553833
GO:0042168	heme metabolism	7	NA
GO:0042446	hormone biosynthesis	7	1	0.0013441	0.0013441	0.0013441	0.0013441	0.0013441	0.0013441	0.223615
GO:0042573	retinoic acid metabolism	7	1	0.0010438	0.0010438	0.0010438	0.0010438	0.0010438	0.0010438	0
GO:0042632	cholesterol homeostasis	7	13	0.142857	0.178082	0.224138	0.0147895	0.0107616	0.0134159	0.501167
GO:0045190	isotype switching	7	8	1	1	1	1	0.0564374	0.0082988	0.860156
GO:0045333	cellular respiration	7	NA
GO:0045665	negative regulation of neuron differentiation	7	14	0.2	0.259259	0.358974	0.466667	0.0145795	0.0174346	0.73772
GO:0046339	diacylglycerol metabolism	7	NA
GO:0048627	myoblast development	7	1	0.005291	0.005291	0.005291	0.005291	0.005291	0.005291	0.803553
GO:0050708	regulation of protein secretion	7	1	0.0063694	0.0063694	0.0063694	0.0063694	0.0063694	0.0063694	0.837669
GO:0050852	T cell receptor signaling pathway	7	10	0.5	0.5	0.5	0.454545	0.123077	0.0121212	0.872827
GO:0050869	negative regulation of B cell activation	7	1	0.0526316	0.0526316	0.0526316	0.0526316	0.0526316	0.0526316	0.98125
GO:0051017	actin filament bundle formation	7	3	1	1	1	0.272727	0.0271493	0.0337079	0.968609
GO:0051789	response to protein stimulus	7	26	0.25	0.393939	0.509804	0.481482	0.0268803	0.0287929	0.748518
GO:0000096	sulfur amino acid metabolism	8	1	0.0010438	0.0010438	0.0010438	0.0010438	0.0010438	0.0010438	0
GO:0000188	inactivation of MAPK activity	8	NA
GO:0001759	induction of an organ	8	6	0.111111	0.111111	0.130435	0.2	0.0480962	0.0089686	0.858734
GO:0006171	cAMP biosynthesis	8	1	0.142857	0.142857	0.142857	0.142857	0.142857	0.142857	0.996343
GO:0006349	imprinting	8	1	0.0010406	0.0010406	0.0010406	0.0010406	0.0010406	0.0010406	0
GO:0006402	mRNA catabolism	8	3	0.2	0.2	0.2	0.176471	0.0058337	0.0072816	0.853557
GO:0006487	protein amino acid N-linked glycosylation	8	2	0.0059524	0.0059524	0.0059524	0.0059524	0.0018006	0.0022497	0.448745
GO:0006641	triacylglycerol metabolism	8	8	0.333333	0.333333	0.444444	0.0740741	0.0099626	0.0089087	0.700235
GO:0006691	leukotriene metabolism	8	NA
GO:0006869	lipid transport	8	1	0.0010672	0.0010672	0.0010672	0.0010672	0.0010672	0.0010672	0.0239833
GO:0006941	striated muscle contraction	8	6	1	1	1	1	0.0086362	0.0063091	0.729123
GO:0006956	complement activation	8	1	0.166667	0.166667	0.166667	0.166667	0.166667	0.166667	0.994775
GO:0007040	lysosome organization and biogenesis	8	3	1	1	1	1	0.0036563	0.0045662	0.772205
GO:0007157	heterophilic cell adhesion	8	10	1	1	0.0103093	0.0052411	0.0083247	0.0103842	0.23468
GO:0007162	negative regulation of cell adhesion	8	1	0.0011403	0.0011403	0.0011403	0.0011403	0.0011403	0.0011403	0.084117
GO:0007193	G-protein signaling, adenylate cyclase inhibiting pathway	8	2	0.142857	0.142857	0.142857	0.142857	0.0020629	0.0025773	0.59375
GO:0007204	elevation of cytosolic calcium ion concentration	8	4	0.005291	0.005291	0.005291	0.0025094	0.0033431	0.0041754	0.249477
GO:0007257	activation of JNK activity	8	4	0.25	0.25	0.25	0.4	0.014733	0.0183486	0.941345
GO:0007416	synaptogenesis	8	2	0.333333	0.333333	0.333333	0.333333	0.444444	0.5	0.997917
GO:0007528	neuromuscular junction development	8	8	0.0026525	0.0026525	0.002006	0.0041667	0.0066363	0.0082816	0.102818
GO:0008206	bile acid metabolism	8	NA
GO:0008543	fibroblast growth factor receptor signaling pathway	8	3	0.142857	0.142857	0.142857	0.2	0.0044577	0.0055659	0.809722
GO:0008584	male gonad development	8	16	0.05	0.0462428	0.0178571	0.0085379	0.0132259	0.0164779	0.285897
GO:0009612	response to mechanical stimulus	8	1	0.0010406	0.0010406	0.0010406	0.0010406	0.0010406	0.0010406	0
GO:0016339	calcium-dependent cell-cell adhesion	8	2	0.0025773	0.0025773	0.0025773	0.0025773	0.0016743	0.0020921	0.29864
GO:0016571	histone methylation	8	4	0.25	0.25	0.25	0.0540541	0.0033292	0.004158	0.493215
GO:0030010	establishment of cell polarity	8	2	0.0017762	0.0017762	0.0017762	0.0017762	0.0017342	0.0021668	0.225183
GO:0030072	peptide hormone secretion	8	2	0.0097087	0.0097087	0.0097087	0.0097087	0.0024111	0.003012	0.6
GO:0030166	proteoglycan biosynthesis	8	NA
GO:0030216	keratinocyte differentiation	8	7	1	1	1	0.777778	0.0284842	0.0169082	0.90943
GO:0030890	positive regulation of B cell proliferation	8	10	0.2	0.2	0.333333	0.04	0.0221607	0.019685	0.79213
GO:0035137	hindlimb morphogenesis	8	8	0.142857	0.142857	0.210526	0.148148	0.0072943	0.0085561	0.65889
GO:0042640	anagen	8	1	0.111111	0.111111	0.111111	0.111111	0.111111	0.111111	0.991684
GO:0042733	embryonic digit morphogenesis	8	9	0.0073529	0.0073529	0.005984	0.0067618	0.0077237	0.0094937	0.357973
GO:0042755	eating behavior	8	NA
GO:0043161	proteasomal ubiquitin-dependent protein catabolism	8	4	0.0019231	0.0019231	0.0019231	0.0037244	0.0033361	0.0041667	0.231433
GO:0043407	negative regulation of MAPK activity	8	8	1	1	1	1	0.0070299	0.0084836	0.759711
GO:0043487	regulation of RNA stability	8	NA
GO:0043506	regulation of JNK activity	8	1	0.0028169	0.0028169	0.0028169	0.0028169	0.0028169	0.0028169	0.63048
GO:0043507	positive regulation of JNK activity	8	2	0.2	0.2	0.2	0.2	0.0017193	0.0021482	0.513048
GO:0045060	negative thymic T cell selection	8	1	0.111111	0.111111	0.111111	0.111111	0.111111	0.111111	0.991667
GO:0045577	regulation of B cell differentiation	8	3	0.0526316	0.0526316	0.0526316	0.0162162	0.0032904	0.0041096	0.709116
GO:0045639	positive regulation of myeloid cell differentiation	8	1	0.0021598	0.0021598	0.0021598	0.0021598	0.0021598	0.0021598	0.519251
GO:0046068	cGMP metabolism	8	2	0.001046	0.001046	0.001046	0.001046	0.0016726	0.0020899	0.0031315
GO:0048305	immunoglobulin secretion	8	1	0.1	0.1	0.1	0.1	0.1	0.1	0.990625
GO:0048593	eye morphogenesis (sensu Vertebrata)	8	8	0.2	0.2	0.285714	0.444444	0.0220386	0.0173913	0.884656
GO:0048663	neuron fate commitment	8	13	0.25	0.302326	0.464286	0.684211	0.0311938	0.0193452	0.835613
GO:0050728	negative regulation of inflammatory response	8	6	1	1	1	0.75	0.0098806	0.006237	0.696478
GO:0050804	regulation of synaptic transmission	8	5	1	1	1	1	0.0268456	0.0052247	0.771934
GO:0050850	positive regulation of calcium-mediated signaling	8	7	0.25	0.25	0.318182	0.368421	0.0142639	0.0095368	0.801853
GO:0050880	regulation of blood vessel size	8	1	0.0714286	0.0714286	0.0714286	0.0714286	0.0714286	0.0714286	0.986487
GO:0050913	sensory perception of bitter taste	8	1	1	1	1	1	1	1	0.999478
GO:0051480	cytosolic calcium ion homeostasis	8	NA
GO:0000060	protein import into nucleus, translocation	9	2	0.0033223	0.0033223	0.0033223	0.0033223	0.0018211	0.0022753	0.387617
GO:0001541	ovarian follicle development	9	9	0.1	0.1	0.166667	0.257143	0.297521	0.0227273	0.943169
GO:0001666	response to hypoxia	9	16	0.2	0.285714	0.444444	0.615385	0.0554593	0.0204604	0.847775
GO:0001782	B cell homeostasis	9	7	0.25	0.25	0.318182	0.466667	0.383562	0.194444	0.991342
GO:0006405	RNA export from nucleus	9	1	1	1	1	1	1	1	0.999478
GO:0006637	acyl-CoA metabolism	9	NA
GO:0006833	water transport	9	2	0.0416667	0.0416667	0.0416667	0.0416667	0.0044126	0.0055096	0.804712
GO:0006944	membrane fusion	9	1	0.5	0.5	0.5	0.5	0.5	0.5	0.999478
GO:0007009	plasma membrane organization and biogenesis	9	2	0.0010905	0.0010905	0.0010905	0.0010905	0.0016656	0.0020812	0.0226799
GO:0007173	epidermal growth factor receptor signaling pathway	9	4	0.333333	0.333333	0.333333	0.5	0.0141468	0.0176211	0.939196
GO:0007190	adenylate cyclase activation	9	2	0.0010438	0.0010438	0.0010438	0.0010438	0.0020855	0.0020855	0.49582
GO:0016126	sterol biosynthesis	9	1	0.0010438	0.0010438	0.0010438	0.0010438	0.0010438	0.0010438	0.0010438
GO:0016525	negative regulation of angiogenesis	9	5	0.0147059	0.0147059	0.0147059	0.002713	0.004171	0.0052083	0.368691
GO:0017148	negative regulation of protein biosynthesis	9	3	1	1	1	1	1	1	1
GO:0030041	actin filament polymerization	9	1	0.0015576	0.0015576	0.0015576	0.0015576	0.0015576	0.0015576	0.331595
GO:0030111	regulation of Wnt receptor signaling pathway	9	3	0.0909091	0.0909091	0.0909091	0.130435	0.112149	0.136364	0.986501
GO:0030148	sphingolipid biosynthesis	9	1	0.0010449	0.0010449	0.0010449	0.0010449	0.0010449	0.0010449	0.0010449
GO:0030317	sperm motility	9	4	0.0136986	0.0136986	0.0136986	0.0046083	0.0033326	0.0041623	0.369906
GO:0030336	negative regulation of cell migration	9	6	0.0028818	0.0028818	0.0014996	0.0031348	0.005001	0.0062435	0.133682
GO:0031128	induction	9	1	0.0010384	0.0010384	0.0010384	0.0010384	0.0010384	0.0010384	0
GO:0042384	cilium biogenesis	9	4	0.0010417	0.0010417	0.0010417	0.0020812	0.0033257	0.0041537	0
GO:0042462	eye photoreceptor cell development	9	5	1	1	1	1	1	0.0053763	0.807091
GO:0042596	fear response	9	4	1	1	1	0.0029283	0.0033361	0.0041667	0.338912
GO:0043122	regulation of I-kappaB kinase/NF-kappaB cascade	9	1	0.0010428	0.0010428	0.0010428	0.0010428	0.0010428	0.0010428	0.004158
GO:0045086	positive regulation of interleukin-2 biosynthesis	9	1	0.111111	0.111111	0.111111	0.111111	0.111111	0.111111	0.991675
GO:0045104	intermediate filament cytoskeleton organization and biogenesis	9	1	0.009009	0.009009	0.009009	0.009009	0.009009	0.009009	0.885417
GO:0045582	positive regulation of T cell differentiation	9	4	0.25	0.25	0.25	0.166667	0.0057122	0.0071301	0.849138
GO:0045667	regulation of osteoblast differentiation	9	1	0.25	0.25	0.25	0.25	0.25	0.25	0.996875
GO:0045762	positive regulation of adenylate cyclase activity	9	1	0.0010428	0.0010428	0.0010428	0.0010428	0.0010428	0.0010428	0.495825
GO:0045884	regulation of survival gene product activity	9	NA
GO:0046328	regulation of JNK cascade	9	2	0.25	0.25	0.25	0.25	0.285714	0.333333	0.996362
GO:0048820	hair follicle maturation	9	2	0.166667	0.166667	0.166667	0.166667	0.0047962	0.005988	0.824844
GO:0050772	positive regulation of axonogenesis	9	1	0.25	0.25	0.25	0.25	0.25	0.25	0.996872
GO:0050803	regulation of synapse structure and function	9	2	1	1	1	1	0.0016761	0.0020942	0.504933
GO:0050892	intestinal absorption	9	1	0.001087	0.001087	0.001087	0.001087	0.001087	0.001087	0.0437045
GO:0000245	spliceosome assembly	10	1	0.25	0.25	0.25	0.25	0.25	0.25	0.996872
GO:0000723	telomere maintenance	10	5	0.333333	0.333333	0.333333	0.238095	0.0072202	0.0056625	0.697699
GO:0001502	cartilage condensation	10	4	0.142857	0.142857	0.142857	0.222222	0.005573	0.0069565	0.846414
GO:0001658	ureteric bud branching	10	13	1	1	1	0.866667	0.0168448	0.0190616	0.814671
GO:0001707	mesoderm formation	10	9	0.2	0.2	0.310345	0.529412	0.238411	0.28125	0.991453
GO:0001708	cell fate specification	10	8	0.142857	0.142857	0.210526	0.0268456	0.0191388	0.0127796	0.802062
GO:0001755	neural crest cell migration	10	11	1	1	1	1	0.0276035	0.0205607	0.862734
GO:0001890	placenta development	10	11	1	1	1	0.0161054	0.0092554	0.0114464	0.574933
GO:0001976	fast regulation of arterial pressure	10	3	0.0010373	0.0010373	0.0010373	0.0015552	0.002486	0.0031056	0
GO:0006493	protein amino acid O-linked glycosylation	10	1	0.0010438	0.0010438	0.0010438	0.0010438	0.0010438	0.0010438	0
GO:0006801	superoxide metabolism	10	2	0.0043668	0.0043668	0.0043668	0.0043668	0.0026954	0.003367	0.572025
GO:0007224	smoothened signaling pathway	10	11	0.125	0.222222	0.0050785	0.0057143	0.0091116	0.0113636	0.259048
GO:0007530	sex determination	10	3	1	1	1	0.6	0.0026333	0.0032895	0.683524
GO:0007585	respiratory gaseous exchange	10	4	0.125	0.125	0.125	0.222222	0.004004	0.005	0.75078
GO:0008637	apoptotic mitochondrial changes	10	2	0.0022779	0.0022779	0.0022779	0.0022779	0.0020709	0.0025873	0.370312
GO:0009072	aromatic amino acid family metabolism	10	NA
GO:0009411	response to UV	10	9	0.0011765	0.0011765	0.0020862	0.0049972	0.0074906	0.0093361	0.0544572
GO:0014032	neural crest cell development	10	4	1	1	1	1	0.0033154	0.0041408	0.506757
GO:0017157	regulation of exocytosis	10	2	0.0454545	0.0454545	0.0454545	0.0454545	0.0065147	0.0081301	0.861402
GO:0019098	reproductive behavior	10	NA
GO:0019724	B cell mediated immunity	10	2	0.0555556	0.0555556	0.0555556	0.0555556	0.0117994	0.0147059	0.921436
GO:0030203	glycosaminoglycan metabolism	10	NA
GO:0030901	midbrain development	10	6	1	1	1	0.0576923	0.0168539	0.0103627	0.801356
GO:0030902	hindbrain development	10	4	1	1	1	0.0093458	0.0046634	0.0058224	0.614453
GO:0035050	embryonic heart tube development	10	4	0.125	0.125	0.125	0.111111	0.158416	0.190476	0.985218
GO:0040013	negative regulation of locomotion	10	1	0.0022371	0.0022371	0.0022371	0.0022371	0.0022371	0.0022371	0.53396
GO:0045670	regulation of osteoclast differentiation	10	1	0.0625	0.0625	0.0625	0.0625	0.0625	0.0625	0.984456
GO:0045926	negative regulation of growth	10	2	0.0033333	0.0033333	0.0033333	0.0033333	0.0017212	0.0021505	0.359603
GO:0046058	cAMP metabolism	10	1	0.0010428	0.0010428	0.0010428	0.0010428	0.0010428	0.0010428	0
GO:0050672	negative regulation of lymphocyte proliferation	10	2	0.2	0.2	0.2	0.2	0.186047	0.222222	0.994265
GO:0050768	negative regulation of neurogenesis	10	3	0.0049261	0.0049261	0.0049261	0.0015831	0.0024912	0.003112	0.26847
GO:0050769	positive regulation of neurogenesis	10	6	0.25	0.25	0.230769	0.375	0.0111163	0.0121704	0.806367
GO:0051271	negative regulation of cell motility	10	2	0.166667	0.166667	0.166667	0.166667	0.0162272	0.020202	0.946708
GO:0000077	DNA damage checkpoint	11	2	0.0149254	0.0149254	0.0149254	0.0149254	0.004329	0.0054054	0.774428
GO:0001909	immune cell mediated cytotoxicity	11	1	1	1	1	1	1	1	0.999478
GO:0006071	glycerol metabolism	11	1	0.0016667	0.0016667	0.0016667	0.0016667	0.0016667	0.0016667	0.372908
GO:0006364	rRNA processing	11	2	0.0025907	0.0025907	0.0025907	0.0025907	0.0033713	0.0042105	0.550785
GO:0006749	glutathione metabolism	11	5	0.0028249	0.0028249	0.0028249	0.0042845	0.0042553	0.0052083	0.330995
GO:0007033	vacuole organization and biogenesis	11	NA
GO:0007088	regulation of mitosis	11	4	0.5	0.5	0.5	0.1	0.0740741	0.0909091	0.977356
GO:0007229	integrin-mediated signaling pathway	11	1	0.25	0.25	0.25	0.25	0.25	0.25	0.996881
GO:0007346	regulation of progression through mitotic cell cycle	11	2	0.111111	0.111111	0.111111	0.111111	0.0049597	0.006192	0.828824
GO:0007565	pregnancy	11	NA
GO:0007613	memory	11	8	0.142857	0.142857	0.210526	0.333333	0.0214477	0.014652	0.880203
GO:0008064	regulation of actin polymerization and/or depolymerization	11	1	0.0013228	0.0013228	0.0013228	0.0013228	0.0013228	0.0013228	0.21436
GO:0009408	response to heat	11	4	1	1	1	0.285714	0.0090857	0.0113314	0.887918
GO:0009913	epidermal cell differentiation	11	1	0.0042735	0.0042735	0.0042735	0.0042735	0.0042735	0.0042735	0.756531
GO:0016458	gene silencing	11	2	0.0010989	0.0010989	0.0010989	0.0010989	0.0017212	0.0021505	0.0412317
GO:0019233	sensory perception of pain	11	11	0.333333	0.268293	0.423077	0.647059	0.103774	0.0232558	0.908521
GO:0019722	calcium-mediated signaling	11	1	0.2	0.2	0.2	0.2	0.2	0.2	0.995829
GO:0030282	bone mineralization	11	7	0.2	0.2	0.134615	0.0124334	0.007174	0.0083135	0.664651
GO:0030593	neutrophil chemotaxis	11	1	0.0010406	0.0010406	0.0010406	0.0010406	0.0010406	0.0010406	0.0114583
GO:0030832	regulation of actin filament length	11	1	0.25	0.25	0.25	0.25	0.25	0.25	0.996878
GO:0042417	dopamine metabolism	11	4	0.142857	0.142857	0.142857	0.0022297	0.0033188	0.0041451	0.265609
GO:0042461	photoreceptor cell development	11	NA
GO:0042490	mechanoreceptor differentiation	11	1	0.2	0.2	0.2	0.2	0.2	0.2	0.995833
GO:0042552	myelination	11	4	0.0333333	0.0333333	0.0333333	0.0064725	0.0045121	0.0056338	0.544662
GO:0045061	thymic T cell selection	11	1	0.125	0.125	0.125	0.125	0.125	0.125	0.992716
GO:0045076	regulation of interleukin-2 biosynthesis	11	1	0.0015576	0.0015576	0.0015576	0.0015576	0.0015576	0.0015576	0.332292
GO:0048589	developmental growth	11	14	1	1	1	0.583333	0.0195054	0.0166865	0.767107
GO:0050868	negative regulation of T cell activation	11	2	0.0416667	0.0416667	0.0416667	0.0416667	0.0220386	0.0273973	0.950888
GO:0050881	musculoskeletal movement	11	NA
GO:0050885	regulation of balance	11	15	0.142857	0.2	0.333333	0.555556	0.0405405	0.0162338	0.805126
GO:0050909	sensory perception of taste	11	NA
GO:0051258	protein polymerization	11	1	0.0014045	0.0014045	0.0014045	0.0014045	0.0014045	0.0014045	0.259375
GO:0001569	patterning of blood vessels	12	12	1	0.166667	0.084507	0.0105079	0.009973	0.0124352	0.42393
GO:0001709	cell fate determination	12	3	0.142857	0.142857	0.142857	0.176471	0.255319	0.3	0.993099
GO:0006119	oxidative phosphorylation	12	2	0.0133333	0.0133333	0.0133333	0.0133333	0.0019617	0.002451	0.535826
GO:0006289	nucleotide-excision repair	12	4	0.0909091	0.0909091	0.0909091	0.166667	0.0033188	0.0041451	0.617326
GO:0006352	transcription initiation	12	1	0.111111	0.111111	0.111111	0.111111	0.111111	0.111111	0.991632
GO:0006754	ATP biosynthesis	12	NA
GO:0006885	regulation of pH	12	NA
GO:0007200	G-protein signaling, coupled to IP3 second messenger (phospholipase C activating)	12	2	0.0010395	0.0010395	0.0010395	0.0010395	0.0016622	0.0020768	0
GO:0007270	nerve-nerve synaptic transmission	12	3	1	1	1	1	0.0097009	0.0120968	0.915019
GO:0007492	endoderm development	12	8	0.1	0.1	0.102564	0.190476	0.124514	0.109589	0.970542
GO:0007596	blood coagulation	12	11	0.2	0.215686	0.120879	0.0058792	0.00914	0.011399	0.391748
GO:0008624	induction of apoptosis by extracellular signals	12	4	0.125	0.125	0.125	0.2	0.0041015	0.0051216	0.7921
GO:0015807	L-amino acid transport	12	NA
GO:0030278	regulation of ossification	12	3	0.0010417	0.0010417	0.0010417	0.0015568	0.0024886	0.0031088	0.0010395
GO:0042327	positive regulation of phosphorylation	12	2	0.0014771	0.0014771	0.0014771	0.0014771	0.0017945	0.0022422	0.186071
GO:0042493	response to drug	12	23	0.0083333	0.0102086	0.0095714	0.0125341	0.0197764	0.0245989	0.232494
GO:0045058	T cell selection	12	1	0.1	0.1	0.1	0.1	0.1	0.1	0.990635
GO:0045444	fat cell differentiation	12	11	0.25	0.268293	0.423077	0.255814	0.0120416	0.0126874	0.737959
GO:0046164	alcohol catabolism	12	NA
GO:0048048	embryonic eye morphogenesis	12	NA
GO:0048675	axon extension	12	2	0.1	0.1	0.1	0.1	0.0021316	0.0026631	0.605208
GO:0050731	positive regulation of peptidyl-tyrosine phosphorylation	12	13	0.125	0.139785	0.224138	0.0567686	0.0139898	0.0154028	0.736912
GO:0001508	regulation of action potential	13	4	0.166667	0.166667	0.166667	0.285714	0.390244	0.444444	0.994813
GO:0001570	vasculogenesis	13	20	1	1	1	0.196078	0.0451977	0.0207039	0.75644
GO:0001824	blastocyst development	13	11	0.25	0.0183028	0.0060908	0.0089504	0.0100594	0.0114108	0.408376
GO:0006446	regulation of translational initiation	13	NA
GO:0006638	neutral lipid metabolism	13	1	0.0625	0.0625	0.0625	0.0625	0.0625	0.0625	0.984359
GO:0006672	ceramide metabolism	13	1	0.0024814	0.0024814	0.0024814	0.0024814	0.0024814	0.0024814	0.579498
GO:0006911	phagocytosis, engulfment	13	2	0.2	0.2	0.2	0.2	0.285714	0.333333	0.995833
GO:0007405	neuroblast proliferation	13	2	0.2	0.2	0.2	0.2	0.0025865	0.003231	0.676562
GO:0008016	regulation of heart contraction	13	10	0.125	0.125	0.222222	0.238095	0.0200501	0.0164474	0.827007
GO:0008366	nerve ensheathment	13	1	0.0012392	0.0012392	0.0012392	0.0012392	0.0012392	0.0012392	0.162162
GO:0009615	response to virus	13	4	0.0084746	0.0084746	0.0084746	0.0080321	0.0033326	0.0041623	0.404911
GO:0010001	glial cell differentiation	13	3	0.047619	0.047619	0.047619	0.0612245	0.0944882	0.115385	0.977131
GO:0016197	endosome transport	13	2	0.0012453	0.0012453	0.0012453	0.0012453	0.001692	0.0021142	0.0896767
GO:0019216	regulation of lipid metabolism	13	1	0.003876	0.003876	0.003876	0.003876	0.003876	0.003876	0.733679
GO:0030032	lamellipodium biogenesis	13	1	0.333333	0.333333	0.333333	0.333333	0.333333	0.333333	0.997912
GO:0030218	erythrocyte differentiation	13	10	0.0833333	0.0833333	0.153846	0.25	0.109589	0.0152905	0.898853
GO:0030316	osteoclast differentiation	13	NA
GO:0045580	regulation of T cell differentiation	13	1	0.0588235	0.0588235	0.0588235	0.0588235	0.0588235	0.0588235	0.983333
GO:0045638	negative regulation of myeloid cell differentiation	13	1	0.0013441	0.0013441	0.0013441	0.0013441	0.0013441	0.0013441	0.228453
GO:0045664	regulation of neuron differentiation	13	1	0.0555556	0.0555556	0.0555556	0.0555556	0.0555556	0.0555556	0.982347
GO:0046661	male sex differentiation	13	1	0.0013158	0.0013158	0.0013158	0.0013158	0.0013158	0.0013158	0.211838
GO:0046879	hormone secretion	13	NA
GO:0050798	activated T cell proliferation	13	3	0.0909091	0.0909091	0.0909091	0.0810811	0.0162822	0.0202703	0.940587
GO:0050808	synapse organization and biogenesis	13	5	0.25	0.25	0.25	0.333333	0.013245	0.0056948	0.75359
GO:0050851	antigen receptor-mediated signaling pathway	13	NA
GO:0051216	cartilage development	13	14	0.05	0.057377	0.104478	0.116667	0.0230833	0.0167064	0.804354
GO:0051260	protein homooligomerization	13	5	0.25	0.25	0.25	0.384615	0.266667	0.0090909	0.882206
GO:0001934	positive regulation of protein amino acid phosphorylation	14	9	0.125	0.125	0.183673	0.36	0.135338	0.0167598	0.923618
GO:0006261	DNA-dependent DNA replication	14	NA
GO:0006633	fatty acid biosynthesis	14	1	0.333333	0.333333	0.333333	0.333333	0.333333	0.333333	0.997912
GO:0006937	regulation of muscle contraction	14	1	0.125	0.125	0.125	0.125	0.125	0.125	0.992739
GO:0007163	establishment and/or maintenance of cell polarity	14	2	0.125	0.125	0.125	0.125	0.0077444	0.0096618	0.889583
GO:0007599	hemostasis	14	1	0.0010417	0.0010417	0.0010417	0.0010417	0.0010417	0.0010417	0
GO:0046034	ATP metabolism	14	1	1	1	1	1	1	1	0.999478
GO:0048489	synaptic vesicle transport	14	2	0.0909091	0.0909091	0.0909091	0.0909091	0.102564	0.125	0.987487
GO:0048535	lymph node development	14	5	0.111111	0.111111	0.111111	0.0331126	0.0305344	0.0074627	0.809365
GO:0048646	anatomical structure formation	14	13	0.142857	0.178082	0.302326	0.0896552	0.0307329	0.0205696	0.840138
GO:0050729	positive regulation of inflammatory response	14	2	0.142857	0.142857	0.142857	0.142857	0.0071238	0.0088889	0.880977
GO:0051259	protein oligomerization	14	5	0.125	0.125	0.125	0.217391	0.0118343	0.0095785	0.818295
GO:0001558	regulation of cell growth	15	2	0.0020576	0.0020576	0.0020576	0.0020576	0.0020899	0.002611	0.346073
GO:0001776	immune cell homeostasis	15	6	0.0769231	0.0769231	0.0789474	0.15	0.172662	0.2	0.981155
GO:0001942	hair follicle development	15	15	0.1	0.142857	0.25	0.194805	0.0235294	0.023511	0.774498
GO:0006584	catecholamine metabolism	15	1	0.0010363	0.0010363	0.0010363	0.0010363	0.0010363	0.0010363	0
GO:0007050	cell cycle arrest	15	9	0.0666667	0.0666667	0.101124	0.079646	0.0139211	0.0104773	0.799572
GO:0007568	aging	15	2	0.0833333	0.0833333	0.0833333	0.0833333	0.0042261	0.005277	0.798127
GO:0007602	phototransduction	15	5	0.0053476	0.0053476	0.0053476	0.0027855	0.004171	0.0052083	0.309738
GO:0009306	protein secretion	15	NA
GO:0014031	mesenchymal cell development	15	2	0.125	0.125	0.125	0.125	0.126984	0.153846	0.990683
GO:0016567	protein ubiquitination	15	4	0.5	0.5	0.5	0.0238095	0.0038132	0.0047619	0.702847
GO:0048730	epidermis morphogenesis	15	2	0.0042553	0.0042553	0.0042553	0.0042553	0.0021459	0.002681	0.490094
GO:0048762	mesenchymal cell differentiation	15	4	0.142857	0.142857	0.142857	0.222222	0.0115858	0.0144404	0.907417
GO:0050766	positive regulation of phagocytosis	15	2	0.0105263	0.0105263	0.0105263	0.0105263	0.0025173	0.0031447	0.620042
GO:0005977	glycogen metabolism	16	4	0.2	0.2	0.2	0.0266667	0.0033642	0.0042017	0.487696
GO:0006919	caspase activation	16	5	0.166667	0.166667	0.166667	0.238095	0.0754717	0.0081566	0.859044
GO:0007281	germ cell development	16	10	0.111111	0.111111	0.166667	0.166667	0.0529801	0.010661	0.783264
GO:0007586	digestion	16	NA
GO:0008154	actin polymerization and/or depolymerization	16	2	0.0081967	0.0081967	0.0081967	0.0081967	0.0025907	0.0032362	0.616545
GO:0008286	insulin receptor signaling pathway	16	8	0.166667	0.166667	0.186047	0.2	0.0308582	0.0100629	0.836337
GO:0009566	fertilization	16	7	0.0070922	0.0070922	0.0017148	0.0037982	0.0060632	0.0075431	0.171847
GO:0030384	phosphoinositide metabolism	16	NA
GO:0030595	immune cell chemotaxis	16	3	0.0555556	0.0555556	0.0555556	0.0019698	0.0025963	0.0032432	0.409454
GO:0042100	B cell proliferation	16	5	0.142857	0.142857	0.142857	0.185185	0.190476	0.0149701	0.923365
GO:0042102	positive regulation of T cell proliferation	16	8	0.125	0.125	0.0677966	0.148148	0.0162684	0.0104712	0.750522
GO:0042133	neurotransmitter metabolism	16	1	0.0010363	0.0010363	0.0010363	0.0010363	0.0010363	0.0010363	0
GO:0042770	DNA damage response, signal transduction	16	1	0.0666667	0.0666667	0.0666667	0.0666667	0.0666667	0.0666667	0.985477
GO:0045445	myoblast differentiation	16	2	0.0017921	0.0017921	0.0017921	0.0017921	0.0026161	0.003268	0.391554
GO:0045765	regulation of angiogenesis	16	2	0.25	0.25	0.25	0.25	0.0559441	0.0689655	0.984359
GO:0048562	embryonic organ morphogenesis	16	4	1	1	1	0.007722	0.0038268	0.004779	0.581816
GO:0007219	Notch signaling pathway	17	7	0.166667	0.166667	0.21875	0.411765	0.482759	0.0079818	0.866053
GO:0007422	peripheral nervous system development	17	2	0.125	0.125	0.125	0.125	0.186047	0.222222	0.992754
GO:0030855	epithelial cell differentiation	17	8	0.0833333	0.0833333	0.126984	0.137931	0.0244836	0.0194647	0.881613
GO:0042593	glucose homeostasis	17	14	0.0526316	0.0295359	0.0468227	0.008149	0.011544	0.0143885	0.350328
GO:0042633	hair cycle	17	NA
GO:0043280	positive regulation of caspase activity	17	1	0.0714286	0.0714286	0.0714286	0.0714286	0.0714286	0.0714286	0.986501
GO:0043473	pigmentation	17	19	0.25	0.387755	0.558824	0.703704	0.0378863	0.024173	0.841556
GO:0048015	phosphoinositide-mediated signaling	17	NA
GO:0048066	pigmentation during development	17	3	0.25	0.25	0.25	0.2	0.0031032	0.003876	0.72973
GO:0000910	cytokinesis	18	NA
GO:0001657	ureteric bud development	18	11	0.0769231	0.0643275	0.108911	0.207547	0.10628	0.0431373	0.946601
GO:0006112	energy reserve metabolism	18	2	0.0011173	0.0011173	0.0011173	0.0011173	0.0016726	0.0020899	0.0339603
GO:0006306	DNA methylation	18	4	0.142857	0.142857	0.142857	0.25	0.008016	0.01	0.890999
GO:0006310	DNA recombination	18	2	0.0131579	0.0131579	0.0131579	0.0131579	0.0016587	0.0020725	0.461059
GO:0006469	negative regulation of protein kinase activity	18	9	0.125	0.125	0.183673	0.152542	0.0109058	0.0135747	0.803241
GO:0006479	protein amino acid methylation	18	3	0.005618	0.005618	0.005618	0.0016034	0.0024938	0.0031153	0.280903
GO:0007005	mitochondrion organization and biogenesis	18	13	1	1	1	0.168831	0.0145577	0.0151339	0.729324
GO:0007265	Ras protein signal transduction	18	4	0.166667	0.166667	0.166667	0.037037	0.0122982	0.0153257	0.902763
GO:0007286	spermatid development	18	12	0.0416667	0.0062762	0.0094712	0.0087336	0.0104849	0.0130719	0.386955
GO:0008203	cholesterol metabolism	18	16	0.142857	0.117647	0.0162272	0.0111266	0.0131986	0.016444	0.368665
GO:0008217	blood pressure regulation	18	12	0.0625	0.0062435	0.0070922	0.0098847	0.0099112	0.0123584	0.361575
GO:0008629	induction of apoptosis by intracellular signals	18	1	0.001224	0.001224	0.001224	0.001224	0.001224	0.001224	0.154404
GO:0008654	phospholipid biosynthesis	18	2	0.0011442	0.0011442	0.0011442	0.0011442	0.0016691	0.0020855	0.0438871
GO:0030183	B cell differentiation	18	16	0.125	0.166667	0.285714	0.5	0.0860215	0.0237037	0.861147
GO:0042551	neuron maturation	18	2	0.125	0.125	0.125	0.125	0.0322581	0.04	0.971532
GO:0042698	menstrual cycle	18	1	0.0018349	0.0018349	0.0018349	0.0018349	0.0018349	0.0018349	0.433923
GO:0042742	defense response to bacteria	18	8	0.142857	0.142857	0.186047	0.266667	0.0084611	0.0092166	0.746607
GO:0045619	regulation of lymphocyte differentiation	18	1	0.0285714	0.0285714	0.0285714	0.0285714	0.0285714	0.0285714	0.964657
GO:0045807	positive regulation of endocytosis	18	1	0.001497	0.001497	0.001497	0.001497	0.001497	0.001497	0.305208
GO:0050770	regulation of axonogenesis	18	5	0.111111	0.111111	0.111111	0.238095	0.0063796	0.0057013	0.684079
GO:0050871	positive regulation of B cell activation	18	NA
GO:0006979	response to oxidative stress	19	18	0.125	0.130435	0.216867	0.346154	0.0226986	0.0189873	0.720159
GO:0007189	G-protein signaling, adenylate cyclase activating pathway	19	10	0.142857	0.142857	0.25	0.238095	0.333333	0.0109409	0.860293
GO:0007266	Rho protein signal transduction	19	6	0.1	0.1	0.084507	0.176471	0.114833	0.0068259	0.831595
GO:0008344	adult locomotory behavior	19	19	0.0714286	0.0243902	0.0109258	0.009901	0.015683	0.0195272	0.237173
GO:0009266	response to temperature stimulus	19	NA
GO:0016358	dendrite development	19	5	1	1	1	0.0185874	0.0095465	0.0075988	0.745539
GO:0016540	protein autoprocessing	19	2	0.2	0.2	0.2	0.2	0.0056417	0.0070423	0.851351
GO:0030509	BMP signaling pathway	19	6	0.125	0.125	0.146342	0.272727	0.285714	0.0681818	0.978238
GO:0042475	odontogenesis (sensu Vertebrata)	19	20	0.0769231	0.142857	0.25	0.454545	0.0453258	0.0310078	0.848603
GO:0042476	odontogenesis	19	2	0.0769231	0.0769231	0.0769231	0.0769231	0.0052185	0.0065147	0.837102
GO:0043086	negative regulation of enzyme activity	19	3	0.2	0.2	0.2	0.002611	0.0036563	0.0045662	0.573458
GO:0045786	negative regulation of progression through cell cycle	19	4	0.142857	0.142857	0.142857	0.142857	0.0650407	0.08	0.979814
GO:0046777	protein amino acid autophosphorylation	19	20	0.2	0.2	0.333333	0.212766	0.0536913	0.0234192	0.846013
GO:0048515	spermatid differentiation	19	1	0.0011013	0.0011013	0.0011013	0.0011013	0.0011013	0.0011013	0.0571726
GO:0048732	gland development	19	3	0.0666667	0.0666667	0.0666667	0.0434783	0.0036014	0.0044978	0.754912
GO:0051128	regulation of cell organization and biogenesis	19	2	0.0019305	0.0019305	0.0019305	0.0019305	0.0016587	0.0020725	0.231568
GO:0051348	negative regulation of transferase activity	19	NA
GO:0001702	gastrulation (sensu Deuterostomia)	20	6	1	1	1	1	0.0142942	0.0065862	0.782797
GO:0001756	somitogenesis	20	12	0.111111	0.084507	0.137931	0.285714	0.0397351	0.0163711	0.866053
GO:0001894	tissue homeostasis	20	5	0.037037	0.037037	0.037037	0.0413223	0.0166667	0.0057405	0.745228
GO:0006164	purine nucleotide biosynthesis	20	2	0.0555556	0.0555556	0.0555556	0.0555556	0.002199	0.0027473	0.610995
GO:0006821	chloride transport	20	3	0.0068966	0.0068966	0.0068966	0.0038511	0.0030872	0.003856	0.543805
GO:0007259	JAK-STAT cascade	20	2	0.0714286	0.0714286	0.0714286	0.0714286	0.0049444	0.0061728	0.826963
GO:0007623	circadian rhythm	20	2	0.2	0.2	0.2	0.2	0.0016622	0.0020768	0.497919
GO:0008360	regulation of cell shape	20	6	0.2	0.2	0.230769	0.0769231	0.0143799	0.007926	0.776215
GO:0008585	female gonad development	20	2	0.125	0.125	0.125	0.125	0.0020953	0.0026178	0.600727
GO:0030155	regulation of cell adhesion	20	6	0.0555556	0.0555556	0.0566038	0.130435	0.137931	0.0238095	0.93813
GO:0030217	T cell differentiation	20	12	0.125	0.130435	0.230769	0.101695	0.0144448	0.0144753	0.694053
GO:0035264	body growth	20	22	0.111111	0.120879	0.188034	0.268293	0.028777	0.0242024	0.728035
GO:0040014	regulation of body size	20	11	0.111111	0.0521327	0.0909091	0.0394265	0.021793	0.0153417	0.763788
GO:0048568	embryonic organ development	20	5	0.25	0.25	0.25	0.0082372	0.0069444	0.0083056	0.643867
GO:0000082	G1/S transition of mitotic cell cycle	21	3	0.05	0.05	0.05	0.0060606	0.0060698	0.0075758	0.772239
GO:0007059	chromosome segregation	21	1	0.0026667	0.0026667	0.0026667	0.0026667	0.0026667	0.0026667	0.61001
GO:0007269	neurotransmitter secretion	21	9	0.166667	0.166667	0.230769	0.257143	0.0082267	0.010158	0.728098
GO:0007368	determination of left/right symmetry	21	11	1	1	1	0.0066385	0.0092749	0.0114583	0.371315
GO:0015758	glucose transport	21	4	0.0188679	0.0188679	0.0188679	0.0136054	0.0040191	0.0050188	0.615904
GO:0019221	cytokine and chemokine mediated signaling pathway	21	16	0.0909091	0.0909091	0.144144	0.228571	0.0203887	0.0164103	0.755735
GO:0030224	monocyte differentiation	21	NA
GO:0042129	regulation of T cell proliferation	21	NA
GO:0042254	ribosome biogenesis and assembly	21	NA
GO:0050900	immune cell migration	21	4	0.0714286	0.0714286	0.0714286	0.111111	0.0082432	0.0102828	0.80625
GO:0006334	nucleosome assembly	22	1	0.0016103	0.0016103	0.0016103	0.0016103	0.0016103	0.0016103	0.352142
GO:0006338	chromatin remodeling	22	7	0.25	0.25	0.318182	0.170732	0.008168	0.0075027	0.665496
GO:0007631	feeding behavior	22	3	0.0909091	0.0909091	0.0909091	0.111111	0.0112465	0.0140187	0.919766
GO:0009791	post-embryonic development	22	40	0.125	0.333333	0.5	0.54054	0.0871935	0.0404449	0.811262
GO:0016049	cell growth	22	5	0.0017331	0.0017331	0.0017331	0.0026082	0.0041667	0.0052029	0.0820459
GO:0042088	T-helper 1 type immune response	22	2	0.125	0.125	0.125	0.125	0.0909091	0.111111	0.98812
GO:0045055	regulated secretory pathway	22	NA
GO:0050878	regulation of body fluids	22	1	0.0040816	0.0040816	0.0040816	0.0040816	0.0040816	0.0040816	0.745833
GO:0000398	nuclear mRNA splicing, via spliceosome	23	3	0.2	0.2	0.2	0.130435	0.0120968	0.0150754	0.926778
GO:0006413	translational initiation	23	6	0.1	0.1	0.0110906	0.014218	0.021164	0.0116505	0.777894
GO:0006909	phagocytosis	23	4	0.166667	0.166667	0.166667	0.166667	0.0127389	0.015873	0.928906
GO:0007612	learning	23	9	1	1	1	0.0559006	0.0079278	0.0094538	0.744225
GO:0009880	embryonic pattern specification	23	4	0.0357143	0.0357143	0.0357143	0.0666667	0.0035548	0.0044395	0.649431
GO:0015992	proton transport	23	1	0.04	0.04	0.04	0.04	0.04	0.04	0.974948
GO:0019882	antigen presentation	23	4	0.125	0.125	0.125	0.181818	0.0115025	0.0143369	0.922118
GO:0030534	adult behavior	23	7	0.0019417	0.0019417	0.0024038	0.0040253	0.0057995	0.0072389	0.185863
GO:0042472	inner ear morphogenesis	23	24	0.0769231	0.117647	0.0191388	0.0123711	0.019648	0.0244399	0.264027
GO:0045637	regulation of myeloid cell differentiation	23	1	0.0294118	0.0294118	0.0294118	0.0294118	0.0294118	0.0294118	0.966049
GO:0050727	regulation of inflammatory response	23	3	0.0344828	0.0344828	0.0344828	0.0026954	0.0037535	0.0046875	0.577708
GO:0050767	regulation of neurogenesis	23	2	0.0909091	0.0909091	0.0909091	0.0909091	0.0437158	0.0540541	0.976684
GO:0001843	neural tube closure	24	13	0.0833333	0.0977444	0.178082	0.317073	0.0485075	0.0195489	0.859549
GO:0006650	glycerophospholipid metabolism	24	1	0.0010406	0.0010406	0.0010406	0.0010406	0.0010406	0.0010406	0
GO:0007498	mesoderm development	24	5	0.0909091	0.0909091	0.0909091	0.172414	0.153846	0.0057604	0.810145
GO:0016042	lipid catabolism	24	1	0.0010571	0.0010571	0.0010571	0.0010571	0.0010571	0.0010571	0.015625
GO:0042692	muscle cell differentiation	24	1	1	1	1	1	1	1	0.999482
GO:0043281	regulation of caspase activity	24	2	0.0625	0.0625	0.0625	0.0625	0.0816327	0.1	0.982902
GO:0050730	regulation of peptidyl-tyrosine phosphorylation	24	1	0.0030303	0.0030303	0.0030303	0.0030303	0.0030303	0.0030303	0.660825
GO:0001819	positive regulation of cytokine production	25	1	0.0019531	0.0019531	0.0019531	0.0019531	0.0019531	0.0019531	0.472107
GO:0007249	I-kappaB kinase/NF-kappaB cascade	25	3	0.0063291	0.0063291	0.0063291	0.0015488	0.0024758	0.0030928	0.279214
GO:0009953	dorsal/ventral pattern formation	25	13	0.0666667	0.0751445	0.132653	0.213115	0.0172643	0.0145903	0.772582
GO:0030100	regulation of endocytosis	25	3	0.0833333	0.0833333	0.0833333	0.0021723	0.0024964	0.0031185	0.427355
GO:0043583	ear development	25	3	0.0011962	0.0011962	0.0011962	0.0015504	0.0024783	0.003096	0.0452036
GO:0001656	metanephros development	26	8	0.0238095	0.0238095	0.0375587	0.0784314	0.0097058	0.0114613	0.789866
GO:0008361	regulation of cell size	26	4	0.0024038	0.0024038	0.0024038	0.0020768	0.0033188	0.0041451	0.14204
GO:0008406	gonad development	26	1	0.001355	0.001355	0.001355	0.001355	0.001355	0.001355	0.237849
GO:0009617	response to bacteria	26	7	0.125	0.125	0.166667	0.304348	0.0131579	0.0080275	0.780893
GO:0030324	lung development	26	41	0.0769231	0.226519	0.369369	0.546667	0.180418	0.0462754	0.859699
GO:0042060	wound healing	26	7	0.025641	0.025641	0.0330189	0.0707071	0.0894569	0.0072314	0.817006
GO:0048729	tissue morphogenesis	26	1	0.001065	0.001065	0.001065	0.001065	0.001065	0.001065	0.0289855
GO:0048741	skeletal muscle fiber development	26	7	1	1	1	1	0.0362225	0.0124555	0.894932
GO:0048747	muscle fiber development	26	2	1	1	1	1	0.010989	0.0136986	0.92513
GO:0006163	purine nucleotide metabolism	27	1	0.0031546	0.0031546	0.0031546	0.0031546	0.0031546	0.0031546	0.669802
GO:0006497	protein amino acid lipidation	27	1	0.0010989	0.0010989	0.0010989	0.0010989	0.0010989	0.0010989	0.0541103
GO:0006865	amino acid transport	27	NA
GO:0006887	exocytosis	27	2	0.111111	0.111111	0.111111	0.111111	0.0073529	0.0091743	0.883333
GO:0009967	positive regulation of signal transduction	27	4	0.0555556	0.0555556	0.0555556	0.1	0.0056818	0.0070922	0.834798
GO:0016055	Wnt receptor signaling pathway	27	11	0.0833333	0.0909091	0.166667	0.192983	0.0195643	0.0136139	0.788256
GO:0030323	respiratory tube development	27	1	0.0036232	0.0036232	0.0036232	0.0036232	0.0036232	0.0036232	0.716495
GO:0035282	segmentation	27	1	0.0098039	0.0098039	0.0098039	0.0098039	0.0098039	0.0098039	0.895876
GO:0050870	positive regulation of T cell activation	27	5	0.0357143	0.0357143	0.0357143	0.0574713	0.009901	0.0064767	0.735958
GO:0006606	protein import into nucleus	28	8	0.0344828	0.0344828	0.0522876	0.0909091	0.0172321	0.0170213	0.842549
GO:0007067	mitosis	28	2	0.002551	0.002551	0.002551	0.002551	0.0019836	0.0024783	0.376434
GO:0007179	transforming growth factor beta receptor signaling pathway	28	8	0.125	0.125	0.137931	0.210526	0.10596	0.0898876	0.971532
GO:0007254	JNK cascade	28	5	0.0227273	0.0227273	0.0227273	0.0135501	0.0087527	0.0056689	0.665281
GO:0042158	lipoprotein biosynthesis	28	5	0.0081301	0.0081301	0.0081301	0.0027518	0.0041973	0.0052138	0.201457
GO:0048592	eye morphogenesis	28	1	0.0909091	0.0909091	0.0909091	0.0909091	0.0909091	0.0909091	0.98968
GO:0000187	activation of MAPK activity	29	9	0.111111	0.111111	0.166667	0.176471	0.0159929	0.0110294	0.832583
GO:0001841	neural tube formation	29	3	0.1	0.1	0.1	0.111111	0.0043764	0.0054645	0.803738
GO:0001932	regulation of protein amino acid phosphorylation	29	5	0.0526316	0.0526316	0.0526316	0.0144928	0.0182648	0.0093809	0.80206
GO:0006814	sodium ion transport	29	3	0.0042373	0.0042373	0.0042373	0.0034924	0.0024938	0.0031153	0.436458
GO:0009968	negative regulation of signal transduction	29	NA
GO:0016044	membrane organization and biogenesis	29	4	0.2	0.2	0.2	0.333333	0.122137	0.148148	0.986966
GO:0030334	regulation of cell migration	29	9	0.125	0.125	0.204545	0.157895	0.0262582	0.0138249	0.877546
GO:0031098	stress-activated protein kinase signaling pathway	29	NA
GO:0042157	lipoprotein metabolism	29	6	0.030303	0.030303	0.0017746	0.0033003	0.0050431	0.00625	0.234234
GO:0043406	positive regulation of MAPK activity	29	5	0.0384615	0.0384615	0.0384615	0.037594	0.0217391	0.0069252	0.7861
GO:0001838	embryonic epithelial tube formation	30	2	0.1	0.1	0.1	0.1	0.028777	0.0357143	0.96729
GO:0001839	neural plate morphogenesis	30	1	0.1	0.1	0.1	0.1	0.1	0.1	0.990664
GO:0006800	oxygen and reactive oxygen species metabolism	30	3	0.05	0.05	0.05	0.0225564	0.0030403	0.0037975	0.699759
GO:0006874	calcium ion homeostasis	30	18	0.1	0.166667	0.285714	0.45	0.0314136	0.0193548	0.809973
GO:0007015	actin filament organization	30	6	0.0909091	0.0909091	0.0697674	0.0160428	0.0063258	0.0066519	0.566546
GO:0007018	microtubule-based movement	30	1	0.0013587	0.0013587	0.0013587	0.0013587	0.0013587	0.0013587	0.235967
GO:0007188	G-protein signaling, coupled to cAMP nucleotide second messenger	30	2	0.0044053	0.0044053	0.0044053	0.0044053	0.002143	0.0026774	0.496891
GO:0007601	visual perception	30	10	0.0102041	0.0102041	0.0065147	0.0051867	0.008273	0.0103199	0.218248
GO:0008380	RNA splicing	30	4	0.0454545	0.0454545	0.0454545	0.003096	0.0033326	0.0041623	0.32628
GO:0030031	cell projection biogenesis	30	2	0.1	0.1	0.1	0.1	0.003615	0.0045147	0.766839
GO:0045727	positive regulation of protein biosynthesis	30	1	0.030303	0.030303	0.030303	0.030303	0.030303	0.030303	0.967078
GO:0048754	branching morphogenesis of a tube	30	12	0.0666667	0.0740741	0.130435	0.1875	0.0217885	0.0162822	0.809211
GO:0050953	sensory perception of light stimulus	30	3	0.0025381	0.0025381	0.0025381	0.0015584	0.0024912	0.003112	0.197017
GO:0001763	morphogenesis of a branching structure	31	5	0.0526316	0.0526316	0.0526316	0.0793651	0.0132013	0.007657	0.791992
GO:0006006	glucose metabolism	31	10	0.0625	0.0625	0.117647	0.2	0.0111732	0.011534	0.649168
GO:0007126	meiosis	31	2	0.0434783	0.0434783	0.0434783	0.0434783	0.0025782	0.0032206	0.666493
GO:0030030	cell projection organization and biogenesis	31	8	0.1	0.1	0.150943	0.307692	0.11985	0.026936	0.947593
GO:0042325	regulation of phosphorylation	31	2	0.047619	0.047619	0.047619	0.047619	0.0021288	0.0026596	0.604317
GO:0046483	heterocycle metabolism	31	1	0.0028329	0.0028329	0.0028329	0.0028329	0.0028329	0.0028329	0.634096
GO:0051270	regulation of cell motility	31	1	0.037037	0.037037	0.037037	0.037037	0.037037	0.037037	0.973085
GO:0000226	microtubule cytoskeleton organization and biogenesis	32	8	1	1	1	1	0.009009	0.0111111	0.781641
GO:0006457	protein folding	32	1	0.0013928	0.0013928	0.0013928	0.0013928	0.0013928	0.0013928	0.253125
GO:0015698	inorganic anion transport	32	NA
GO:0016064	humoral defense mechanism (sensu Vertebrata)	32	1	0.1	0.1	0.1	0.1	0.1	0.1	0.990693
GO:0031328	positive regulation of cellular biosynthesis	32	1	0.0416667	0.0416667	0.0416667	0.0416667	0.0416667	0.0416667	0.976362
GO:0040012	regulation of locomotion	32	2	0.0232558	0.0232558	0.0232558	0.0232558	0.0019593	0.002448	0.5557
GO:0042035	regulation of cytokine biosynthesis	32	2	0.047619	0.047619	0.047619	0.047619	0.0384615	0.047619	0.969104
GO:0006935	chemotaxis	33	7	0.142857	0.142857	0.189189	0.28	0.0062043	0.0072539	0.587832
GO:0007028	cytoplasm organization and biogenesis	33	NA
GO:0007369	gastrulation	33	9	0.0833333	0.0833333	0.130435	0.0355731	0.0316901	0.0225564	0.864669
GO:0009416	response to light stimulus	33	4	0.0096154	0.0096154	0.0096154	0.0020661	0.0033017	0.0041237	0.223344
GO:0016485	protein processing	33	4	0.0833333	0.0833333	0.0833333	0.153846	0.0264026	0.0327869	0.960363
GO:0019933	cAMP-mediated signaling	33	1	0.0285714	0.0285714	0.0285714	0.0285714	0.0285714	0.0285714	0.964803
GO:0048609	reproductive organismal physiological process	33	1	0.027027	0.027027	0.027027	0.027027	0.027027	0.027027	0.962656
GO:0001822	kidney development	34	25	0.0454545	0.0364964	0.0413223	0.0755287	0.0406504	0.0257467	0.702722
GO:0006260	DNA replication	34	8	0.1	0.1	0.0650407	0.0930233	0.0134341	0.0163934	0.850467
GO:0006790	sulfur metabolism	34	NA
GO:0007548	sex differentiation	34	2	0.0263158	0.0263158	0.0263158	0.0263158	0.0375587	0.0465116	0.959835
GO:0042098	T cell proliferation	34	8	0.0666667	0.0666667	0.0601504	0.0869565	0.10596	0.114286	0.956392
GO:0042445	hormone metabolism	34	6	1	1	0.230769	0.375	0.0437158	0.0065502	0.809363
GO:0051329	interphase of mitotic cell cycle	34	1	0.0027397	0.0027397	0.0027397	0.0027397	0.0027397	0.0027397	0.624355
GO:0051606	detection of stimulus	34	NA
GO:0001817	regulation of cytokine production	35	1	0.0075758	0.0075758	0.0075758	0.0075758	0.0075758	0.0075758	0.864949
GO:0006414	translational elongation	35	NA
GO:0006486	protein amino acid glycosylation	35	1	0.0010549	0.0010549	0.0010549	0.0010549	0.0010549	0.0010549	0.0114823
GO:0007156	homophilic cell adhesion	35	7	0.0038168	0.0038168	0.0027537	0.003966	0.0058419	0.0072917	0.244641
GO:0008015	circulation	35	NA
GO:0016568	chromatin modification	35	7	0.0769231	0.0769231	0.0972222	0.0116473	0.0057995	0.0072389	0.576562
GO:0043010	eye development (sensu Vertebrata)	35	6	0.0625	0.0625	0.0659341	0.0731707	0.0074673	0.007722	0.650549
GO:0051251	positive regulation of lymphocyte activation	35	1	0.0025707	0.0025707	0.0025707	0.0025707	0.0025707	0.0025707	0.598759
GO:0001701	embryonic development (sensu Mammalia)	36	105	0.173554	0.567568	0.636364	0.544041	0.162791	0.101942	0.768247
GO:0006576	biogenic amine metabolism	36	1	0.0010331	0.0010331	0.0010331	0.0010331	0.0010331	0.0010331	0
GO:0006968	cellular defense response	36	3	0.0037879	0.0037879	0.0037879	0.0032293	0.004004	0.005	0.545361
GO:0050863	regulation of T cell activation	36	2	0.03125	0.03125	0.03125	0.03125	0.0251572	0.03125	0.951913
GO:0008544	epidermis development	37	9	0.05	0.05	0.0865385	0.116883	0.0079278	0.0091931	0.76071
GO:0016331	morphogenesis of embryonic epithelium	37	5	0.0714286	0.0714286	0.0714286	0.128205	0.0357143	0.0162338	0.905699
GO:0001655	urogenital system development	38	1	0.0136986	0.0136986	0.0136986	0.0136986	0.0136986	0.0136986	0.926456
GO:0001764	neuron migration	38	13	0.0666667	0.0797546	0.126214	0.173333	0.0537746	0.0392749	0.908674
GO:0007160	cell-matrix adhesion	38	4	0.0555556	0.0555556	0.0555556	0.0769231	0.0316206	0.0392157	0.955274
GO:0007611	learning and/or memory	38	9	0.125	0.125	0.204545	0.272727	0.0132062	0.0147783	0.845201
GO:0030326	embryonic limb morphogenesis	38	21	0.04	0.0804598	0.122807	0.185841	0.0241796	0.0229258	0.728744
GO:0031589	cell-substrate adhesion	38	4	0.0909091	0.0909091	0.0909091	0.1	0.0065817	0.0082136	0.774302
GO:0040029	regulation of gene expression, epigenetic	38	1	0.0010341	0.0010341	0.0010341	0.0010341	0.0010341	0.0010341	0
GO:0045596	negative regulation of cell differentiation	38	16	0.0769231	0.102564	0.126984	0.222222	0.0335254	0.0175824	0.769211
GO:0045597	positive regulation of cell differentiation	38	10	0.0666667	0.0666667	0.111111	0.151515	0.135593	0.0155521	0.898249
GO:0048469	cell maturation	38	12	0.0588235	0.0697674	0.123711	0.26087	0.0963855	0.0128617	0.840964
GO:0006813	potassium ion transport	39	11	0.0434783	0.0215264	0.0384615	0.0086005	0.0091022	0.0113402	0.422978
GO:0006816	calcium ion transport	39	17	0.0625	0.0909091	0.0988372	0.204819	0.0915209	0.0182599	0.82655
GO:0006936	muscle contraction	39	5	0.0769231	0.0769231	0.0769231	0.106383	0.0077071	0.0066225	0.727668
GO:0007218	neuropeptide signaling pathway	39	2	0.0105263	0.0105263	0.0105263	0.0105263	0.0042485	0.005305	0.755219
GO:0030198	extracellular matrix organization and biogenesis	39	32	0.0769231	0.166667	0.273504	0.372093	0.063745	0.0341515	0.785626
GO:0001505	regulation of neurotransmitter levels	40	1	0.025641	0.025641	0.025641	0.025641	0.025641	0.025641	0.960662
GO:0006397	mRNA processing	40	1	0.0084034	0.0084034	0.0084034	0.0084034	0.0084034	0.0084034	0.876827
GO:0006644	phospholipid metabolism	40	6	0.0019305	0.0019305	0.0012523	0.0031153	0.0049751	0.0062112	0.0774306
GO:0007398	ectoderm development	40	2	0.0192308	0.0192308	0.0192308	0.0192308	0.0243902	0.030303	0.940965
GO:0007605	sensory perception of sound	40	18	0.111111	0.183673	0.310345	0.236842	0.0161363	0.0184805	0.614249
GO:0035108	limb morphogenesis	40	8	0.0294118	0.0294118	0.0425532	0.0754717	0.0084166	0.0087719	0.645919
GO:0042113	B cell activation	40	5	0.0454545	0.0454545	0.0454545	0.0819672	0.0150943	0.0153374	0.865159
GO:0045860	positive regulation of protein kinase activity	40	9	0.0909091	0.0909091	0.152542	0.230769	0.0435835	0.0420561	0.926308
GO:0006820	anion transport	41	NA
GO:0006959	humoral immune response	41	5	0.047619	0.047619	0.047619	0.010846	0.0080483	0.0054825	0.654451
GO:0009101	glycoprotein biosynthesis	41	2	0.0031348	0.0031348	0.0031348	0.0031348	0.0016691	0.0020855	0.333856
GO:0042089	cytokine biosynthesis	41	1	0.003125	0.003125	0.003125	0.003125	0.003125	0.003125	0.671811
GO:0006333	chromatin assembly or disassembly	42	1	0.003861	0.003861	0.003861	0.003861	0.003861	0.003861	0.73125
GO:0018108	peptidyl-tyrosine phosphorylation	42	14	0.0416667	0.057377	0.100719	0.170732	0.0291515	0.016185	0.834442
GO:0009314	response to radiation	43	1	0.0074074	0.0074074	0.0074074	0.0074074	0.0074074	0.0074074	0.861998
GO:0030900	forebrain development	43	12	0.0555556	0.0594059	0.112149	0.153846	0.0293938	0.0174165	0.817367
GO:0008202	steroid metabolism	44	1	0.010101	0.010101	0.010101	0.010101	0.010101	0.010101	0.898656
GO:0030098	lymphocyte differentiation	44	3	0.0416667	0.0416667	0.0416667	0.0060606	0.0060393	0.0075377	0.772992
GO:0046651	lymphocyte proliferation	44	2	0.0035587	0.0035587	0.0035587	0.0035587	0.0024294	0.0030349	0.51701
GO:0050954	sensory perception of mechanical stimulus	44	NA
GO:0051347	positive regulation of transferase activity	44	1	0.0769231	0.0769231	0.0769231	0.0769231	0.0769231	0.0769231	0.987654
GO:0006511	ubiquitin-dependent protein catabolism	45	5	0.166667	0.166667	0.166667	0.0724638	0.0123457	0.0056243	0.73476
GO:0006725	aromatic compound metabolism	46	1	0.0010331	0.0010331	0.0010331	0.0010331	0.0010331	0.0010331	0
GO:0007519	striated muscle development	46	14	1	1	1	0.145833	0.0163934	0.0147679	0.76602
GO:0019941	modification-dependent protein catabolism	47	1	0.142857	0.142857	0.142857	0.142857	0.142857	0.142857	0.993757
GO:0009100	glycoprotein metabolism	48	2	0.0054348	0.0054348	0.0054348	0.0054348	0.004215	0.0052632	0.706897
GO:0009952	anterior/posterior pattern formation	48	41	0.0357143	0.123867	0.154135	0.216931	0.0937679	0.0423554	0.786725
GO:0006470	protein amino acid dephosphorylation	49	13	0.0107527	0.0085922	0.0144766	0.0210697	0.0188269	0.0135135	0.610116
GO:0006875	metal ion homeostasis	49	NA
GO:0006916	anti-apoptosis	49	17	0.0526316	0.0862944	0.151786	0.0928962	0.0251108	0.017294	0.747747
GO:0016311	dephosphorylation	51	2	0.0016077	0.0016077	0.0016077	0.0016077	0.0025213	0.0031496	0.346875
GO:0006913	nucleocytoplasmic transport	52	4	0.0434783	0.0434783	0.0434783	0.0020534	0.0032814	0.0040984	0.244342
GO:0007411	axon guidance	52	23	0.05	0.0842491	0.0927419	0.172932	0.0366242	0.0233266	0.743916
GO:0001525	angiogenesis	54	28	0.037037	0.0880503	0.148936	0.2	0.0373707	0.0311457	0.756943
GO:0015674	di-, tri-valent inorganic cation transport	54	NA
GO:0044257	cellular protein catabolism	54	1	0.0010373	0.0010373	0.0010373	0.0010373	0.0010373	0.0010373	0
GO:0051603	proteolysis during cellular protein catabolism	54	3	0.0042553	0.0042553	0.0042553	0.0034602	0.0024912	0.003112	0.435657
GO:0030099	myeloid cell differentiation	55	4	0.011236	0.011236	0.011236	0.015748	0.0033431	0.0041754	0.643514
GO:0001816	cytokine production	56	3	0.02	0.02	0.02	0.0193548	0.0057225	0.0071429	0.814891
GO:0006281	DNA repair	56	12	0.0322581	0.0372671	0.0552995	0.111111	0.0172166	0.0122324	0.763502
GO:0016071	mRNA metabolism	56	1	0.0010493	0.0010493	0.0010493	0.0010493	0.0010493	0.0010493	0.0093652
GO:0050778	positive regulation of immune response	56	1	0.047619	0.047619	0.047619	0.047619	0.047619	0.047619	0.97955
GO:0006897	endocytosis	59	7	0.0333333	0.0333333	0.0289256	0.0173697	0.0098835	0.0108527	0.729814
GO:0045165	cell fate commitment	59	11	0.0277778	0.0304709	0.0591398	0.11828	0.103774	0.016369	0.894674
GO:0045859	regulation of protein kinase activity	59	3	0.0454545	0.0454545	0.0454545	0.0379747	0.0042373	0.005291	0.787662
GO:0006417	regulation of protein biosynthesis	60	4	0.0016207	0.0016207	0.0016207	0.0020704	0.0032646	0.0040775	0.0957011
GO:0040007	growth	60	3	0.0625	0.0625	0.0625	0.0810811	0.0053763	0.0067114	0.837098
GO:0042110	T cell activation	60	10	0.0434783	0.0434783	0.0338983	0.0625	0.0310078	0.0168067	0.827835
GO:0043009	embryonic development (sensu Vertebrata)	60	2	0.0208333	0.0208333	0.0208333	0.0208333	0.0125392	0.015625	0.911464
GO:0006461	protein complex assembly	61	2	0.111111	0.111111	0.111111	0.111111	0.0029326	0.003663	0.71399
GO:0035239	tube morphogenesis	61	1	0.05	0.05	0.05	0.05	0.05	0.05	0.980652
GO:0019932	second-messenger-mediated signaling	62	1	0.0181818	0.0181818	0.0181818	0.0181818	0.0181818	0.0181818	0.944558
GO:0001654	eye development	63	2	0.0017953	0.0017953	0.0017953	0.0017953	0.0019714	0.0024631	0.303772
GO:0019725	cell homeostasis	63	1	0.0178571	0.0178571	0.0178571	0.0178571	0.0178571	0.0178571	0.94359
GO:0050801	ion homeostasis	65	1	0.0178571	0.0178571	0.0178571	0.0178571	0.0178571	0.0178571	0.943647
GO:0008285	negative regulation of cell proliferation	66	56	0.047619	0.183006	0.232365	0.321839	0.127345	0.0590717	0.778906
GO:0002009	morphogenesis of an epithelium	67	7	0.0416667	0.0416667	0.0364583	0.0666667	0.0654206	0.0272374	0.921312
GO:0006631	fatty acid metabolism	67	3	0.0454545	0.0454545	0.0454545	0.0491803	0.0306122	0.0379747	0.956386
GO:0006954	inflammatory response	67	21	0.0555556	0.0774908	0.130435	0.12	0.0393627	0.0231788	0.759243
GO:0030163	protein catabolism	67	4	0.047619	0.047619	0.047619	0.0322581	0.0033017	0.0041237	0.705487
GO:0019236	response to pheromone	68	NA
GO:0001649	osteoblast differentiation	69	11	0.0232558	0.0196078	0.0365449	0.0378007	0.02955	0.0214425	0.812483
GO:0007169	transmembrane receptor protein tyrosine kinase signaling pathway	69	4	0.047619	0.047619	0.047619	0.0769231	0.057971	0.0714286	0.96728
GO:0007017	microtubule-based process	70	3	0.0014684	0.0014684	0.0014684	0.0015456	0.0024707	0.0030864	0.0994152
GO:0007283	spermatogenesis	70	35	0.0588235	0.162791	0.152174	0.0265756	0.0285714	0.035461	0.397494
GO:0030036	actin cytoskeleton organization and biogenesis	70	15	0.0769231	0.0545455	0.1	0.11811	0.0555556	0.0280374	0.867288
GO:0043066	negative regulation of apoptosis	70	59	0.037037	0.184953	0.296482	0.357576	0.10168	0.0576172	0.78854
GO:0048514	blood vessel morphogenesis	70	8	0.0322581	0.0322581	0.0437158	0.0714286	0.007986	0.0097324	0.759527
GO:0008610	lipid biosynthesis	71	2	0.0138889	0.0138889	0.0138889	0.0138889	0.0089586	0.0111732	0.870699
GO:0043069	negative regulation of programmed cell death	71	3	0.0344828	0.0344828	0.0344828	0.0215827	0.025974	0.0322581	0.93731
GO:0043085	positive regulation of enzyme activity	71	4	0.047619	0.047619	0.047619	0.0869565	0.117647	0.142857	0.977784
GO:0006325	establishment and/or maintenance of chromatin architecture	72	2	0.0833333	0.0833333	0.0833333	0.0833333	0.0071238	0.0088889	0.878757
GO:0009117	nucleotide metabolism	72	1	0.0010363	0.0010363	0.0010363	0.0010363	0.0010363	0.0010363	0
GO:0016337	cell-cell adhesion	72	9	0.005	0.005	0.0053763	0.0076466	0.0074829	0.0093168	0.344236
GO:0006917	induction of apoptosis	76	22	0.0454545	0.0521327	0.0662651	0.0666667	0.017767	0.0221106	0.507147
GO:0007420	brain development	76	31	0.0357143	0.0965732	0.176136	0.216783	0.123506	0.0320579	0.850802
GO:0007517	muscle development	77	5	0.030303	0.030303	0.030303	0.006105	0.0057389	0.0059595	0.559594
GO:0000122	negative regulation of transcription from RNA polymerase II promoter	78	81	0.04	0.237537	0.358407	0.543624	0.14248	0.0831622	0.814338
GO:0000165	MAPKKK cascade	80	6	0.05	0.05	0.0517241	0.0833333	0.0517241	0.0086207	0.846429
GO:0008284	positive regulation of cell proliferation	81	60	0.0333333	0.111111	0.157895	0.285714	0.134831	0.0621118	0.781778
GO:0006396	RNA processing	82	1	0.0555556	0.0555556	0.0555556	0.0555556	0.0555556	0.0555556	0.982292
GO:0007626	locomotory behavior	82	31	0.0344828	0.059501	0.0858726	0.133047	0.0695067	0.0320579	0.787478
GO:0044265	cellular macromolecule catabolism	82	1	0.0010331	0.0010331	0.0010331	0.0010331	0.0010331	0.0010331	0
GO:0007507	heart development	83	54	0.0238095	0.107143	0.190141	0.241071	0.0780911	0.0537849	0.757651
GO:0050776	regulation of immune response	84	1	0.0064935	0.0064935	0.0064935	0.0064935	0.0064935	0.0064935	0.844828
GO:0006974	response to DNA damage stimulus	85	15	0.04	0.0588235	0.0833333	0.103448	0.0349854	0.0159236	0.763773
GO:0001568	blood vessel development	88	15	0.0285714	0.04	0.0588235	0.0867052	0.0380952	0.0157895	0.78433
GO:0035295	tube development	88	2	0.0294118	0.0294118	0.0294118	0.0294118	0.0375587	0.0465116	0.962851
GO:0046903	secretion	89	3	0.030303	0.030303	0.030303	0.0434783	0.0101954	0.0127119	0.897383
GO:0051276	chromosome organization and biogenesis	89	10	0.04	0.04	0.05	0.0051653	0.00818	0.0102041	0.341649
GO:0007417	central nervous system development	90	16	0.0285714	0.040404	0.06639	0.0444444	0.0242516	0.0226308	0.759586
GO:0045595	regulation of cell differentiation	90	5	0.0263158	0.0263158	0.0263158	0.0406504	0.0126984	0.0097276	0.807056
GO:0001944	vasculature development	91	2	0.0212766	0.0212766	0.0212766	0.0212766	0.001712	0.002139	0.508534
GO:0001503	ossification	92	8	0.0178571	0.0178571	0.0247678	0.0555556	0.0631164	0.0212766	0.891218
GO:0007268	synaptic transmission	94	16	0.037037	0.0559441	0.0613027	0.105263	0.0322581	0.01766	0.753643
GO:0007409	axonogenesis	95	9	0.0138889	0.0138889	0.0053286	0.0048051	0.0072786	0.0090817	0.275006
GO:0043065	positive regulation of apoptosis	95	27	0.0357143	0.0756303	0.107143	0.138461	0.116379	0.0282132	0.798915
GO:0046649	lymphocyte activation	95	NA
GO:0006520	amino acid metabolism	96	2	0.0068493	0.0068493	0.0068493	0.0068493	0.0016317	0.0020387	0.431563
GO:0046849	bone remodeling	96	NA
GO:0048667	neuron morphogenesis during differentiation	96	3	0.0243902	0.0243902	0.0243902	0.0064795	0.0024306	0.0030364	0.575296
GO:0048812	neurite morphogenesis	96	3	0.0013928	0.0013928	0.0013928	0.0015748	0.0024282	0.0030334	0.102772
GO:0051726	regulation of cell cycle	96	13	0.0344828	0.0235081	0.0451389	0.0695187	0.055794	0.0362117	0.878635
GO:0048771	tissue remodeling	98	1	0.0025189	0.0025189	0.0025189	0.0025189	0.0025189	0.0025189	0.606362
GO:0007264	small GTPase mediated signal transduction	99	3	0.0434783	0.0434783	0.0434783	0.0285714	0.0031983	0.0039947	0.719028
GO:0009792	embryonic development (sensu Metazoa)	104	3	0.0051813	0.0051813	0.0051813	0.0039526	0.0025795	0.0032223	0.500167
GO:0045892	negative regulation of transcription, DNA-dependent	104	21	0.0243902	0.0455531	0.0836653	0.130435	0.0334129	0.0219436	0.774925
GO:0051246	regulation of protein metabolism	104	2	0.0071429	0.0071429	0.0071429	0.0071429	0.0016956	0.0021186	0.456784
GO:0050790	regulation of enzyme activity	105	5	0.0277778	0.0277778	0.0277778	0.0127226	0.0131579	0.0088652	0.760081
GO:0001775	cell activation	106	1	0.0016694	0.0016694	0.0016694	0.0016694	0.0016694	0.0016694	0.396569
GO:0007276	gametogenesis	106	3	0.027027	0.027027	0.027027	0.0280374	0.028436	0.0352941	0.942529
GO:0045944	positive regulation of transcription from RNA polymerase II promoter	110	143	0.0321855	0.203414	0.308855	0.405099	0.282888	0.128945	0.791915
GO:0000904	cellular morphogenesis during differentiation	111	1	0.0027397	0.0027397	0.0027397	0.0027397	0.0027397	0.0027397	0.632694
GO:0019226	transmission of nerve impulse	112	4	0.0285714	0.0285714	0.0285714	0.0273973	0.0075793	0.0094563	0.795615
GO:0030097	hemopoiesis	112	20	0.0178571	0.031746	0.0588235	0.0892857	0.0305927	0.0228571	0.740356
GO:0048598	embryonic morphogenesis	112	7	0.0232558	0.0232558	0.0267176	0.0404624	0.047619	0.0109204	0.84654
GO:0031175	neurite development	113	9	0.0036101	0.0036101	0.0064562	0.0062112	0.0072275	0.009018	0.335861
GO:0050793	regulation of development	115	1	0.0204082	0.0204082	0.0204082	0.0204082	0.0204082	0.0204082	0.952191
GO:0007389	pattern specification	118	18	0.0178571	0.0316901	0.0557276	0.0497238	0.0222772	0.0175439	0.654404
GO:0007167	enzyme linked receptor protein signaling pathway	123	3	0.0111111	0.0111111	0.0111111	0.015873	0.0248963	0.0309278	0.908184
GO:0019953	sexual reproduction	124	1	0.0036232	0.0036232	0.0036232	0.0036232	0.0036232	0.0036232	0.72166
GO:0030001	metal ion transport	124	NA
GO:0009611	response to wounding	125	3	0.0175439	0.0175439	0.0175439	0.0181818	0.009043	0.0112782	0.865591
GO:0006605	protein targeting	127	3	0.0153846	0.0153846	0.0153846	0.0015236	0.0024356	0.0030426	0.311631
GO:0001501	skeletal development	131	23	0.015873	0.0313779	0.0491453	0.0579345	0.0325433	0.024236	0.7076
GO:0016481	negative regulation of transcription	132	17	0.0232558	0.0342052	0.0384615	0.0755556	0.0192471	0.0172589	0.685852
GO:0007243	protein kinase cascade	133	17	0.0222222	0.0294627	0.0482955	0.0845771	0.0995608	0.0202864	0.865613
GO:0016070	RNA metabolism	133	1	0.0243902	0.0243902	0.0243902	0.0243902	0.0243902	0.0243902	0.958506
GO:0045893	positive regulation of transcription, DNA-dependent	133	24	0.0185185	0.0361446	0.0625	0.106195	0.0776699	0.0229665	0.791911
GO:0048666	neuron development	137	11	0.0082645	0.009009	0.0165165	0.0304709	0.0122939	0.0141753	0.683552
GO:0016192	vesicle-mediated transport	149	7	0.0526316	0.0526316	0.0510949	0.0518519	0.009324	0.0075269	0.743999
GO:0007610	behavior	152	7	0.0181818	0.0181818	0.0091265	0.011925	0.0135725	0.0146444	0.733656
GO:0007267	cell-cell signaling	159	7	0.02	0.02	0.0122378	0.007007	0.0071832	0.0075594	0.544768
GO:0009308	amine metabolism	159	1	0.0016181	0.0016181	0.0016181	0.0016181	0.0016181	0.0016181	0.375506
GO:0045941	positive regulation of transcription	161	19	0.0151515	0.0234858	0.0352505	0.0671378	0.0291076	0.0181471	0.722839
GO:0006807	nitrogen compound metabolism	166	1	0.0065789	0.0065789	0.0065789	0.0065789	0.0065789	0.0065789	0.847321
GO:0009888	tissue development	168	2	0.009009	0.009009	0.009009	0.009009	0.00927	0.0115607	0.864251
GO:0042221	response to chemical stimulus	169	10	0.030303	0.030303	0.0204082	0.0328947	0.0154143	0.0124224	0.698978
GO:0030182	neuron differentiation	172	14	0.0095238	0.0111643	0.0204678	0.0260223	0.0356461	0.0175879	0.736405
GO:0042127	regulation of cell proliferation	172	34	0.0131579	0.0352697	0.0562914	0.104294	0.0552621	0.0404762	0.740448
GO:0016477	cell migration	175	11	0.0133333	0.0139064	0.0199637	0.0285714	0.0173639	0.0142672	0.71995
GO:0006812	cation transport	176	1	0.0106383	0.0106383	0.0106383	0.0106383	0.0106383	0.0106383	0.90587
GO:0007010	cytoskeleton organization and biogenesis	176	6	0.0285714	0.0285714	0.0057637	0.012931	0.0085137	0.0065217	0.615825
GO:0009605	response to external stimulus	176	3	0.0070922	0.0070922	0.0070922	0.0081744	0.002544	0.003178	0.580259
GO:0009056	catabolism	181	NA
GO:0007049	cell cycle	183	3	0.005618	0.005618	0.005618	0.0060362	0.0031193	0.0038961	0.605368
GO:0007155	cell adhesion	184	11	0.0285714	0.0296496	0.0378007	0.0138018	0.0089087	0.0111111	0.547962
GO:0006091	generation of precursor metabolites and energy	190	2	0.0014771	0.0014771	0.0014771	0.0014771	0.0016451	0.0020555	0.151905
GO:0006259	DNA metabolism	196	1	0.0128205	0.0128205	0.0128205	0.0128205	0.0128205	0.0128205	0.923535
GO:0044255	cellular lipid metabolism	196	1	0.025	0.025	0.025	0.025	0.025	0.025	0.960245
GO:0006082	organic acid metabolism	200	NA
GO:0048699	neurogenesis	200	1	0.0072993	0.0072993	0.0072993	0.0072993	0.0072993	0.0072993	0.868599
GO:0006928	cell motility	206	3	0.0172414	0.0172414	0.0172414	0.0118577	0.0112465	0.0140187	0.872692
GO:0006886	intracellular protein transport	207	12	0.0454545	0.0458015	0.084507	0.0405405	0.011168	0.0125654	0.638066
GO:0040011	locomotion	209	4	0.0072993	0.0072993	0.0072993	0.0140845	0.0202276	0.0251572	0.860301
GO:0000902	cellular morphogenesis	215	19	0.0138889	0.0179415	0.0153349	0.0196484	0.0250329	0.0196484	0.543573
GO:0006468	protein amino acid phosphorylation	218	41	0.0142857	0.0426639	0.0699659	0.111111	0.0997567	0.0434322	0.775909
GO:0042981	regulation of apoptosis	218	12	0.0142857	0.0108893	0.0201005	0.0223048	0.0252233	0.0205479	0.728062
GO:0048468	cell development	220	8	0.0104167	0.0104167	0.0094899	0.0206186	0.0080564	0.0083507	0.651932
GO:0043067	regulation of programmed cell death	221	1	0.00369	0.00369	0.00369	0.00369	0.00369	0.00369	0.740634
GO:0015031	protein transport	223	5	0.0322581	0.0322581	0.0322581	0.0180505	0.004111	0.0050505	0.561421
GO:0009790	embryonic development	227	28	0.01	0.0231788	0.025974	0.0238501	0.021164	0.0263158	0.41654
GO:0006811	ion transport	232	2	0.0238095	0.0238095	0.0238095	0.0238095	0.0029873	0.0037313	0.710473
GO:0006357	regulation of transcription from RNA polymerase II promoter	233	22	0.0104167	0.0217391	0.0425532	0.0705128	0.0423484	0.0216963	0.700479
GO:0006629	lipid metabolism	234	7	0.0175439	0.0175439	0.0243902	0.0046205	0.0072016	0.0088272	0.462761
GO:0045184	establishment of protein localization	238	1	0.001004	0.001004	0.001004	0.001004	0.001004	0.001004	0
GO:0006508	proteolysis	240	8	0.0344828	0.0344828	0.0336134	0.0195122	0.0092033	0.0101652	0.640897
GO:0008283	cell proliferation	251	28	0.0111111	0.022082	0.0379404	0.0388889	0.0289256	0.0300107	0.583593
GO:0006955	immune response	254	3	0.004329	0.004329	0.004329	0.0018349	0.0027229	0.0034014	0.37823
GO:0006915	apoptosis	260	33	0.0126582	0.0249433	0.0396158	0.0558376	0.0582267	0.0329341	0.695101
GO:0008104	protein localization	260	21	0.0263158	0.017341	0.0062481	0.0104426	0.0166041	0.0206693	0.178607
GO:0006366	transcription from RNA polymerase II promoter	268	2	0.009434	0.009434	0.009434	0.009434	0.0016639	0.002079	0.494065
GO:0012501	programmed cell death	268	1	0.0013004	0.0013004	0.0013004	0.0013004	0.0013004	0.0013004	0.271347
GO:0006952	defense response	277	4	0.0108696	0.0108696	0.0108696	0.0119048	0.0091116	0.0113636	0.803191
GO:0008219	cell death	281	6	0.0117647	0.0117647	0.0043605	0.0098684	0.0118285	0.0092593	0.682005
GO:0046907	intracellular transport	286	1	0.0054645	0.0054645	0.0054645	0.0054645	0.0054645	0.0054645	0.818
GO:0006796	phosphate metabolism	287	1	0.0036364	0.0036364	0.0036364	0.0036364	0.0036364	0.0036364	0.736538
GO:0016265	death	288	3	0.0033113	0.0033113	0.0033113	0.0040161	0.005102	0.0063694	0.640517
GO:0051649	establishment of cellular localization	289	NA
GO:0006412	protein biosynthesis	297	9	0.025641	0.025641	0.0441176	0.0130246	0.0121171	0.0090452	0.642551

## Sheet: ES (Interpro)
GO	GO_Description	Gene_count	# of new annotated genes	p01r	p10r	p20r	p50r	p80r	p100r	auc
GO:0000018	regulation of DNA recombination	3	1	0.0011919	0.0011919	0.0011919	0.0011919	0.0011919	0.0011919	0.512536
GO:0000089	mitotic metaphase	3	1	0.0006689	0.0006689	0.0006689	0.0006689	0.0006689	0.0006689	0.127846
GO:0000209	protein polyubiquitination	3	11	0.125	0.0036412	0.0072559	0.0083778	0.0089087	0.0085139	0.608297
GO:0000578	embryonic axis specification	3	2	0.0075758	0.0075758	0.0075758	0.0075758	0.0150376	0.0150376	0.961494
GO:0001101	response to acid	3	4	0.0005838	0.0005838	0.0005838	0.0011669	0.002331	0.002331	0.5
GO:0001539	ciliary or flagellar motility	3	4	0.0009191	0.0009191	0.0009191	0.0018365	0.0028902	0.0036101	0.363311
GO:0001578	microtubule bundle formation	3	1	0.0075188	0.0075188	0.0075188	0.0075188	0.0075188	0.0075188	0.961179
GO:0001667	ameboidal cell migration	3	1	0.0010493	0.0010493	0.0010493	0.0010493	0.0010493	0.0010493	0.445385
GO:0001833	inner cell mass cell proliferation	3	7	0.0075758	0.0075758	0.0150376	0.0060711	0.0085942	0.0059727	0.697098
GO:0001835	blastocyst hatching	3	1	0.0022075	0.0022075	0.0022075	0.0022075	0.0022075	0.0022075	0.739054
GO:0001895	retinal homeostasis	3	1	0.0032468	0.0032468	0.0032468	0.0032468	0.0032468	0.0032468	0.830612
GO:0001945	lymph vessel development	3	2	0.0009901	0.0009901	0.0009901	0.0009901	0.0019782	0.0019782	0.412879
GO:0002016	renin-angiotensin regulation of body fluid levels	3	1	0.0005956	0.0005956	0.0005956	0.0005956	0.0005956	0.0005956	0.0230321
GO:0002035	brain renin-angiotensin system	3	1	0.333333	0.333333	0.333333	0.333333	0.333333	0.333333	0.998543
GO:0005980	glycogen catabolism	3	1	0.0008945	0.0008945	0.0008945	0.0008945	0.0008945	0.0008945	0.353851
GO:0006012	galactose metabolism	3	1	0.0075188	0.0075188	0.0075188	0.0075188	0.0075188	0.0075188	0.961179
GO:0006081	aldehyde metabolism	3	1	0.0017452	0.0017452	0.0017452	0.0017452	0.0017452	0.0017452	0.667932
GO:0006120	mitochondrial electron transport, NADH to ubiquinone	3	1	0.0016447	0.0016447	0.0016447	0.0016447	0.0016447	0.0016447	0.64778
GO:0006268	DNA unwinding during replication	3	3	0.0006365	0.0006365	0.0006365	0.0009545	0.0015263	0.0019072	0.0842587
GO:0006287	base-excision repair, gap-filling	3	1	0.0006684	0.0006684	0.0006684	0.0006684	0.0006684	0.0006684	0.127771
GO:0006290	pyrimidine dimer repair	3	1	0.0008496	0.0008496	0.0008496	0.0008496	0.0008496	0.0008496	0.313594
GO:0006400	tRNA modification	3	1	0.0008953	0.0008953	0.0008953	0.0008953	0.0008953	0.0008953	0.348131
GO:0006568	tryptophan metabolism	3	1	0.0012438	0.0012438	0.0012438	0.0012438	0.0012438	0.0012438	0.531505
GO:0006613	cotranslational protein targeting to membrane	3	1	0.0075188	0.0075188	0.0075188	0.0075188	0.0075188	0.0075188	0.961156
GO:0006779	porphyrin biosynthesis	3	5	0.0075188	0.0075188	0.0075188	0.0020602	0.0030722	0.0031686	0.496848
GO:0006783	heme biosynthesis	3	6	0.0075758	0.0075758	0.0150376	0.0157068	0.0134529	0.0043956	0.786069
GO:0006809	nitric oxide biosynthesis	3	5	0.0023256	0.0023256	0.0023256	0.0045413	0.0068847	0.0044405	0.624606
GO:0006839	mitochondrial transport	3	3	0.0028011	0.0028011	0.0028011	0.0015966	0.0013999	0.0017493	0.418224
GO:0006882	zinc ion homeostasis	3	3	0.001287	0.001287	0.001287	0.0011632	0.001665	0.0020804	0.317544
GO:0006888	ER to Golgi vesicle-mediated transport	3	9	1	1	1	0.0139104	0.0074829	0.0069444	0.721409
GO:0006893	Golgi to plasma membrane transport	3	NA
GO:0006904	vesicle docking during exocytosis	3	2	0.0017007	0.0017007	0.0017007	0.0017007	0.0012208	0.0015256	0.446376
GO:0006906	vesicle fusion	3	1	0.0017065	0.0017065	0.0017065	0.0017065	0.0017065	0.0017065	0.65937
GO:0006927	transformed cell apoptosis	3	1	0.000817	0.000817	0.000817	0.000817	0.000817	0.000817	0.28688
GO:0006972	hyperosmotic response	3	2	0.0008591	0.0008591	0.0008591	0.0008591	0.0009397	0.0011744	0.163405
GO:0007030	Golgi organization and biogenesis	3	NA
GO:0007032	endosome organization and biogenesis	3	4	0.001182	0.001182	0.001182	0.0016502	0.0018668	0.0023324	0.274168
GO:0007041	lysosomal transport	3	2	0.0034014	0.0034014	0.0034014	0.0034014	0.0034737	0.0043384	0.784548
GO:0007091	mitotic metaphase/anaphase transition	3	2	0.0010395	0.0010395	0.0010395	0.0010395	0.0009595	0.001199	0.233946
GO:0007128	meiotic prophase I	3	4	0.0020534	0.0020534	0.0020534	0.0038168	0.0054127	0.0067568	0.682788
GO:0007131	meiotic recombination	3	5	0.002809	0.002809	0.002809	0.0030175	0.0047562	0.0053079	0.56924
GO:0007213	acetylcholine receptor signaling, muscarinic pathway	3	1	0.0011919	0.0011919	0.0011919	0.0011919	0.0011919	0.0011919	0.511098
GO:0007250	activation of NF-kappaB-inducing kinase	3	3	0.0012837	0.0012837	0.0012837	0.0010642	0.0014048	0.0017554	0.242017
GO:0007341	penetration of zona pellucida	3	3	0.0042373	0.0042373	0.0042373	0.0048465	0.0022401	0.0027985	0.693034
GO:0007386	compartment specification	3	2	0.0005845	0.0005845	0.0005845	0.0005845	0.0009332	0.0011662	0.0014586
GO:0007435	salivary gland morphogenesis	3	5	0.0075188	0.0075188	0.0075188	0.0018706	0.0028818	0.0030506	0.377992
GO:0007520	myoblast fusion	3	4	0.0008467	0.0008467	0.0008467	0.0015552	0.0021546	0.0026918	0.231308
GO:0008045	motor axon guidance	3	11	0.0014684	0.0013413	0.0017444	0.0034429	0.0053928	0.0064973	0.177536
GO:0008209	androgen metabolism	3	3	0.0051546	0.0051546	0.0051546	0.0019698	0.0021653	0.0027051	0.604678
GO:0008354	germ cell migration	3	4	0.0108696	0.0108696	0.0108696	0.0060423	0.004004	0.005	0.733727
GO:0009263	deoxyribonucleotide biosynthesis	3	2	0.0075188	0.0075188	0.0075188	0.0075188	0.0009343	0.0011675	0.481027
GO:0009296	flagellum biogenesis	3	1	0.0005935	0.0005935	0.0005935	0.0005935	0.0005935	0.0005935	0.0183566
GO:0009435	NAD biosynthesis	3	1	0.0008881	0.0008881	0.0008881	0.0008881	0.0008881	0.0008881	0.343166
GO:0010033	response to organic substance	3	6	0.0015244	0.0015244	0.0010877	0.002451	0.0038132	0.0047619	0.353144
GO:0015012	heparan sulfate proteoglycan biosynthesis	3	3	0.0075188	0.0075188	0.0075188	0.0063694	0.0101523	0.0126582	0.904303
GO:0015701	bicarbonate transport	3	2	0.0005841	0.0005841	0.0005841	0.0005841	0.0009332	0.0011662	0.0008757
GO:0015816	glycine transport	3	1	0.0022676	0.0022676	0.0022676	0.0022676	0.0022676	0.0022676	0.744743
GO:0015844	monoamine transport	3	1	0.000956	0.000956	0.000956	0.000956	0.000956	0.000956	0.390023
GO:0015872	dopamine transport	3	1	0.0006523	0.0006523	0.0006523	0.0006523	0.0006523	0.0006523	0.107643
GO:0015918	sterol transport	3	1	0.125	0.125	0.125	0.125	0.125	0.125	0.995918
GO:0016188	synaptic vesicle maturation	3	2	0.0009311	0.0009311	0.0009311	0.0009311	0.0013206	0.0016502	0.335085
GO:0016198	axon choice point recognition	3	1	0.0016807	0.0016807	0.0016807	0.0016807	0.0016807	0.0016807	0.653846
GO:0016338	calcium-independent cell-cell adhesion	3	3	0.0018083	0.0018083	0.0018083	0.0036101	0.0054054	0.0054054	0.678843
GO:0018107	peptidyl-threonine phosphorylation	3	10	0.0588235	0.0588235	0.1	0.121951	0.0097561	0.0074294	0.796314
GO:0018208	peptidyl-proline modification	3	1	0.142857	0.142857	0.142857	0.142857	0.142857	0.142857	0.996497
GO:0019432	triacylglycerol biosynthesis	3	2	0.0025773	0.0025773	0.0025773	0.0025773	0.0051414	0.0051414	0.782291
GO:0019730	antimicrobial humoral response	3	1	0.0009381	0.0009381	0.0009381	0.0009381	0.0009381	0.0009381	0.378868
GO:0019827	stem cell maintenance	3	10	0.0075188	0.0075188	0.0031201	0.0051975	0.0065735	0.006035	0.443739
GO:0030168	platelet activation	3	8	0.0048309	0.0048309	0.0043407	0.0095238	0.0050537	0.0046702	0.57904
GO:0030301	cholesterol transport	3	10	0.2	0.2	0.125	0.0148368	0.0093349	0.0070126	0.693721
GO:0030501	positive regulation of bone mineralization	3	1	0.0006739	0.0006739	0.0006739	0.0006739	0.0006739	0.0006739	0.134481
GO:0030539	male genitalia development	3	7	0.0052632	0.0052632	0.0051775	0.0049123	0.0043424	0.0048409	0.522891
GO:0030856	regulation of epithelial cell differentiation	3	3	0.0009862	0.0009862	0.0009862	0.0014486	0.0021213	0.0026502	0.383119
GO:0030865	cortical cytoskeleton organization and biogenesis	3	1	0.0005855	0.0005855	0.0005855	0.0005855	0.0005855	0.0005855	0.0032107
GO:0030866	cortical actin cytoskeleton organization and biogenesis	3	2	0.0010753	0.0010753	0.0010753	0.0010753	0.0013645	0.001705	0.387704
GO:0030968	unfolded protein response	3	10	0.2	0.2	0.0137931	0.0053879	0.0055021	0.006854	0.444204
GO:0031018	endocrine pancreas development	3	9	0.0013423	0.0013423	0.0017599	0.0027182	0.0043083	0.0052478	0.1629
GO:0031047	RNA-mediated gene silencing	3	4	0.0384615	0.0384615	0.0384615	0.0047506	0.005143	0.0064205	0.770748
GO:0031424	keratinization	3	2	0.0024631	0.0024631	0.0024631	0.0024631	0.0032415	0.0040486	0.7446
GO:0035089	establishment of apical/basal cell polarity	3	1	0.0006154	0.0006154	0.0006154	0.0006154	0.0006154	0.0006154	0.0530612
GO:0035176	social behavior	3	9	0.0034014	0.0034014	0.003011	0.0056215	0.0062489	0.0052879	0.499968
GO:0035265	organ growth	3	10	0.0046729	0.0046729	0.0053333	0.0063857	0.0058394	0.0060168	0.440064
GO:0042074	cell migration during gastrulation	3	4	0.0016978	0.0016978	0.0016978	0.0028736	0.0023168	0.0028944	0.511324
GO:0042092	T-helper 2 type immune response	3	1	0.0007657	0.0007657	0.0007657	0.0007657	0.0007657	0.0007657	0.238915
GO:0042176	regulation of protein catabolism	3	2	0.0010428	0.0010428	0.0010428	0.0010428	0.0009487	0.0011855	0.230893
GO:0042307	positive regulation of protein import into nucleus	3	3	0.0052632	0.0052632	0.0052632	0.002079	0.0021402	0.0026738	0.613933
GO:0042311	vasodilation	3	6	0.002924	0.002924	0.003006	0.005	0.004065	0.0042553	0.567912
GO:0042326	negative regulation of phosphorylation	3	3	0.0075188	0.0075188	0.0075188	0.0055453	0.008843	0.0110294	0.888792
GO:0042345	regulation of NF-kappaB import into nucleus	3	1	0.0010593	0.0010593	0.0010593	0.0010593	0.0010593	0.0010593	0.450992
GO:0042391	regulation of membrane potential	3	33	0.0042553	0.005425	0.0099909	0.0206897	0.0156268	0.0191749	0.382411
GO:0042415	norepinephrine metabolism	3	4	0.0034014	0.0034014	0.0034014	0.0024845	0.0026774	0.0033445	0.546556
GO:0042574	retinal metabolism	3	2	0.333333	0.333333	0.333333	0.333333	0.0022204	0.0027739	0.789696
GO:0042590	antigen presentation, exogenous antigen via MHC class I	3	1	0.0243902	0.0243902	0.0243902	0.0243902	0.0243902	0.0243902	0.976371
GO:0042711	maternal behavior	3	1	0.0016722	0.0016722	0.0016722	0.0016722	0.0016722	0.0016722	0.651489
GO:0042775	ATP synthesis coupled electron transport (sensu Eukaryota)	3	1	0.0042553	0.0042553	0.0042553	0.0042553	0.0042553	0.0042553	0.875584
GO:0042982	amyloid precursor protein metabolism	3	1	0.0008389	0.0008389	0.0008389	0.0008389	0.0008389	0.0008389	0.304437
GO:0043306	positive regulation of mast cell degranulation	3	3	0.0055866	0.0055866	0.0055866	0.008	0.0018744	0.0023419	0.684482
GO:0045022	early endosome to late endosome transport	3	1	0.0008811	0.0008811	0.0008811	0.0008811	0.0008811	0.0008811	0.338484
GO:0045136	development of secondary sexual characteristics	3	1	0.0014085	0.0014085	0.0014085	0.0014085	0.0014085	0.0014085	0.587121
GO:0045197	establishment and/or maintenance of epithelial cell polarity	3	2	0.0009276	0.0009276	0.0009276	0.0009276	0.0010116	0.0012642	0.233071
GO:0045213	neurotransmitter receptor metabolism	3	1	0.0007974	0.0007974	0.0007974	0.0007974	0.0007974	0.0007974	0.269679
GO:0045410	positive regulation of interleukin-6 biosynthesis	3	2	0.0011287	0.0011287	0.0011287	0.0011287	0.0012981	0.0016221	0.383168
GO:0045662	negative regulation of myoblast differentiation	3	1	0.0013072	0.0013072	0.0013072	0.0013072	0.0013072	0.0013072	0.557793
GO:0045668	negative regulation of osteoblast differentiation	3	5	0.0075188	0.0075188	0.0075188	0.008489	0.005848	0.0070126	0.778597
GO:0045766	positive regulation of angiogenesis	3	10	0.0027322	0.0027322	0.0035651	0.0074627	0.0101652	0.0081433	0.583002
GO:0045862	positive regulation of proteolysis	3	NA
GO:0045931	positive regulation of progression through mitotic cell cycle	3	3	0.001497	0.001497	0.001497	0.0018999	0.0017852	0.0022305	0.457726
GO:0045953	negative regulation of natural killer cell mediated cytotoxicity	3	1	0.0012034	0.0012034	0.0012034	0.0012034	0.0012034	0.0012034	0.515771
GO:0046325	negative regulation of glucose import	3	1	0.0006002	0.0006002	0.0006002	0.0006002	0.0006002	0.0006002	0.0297203
GO:0046427	positive regulation of JAK-STAT cascade	3	1	0.0666667	0.0666667	0.0666667	0.0666667	0.0666667	0.0666667	0.992707
GO:0046513	ceramide biosynthesis	3	4	1	1	1	1	0.0084836	0.010582	0.897853
GO:0046548	retinal rod cell development	3	1	0.0009346	0.0009346	0.0009346	0.0009346	0.0009346	0.0009346	0.378063
GO:0046627	negative regulation of insulin receptor signaling pathway	3	3	0.333333	0.333333	0.333333	0.0215827	0.003148	0.0039318	0.83887
GO:0046632	alpha-beta T cell differentiation	3	4	0.0035461	0.0035461	0.0035461	0.0021645	0.0025678	0.0032077	0.467017
GO:0046638	positive regulation of alpha-beta T cell differentiation	3	2	0.0042373	0.0042373	0.0042373	0.0042373	0.0044004	0.0054945	0.836595
GO:0046668	regulation of retinal programmed cell death	3	1	0.0015244	0.0015244	0.0015244	0.0015244	0.0015244	0.0015244	0.620841
GO:0046716	muscle maintenance	3	8	0.0052632	0.0052632	0.0059128	0.0060606	0.0054635	0.0064516	0.603072
GO:0046883	regulation of hormone secretion	3	2	0.0075188	0.0075188	0.0075188	0.0075188	0.001176	0.0014695	0.583674
GO:0047496	vesicle transport along microtubule	3	2	0.0042194	0.0042194	0.0042194	0.0042194	0.0016201	0.0020243	0.651051
GO:0048011	nerve growth factor receptor signaling pathway	3	2	0.0052632	0.0052632	0.0052632	0.0052632	0.0009682	0.0012099	0.470811
GO:0048013	ephrin receptor signaling pathway	3	3	0.0007402	0.0007402	0.0007402	0.0008958	0.0014015	0.0017513	0.0836254
GO:0048041	focal adhesion formation	3	3	0.0833333	0.0833333	0.0833333	0.0020675	0.0024208	0.0030242	0.665498
GO:0048147	negative regulation of fibroblast proliferation	3	3	0.0075188	0.0075188	0.0075188	0.007874	0.0031032	0.003876	0.806869
GO:0048318	axial mesoderm development	3	1	0.0009881	0.0009881	0.0009881	0.0009881	0.0009881	0.0009881	0.411027
GO:0048546	digestive tract morphogenesis	3	4	0.0052632	0.0052632	0.0052632	0.0031201	0.0027749	0.0034662	0.561697
GO:0048557	embryonic digestive tract morphogenesis	3	4	0.0052632	0.0052632	0.0052632	0.0085106	0.0043644	0.0054496	0.733654
GO:0048599	oocyte development	3	3	0.0014085	0.0014085	0.0014085	0.0017975	0.0020844	0.0026042	0.480152
GO:0050435	beta-amyloid metabolism	3	2	0.0013889	0.0013889	0.0013889	0.0013889	0.0014604	0.0018248	0.471833
GO:0050796	regulation of insulin secretion	3	5	0.0037037	0.0037037	0.0037037	0.002134	0.0029326	0.0032701	0.411624
GO:0050860	negative regulation of T cell receptor signaling pathway	3	3	0.0185185	0.0185185	0.0185185	0.0023641	0.0033408	0.0041725	0.726768
GO:0051146	striated muscle cell differentiation	3	2	0.0052632	0.0052632	0.0052632	0.0052632	0.0015376	0.0019212	0.649504
GO:0051604	protein maturation	3	4	0.0041494	0.0041494	0.0041494	0.003231	0.0032949	0.0041152	0.62646
GO:0051605	proteolysis during protein maturation	3	5	0.166667	0.166667	0.166667	0.0046773	0.0034101	0.0042553	0.657385
GO:0000186	activation of MAPKK activity	4	6	0.0035211	0.0035211	0.0070175	0.0066225	0.0060469	0.0040486	0.614912
GO:0001678	cell glucose homeostasis	4	1	0.0010953	0.0010953	0.0010953	0.0010953	0.0010953	0.0010953	0.469388
GO:0001738	morphogenesis of a polarized epithelium	4	2	0.001634	0.001634	0.001634	0.001634	0.0009381	0.0011723	0.325612
GO:0001779	natural killer cell differentiation	4	1	0.0075188	0.0075188	0.0075188	0.0075188	0.0075188	0.0075188	0.929779
GO:0001889	liver development	4	34	0.0075188	0.0106784	0.0147569	0.0213033	0.0227197	0.0197674	0.487959
GO:0001963	synaptic transmission, dopaminergic	4	3	0.0222222	0.0222222	0.0222222	0.0011464	0.0014257	0.0017815	0.4155
GO:0001993	norepinephrine-epinephrine regulation of blood pressure	4	1	0.2	0.2	0.2	0.2	0.2	0.2	0.997375
GO:0002011	morphogenesis of an epithelial sheet	4	2	0.0238095	0.0238095	0.0238095	0.0238095	0.0011114	0.0013889	0.569282
GO:0006085	acetyl-CoA biosynthesis	4	1	0.0006649	0.0006649	0.0006649	0.0006649	0.0006649	0.0006649	0.122079
GO:0006265	DNA topological change	4	2	0.0006868	0.0006868	0.0006868	0.0006868	0.0009332	0.0011662	0.0757443
GO:0006309	DNA fragmentation during apoptosis	4	6	0.0042553	0.0042553	0.002189	0.0045181	0.0030832	0.0038511	0.440859
GO:0006506	GPI anchor biosynthesis	4	6	0.0076923	0.0076923	0.0152672	0.0227273	0.0151515	0.0154242	0.909197
GO:0006558	L-phenylalanine metabolism	4	1	0.0011891	0.0011891	0.0011891	0.0011891	0.0011891	0.0011891	0.5108
GO:0006570	tyrosine metabolism	4	1	0.0012315	0.0012315	0.0012315	0.0012315	0.0012315	0.0012315	0.526838
GO:0006626	protein targeting to mitochondrion	4	3	0.001845	0.001845	0.001845	0.0019367	0.0030952	0.003866	0.597449
GO:0006656	phosphatidylcholine biosynthesis	4	2	0.0007955	0.0007955	0.0007955	0.0007955	0.0012692	0.001586	0.26505
GO:0006693	prostaglandin metabolism	4	3	0.0052356	0.0052356	0.0052356	0.0012706	0.0018951	0.0023678	0.492796
GO:0006891	intra-Golgi vesicle-mediated transport	4	1	0.0042017	0.0042017	0.0042017	0.0042017	0.0042017	0.0042017	0.873832
GO:0006940	regulation of smooth muscle contraction	4	5	0.0020921	0.0020921	0.0020921	0.0024839	0.0039683	0.0045537	0.530922
GO:0006983	ER overload response	4	3	0.0075188	0.0075188	0.0075188	0.0021112	0.0016547	0.0020675	0.56865
GO:0007006	mitochondrial membrane organization and biogenesis	4	3	0.0042553	0.0042553	0.0042553	0.0051107	0.0022783	0.0028463	0.699669
GO:0007094	mitotic spindle checkpoint	4	3	0.0017699	0.0017699	0.0017699	0.0015781	0.0024555	0.0030675	0.516258
GO:0007129	synapsis	4	3	0.0031949	0.0031949	0.0031949	0.0024651	0.0028156	0.003517	0.658299
GO:0007143	female meiosis	4	1	0.0052356	0.0052356	0.0052356	0.0052356	0.0052356	0.0052356	0.905192
GO:0007205	protein kinase C activation	4	1	0.0033898	0.0033898	0.0033898	0.0033898	0.0033898	0.0033898	0.834793
GO:0007214	gamma-aminobutyric acid signaling pathway	4	3	0.5	0.5	0.5	0.0027003	0.0031562	0.0039422	0.744795
GO:0007271	synaptic transmission, cholinergic	4	2	0.0005834	0.0005834	0.0005834	0.0005834	0.0011662	0.0011662	0.0011675
GO:0007274	neuromuscular synaptic transmission	4	7	0.0037037	0.0037037	0.0047554	0.0030528	0.0045031	0.0050036	0.474216
GO:0007340	acrosome reaction	4	7	0.0013624	0.0013624	0.0017513	0.0036707	0.0033723	0.0042118	0.350292
GO:0007595	lactation	4	16	0.111111	0.0048106	0.0070765	0.0093897	0.01123	0.010929	0.543129
GO:0008037	cell recognition	4	2	0.0007746	0.0007746	0.0007746	0.0007746	0.0011391	0.0014235	0.215326
GO:0008299	isoprenoid biosynthesis	4	3	0.0046948	0.0046948	0.0046948	0.0093458	0.0022359	0.0027933	0.720016
GO:0008340	determination of adult life span	4	4	0.0014663	0.0014663	0.0014663	0.002845	0.0023219	0.0029007	0.458722
GO:0009060	aerobic respiration	4	3	0.0075758	0.0075758	0.0075758	0.0150376	0.0101954	0.0127119	0.93308
GO:0009086	methionine biosynthesis	4	1	1	1	1	1	1	1	0.999708
GO:0009124	nucleoside monophosphate biosynthesis	4	1	0.0036765	0.0036765	0.0036765	0.0036765	0.0036765	0.0036765	0.851051
GO:0009200	deoxyribonucleoside triphosphate metabolism	4	1	0.002381	0.002381	0.002381	0.002381	0.002381	0.002381	0.761238
GO:0009303	rRNA transcription	4	3	0.0075188	0.0075188	0.0075188	0.0020964	0.0022485	0.002809	0.641452
GO:0009312	oligosaccharide biosynthesis	4	1	0.0028011	0.0028011	0.0028011	0.0028011	0.0028011	0.0028011	0.802685
GO:0009636	response to toxin	4	15	0.0075188	0.0079156	0.0071259	0.0086256	0.0085167	0.0087057	0.485812
GO:0010035	response to inorganic substance	4	2	0.0042373	0.0042373	0.0042373	0.0042373	0.0014511	0.0018132	0.616686
GO:0010165	response to X-ray	4	6	0.0042553	0.0042553	0.0084746	0.0072993	0.0051129	0.0051414	0.656991
GO:0015711	organic anion transport	4	8	0.333333	0.333333	0.5	0.571429	0.477612	0.533333	0.997883
GO:0019835	cytolysis	4	4	0.0042735	0.0042735	0.0042735	0.0068027	0.0018799	0.0023488	0.611631
GO:0030239	myofibril assembly	4	3	0.001845	0.001845	0.001845	0.0015881	0.0020953	0.0026178	0.489979
GO:0030325	adrenal gland development	4	5	0.0034014	0.0034014	0.0034014	0.0031506	0.0024375	0.0029744	0.444749
GO:0030335	positive regulation of cell migration	4	16	0.0018182	0.0025173	0.0039448	0.0069808	0.0103409	0.0106383	0.377016
GO:0030833	regulation of actin filament polymerization	4	2	0.0014493	0.0014493	0.0014493	0.0014493	0.0013942	0.0017422	0.469679
GO:0035058	sensory cilium biogenesis	4	2	0.0007968	0.0007968	0.0007968	0.0007968	0.0009481	0.0011848	0.144001
GO:0042095	interferon-gamma biosynthesis	4	1	0.0016502	0.0016502	0.0016502	0.0016502	0.0016502	0.0016502	0.648862
GO:0042104	positive regulation of activated T cell proliferation	4	3	0.111111	0.111111	0.111111	0.0024174	0.0018149	0.0022676	0.622546
GO:0042306	regulation of protein import into nucleus	4	1	0.0013908	0.0013908	0.0013908	0.0013908	0.0013908	0.0013908	0.583673
GO:0042424	catecholamine catabolism	4	NA
GO:0042990	regulation of transcription factor import into nucleus	4	1	0.0023923	0.0023923	0.0023923	0.0023923	0.0023923	0.0023923	0.758601
GO:0043064	flagellum organization and biogenesis	4	NA
GO:0043410	positive regulation of MAPKKK cascade	4	18	0.2	0.0909091	0.0154772	0.0183673	0.0120765	0.0108043	0.597011
GO:0043552	positive regulation of phosphoinositide 3-kinase activity	4	1	0.0555556	0.0555556	0.0555556	0.0555556	0.0555556	0.0555556	0.990076
GO:0045084	positive regulation of interleukin-12 biosynthesis	4	2	0.0013459	0.0013459	0.0013459	0.0013459	0.0009332	0.0011662	0.285548
GO:0045109	intermediate filament organization	4	5	0.25	0.25	0.25	0.294118	0.0192308	0.0104384	0.922443
GO:0045214	sarcomere organization	4	7	0.0033898	0.0033898	0.0030878	0.0037057	0.0039812	0.0041396	0.423311
GO:0045342	MHC class II biosynthesis	4	1	0.0041667	0.0041667	0.0041667	0.0041667	0.0041667	0.0041667	0.876385
GO:0045408	regulation of interleukin-6 biosynthesis	4	1	0.0014286	0.0014286	0.0014286	0.0014286	0.0014286	0.0014286	0.595044
GO:0045648	positive regulation of erythrocyte differentiation	4	2	0.0009488	0.0009488	0.0009488	0.0009488	0.0012866	0.0016077	0.330805
GO:0045773	positive regulation of axon extension	4	1	0.0033898	0.0033898	0.0033898	0.0033898	0.0033898	0.0033898	0.834985
GO:0045778	positive regulation of ossification	4	3	0.0031447	0.0031447	0.0031447	0.0043796	0.0051238	0.0063966	0.787048
GO:0045785	positive regulation of cell adhesion	4	4	0.0172414	0.0172414	0.0172414	0.005305	0.0022219	0.0027759	0.608591
GO:0045834	positive regulation of lipid metabolism	4	1	0.05	0.05	0.05	0.05	0.05	0.05	0.988636
GO:0046148	pigment biosynthesis	4	1	0.0014104	0.0014104	0.0014104	0.0014104	0.0014104	0.0014104	0.589557
GO:0046356	acetyl-CoA catabolism	4	1	0.0023256	0.0023256	0.0023256	0.0023256	0.0023256	0.0023256	0.751752
GO:0046626	regulation of insulin receptor signaling pathway	4	1	0.0227273	0.0227273	0.0227273	0.0227273	0.0227273	0.0227273	0.974956
GO:0048009	insulin-like growth factor receptor signaling pathway	4	2	0.0010661	0.0010661	0.0010661	0.0010661	0.0009658	0.001207	0.24461
GO:0048168	regulation of neuronal synaptic plasticity	4	5	0.0042553	0.0042553	0.0042553	0.0028918	0.0042965	0.0030157	0.502449
GO:0048704	embryonic skeletal morphogenesis	4	41	0.5	0.405941	0.262821	0.322835	0.0328066	0.027027	0.792647
GO:0048706	embryonic skeletal development	4	28	0.0909091	0.100719	0.183006	0.28	0.0224809	0.0191518	0.772156
GO:0048806	genitalia development	4	NA
GO:0050678	regulation of epithelial cell proliferation	4	7	0.00369	0.00369	0.0039282	0.0073607	0.0039615	0.004749	0.589641
GO:0050856	regulation of T cell receptor signaling pathway	4	3	0.2	0.2	0.2	0.0040161	0.002563	0.0032017	0.74484
GO:0050905	neuromuscular physiological process	4	10	0.0016835	0.0016835	0.0025063	0.0051975	0.006867	0.007278	0.411469
GO:0050918	positive chemotaxis	4	1	0.0010834	0.0010834	0.0010834	0.0010834	0.0010834	0.0010834	0.461785
GO:0050930	induction of positive chemotaxis	4	4	0.0015456	0.0015456	0.0015456	0.0027211	0.002006	0.0025063	0.368567
GO:0001573	ganglioside metabolism	5	NA
GO:0001836	release of cytochrome c from mitochondria	5	9	0.5	0.5	0.310345	0.0065265	0.0085592	0.0082949	0.733852
GO:0001837	epithelial to mesenchymal transition	5	5	0.05	0.05	0.05	0.0020367	0.0031032	0.0034483	0.418659
GO:0001933	negative regulation of protein amino acid phosphorylation	5	5	0.0028011	0.0028011	0.0028011	0.0047574	0.0059435	0.0069735	0.699767
GO:0006044	N-acetylglucosamine metabolism	5	2	0.0075188	0.0075188	0.0075188	0.0075188	0.0013249	0.0016556	0.628141
GO:0006072	glycerol-3-phosphate metabolism	5	1	0.0023474	0.0023474	0.0023474	0.0023474	0.0023474	0.0023474	0.760514
GO:0006220	pyrimidine nucleotide metabolism	5	1	0.0039062	0.0039062	0.0039062	0.0039062	0.0039062	0.0039062	0.863318
GO:0006298	mismatch repair	5	3	0.333333	0.333333	0.333333	0.272727	0.375	0.428571	0.998056
GO:0006367	transcription initiation from RNA polymerase II promoter	5	1	0.0026455	0.0026455	0.0026455	0.0026455	0.0026455	0.0026455	0.790304
GO:0006826	iron ion transport	5	4	0.0052083	0.0052083	0.0052083	0.0103627	0.0077257	0.0096386	0.84848
GO:0006857	oligopeptide transport	5	1	0.0014728	0.0014728	0.0014728	0.0014728	0.0014728	0.0014728	0.604203
GO:0006958	complement activation, classical pathway	5	1	0.0010373	0.0010373	0.0010373	0.0010373	0.0010373	0.0010373	0.43812
GO:0006970	response to osmotic stress	5	4	0.0075188	0.0075188	0.0075188	0.0074074	0.0020225	0.0025268	0.686186
GO:0007026	negative regulation of microtubule depolymerization	5	3	0.0526316	0.0526316	0.0526316	0.0731707	0.0125392	0.015625	0.96875
GO:0007098	centrosome cycle	5	1	0.0010593	0.0010593	0.0010593	0.0010593	0.0010593	0.0010593	0.449182
GO:0007140	male meiosis	5	4	0.0015432	0.0015432	0.0015432	0.0028011	0.004128	0.0051546	0.585499
GO:0007212	dopamine receptor signaling pathway	5	3	0.166667	0.166667	0.166667	0.0017172	0.0019845	0.0024793	0.594334
GO:0007379	segment specification	5	2	0.0322581	0.0322581	0.0322581	0.0322581	0.0013991	0.0017483	0.660496
GO:0008625	induction of apoptosis via death domain receptors	5	2	0.0017986	0.0017986	0.0017986	0.0017986	0.0026204	0.0032733	0.662005
GO:0008630	DNA damage response, signal transduction resulting in induction of apoptosis	5	7	0.0023753	0.0023753	0.0025764	0.0055688	0.0060176	0.0075027	0.587431
GO:0009409	response to cold	5	6	0.0588235	0.0588235	0.0298507	0.008596	0.0093604	0.007762	0.801432
GO:0009620	response to fungi	5	3	0.0014771	0.0014771	0.0014771	0.0019169	0.001692	0.0021142	0.441039
GO:0009948	anterior/posterior axis specification	5	6	0.0052632	0.0052632	0.0022173	0.0046875	0.0049546	0.0044877	0.58557
GO:0009954	proximal/distal pattern formation	5	17	0.0009551	0.0013485	0.0026933	0.0064418	0.0101827	0.0098722	0.213317
GO:0016486	peptide hormone processing	5	4	0.333333	0.333333	0.333333	0.333333	0.0145985	0.0181818	0.957871
GO:0016601	Rac protein signal transduction	5	5	0.5	0.5	0.5	0.0819672	0.0030746	0.0038081	0.68883
GO:0016925	protein sumoylation	5	1	0.142857	0.142857	0.142857	0.142857	0.142857	0.142857	0.996789
GO:0017015	regulation of transforming growth factor beta receptor signaling pathway	5	3	0.0024331	0.0024331	0.0024331	0.0011223	0.0013999	0.0017493	0.328952
GO:0017156	calcium ion-dependent exocytosis	5	6	0.0188679	0.0188679	0.0026834	0.0066815	0.003961	0.0046802	0.603704
GO:0018105	peptidyl-serine phosphorylation	5	11	0.0526316	0.0365449	0.0662651	0.11828	0.0110859	0.008209	0.79463
GO:0030048	actin filament-based movement	5	7	0.333333	0.333333	0.411765	0.333333	0.0116521	0.0145228	0.918928
GO:0030238	male sex determination	5	6	0.5	0.5	0.0217391	0.0094637	0.0061318	0.003871	0.670125
GO:0030262	apoptotic nuclear changes	5	1	0.0025773	0.0025773	0.0025773	0.0025773	0.0025773	0.0025773	0.78309
GO:0030299	cholesterol absorption	5	2	0.0014409	0.0014409	0.0014409	0.0014409	0.0017945	0.0022422	0.538944
GO:0030308	negative regulation of cell growth	5	10	0.142857	0.142857	0.010989	0.0092251	0.006617	0.0068353	0.630188
GO:0030517	negative regulation of axon extension	5	1	0.000947	0.000947	0.000947	0.000947	0.000947	0.000947	0.385198
GO:0030835	negative regulation of actin filament depolymerization	5	NA
GO:0031016	pancreas development	5	15	0.0052632	0.0063966	0.0046083	0.0055167	0.007177	0.0087159	0.316228
GO:0031069	hair follicle morphogenesis	5	12	0.0588235	0.0045767	0.0042903	0.0081967	0.0107914	0.0082702	0.569712
GO:0031295	T cell costimulation	5	2	0.0005862	0.0005862	0.0005862	0.0005862	0.0009332	0.0011662	0.0029172
GO:0035315	hair cell differentiation	5	2	0.0019608	0.0019608	0.0019608	0.0019608	0.0030616	0.0038241	0.702249
GO:0040015	negative regulation of body size	5	6	0.0031646	0.0031646	0.0020826	0.0025818	0.0028106	0.0034965	0.332505
GO:0042267	natural killer cell mediated cytotoxicity	5	3	0.0011765	0.0011765	0.0011765	0.00148	0.0021194	0.0026478	0.417495
GO:0042491	auditory receptor cell differentiation	5	11	0.0014993	0.0015318	0.0025487	0.0048056	0.0053502	0.0065321	0.317651
GO:0042503	tyrosine phosphorylation of Stat3 protein	5	1	0.5	0.5	0.5	0.5	0.5	0.5	0.999708
GO:0043011	dendritic cell differentiation	5	3	0.0013889	0.0013889	0.0013889	0.001114	0.0014675	0.0018337	0.281214
GO:0043029	T cell homeostasis	5	7	0.0028249	0.0028249	0.0025207	0.0045782	0.0061837	0.0058626	0.575223
GO:0043408	regulation of MAPKKK cascade	5	3	0.0022026	0.0022026	0.0022026	0.0019569	0.0023566	0.0029441	0.567134
GO:0043488	regulation of mRNA stability	5	6	0.0052632	0.0052632	0.0024282	0.0058939	0.0069184	0.0036519	0.612395
GO:0043523	regulation of neuron apoptosis	5	10	0.0042553	0.0042553	0.0067797	0.0070922	0.008377	0.0089445	0.603907
GO:0043524	negative regulation of neuron apoptosis	5	37	0.0075188	0.0156979	0.0247989	0.020987	0.0209543	0.0213749	0.473772
GO:0045059	positive thymic T cell selection	5	3	0.0028169	0.0028169	0.0028169	0.0012547	0.0014595	0.0018237	0.381579
GO:0045075	regulation of interleukin-12 biosynthesis	5	1	0.0006667	0.0006667	0.0006667	0.0006667	0.0006667	0.0006667	0.127474
GO:0045216	intercellular junction assembly and maintenance	5	1	0.0005862	0.0005862	0.0005862	0.0005862	0.0005862	0.0005862	0.0052509
GO:0045494	photoreceptor maintenance	5	5	0.0034014	0.0034014	0.0034014	0.0027071	0.0037771	0.003937	0.481893
GO:0045576	mast cell activation	5	5	0.166667	0.166667	0.166667	0.0051282	0.0043908	0.0045249	0.655698
GO:0045579	positive regulation of B cell differentiation	5	2	0.003268	0.003268	0.003268	0.003268	0.0013282	0.0016598	0.567824
GO:0045671	negative regulation of osteoclast differentiation	5	5	0.0052356	0.0052356	0.0052356	0.0032489	0.0023981	0.0029762	0.453501
GO:0045787	positive regulation of progression through cell cycle	5	6	0.002994	0.002994	0.0025253	0.0037406	0.0047962	0.005137	0.540987
GO:0046330	positive regulation of JNK cascade	5	8	0.04	0.04	0.057971	0.0888889	0.008222	0.0093349	0.773055
GO:0046470	phosphatidylcholine metabolism	5	1	0.0016367	0.0016367	0.0016367	0.0016367	0.0016367	0.0016367	0.644107
GO:0046928	regulation of neurotransmitter secretion	5	5	0.0042553	0.0042553	0.0042553	0.0092421	0.0135135	0.0035663	0.720374
GO:0048002	antigen presentation, peptide antigen	5	1	0.0044248	0.0044248	0.0044248	0.0044248	0.0044248	0.0044248	0.884615
GO:0048167	regulation of synaptic plasticity	5	13	0.0037037	0.0044173	0.0072707	0.0104586	0.0071853	0.0087957	0.564058
GO:0048302	regulation of isotype switching to IgG isotypes	5	2	0.0009083	0.0009083	0.0009083	0.0009083	0.0012116	0.001514	0.295163
GO:0048304	positive regulation of isotype switching to IgG isotypes	5	2	0.166667	0.166667	0.166667	0.166667	0.0012713	0.0015886	0.631855
GO:0048339	paraxial mesoderm development	5	3	0.0058824	0.0058824	0.0058824	0.0013973	0.0017539	0.0021914	0.506421
GO:0048477	oogenesis	5	7	0.0024272	0.0024272	0.0033302	0.0068293	0.0054337	0.0048476	0.580107
GO:0048488	synaptic vesicle endocytosis	5	2	0.0037736	0.0037736	0.0037736	0.0037736	0.0041602	0.0051948	0.822534
GO:0048565	gut development	5	2	0.0147059	0.0147059	0.0147059	0.0147059	0.0014551	0.0018182	0.663069
GO:0048705	skeletal morphogenesis	5	36	0.0909091	0.110429	0.0756303	0.0262009	0.0257649	0.0248276	0.608709
GO:0050673	epithelial cell proliferation	5	8	0.0052356	0.0052356	0.0044743	0.0030349	0.0037484	0.0046702	0.354508
GO:0050853	B cell receptor signaling pathway	5	7	0.0344828	0.0344828	0.0295359	0.0534351	0.0042892	0.005287	0.67853
GO:0051016	barbed-end actin filament capping	5	2	0.0010582	0.0010582	0.0010582	0.0010582	0.0014591	0.0018232	0.405484
GO:0051090	regulation of transcription factor activity	5	2	0.0285714	0.0285714	0.0285714	0.0285714	0.0555556	0.0555556	0.980198
GO:0051091	positive regulation of transcription factor activity	5	4	0.0012723	0.0012723	0.0012723	0.0023121	0.0026684	0.0033333	0.460687
GO:0051092	activation of NF-kappaB transcription factor	5	11	0.5	0.0215264	0.0353698	0.0569948	0.0193918	0.0159652	0.877435
GO:0051223	regulation of protein transport	5	1	0.001321	0.001321	0.001321	0.001321	0.001321	0.001321	0.562646
GO:0051225	spindle assembly	5	1	0.0017007	0.0017007	0.0017007	0.0017007	0.0017007	0.0017007	0.658985
GO:0051272	positive regulation of cell motility	5	3	0.0008333	0.0008333	0.0008333	0.0011976	0.0015312	0.0019133	0.218817
GO:0051297	centrosome organization and biogenesis	5	1	0.0014124	0.0014124	0.0014124	0.0014124	0.0014124	0.0014124	0.589661
GO:0051402	neuron apoptosis	5	14	0.0075188	0.0039282	0.0053763	0.0100287	0.0090018	0.0083135	0.506025
GO:0051693	actin filament capping	5	NA
GO:0000070	mitotic sister chromatid segregation	6	2	0.0010917	0.0010917	0.0010917	0.0010917	0.0009475	0.0011841	0.241822
GO:0001580	detection of chemical stimulus during sensory perception of bitter taste	6	9	1	1	1	1	1	1	0.999707
GO:0001659	thermoregulation	6	6	0.0018939	0.0018939	0.0022422	0.0043668	0.0036205	0.0043668	0.504965
GO:0001676	long-chain fatty acid metabolism	6	3	0.333333	0.333333	0.333333	0.5	0.0035067	0.0043796	0.866842
GO:0001812	positive regulation of type I hypersensitivity	6	1	0.002551	0.002551	0.002551	0.002551	0.002551	0.002551	0.782672
GO:0001818	negative regulation of cytokine production	6	2	0.0031847	0.0031847	0.0031847	0.0031847	0.001345	0.0016807	0.570157
GO:0001832	blastocyst growth	6	1	0.0019763	0.0019763	0.0019763	0.0019763	0.0019763	0.0019763	0.708576
GO:0001892	embryonic placenta development	6	15	0.0028011	0.0029326	0.0046656	0.0062526	0.0073037	0.008726	0.304529
GO:0001947	heart looping	6	17	0.0052632	0.0104712	0.0082645	0.0087855	0.0102983	0.0098551	0.469883
GO:0005978	glycogen biosynthesis	6	1	0.0020284	0.0020284	0.0020284	0.0020284	0.0020284	0.0020284	0.71512
GO:0006020	myo-inositol metabolism	6	2	0.0024213	0.0024213	0.0024213	0.0024213	0.0026729	0.0033389	0.708406
GO:0006182	cGMP biosynthesis	6	1	0.5	0.5	0.5	0.5	0.5	0.5	0.999708
GO:0006302	double-strand break repair	6	11	0.0075188	0.0040877	0.0053502	0.008751	0.0103432	0.0063991	0.59837
GO:0006342	chromatin silencing	6	2	0.0625	0.0625	0.0625	0.0625	0.0026161	0.003268	0.817784
GO:0006378	mRNA polyadenylylation	6	2	0.002551	0.002551	0.002551	0.002551	0.0027605	0.0034483	0.72446
GO:0006406	mRNA export from nucleus	6	3	0.0054054	0.0054054	0.0054054	0.0040706	0.0027574	0.0034443	0.738596
GO:0006516	glycoprotein catabolism	6	2	0.0025381	0.0025381	0.0025381	0.0025381	0.002574	0.0032154	0.70882
GO:0006612	protein targeting to membrane	6	3	0.0012531	0.0012531	0.0012531	0.0025031	0.002438	0.0030457	0.501168
GO:0006687	glycosphingolipid metabolism	6	4	0.0072464	0.0072464	0.0072464	0.0029762	0.0021231	0.0026525	0.549037
GO:0006695	cholesterol biosynthesis	6	4	0.0042373	0.0042373	0.0042373	0.0084388	0.0034851	0.0043526	0.750802
GO:0006739	NADP metabolism	6	2	0.0033223	0.0033223	0.0033223	0.0033223	0.0018294	0.0022857	0.663215
GO:0006878	copper ion homeostasis	6	2	0.0416667	0.0416667	0.0416667	0.0416667	0.08	0.08	0.986589
GO:0006879	iron ion homeostasis	6	10	0.5	0.5	0.0130719	0.015873	0.0126984	0.0078309	0.726919
GO:0007019	microtubule depolymerization	6	1	0.0008482	0.0008482	0.0008482	0.0008482	0.0008482	0.0008482	0.319615
GO:0007052	mitotic spindle organization and biogenesis	6	1	0.0005838	0.0005838	0.0005838	0.0005838	0.0005838	0.0005838	0.0005838
GO:0007215	glutamate signaling pathway	6	1	0.142857	0.142857	0.142857	0.142857	0.142857	0.142857	0.99621
GO:0007339	binding of sperm to zona pellucida	6	8	0.0232558	0.0232558	0.0061872	0.0076628	0.0061279	0.0070237	0.656579
GO:0007566	embryo implantation	6	11	0.04	0.0027356	0.003753	0.0055138	0.0070131	0.0076869	0.467924
GO:0007632	visual behavior	6	1	0.0007886	0.0007886	0.0007886	0.0007886	0.0007886	0.0007886	0.273469
GO:0008306	associative learning	6	12	0.0075188	0.0040928	0.0036069	0.0041096	0.0062233	0.0070012	0.322063
GO:0008542	visual learning	6	20	0.0222222	0.0103627	0.0129032	0.014771	0.011976	0.0120919	0.529991
GO:0009048	dosage compensation, by inactivation of X chromosome	6	1	0.001056	0.001056	0.001056	0.001056	0.001056	0.001056	0.447752
GO:0015991	ATP hydrolysis coupled proton transport	6	1	0.0071429	0.0071429	0.0071429	0.0071429	0.0071429	0.0071429	0.956801
GO:0016079	synaptic vesicle exocytosis	6	5	0.0029674	0.0029674	0.0029674	0.0054526	0.003861	0.0039432	0.599299
GO:0016202	regulation of striated muscle development	6	2	0.0006017	0.0006017	0.0006017	0.0006017	0.0009315	0.0011641	0.0160256
GO:0019886	antigen processing, exogenous antigen via MHC class II	6	9	1	1	1	1	0.0067214	0.007799	0.796794
GO:0030178	negative regulation of Wnt receptor signaling pathway	6	14	0.0166667	0.019337	0.0379404	0.0086634	0.0110869	0.0093645	0.613203
GO:0030510	regulation of BMP signaling pathway	6	4	0.0027248	0.0027248	0.0027248	0.0020101	0.0022036	0.0027529	0.39705
GO:0030514	negative regulation of BMP signaling pathway	6	7	0.125	0.125	0.166667	0.0243902	0.0052553	0.0051929	0.767355
GO:0030851	granulocyte differentiation	6	1	0.0012151	0.0012151	0.0012151	0.0012151	0.0012151	0.0012151	0.521879
GO:0030889	negative regulation of B cell proliferation	6	1	0.001199	0.001199	0.001199	0.001199	0.001199	0.001199	0.514569
GO:0031023	microtubule organizing center organization and biogenesis	6	1	0.0008673	0.0008673	0.0008673	0.0008673	0.0008673	0.0008673	0.327204
GO:0035036	sperm-egg recognition	6	1	0.0023585	0.0023585	0.0023585	0.0023585	0.0023585	0.0023585	0.763573
GO:0035088	establishment and/or maintenance of apical/basal cell polarity	6	1	0.0007299	0.0007299	0.0007299	0.0007299	0.0007299	0.0007299	0.202214
GO:0035115	embryonic forelimb morphogenesis	6	13	0.001328	0.0016877	0.0031041	0.0050329	0.0077589	0.0078031	0.313559
GO:0035136	forelimb morphogenesis	6	8	0.0019569	0.0019569	0.0021575	0.005291	0.0047818	0.0048106	0.399226
GO:0040018	positive regulation of body size	6	17	0.0133333	0.005454	0.004495	0.0080531	0.0104809	0.0116518	0.436604
GO:0042036	negative regulation of cytokine biosynthesis	6	1	0.0009551	0.0009551	0.0009551	0.0009551	0.0009551	0.0009551	0.391774
GO:0042310	vasoconstriction	6	1	0.0285714	0.0285714	0.0285714	0.0285714	0.0285714	0.0285714	0.979907
GO:0042534	regulation of tumor necrosis factor-alpha biosynthesis	6	NA
GO:0042535	positive regulation of tumor necrosis factor-alpha biosynthesis	6	1	0.025	0.025	0.025	0.025	0.025	0.025	0.977246
GO:0043123	positive regulation of I-kappaB kinase/NF-kappaB cascade	6	9	0.333333	0.333333	0.152542	0.257143	0.137931	0.0109756	0.938976
GO:0043631	RNA polyadenylation	6	1	0.0020492	0.0020492	0.0020492	0.0020492	0.0020492	0.0020492	0.718458
GO:0045453	bone resorption	6	6	0.0075188	0.0075188	0.0033975	0.0071942	0.0069085	0.0042283	0.676396
GO:0045598	regulation of fat cell differentiation	6	1	0.0005828	0.0005828	0.0005828	0.0005828	0.0005828	0.0005828	0.0011655
GO:0045669	positive regulation of osteoblast differentiation	6	6	0.0038911	0.0038911	0.0017336	0.0040214	0.0061162	0.0066815	0.604227
GO:0045792	negative regulation of cell size	6	5	0.0024814	0.0024814	0.0024814	0.0025063	0.0027992	0.0033201	0.43098
GO:0045814	negative regulation of gene expression, epigenetic	6	3	0.0067568	0.0067568	0.0067568	0.0017804	0.0022697	0.0028355	0.615976
GO:0045927	positive regulation of growth	6	1	0.001355	0.001355	0.001355	0.001355	0.001355	0.001355	0.571013
GO:0046323	glucose import	6	2	0.0018282	0.0018282	0.0018282	0.0018282	0.0010399	0.0012995	0.396707
GO:0046822	regulation of nucleocytoplasmic transport	6	1	0.0006024	0.0006024	0.0006024	0.0006024	0.0006024	0.0006024	0.0346333
GO:0048265	response to pain	6	6	0.0047847	0.0047847	0.0046476	0.009009	0.0029218	0.0035907	0.487512
GO:0050771	negative regulation of axonogenesis	6	3	0.0149254	0.0149254	0.0149254	0.0031679	0.0016411	0.0020506	0.61587
GO:0051084	posttranslational protein folding	6	1	0.0010471	0.0010471	0.0010471	0.0010471	0.0010471	0.0010471	0.44279
GO:0051085	chaperone cofactor dependent protein folding	6	1	1	1	1	1	1	1	0.999708
GO:0051098	regulation of binding	6	1	0.0013369	0.0013369	0.0013369	0.0013369	0.0013369	0.0013369	0.567016
GO:0000302	response to reactive oxygen species	7	4	0.166667	0.166667	0.166667	0.0130719	0.0101846	0.0126984	0.903054
GO:0001542	ovulation (sensu Mammalia)	7	2	0.0037037	0.0037037	0.0037037	0.0037037	0.0009348	0.0011682	0.426883
GO:0001662	behavioral fear response	7	7	0.142857	0.142857	0.057377	0.005299	0.0052064	0.0045455	0.611792
GO:0006094	gluconeogenesis	7	2	0.004065	0.004065	0.004065	0.004065	0.0020817	0.0026008	0.712931
GO:0006096	glycolysis	7	3	0.5	0.5	0.5	0.6	0.0097009	0.0120968	0.95575
GO:0006284	base-excision repair	7	4	1	1	1	0.666667	0.0111034	0.0138408	0.959915
GO:0006360	transcription from RNA polymerase I promoter	7	1	0.0014556	0.0014556	0.0014556	0.0014556	0.0014556	0.0014556	0.599533
GO:0006376	mRNA splice site selection	7	1	0.5	0.5	0.5	0.5	0.5	0.5	0.999417
GO:0006471	protein amino acid ADP-ribosylation	7	3	0.0909091	0.0909091	0.0909091	0.166667	0.0074673	0.0093168	0.936286
GO:0006635	fatty acid beta-oxidation	7	5	0.0019646	0.0019646	0.0019646	0.0028588	0.0037313	0.0042194	0.509691
GO:0006778	porphyrin metabolism	7	2	0.0052356	0.0052356	0.0052356	0.0052356	0.0021231	0.0026525	0.734411
GO:0006805	xenobiotic metabolism	7	1	0.0013569	0.0013569	0.0013569	0.0013569	0.0013569	0.0013569	0.571762
GO:0006829	zinc ion transport	7	2	1	1	1	1	1	1	0.999708
GO:0006892	post-Golgi vesicle-mediated transport	7	1	0.0007686	0.0007686	0.0007686	0.0007686	0.0007686	0.0007686	0.240806
GO:0006898	receptor mediated endocytosis	7	4	0.25	0.25	0.25	0.285714	0.0040702	0.0050826	0.874927
GO:0006914	autophagy	7	4	0.5	0.5	0.5	0.25	0.0078393	0.00978	0.926196
GO:0006939	smooth muscle contraction	7	6	0.0666667	0.0666667	0.0025685	0.0034404	0.004884	0.0040706	0.548113
GO:0006986	response to unfolded protein	7	3	0.0017921	0.0017921	0.0017921	0.002059	0.0020212	0.0025253	0.51998
GO:0006997	nuclear organization and biogenesis	7	1	0.0075188	0.0075188	0.0075188	0.0075188	0.0075188	0.0075188	0.961179
GO:0007431	salivary gland development	7	2	0.0096154	0.0096154	0.0096154	0.0096154	0.0018252	0.0022805	0.717695
GO:0007569	cell aging	7	14	0.0588235	0.0419162	0.0115321	0.0094595	0.0106343	0.0127273	0.643984
GO:0007588	excretion	7	3	0.0020534	0.0020534	0.0020534	0.002331	0.0027637	0.0034522	0.6128
GO:0007617	mating behavior	7	2	0.000651	0.000651	0.000651	0.000651	0.0010406	0.0013004	0.105248
GO:0007628	adult walking behavior	7	18	0.0044843	0.0089286	0.0042878	0.0074319	0.0106163	0.0116505	0.384441
GO:0008088	axon cargo transport	7	3	0.001321	0.001321	0.001321	0.0009372	0.0013991	0.0017483	0.21069
GO:0009262	deoxyribonucleotide metabolism	7	1	0.005	0.005	0.005	0.005	0.005	0.005	0.89965
GO:0009410	response to xenobiotic stimulus	7	3	0.5	0.5	0.5	0.0361446	0.0030364	0.0037927	0.838782
GO:0009798	axis specification	7	NA
GO:0016579	protein deubiquitination	7	2	0.333333	0.333333	0.333333	0.333333	0.0083074	0.0103627	0.951636
GO:0019217	regulation of fatty acid metabolism	7	2	0.0008361	0.0008361	0.0008361	0.0008361	0.0011	0.0013746	0.229482
GO:0019915	sequestering of lipid	7	4	0.004902	0.004902	0.004902	0.0064725	0.002196	0.0027435	0.663097
GO:0030073	insulin secretion	7	16	0.0169492	0.0264026	0.0215924	0.0112045	0.010209	0.0092915	0.575538
GO:0030162	regulation of proteolysis	7	2	0.0052632	0.0052632	0.0052632	0.0052632	0.0016587	0.0020725	0.671775
GO:0030199	collagen fibril organization	7	12	0.5	0.545454	0.255319	0.0072202	0.00793	0.0081301	0.595217
GO:0030225	macrophage differentiation	7	1	0.0007133	0.0007133	0.0007133	0.0007133	0.0007133	0.0007133	0.188811
GO:0030318	melanocyte differentiation	7	8	0.0045662	0.0045662	0.0044868	0.0050188	0.0056318	0.0060698	0.531961
GO:0030518	steroid hormone receptor signaling pathway	7	2	0.0035714	0.0035714	0.0035714	0.0035714	0.0034438	0.0043011	0.790088
GO:0030728	ovulation	7	NA
GO:0030879	mammary gland development	7	22	0.0092593	0.0049864	0.0078375	0.0121012	0.012584	0.0139152	0.450228
GO:0031109	microtubule polymerization or depolymerization	7	1	0.0008475	0.0008475	0.0008475	0.0008475	0.0008475	0.0008475	0.319428
GO:0031110	regulation of microtubule polymerization or depolymerization	7	1	0.0007634	0.0007634	0.0007634	0.0007634	0.0007634	0.0007634	0.236735
GO:0035116	embryonic hindlimb morphogenesis	7	11	0.025641	0.0261283	0.0030847	0.0046709	0.0066576	0.007874	0.466759
GO:0042130	negative regulation of T cell proliferation	7	10	0.0666667	0.0666667	0.125	0.0064851	0.0070361	0.0075643	0.589549
GO:0042168	heme metabolism	7	1	0.0023256	0.0023256	0.0023256	0.0023256	0.0023256	0.0023256	0.752767
GO:0042446	hormone biosynthesis	7	1	0.0013661	0.0013661	0.0013661	0.0013661	0.0013661	0.0013661	0.573263
GO:0042573	retinoic acid metabolism	7	5	0.5	0.5	0.5	0.0117647	0.0067114	0.0083752	0.840467
GO:0042632	cholesterol homeostasis	7	16	0.0075188	0.0083945	0.0100251	0.0151803	0.014716	0.0094955	0.625073
GO:0045190	isotype switching	7	10	0.0416667	0.0416667	0.0465116	0.0091408	0.0120664	0.013459	0.726502
GO:0045333	cellular respiration	7	1	0.0013123	0.0013123	0.0013123	0.0013123	0.0013123	0.0013123	0.557501
GO:0045665	negative regulation of neuron differentiation	7	20	1	0.0408163	0.0714286	0.0819672	0.0168776	0.0131234	0.769646
GO:0046339	diacylglycerol metabolism	7	1	0.0024038	0.0024038	0.0024038	0.0024038	0.0024038	0.0024038	0.766783
GO:0048627	myoblast development	7	2	0.0019841	0.0019841	0.0019841	0.0019841	0.0018026	0.0022523	0.599737
GO:0050708	regulation of protein secretion	7	1	0.0015267	0.0015267	0.0015267	0.0015267	0.0015267	0.0015267	0.621433
GO:0050852	T cell receptor signaling pathway	7	14	0.0666667	0.0551181	0.0484429	0.057377	0.0125673	0.0100358	0.731537
GO:0050869	negative regulation of B cell activation	7	2	0.015873	0.015873	0.015873	0.015873	0.0014931	0.0018657	0.670746
GO:0051017	actin filament bundle formation	7	5	0.0009434	0.0009434	0.0009434	0.001538	0.0023488	0.0029343	0.109091
GO:0051789	response to protein stimulus	7	31	0.5	0.009009	0.0089311	0.0169306	0.0186775	0.0199742	0.465901
GO:0000096	sulfur amino acid metabolism	8	1	0.000854	0.000854	0.000854	0.000854	0.000854	0.000854	0.31728
GO:0000188	inactivation of MAPK activity	8	1	0.333333	0.333333	0.333333	0.333333	0.333333	0.333333	0.999125
GO:0001759	induction of an organ	8	6	0.2	0.2	0.333333	0.3	0.047619	0.0416667	0.972498
GO:0006171	cAMP biosynthesis	8	1	1	1	1	1	1	1	0.999708
GO:0006349	imprinting	8	3	0.0107527	0.0107527	0.0107527	0.0028116	0.0034217	0.0042735	0.743537
GO:0006402	mRNA catabolism	8	2	0.5	0.5	0.5	0.5	0.0011137	0.0013918	0.580998
GO:0006487	protein amino acid N-linked glycosylation	8	5	0.002445	0.002445	0.002445	0.005291	0.0084388	0.0039124	0.641311
GO:0006641	triacylglycerol metabolism	8	18	0.166667	0.0124309	0.0245566	0.0220588	0.0144231	0.0126404	0.67079
GO:0006691	leukotriene metabolism	8	1	0.0666667	0.0666667	0.0666667	0.0666667	0.0666667	0.0666667	0.991827
GO:0006869	lipid transport	8	1	0.0029586	0.0029586	0.0029586	0.0029586	0.0029586	0.0029586	0.809551
GO:0006941	striated muscle contraction	8	7	0.5	0.5	0.0120275	0.0078563	0.0055633	0.0053191	0.699591
GO:0006956	complement activation	8	1	0.333333	0.333333	0.333333	0.333333	0.333333	0.333333	0.998542
GO:0007040	lysosome organization and biogenesis	8	7	0.0045045	0.0045045	0.0036611	0.0068695	0.0073918	0.0073918	0.682118
GO:0007157	heterophilic cell adhesion	8	15	0.5	0.0344828	0.0638298	0.0777202	0.0131148	0.015544	0.829608
GO:0007162	negative regulation of cell adhesion	8	2	0.2	0.2	0.2	0.2	0.0013282	0.0016598	0.648893
GO:0007193	G-protein signaling, adenylate cyclase inhibiting pathway	8	2	0.03125	0.03125	0.03125	0.03125	0.0023337	0.0029155	0.792249
GO:0007204	elevation of cytosolic calcium ion concentration	8	4	0.2	0.2	0.2	0.0666667	0.0033051	0.004128	0.72789
GO:0007257	activation of JNK activity	8	4	0.0172414	0.0172414	0.0172414	0.0029985	0.0027183	0.0033956	0.575437
GO:0007416	synaptogenesis	8	5	0.0013605	0.0013605	0.0013605	0.0028986	0.0036731	0.0037453	0.441516
GO:0007528	neuromuscular junction development	8	14	0.0416667	0.0217391	0.0200286	0.0131332	0.0102545	0.0098731	0.646214
GO:0008206	bile acid metabolism	8	1	0.0019685	0.0019685	0.0019685	0.0019685	0.0019685	0.0019685	0.706174
GO:0008543	fibroblast growth factor receptor signaling pathway	8	5	0.5	0.5	0.5	0.2	0.25	0.0143678	0.960525
GO:0008584	male gonad development	8	17	0.5	0.253731	0.0065968	0.0110318	0.0155678	0.0112732	0.585086
GO:0009612	response to mechanical stimulus	8	1	0.0021692	0.0021692	0.0021692	0.0021692	0.0021692	0.0021692	0.738345
GO:0016339	calcium-dependent cell-cell adhesion	8	3	0.333333	0.333333	0.333333	0.333333	0.324324	0.375	0.998152
GO:0016571	histone methylation	8	4	0.166667	0.166667	0.166667	0.2	0.0025272	0.0031571	0.712806
GO:0030010	establishment of cell polarity	8	2	0.0071429	0.0071429	0.0071429	0.0071429	0.0042373	0.005291	0.857726
GO:0030072	peptide hormone secretion	8	3	0.0026882	0.0026882	0.0026882	0.0027701	0.002352	0.0029383	0.627583
GO:0030166	proteoglycan biosynthesis	8	1	0.0006207	0.0006207	0.0006207	0.0006207	0.0006207	0.0006207	0.0604203
GO:0030216	keratinocyte differentiation	8	17	0.0038023	0.0075758	0.0150376	0.015274	0.0103218	0.0104423	0.577908
GO:0030890	positive regulation of B cell proliferation	8	11	0.0588235	0.0521327	0.0246637	0.013269	0.0097691	0.0086614	0.702963
GO:0035137	hindlimb morphogenesis	8	9	0.0017825	0.0017825	0.0029089	0.00491	0.005059	0.0061392	0.39858
GO:0042640	anagen	8	1	0.0133333	0.0133333	0.0133333	0.0133333	0.0133333	0.0133333	0.956927
GO:0042733	embryonic digit morphogenesis	8	14	0.333333	0.0047233	0.0094023	0.0091146	0.0081621	0.0098246	0.501485
GO:0042755	eating behavior	8	2	0.0009259	0.0009259	0.0009259	0.0009259	0.0011399	0.0014245	0.280758
GO:0043161	proteasomal ubiquitin-dependent protein catabolism	8	6	0.166667	0.166667	0.0086207	0.0059761	0.0048348	0.0058537	0.65614
GO:0043407	negative regulation of MAPK activity	8	9	0.0833333	0.0833333	0.140625	0.0150754	0.009264	0.0098901	0.795627
GO:0043487	regulation of RNA stability	8	1	0.0011792	0.0011792	0.0011792	0.0011792	0.0011792	0.0011792	0.506418
GO:0043506	regulation of JNK activity	8	2	0.0013699	0.0013699	0.0013699	0.0013699	0.0010655	0.0013316	0.351663
GO:0043507	positive regulation of JNK activity	8	2	0.0062893	0.0062893	0.0062893	0.0062893	0.0062844	0.0078431	0.880397
GO:0045060	negative thymic T cell selection	8	1	0.0007337	0.0007337	0.0007337	0.0007337	0.0007337	0.0007337	0.206002
GO:0045577	regulation of B cell differentiation	8	2	0.1	0.1	0.1	0.1	0.0011944	0.0014925	0.607372
GO:0045639	positive regulation of myeloid cell differentiation	8	1	0.0012092	0.0012092	0.0012092	0.0012092	0.0012092	0.0012092	0.51922
GO:0046068	cGMP metabolism	8	2	0.0010309	0.0010309	0.0010309	0.0010309	0.0013316	0.0016639	0.368367
GO:0048305	immunoglobulin secretion	8	2	0.0714286	0.0714286	0.0714286	0.0714286	0.0023931	0.0029895	0.803499
GO:0048593	eye morphogenesis (sensu Vertebrata)	8	8	0.0909091	0.0909091	0.0019451	0.0033927	0.0042542	0.0053121	0.386195
GO:0048663	neuron fate commitment	8	17	1	0.0294627	0.0412621	0.0636704	0.0146142	0.0121515	0.802236
GO:0050728	negative regulation of inflammatory response	8	7	0.002451	0.002451	0.0027429	0.0039977	0.003642	0.0045455	0.418594
GO:0050804	regulation of synaptic transmission	8	7	0.0062112	0.0062112	0.0048209	0.0036592	0.0058419	0.0045249	0.531409
GO:0050850	positive regulation of calcium-mediated signaling	8	6	0.0769231	0.0769231	0.0625	0.142857	0.0047114	0.0038936	0.70612
GO:0050880	regulation of blood vessel size	8	3	0.0016	0.0016	0.0016	0.0013705	0.002191	0.0027372	0.455859
GO:0050913	sensory perception of bitter taste	8	2	0.0015129	0.0015129	0.0015129	0.0015129	0.0016502	0.0020619	0.526124
GO:0051480	cytosolic calcium ion homeostasis	8	1	0.0024155	0.0024155	0.0024155	0.0024155	0.0024155	0.0024155	0.797084
GO:0000060	protein import into nucleus, translocation	9	4	0.0035336	0.0035336	0.0035336	0.0058824	0.003989	0.0049813	0.762165
GO:0001541	ovarian follicle development	9	15	0.0588235	0.111111	0.0119522	0.0097593	0.0103538	0.0098945	0.5752
GO:0001666	response to hypoxia	9	19	0.5	0.0681004	0.0111502	0.0112894	0.0124979	0.0122502	0.541896
GO:0001782	B cell homeostasis	9	7	0.0015576	0.0015576	0.001822	0.0044901	0.0041463	0.0047912	0.454299
GO:0006405	RNA export from nucleus	9	1	1	1	1	1	1	1	0.999708
GO:0006637	acyl-CoA metabolism	9	4	0.5	0.5	0.5	0.5	0.186047	0.222222	0.996932
GO:0006833	water transport	9	3	1	1	1	1	0.0124095	0.0154639	0.968147
GO:0006944	membrane fusion	9	1	0.0016155	0.0016155	0.0016155	0.0016155	0.0016155	0.0016155	0.649737
GO:0007009	plasma membrane organization and biogenesis	9	2	0.0022472	0.0022472	0.0022472	0.0022472	0.001991	0.0024876	0.640151
GO:0007173	epidermal growth factor receptor signaling pathway	9	4	0.0357143	0.0357143	0.0357143	0.0689655	0.0023269	0.002907	0.786662
GO:0007190	adenylate cyclase activation	9	2	0.0033113	0.0033113	0.0033113	0.0033113	0.0010419	0.0013021	0.468641
GO:0016126	sterol biosynthesis	9	2	0.0038314	0.0038314	0.0038314	0.0038314	0.0076336	0.0076336	0.861014
GO:0016525	negative regulation of angiogenesis	9	8	0.005848	0.005848	0.0031153	0.0043621	0.004297	0.0052597	0.457406
GO:0017148	negative regulation of protein biosynthesis	9	6	0.0022422	0.0022422	0.0044743	0.0033937	0.0032791	0.0040956	0.44412
GO:0030041	actin filament polymerization	9	1	0.142857	0.142857	0.142857	0.142857	0.142857	0.142857	0.996212
GO:0030111	regulation of Wnt receptor signaling pathway	9	3	0.016129	0.016129	0.016129	0.0016807	0.0016157	0.0020188	0.529474
GO:0030148	sphingolipid biosynthesis	9	2	1	1	1	1	1	1	0.999708
GO:0030317	sperm motility	9	12	0.0052356	0.0051238	0.0091463	0.0068259	0.0055957	0.0069849	0.453219
GO:0030336	negative regulation of cell migration	9	6	0.0026525	0.0026525	0.0026304	0.0049669	0.004153	0.0037855	0.498442
GO:0031128	induction	9	1	0.0204082	0.0204082	0.0204082	0.0204082	0.0204082	0.0204082	0.974985
GO:0042384	cilium biogenesis	9	10	0.04	0.04	0.0392157	0.005988	0.0058824	0.0069832	0.549738
GO:0042462	eye photoreceptor cell development	9	7	0.00369	0.00369	0.0047393	0.0056957	0.0053	0.004436	0.583833
GO:0042596	fear response	9	4	0.002907	0.002907	0.002907	0.0029851	0.0021373	0.0026702	0.44297
GO:0043122	regulation of I-kappaB kinase/NF-kappaB cascade	9	1	0.0007722	0.0007722	0.0007722	0.0007722	0.0007722	0.0007722	0.247237
GO:0045086	positive regulation of interleukin-2 biosynthesis	9	1	0.0277778	0.0277778	0.0277778	0.0277778	0.0277778	0.0277778	0.979616
GO:0045104	intermediate filament cytoskeleton organization and biogenesis	9	1	0.5	0.5	0.5	0.5	0.5	0.5	0.999417
GO:0045582	positive regulation of T cell differentiation	9	4	0.2	0.2	0.2	0.0049383	0.0024147	0.0030166	0.654991
GO:0045667	regulation of osteoblast differentiation	9	1	0.03125	0.03125	0.03125	0.03125	0.03125	0.03125	0.981654
GO:0045762	positive regulation of adenylate cyclase activity	9	1	0.0012579	0.0012579	0.0012579	0.0012579	0.0012579	0.0012579	0.537609
GO:0045884	regulation of survival gene product activity	9	NA
GO:0046328	regulation of JNK cascade	9	2	0.011236	0.011236	0.011236	0.011236	0.0014959	0.0018692	0.663562
GO:0048820	hair follicle maturation	9	2	0.0014837	0.0014837	0.0014837	0.0014837	0.0021604	0.0026991	0.591822
GO:0050772	positive regulation of axonogenesis	9	2	0.0041152	0.0041152	0.0041152	0.0041152	0.0016903	0.0021119	0.655394
GO:0050803	regulation of synapse structure and function	9	1	0.004329	0.004329	0.004329	0.004329	0.004329	0.004329	0.866201
GO:0050892	intestinal absorption	9	2	0.0023364	0.0023364	0.0023364	0.0023364	0.004662	0.004662	0.759615
GO:0000245	spliceosome assembly	10	1	0.0006892	0.0006892	0.0006892	0.0006892	0.0006892	0.0006892	0.155303
GO:0000723	telomere maintenance	10	5	0.0075188	0.0075188	0.0075188	0.0020517	0.0024661	0.0029155	0.399591
GO:0001502	cartilage condensation	10	6	0.0011351	0.0011351	0.0022676	0.0031712	0.0032972	0.004035	0.336733
GO:0001658	ureteric bud branching	10	18	0.005291	0.0105263	0.0066225	0.0077386	0.0104545	0.0125087	0.413506
GO:0001707	mesoderm formation	10	13	0.03125	0.0368272	0.0318627	0.0191458	0.0080972	0.0091808	0.668886
GO:0001708	cell fate specification	10	10	0.0175439	0.0175439	0.025974	0.0151515	0.0058437	0.0068823	0.604259
GO:0001755	neural crest cell migration	10	13	0.0135135	0.0079608	0.0115761	0.0071311	0.0071903	0.0083067	0.513831
GO:0001890	placenta development	10	16	0.0052632	0.0050378	0.0062721	0.0074006	0.0100566	0.0099256	0.435068
GO:0001976	fast regulation of arterial pressure	10	3	0.0238095	0.0238095	0.0238095	0.0038314	0.003517	0.0043924	0.7875
GO:0006493	protein amino acid O-linked glycosylation	10	2	1	1	1	1	0.0095465	0.0119048	0.970339
GO:0006801	superoxide metabolism	10	2	0.0052356	0.0052356	0.0052356	0.0052356	0.0026729	0.0033389	0.790233
GO:0007224	smoothened signaling pathway	10	16	0.0032258	0.0044994	0.002809	0.0058651	0.0087146	0.0107239	0.316915
GO:0007530	sex determination	10	3	0.0169492	0.0169492	0.0169492	0.0096463	0.001991	0.0024876	0.728669
GO:0007585	respiratory gaseous exchange	10	6	0.0020833	0.0020833	0.0015932	0.0031283	0.003961	0.0034945	0.405698
GO:0008637	apoptotic mitochondrial changes	10	1	0.001443	0.001443	0.001443	0.001443	0.001443	0.001443	0.598428
GO:0009072	aromatic amino acid family metabolism	10	1	0.0015385	0.0015385	0.0015385	0.0015385	0.0015385	0.0015385	0.621574
GO:0009411	response to UV	10	10	0.0052356	0.0052356	0.0047393	0.0075075	0.0085561	0.0058548	0.535149
GO:0014032	neural crest cell development	10	9	0.0066225	0.0066225	0.0102389	0.0168224	0.0073831	0.0081967	0.708462
GO:0017157	regulation of exocytosis	10	3	0.2	0.2	0.2	0.0212766	0.0042827	0.0053476	0.880869
GO:0019098	reproductive behavior	10	NA
GO:0019724	B cell mediated immunity	10	2	0.0185185	0.0185185	0.0185185	0.0185185	0.0022516	0.0028129	0.778538
GO:0030203	glycosaminoglycan metabolism	10	1	0.0009643	0.0009643	0.0009643	0.0009643	0.0009643	0.0009643	0.396441
GO:0030901	midbrain development	10	8	0.0277778	0.0277778	0.0055827	0.0035242	0.0042317	0.005284	0.434732
GO:0030902	hindbrain development	10	5	0.0035336	0.0035336	0.0035336	0.0026055	0.0035273	0.0044053	0.504831
GO:0035050	embryonic heart tube development	10	6	0.0096154	0.0096154	0.0190476	0.0252101	0.0065147	0.0052448	0.736862
GO:0040013	negative regulation of locomotion	10	1	0.0014903	0.0014903	0.0014903	0.0014903	0.0014903	0.0014903	0.624854
GO:0045670	regulation of osteoclast differentiation	10	1	0.015873	0.015873	0.015873	0.015873	0.015873	0.015873	0.963684
GO:0045926	negative regulation of growth	10	2	0.0035088	0.0035088	0.0035088	0.0035088	0.0012321	0.0015396	0.546939
GO:0046058	cAMP metabolism	10	1	0.0010299	0.0010299	0.0010299	0.0010299	0.0010299	0.0010299	0.434947
GO:0050672	negative regulation of lymphocyte proliferation	10	2	0.0012887	0.0012887	0.0012887	0.0012887	0.0012153	0.0015186	0.391837
GO:0050768	negative regulation of neurogenesis	10	2	0.0012315	0.0012315	0.0012315	0.0012315	0.0010887	0.0013605	0.336925
GO:0050769	positive regulation of neurogenesis	10	6	0.0019724	0.0019724	0.003937	0.0055249	0.005994	0.0047281	0.583382
GO:0051271	negative regulation of cell motility	10	3	0.0010627	0.0010627	0.0010627	0.0010819	0.0014885	0.0018599	0.235998
GO:0000077	DNA damage checkpoint	11	3	0.0175439	0.0175439	0.0175439	0.0048309	0.0026596	0.0033223	0.760477
GO:0001909	immune cell mediated cytotoxicity	11	1	0.0009718	0.0009718	0.0009718	0.0009718	0.0009718	0.0009718	0.399942
GO:0006071	glycerol metabolism	11	1	1	1	1	1	1	1	0.999708
GO:0006364	rRNA processing	11	3	0.0052083	0.0052083	0.0052083	0.0063425	0.0057499	0.007177	0.8456
GO:0006749	glutathione metabolism	11	7	1	1	1	0.0232558	0.0079591	0.0093333	0.850083
GO:0007033	vacuole organization and biogenesis	11	2	0.003125	0.003125	0.003125	0.003125	0.0032284	0.0040323	0.771733
GO:0007088	regulation of mitosis	11	4	0.0021097	0.0021097	0.0021097	0.002924	0.0024593	0.0030722	0.542592
GO:0007229	integrin-mediated signaling pathway	11	3	0.0068966	0.0068966	0.0068966	0.0136986	0.0138408	0.0172414	0.910697
GO:0007346	regulation of progression through mitotic cell cycle	11	3	0.0019231	0.0019231	0.0019231	0.0021536	0.0016103	0.0020121	0.47737
GO:0007565	pregnancy	11	1	0.0006916	0.0006916	0.0006916	0.0006916	0.0006916	0.0006916	0.157634
GO:0007613	memory	11	11	0.0833333	0.0839695	0.0070922	0.0086005	0.0097259	0.0071151	0.610999
GO:0008064	regulation of actin polymerization and/or depolymerization	11	1	0.0008065	0.0008065	0.0008065	0.0008065	0.0008065	0.0008065	0.286089
GO:0009408	response to heat	11	5	0.0037037	0.0037037	0.0037037	0.0084602	0.0040816	0.0030731	0.604901
GO:0009913	epidermal cell differentiation	11	1	0.005988	0.005988	0.005988	0.005988	0.005988	0.005988	0.909568
GO:0016458	gene silencing	11	2	0.0015723	0.0015723	0.0015723	0.0015723	0.001924	0.0024038	0.573761
GO:0019233	sensory perception of pain	11	11	0.04	0.0249433	0.0209125	0.008793	0.0076668	0.0066707	0.604116
GO:0019722	calcium-mediated signaling	11	2	0.0172414	0.0172414	0.0172414	0.0172414	0.0046702	0.0058309	0.892108
GO:0030282	bone mineralization	11	9	0.0175439	0.0175439	0.0222772	0.0121457	0.0056595	0.0065455	0.664621
GO:0030593	neutrophil chemotaxis	11	3	0.0666667	0.0666667	0.0666667	0.0102389	0.0023202	0.0028986	0.768184
GO:0030832	regulation of actin filament length	11	1	0.000997	0.000997	0.000997	0.000997	0.000997	0.000997	0.417928
GO:0042417	dopamine metabolism	11	6	0.0028169	0.0028169	0.0019763	0.0037594	0.0032241	0.003595	0.445998
GO:0042461	photoreceptor cell development	11	NA
GO:0042490	mechanoreceptor differentiation	11	1	0.0007199	0.0007199	0.0007199	0.0007199	0.0007199	0.0007199	0.191613
GO:0042552	myelination	11	11	0.0014925	0.001451	0.0028416	0.005988	0.0071615	0.0073776	0.423244
GO:0045061	thymic T cell selection	11	1	0.0006667	0.0006667	0.0006667	0.0006667	0.0006667	0.0006667	0.126674
GO:0045076	regulation of interleukin-2 biosynthesis	11	1	0.0011312	0.0011312	0.0011312	0.0011312	0.0011312	0.0011312	0.487769
GO:0048589	developmental growth	11	18	0.005618	0.0096878	0.0092166	0.0155709	0.0107995	0.0123203	0.566849
GO:0050868	negative regulation of T cell activation	11	1	0.0012821	0.0012821	0.0012821	0.0012821	0.0012821	0.0012821	0.547841
GO:0050881	musculoskeletal movement	11	2	0.0046296	0.0046296	0.0046296	0.0046296	0.0050063	0.00625	0.855685
GO:0050885	regulation of balance	11	23	0.0063291	0.0072033	0.0103	0.011095	0.0150524	0.0159059	0.481952
GO:0050909	sensory perception of taste	11	2	0.0028736	0.0028736	0.0028736	0.0028736	0.0042941	0.0053619	0.798307
GO:0051258	protein polymerization	11	1	0.0027027	0.0027027	0.0027027	0.0027027	0.0027027	0.0027027	0.794409
GO:0001569	patterning of blood vessels	12	12	0.0054645	0.0065147	0.0044826	0.0081411	0.0081939	0.0069565	0.540405
GO:0001709	cell fate determination	12	5	0.0073529	0.0073529	0.0073529	0.0017612	0.0027836	0.0034364	0.391584
GO:0006119	oxidative phosphorylation	12	2	0.006135	0.006135	0.006135	0.006135	0.002885	0.0036036	0.810566
GO:0006289	nucleotide-excision repair	12	4	0.0046083	0.0046083	0.0046083	0.0034542	0.0049906	0.0062305	0.717167
GO:0006352	transcription initiation	12	1	0.0008104	0.0008104	0.0008104	0.0008104	0.0008104	0.0008104	0.28021
GO:0006754	ATP biosynthesis	12	1	0.0031056	0.0031056	0.0031056	0.0031056	0.0031056	0.0031056	0.818739
GO:0006885	regulation of pH	12	3	0.0022026	0.0022026	0.0022026	0.0025402	0.0040582	0.0050676	0.686469
GO:0007200	G-protein signaling, coupled to IP3 second messenger (phospholipase C activating)	12	4	0.04	0.04	0.04	0.0526316	0.0033999	0.0042463	0.850219
GO:0007270	nerve-nerve synaptic transmission	12	3	0.0008045	0.0008045	0.0008045	0.0011107	0.0015754	0.0019685	0.201708
GO:0007492	endoderm development	12	10	0.0555556	0.0555556	0.0322581	0.0076805	0.0061115	0.0068353	0.59516
GO:0007596	blood coagulation	12	10	1	1	1	0.0117647	0.007992	0.0080064	0.671449
GO:0008624	induction of apoptosis by extracellular signals	12	4	0.142857	0.142857	0.142857	0.0042827	0.0021345	0.0026667	0.537085
GO:0015807	L-amino acid transport	12	2	0.333333	0.333333	0.333333	0.333333	0.5	0.5	0.998539
GO:0030278	regulation of ossification	12	3	0.0011779	0.0011779	0.0011779	0.0011723	0.0016212	0.0020257	0.303551
GO:0042327	positive regulation of phosphorylation	12	2	0.0007485	0.0007485	0.0007485	0.0007485	0.0010756	0.0013441	0.178987
GO:0042493	response to drug	12	31	0.0434783	0.0108354	0.0186074	0.019195	0.0251317	0.0209318	0.555547
GO:0045058	T cell selection	12	1	0.011236	0.011236	0.011236	0.011236	0.011236	0.011236	0.948748
GO:0045444	fat cell differentiation	12	18	0.0043103	0.005925	0.0110565	0.0181452	0.0104242	0.0107978	0.560637
GO:0046164	alcohol catabolism	12	1	0.0017007	0.0017007	0.0017007	0.0017007	0.0017007	0.0017007	0.659078
GO:0048048	embryonic eye morphogenesis	12	2	0.0009634	0.0009634	0.0009634	0.0009634	0.0011407	0.0014255	0.294596
GO:0048675	axon extension	12	4	0.0131579	0.0131579	0.0131579	0.025974	0.0064882	0.0080972	0.898834
GO:0050731	positive regulation of peptidyl-tyrosine phosphorylation	12	13	0.0294118	0.0571429	0.0833333	0.0828025	0.0094769	0.0095941	0.701351
GO:0001508	regulation of action potential	13	7	0.0032362	0.0032362	0.0019037	0.0035407	0.0056247	0.0051775	0.479586
GO:0001570	vasculogenesis	13	28	0.0555556	0.0162037	0.0107157	0.0173913	0.0183396	0.0183246	0.531357
GO:0001824	blastocyst development	13	11	0.2	0.0070468	0.0110442	0.0061625	0.0074589	0.0079884	0.571596
GO:0006446	regulation of translational initiation	13	1	0.0043103	0.0043103	0.0043103	0.0043103	0.0043103	0.0043103	0.90315
GO:0006638	neutral lipid metabolism	13	1	0.0038023	0.0038023	0.0038023	0.0038023	0.0038023	0.0038023	0.859557
GO:0006672	ceramide metabolism	13	1	0.0007513	0.0007513	0.0007513	0.0007513	0.0007513	0.0007513	0.223876
GO:0006911	phagocytosis, engulfment	13	2	0.0014663	0.0014663	0.0014663	0.0014663	0.0012134	0.0015163	0.418899
GO:0007405	neuroblast proliferation	13	2	0.0023419	0.0023419	0.0023419	0.0023419	0.0012897	0.0016116	0.523283
GO:0008016	regulation of heart contraction	13	11	0.1	0.0243902	0.0079365	0.0049932	0.0061806	0.0063879	0.45277
GO:0008366	nerve ensheathment	13	1	0.0013831	0.0013831	0.0013831	0.0013831	0.0013831	0.0013831	0.582024
GO:0009615	response to virus	13	6	0.111111	0.111111	0.0073082	0.0044248	0.0061951	0.0041899	0.637152
GO:0010001	glial cell differentiation	13	4	0.25	0.25	0.25	0.0444444	0.0029218	0.0036496	0.826571
GO:0016197	endosome transport	13	4	0.016129	0.016129	0.016129	0.0307692	0.0028928	0.0036134	0.794461
GO:0019216	regulation of lipid metabolism	13	2	0.0008224	0.0008224	0.0008224	0.0008224	0.0010365	0.0012953	0.200348
GO:0030032	lamellipodium biogenesis	13	2	0.0037453	0.0037453	0.0037453	0.0037453	0.0012484	0.0015601	0.556221
GO:0030218	erythrocyte differentiation	13	14	0.0666667	0.0198864	0.0342298	0.0093333	0.0097714	0.0098731	0.624917
GO:0030316	osteoclast differentiation	13	2	0.0033445	0.0033445	0.0033445	0.0033445	0.0018678	0.0023337	0.683866
GO:0045580	regulation of T cell differentiation	13	1	0.0021739	0.0021739	0.0021739	0.0021739	0.0021739	0.0021739	0.738636
GO:0045638	negative regulation of myeloid cell differentiation	13	1	0.0009551	0.0009551	0.0009551	0.0009551	0.0009551	0.0009551	0.392379
GO:0045664	regulation of neuron differentiation	13	2	0.0057471	0.0057471	0.0057471	0.0057471	0.0017475	0.0021834	0.684088
GO:0046661	male sex differentiation	13	1	0.000819	0.000819	0.000819	0.000819	0.000819	0.000819	0.290576
GO:0046879	hormone secretion	13	1	0.0006596	0.0006596	0.0006596	0.0006596	0.0006596	0.0006596	0.116822
GO:0050798	activated T cell proliferation	13	3	0.5	0.5	0.5	0.0011411	0.0017029	0.0021277	0.472981
GO:0050808	synapse organization and biogenesis	13	8	0.015625	0.015625	0.0145985	0.0048368	0.005102	0.0059701	0.55107
GO:0050851	antigen receptor-mediated signaling pathway	13	1	0.0015576	0.0015576	0.0015576	0.0015576	0.0015576	0.0015576	0.630169
GO:0051216	cartilage development	13	21	0.05	0.0144728	0.0077462	0.0072389	0.0111791	0.0138249	0.355849
GO:0051260	protein homooligomerization	13	7	0.0172414	0.0172414	0.0162037	0.0039437	0.0056531	0.005618	0.628339
GO:0001934	positive regulation of protein amino acid phosphorylation	14	11	0.008547	0.0093141	0.0184564	0.0105668	0.0107343	0.0122358	0.710684
GO:0006261	DNA-dependent DNA replication	14	NA
GO:0006633	fatty acid biosynthesis	14	4	0.5	0.5	0.5	0.0588235	0.0022312	0.0027875	0.684652
GO:0006937	regulation of muscle contraction	14	1	0.001032	0.001032	0.001032	0.001032	0.001032	0.001032	0.438408
GO:0007163	establishment and/or maintenance of cell polarity	14	4	0.0073529	0.0073529	0.0073529	0.0071942	0.0025823	0.0032258	0.650393
GO:0007599	hemostasis	14	1	0.0087719	0.0087719	0.0087719	0.0087719	0.0087719	0.0087719	0.934111
GO:0046034	ATP metabolism	14	1	0.0012019	0.0012019	0.0012019	0.0012019	0.0012019	0.0012019	0.515169
GO:0048489	synaptic vesicle transport	14	2	0.166667	0.166667	0.166667	0.166667	0.0038406	0.0047962	0.883528
GO:0048535	lymph node development	14	5	0.2	0.2	0.2	0.0025733	0.0028777	0.0032383	0.537798
GO:0048646	anatomical structure formation	14	15	0.0227273	0.0444444	0.0555556	0.0417827	0.0143027	0.0112275	0.761477
GO:0050729	positive regulation of inflammatory response	14	2	0.0007576	0.0007576	0.0007576	0.0007576	0.0010372	0.0012962	0.168266
GO:0051259	protein oligomerization	14	6	0.0040323	0.0040323	0.0031153	0.0072816	0.0069485	0.0054695	0.685924
GO:0001558	regulation of cell growth	15	5	0.0039526	0.0039526	0.0039526	0.0031466	0.0029049	0.0034507	0.480585
GO:0001776	immune cell homeostasis	15	6	0.0029674	0.0029674	0.0017361	0.0036408	0.0055633	0.0041696	0.52408
GO:0001942	hair follicle development	15	16	0.0151515	0.0206186	0.0223464	0.0104712	0.009765	0.0110345	0.564393
GO:0006584	catecholamine metabolism	15	1	0.0012019	0.0012019	0.0012019	0.0012019	0.0012019	0.0012019	0.51686
GO:0007050	cell cycle arrest	15	10	0.0032051	0.0032051	0.0055866	0.004845	0.0065041	0.0066756	0.457172
GO:0007568	aging	15	2	0.00271	0.00271	0.00271	0.00271	0.0026247	0.0032787	0.722513
GO:0007602	phototransduction	15	6	0.0714286	0.0714286	0.0384615	0.0059406	0.0031234	0.0038986	0.598033
GO:0009306	protein secretion	15	2	0.0032468	0.0032468	0.0032468	0.0032468	0.0023236	0.0029028	0.730489
GO:0014031	mesenchymal cell development	15	2	0.0714286	0.0714286	0.0714286	0.0714286	0.0015631	0.0019531	0.700551
GO:0016567	protein ubiquitination	15	6	0.1	0.1	0.0983607	0.12	0.0740741	0.0052129	0.876534
GO:0048730	epidermis morphogenesis	15	2	0.0057143	0.0057143	0.0057143	0.0057143	0.0015215	0.0019011	0.646853
GO:0048762	mesenchymal cell differentiation	15	5	0.0135135	0.0135135	0.0135135	0.0047574	0.0027624	0.0034507	0.56899
GO:0050766	positive regulation of phagocytosis	15	3	0.003876	0.003876	0.003876	0.0016438	0.0024208	0.0030242	0.586737
GO:0005977	glycogen metabolism	16	6	0.111111	0.111111	0.0025795	0.0033445	0.0042261	0.0038192	0.517144
GO:0006919	caspase activation	16	7	0.0909091	0.0909091	0.104478	0.127273	0.0135725	0.0047945	0.831766
GO:0007281	germ cell development	16	16	0.0106383	0.012945	0.0071717	0.0098765	0.0126133	0.0112994	0.562245
GO:0007586	digestion	16	3	0.05	0.05	0.05	0.0019934	0.0028057	0.0035047	0.6858
GO:0008154	actin polymerization and/or depolymerization	16	2	0.0454545	0.0454545	0.0454545	0.0454545	0.0707965	0.0869565	0.987631
GO:0008286	insulin receptor signaling pathway	16	9	0.333333	0.333333	0.130435	0.0508475	0.005984	0.0072934	0.793077
GO:0009566	fertilization	16	22	0.030303	0.006074	0.0079508	0.0120482	0.0141525	0.016129	0.488376
GO:0030384	phosphoinositide metabolism	16	1	0.0333333	0.0333333	0.0333333	0.0333333	0.0333333	0.0333333	0.983071
GO:0030595	immune cell chemotaxis	16	3	0.0007692	0.0007692	0.0007692	0.0011249	0.0017959	0.0022438	0.231876
GO:0042100	B cell proliferation	16	6	0.0833333	0.0833333	0.0983607	0.214286	0.005425	0.0049669	0.792637
GO:0042102	positive regulation of T cell proliferation	16	9	0.0089286	0.0089286	0.0158172	0.0109622	0.0065681	0.0068493	0.679412
GO:0042133	neurotransmitter metabolism	16	3	0.0060976	0.0060976	0.0060976	0.0016384	0.0020315	0.0025381	0.575281
GO:0042770	DNA damage response, signal transduction	16	1	0.333333	0.333333	0.333333	0.333333	0.333333	0.333333	0.998837
GO:0045445	myoblast differentiation	16	2	0.0027174	0.0027174	0.0027174	0.0027174	0.0019474	0.0024331	0.663411
GO:0045765	regulation of angiogenesis	16	2	0.25	0.25	0.25	0.25	0.001542	0.0019268	0.697552
GO:0048562	embryonic organ morphogenesis	16	4	0.0909091	0.0909091	0.0909091	0.0210526	0.0032747	0.00409	0.827471
GO:0007219	Notch signaling pathway	17	11	0.333333	0.354839	0.0990991	0.0628571	0.0098127	0.0095902	0.789061
GO:0007422	peripheral nervous system development	17	3	0.001003	0.001003	0.001003	0.0014699	0.0022654	0.0028302	0.40773
GO:0030855	epithelial cell differentiation	17	11	0.0149254	0.0123457	0.0243902	0.0365449	0.0091877	0.0098832	0.718715
GO:0042593	glucose homeostasis	17	18	0.333333	0.230769	0.0314136	0.0113493	0.0104167	0.0116807	0.541837
GO:0042633	hair cycle	17	1	0.0013986	0.0013986	0.0013986	0.0013986	0.0013986	0.0013986	0.589379
GO:0043280	positive regulation of caspase activity	17	1	0.0028818	0.0028818	0.0028818	0.0028818	0.0028818	0.0028818	0.814718
GO:0043473	pigmentation	17	22	0.0526316	0.0203327	0.0095986	0.0097604	0.0128599	0.0141479	0.48112
GO:0048015	phosphoinositide-mediated signaling	17	1	0.0322581	0.0322581	0.0322581	0.0322581	0.0322581	0.0322581	0.982518
GO:0048066	pigmentation during development	17	3	0.0021882	0.0021882	0.0021882	0.0017351	0.0023315	0.0029126	0.559662
GO:0000910	cytokinesis	18	1	0.0006798	0.0006798	0.0006798	0.0006798	0.0006798	0.0006798	0.143357
GO:0001657	ureteric bud development	18	14	0.0169492	0.0196078	0.0203193	0.0083933	0.0078201	0.0092838	0.504104
GO:0006112	energy reserve metabolism	18	2	0.0357143	0.0357143	0.0357143	0.0357143	0.0023135	0.0028902	0.791424
GO:0006306	DNA methylation	18	6	0.5	0.5	0.230769	0.115385	0.0105079	0.0087083	0.885768
GO:0006310	DNA recombination	18	2	0.0021834	0.0021834	0.0021834	0.0021834	0.0031032	0.003876	0.725567
GO:0006469	negative regulation of protein kinase activity	18	11	0.0140845	0.0135635	0.0103189	0.0126002	0.0086974	0.0085537	0.666481
GO:0006479	protein amino acid methylation	18	3	0.125	0.125	0.125	0.0025063	0.0030872	0.003856	0.732906
GO:0007005	mitochondrion organization and biogenesis	18	17	0.166667	0.02133	0.0149516	0.0176166	0.0130946	0.0131274	0.67066
GO:0007265	Ras protein signal transduction	18	6	0.2	0.2	0.0199336	0.0483871	0.0043605	0.0046296	0.710132
GO:0007286	spermatid development	18	24	0.142857	0.0128755	0.0196078	0.0146699	0.0165204	0.0157895	0.600024
GO:0008203	cholesterol metabolism	18	19	0.0434783	0.047619	0.0175277	0.0291859	0.0165002	0.0136006	0.692363
GO:0008217	blood pressure regulation	18	15	0.1	0.0967742	0.157895	0.0159405	0.0114068	0.008918	0.664567
GO:0008629	induction of apoptosis by intracellular signals	18	NA
GO:0008654	phospholipid biosynthesis	18	3	0.002381	0.002381	0.002381	0.0013118	0.0018818	0.0023511	0.449864
GO:0030183	B cell differentiation	18	16	0.0102041	0.0100251	0.014273	0.011065	0.0113395	0.0102762	0.595423
GO:0042551	neuron maturation	18	5	0.0909091	0.0909091	0.0909091	0.0322581	0.04	0.0041841	0.839302
GO:0042698	menstrual cycle	18	1	0.0010881	0.0010881	0.0010881	0.0010881	0.0010881	0.0010881	0.46624
GO:0042742	defense response to bacteria	18	14	0.0243902	0.0322581	0.0468227	0.0150538	0.010043	0.011245	0.644006
GO:0045619	regulation of lymphocyte differentiation	18	1	0.007874	0.007874	0.007874	0.007874	0.007874	0.007874	0.926702
GO:0045807	positive regulation of endocytosis	18	1	0.00369	0.00369	0.00369	0.00369	0.00369	0.00369	0.858474
GO:0050770	regulation of axonogenesis	18	5	0.0103093	0.0103093	0.0103093	0.0021617	0.0028902	0.0033852	0.413753
GO:0050871	positive regulation of B cell activation	18	1	0.0016835	0.0016835	0.0016835	0.0016835	0.0016835	0.0016835	0.657375
GO:0006979	response to oxidative stress	19	18	0.5	0.666667	0.084507	0.0216867	0.0119067	0.0120321	0.703337
GO:0007189	G-protein signaling, adenylate cyclase activating pathway	19	14	1	0.411765	0.358974	0.076087	0.0139965	0.0171779	0.816356
GO:0007266	Rho protein signal transduction	19	7	0.2	0.2	0.0322581	0.0055075	0.0044074	0.0052356	0.618686
GO:0008344	adult locomotory behavior	19	26	0.004386	0.0070922	0.0068493	0.013306	0.014681	0.0167526	0.412128
GO:0009266	response to temperature stimulus	19	2	0.5	0.5	0.5	0.5	0.0029272	0.0036563	0.845751
GO:0016358	dendrite development	19	8	0.0055866	0.0055866	0.0068201	0.0041451	0.0050457	0.005298	0.478052
GO:0016540	protein autoprocessing	19	2	0.001642	0.001642	0.001642	0.001642	0.0019522	0.002439	0.587893
GO:0030509	BMP signaling pathway	19	10	0.5	0.5	0.4	0.16129	0.0373832	0.0067568	0.812965
GO:0042475	odontogenesis (sensu Vertebrata)	19	20	0.25	0.0833333	0.0373832	0.0346021	0.014733	0.0136705	0.670589
GO:0042476	odontogenesis	19	3	0.0045662	0.0045662	0.0045662	0.0014416	0.0016245	0.0020298	0.473973
GO:0043086	negative regulation of enzyme activity	19	4	0.0046948	0.0046948	0.0046948	0.0093458	0.0100883	0.0125786	0.892826
GO:0045786	negative regulation of progression through cell cycle	19	4	0.003367	0.003367	0.003367	0.002442	0.0021531	0.00269	0.445816
GO:0046777	protein amino acid autophosphorylation	19	25	0.5	0.151515	0.178571	0.225225	0.227273	0.0190549	0.884112
GO:0048515	spermatid differentiation	19	2	0.0013661	0.0013661	0.0013661	0.0013661	0.0010662	0.0013324	0.351135
GO:0048732	gland development	19	4	0.125	0.125	0.125	0.0833333	0.0023202	0.0028986	0.605591
GO:0051128	regulation of cell organization and biogenesis	19	2	0.0008787	0.0008787	0.0008787	0.0008787	0.0012763	0.0015949	0.306508
GO:0051348	negative regulation of transferase activity	19	1	0.0026738	0.0026738	0.0026738	0.0026738	0.0026738	0.0026738	0.788663
GO:0001702	gastrulation (sensu Deuterostomia)	20	12	0.0434783	0.0050167	0.0050912	0.0081633	0.0065279	0.0081356	0.535454
GO:0001756	somitogenesis	20	15	0.047619	0.015544	0.0306122	0.0455927	0.0117073	0.0099602	0.706593
GO:0001894	tissue homeostasis	20	7	0.0012837	0.0012837	0.0013495	0.002901	0.0041804	0.0046885	0.318416
GO:0006164	purine nucleotide biosynthesis	20	2	0.0020284	0.0020284	0.0020284	0.0020284	0.0031459	0.0039293	0.710887
GO:0006821	chloride transport	20	7	0.2	0.2	0.122807	0.006135	0.0070211	0.0042093	0.683602
GO:0007259	JAK-STAT cascade	20	3	0.0454545	0.0454545	0.0454545	0.047619	0.057971	0.0714286	0.982599
GO:0007623	circadian rhythm	20	3	0.011236	0.011236	0.011236	0.0012043	0.0018847	0.0023548	0.494564
GO:0008360	regulation of cell shape	20	10	0.125	0.125	0.117647	0.0093985	0.0089087	0.0080515	0.68449
GO:0008585	female gonad development	20	3	0.001355	0.001355	0.001355	0.001085	0.0017349	0.0021676	0.322481
GO:0030155	regulation of cell adhesion	20	6	0.0064103	0.0064103	0.0034762	0.0041783	0.0034242	0.0041522	0.495007
GO:0030217	T cell differentiation	20	13	0.0149254	0.0122295	0.0239411	0.0079414	0.0080284	0.0092659	0.581077
GO:0035264	body growth	20	34	0.0333333	0.0158582	0.0131325	0.0219638	0.0200413	0.0230665	0.497453
GO:0040014	regulation of body size	20	18	0.0416667	0.0138675	0.0069284	0.0090452	0.0102099	0.0103986	0.469454
GO:0048568	embryonic organ development	20	7	0.0263158	0.0263158	0.0153173	0.0074547	0.0056079	0.0062444	0.697611
GO:0000082	G1/S transition of mitotic cell cycle	21	5	0.0344828	0.0344828	0.0344828	0.0034941	0.0046566	0.0041563	0.63929
GO:0007059	chromosome segregation	21	1	0.0010183	0.0010183	0.0010183	0.0010183	0.0010183	0.0010183	0.429779
GO:0007269	neurotransmitter secretion	21	10	0.0357143	0.0357143	0.005988	0.0051125	0.0065898	0.0070972	0.535009
GO:0007368	determination of left/right symmetry	21	20	0.5	0.125	0.057971	0.0383142	0.0153994	0.0142349	0.672459
GO:0015758	glucose transport	21	5	0.5	0.5	0.5	0.142857	0.0222222	0.0049164	0.86028
GO:0019221	cytokine and chemokine mediated signaling pathway	21	19	0.25	0.4	0.351852	0.0577508	0.01147	0.0121328	0.705705
GO:0030224	monocyte differentiation	21	1	0.0019342	0.0019342	0.0019342	0.0019342	0.0019342	0.0019342	0.710145
GO:0042129	regulation of T cell proliferation	21	1	0.0011111	0.0011111	0.0011111	0.0011111	0.0011111	0.0011111	0.479361
GO:0042254	ribosome biogenesis and assembly	21	2	0.0064103	0.0064103	0.0064103	0.0064103	0.0127389	0.0127389	0.947138
GO:0050900	immune cell migration	21	5	0.5	0.5	0.5	0.0020894	0.0031847	0.0033467	0.491958
GO:0006334	nucleosome assembly	22	1	0.142857	0.142857	0.142857	0.142857	0.142857	0.142857	0.99621
GO:0006338	chromatin remodeling	22	8	0.5	0.5	0.126984	0.0061162	0.0051061	0.0063042	0.620408
GO:0007631	feeding behavior	22	3	0.0133333	0.0133333	0.0133333	0.0263158	0.0056818	0.0070922	0.896389
GO:0009791	post-embryonic development	22	62	0.166667	0.0222861	0.0247802	0.0370813	0.0385512	0.0404172	0.517654
GO:0016049	cell growth	22	8	0.0128205	0.0128205	0.003648	0.0041973	0.0054542	0.0064154	0.522694
GO:0042088	T-helper 1 type immune response	22	2	0.001385	0.001385	0.001385	0.001385	0.0018149	0.0022676	0.536688
GO:0045055	regulated secretory pathway	22	1	0.0015244	0.0015244	0.0015244	0.0015244	0.0015244	0.0015244	0.623615
GO:0050878	regulation of body fluids	22	1	0.0025126	0.0025126	0.0025126	0.0025126	0.0025126	0.0025126	0.784508
GO:0000398	nuclear mRNA splicing, via spliceosome	23	3	0.5	0.5	0.5	0.0044444	0.0024605	0.0030738	0.747811
GO:0006413	translational initiation	23	6	0.03125	0.03125	0.0372671	0.0038119	0.0046884	0.004882	0.600759
GO:0006909	phagocytosis	23	7	0.0588235	0.0588235	0.0039282	0.0030448	0.0045469	0.0047716	0.465703
GO:0007612	learning	23	10	0.0322581	0.0322581	0.0606061	0.0104167	0.0099256	0.0064475	0.641647
GO:0009880	embryonic pattern specification	23	8	0.037037	0.037037	0.0425532	0.057971	0.0066157	0.0053548	0.731812
GO:0015992	proton transport	23	2	0.0046729	0.0046729	0.0046729	0.0046729	0.0016831	0.002103	0.67007
GO:0019882	antigen presentation	23	5	0.2	0.2	0.2	0.217391	0.0833333	0.0057737	0.892558
GO:0030534	adult behavior	23	12	0.0126582	0.010327	0.0062112	0.0063559	0.0075318	0.0083624	0.47794
GO:0042472	inner ear morphogenesis	23	32	0.03125	0.0816327	0.0715884	0.0717489	0.0199129	0.0207523	0.651318
GO:0045637	regulation of myeloid cell differentiation	23	1	0.0008889	0.0008889	0.0008889	0.0008889	0.0008889	0.0008889	0.349537
GO:0050727	regulation of inflammatory response	23	4	0.0032051	0.0032051	0.0032051	0.0028694	0.0023913	0.0029873	0.53265
GO:0050767	regulation of neurogenesis	23	4	0.0007205	0.0007205	0.0007205	0.0014399	0.0021736	0.0027155	0.18121
GO:0001843	neural tube closure	24	18	0.0075188	0.0039841	0.0049889	0.0084746	0.0108565	0.0114723	0.432445
GO:0006650	glycerophospholipid metabolism	24	1	0.001287	0.001287	0.001287	0.001287	0.001287	0.001287	0.549534
GO:0007498	mesoderm development	24	6	0.025	0.025	0.009434	0.0232558	0.0358744	0.006795	0.862256
GO:0016042	lipid catabolism	24	1	0.0021008	0.0021008	0.0021008	0.0021008	0.0021008	0.0021008	0.732538
GO:0042692	muscle cell differentiation	24	2	0.0014472	0.0014472	0.0014472	0.0014472	0.001424	0.0017794	0.475479
GO:0043281	regulation of caspase activity	24	2	0.0588235	0.0588235	0.0588235	0.0588235	0.0449438	0.0555556	0.985474
GO:0050730	regulation of peptidyl-tyrosine phosphorylation	24	1	0.0083333	0.0083333	0.0083333	0.0083333	0.0083333	0.0083333	0.930765
GO:0001819	positive regulation of cytokine production	25	2	0.002381	0.002381	0.002381	0.002381	0.001144	0.0014296	0.480847
GO:0007249	I-kappaB kinase/NF-kappaB cascade	25	5	0.0588235	0.0588235	0.0588235	0.026178	0.0059347	0.0032237	0.727336
GO:0009953	dorsal/ventral pattern formation	25	18	0.0625	0.0865385	0.0865385	0.136364	0.0329218	0.0193133	0.880814
GO:0030100	regulation of endocytosis	25	5	0.0018553	0.0018553	0.0018553	0.0039841	0.0059524	0.0047393	0.602564
GO:0043583	ear development	25	6	0.0149254	0.0149254	0.0073082	0.0039422	0.0046074	0.0040733	0.576003
GO:0001656	metanephros development	26	13	0.0166667	0.0154211	0.0127701	0.0121609	0.0094425	0.0111972	0.655339
GO:0008361	regulation of cell size	26	6	0.005102	0.005102	0.0023943	0.0028874	0.003588	0.004481	0.458479
GO:0008406	gonad development	26	4	0.0014837	0.0014837	0.0014837	0.0026702	0.0023509	0.0029369	0.456108
GO:0009617	response to bacteria	26	8	0.025641	0.025641	0.0151515	0.0131579	0.0057021	0.0063796	0.671457
GO:0030324	lung development	26	47	0.2	0.131653	0.070997	0.0297657	0.0309567	0.0314171	0.609886
GO:0042060	wound healing	26	10	0.0833333	0.0833333	0.008658	0.0085179	0.0058309	0.0064599	0.509446
GO:0048729	tissue morphogenesis	26	2	0.0163934	0.0163934	0.0163934	0.0163934	0.0011691	0.0014609	0.585366
GO:0048741	skeletal muscle fiber development	26	10	0.03125	0.03125	0.0110497	0.0081433	0.0072595	0.0077882	0.632693
GO:0048747	muscle fiber development	26	5	0.0015798	0.0015798	0.0015798	0.0025893	0.0034043	0.0039062	0.449012
GO:0006163	purine nucleotide metabolism	27	1	0.0017452	0.0017452	0.0017452	0.0017452	0.0017452	0.0017452	0.669971
GO:0006497	protein amino acid lipidation	27	1	0.0010764	0.0010764	0.0010764	0.0010764	0.0010764	0.0010764	0.460442
GO:0006865	amino acid transport	27	5	0.2	0.2	0.2	0.384615	0.5	0.0320513	0.98818
GO:0006887	exocytosis	27	5	1	1	1	0.111111	0.0449438	0.0098039	0.93059
GO:0009967	positive regulation of signal transduction	27	5	0.0126582	0.0126582	0.0126582	0.0094877	0.0068143	0.003879	0.727916
GO:0016055	Wnt receptor signaling pathway	27	12	0.0588235	0.0144231	0.0184049	0.016	0.008358	0.0079787	0.666376
GO:0030323	respiratory tube development	27	2	0.030303	0.030303	0.030303	0.030303	0.0121581	0.0151515	0.954624
GO:0035282	segmentation	27	1	0.0015674	0.0015674	0.0015674	0.0015674	0.0015674	0.0015674	0.641575
GO:0050870	positive regulation of T cell activation	27	5	0.0666667	0.0666667	0.0666667	0.0051177	0.0075614	0.003811	0.72423
GO:0006606	protein import into nucleus	28	9	1	1	0.473684	0.290323	0.0048807	0.005814	0.672002
GO:0007067	mitosis	28	1	0.0031847	0.0031847	0.0031847	0.0031847	0.0031847	0.0031847	0.833139
GO:0007179	transforming growth factor beta receptor signaling pathway	28	9	0.0909091	0.0909091	0.113924	0.0098361	0.006004	0.0065789	0.708696
GO:0007254	JNK cascade	28	5	0.0625	0.0625	0.0625	0.060241	0.0634921	0.0064185	0.892782
GO:0042158	lipoprotein biosynthesis	28	5	0.0555556	0.0555556	0.0555556	0.0055249	0.0088106	0.0063939	0.760384
GO:0048592	eye morphogenesis	28	NA
GO:0000187	activation of MAPK activity	29	12	0.0666667	0.0199336	0.0194489	0.0098847	0.0062721	0.0077821	0.577894
GO:0001841	neural tube formation	29	3	0.0030211	0.0030211	0.0030211	0.0041494	0.0036014	0.0044978	0.740999
GO:0001932	regulation of protein amino acid phosphorylation	29	7	0.0029586	0.0029586	0.0023396	0.0050688	0.00528	0.0064755	0.565963
GO:0006814	sodium ion transport	29	5	0.5	0.5	0.5	0.454545	0.444444	0.0080386	0.926939
GO:0009968	negative regulation of signal transduction	29	1	0.0454545	0.0454545	0.0454545	0.0454545	0.0454545	0.0454545	0.988123
GO:0016044	membrane organization and biogenesis	29	8	0.0065789	0.0065789	0.0130719	0.0100251	0.0066708	0.0061538	0.705232
GO:0030334	regulation of cell migration	29	9	1	1	0.0161002	0.0043373	0.0049478	0.005996	0.492276
GO:0031098	stress-activated protein kinase signaling pathway	29	1	0.0017889	0.0017889	0.0017889	0.0017889	0.0017889	0.0017889	0.681871
GO:0042157	lipoprotein metabolism	29	6	0.05	0.05	0.0031562	0.0066079	0.0073869	0.004187	0.663227
GO:0043406	positive regulation of MAPK activity	29	4	0.0222222	0.0222222	0.0222222	0.0210526	0.0030529	0.0038132	0.735328
GO:0001838	embryonic epithelial tube formation	30	2	0.0357143	0.0357143	0.0357143	0.0357143	0.0015129	0.0018904	0.68583
GO:0001839	neural plate morphogenesis	30	1	0.001	0.001	0.001	0.001	0.001	0.001	0.423144
GO:0006800	oxygen and reactive oxygen species metabolism	30	4	0.0153846	0.0153846	0.0153846	0.0063091	0.0038967	0.0048662	0.771957
GO:0006874	calcium ion homeostasis	30	23	0.333333	0.160839	0.0746753	0.0594315	0.0191787	0.0193929	0.744739
GO:0007015	actin filament organization	30	10	0.01	0.01	0.019802	0.0077882	0.0082051	0.007215	0.633091
GO:0007018	microtubule-based movement	30	3	0.333333	0.333333	0.333333	0.0810811	0.0020419	0.002551	0.768723
GO:0007188	G-protein signaling, coupled to cAMP nucleotide second messenger	30	3	0.0023923	0.0023923	0.0023923	0.0011082	0.0014081	0.0017595	0.329944
GO:0007601	visual perception	30	18	0.166667	0.0697674	0.0517241	0.0111111	0.0110565	0.01311	0.58747
GO:0008380	RNA splicing	30	4	0.0714286	0.0714286	0.0714286	0.117647	0.0022096	0.0027605	0.698658
GO:0030031	cell projection biogenesis	30	2	0.0263158	0.0263158	0.0263158	0.0263158	0.0255591	0.031746	0.971416
GO:0045727	positive regulation of protein biosynthesis	30	5	0.0014451	0.0014451	0.0014451	0.0026695	0.003996	0.004529	0.486161
GO:0048754	branching morphogenesis of a tube	30	12	0.025	0.0225564	0.0291262	0.0185759	0.0079038	0.0082816	0.679463
GO:0050953	sensory perception of light stimulus	30	3	0.0083333	0.0083333	0.0083333	0.0011587	0.0015848	0.0019802	0.434879
GO:0001763	morphogenesis of a branching structure	31	6	0.0103093	0.0103093	0.0050378	0.0106383	0.0057293	0.0057471	0.701192
GO:0006006	glucose metabolism	31	10	0.0108696	0.0108696	0.0147059	0.0125628	0.0068729	0.0071891	0.676281
GO:0007126	meiosis	31	2	0.0046948	0.0046948	0.0046948	0.0046948	0.0018877	0.0023585	0.711897
GO:0030030	cell projection organization and biogenesis	31	9	0.0204082	0.0204082	0.0122616	0.0041958	0.0055633	0.0061017	0.51638
GO:0042325	regulation of phosphorylation	31	1	0.0011062	0.0011062	0.0011062	0.0011062	0.0011062	0.0011062	0.478902
GO:0046483	heterocycle metabolism	31	1	0.00125	0.00125	0.00125	0.00125	0.00125	0.00125	0.53694
GO:0051270	regulation of cell motility	31	1	0.0013831	0.0013831	0.0013831	0.0013831	0.0013831	0.0013831	0.593623
GO:0000226	microtubule cytoskeleton organization and biogenesis	32	12	0.0285714	0.0139211	0.0078074	0.01373	0.0102389	0.0079576	0.621186
GO:0006457	protein folding	32	4	0.0196078	0.0196078	0.0196078	0.0089286	0.0028389	0.0035461	0.679875
GO:0015698	inorganic anion transport	32	1	0.003663	0.003663	0.003663	0.003663	0.003663	0.003663	0.879511
GO:0016064	humoral defense mechanism (sensu Vertebrata)	32	1	0.166667	0.166667	0.166667	0.166667	0.166667	0.166667	0.99681
GO:0031328	positive regulation of cellular biosynthesis	32	1	0.0020877	0.0020877	0.0020877	0.0020877	0.0020877	0.0020877	0.733083
GO:0040012	regulation of locomotion	32	2	0.0013717	0.0013717	0.0013717	0.0013717	0.0010272	0.0012837	0.343822
GO:0042035	regulation of cytokine biosynthesis	32	4	0.0044444	0.0044444	0.0044444	0.0033956	0.0022469	0.002807	0.475217
GO:0006935	chemotaxis	33	12	0.0666667	0.0789474	0.0740741	0.113208	0.0172476	0.0095163	0.854971
GO:0007028	cytoplasm organization and biogenesis	33	2	0.0045455	0.0045455	0.0045455	0.0045455	0.0020603	0.002574	0.729155
GO:0007369	gastrulation	33	11	0.0263158	0.0067443	0.0109344	0.0088781	0.0095881	0.0075188	0.617686
GO:0009416	response to light stimulus	33	6	0.0060606	0.0060606	0.0029615	0.007371	0.0046207	0.0038735	0.592673
GO:0016485	protein processing	33	7	0.010989	0.010989	0.0056361	0.0085055	0.0050651	0.005988	0.64211
GO:0019933	cAMP-mediated signaling	33	3	0.0204082	0.0204082	0.0204082	0.0143541	0.0192926	0.024	0.947705
GO:0048609	reproductive organismal physiological process	33	1	0.0053476	0.0053476	0.0053476	0.0053476	0.0053476	0.0053476	0.891986
GO:0001822	kidney development	34	37	0.0131579	0.0296712	0.0305281	0.0200108	0.0237256	0.0239793	0.547482
GO:0006260	DNA replication	34	10	0.0833333	0.0833333	0.0487805	0.0161812	0.0116959	0.0094697	0.756793
GO:0006790	sulfur metabolism	34	3	0.2	0.2	0.2	0.272727	0.375	0.428571	0.997472
GO:0007548	sex differentiation	34	2	0.2	0.2	0.2	0.2	0.0016691	0.0020855	0.722383
GO:0042098	T cell proliferation	34	9	0.0909091	0.0909091	0.0225564	0.0069606	0.0059104	0.0064655	0.632868
GO:0042445	hormone metabolism	34	9	0.0076923	0.0076923	0.0042674	0.0052417	0.0064447	0.0072581	0.546743
GO:0051329	interphase of mitotic cell cycle	34	1	0.0025575	0.0025575	0.0025575	0.0025575	0.0025575	0.0025575	0.786377
GO:0051606	detection of stimulus	34	2	0.0007107	0.0007107	0.0007107	0.0007107	0.001103	0.0013784	0.17054
GO:0001817	regulation of cytokine production	35	1	0.0010449	0.0010449	0.0010449	0.0010449	0.0010449	0.0010449	0.447308
GO:0006414	translational elongation	35	NA
GO:0006486	protein amino acid glycosylation	35	5	0.25	0.25	0.25	0.0063211	0.0069686	0.0068493	0.803215
GO:0007156	homophilic cell adhesion	35	12	0.2	0.193548	0.179104	0.25	0.220184	0.0088889	0.924284
GO:0008015	circulation	35	1	0.0008749	0.0008749	0.0008749	0.0008749	0.0008749	0.0008749	0.342394
GO:0016568	chromatin modification	35	7	0.0151515	0.0151515	0.0210843	0.0503597	0.0782123	0.0958904	0.961606
GO:0043010	eye development (sensu Vertebrata)	35	14	0.0227273	0.0444444	0.0501792	0.0432099	0.0139965	0.0099857	0.798682
GO:0051251	positive regulation of lymphocyte activation	35	1	0.0009017	0.0009017	0.0009017	0.0009017	0.0009017	0.0009017	0.358469
GO:0001701	embryonic development (sensu Mammalia)	36	132	0.180328	0.0915395	0.113111	0.0781065	0.0847104	0.0814312	0.566959
GO:0006576	biogenic amine metabolism	36	1	0.0015748	0.0015748	0.0015748	0.0015748	0.0015748	0.0015748	0.631823
GO:0006968	cellular defense response	36	4	0.008547	0.008547	0.008547	0.0029851	0.0020484	0.0025592	0.512819
GO:0050863	regulation of T cell activation	36	3	0.0181818	0.0181818	0.0181818	0.0028653	0.0020229	0.0025274	0.661247
GO:0008544	epidermis development	37	19	0.0061728	0.0086403	0.0153349	0.0171326	0.016288	0.0126921	0.660454
GO:0016331	morphogenesis of embryonic epithelium	37	6	0.0666667	0.0666667	0.012605	0.0119522	0.0032219	0.0039578	0.584058
GO:0001655	urogenital system development	38	1	0.0128205	0.0128205	0.0128205	0.0128205	0.0128205	0.0128205	0.955434
GO:0001764	neuron migration	38	23	0.142857	0.0357698	0.0600522	0.0317241	0.0173519	0.01481	0.694208
GO:0007160	cell-matrix adhesion	38	6	0.0454545	0.0454545	0.047619	0.103448	0.0069585	0.0053524	0.814374
GO:0007611	learning and/or memory	38	10	0.0196078	0.0196078	0.0377358	0.0289017	0.0062893	0.00693	0.672769
GO:0030326	embryonic limb morphogenesis	38	29	0.5	0.0618337	0.114173	0.147208	0.0247282	0.0187946	0.810555
GO:0031589	cell-substrate adhesion	38	5	0.0178571	0.0178571	0.0178571	0.007215	0.0042105	0.0039432	0.674753
GO:0040029	regulation of gene expression, epigenetic	38	1	0.0454545	0.0454545	0.0454545	0.0454545	0.0454545	0.0454545	0.987522
GO:0045596	negative regulation of cell differentiation	38	18	0.5	0.473684	0.0376569	0.0266272	0.0144086	0.0118812	0.689376
GO:0045597	positive regulation of cell differentiation	38	12	0.047619	0.017094	0.0192926	0.0267857	0.00982	0.0102215	0.74675
GO:0048469	cell maturation	38	15	0.1	0.103448	0.0410959	0.025641	0.0169492	0.0106157	0.752516
GO:0006813	potassium ion transport	39	13	1	0.139785	0.245283	0.333333	0.011976	0.0087366	0.797713
GO:0006816	calcium ion transport	39	29	0.0909091	0.224806	0.325843	0.082153	0.0221543	0.0184596	0.730593
GO:0006936	muscle contraction	39	5	0.0121951	0.0121951	0.0121951	0.0027917	0.0034934	0.0032216	0.477668
GO:0007218	neuropeptide signaling pathway	39	3	0.047619	0.047619	0.047619	0.007874	0.0020094	0.0025105	0.727891
GO:0030198	extracellular matrix organization and biogenesis	39	55	1	0.108911	0.0956522	0.0605061	0.040293	0.0390348	0.68231
GO:0001505	regulation of neurotransmitter levels	40	1	0.0007087	0.0007087	0.0007087	0.0007087	0.0007087	0.0007087	0.18137
GO:0006397	mRNA processing	40	1	0.0588235	0.0588235	0.0588235	0.0588235	0.0588235	0.0588235	0.990671
GO:0006644	phospholipid metabolism	40	8	0.003125	0.003125	0.0042261	0.0064412	0.0047499	0.0055633	0.554519
GO:0007398	ectoderm development	40	2	0.0009242	0.0009242	0.0009242	0.0009242	0.0010947	0.001368	0.26762
GO:0007605	sensory perception of sound	40	26	0.2	0.0230906	0.0246212	0.0143805	0.0168448	0.0178326	0.557872
GO:0035108	limb morphogenesis	40	13	0.0208333	0.0168176	0.0269151	0.033419	0.0099866	0.0113935	0.69664
GO:0042113	B cell activation	40	4	0.0555556	0.0555556	0.0555556	0.0018657	0.0029817	0.0037244	0.534714
GO:0045860	positive regulation of protein kinase activity	40	9	0.0555556	0.0555556	0.0106635	0.0223325	0.0079453	0.0092308	0.745037
GO:0006820	anion transport	41	1	0.0384615	0.0384615	0.0384615	0.0384615	0.0384615	0.0384615	0.985465
GO:0006959	humoral immune response	41	6	0.0131579	0.0131579	0.0011844	0.0024194	0.0030694	0.003829	0.353478
GO:0009101	glycoprotein biosynthesis	41	2	0.0042553	0.0042553	0.0042553	0.0042553	0.0057225	0.0071429	0.864419
GO:0042089	cytokine biosynthesis	41	1	0.0007599	0.0007599	0.0007599	0.0007599	0.0007599	0.0007599	0.246238
GO:0006333	chromatin assembly or disassembly	42	1	1	1	1	1	1	1	0.999709
GO:0018108	peptidyl-tyrosine phosphorylation	42	14	0.0714286	0.133333	0.1875	0.048951	0.0103302	0.0099573	0.744645
GO:0009314	response to radiation	43	1	0.0012674	0.0012674	0.0012674	0.0012674	0.0012674	0.0012674	0.547715
GO:0030900	forebrain development	43	20	0.0714286	0.025	0.0231214	0.0226244	0.0209699	0.0130976	0.712709
GO:0008202	steroid metabolism	44	2	0.0020492	0.0020492	0.0020492	0.0020492	0.0017418	0.0021763	0.595886
GO:0030098	lymphocyte differentiation	44	3	0.0044843	0.0044843	0.0044843	0.0050761	0.0052701	0.0065789	0.826509
GO:0046651	lymphocyte proliferation	44	3	0.0014327	0.0014327	0.0014327	0.0021023	0.0022719	0.0028382	0.526153
GO:0050954	sensory perception of mechanical stimulus	44	1	0.0030864	0.0030864	0.0030864	0.0030864	0.0030864	0.0030864	0.813006
GO:0051347	positive regulation of transferase activity	44	1	0.0013193	0.0013193	0.0013193	0.0013193	0.0013193	0.0013193	0.570891
GO:0006511	ubiquitin-dependent protein catabolism	45	6	0.25	0.25	0.130435	0.1	0.0250261	0.0159574	0.945595
GO:0006725	aromatic compound metabolism	46	2	0.333333	0.333333	0.333333	0.333333	0.002001	0.0025	0.768583
GO:0007519	striated muscle development	46	21	0.0074074	0.0218978	0.0196078	0.0314843	0.0147007	0.0136986	0.654541
GO:0019941	modification-dependent protein catabolism	47	1	0.0017953	0.0017953	0.0017953	0.0017953	0.0017953	0.0017953	0.679278
GO:0009100	glycoprotein metabolism	48	2	0.047619	0.047619	0.047619	0.047619	0.0021721	0.0027137	0.780502
GO:0009952	anterior/posterior pattern formation	48	67	0.125	0.5	0.340102	0.411043	0.0675403	0.0451178	0.827607
GO:0006470	protein amino acid dephosphorylation	49	14	0.5	0.666667	0.736842	0.7	0.427481	0.0184453	0.937092
GO:0006875	metal ion homeostasis	49	1	0.0322581	0.0322581	0.0322581	0.0322581	0.0322581	0.0322581	0.983247
GO:0006916	anti-apoptosis	49	21	0.125	0.0265487	0.019337	0.0174274	0.0189659	0.0175732	0.66429
GO:0016311	dephosphorylation	51	2	0.0588235	0.0588235	0.0588235	0.0588235	0.0677966	0.0833333	0.988934
GO:0006913	nucleocytoplasmic transport	52	7	0.0074074	0.0074074	0.005295	0.006381	0.0053303	0.0060817	0.638308
GO:0007411	axon guidance	52	27	0.333333	0.109312	0.0680101	0.0328068	0.0158637	0.0178571	0.640408
GO:0001525	angiogenesis	54	33	0.0227273	0.0483163	0.045961	0.0337769	0.0199185	0.020794	0.628489
GO:0015674	di-, tri-valent inorganic cation transport	54	NA
GO:0044257	cellular protein catabolism	54	2	0.0027473	0.0027473	0.0027473	0.0027473	0.0022204	0.0027739	0.688773
GO:0051603	proteolysis during cellular protein catabolism	54	3	0.0008613	0.0008613	0.0008613	0.0017212	0.0025795	0.0025795	0.326252
GO:0030099	myeloid cell differentiation	55	4	0.0027473	0.0027473	0.0027473	0.0039683	0.0021619	0.0027009	0.486319
GO:0001816	cytokine production	56	6	0.0588235	0.0588235	0.0024087	0.0026858	0.0040998	0.0038071	0.469719
GO:0006281	DNA repair	56	14	0.166667	0.148936	0.237288	0.175	0.0238704	0.0201149	0.916542
GO:0016071	mRNA metabolism	56	1	0.0011655	0.0011655	0.0011655	0.0011655	0.0011655	0.0011655	0.500873
GO:0050778	positive regulation of immune response	56	1	0.1	0.1	0.1	0.1	0.1	0.1	0.994813
GO:0006897	endocytosis	59	11	0.0188679	0.0142672	0.0130024	0.0108374	0.0115668	0.0085139	0.691543
GO:0045165	cell fate commitment	59	14	0.0454545	0.057377	0.0625	0.0642202	0.0113567	0.0104244	0.806898
GO:0045859	regulation of protein kinase activity	59	4	0.0012484	0.0012484	0.0012484	0.0024814	0.0023595	0.0029477	0.441138
GO:0006417	regulation of protein biosynthesis	60	7	0.0144928	0.0144928	0.0162037	0.0047651	0.0070299	0.0070922	0.673416
GO:0040007	growth	60	5	0.0024876	0.0024876	0.0024876	0.0035137	0.0035971	0.0037651	0.548152
GO:0042110	T cell activation	60	12	0.333333	0.117647	0.0246407	0.0096774	0.0084686	0.0081688	0.615435
GO:0043009	embryonic development (sensu Vertebrata)	60	2	0.0031153	0.0031153	0.0031153	0.0031153	0.0015029	0.0018779	0.602619
GO:0006461	protein complex assembly	61	2	0.0019268	0.0019268	0.0019268	0.0019268	0.0012592	0.0015736	0.487544
GO:0035239	tube morphogenesis	61	2	0.0008503	0.0008503	0.0008503	0.0008503	0.0010097	0.0012618	0.209599
GO:0019932	second-messenger-mediated signaling	62	1	0.04	0.04	0.04	0.04	0.04	0.04	0.986448
GO:0001654	eye development	63	3	0.0076336	0.0076336	0.0076336	0.0014888	0.0023337	0.0029155	0.586586
GO:0019725	cell homeostasis	63	1	0.0051813	0.0051813	0.0051813	0.0051813	0.0051813	0.0051813	0.889401
GO:0050801	ion homeostasis	65	1	0.0011148	0.0011148	0.0011148	0.0011148	0.0011148	0.0011148	0.484168
GO:0008285	negative regulation of cell proliferation	66	71	0.2	0.0738814	0.0688652	0.0474282	0.0417402	0.0444028	0.567009
GO:0002009	morphogenesis of an epithelium	67	7	0.0212766	0.0212766	0.0045249	0.0060086	0.0056247	0.0064397	0.650339
GO:0006631	fatty acid metabolism	67	8	0.166667	0.166667	0.0490798	0.0106101	0.0052744	0.005298	0.67299
GO:0006954	inflammatory response	67	23	0.009901	0.0177881	0.0178571	0.0174111	0.0167669	0.016163	0.637117
GO:0030163	protein catabolism	67	4	0.0769231	0.0769231	0.0769231	0.0084746	0.0031305	0.0039101	0.770313
GO:0019236	response to pheromone	68	18	0.2	0.333333	0.5	0.692308	0.789474	0.0132353	0.954658
GO:0001649	osteoblast differentiation	69	13	0.0277778	0.0091356	0.0073738	0.0103421	0.010103	0.0111397	0.668064
GO:0007169	transmembrane receptor protein tyrosine kinase signaling pathway	69	5	0.166667	0.166667	0.166667	0.106383	0.031746	0.0273224	0.961242
GO:0007017	microtubule-based process	70	3	0.047619	0.047619	0.047619	0.0096463	0.0042076	0.0052539	0.860597
GO:0007283	spermatogenesis	70	57	0.047619	0.0432802	0.0563241	0.036941	0.0424344	0.0372063	0.577901
GO:0030036	actin cytoskeleton organization and biogenesis	70	19	0.166667	0.147287	0.0931373	0.118012	0.0366972	0.0131944	0.844595
GO:0043066	negative regulation of apoptosis	70	73	0.0285714	0.063867	0.0611903	0.0472492	0.0433749	0.0458831	0.569044
GO:0048514	blood vessel morphogenesis	70	8	0.166667	0.166667	0.0116279	0.010929	0.005018	0.0061022	0.629755
GO:0008610	lipid biosynthesis	71	2	0.0036364	0.0036364	0.0036364	0.0036364	0.0012162	0.0015198	0.54593
GO:0043069	negative regulation of programmed cell death	71	4	0.0030864	0.0030864	0.0030864	0.0023041	0.0020981	0.0026212	0.400086
GO:0043085	positive regulation of enzyme activity	71	5	0.030303	0.030303	0.030303	0.0021617	0.003314	0.0035587	0.497925
GO:0006325	establishment and/or maintenance of chromatin architecture	72	2	0.333333	0.333333	0.333333	0.333333	0.0016367	0.002045	0.71714
GO:0009117	nucleotide metabolism	72	1	0.0027397	0.0027397	0.0027397	0.0027397	0.0027397	0.0027397	0.797736
GO:0016337	cell-cell adhesion	72	18	0.0666667	0.0756303	0.0604027	0.0241935	0.0144231	0.0133235	0.686945
GO:0006917	induction of apoptosis	76	30	0.25	0.136364	0.0618557	0.0182482	0.0190931	0.0207326	0.564588
GO:0007420	brain development	76	41	0.025	0.0341382	0.0304606	0.0383536	0.0322581	0.0253556	0.631421
GO:0007517	muscle development	77	7	0.0072993	0.0072993	0.0093708	0.0080183	0.004329	0.0046574	0.631486
GO:0000122	negative regulation of transcription from RNA polymerase II promoter	78	113	0.4	0.280397	0.270335	0.270983	0.122096	0.0717005	0.814074
GO:0000165	MAPKKK cascade	80	8	0.0169492	0.0169492	0.0233236	0.0076336	0.005697	0.0051948	0.589466
GO:0008284	positive regulation of cell proliferation	81	77	0.25	0.299611	0.250814	0.0956522	0.0525328	0.0487959	0.65492
GO:0006396	RNA processing	82	1	0.005814	0.005814	0.005814	0.005814	0.005814	0.005814	0.938372
GO:0007626	locomotory behavior	82	42	0.0172414	0.0183246	0.0221402	0.0186005	0.024695	0.0262336	0.474139
GO:0044265	cellular macromolecule catabolism	82	2	0.0025707	0.0025707	0.0025707	0.0025707	0.0021633	0.0027027	0.676769
GO:0007507	heart development	83	65	0.0222222	0.0490566	0.0607477	0.0419626	0.0442177	0.0402228	0.589753
GO:0050776	regulation of immune response	84	1	0.0011696	0.0011696	0.0011696	0.0011696	0.0011696	0.0011696	0.510602
GO:0006974	response to DNA damage stimulus	85	14	0.0344828	0.0295359	0.0432099	0.0190217	0.0090821	0.0107527	0.702299
GO:0001568	blood vessel development	88	22	0.0192308	0.0127021	0.0242558	0.0268949	0.0189533	0.0145119	0.667528
GO:0035295	tube development	88	1	0.0008921	0.0008921	0.0008921	0.0008921	0.0008921	0.0008921	0.370602
GO:0046903	secretion	89	3	0.0013228	0.0013228	0.0013228	0.002642	0.0018499	0.0023112	0.46336
GO:0051276	chromosome organization and biogenesis	89	11	0.0909091	0.0990991	0.0211132	0.0104862	0.0125571	0.011011	0.725016
GO:0007417	central nervous system development	90	18	0.0149254	0.0200445	0.0201568	0.0257143	0.0185233	0.0141844	0.733336
GO:0045595	regulation of cell differentiation	90	7	0.0114943	0.0114943	0.0113452	0.019943	0.0039897	0.0045514	0.692658
GO:0001944	vasculature development	91	3	0.0092593	0.0092593	0.0092593	0.0055453	0.0028222	0.0035253	0.772736
GO:0001503	ossification	92	11	0.333333	0.5	0.0101758	0.0088212	0.0083507	0.0089504	0.630473
GO:0007268	synaptic transmission	94	23	0.0833333	0.125683	0.0712074	0.0470348	0.0466531	0.0177196	0.820126
GO:0007409	axonogenesis	95	15	0.0243902	0.0132159	0.026087	0.0054965	0.0077922	0.009434	0.426671
GO:0043065	positive regulation of apoptosis	95	31	0.2	0.0491284	0.0461997	0.0274579	0.0205502	0.0208473	0.604429
GO:0046649	lymphocyte activation	95	1	0.0011173	0.0011173	0.0011173	0.0011173	0.0011173	0.0011173	0.491995
GO:0006520	amino acid metabolism	96	3	0.0069444	0.0069444	0.0069444	0.0047695	0.0021213	0.0026502	0.708165
GO:0046849	bone remodeling	96	1	0.0015337	0.0015337	0.0015337	0.0015337	0.0015337	0.0015337	0.644388
GO:0048667	neuron morphogenesis during differentiation	96	5	0.006993	0.006993	0.006993	0.0019833	0.0031596	0.003879	0.476571
GO:0048812	neurite morphogenesis	96	5	0.006993	0.006993	0.006993	0.0021997	0.0032258	0.0034247	0.423586
GO:0051726	regulation of cell cycle	96	15	0.2	0.230769	0.107143	0.0083102	0.010772	0.0106914	0.628251
GO:0048771	tissue remodeling	98	1	0.0007943	0.0007943	0.0007943	0.0007943	0.0007943	0.0007943	0.290586
GO:0007264	small GTPase mediated signal transduction	99	5	0.111111	0.111111	0.111111	0.0943396	0.0347826	0.0046948	0.858589
GO:0009792	embryonic development (sensu Metazoa)	104	4	0.025641	0.025641	0.025641	0.011236	0.0022854	0.0028551	0.703409
GO:0045892	negative regulation of transcription, DNA-dependent	104	28	0.0277778	0.0250447	0.032634	0.0571429	0.0478224	0.0310078	0.822217
GO:0051246	regulation of protein metabolism	104	4	0.0014327	0.0014327	0.0014327	0.0028612	0.002597	0.0032441	0.491733
GO:0050790	regulation of enzyme activity	105	5	0.015873	0.015873	0.015873	0.0034507	0.0044793	0.0035638	0.604814
GO:0001775	cell activation	106	NA
GO:0007276	gametogenesis	106	3	0.0128205	0.0128205	0.0128205	0.0015633	0.002099	0.0026224	0.585671
GO:0045944	positive regulation of transcription from RNA polymerase II promoter	110	192	0.161074	0.477612	0.390244	0.401674	0.227017	0.111628	0.822782
GO:0000904	cellular morphogenesis during differentiation	111	1	0.0017271	0.0017271	0.0017271	0.0017271	0.0017271	0.0017271	0.671404
GO:0019226	transmission of nerve impulse	112	4	0.0098039	0.0098039	0.0098039	0.0027778	0.0020537	0.0025657	0.483272
GO:0030097	hemopoiesis	112	25	0.04	0.0167224	0.0166667	0.0149254	0.0158228	0.0158629	0.554216
GO:0048598	embryonic morphogenesis	112	7	0.0175439	0.0175439	0.0162037	0.0135397	0.0039671	0.0045573	0.672468
GO:0031175	neurite development	113	11	0.0909091	0.0038181	0.0076072	0.0131422	0.0061418	0.0071105	0.597669
GO:0050793	regulation of development	115	1	0.0022727	0.0022727	0.0022727	0.0022727	0.0022727	0.0022727	0.751695
GO:0007389	pattern specification	118	22	0.0714286	0.0497738	0.0839695	0.112245	0.016995	0.0146471	0.776976
GO:0007167	enzyme linked receptor protein signaling pathway	123	3	0.142857	0.142857	0.142857	0.2	0.255319	0.3	0.996315
GO:0019953	sexual reproduction	124	1	0.001321	0.001321	0.001321	0.001321	0.001321	0.001321	0.574814
GO:0030001	metal ion transport	124	2	0.027027	0.027027	0.027027	0.027027	0.017094	0.0212766	0.963631
GO:0009611	response to wounding	125	7	0.0060976	0.0060976	0.001996	0.0046512	0.0050423	0.0051661	0.521396
GO:0006605	protein targeting	127	4	0.0033557	0.0033557	0.0033557	0.0020243	0.0025865	0.003231	0.469218
GO:0001501	skeletal development	131	27	0.0277778	0.0467938	0.0778098	0.0552147	0.0181117	0.0171865	0.726337
GO:0016481	negative regulation of transcription	132	25	0.2	0.037594	0.0413223	0.0542299	0.0208333	0.0186846	0.737594
GO:0007243	protein kinase cascade	133	22	0.166667	0.23913	0.252874	0.255814	0.249292	0.0195209	0.940554
GO:0016070	RNA metabolism	133	1	0.0023202	0.0023202	0.0023202	0.0023202	0.0023202	0.0023202	0.76087
GO:0045893	positive regulation of transcription, DNA-dependent	133	34	0.25	0.0258752	0.0450928	0.0769231	0.0312213	0.0213568	0.772856
GO:0048666	neuron development	137	13	0.0111111	0.011786	0.0084525	0.009009	0.0103855	0.0092527	0.630538
GO:0016192	vesicle-mediated transport	149	9	0.0526316	0.0526316	0.0401786	0.0629371	0.0315513	0.0391304	0.939671
GO:0007610	behavior	152	9	0.0045872	0.0045872	0.0040197	0.0051635	0.005429	0.005988	0.495436
GO:0007267	cell-cell signaling	159	9	0.142857	0.142857	0.0909091	0.0342205	0.0050555	0.0059328	0.671902
GO:0009308	amine metabolism	159	1	0.0010776	0.0010776	0.0010776	0.0010776	0.0010776	0.0010776	0.470487
GO:0045941	positive regulation of transcription	161	31	0.0178571	0.0194846	0.0296367	0.0473282	0.0243902	0.0197201	0.70202
GO:0006807	nitrogen compound metabolism	166	5	0.0095238	0.0095238	0.0095238	0.003123	0.0040161	0.0042589	0.587435
GO:0009888	tissue development	168	7	0.0019194	0.0019194	0.0020546	0.0041298	0.0059347	0.0047782	0.521207
GO:0042221	response to chemical stimulus	169	12	0.0032362	0.0026774	0.0034169	0.0060302	0.0066271	0.0076287	0.402195
GO:0030182	neuron differentiation	172	19	0.03125	0.0359168	0.0568862	0.0205405	0.0133544	0.0125165	0.679062
GO:0042127	regulation of cell proliferation	172	46	0.5	0.0329513	0.0282036	0.0206649	0.0264786	0.0279976	0.466381
GO:0016477	cell migration	175	13	0.0454545	0.0368272	0.0078645	0.0076696	0.0071116	0.0081967	0.536118
GO:0006812	cation transport	176	6	0.03125	0.03125	0.0199336	0.0337079	0.0052759	0.005386	0.778063
GO:0007010	cytoskeleton organization and biogenesis	176	9	0.0434783	0.0434783	0.0089197	0.0095037	0.0052356	0.0064935	0.64232
GO:0009605	response to external stimulus	176	3	0.0026882	0.0026882	0.0026882	0.0026247	0.0024184	0.0030211	0.634714
GO:0009056	catabolism	181	NA
GO:0007049	cell cycle	183	5	0.0285714	0.0285714	0.0285714	0.002331	0.0032733	0.0036258	0.542493
GO:0007155	cell adhesion	184	14	0.0384615	0.0364583	0.0686275	0.0503597	0.0089371	0.0102041	0.77251
GO:0006091	generation of precursor metabolites and energy	190	2	0.0028169	0.0028169	0.0028169	0.0028169	0.0027416	0.0034247	0.73861
GO:0006259	DNA metabolism	196	1	0.0204082	0.0204082	0.0204082	0.0204082	0.0204082	0.0204082	0.972851
GO:0044255	cellular lipid metabolism	196	2	0.0011876	0.0011876	0.0011876	0.0011876	0.0013507	0.0016878	0.422374
GO:0006082	organic acid metabolism	200	1	0.037037	0.037037	0.037037	0.037037	0.037037	0.037037	0.985194
GO:0048699	neurogenesis	200	3	0.0196078	0.0196078	0.0196078	0.0057361	0.0082361	0.010274	0.891276
GO:0006928	cell motility	206	3	0.0028571	0.0028571	0.0028571	0.0035842	0.0026333	0.0032895	0.693766
GO:0006886	intracellular protein transport	207	15	0.5	0.0909091	0.142857	0.0479233	0.0150376	0.0099206	0.778367
GO:0040011	locomotion	209	5	0.002331	0.002331	0.002331	0.0048876	0.003108	0.0036657	0.552053
GO:0000902	cellular morphogenesis	215	30	0.0169492	0.0252101	0.0350877	0.0176056	0.0190779	0.0188679	0.565578
GO:0006468	protein amino acid phosphorylation	218	48	0.5	0.172662	0.262295	0.23301	0.0437158	0.0291616	0.791532
GO:0042981	regulation of apoptosis	218	13	0.0555556	0.0248566	0.0248566	0.0063446	0.006978	0.0082592	0.561859
GO:0048468	cell development	220	12	0.0096154	0.0038192	0.0076094	0.0145278	0.0090686	0.0090978	0.641372
GO:0043067	regulation of programmed cell death	221	1	0.0007424	0.0007424	0.0007424	0.0007424	0.0007424	0.0007424	0.254707
GO:0015031	protein transport	223	9	0.0714286	0.0714286	0.0420561	0.0092308	0.0069284	0.0075063	0.67123
GO:0009790	embryonic development	227	40	0.0093458	0.0285714	0.0233918	0.026455	0.026936	0.0244499	0.572507
GO:0006811	ion transport	232	6	0.0181818	0.0181818	0.0202703	0.0163934	0.0034813	0.0041294	0.689951
GO:0006357	regulation of transcription from RNA polymerase II promoter	233	25	0.166667	0.060241	0.0537634	0.0716332	0.0213447	0.0158128	0.757746
GO:0006629	lipid metabolism	234	11	0.0555556	0.0521327	0.0037402	0.0068027	0.0066879	0.0074324	0.53246
GO:0045184	establishment of protein localization	238	1	0.001368	0.001368	0.001368	0.001368	0.001368	0.001368	0.584094
GO:0006508	proteolysis	240	21	0.25	0.295775	0.276316	0.344262	0.175365	0.0295775	0.962742
GO:0008283	cell proliferation	251	46	0.01	0.0247845	0.0241343	0.030504	0.0338609	0.029393	0.597212
GO:0006955	immune response	254	4	0.0454545	0.0454545	0.0454545	0.0072993	0.002001	0.0025	0.618191
GO:0006915	apoptosis	260	39	0.2	0.0620032	0.073724	0.0355515	0.0280022	0.0234657	0.662089
GO:0008104	protein localization	260	27	0.0277778	0.0077653	0.0099192	0.0167183	0.0157022	0.0168539	0.505979
GO:0006366	transcription from RNA polymerase II promoter	268	2	0.333333	0.333333	0.333333	0.333333	0.011065	0.0137931	0.960835
GO:0012501	programmed cell death	268	1	0.0014793	0.0014793	0.0014793	0.0014793	0.0014793	0.0014793	0.637713
GO:0006952	defense response	277	6	0.25	0.25	0.0116279	0.0211268	0.0041783	0.0037406	0.709004
GO:0008219	cell death	281	8	0.0333333	0.0333333	0.00978	0.0065253	0.0061991	0.0052459	0.65232
GO:0046907	intracellular transport	286	1	0.0046948	0.0046948	0.0046948	0.0046948	0.0046948	0.0046948	0.880102
GO:0006796	phosphate metabolism	287	1	0.002045	0.002045	0.002045	0.002045	0.002045	0.002045	0.739215
GO:0016265	death	288	9	0.0051813	0.0051813	0.0067214	0.0043584	0.0051717	0.0054745	0.49814
GO:0051649	establishment of cellular localization	289	NA
GO:0006412	protein biosynthesis	297	10	0.125	0.125	0.0163934	0.0119332	0.0141093	0.0071429	0.738173

## Sheet: ES (Pfam)
GO	GO_Description	Gene_count	# of new annotated genes	p01r	p10r	p20r	p50r	p80r	p100r	auc
GO:0000018	regulation of DNA recombination	3	1	0.0011198	0.0011198	0.0011198	0.0011198	0.0011198	0.0011198	0.454936
GO:0000089	mitotic metaphase	3	1	0.0007042	0.0007042	0.0007042	0.0007042	0.0007042	0.0007042	0.128913
GO:0000209	protein polyubiquitination	3	11	0.166667	0.0029093	0.0051139	0.0074174	0.0101406	0.0093697	0.582199
GO:0000578	embryonic axis specification	3	2	0.0053476	0.0053476	0.0053476	0.0053476	0.0106383	0.0106383	0.942603
GO:0001101	response to acid	3	4	0.0006139	0.0006139	0.0006139	0.001227	0.002451	0.002451	0.499386
GO:0001539	ciliary or flagellar motility	3	4	0.0009542	0.0009542	0.0009542	0.0019066	0.0038059	0.0038059	0.358943
GO:0001578	microtubule bundle formation	3	1	0.005291	0.005291	0.005291	0.005291	0.005291	0.005291	0.941989
GO:0001667	ameboidal cell migration	3	1	0.001171	0.001171	0.001171	0.001171	0.001171	0.001171	0.485565
GO:0001833	inner cell mass cell proliferation	3	6	0.0053476	0.0053476	0.0106383	0.0102389	0.0056088	0.0051903	0.718
GO:0001835	blastocyst hatching	3	1	0.0053191	0.0053191	0.0053191	0.0053191	0.0053191	0.0053191	0.942296
GO:0001895	retinal homeostasis	3	1	0.0027248	0.0027248	0.0027248	0.0027248	0.0027248	0.0027248	0.794785
GO:0001945	lymph vessel development	3	2	0.0011429	0.0011429	0.0011429	0.0011429	0.0022831	0.0022831	0.468137
GO:0002016	renin-angiotensin regulation of body fluid levels	3	1	0.0006184	0.0006184	0.0006184	0.0006184	0.0006184	0.0006184	0.0643777
GO:0002035	brain renin-angiotensin system	3	1	0.004717	0.004717	0.004717	0.004717	0.004717	0.004717	0.926471
GO:0005980	glycogen catabolism	3	1	0.0009183	0.0009183	0.0009183	0.0009183	0.0009183	0.0009183	0.347239
GO:0006012	galactose metabolism	3	1	0.0053191	0.0053191	0.0053191	0.0053191	0.0053191	0.0053191	0.942296
GO:0006081	aldehyde metabolism	3	1	0.0016026	0.0016026	0.0016026	0.0016026	0.0016026	0.0016026	0.626536
GO:0006120	mitochondrial electron transport, NADH to ubiquinone	3	1	0.0013514	0.0013514	0.0013514	0.0013514	0.0013514	0.0013514	0.548833
GO:0006268	DNA unwinding during replication	3	3	0.0010515	0.0010515	0.0010515	0.0015765	0.0025199	0.003148	0.415898
GO:0006287	base-excision repair, gap-filling	3	NA
GO:0006290	pyrimidine dimer repair	3	1	0.0008681	0.0008681	0.0008681	0.0008681	0.0008681	0.0008681	0.295887
GO:0006400	tRNA modification	3	1	0.002451	0.002451	0.002451	0.002451	0.002451	0.002451	0.764742
GO:0006568	tryptophan metabolism	3	1	0.0010638	0.0010638	0.0010638	0.0010638	0.0010638	0.0010638	0.424233
GO:0006613	cotranslational protein targeting to membrane	3	NA
GO:0006779	porphyrin biosynthesis	3	5	0.0053191	0.0053191	0.0053191	0.0019223	0.003028	0.003655	0.470534
GO:0006783	heme biosynthesis	3	6	0.0053476	0.0053476	0.0106383	0.0102389	0.0095465	0.0046118	0.750102
GO:0006809	nitric oxide biosynthesis	3	5	0.002457	0.002457	0.002457	0.0036311	0.0057971	0.0043821	0.567732
GO:0006839	mitochondrial transport	3	3	0.0027933	0.0027933	0.0027933	0.001975	0.0014875	0.0018587	0.449017
GO:0006882	zinc ion homeostasis	3	3	0.0010695	0.0010695	0.0010695	0.0011025	0.0017577	0.0021962	0.25041
GO:0006888	ER to Golgi vesicle-mediated transport	3	8	0.0053191	0.0053191	0.005487	0.0052562	0.0061574	0.0069324	0.550108
GO:0006893	Golgi to plasma membrane transport	3	NA
GO:0006904	vesicle docking during exocytosis	3	2	0.0021459	0.0021459	0.0021459	0.0021459	0.0013271	0.0016584	0.489551
GO:0006906	vesicle fusion	3	1	0.000885	0.000885	0.000885	0.000885	0.000885	0.000885	0.312462
GO:0006927	transformed cell apoptosis	3	1	0.0009606	0.0009606	0.0009606	0.0009606	0.0009606	0.0009606	0.364807
GO:0006972	hyperosmotic response	3	2	0.0009662	0.0009662	0.0009662	0.0009662	0.0010034	0.0012539	0.197482
GO:0007030	Golgi organization and biogenesis	3	NA
GO:0007032	endosome organization and biogenesis	3	4	0.001269	0.001269	0.001269	0.0019324	0.0022096	0.0027605	0.341447
GO:0007041	lysosomal transport	3	1	0.0022371	0.0022371	0.0022371	0.0022371	0.0022371	0.0022371	0.737745
GO:0007091	mitotic metaphase/anaphase transition	3	2	0.0053191	0.0053191	0.0053191	0.0053191	0.0019593	0.002448	0.721301
GO:0007128	meiotic prophase I	3	2	0.0013717	0.0013717	0.0013717	0.0013717	0.0019642	0.002454	0.528392
GO:0007131	meiotic recombination	3	3	0.0034364	0.0034364	0.0034364	0.0068493	0.0067152	0.0083799	0.835483
GO:0007213	acetylcholine receptor signaling, muscarinic pathway	3	1	0.0010395	0.0010395	0.0010395	0.0010395	0.0010395	0.0010395	0.421683
GO:0007250	activation of NF-kappaB-inducing kinase	3	3	0.0015432	0.0015432	0.0015432	0.0010642	0.001472	0.0018394	0.248157
GO:0007341	penetration of zona pellucida	3	3	0.0027933	0.0027933	0.0027933	0.003672	0.0023824	0.0029762	0.649672
GO:0007386	compartment specification	3	2	0.0006169	0.0006169	0.0006169	0.0006169	0.0009836	0.0012293	0.0047546
GO:0007435	salivary gland morphogenesis	3	5	0.0053191	0.0053191	0.0053191	0.0023354	0.0031008	0.0032216	0.421486
GO:0007520	myoblast fusion	3	4	0.0009452	0.0009452	0.0009452	0.0018265	0.0022805	0.002849	0.288544
GO:0008045	motor axon guidance	3	11	0.0138889	0.0135635	0.026764	0.0272953	0.0105037	0.0114226	0.78814
GO:0008209	androgen metabolism	3	3	0.0052083	0.0052083	0.0052083	0.0017391	0.0021101	0.0026362	0.571956
GO:0008354	germ cell migration	3	4	0.0024096	0.0024096	0.0024096	0.0039139	0.0039448	0.0049261	0.655405
GO:0009263	deoxyribonucleotide biosynthesis	3	2	0.0053191	0.0053191	0.0053191	0.0053191	0.0015435	0.0019286	0.653315
GO:0009296	flagellum biogenesis	3	NA
GO:0009435	NAD biosynthesis	3	1	0.0008913	0.0008913	0.0008913	0.0008913	0.0008913	0.0008913	0.311118
GO:0010033	response to organic substance	3	6	0.0014065	0.0014065	0.0012928	0.0027933	0.0044618	0.005571	0.405098
GO:0015012	heparan sulfate proteoglycan biosynthesis	3	3	0.0053191	0.0053191	0.0053191	0.0041958	0.0066964	0.0083565	0.847871
GO:0015701	bicarbonate transport	3	2	0.0006143	0.0006143	0.0006143	0.0006143	0.0009824	0.0012277	0.0288521
GO:0015816	glycine transport	3	1	0.0006139	0.0006139	0.0006139	0.0006139	0.0006139	0.0006139	0.499386
GO:0015844	monoamine transport	3	1	0.0006131	0.0006131	0.0006131	0.0006131	0.0006131	0.0006131	0.499387
GO:0015872	dopamine transport	3	1	0.0006135	0.0006135	0.0006135	0.0006135	0.0006135	0.0006135	0.0555215
GO:0015918	sterol transport	3	1	0.333333	0.333333	0.333333	0.333333	0.333333	0.333333	0.99908
GO:0016188	synaptic vesicle maturation	3	2	0.0009653	0.0009653	0.0009653	0.0009653	0.001393	0.0017406	0.331952
GO:0016198	axon choice point recognition	3	1	0.001182	0.001182	0.001182	0.001182	0.001182	0.001182	0.482843
GO:0016338	calcium-independent cell-cell adhesion	3	3	0.0014925	0.0014925	0.0014925	0.0029806	0.0044643	0.0044643	0.597726
GO:0018107	peptidyl-threonine phosphorylation	3	10	0.0416667	0.0416667	0.08	0.106383	0.0103093	0.0073099	0.787938
GO:0018208	peptidyl-proline modification	3	1	0.0021231	0.0021231	0.0021231	0.0021231	0.0021231	0.0021231	0.716697
GO:0019432	triacylglycerol biosynthesis	3	2	0.001992	0.001992	0.001992	0.001992	0.0039761	0.0039761	0.702213
GO:0019730	antimicrobial humoral response	3	1	0.0007782	0.0007782	0.0007782	0.0007782	0.0007782	0.0007782	0.212093
GO:0019827	stem cell maintenance	3	10	0.0053191	0.0053191	0.0068493	0.0061576	0.0062549	0.0062073	0.432185
GO:0030168	platelet activation	3	8	0.0026042	0.0026042	0.0039062	0.0062402	0.0059073	0.004902	0.524515
GO:0030301	cholesterol transport	3	10	0.125	0.125	0.0066667	0.0119332	0.0099751	0.0081833	0.667598
GO:0030501	positive regulation of bone mineralization	3	1	0.0006285	0.0006285	0.0006285	0.0006285	0.0006285	0.0006285	0.0794479
GO:0030539	male genitalia development	3	7	0.0053191	0.0053191	0.003428	0.004329	0.0043832	0.0044276	0.482692
GO:0030856	regulation of epithelial cell differentiation	3	3	0.0012048	0.0012048	0.0012048	0.0016584	0.0022051	0.0027548	0.424438
GO:0030865	cortical cytoskeleton organization and biogenesis	3	1	0.0008703	0.0008703	0.0008703	0.0008703	0.0008703	0.0008703	0.29558
GO:0030866	cortical actin cytoskeleton organization and biogenesis	3	2	0.0034247	0.0034247	0.0034247	0.0034247	0.001545	0.0019305	0.609797
GO:0030968	unfolded protein response	3	10	0.0053191	0.0053191	0.0068259	0.0062422	0.0056899	0.0069061	0.428664
GO:0031018	endocrine pancreas development	3	9	0.003413	0.003413	0.0020229	0.0027872	0.0044466	0.0055521	0.181281
GO:0031047	RNA-mediated gene silencing	3	3	0.166667	0.166667	0.166667	0.0026714	0.0036731	0.0045872	0.756961
GO:0031424	keratinization	3	1	0.0015773	0.0015773	0.0015773	0.0015773	0.0015773	0.0015773	0.621472
GO:0035089	establishment of apical/basal cell polarity	3	1	0.0007143	0.0007143	0.0007143	0.0007143	0.0007143	0.0007143	0.142551
GO:0035176	social behavior	3	8	0.002445	0.002445	0.0031708	0.0052219	0.0056869	0.0070175	0.511318
GO:0035265	organ growth	3	10	0.0044248	0.0044248	0.0072202	0.0104822	0.0076555	0.0061538	0.561832
GO:0042074	cell migration during gastrulation	3	4	0.0027548	0.0027548	0.0027548	0.0025349	0.0024802	0.0030984	0.496389
GO:0042092	T-helper 2 type immune response	3	1	0.0007138	0.0007138	0.0007138	0.0007138	0.0007138	0.0007138	0.141411
GO:0042176	regulation of protein catabolism	3	2	0.0014327	0.0014327	0.0014327	0.0014327	0.0009959	0.0012446	0.297546
GO:0042307	positive regulation of protein import into nucleus	3	3	0.0053191	0.0053191	0.0053191	0.0018462	0.001808	0.002259	0.546757
GO:0042311	vasodilation	3	6	0.0017575	0.0017575	0.0009425	0.0023529	0.00332	0.003672	0.253837
GO:0042326	negative regulation of phosphorylation	3	3	0.0053191	0.0053191	0.0053191	0.003672	0.0058622	0.0073171	0.824228
GO:0042345	regulation of NF-kappaB import into nucleus	3	1	0.0022422	0.0022422	0.0022422	0.0022422	0.0022422	0.0022422	0.73773
GO:0042391	regulation of membrane potential	3	33	0.0034247	0.0052775	0.0101601	0.0175812	0.0194061	0.0201097	0.409241
GO:0042415	norepinephrine metabolism	3	4	0.0022422	0.0022422	0.0022422	0.0022075	0.0027463	0.0034305	0.475522
GO:0042574	retinal metabolism	3	2	0.333333	0.333333	0.333333	0.333333	0.0023135	0.0028902	0.793432
GO:0042590	antigen presentation, exogenous antigen via MHC class I	3	1	0.0010406	0.0010406	0.0010406	0.0010406	0.0010406	0.0010406	0.41135
GO:0042711	maternal behavior	3	1	0.0019841	0.0019841	0.0019841	0.0019841	0.0019841	0.0019841	0.701964
GO:0042775	ATP synthesis coupled electron transport (sensu Eukaryota)	3	1	0.0028011	0.0028011	0.0028011	0.0028011	0.0028011	0.0028011	0.800369
GO:0042982	amyloid precursor protein metabolism	3	1	0.0007315	0.0007315	0.0007315	0.0007315	0.0007315	0.0007315	0.161449
GO:0043306	positive regulation of mast cell degranulation	3	3	0.0022371	0.0022371	0.0022371	0.0009437	0.0015091	0.0018856	0.298731
GO:0045022	early endosome to late endosome transport	3	1	0.0007587	0.0007587	0.0007587	0.0007587	0.0007587	0.0007587	0.192213
GO:0045136	development of secondary sexual characteristics	3	1	0.0015106	0.0015106	0.0015106	0.0015106	0.0015106	0.0015106	0.601409
GO:0045197	establishment and/or maintenance of epithelial cell polarity	3	2	0.002907	0.002907	0.002907	0.002907	0.0016217	0.0020263	0.611265
GO:0045213	neurotransmitter receptor metabolism	3	1	0.0009001	0.0009001	0.0009001	0.0009001	0.0009001	0.0009001	0.319436
GO:0045410	positive regulation of interleukin-6 biosynthesis	3	2	0.0009542	0.0009542	0.0009542	0.0009542	0.0014551	0.0018182	0.343712
GO:0045662	negative regulation of myoblast differentiation	3	1	0.0028011	0.0028011	0.0028011	0.0028011	0.0028011	0.0028011	0.800491
GO:0045668	negative regulation of osteoblast differentiation	3	5	0.0053191	0.0053191	0.0053191	0.00612	0.0054795	0.0061881	0.725092
GO:0045766	positive regulation of angiogenesis	3	10	0.0028011	0.0028011	0.0045045	0.0099404	0.0123457	0.0096339	0.659477
GO:0045862	positive regulation of proteolysis	3	NA
GO:0045931	positive regulation of progression through mitotic cell cycle	3	3	0.0032573	0.0032573	0.0032573	0.0018282	0.0018513	0.002313	0.522788
GO:0045953	negative regulation of natural killer cell mediated cytotoxicity	3	1	0.0009337	0.0009337	0.0009337	0.0009337	0.0009337	0.0009337	0.343673
GO:0046325	negative regulation of glucose import	3	1	0.0006165	0.0006165	0.0006165	0.0006165	0.0006165	0.0006165	0.0067402
GO:0046427	positive regulation of JAK-STAT cascade	3	1	0.0027855	0.0027855	0.0027855	0.0027855	0.0027855	0.0027855	0.799693
GO:0046513	ceramide biosynthesis	3	4	1	1	1	1	0.0067058	0.0083682	0.861794
GO:0046548	retinal rod cell development	3	1	0.0011136	0.0011136	0.0011136	0.0011136	0.0011136	0.0011136	0.451197
GO:0046627	negative regulation of insulin receptor signaling pathway	3	3	0.142857	0.142857	0.142857	0.111111	0.0044494	0.0055556	0.88848
GO:0046632	alpha-beta T cell differentiation	3	4	0.0026954	0.0026954	0.0026954	0.0020747	0.0023423	0.0029261	0.41659
GO:0046638	positive regulation of alpha-beta T cell differentiation	3	2	0.0032787	0.0032787	0.0032787	0.0032787	0.0043173	0.0053908	0.818489
GO:0046668	regulation of retinal programmed cell death	3	1	0.0015432	0.0015432	0.0015432	0.0015432	0.0015432	0.0015432	0.608963
GO:0046716	muscle maintenance	3	8	0.0034247	0.0034247	0.0068259	0.0097324	0.0059292	0.006617	0.639273
GO:0046883	regulation of hormone secretion	3	2	0.0053191	0.0053191	0.0053191	0.0053191	0.001234	0.001542	0.573403
GO:0047496	vesicle transport along microtubule	3	2	0.0032051	0.0032051	0.0032051	0.0032051	0.0020445	0.0025543	0.6814
GO:0048011	nerve growth factor receptor signaling pathway	3	2	0.0034247	0.0034247	0.0034247	0.0034247	0.0011311	0.0014134	0.492327
GO:0048013	ephrin receptor signaling pathway	3	3	0.0034247	0.0034247	0.0034247	0.0009625	0.001472	0.0018394	0.298628
GO:0048041	focal adhesion formation	3	3	0.0666667	0.0666667	0.0666667	0.0020284	0.0021045	0.0026293	0.614455
GO:0048147	negative regulation of fibroblast proliferation	3	3	0.0053191	0.0053191	0.0053191	0.0051282	0.0038375	0.0047923	0.807346
GO:0048318	axial mesoderm development	3	1	0.0011521	0.0011521	0.0011521	0.0011521	0.0011521	0.0011521	0.471779
GO:0048546	digestive tract morphogenesis	3	3	0.0053191	0.0053191	0.0053191	0.0020284	0.0030832	0.0038511	0.673317
GO:0048557	embryonic digestive tract morphogenesis	3	4	0.0053476	0.0053476	0.0053476	0.0106383	0.0038314	0.0047847	0.717311
GO:0048599	oocyte development	3	2	0.001385	0.001385	0.001385	0.001385	0.0011891	0.0014859	0.372393
GO:0050435	beta-amyloid metabolism	3	2	0.0012361	0.0012361	0.0012361	0.0012361	0.0013739	0.0017167	0.395335
GO:0050796	regulation of insulin secretion	3	5	0.003413	0.003413	0.003413	0.0021959	0.0030769	0.0030637	0.43059
GO:0050860	negative regulation of T cell receptor signaling pathway	3	2	0.0013514	0.0013514	0.0013514	0.0013514	0.001381	0.0017256	0.419687
GO:0051146	striated muscle cell differentiation	3	2	0.0053191	0.0053191	0.0053191	0.0053191	0.0014485	0.00181	0.633436
GO:0051604	protein maturation	3	4	0.0027624	0.0027624	0.0027624	0.0035088	0.0037861	0.0047281	0.6207
GO:0051605	proteolysis during protein maturation	3	4	0.0051813	0.0051813	0.0051813	0.0042373	0.002849	0.0035587	0.648404
GO:0000186	activation of MAPKK activity	4	6	0.0028011	0.0028011	0.0055866	0.0070755	0.0047581	0.0048115	0.595634
GO:0001678	cell glucose homeostasis	4	1	0.0008628	0.0008628	0.0008628	0.0008628	0.0008628	0.0008628	0.290797
GO:0001738	morphogenesis of a polarized epithelium	4	2	0.0013736	0.0013736	0.0013736	0.0013736	0.0009903	0.0012376	0.283395
GO:0001779	natural killer cell differentiation	4	1	0.012987	0.012987	0.012987	0.012987	0.012987	0.012987	0.961703
GO:0001889	liver development	4	33	0.0053763	0.0113285	0.016074	0.020979	0.0202858	0.0202206	0.50997
GO:0001963	synaptic transmission, dopaminergic	4	3	0.012987	0.012987	0.012987	0.0013049	0.0014766	0.001845	0.444785
GO:0001993	norepinephrine-epinephrine regulation of blood pressure	4	1	0.0054054	0.0054054	0.0054054	0.0054054	0.0054054	0.0054054	0.942638
GO:0002011	morphogenesis of an epithelial sheet	4	2	0.0009208	0.0009208	0.0009208	0.0009208	0.0011803	0.0014749	0.259969
GO:0006085	acetyl-CoA biosynthesis	4	1	0.0006969	0.0006969	0.0006969	0.0006969	0.0006969	0.0006969	0.120086
GO:0006265	DNA topological change	4	2	0.0013889	0.0013889	0.0013889	0.0013889	0.0011053	0.0013812	0.337477
GO:0006309	DNA fragmentation during apoptosis	4	6	0.0053191	0.0053191	0.0019225	0.0042433	0.0029743	0.0037152	0.406736
GO:0006506	GPI anchor biosynthesis	4	6	0.0054054	0.0054054	0.0107527	0.0160428	0.0107672	0.011257	0.865784
GO:0006558	L-phenylalanine metabolism	4	1	0.0011025	0.0011025	0.0011025	0.0011025	0.0011025	0.0011025	0.446593
GO:0006570	tyrosine metabolism	4	1	0.0010718	0.0010718	0.0010718	0.0010718	0.0010718	0.0010718	0.428528
GO:0006626	protein targeting to mitochondrion	4	3	0.003413	0.003413	0.003413	0.0021723	0.0034712	0.0043353	0.676495
GO:0006656	phosphatidylcholine biosynthesis	4	2	0.0051813	0.0051813	0.0051813	0.0051813	0.0053945	0.006734	0.894284
GO:0006693	prostaglandin metabolism	4	3	0.003413	0.003413	0.003413	0.0016207	0.002563	0.0032017	0.572379
GO:0006891	intra-Golgi vesicle-mediated transport	4	1	0.0027855	0.0027855	0.0027855	0.0027855	0.0027855	0.0027855	0.79914
GO:0006940	regulation of smooth muscle contraction	4	5	0.0016367	0.0016367	0.0016367	0.003465	0.0031348	0.0039154	0.445399
GO:0006983	ER overload response	4	3	0.0053191	0.0053191	0.0053191	0.002997	0.0017286	0.0021598	0.60092
GO:0007006	mitochondrial membrane organization and biogenesis	4	2	0.0028011	0.0028011	0.0028011	0.0028011	0.0019593	0.002448	0.650399
GO:0007094	mitotic spindle checkpoint	4	2	0.0017606	0.0017606	0.0017606	0.0017606	0.0019546	0.002442	0.580417
GO:0007129	synapsis	4	1	0.0022272	0.0022272	0.0022272	0.0022272	0.0022272	0.0022272	0.736196
GO:0007143	female meiosis	4	1	0.003413	0.003413	0.003413	0.003413	0.003413	0.003413	0.852147
GO:0007205	protein kinase C activation	4	1	0.0027933	0.0027933	0.0027933	0.0027933	0.0027933	0.0027933	0.800184
GO:0007214	gamma-aminobutyric acid signaling pathway	4	3	0.0006135	0.0006135	0.0006135	0.0012262	0.0018382	0.0018382	0.499386
GO:0007271	synaptic transmission, cholinergic	4	2	0.0006135	0.0006135	0.0006135	0.0006135	0.0012262	0.0012262	0.0018416
GO:0007274	neuromuscular synaptic transmission	4	7	0.002451	0.002451	0.00489	0.0033702	0.0045954	0.005117	0.445025
GO:0007340	acrosome reaction	4	7	0.0021459	0.0021459	0.0017963	0.003599	0.0035907	0.0044843	0.362634
GO:0007595	lactation	4	16	0.125	0.0050063	0.0073193	0.0104987	0.0115232	0.0113314	0.530577
GO:0008037	cell recognition	4	2	0.0008598	0.0008598	0.0008598	0.0008598	0.0011311	0.0014134	0.21155
GO:0008299	isoprenoid biosynthesis	4	1	0.0012019	0.0012019	0.0012019	0.0012019	0.0012019	0.0012019	0.490485
GO:0008340	determination of adult life span	4	4	0.0019231	0.0019231	0.0019231	0.0025707	0.002422	0.0030257	0.458742
GO:0009060	aerobic respiration	4	3	0.0053476	0.0053476	0.0053476	0.0106383	0.0082079	0.0102389	0.912723
GO:0009086	methionine biosynthesis	4	1	0.001692	0.001692	0.001692	0.001692	0.001692	0.001692	0.644656
GO:0009124	nucleoside monophosphate biosynthesis	4	1	0.002445	0.002445	0.002445	0.002445	0.002445	0.002445	0.764128
GO:0009200	deoxyribonucleoside triphosphate metabolism	4	1	0.0027624	0.0027624	0.0027624	0.0027624	0.0027624	0.0027624	0.797729
GO:0009303	rRNA transcription	4	3	0.0053191	0.0053191	0.0053191	0.0029791	0.0018413	0.0023006	0.615582
GO:0009312	oligosaccharide biosynthesis	4	1	0.0019841	0.0019841	0.0019841	0.0019841	0.0019841	0.0019841	0.701658
GO:0009636	response to toxin	4	14	0.0053191	0.0048209	0.0078475	0.0096685	0.0069384	0.008547	0.496481
GO:0010035	response to inorganic substance	4	2	0.0027933	0.0027933	0.0027933	0.0027933	0.0014089	0.0017606	0.553068
GO:0010165	response to X-ray	4	4	0.003413	0.003413	0.003413	0.0068027	0.0027797	0.0034722	0.681101
GO:0015711	organic anion transport	4	8	1	1	1	1	0.561404	0.615385	0.999117
GO:0019835	cytolysis	4	4	0.0028011	0.0028011	0.0028011	0.00489	0.0019873	0.0024829	0.560541
GO:0030239	myofibril assembly	4	3	0.0022371	0.0022371	0.0022371	0.0015083	0.0024111	0.003012	0.505832
GO:0030325	adrenal gland development	4	5	0.002445	0.002445	0.002445	0.0055866	0.002569	0.0030637	0.458037
GO:0030335	positive regulation of cell migration	4	15	0.003413	0.0023981	0.0037175	0.0065132	0.0092379	0.0091743	0.362636
GO:0030833	regulation of actin filament polymerization	4	2	0.0011429	0.0011429	0.0011429	0.0011429	0.0013906	0.0017376	0.382515
GO:0035058	sensory cilium biogenesis	4	2	0.0014493	0.0014493	0.0014493	0.0014493	0.0016622	0.0020768	0.502451
GO:0042095	interferon-gamma biosynthesis	4	1	0.0022371	0.0022371	0.0022371	0.0022371	0.0022371	0.0022371	0.737262
GO:0042104	positive regulation of activated T cell proliferation	4	3	0.0048544	0.0048544	0.0048544	0.0032293	0.0021119	0.0026385	0.6542
GO:0042306	regulation of protein import into nucleus	4	1	0.0011249	0.0011249	0.0011249	0.0011249	0.0011249	0.0011249	0.457081
GO:0042424	catecholamine catabolism	4	NA
GO:0042990	regulation of transcription factor import into nucleus	4	1	0.0024631	0.0024631	0.0024631	0.0024631	0.0024631	0.0024631	0.766401
GO:0043064	flagellum organization and biogenesis	4	NA
GO:0043410	positive regulation of MAPKKK cascade	4	18	0.0126582	0.0129683	0.0130624	0.0170132	0.0102026	0.0112782	0.539238
GO:0043552	positive regulation of phosphoinositide 3-kinase activity	4	1	0.0136986	0.0136986	0.0136986	0.0136986	0.0136986	0.0136986	0.958257
GO:0045084	positive regulation of interleukin-12 biosynthesis	4	2	0.0014493	0.0014493	0.0014493	0.0014493	0.0009806	0.0012255	0.295496
GO:0045109	intermediate filament organization	4	5	0.166667	0.166667	0.166667	0.294118	0.0203046	0.0075988	0.90713
GO:0045214	sarcomere organization	4	7	0.0034247	0.0034247	0.0031362	0.0035158	0.004622	0.0050469	0.444727
GO:0045342	MHC class II biosynthesis	4	1	0.0034247	0.0034247	0.0034247	0.0034247	0.0034247	0.0034247	0.852545
GO:0045408	regulation of interleukin-6 biosynthesis	4	1	0.0014535	0.0014535	0.0014535	0.0014535	0.0014535	0.0014535	0.590742
GO:0045648	positive regulation of erythrocyte differentiation	4	2	0.0008278	0.0008278	0.0008278	0.0008278	0.0012359	0.0015444	0.233896
GO:0045773	positive regulation of axon extension	4	1	0.0022371	0.0022371	0.0022371	0.0022371	0.0022371	0.0022371	0.737584
GO:0045778	positive regulation of ossification	4	3	0.003003	0.003003	0.003003	0.003367	0.0039709	0.0049587	0.736401
GO:0045785	positive regulation of cell adhesion	4	4	0.0028736	0.0028736	0.0028736	0.0025094	0.002744	0.0034276	0.521856
GO:0045834	positive regulation of lipid metabolism	4	1	0.0322581	0.0322581	0.0322581	0.0322581	0.0322581	0.0322581	0.981618
GO:0046148	pigment biosynthesis	4	1	0.0012453	0.0012453	0.0012453	0.0012453	0.0012453	0.0012453	0.512577
GO:0046356	acetyl-CoA catabolism	4	1	0.0016949	0.0016949	0.0016949	0.0016949	0.0016949	0.0016949	0.644656
GO:0046626	regulation of insulin receptor signaling pathway	4	1	0.0172414	0.0172414	0.0172414	0.0172414	0.0172414	0.0172414	0.971831
GO:0048009	insulin-like growth factor receptor signaling pathway	4	2	0.0021459	0.0021459	0.0021459	0.0021459	0.0011882	0.0014848	0.45144
GO:0048168	regulation of neuronal synaptic plasticity	4	4	0.0028011	0.0028011	0.0028011	0.0030817	0.0024536	0.0030651	0.51962
GO:0048704	embryonic skeletal morphogenesis	4	40	0.0238095	0.0888889	0.163265	0.327869	0.0305927	0.0273224	0.755045
GO:0048706	embryonic skeletal development	4	28	0.0208333	0.06	0.113208	0.229508	0.0197985	0.0196491	0.772523
GO:0048806	genitalia development	4	NA
GO:0050678	regulation of epithelial cell proliferation	4	7	0.0034247	0.0034247	0.003428	0.0061674	0.0041219	0.0049192	0.558294
GO:0050856	regulation of T cell receptor signaling pathway	4	3	0.0015408	0.0015408	0.0015408	0.0013327	0.0014738	0.0018416	0.306306
GO:0050905	neuromuscular physiological process	4	10	0.002451	0.002451	0.0039683	0.0056818	0.0076997	0.0078431	0.476246
GO:0050918	positive chemotaxis	4	1	0.0021413	0.0021413	0.0021413	0.0021413	0.0021413	0.0021413	0.719632
GO:0050930	induction of positive chemotaxis	4	4	0.0015576	0.0015576	0.0015576	0.0025126	0.0020683	0.002584	0.370926
GO:0001573	ganglioside metabolism	5	NA
GO:0001836	release of cytochrome c from mitochondria	5	8	0.5	0.5	0.0076702	0.0076046	0.0083726	0.0082988	0.705357
GO:0001837	epithelial to mesenchymal transition	5	5	0.0357143	0.0357143	0.0357143	0.0020367	0.0032494	0.0034698	0.396505
GO:0001933	negative regulation of protein amino acid phosphorylation	5	4	0.0027933	0.0027933	0.0027933	0.005571	0.0054036	0.0067454	0.741334
GO:0006044	N-acetylglucosamine metabolism	5	2	0.0053191	0.0053191	0.0053191	0.0053191	0.0011829	0.0014782	0.555931
GO:0006072	glycerol-3-phosphate metabolism	5	1	0.0018832	0.0018832	0.0018832	0.0018832	0.0018832	0.0018832	0.684889
GO:0006220	pyrimidine nucleotide metabolism	5	1	0.0034602	0.0034602	0.0034602	0.0034602	0.0034602	0.0034602	0.853194
GO:0006298	mismatch repair	5	2	0.333333	0.333333	0.333333	0.333333	0.285714	0.333333	0.998162
GO:0006367	transcription initiation from RNA polymerase II promoter	5	NA
GO:0006826	iron ion transport	5	4	0.0034247	0.0034247	0.0034247	0.0068259	0.0056219	0.0070175	0.771281
GO:0006857	oligopeptide transport	5	1	0.0011325	0.0011325	0.0011325	0.0011325	0.0011325	0.0011325	0.462247
GO:0006958	complement activation, classical pathway	5	1	0.0010142	0.0010142	0.0010142	0.0010142	0.0010142	0.0010142	0.395335
GO:0006970	response to osmotic stress	5	4	0.0053191	0.0053191	0.0053191	0.004902	0.0078201	0.0097561	0.809582
GO:0007026	negative regulation of microtubule depolymerization	5	3	0.125	0.125	0.125	0.0063158	0.0027894	0.0034843	0.793714
GO:0007098	centrosome cycle	5	1	0.0009234	0.0009234	0.0009234	0.0009234	0.0009234	0.0009234	0.335074
GO:0007140	male meiosis	5	2	0.0011919	0.0011919	0.0011919	0.0011919	0.0018549	0.0023175	0.481442
GO:0007212	dopamine receptor signaling pathway	5	3	0.005291	0.005291	0.005291	0.0017932	0.0025494	0.0031847	0.621519
GO:0007379	segment specification	5	2	0.0175439	0.0175439	0.0175439	0.0175439	0.0013405	0.001675	0.627836
GO:0008625	induction of apoptosis via death domain receptors	5	1	0.0022422	0.0022422	0.0022422	0.0022422	0.0022422	0.0022422	0.738358
GO:0008630	DNA damage response, signal transduction resulting in induction of apoptosis	5	6	0.003413	0.003413	0.0033501	0.0050761	0.0044289	0.0054103	0.57229
GO:0009409	response to cold	5	6	0.0041841	0.0041841	0.0083333	0.005618	0.0064447	0.0063898	0.687718
GO:0009620	response to fungi	5	3	0.0015175	0.0015175	0.0015175	0.0030303	0.002125	0.0026549	0.504297
GO:0009948	anterior/posterior axis specification	5	6	0.0034247	0.0034247	0.0033689	0.003861	0.0053945	0.0044944	0.54778
GO:0009954	proximal/distal pattern formation	5	17	0.001355	0.0014206	0.0026827	0.0066798	0.0106035	0.0104359	0.216525
GO:0016486	peptide hormone processing	5	4	0.25	0.25	0.25	0.4	0.010589	0.0132013	0.945485
GO:0016601	Rac protein signal transduction	5	5	0.166667	0.166667	0.166667	0.0793651	0.0080483	0.0037965	0.776138
GO:0016925	protein sumoylation	5	1	0.125	0.125	0.125	0.125	0.125	0.125	0.99601
GO:0017015	regulation of transforming growth factor beta receptor signaling pathway	5	3	0.0022472	0.0022472	0.0022472	0.0011274	0.001472	0.0018394	0.309992
GO:0017156	calcium ion-dependent exocytosis	5	6	0.0019194	0.0019194	0.0038314	0.0057361	0.0043844	0.0054745	0.535517
GO:0018105	peptidyl-serine phosphorylation	5	11	0.04	0.0769231	0.0561224	0.11579	0.0098566	0.0080409	0.732227
GO:0030048	actin filament-based movement	5	7	0.5	0.5	0.666667	0.411765	0.0059159	0.007384	0.834753
GO:0030238	male sex determination	5	6	0.5	0.5	0.0277778	0.0125523	0.0058983	0.0036765	0.671174
GO:0030262	apoptotic nuclear changes	5	NA
GO:0030299	cholesterol absorption	5	2	0.0012107	0.0012107	0.0012107	0.0012107	0.0024184	0.0024184	0.494785
GO:0030308	negative regulation of cell growth	5	10	0.0053191	0.0053191	0.0068966	0.0069638	0.0085837	0.007622	0.611598
GO:0030517	negative regulation of axon extension	5	1	0.0008532	0.0008532	0.0008532	0.0008532	0.0008532	0.0008532	0.282782
GO:0030835	negative regulation of actin filament depolymerization	5	NA
GO:0031016	pancreas development	5	15	0.0053476	0.0106383	0.0046368	0.0056797	0.0074212	0.0091855	0.304077
GO:0031069	hair follicle morphogenesis	5	12	0.0042373	0.0024331	0.0034513	0.0072464	0.0097601	0.0082816	0.508046
GO:0031295	T cell costimulation	5	2	0.0006192	0.0006192	0.0006192	0.0006192	0.0009855	0.0012315	0.0072086
GO:0035315	hair cell differentiation	5	2	0.0028011	0.0028011	0.0028011	0.0028011	0.0021633	0.0027027	0.674908
GO:0040015	negative regulation of body size	5	6	0.0067114	0.0067114	0.0041351	0.0030612	0.0029488	0.0036832	0.404784
GO:0042267	natural killer cell mediated cytotoxicity	5	3	0.0020833	0.0020833	0.0020833	0.0020733	0.0020281	0.0025338	0.519975
GO:0042491	auditory receptor cell differentiation	5	11	0.0010593	0.0011327	0.0022629	0.0049796	0.0057561	0.0069095	0.26773
GO:0042503	tyrosine phosphorylation of Stat3 protein	5	1	0.0006173	0.0006173	0.0006173	0.0006173	0.0006173	0.0006173	0.0064417
GO:0043011	dendritic cell differentiation	5	3	0.0013514	0.0013514	0.0013514	0.0016769	0.0017668	0.0022075	0.39274
GO:0043029	T cell homeostasis	5	7	0.0031153	0.0031153	0.0032007	0.0046823	0.0060764	0.0059932	0.568929
GO:0043408	regulation of MAPKKK cascade	5	3	0.002994	0.002994	0.002994	0.0031612	0.0019779	0.0024712	0.599345
GO:0043488	regulation of mRNA stability	5	6	0.0034247	0.0034247	0.0016212	0.0039788	0.0051238	0.0037903	0.491128
GO:0043523	regulation of neuron apoptosis	5	10	0.0028011	0.0028011	0.0055866	0.0098619	0.0091954	0.0102249	0.622624
GO:0043524	negative regulation of neuron apoptosis	5	35	0.0053191	0.0097629	0.0155556	0.0230719	0.0204828	0.0210843	0.464026
GO:0045059	positive thymic T cell selection	5	3	0.0022472	0.0022472	0.0022472	0.0013061	0.0015072	0.0018832	0.351784
GO:0045075	regulation of interleukin-12 biosynthesis	5	1	0.0006906	0.0006906	0.0006906	0.0006906	0.0006906	0.0006906	0.115361
GO:0045216	intercellular junction assembly and maintenance	5	1	0.0006169	0.0006169	0.0006169	0.0006169	0.0006169	0.0006169	0.0067485
GO:0045494	photoreceptor maintenance	5	3	0.0011905	0.0011905	0.0011905	0.0016826	0.0020471	0.0025575	0.407714
GO:0045576	mast cell activation	5	5	0.0909091	0.0909091	0.0909091	0.0050761	0.0057554	0.00625	0.742778
GO:0045579	positive regulation of B cell differentiation	5	2	0.0031447	0.0031447	0.0031447	0.0031447	0.0014564	0.0018198	0.582412
GO:0045671	negative regulation of osteoclast differentiation	5	5	0.003413	0.003413	0.003413	0.0043975	0.0025031	0.0030807	0.45638
GO:0045787	positive regulation of progression through cell cycle	5	5	0.0032154	0.0032154	0.0032154	0.0058343	0.0065253	0.0054526	0.702512
GO:0046330	positive regulation of JNK cascade	5	8	0.125	0.125	0.0963855	0.0108401	0.007661	0.0088009	0.740464
GO:0046470	phosphatidylcholine metabolism	5	1	0.0019646	0.0019646	0.0019646	0.0019646	0.0019646	0.0019646	0.69908
GO:0046928	regulation of neurotransmitter secretion	5	5	0.002809	0.002809	0.002809	0.0083799	0.0089286	0.003647	0.660466
GO:0048002	antigen presentation, peptide antigen	5	1	0.0033113	0.0033113	0.0033113	0.0033113	0.0033113	0.0033113	0.846507
GO:0048167	regulation of synaptic plasticity	5	13	0.0027933	0.005571	0.0063477	0.009977	0.0104586	0.0082697	0.549913
GO:0048302	regulation of isotype switching to IgG isotypes	5	2	0.0011494	0.0011494	0.0011494	0.0011494	0.0014973	0.0018709	0.409773
GO:0048304	positive regulation of isotype switching to IgG isotypes	5	2	0.0053191	0.0053191	0.0053191	0.0053191	0.001381	0.0017256	0.616718
GO:0048339	paraxial mesoderm development	5	3	0.0051813	0.0051813	0.0051813	0.0013556	0.0019828	0.0024773	0.507878
GO:0048477	oogenesis	5	7	0.002451	0.002451	0.0030017	0.0053888	0.0050881	0.0049296	0.539531
GO:0048488	synaptic vesicle endocytosis	5	2	0.0025641	0.0025641	0.0025641	0.0025641	0.0029929	0.0037383	0.731737
GO:0048565	gut development	5	2	0.0163934	0.0163934	0.0163934	0.0163934	0.0013206	0.0016502	0.618251
GO:0048705	skeletal morphogenesis	5	35	0.0181818	0.0689655	0.0813953	0.0216183	0.0231596	0.0239562	0.563999
GO:0050673	epithelial cell proliferation	5	7	0.0027933	0.0027933	0.0021726	0.0026051	0.0034619	0.0042998	0.270656
GO:0050853	B cell receptor signaling pathway	5	6	0.0454545	0.0454545	0.0869565	0.0769231	0.0039973	0.0042583	0.620598
GO:0051016	barbed-end actin filament capping	5	2	0.0016863	0.0016863	0.0016863	0.0016863	0.0013727	0.0017153	0.465184
GO:0051090	regulation of transcription factor activity	5	2	0.0232558	0.0232558	0.0232558	0.0232558	0.0454545	0.0454545	0.981016
GO:0051091	positive regulation of transcription factor activity	5	3	0.0026667	0.0026667	0.0026667	0.0053191	0.0024356	0.0030426	0.668402
GO:0051092	activation of NF-kappaB transcription factor	5	10	0.166667	0.166667	0.111111	0.0746269	0.0150376	0.0084175	0.817741
GO:0051223	regulation of protein transport	5	1	0.0016978	0.0016978	0.0016978	0.0016978	0.0016978	0.0016978	0.64614
GO:0051225	spindle assembly	5	1	0.00123	0.00123	0.00123	0.00123	0.00123	0.00123	0.503068
GO:0051272	positive regulation of cell motility	5	3	0.0010627	0.0010627	0.0010627	0.0012925	0.0017138	0.0021413	0.285042
GO:0051297	centrosome organization and biogenesis	5	1	0.0028011	0.0028011	0.0028011	0.0028011	0.0028011	0.0028011	0.800369
GO:0051402	neuron apoptosis	5	14	0.0053191	0.0039172	0.0045469	0.0097765	0.009498	0.0085679	0.527931
GO:0051693	actin filament capping	5	NA
GO:0000070	mitotic sister chromatid segregation	6	2	0.0008703	0.0008703	0.0008703	0.0008703	0.0009965	0.0012453	0.159245
GO:0001580	detection of chemical stimulus during sensory perception of bitter taste	6	9	0.5	0.5	0.666667	0.833333	0.888889	0.9	0.999383
GO:0001659	thermoregulation	6	6	0.0022075	0.0022075	0.0044053	0.0025402	0.0036986	0.0046189	0.429771
GO:0001676	long-chain fatty acid metabolism	6	3	0.25	0.25	0.25	0.4	0.00473	0.0059055	0.899099
GO:0001812	positive regulation of type I hypersensitivity	6	1	0.0021277	0.0021277	0.0021277	0.0021277	0.0021277	0.0021277	0.723313
GO:0001818	negative regulation of cytokine production	6	2	0.0027027	0.0027027	0.0027027	0.0027027	0.0013484	0.0016849	0.539264
GO:0001832	blastocyst growth	6	NA
GO:0001892	embryonic placenta development	6	15	0.0021413	0.0042735	0.0059289	0.006646	0.0076094	0.0091912	0.333231
GO:0001947	heart looping	6	16	0.0053191	0.0054682	0.0071717	0.0102564	0.0096038	0.009828	0.433985
GO:0005978	glycogen biosynthesis	6	1	0.0020704	0.0020704	0.0020704	0.0020704	0.0020704	0.0020704	0.709638
GO:0006020	myo-inositol metabolism	6	2	0.0019802	0.0019802	0.0019802	0.0019802	0.002809	0.0035088	0.681246
GO:0006182	cGMP biosynthesis	6	1	0.5	0.5	0.5	0.5	0.5	0.5	0.999386
GO:0006302	double-strand break repair	6	10	0.0053191	0.0053191	0.0068259	0.0098814	0.0089989	0.0068823	0.612646
GO:0006342	chromatin silencing	6	2	0.0714286	0.0714286	0.0714286	0.0714286	0.0030734	0.0038388	0.842121
GO:0006378	mRNA polyadenylylation	6	2	0.0022676	0.0022676	0.0022676	0.0022676	0.0025616	0.0032	0.684623
GO:0006406	mRNA export from nucleus	6	2	0.0042017	0.0042017	0.0042017	0.0042017	0.0016283	0.0020346	0.657345
GO:0006516	glycoprotein catabolism	6	2	0.0019802	0.0019802	0.0019802	0.0019802	0.0023135	0.0028902	0.644502
GO:0006612	protein targeting to membrane	6	3	0.0014245	0.0014245	0.0014245	0.002845	0.00207	0.0025862	0.484849
GO:0006687	glycosphingolipid metabolism	6	4	0.0051813	0.0051813	0.0051813	0.0030722	0.0024631	0.0030769	0.576504
GO:0006695	cholesterol biosynthesis	6	4	0.0027933	0.0027933	0.0027933	0.005571	0.0036815	0.0045977	0.708742
GO:0006739	NADP metabolism	6	2	0.0021459	0.0021459	0.0021459	0.0021459	0.0017193	0.0021482	0.579295
GO:0006878	copper ion homeostasis	6	2	0.142857	0.142857	0.142857	0.142857	0.210526	0.25	0.996168
GO:0006879	iron ion homeostasis	6	10	0.5	0.5	0.010101	0.0164474	0.0093567	0.0081833	0.735397
GO:0007019	microtubule depolymerization	6	1	0.0008525	0.0008525	0.0008525	0.0008525	0.0008525	0.0008525	0.282996
GO:0007052	mitotic spindle organization and biogenesis	6	1	0.0007698	0.0007698	0.0007698	0.0007698	0.0007698	0.0007698	0.203499
GO:0007215	glutamate signaling pathway	6	1	0.111111	0.111111	0.111111	0.111111	0.111111	0.111111	0.995708
GO:0007339	binding of sperm to zona pellucida	6	7	0.0769231	0.0769231	0.0044529	0.0071795	0.0100611	0.0068293	0.719953
GO:0007566	embryo implantation	6	11	0.0039216	0.0078125	0.0061247	0.0079194	0.0077274	0.0081967	0.565399
GO:0007632	visual behavior	6	1	0.0008842	0.0008842	0.0008842	0.0008842	0.0008842	0.0008842	0.32618
GO:0008306	associative learning	6	11	0.0053191	0.0037658	0.0028826	0.0038288	0.0054294	0.0067402	0.285315
GO:0008542	visual learning	6	19	0.0136986	0.0084859	0.0093183	0.0118086	0.010613	0.0117429	0.487863
GO:0009048	dosage compensation, by inactivation of X chromosome	6	1	0.0009208	0.0009208	0.0009208	0.0009208	0.0009208	0.0009208	0.33364
GO:0015991	ATP hydrolysis coupled proton transport	6	1	0.0051813	0.0051813	0.0051813	0.0051813	0.0051813	0.0051813	0.93892
GO:0016079	synaptic vesicle exocytosis	6	5	0.0023095	0.0023095	0.0023095	0.0046083	0.0039604	0.0045208	0.57185
GO:0016202	regulation of striated muscle development	6	2	0.0006169	0.0006169	0.0006169	0.0006169	0.00098	0.0012247	0.0039853
GO:0019886	antigen processing, exogenous antigen via MHC class II	6	9	1	1	1	1	0.0065922	0.0079646	0.786002
GO:0030178	negative regulation of Wnt receptor signaling pathway	6	13	0.25	0.4	0.0429043	0.0071233	0.0112384	0.0092003	0.612593
GO:0030510	regulation of BMP signaling pathway	6	4	0.0019608	0.0019608	0.0019608	0.0023148	0.0022708	0.0028369	0.383446
GO:0030514	negative regulation of BMP signaling pathway	6	7	0.5	0.5	0.0072765	0.0096552	0.0043458	0.0053558	0.674965
GO:0030851	granulocyte differentiation	6	1	0.0028169	0.0028169	0.0028169	0.0028169	0.0028169	0.0028169	0.813804
GO:0030889	negative regulation of B cell proliferation	6	1	0.0025253	0.0025253	0.0025253	0.0025253	0.0025253	0.0025253	0.777267
GO:0031023	microtubule organizing center organization and biogenesis	6	1	0.0027933	0.0027933	0.0027933	0.0027933	0.0027933	0.0027933	0.800184
GO:0035036	sperm-egg recognition	6	1	0.0023202	0.0023202	0.0023202	0.0023202	0.0023202	0.0023202	0.750767
GO:0035088	establishment and/or maintenance of apical/basal cell polarity	6	1	0.0009009	0.0009009	0.0009009	0.0009009	0.0009009	0.0009009	0.322917
GO:0035115	embryonic forelimb morphogenesis	6	13	0.0014164	0.001444	0.002646	0.005169	0.0078467	0.0080896	0.27897
GO:0035136	forelimb morphogenesis	6	7	0.0018727	0.0018727	0.0019819	0.0039304	0.0044494	0.0043641	0.399562
GO:0040018	positive regulation of body size	6	17	0.0046948	0.0033617	0.0059607	0.008313	0.0089852	0.0108349	0.388734
GO:0042036	negative regulation of cytokine biosynthesis	6	1	0.0009615	0.0009615	0.0009615	0.0009615	0.0009615	0.0009615	0.365951
GO:0042310	vasoconstriction	6	1	0.0037453	0.0037453	0.0037453	0.0037453	0.0037453	0.0037453	0.892835
GO:0042534	regulation of tumor necrosis factor-alpha biosynthesis	6	NA
GO:0042535	positive regulation of tumor necrosis factor-alpha biosynthesis	6	1	0.0454545	0.0454545	0.0454545	0.0454545	0.0454545	0.0454545	0.987117
GO:0043123	positive regulation of I-kappaB kinase/NF-kappaB cascade	6	8	0.333333	0.333333	0.210526	0.153846	0.0883978	0.0142602	0.947642
GO:0043631	RNA polyadenylation	6	1	0.0018692	0.0018692	0.0018692	0.0018692	0.0018692	0.0018692	0.682432
GO:0045453	bone resorption	6	6	0.0053191	0.0053191	0.0029688	0.006772	0.0051903	0.0039062	0.609167
GO:0045598	regulation of fat cell differentiation	6	1	0.0006131	0.0006131	0.0006131	0.0006131	0.0006131	0.0006131	0.0015328
GO:0045669	positive regulation of osteoblast differentiation	6	6	0.0029499	0.0029499	0.002181	0.004065	0.0061792	0.0077121	0.608318
GO:0045792	negative regulation of cell size	6	5	0.003413	0.003413	0.003413	0.0049652	0.0044494	0.0034507	0.568324
GO:0045814	negative regulation of gene expression, epigenetic	6	3	0.004902	0.004902	0.004902	0.0020819	0.0020094	0.0025105	0.590035
GO:0045927	positive regulation of growth	6	1	0.0013986	0.0013986	0.0013986	0.0013986	0.0013986	0.0013986	0.573133
GO:0046323	glucose import	6	2	0.0019569	0.0019569	0.0019569	0.0019569	0.00098	0.0012247	0.378983
GO:0046822	regulation of nucleocytoplasmic transport	6	1	0.0006192	0.0006192	0.0006192	0.0006192	0.0006192	0.0006192	0.0122399
GO:0048265	response to pain	6	6	0.0263158	0.0263158	0.0512821	0.0073529	0.0038778	0.0037267	0.627734
GO:0050771	negative regulation of axonogenesis	6	3	0.0025126	0.0025126	0.0025126	0.0013908	0.001804	0.0022539	0.435151
GO:0051084	posttranslational protein folding	6	1	0.0008591	0.0008591	0.0008591	0.0008591	0.0008591	0.0008591	0.287293
GO:0051085	chaperone cofactor dependent protein folding	6	1	1	1	1	1	1	1	0.999693
GO:0051098	regulation of binding	6	1	0.0011001	0.0011001	0.0011001	0.0011001	0.0011001	0.0011001	0.445159
GO:0000302	response to reactive oxygen species	7	4	0.0053191	0.0053191	0.0053191	0.0068493	0.0022343	0.0027913	0.679471
GO:0001542	ovulation (sensu Mammalia)	7	2	0.0028011	0.0028011	0.0028011	0.0028011	0.000983	0.0012285	0.401013
GO:0001662	behavioral fear response	7	7	0.0666667	0.0666667	0.076087	0.0052434	0.0050423	0.0042813	0.6005
GO:0006094	gluconeogenesis	7	2	0.003413	0.003413	0.003413	0.003413	0.0023371	0.0029197	0.721762
GO:0006096	glycolysis	7	3	0.0028329	0.0028329	0.0028329	0.0017114	0.0027354	0.0034169	0.575646
GO:0006284	base-excision repair	7	3	1	1	1	1	0.0057776	0.0072115	0.920454
GO:0006360	transcription from RNA polymerase I promoter	7	NA
GO:0006376	mRNA splice site selection	7	1	0.0833333	0.0833333	0.0833333	0.0833333	0.0833333	0.0833333	0.996321
GO:0006471	protein amino acid ADP-ribosylation	7	3	0.111111	0.111111	0.111111	0.2	0.0052129	0.0065076	0.906863
GO:0006635	fatty acid beta-oxidation	7	4	0.0018553	0.0018553	0.0018553	0.0023447	0.0027581	0.0034453	0.463628
GO:0006778	porphyrin metabolism	7	2	0.003413	0.003413	0.003413	0.003413	0.0018722	0.0023392	0.666207
GO:0006805	xenobiotic metabolism	7	1	0.0022422	0.0022422	0.0022422	0.0022422	0.0022422	0.0022422	0.742024
GO:0006829	zinc ion transport	7	2	1	1	1	1	1	1	0.999693
GO:0006892	post-Golgi vesicle-mediated transport	7	1	0.0008591	0.0008591	0.0008591	0.0008591	0.0008591	0.0008591	0.287293
GO:0006898	receptor mediated endocytosis	7	4	0.003413	0.003413	0.003413	0.002448	0.0019861	0.0024814	0.346249
GO:0006914	autophagy	7	4	1	1	1	0.1	0.0081384	0.0101523	0.923006
GO:0006939	smooth muscle contraction	7	6	0.0909091	0.0909091	0.0018176	0.0026619	0.0039874	0.0048309	0.456108
GO:0006986	response to unfolded protein	7	3	0.0016892	0.0016892	0.0016892	0.0020367	0.0031234	0.0039012	0.576158
GO:0006997	nuclear organization and biogenesis	7	1	0.0053191	0.0053191	0.0053191	0.0053191	0.0053191	0.0053191	0.942296
GO:0007431	salivary gland development	7	2	0.0019841	0.0019841	0.0019841	0.0019841	0.0010009	0.0012508	0.37041
GO:0007569	cell aging	7	13	0.0042553	0.0038314	0.0076336	0.0096368	0.0121297	0.0114236	0.609644
GO:0007588	excretion	7	3	0.0017606	0.0017606	0.0017606	0.0018215	0.0029112	0.0036364	0.550912
GO:0007617	mating behavior	7	2	0.0006131	0.0006131	0.0006131	0.0006131	0.0012255	0.0012255	0.0554874
GO:0007628	adult walking behavior	7	17	0.0038911	0.0077519	0.0033851	0.0076473	0.010244	0.0103785	0.36121
GO:0008088	axon cargo transport	7	3	0.0013175	0.0013175	0.0013175	0.0018083	0.00154	0.0019243	0.359391
GO:0009262	deoxyribonucleotide metabolism	7	1	0.0033557	0.0033557	0.0033557	0.0033557	0.0033557	0.0033557	0.848466
GO:0009410	response to xenobiotic stimulus	7	3	0.5	0.5	0.5	0.0066519	0.0060698	0.0075758	0.898915
GO:0009798	axis specification	7	NA
GO:0016579	protein deubiquitination	7	2	0.333333	0.333333	0.333333	0.333333	0.0054311	0.0067797	0.925015
GO:0019217	regulation of fatty acid metabolism	7	2	0.0007628	0.0007628	0.0007628	0.0007628	0.0011416	0.0014265	0.174725
GO:0019915	sequestering of lipid	7	4	0.0033445	0.0033445	0.0033445	0.0048077	0.0022773	0.002845	0.622855
GO:0030073	insulin secretion	7	16	0.027027	0.0217391	0.0217391	0.0131796	0.0103829	0.0097561	0.567596
GO:0030162	regulation of proteolysis	7	2	0.0053191	0.0053191	0.0053191	0.0053191	0.0016604	0.0020747	0.676335
GO:0030199	collagen fibril organization	7	12	0.333333	0.285714	0.444444	0.0087591	0.0092077	0.0084093	0.585459
GO:0030225	macrophage differentiation	7	1	0.0007692	0.0007692	0.0007692	0.0007692	0.0007692	0.0007692	0.219669
GO:0030318	melanocyte differentiation	7	8	0.0026455	0.0026455	0.0033223	0.0044004	0.0052143	0.0061728	0.478643
GO:0030518	steroid hormone receptor signaling pathway	7	2	0.002445	0.002445	0.002445	0.002445	0.0034737	0.0043384	0.751379
GO:0030728	ovulation	7	NA
GO:0030879	mammary gland development	7	21	0.0027778	0.0049284	0.0087646	0.0108865	0.0112015	0.01341	0.438098
GO:0031109	microtubule polymerization or depolymerization	7	1	0.0008525	0.0008525	0.0008525	0.0008525	0.0008525	0.0008525	0.283436
GO:0031110	regulation of microtubule polymerization or depolymerization	7	1	0.0007273	0.0007273	0.0007273	0.0007273	0.0007273	0.0007273	0.157572
GO:0035116	embryonic hindlimb morphogenesis	7	10	0.03125	0.03125	0.0363636	0.0048638	0.0061397	0.0072993	0.456108
GO:0042130	negative regulation of T cell proliferation	7	9	0.0344828	0.0344828	0.0666667	0.0049696	0.0060698	0.0065217	0.609402
GO:0042168	heme metabolism	7	1	0.0021505	0.0021505	0.0021505	0.0021505	0.0021505	0.0021505	0.720759
GO:0042446	hormone biosynthesis	7	1	0.0010661	0.0010661	0.0010661	0.0010661	0.0010661	0.0010661	0.427563
GO:0042573	retinoic acid metabolism	7	5	0.333333	0.333333	0.333333	0.0080257	0.0062016	0.0077399	0.814163
GO:0042632	cholesterol homeostasis	7	15	0.0053191	0.0051282	0.0073529	0.0166482	0.0145455	0.0094044	0.636794
GO:0045190	isotype switching	7	10	0.003413	0.003413	0.0044743	0.0076687	0.0092915	0.006192	0.523789
GO:0045333	cellular respiration	7	1	0.0011614	0.0011614	0.0011614	0.0011614	0.0011614	0.0011614	0.474831
GO:0045665	negative regulation of neuron differentiation	7	20	1	0.0465116	0.0689655	0.0729927	0.0138768	0.0136893	0.729954
GO:0046339	diacylglycerol metabolism	7	1	0.0019724	0.0019724	0.0019724	0.0019724	0.0019724	0.0019724	0.699816
GO:0048627	myoblast development	7	2	0.0038168	0.0038168	0.0038168	0.0038168	0.0018232	0.0022779	0.681511
GO:0050708	regulation of protein secretion	7	1	0.00125	0.00125	0.00125	0.00125	0.00125	0.00125	0.514697
GO:0050852	T cell receptor signaling pathway	7	14	0.0027933	0.005571	0.0068326	0.0083532	0.007052	0.0085522	0.422026
GO:0050869	negative regulation of B cell activation	7	2	0.0010965	0.0010965	0.0010965	0.0010965	0.0016451	0.0020555	0.428615
GO:0051017	actin filament bundle formation	7	4	0.0008078	0.0008078	0.0008078	0.0012484	0.0019666	0.002457	0.0677849
GO:0051789	response to protein stimulus	7	31	0.2	0.0071743	0.0142463	0.016188	0.0190213	0.0188335	0.459498
GO:0000096	sulfur amino acid metabolism	8	1	0.0009524	0.0009524	0.0009524	0.0009524	0.0009524	0.0009524	0.359116
GO:0000188	inactivation of MAPK activity	8	1	0.1	0.1	0.1	0.1	0.1	0.1	0.994788
GO:0001759	induction of an organ	8	6	0.142857	0.142857	0.25	0.272727	0.0522876	0.0645161	0.983752
GO:0006171	cAMP biosynthesis	8	1	1	1	1	1	1	1	0.999693
GO:0006349	imprinting	8	2	0.0125	0.0125	0.0125	0.0125	0.0027137	0.0033898	0.801011
GO:0006402	mRNA catabolism	8	2	0.25	0.25	0.25	0.25	0.0011083	0.001385	0.556476
GO:0006487	protein amino acid N-linked glycosylation	8	5	0.002457	0.002457	0.002457	0.0044366	0.0070796	0.0045956	0.618092
GO:0006641	triacylglycerol metabolism	8	16	0.25	0.0083507	0.0165631	0.0192308	0.0135335	0.0122982	0.684388
GO:0006691	leukotriene metabolism	8	1	0.0555556	0.0555556	0.0555556	0.0555556	0.0555556	0.0555556	0.989564
GO:0006869	lipid transport	8	1	0.0032468	0.0032468	0.0032468	0.0032468	0.0032468	0.0032468	0.843233
GO:0006941	striated muscle contraction	8	7	0.5	0.5	0.0374332	0.0068293	0.0050651	0.0062724	0.703398
GO:0006956	complement activation	8	1	0.5	0.5	0.5	0.5	0.5	0.5	0.999387
GO:0007040	lysosome organization and biogenesis	8	6	0.0044643	0.0044643	0.0088889	0.0090909	0.0107431	0.0123457	0.826683
GO:0007157	heterophilic cell adhesion	8	15	0.5	0.142857	0.214286	0.0847458	0.0109389	0.0128205	0.711754
GO:0007162	negative regulation of cell adhesion	8	2	0.2	0.2	0.2	0.2	0.0012918	0.0016142	0.620251
GO:0007193	G-protein signaling, adenylate cyclase inhibiting pathway	8	2	0.0053191	0.0053191	0.0053191	0.0053191	0.0016234	0.0020284	0.675398
GO:0007204	elevation of cytosolic calcium ion concentration	8	4	0.0054348	0.0054348	0.0054348	0.0029412	0.0019617	0.002451	0.491866
GO:0007257	activation of JNK activity	8	3	0.0111111	0.0111111	0.0111111	0.0026201	0.0031771	0.0039683	0.714928
GO:0007416	synaptogenesis	8	5	0.0020243	0.0020243	0.0020243	0.0035137	0.0035842	0.0042337	0.507419
GO:0007528	neuromuscular junction development	8	13	0.0204082	0.0199081	0.039039	0.0080796	0.0090012	0.0090656	0.569396
GO:0008206	bile acid metabolism	8	1	0.0021142	0.0021142	0.0021142	0.0021142	0.0021142	0.0021142	0.721984
GO:0008543	fibroblast growth factor receptor signaling pathway	8	5	0.25	0.25	0.25	0.2	0.285714	0.0135135	0.958798
GO:0008584	male gonad development	8	16	0.2	0.242424	0.0083074	0.0102696	0.0149568	0.0099317	0.57824
GO:0009612	response to mechanical stimulus	8	1	0.0019493	0.0019493	0.0019493	0.0019493	0.0019493	0.0019493	0.701287
GO:0016339	calcium-dependent cell-cell adhesion	8	3	0.333333	0.333333	0.333333	0.333333	0.375	0.428571	0.998057
GO:0016571	histone methylation	8	3	0.25	0.25	0.25	0.333333	0.0040107	0.0050083	0.880544
GO:0030010	establishment of cell polarity	8	2	0.0117647	0.0117647	0.0117647	0.0117647	0.0052016	0.0064935	0.909411
GO:0030072	peptide hormone secretion	8	3	0.0015873	0.0015873	0.0015873	0.0019802	0.0017399	0.0021739	0.455515
GO:0030166	proteoglycan biosynthesis	8	1	0.0007072	0.0007072	0.0007072	0.0007072	0.0007072	0.0007072	0.132904
GO:0030216	keratinocyte differentiation	8	9	0.0034247	0.0034247	0.0035871	0.0042959	0.0055376	0.0065312	0.397989
GO:0030890	positive regulation of B cell proliferation	8	10	0.0053476	0.0053476	0.0106383	0.0054171	0.0069505	0.0069979	0.529508
GO:0035137	hindlimb morphogenesis	8	9	0.0019305	0.0019305	0.0029713	0.0045203	0.0054331	0.0062981	0.378084
GO:0042640	anagen	8	1	0.009009	0.009009	0.009009	0.009009	0.009009	0.009009	0.932987
GO:0042733	embryonic digit morphogenesis	8	14	0.2	0.0056818	0.0079591	0.0071211	0.0086074	0.0102339	0.473478
GO:0042755	eating behavior	8	2	0.0008969	0.0008969	0.0008969	0.0008969	0.0012359	0.0015444	0.272072
GO:0043161	proteasomal ubiquitin-dependent protein catabolism	8	5	0.25	0.25	0.25	0.0041982	0.0034276	0.0042808	0.630424
GO:0043407	negative regulation of MAPK activity	8	9	0.333333	0.333333	0.473684	0.0122117	0.0132792	0.0073529	0.799782
GO:0043487	regulation of RNA stability	8	1	0.0009461	0.0009461	0.0009461	0.0009461	0.0009461	0.0009461	0.354295
GO:0043506	regulation of JNK activity	8	2	0.00123	0.00123	0.00123	0.00123	0.0013151	0.0016434	0.380295
GO:0043507	positive regulation of JNK activity	8	2	0.0277778	0.0277778	0.0277778	0.0277778	0.0011287	0.0014104	0.558932
GO:0045060	negative thymic T cell selection	8	1	0.0008811	0.0008811	0.0008811	0.0008811	0.0008811	0.0008811	0.305453
GO:0045577	regulation of B cell differentiation	8	2	0.0909091	0.0909091	0.0909091	0.0909091	0.0013473	0.0016835	0.633436
GO:0045639	positive regulation of myeloid cell differentiation	8	1	0.0012422	0.0012422	0.0012422	0.0012422	0.0012422	0.0012422	0.512247
GO:0046068	cGMP metabolism	8	2	0.0009183	0.0009183	0.0009183	0.0009183	0.0013327	0.0016653	0.300276
GO:0048305	immunoglobulin secretion	8	1	0.0384615	0.0384615	0.0384615	0.0384615	0.0384615	0.0384615	0.984988
GO:0048593	eye morphogenesis (sensu Vertebrata)	8	8	0.0714286	0.0714286	0.0033017	0.0030143	0.0047045	0.0058737	0.371626
GO:0048663	neuron fate commitment	8	17	1	0.0960452	0.0821256	0.0622711	0.0145673	0.011855	0.7994
GO:0050728	negative regulation of inflammatory response	8	7	0.0041152	0.0041152	0.0034113	0.0037982	0.0034322	0.0042866	0.463517
GO:0050804	regulation of synaptic transmission	8	7	0.0018727	0.0018727	0.0037383	0.0048645	0.0038819	0.0042709	0.460196
GO:0050850	positive regulation of calcium-mediated signaling	8	6	0.142857	0.142857	0.047619	0.111111	0.0047962	0.003672	0.697667
GO:0050880	regulation of blood vessel size	8	3	0.0012953	0.0012953	0.0012953	0.0025873	0.0024331	0.0030395	0.491228
GO:0050913	sensory perception of bitter taste	8	1	0.0009506	0.0009506	0.0009506	0.0009506	0.0009506	0.0009506	0.357888
GO:0051480	cytosolic calcium ion homeostasis	8	1	0.0006281	0.0006281	0.0006281	0.0006281	0.0006281	0.0006281	0.0812385
GO:0000060	protein import into nucleus, translocation	9	4	0.0053191	0.0053191	0.0053191	0.0068493	0.0049751	0.0062112	0.815717
GO:0001541	ovarian follicle development	9	14	0.0034364	0.0039282	0.0052651	0.0096953	0.0082706	0.0096618	0.43818
GO:0001666	response to hypoxia	9	19	0.5	0.147287	0.0086798	0.0125247	0.0130338	0.0115502	0.530958
GO:0001782	B cell homeostasis	9	7	0.003413	0.003413	0.0021592	0.0053805	0.0064029	0.0051546	0.555424
GO:0006405	RNA export from nucleus	9	1	1	1	1	1	1	1	0.999693
GO:0006637	acyl-CoA metabolism	9	4	0.333333	0.333333	0.333333	0.5	0.0076886	0.0095923	0.938921
GO:0006833	water transport	9	3	1	1	1	1	0.0081522	0.0101695	0.95042
GO:0006944	membrane fusion	9	1	0.0016287	0.0016287	0.0016287	0.0016287	0.0016287	0.0016287	0.628913
GO:0007009	plasma membrane organization and biogenesis	9	2	0.0020833	0.0020833	0.0020833	0.0020833	0.004158	0.004158	0.721507
GO:0007173	epidermal growth factor receptor signaling pathway	9	3	0.0434783	0.0434783	0.0434783	0.0833333	0.0019427	0.0024272	0.741161
GO:0007190	adenylate cyclase activation	9	2	0.0033333	0.0033333	0.0033333	0.0033333	0.0009812	0.0012262	0.451687
GO:0016126	sterol biosynthesis	9	2	0.0026385	0.0026385	0.0026385	0.0026385	0.0052632	0.0052632	0.787684
GO:0016525	negative regulation of angiogenesis	9	8	0.0021368	0.0021368	0.0030852	0.005891	0.0048507	0.004905	0.456781
GO:0017148	negative regulation of protein biosynthesis	9	6	0.0020576	0.0020576	0.0022091	0.0055046	0.0033903	0.0042017	0.449017
GO:0030041	actin filament polymerization	9	1	0.25	0.25	0.25	0.25	0.25	0.25	0.997854
GO:0030111	regulation of Wnt receptor signaling pathway	9	3	0.0153846	0.0153846	0.0153846	0.0015898	0.0017004	0.0021246	0.510907
GO:0030148	sphingolipid biosynthesis	9	2	1	1	1	1	1	1	1
GO:0030317	sperm motility	9	12	0.0034247	0.0068259	0.0067152	0.0111732	0.0059421	0.0073801	0.463744
GO:0030336	negative regulation of cell migration	9	6	0.0031646	0.0031646	0.0023847	0.0039318	0.0046341	0.0044877	0.529689
GO:0031128	induction	9	1	0.0104167	0.0104167	0.0104167	0.0104167	0.0104167	0.0104167	0.957798
GO:0042384	cilium biogenesis	9	9	0.0017637	0.0017637	0.0035211	0.0045942	0.0056066	0.0069984	0.419155
GO:0042462	eye photoreceptor cell development	9	7	0.003413	0.003413	0.0039063	0.0050761	0.0049884	0.0053435	0.544276
GO:0042596	fear response	9	4	0.0021413	0.0021413	0.0021413	0.002994	0.0019605	0.0024495	0.358436
GO:0043122	regulation of I-kappaB kinase/NF-kappaB cascade	9	1	0.000788	0.000788	0.000788	0.000788	0.000788	0.000788	0.22399
GO:0045086	positive regulation of interleukin-2 biosynthesis	9	1	0.0227273	0.0227273	0.0227273	0.0227273	0.0227273	0.0227273	0.973668
GO:0045104	intermediate filament cytoskeleton organization and biogenesis	9	1	0.333333	0.333333	0.333333	0.333333	0.333333	0.333333	0.999081
GO:0045582	positive regulation of T cell differentiation	9	4	0.5	0.5	0.5	0.0051151	0.0026954	0.003367	0.655943
GO:0045667	regulation of osteoblast differentiation	9	1	0.0384615	0.0384615	0.0384615	0.0384615	0.0384615	0.0384615	0.984997
GO:0045762	positive regulation of adenylate cyclase activity	9	1	0.0022075	0.0022075	0.0022075	0.0022075	0.0022075	0.0022075	0.733906
GO:0045884	regulation of survival gene product activity	9	NA
GO:0046328	regulation of JNK cascade	9	1	0.0120482	0.0120482	0.0120482	0.0120482	0.0120482	0.0120482	0.950122
GO:0048820	hair follicle maturation	9	2	0.0021322	0.0021322	0.0021322	0.0021322	0.0017101	0.0021368	0.581089
GO:0050772	positive regulation of axonogenesis	9	2	0.0010604	0.0010604	0.0010604	0.0010604	0.001176	0.0014695	0.295984
GO:0050803	regulation of synapse structure and function	9	1	0.0128205	0.0128205	0.0128205	0.0128205	0.0128205	0.0128205	0.952905
GO:0050892	intestinal absorption	9	2	0.0021739	0.0021739	0.0021739	0.0021739	0.0043384	0.0043384	0.729473
GO:0000245	spliceosome assembly	10	1	0.0007153	0.0007153	0.0007153	0.0007153	0.0007153	0.0007153	0.150735
GO:0000723	telomere maintenance	10	5	0.0053191	0.0053191	0.0053191	0.0019253	0.0027933	0.0030656	0.366708
GO:0001502	cartilage condensation	10	6	0.001224	0.001224	0.002445	0.0028986	0.0035042	0.0043764	0.332261
GO:0001658	ureteric bud branching	10	18	0.125	0.121622	0.0344168	0.0177866	0.0117226	0.0125348	0.597938
GO:0001707	mesoderm formation	10	13	0.0625	0.0402477	0.0368272	0.0148912	0.0088934	0.0096439	0.672653
GO:0001708	cell fate specification	10	9	0.0151515	0.0151515	0.0237467	0.0136157	0.005059	0.0062026	0.620683
GO:0001755	neural crest cell migration	10	13	0.0053476	0.0106383	0.0072707	0.0080695	0.008766	0.0079608	0.499103
GO:0001890	placenta development	10	16	0.0053476	0.0106383	0.0089586	0.0073869	0.0102253	0.0125984	0.487385
GO:0001976	fast regulation of arterial pressure	10	3	0.0050761	0.0050761	0.0050761	0.0013083	0.0016837	0.0021038	0.469438
GO:0006493	protein amino acid O-linked glycosylation	10	2	1	1	1	1	0.0080564	0.0100503	0.967732
GO:0006801	superoxide metabolism	10	2	0.0042735	0.0042735	0.0042735	0.0042735	0.002193	0.0027397	0.73973
GO:0007224	smoothened signaling pathway	10	16	0.0041667	0.0046431	0.0034813	0.0061491	0.0090857	0.0110041	0.316759
GO:0007530	sex determination	10	3	0.0217391	0.0217391	0.0217391	0.0179641	0.0020332	0.0025402	0.738402
GO:0007585	respiratory gaseous exchange	10	6	0.0021322	0.0021322	0.0013727	0.0032258	0.004171	0.003743	0.406812
GO:0008637	apoptotic mitochondrial changes	10	1	0.0012407	0.0012407	0.0012407	0.0012407	0.0012407	0.0012407	0.511635
GO:0009072	aromatic amino acid family metabolism	10	1	0.0019685	0.0019685	0.0019685	0.0019685	0.0019685	0.0019685	0.699571
GO:0009411	response to UV	10	9	0.003413	0.003413	0.0050307	0.0071713	0.0062327	0.0055935	0.541233
GO:0014032	neural crest cell development	10	9	0.0027933	0.0027933	0.0026285	0.0051754	0.0055291	0.0057435	0.457213
GO:0017157	regulation of exocytosis	10	3	0.0833333	0.0833333	0.0833333	0.0232558	0.0043212	0.0053957	0.874104
GO:0019098	reproductive behavior	10	NA
GO:0019724	B cell mediated immunity	10	2	0.0333333	0.0333333	0.0333333	0.0333333	0.0017925	0.0022396	0.719382
GO:0030203	glycosaminoglycan metabolism	10	1	0.0011403	0.0011403	0.0011403	0.0011403	0.0011403	0.0011403	0.466258
GO:0030901	midbrain development	10	8	0.0153846	0.0153846	0.0059128	0.0033784	0.0046263	0.0057762	0.476218
GO:0030902	hindbrain development	10	5	0.0037037	0.0037037	0.0037037	0.0022738	0.0033784	0.0042194	0.461995
GO:0035050	embryonic heart tube development	10	6	0.0114943	0.0114943	0.011976	0.0294118	0.0063677	0.0050505	0.709531
GO:0040013	negative regulation of locomotion	10	1	0.0031056	0.0031056	0.0031056	0.0031056	0.0031056	0.0031056	0.859816
GO:0045670	regulation of osteoclast differentiation	10	1	0.0277778	0.0277778	0.0277778	0.0277778	0.0277778	0.0277778	0.978925
GO:0045926	negative regulation of growth	10	2	0.0043103	0.0043103	0.0043103	0.0043103	0.0012773	0.0015962	0.561043
GO:0046058	cAMP metabolism	10	1	0.0008673	0.0008673	0.0008673	0.0008673	0.0008673	0.0008673	0.296012
GO:0050672	negative regulation of lymphocyte proliferation	10	2	0.0044053	0.0044053	0.0044053	0.0044053	0.0017532	0.0021906	0.681637
GO:0050768	negative regulation of neurogenesis	10	2	0.000997	0.000997	0.000997	0.000997	0.00112	0.0013996	0.257348
GO:0050769	positive regulation of neurogenesis	10	5	0.0022676	0.0022676	0.0022676	0.0029155	0.0045558	0.004095	0.528326
GO:0051271	negative regulation of cell motility	10	3	0.0017212	0.0017212	0.0017212	0.0015732	0.001679	0.0020979	0.399284
GO:0000077	DNA damage checkpoint	11	3	0.0204082	0.0204082	0.0204082	0.0040595	0.0031112	0.003886	0.772746
GO:0001909	immune cell mediated cytotoxicity	11	1	0.000815	0.000815	0.000815	0.000815	0.000815	0.000815	0.247853
GO:0006071	glycerol metabolism	11	1	1	1	1	1	1	1	0.999693
GO:0006364	rRNA processing	11	3	0.0053191	0.0053191	0.0053191	0.010582	0.0036452	0.0045524	0.827498
GO:0006749	glutathione metabolism	11	7	1	1	1	0.0180879	0.0153593	0.0100287	0.894769
GO:0007033	vacuole organization and biogenesis	11	2	0.0025575	0.0025575	0.0025575	0.0025575	0.0033361	0.0041667	0.74862
GO:0007088	regulation of mitosis	11	4	0.0018083	0.0018083	0.0018083	0.0032362	0.0029542	0.00369	0.549862
GO:0007229	integrin-mediated signaling pathway	11	2	0.0185185	0.0185185	0.0185185	0.0185185	0.0130506	0.0162602	0.947215
GO:0007346	regulation of progression through mitotic cell cycle	11	3	0.0018051	0.0018051	0.0018051	0.0017411	0.0016968	0.0021201	0.428309
GO:0007565	pregnancy	11	1	0.0007342	0.0007342	0.0007342	0.0007342	0.0007342	0.0007342	0.166973
GO:0007613	memory	11	11	0.0769231	0.0728477	0.0051498	0.0082151	0.008587	0.0067032	0.571178
GO:0008064	regulation of actin polymerization and/or depolymerization	11	1	0.0008326	0.0008326	0.0008326	0.0008326	0.0008326	0.0008326	0.267606
GO:0009408	response to heat	11	5	0.0034247	0.0034247	0.0034247	0.00612	0.008547	0.0032113	0.637485
GO:0009913	epidermal cell differentiation	11	1	0.0076336	0.0076336	0.0076336	0.0076336	0.0076336	0.0076336	0.928221
GO:0016458	gene silencing	11	2	0.0014347	0.0014347	0.0014347	0.0014347	0.0018722	0.0023392	0.53035
GO:0019233	sensory perception of pain	11	11	0.015625	0.0307692	0.0116279	0.0110553	0.0086631	0.0070694	0.619716
GO:0019722	calcium-mediated signaling	11	1	0.0006274	0.0006274	0.0006274	0.0006274	0.0006274	0.0006274	0.0312309
GO:0030282	bone mineralization	11	9	0.0178571	0.0178571	0.0222772	0.0098361	0.0063537	0.0063514	0.668203
GO:0030593	neutrophil chemotaxis	11	3	0.001087	0.001087	0.001087	0.0009891	0.0015817	0.0019763	0.19499
GO:0030832	regulation of actin filament length	11	1	0.0008467	0.0008467	0.0008467	0.0008467	0.0008467	0.0008467	0.278322
GO:0042417	dopamine metabolism	11	6	0.0022422	0.0022422	0.0018686	0.0033259	0.0029985	0.0037383	0.388889
GO:0042461	photoreceptor cell development	11	NA
GO:0042490	mechanoreceptor differentiation	11	1	0.0007231	0.0007231	0.0007231	0.0007231	0.0007231	0.0007231	0.15288
GO:0042552	myelination	11	11	0.0030211	0.0060241	0.0050436	0.006575	0.0074716	0.0079826	0.514826
GO:0045061	thymic T cell selection	11	1	0.0008696	0.0008696	0.0008696	0.0008696	0.0008696	0.0008696	0.296081
GO:0045076	regulation of interleukin-2 biosynthesis	11	1	0.001032	0.001032	0.001032	0.001032	0.001032	0.001032	0.410594
GO:0048589	developmental growth	11	17	0.0169492	0.0224571	0.0100771	0.0137652	0.0099299	0.0119466	0.567105
GO:0050868	negative regulation of T cell activation	11	1	0.0010604	0.0010604	0.0010604	0.0010604	0.0010604	0.0010604	0.42362
GO:0050881	musculoskeletal movement	11	1	0.0031847	0.0031847	0.0031847	0.0031847	0.0031847	0.0031847	0.839461
GO:0050885	regulation of balance	11	21	0.0047847	0.0049054	0.0089705	0.0101695	0.0142518	0.0157895	0.456967
GO:0050909	sensory perception of taste	11	2	0.0022727	0.0022727	0.0022727	0.0022727	0.0045351	0.0045351	0.745086
GO:0051258	protein polymerization	11	1	0.0023474	0.0023474	0.0023474	0.0023474	0.0023474	0.0023474	0.754289
GO:0001569	patterning of blood vessels	12	12	0.0018939	0.0037807	0.0034364	0.0062112	0.0059865	0.0073082	0.365916
GO:0001709	cell fate determination	12	5	0.0107527	0.0107527	0.0107527	0.0019569	0.0030936	0.0034317	0.381818
GO:0006119	oxidative phosphorylation	12	2	0.0053191	0.0053191	0.0053191	0.0053191	0.0021091	0.002635	0.740025
GO:0006289	nucleotide-excision repair	12	3	0.0046729	0.0046729	0.0046729	0.0039318	0.0045506	0.0056818	0.800449
GO:0006352	transcription initiation	12	1	0.000771	0.000771	0.000771	0.000771	0.000771	0.000771	0.204113
GO:0006754	ATP biosynthesis	12	1	0.0021552	0.0021552	0.0021552	0.0021552	0.0021552	0.0021552	0.726519
GO:0006885	regulation of pH	12	3	0.0020921	0.0020921	0.0020921	0.0019828	0.0031687	0.0039578	0.599
GO:0007200	G-protein signaling, coupled to IP3 second messenger (phospholipase C activating)	12	3	0.0051282	0.0051282	0.0051282	0.0102041	0.0034762	0.0043415	0.819129
GO:0007270	nerve-nerve synaptic transmission	12	3	0.0009099	0.0009099	0.0009099	0.0011853	0.0016389	0.0020478	0.238926
GO:0007492	endoderm development	12	9	0.015625	0.015625	0.0265487	0.006813	0.0054496	0.0062718	0.604507
[truncated: 469 more rows]

## Sheet: ES (MGI)
GO	GO_Description	Gene_count	# of new annotated genes	p01r	p10r	p20r	p50r	p80r	p100r	auc
[truncated: 1,051 more rows]

[truncated: 6 more sheets: ES (bioMart), ES (Inparanoid), ES (OMIM), ES (Zhang et al), ES (Su et al), ES (SAGE)]
