# Supplementary material for: Integrative approaches to the prediction of protein functions based on the feature selection
Source: BMC Bioinformatics. 2009 Dec 31;10:455. doi: 10.1186/1471-2105-10-455 (PMC2813249; doi:10.1186/1471-2105-10-455)
Supplement: Additional file 14 — Prediction results of yeast genes. AUC values and regression model coefficients related to Table 6 are presented. [file 1471-2105-10-455-S14.XLS]

## Sheet: Exhaustive Search
GO	GO_Description	Gene_count	PPI(diffusion_0.1)	Motif	Phenotype	Localization	CellCycle	DNAresponse	Rosetta	StressResponse		AUC with data Set Giving Highest AUC with TrainData	data Set Giving Highest AUC with TrainData
GO:0006285	base-excision repair, AP site formation	3	0.488799	NA	0.48319	NA	0.413067	0.490979	0.44684	0.522243		0.44213	StressResponse
GO:0015858	nucleoside transport	3	0.386674	NA	0.32038	0.431548	0.519849	0.46953	0.482919	0.541094		0.48829	StressResponse
GO:0017003	protein-heme linkage	3	0.483303	0.70119	NA	0.448823	0.585921	0.5746	0.48774	0.480364		0.69939	Motif
GO:0017006	protein-tetrapyrrole linkage	3	0.659599	0.599393	NA	0.727683	0.862737	0.792941	0.582492	0.49498		0.15311	CellCycle
GO:0018063	cytochrome c-heme linkage	3	0.773162	0.604283	NA	0.940977	0.795808	0.785734	0.822555	0.706606		0.020426	Localization
GO:0009437	carnitine metabolism	3	0.451897	0.641709	NA	0.443234	0.571467	0.473965	0.476734	0.462006		0.59221	Motif
GO:0006431	methionyl-tRNA aminoacylation	3	0.561214	0.237106	NA	NA	0.465955	0.434802	0.491926	0.384154		0.61018	PPI
GO:0009061	anaerobic respiration	3	0.564186	0.0668761	NA	0.588172	0.576828	0.421009	0.649863	0.397963		0.38231	Rosetta
GO:0005993	trehalose catabolism	3	0.572172	0.891863	0.459903	0.578023	0.353202	0.658233	0.625451	0.945086		0.54386	StressResponse
GO:0015851	nucleobase transport	3	0.616466	NA	0.951236	0.315766	0.257169	0.329358	0.494231	0.322228		0.96836	Phenotype
GO:0006658	phosphatidylserine metabolism	3	0.892607	NA	0.989698	0.901003	0.660824	0.866235	0.830946	0.416216		0.99588	Phenotype
GO:0006664	glycolipid metabolism	3	0.642802	NA	NaN	NA	0.436206	0.487535	0.547009	0.54772		0.47482	PPI
GO:0006687	glycosphingolipid metabolism	3	0.355281	NA	0.28188	NA	0.431654	0.457235	0.555273	0.462084		0.4822	Rosetta
GO:0006688	glycosphingolipid biosynthesis	3	0.786965	NA	0.650186	NA	0.928081	0.821737	0.775	0.886446		0.27932	CellCycle
GO:0009247	glycolipid biosynthesis	3	0.429958	NA	0.271349	NA	0.524006	0.503035	0.539811	0.522864		0.45924	Rosetta
GO:0030100	regulation of endocytosis	3	0.548279	0.656628	NA	0.478299	0.50965	0.402675	0.426472	0.457224		0.45193	Motif
GO:0007135	meiosis II	3	0.41366	NA	0.234511	0.459566	0.442371	0.477155	0.590615	0.625678		0.54356	StressResponse
GO:0030491	heteroduplex formation	3	0.549007	NA	0.519466	0.565864	0.648402	0.596287	0.571996	0.840185		0.58067	StressResponse
GO:0045144	meiotic sister chromatid segregation	3	0.483799	NA	0.388465	0.414287	0.53081	0.469914	0.596288	0.400741		0.56937	Rosetta
GO:0006490	oligosaccharide-lipid intermediate assembly	3	0.39096	NA	NA	0.679138	0.600803	0.531622	0.478711	0.556211		0.74543	Localization
GO:0016584	nucleosome spacing	3	0.574557	NaN	0.982806	NA	0.397181	0.755156	0.56816	0.313672		0.99519	Phenotype
GO:0000349	formation of catalytic spliceosome for first transesterification step	3	0.514148	0.509445	NA	NA	0.2669	0.386153	0.52948	0.228245		0.53705	Rosetta
GO:0001100	negative regulation of exit from mitosis	3	0.790324	NA	0.588205	0.600452	0.561441	0.602878	0.637406	0.569368		0.57157	PPI
GO:0008608	attachment of spindle microtubules to kinetochore	3	0.683323	NA	0.359564	0.700789	0.506481	0.486351	0.581612	0.466608		0.61384	Localization
GO:0045010	actin nucleation	3	0.643821	NA	0.38503	0.600656	0.642597	0.516909	0.555387	0.509512		0.60322	PPI
GO:0006370	mRNA capping	3	0.427529	NA	NA	NA	0.585201	0.391487	0.533763	0.715978		0.69498	StressResponse
GO:0000348	nuclear mRNA branch site recognition	3	0.500566	NaN	NA	NA	0.506444	0.328105	0.313991	0.31613		0.52006	CellCycle
GO:0000370	U2-type nuclear mRNA branch site recognition	3	0.857977	0.696698	NA	NA	0.586962	0.817647	0.689625	0.851884		0.39582	PPI
GO:0009120	deoxyribonucleoside metabolism	3	0.821859	NaN	NA	0.726316	0.453215	0.593132	0.76558	0.926667		0.32901	StressResponse
GO:0009219	pyrimidine deoxyribonucleotide metabolism	3	0.75846	NA	NA	0.999749	0.724431	0.722681	0.811426	0.879776		0.35138	Localization
GO:0009262	deoxyribonucleotide metabolism	3	0.797355	NA	NA	0.72807	0.421965	0.66343	0.809993	0.906453		0.32306	StressResponse
GO:0046125	pyrimidine deoxyribonucleoside metabolism	3	0.670167	NaN	NA	0.999749	0.726879	0.606976	0.805337	0.906306		0.3609	Localization
GO:0008272	sulfate transport	3	0.49386	0.384561	0.88566	0.507547	0.487778	0.612356	0.629252	0.541627		0.88437	Phenotype
GO:0006567	threonine catabolism	3	0.66355	0.861036	NA	0.549014	0.59483	0.649247	0.534421	0.663135		0.72089	Motif
GO:0009268	response to pH	3	0.516732	NaN	0.0947802	0.804762	0.0173473	0.686444	0.36139	0.385004		0.79098	Localization
GO:0006624	vacuolar protein processing or maturation	3	0.17393	NA	NA	0.358396	0.714234	0.149227	0.0709169	0.344324		0.70492	CellCycle
GO:0045860	positive regulation of protein kinase activity	3	0.630363	0.594729	0.63227	0.568314	0.473872	0.430683	0.827425	0.651319		0.80068	Rosetta
GO:0051347	positive regulation of transferase activity	3	0.781907	0.920637	0.77837	0.793694	0.833981	0.720065	0.884614	0.901992		0.50542	Motif
GO:0006013	mannose metabolism	3	0.494298	0.504717	0.182967	0.548635	0.459354	0.483553	0.497143	0.582884		0.55925	StressResponse
GO:0016574	histone ubiquitination	3	0.432605	NA	NA	NA	0.550601	0.547768	0.644641	0.539691		0.77748	Rosetta
GO:0006108	malate metabolism	3	0.776951	0.498586	0.162999	0.305013	0.560831	0.59387	0.426152	0.336617		0.70545	PPI
GO:0042176	regulation of protein catabolism	3	0.400216	0.654978	0.822215	0.469484	0.630452	0.575108	0.546037	0.431719		0.91478	Phenotype
GO:0006116	NADH oxidation	3	0.533817	NA	NA	NA	0.477465	0.55711	0.568955	0.646459		0.50853	StressResponse
GO:0000056	ribosomal small subunit export from nucleus	3	0.520809	0.496701	NA	0.578446	0.564691	0.147735	0.16995	0.886486		0.19712	StressResponse
GO:0015865	purine nucleotide transport	3	0.994944	NA	0.930536	0.89198	0.865968	0.891586	0.289936	0.590123		0.017121	PPI
GO:0006307	DNA dealkylation	3	0.386552	0.360038	0.448762	0.730576	0.510193	0.275731	0.141876	0.764851		0.69642	StressResponse
GO:0016576	histone dephosphorylation	3	0.572756	0.561851	NA	0.476775	0.598688	0.438495	0.530011	0.639935		0.73164	StressResponse
GO:0006814	sodium ion transport	3	0.712891	0.43989	NA	0.471679	0.423897	0.368975	0.311627	0.252983		0.78701	PPI
GO:0030242	peroxisome degradation	3	0.171991	NA	NA	0.537024	0.730521	0.141827	0.544909	0.413204		0.59833	CellCycle
GO:0009090	homoserine biosynthesis	3	0.581607	0.797953	NA	0.661509	0.577584	0.525608	0.407672	0.585498		0.78475	Motif
GO:0007600	sensory perception	3	0.645623	NA	NaN	NA	0.649214	0.492744	0.64168	0.596412		0.25136	CellCycle
GO:0007606	sensory perception of chemical stimulus	3	0.845357	NA	0.792108	NA	0.726464	0.686039	0.739614	0.920016		0.55119	StressResponse
GO:0050874	organismal physiological process	3	0.706658	NA	0.790375	NA	0.731343	0.837019	0.753541	0.756038		0.2371	DNAresponse
GO:0050877	neurophysiological process	3	0.740153	NA	0.789375	NA	0.783972	0.855448	0.652707	0.742114		0.33347	DNAresponse
GO:0042787	protein ubiquitination during ubiquitin-dependent protein catabolism	3	0.523735	0.543868	NA	0.724423	0.632201	0.790737	0.607578	0.423372		0.807	DNAresponse
GO:0007025	beta-tubulin folding	3	0.52123	NA	0.278539	0.519708	0.790041	0.595485	0.460477	0.631534		0.40635	CellCycle
GO:0007329	positive regulation of transcription from RNA polymerase II promoter by pheromones	3	0.583123	NA	NA	0.833333	0.56122	0.301016	0.389247	0.256804		0.64907	Localization
GO:0009371	positive regulation of transcription by pheromones	3	0.779086	NA	NA	0.999749	0.751626	0.901879	0.709	0.993646		0.6198	Localization
GO:0043254	regulation of protein complex assembly	3	0.322732	NA	NA	0.358069	0.520381	0.437892	0.76589	0.579014		0.34239	Rosetta
GO:0009132	nucleoside diphosphate metabolism	3	0.700895	0.811321	NA	0.436592	0.963498	0.586808	0.474212	0.821738		0.9487	CellCycle
GO:0009438	methylglyoxal metabolism	3	0.300413	NA	0.701153	0.553347	0.502905	0.524204	0.666644	0.416106		0.59479	Phenotype
GO:0019243	methylglyoxal catabolism to D-lactate	3	0.724178	NA	0.789341	0.938252	0.923021	0.837603	0.71833	0.873198		0.79718	Localization
GO:0051595	response to methylglyoxal	3	0.696761	NA	0.791399	0.789744	0.851825	0.840255	0.708198	0.929524		0.5657	StressResponse
GO:0051596	methylglyoxal catabolism	3	0.610197	NA	0.790718	0.789932	0.919949	0.812028	0.712241	0.888924		0.36027	CellCycle
GO:0015758	glucose transport	3	0.366037	0.137736	NA	0.434526	0.590983	0.433383	0.737848	0.12219		0.16051	Rosetta
GO:0006561	proline biosynthesis	3	0.6233	0.749587	NA	0.79565	0.783724	0.617226	0.700466	0.829599		0.52802	StressResponse
GO:0051382	kinetochore assembly	3	0.3966	NA	NaN	0.914368	0.429236	0.114489	0.33014	0.498738		0.8881	Localization
GO:0051383	kinetochore organization and biogenesis	3	0.857393	NA	0.843881	0.999749	0.830954	0.860257	0.942379	0.787401		0.63246	Localization
GO:0043328	protein targeting to vacuole during ubiquitin-dependent protein catabolism via the MVB pathway	3	0.397755	NA	NA	0.554125	0.267582	0.49393	0.582567	0.354082		0.706	Rosetta
GO:0019439	aromatic compound catabolism	3	0.527942	NA	NA	NA	0.396873	0.65369	0.296203	0.818772		0.32787	StressResponse
GO:0046083	adenine metabolism	3	0.538205	0.779745	NA	0.308927	0.544107	0.28488	0.54622	0.364005		0.77258	Motif
GO:0006883	sodium ion homeostasis	3	0.102295	NaN	NaN	0.381955	0.419978	0.985262	0.0291905	0.0210811		0.15421	DNAresponse
GO:0006797	polyphosphate metabolism	3	0.630258	NA	NA	0.628134	0.454688	0.541043	0.35423	0.579128		0.71971	PPI
GO:0006741	NADP biosynthesis	3	0.403407	NA	NA	NA	0.569338	0.304768	0.600516	0.521138		0.61459	Rosetta
GO:0007026	negative regulation of microtubule depolymerization	3	0.745789	NA	0.606159	0.997115	0.646702	0.534442	0.770162	0.770253		0.50238	Localization
GO:0031111	negative regulation of microtubule polymerization or depolymerization	3	0.632685	NA	0.936382	0.954448	0.805882	0.736471	0.708547	0.899153		0.50207	Localization
GO:0031114	regulation of microtubule depolymerization	3	0.689105	NA	0.797455	0.953822	0.818712	0.721728	0.727736	0.811058		0.49994	Localization
GO:0006114	glycerol biosynthesis	3	0.756853	NA	NA	0.513277	0.602153	0.569881	0.572338	0.524188		0.54937	PPI
GO:0046173	polyol biosynthesis	3	0.607911	NA	NA	0.568302	0.547476	0.614912	0.523661	0.526746		0.54403	DNAresponse
GO:0006901	vesicle coating	3	0.546534	NA	NA	0.829487	0.666466	0.657225	0.615812	0.895379		0.37558	StressResponse
GO:0006449	regulation of translational termination	3	0.141579	0.865094	0.668956	0.28421	0.100108	0.0294752	0.542622	0.0077477		0.80019	Motif
GO:0006549	isoleucine metabolism	3	0.0974708	0.926887	NA	0.999749	0.813516	0.763051	0.464004	0.417087		0.72707	Localization
GO:0006390	transcription from mitochondrial promoter	3	0.526617	NA	0.478765	NA	0.366875	0.536463	0.69485	0.600781		0.66812	Rosetta
GO:0019563	glycerol catabolism	3	0.503463	NA	NA	0.681921	0.71811	0.398565	0.373852	0.488941		0.47872	CellCycle
GO:0046174	polyol catabolism	3	0.725875	NA	NA	0.71368	0.686393	0.808252	0.828294	0.912942		0.28745	StressResponse
GO:0006833	water transport	3	0.50892	NaN	NA	0.303255	0.41079	0.323321	0.747607	0.818593		0.23867	StressResponse
GO:0042044	fluid transport	3	0.733755	0.677864	NA	0.921303	0.711827	0.88754	0.885831	0.802091		0.016541	Localization
GO:0006448	regulation of translational elongation	3	0.581765	NA	NA	0.522045	0.538338	0.579749	0.674767	0.606442		0.41327	Rosetta
GO:0051340	regulation of ligase activity	3	0.767366	0.326958	0.869827	NA	0.729188	0.742013	0.695629	0.971792		0.51977	StressResponse
GO:0051351	positive regulation of ligase activity	3	0.68716	0.312355	0.712876	NA	0.725108	0.694984	0.7876	0.865267		0.37	StressResponse
GO:0051438	regulation of ubiquitin ligase activity	3	0.798846	0.322265	0.81914	NA	0.730631	0.790273	0.724481	0.974405		0.669	StressResponse
GO:0051443	positive regulation of ubiquitin ligase activity	3	0.799812	0.331448	0.854906	NA	0.764637	0.825872	0.706572	0.972693		0.6772	StressResponse
GO:0006744	ubiquinone biosynthesis	3	0.52355	NA	0.374828	NA	0.79626	0.091762	0.349123	0.701767		0.4429	CellCycle
GO:0042375	quinone cofactor metabolism	3	0.882879	NA	0.593845	NA	0.941001	0.911722	0.663271	0.828046		0.53456	CellCycle
GO:0045426	quinone cofactor biosynthesis	3	0.94893	NA	0.579408	NA	0.8235	0.931365	0.656689	0.785148		0.89426	PPI
GO:0000706	meiotic DNA double-strand break processing	3	0.845586	NA	0.547291	0.563703	0.257502	0.581443	0.451098	0.277098		0.52911	PPI
GO:0000729	DNA double-strand break processing	3	0.951946	NA	0.935867	0.791625	0.721901	0.926285	0.744537	0.844043		0.22879	PPI
GO:0000738	DNA catabolism, exonucleolytic	3	0.777432	NA	0.920048	0.789556	0.729084	0.69413	0.704436	0.816465		0.53129	Phenotype
GO:0000320	re-entry into mitotic cell cycle	3	0.556464	NA	0.525666	0.356851	0.359484	0.413669	0.671686	0.496463		0.73656	Rosetta
GO:0000321	re-entry into mitotic cell cycle after pheromone arrest	3	0.604086	NA	0.85454	0.999749	0.700804	0.726133	0.750381	0.79069		0.63083	Localization
GO:0006452	translational frameshifting	3	NaN	NA	NaN	0.0413534	0.351337	0.856347	0.354226	0.603821		0.35617	DNAresponse
GO:0008064	regulation of actin polymerization and/or depolymerization	3	0.468863	0.10566	0.942608	0.430507	0.574372	0.442242	0.494064	0.677018		0.95702	Phenotype
GO:0030832	regulation of actin filament length	3	0.80856	NaN	0.99794	0.990226	0.973808	0.997483	0.6524	0.638789		0.89752	Phenotype
GO:0000280	nuclear division	3	0.3	NaN	0.447115	0.745865	0.90047	0.998922	0.64846	0.21946		0.084472	DNAresponse
GO:0017196	N-terminal peptidyl-methionine acetylation	3	0.234436	NA	NA	0.138095	0.488616	0.231302	0.781888	0.784697		0.52722	StressResponse
GO:0018206	peptidyl-methionine modification	3	0.888748	NA	NA	0.798019	0.886339	0.712109	0.820548	0.818043		0.49981	PPI
GO:0009891	positive regulation of biosynthesis	3	0.971984	NA	NA	0.826566	0.773762	0.56922	0.442514	0.718097		0.98833	PPI
GO:0031328	positive regulation of cellular biosynthesis	3	0.575681	NA	NA	0.999749	0.790161	0.786678	0.588897	0.817367		0.61416	Localization
GO:0045727	positive regulation of protein biosynthesis	3	0.577821	NA	NA	0.999749	0.787224	0.818905	0.786916	0.775144		0.62807	Localization
GO:0045946	positive regulation of translation	3	0.56177	NA	NA	0.999749	0.787902	0.738583	0.732096	0.784968		0.63058	Localization
GO:0051247	positive regulation of protein metabolism	3	0.629086	NA	NA	0.999749	0.813471	0.757956	0.591808	0.796458		0.62531	Localization
GO:0046513	ceramide biosynthesis	3	0.198755	NA	NA	0.0338346	0.335621	0.575692	0.237464	0.921233		0.072639	StressResponse
GO:0046520	sphingoid biosynthesis	3	0.89786	NA	NA	0.854386	0.669498	0.790948	0.839451	0.988554		0.41249	StressResponse
GO:0016180	snRNA processing	3	0.669872	NA	NA	0.804637	0.821291	0.743343	0.48922	0.829691		0.18831	StressResponse
GO:0045040	protein import into mitochondrial outer membrane	3	0.534978	NA	NA	0.946277	0.824801	0.696421	0.695556	0.674768		0.77175	Localization
GO:0000266	mitochondrial fission	3	0.32711	0.0754717	NA	NA	0.455744	0.462603	0.58399	0.628649		0.60595	StressResponse
GO:0006003	fructose 2,6-bisphosphate metabolism	3	0.585547	0.679481	NA	0.741604	0.468585	0.538083	0.388401	0.186428		0.58471	Localization
GO:0042542	response to hydrogen peroxide	3	0.421401	0.379245	NaN	0.839599	0.826048	0.646657	0.0368911	0.323243		0.8619	Localization
GO:0043065	positive regulation of apoptosis	3	0.74328	NA	NA	0.833814	0.79347	0.703216	0.727711	0.675546		0.63071	Localization
GO:0043068	positive regulation of programmed cell death	3	0.693328	NA	NA	0.825727	0.792997	0.640291	0.662173	0.697141		0.63403	Localization
GO:0006835	dicarboxylic acid transport	3	NaN	0.155042	NA	0.453634	0.488981	0.46512	0.32611	0.887707		0.87982	StressResponse
GO:0016054	organic acid catabolism	3	0.818677	0.746499	NA	0.999749	0.771476	0.759847	0.796562	0.755137		0.0052632	Localization
GO:0017157	regulation of exocytosis	3	0.302799	NA	NA	0.453931	0.581095	0.616136	0.805361	0.532911		0.86507	Rosetta
GO:0019509	methionine salvage	3	0.438351	NA	NA	NaN	0.336344	0.55214	0.352077	0.849009		0.61193	StressResponse
GO:0043102	amino acid salvage	3	0.692802	NA	NA	0.797267	0.807237	0.805151	0.929598	0.959265		0.4973	StressResponse
GO:0006598	polyamine catabolism	3	0.592489	NaN	NA	NaN	0.497374	0.322366	0.367747	0.255015		0.61373	PPI
GO:0042402	biogenic amine catabolism	3	0.8607	0.637408	NA	0.793882	0.685038	0.760653	0.990685	0.90073		0.056867	Rosetta
GO:0045821	positive regulation of glycolysis	3	0.478802	0.923657	NA	0.318296	0.936416	0.135874	0.253223	0.219279		0.92124	CellCycle
GO:0009395	phospholipid catabolism	3	0.5607	NA	NA	0.814035	0.615649	0.74317	0.744269	0.891673		0.88122	StressResponse
GO:0046475	glycerophospholipid catabolism	3	0.766051	NA	NA	0.89411	0.855755	0.769507	0.60647	0.82746		0.76905	Localization
GO:0015942	formate metabolism	3	0.7393	0.91934	NA	NA	0.561235	0.096693	0.59957	0.826063		0.92264	Motif
GO:0019754	one-carbon compound catabolism	3	0.702232	0.80381	NA	NA	0.619263	0.691882	0.941887	0.805425		0.63477	Rosetta
GO:0042183	formate catabolism	3	0.730573	0.816881	NA	NA	0.954102	0.679207	0.659222	0.873468		0.10372	CellCycle
GO:0006534	cysteine metabolism	4	0.58425	0.642541	0.603531	0.674359	0.599308	0.541235	0.440296	0.499053		0.67689	Localization
GO:0031578	spindle orientation checkpoint	4	0.496881	0.620373	0.441052	0.551633	0.551355	0.568239	0.626833	0.611561		0.62761	Rosetta
GO:0006546	glycine catabolism	4	0.745742	0.86882	NA	0.672643	0.793223	0.715597	0.804529	0.64017		0.89208	Motif
GO:0006085	acetyl-CoA biosynthesis	4	0.417874	0.735203	NA	0.561692	0.625753	0.492606	0.360759	0.409564		0.70068	Motif
GO:0000059	protein import into nucleus, docking	4	0.433426	NA	NA	0.62097	0.341196	0.538309	0.545821	0.448545		0.5969	Localization
GO:0009147	pyrimidine nucleoside triphosphate metabolism	4	0.682136	0.998349	NA	0.446617	0.873154	0.85267	0.889148	0.77027		0.10462	Motif
GO:0006501	C-terminal protein lipidation	4	0.487792	NA	0.540663	0.534078	0.542495	0.466371	0.569288	0.480814		0.47708	Rosetta
GO:0000755	cytogamy	4	0.451751	NA	0.574176	0.883459	0.583815	0.0819849	0.379298	0.398378		0.85138	Localization
GO:0006279	premeiotic DNA synthesis	4	0.542019	0.476776	0.490064	0.499795	0.528488	0.523814	0.433233	0.464568		0.51204	PPI
GO:0042180	ketone metabolism	4	0.633561	0.175472	NA	0.999749	0.708634	0.666607	0.769162	0.741261		0.7193	Localization
GO:0019413	acetate biosynthesis	4	0.344144	0.525602	NA	NA	0.366637	0.410047	0.441966	0.499524		0.20128	Motif
GO:0016036	cellular response to phosphate starvation	4	0.494795	0.541859	NA	0.484655	0.522251	0.651714	0.536656	0.514489		0.5676	DNAresponse
GO:0005992	trehalose biosynthesis	4	0.763879	NA	NaN	0.723684	0.760943	0.470924	0.118775	0.785521		0.62044	StressResponse
GO:0046351	disaccharide biosynthesis	4	0.999513	NA	0.73415	0.585005	0.982287	0.964835	0.941491	0.635269		0.99976	PPI
GO:0030497	fatty acid elongation	4	0.441051	NaN	0.688064	0.875815	0.299241	0.335971	0.313726	0.348617		0.86944	Localization
GO:0008053	mitochondrial fusion	4	0.682105	0.464859	0.615155	0.430117	0.340272	0.546106	0.551507	0.390585		0.64109	PPI
GO:0006862	nucleotide transport	4	0.331454	NaN	0.556396	0.586642	0.546997	0.463811	0.278345	0.461518		0.79615	Localization
GO:0009452	RNA capping	4	0.597381	NA	NA	0.999749	0.817944	0.950917	0.700912	0.712329		0.74436	Localization
GO:0000135	septin checkpoint	4	0.264205	0.392703	0.769918	0.406219	0.370021	0.450794	0.525311	0.382797		0.7751	Phenotype
GO:0006097	glyoxylate cycle	4	0.652152	0.738912	0.844525	0.66073	0.61535	0.544635	0.43708	0.731459		0.85141	Phenotype
GO:0006101	citrate metabolism	4	0.509221	0.694482	0.856869	0.42482	0.495173	0.696762	0.523315	0.821165		0.30109	Phenotype
GO:0046487	glyoxylate metabolism	4	0.36215	0.727691	0.740715	0.704887	0.265325	0.464185	0.33926	0.816463		0.73772	StressResponse
GO:0000735	removal of nonhomologous ends	4	0.511321	0.231486	0.429465	0.545694	0.401013	0.544454	0.516638	0.304003		0.56794	Localization
GO:0051668	localization within membrane	4	0.802199	NA	NA	0.852381	0.860234	0.932403	0.549248	0.693496		0.92954	DNAresponse
GO:0006078	1,6-beta-glucan biosynthesis	4	0.697777	NA	0.697819	0.690196	0.621819	0.921763	0.810163	0.709896		0.47125	DNAresponse
GO:0006376	mRNA splice site selection	4	0.513364	0.779045	0.447043	0.439005	0.434238	0.712546	0.472044	0.399605		0.55839	Motif
GO:0050000	chromosome localization	4	0.705296	NA	0.996098	0.748834	0.664489	0.59519	0.577086	0.51135		0.9953	Phenotype
GO:0016077	snoRNA catabolism	4	0.99721	NA	NA	0.830825	0.543685	0.638984	0.562577	0.761832		0.99968	PPI
GO:0016078	tRNA catabolism	4	0.999611	NA	NA	0.610637	0.847083	0.769558	0.360817	0.448028		0.9999	PPI
GO:0016233	telomere capping	4	0.803189	NaN	NaN	0.368672	0.210621	0.721144	0.834706	0.95584		0.13189	StressResponse
GO:0030037	actin filament reorganization during cell cycle	4	0.541391	0.355745	0.761864	0.444709	0.533112	0.472021	0.485282	0.439688		0.68398	Phenotype
GO:0031532	actin cytoskeleton reorganization	4	0.822313	0.858589	0.837001	0.897192	0.75611	0.79729	0.706467	0.745957		0.69628	Localization
GO:0045021	error-free DNA repair	4	0.148249	NA	NA	0.384712	0.823636	0.714491	0.833632	0.575315		0.84294	Rosetta
GO:0031204	posttranslational protein targeting to membrane, translocation	4	0.28299	0.732799	NA	0.309524	0.435013	0.532992	0.390452	0.718101		0.45994	Motif
GO:0000350	formation of catalytic spliceosome for second transesterification step	4	0.601035	0.319222	0.03989	0.545051	0.517561	0.302994	0.219723	0.429078		0.55048	PPI
GO:0006121	mitochondrial electron transport, succinate to ubiquinone	4	0.646355	0.569877	NaN	0.424416	0.426861	0.700872	0.576141	0.448765		0.59656	DNAresponse
GO:0031126	snoRNA 3'-end processing	4	0.0694553	NA	NA	0.352005	0.616956	0.681925	0.641117	0.695296		0.6807	StressResponse
GO:0045013	negative regulation of transcription by carbon catabolites	4	0.674745	NA	NA	0.597345	0.730154	0.604564	0.567101	0.556699		0.63914	CellCycle
GO:0045014	negative regulation of transcription by glucose	4	0.788536	NA	NA	0.791061	0.672139	0.829791	0.669787	0.690229		0.28583	DNAresponse
GO:0006491	N-glycan processing	4	0.978104	NA	0.850895	0.992101	0.425976	0.91255	0.711483	0.611799		0.99511	Localization
GO:0030071	regulation of mitotic metaphase/anaphase transition	4	0.695851	0.51258	0.515243	NA	0.448552	0.524812	0.479918	0.400548		0.67643	PPI
GO:0009164	nucleoside catabolism	4	0.196769	0.887618	NA	0.46864	0.42144	0.401906	0.278676	0.487318		0.80201	Motif
GO:0019566	arabinose metabolism	4	0.825156	0.998938	NA	0.607649	0.960259	0.968615	0.867965	0.94457		0.99906	Motif
GO:0019568	arabinose catabolism	4	0.673936	0.999292	NA	0.585193	0.985181	0.964889	0.865505	0.942354		0.99835	Motif
GO:0042732	D-xylose metabolism	4	0.741594	0.998938	NA	0.585005	0.986488	0.968485	0.856727	0.955198		0.99705	Motif
GO:0042843	D-xylose catabolism	4	0.844879	0.999528	NA	0.585005	0.983959	0.966149	0.861161	0.949699		0.99906	Motif
GO:0006784	heme a biosynthesis	4	0.0957198	0.0853774	0.0858516	0.726316	0.103866	0.692557	0.0304441	0.0073901		0.98596	Localization
GO:0046160	heme a metabolism	4	0.883527	0.666549	0.81207	0.943769	0.70077	0.834006	0.785023	0.774487		0.8419	Localization
GO:0006074	1,3-beta-glucan metabolism	4	0.61338	NA	0.700138	0.421805	0.556539	0.625629	0.509671	0.880901		0.76829	StressResponse
GO:0006075	1,3-beta-glucan biosynthesis	4	0.729021	NA	0.780605	0.977432	0.823348	0.844742	0.708841	0.831955		0.29445	Localization
GO:0046686	response to cadmium ion	4	0.579509	NaN	0.419188	0.325038	0.348259	0.495071	0.865922	0.547689		0.3505	Rosetta
GO:0000196	MAPKKK cascade during cell wall biogenesis	4	0.842802	NaN	NA	0.282205	0.799314	0.90507	0.373567	0.838861		0.87271	DNAresponse
GO:0015793	glycerol transport	4	0.845973	0.162736	NA	0.941703	0.431417	0.418555	0.380371	0.504525		0.76223	Localization
GO:0015780	nucleotide-sugar transport	4	0.50722	NA	NA	0.765894	0.490145	0.848162	0.660228	0.461144		0.48502	DNAresponse
GO:0007023	post-chaperonin tubulin folding pathway	4	0.776443	NA	NaN	0.811905	0.576003	0.371422	0.56771	0.734357		0.76203	Localization
GO:0000390	spliceosome disassembly	4	0.782169	0.546227	0.501375	0.524436	0.338905	0.634968	0.911322	0.666697		0.53617	Rosetta
GO:0000391	U2-type spliceosome disassembly	4	0.980641	0.999529	0.902756	0.777457	0.681006	0.948078	0.790084	0.812295		0.012731	Motif
GO:0043241	protein complex disassembly	4	0.933266	0.999529	0.924054	0.781532	0.657193	0.948437	0.690702	0.801929		0.050196	Motif
GO:0007019	microtubule depolymerization	4	0.37243	0.34975	0.566437	0.643107	0.603056	0.385502	0.563506	0.392895		0.55051	Localization
GO:0046466	membrane lipid catabolism	4	0.625514	NA	NA	0.441504	0.718501	0.686042	0.529983	0.607183		0.48767	CellCycle
GO:0005981	regulation of glycogen catabolism	4	0.700513	NA	NA	0.631293	0.604734	0.833822	0.507304	0.922589		0.88965	StressResponse
GO:0006592	ornithine biosynthesis	4	0.674403	0.831395	NA	0.774316	0.784061	0.941032	0.975111	0.934637		0.8805	Rosetta
GO:0006900	vesicle budding	4	0.614397	NA	NA	0.998997	0.519689	0.0352391	0.0161175	0.990267		0.73659	Localization
GO:0031384	regulation of initiation of mating projection growth	4	0.39251	NA	0.165233	0.203885	0.05412	0.523291	0.782862	0.414965		0.78044	Rosetta
GO:0000301	retrograde transport, vesicle recycling within Golgi	4	0.827343	NA	NA	0.237516	0.567777	0.686166	0.599496	0.136385		0.83366	PPI
GO:0000743	nuclear migration during conjugation with cellular fusion	4	0.515661	0.484449	0.489848	0.690226	0.353612	0.385563	0.518485	0.639915		0.5	Localization
GO:0006356	regulation of transcription from RNA polymerase I promoter	4	0.992996	0.381604	NA	0.722055	0.812139	0.106257	0.101003	0.034955		0.98405	PPI
GO:0000752	agglutination during conjugation with cellular fusion	4	0.662257	NA	NA	0.469674	0.138909	0.262136	0.157951	0.801622		0.78785	StressResponse
GO:0000771	agglutination	4	0.774124	NA	NA	0.91675	0.813631	0.753594	0.776021	0.791386		0.70731	Localization
GO:0018065	protein-cofactor linkage	4	0.392434	NA	NA	0.625302	0.293153	0.538171	0.481692	0.582837		0.50698	Localization
GO:0018344	protein geranylgeranylation	4	0.54623	0.474528	NA	0.39849	0.444535	0.363451	0.445833	0.475937		0.56654	PPI
GO:0018348	protein amino acid geranylgeranylation	4	0.811556	0.925743	NA	0.794822	0.814149	0.841312	0.596157	0.668694		0.57372	Motif
GO:0015908	fatty acid transport	4	NaN	NaN	NA	0.838346	0.668172	0.362868	0.207557	0.155496		0.82506	Localization
GO:0006529	asparagine biosynthesis	4	0.70245	0.488219	NA	NaN	0.651066	0.595649	0.55086	0.857426		0.79153	StressResponse
GO:0030162	regulation of proteolysis	4	0.436157	NA	NA	0.3727	0.303455	0.429609	0.673867	0.501238		0.76484	Rosetta
GO:0006562	proline catabolism	4	0.680416	0.639735	NA	0.759649	0.433181	0.57687	0.491321	0.65448		0.76366	Localization
GO:0016073	snRNA metabolism	4	0.512451	0.135377	NA	0.662782	0.548917	0.491479	0.240236	0.393926		0.6759	Localization
GO:0007008	outer mitochondrial membrane organization and biogenesis	4	0.417835	NA	NA	0.805764	0.68594	0.691972	0.429416	0.429055		0.79087	Localization
GO:0030042	actin filament depolymerization	4	0.458544	NaN	0.242779	0.42406	0.558005	0.140687	0.797547	0.0842618		0.79683	Rosetta
GO:0048285	organelle fission	4	0.725681	0.658105	0.681319	NA	0.933389	0.706715	0.693937	0.733237		0.28191	CellCycle
GO:0007187	G-protein signaling, coupled to cyclic nucleotide second messenger	4	0.494953	0.751415	NaN	0.102506	0.55667	0.378081	0.545845	0.326334		0.56038	Motif
GO:0007188	G-protein signaling, coupled to cAMP nucleotide second messenger	4	0.777053	0.999529	0.989696	0.965271	0.681453	0.705505	0.796444	0.818832		0.051607	Motif
GO:0046834	lipid phosphorylation	4	0.522681	NaN	0.530261	0.559419	0.473336	0.324853	0.308687	0.724219		0.69959	StressResponse
GO:0046854	phosphoinositide phosphorylation	4	0.685155	0.852359	0.94091	0.940572	0.651766	0.720468	0.854129	0.84866		0.099306	Phenotype
GO:0042981	regulation of apoptosis	4	0.930766	NA	0.854195	NaN	0.494579	0.966918	0.590258	0.840123		0.21593	DNAresponse
GO:0043067	regulation of programmed cell death	4	0.782144	NA	0.787088	0.947995	0.752982	0.685134	0.838243	0.854445		0.41688	Localization
GO:0000731	DNA synthesis during DNA repair	4	0.494553	0.345283	NaN	0.318045	0.48193	0.47358	0.29889	0.26496		0.65409	PPI
GO:0006596	polyamine biosynthesis	4	0.701852	0.631951	0.808631	0.642685	0.586318	0.605316	0.845654	0.734165		0.69818	Rosetta
GO:0015833	peptide transport	4	0.318164	0.999529	NA	0.846115	0.78974	0.9137	0.726361	0.864636		0.009434	Motif
GO:0042219	amino acid derivative catabolism	4	0.988327	NaN	NA	0.024812	0.0789379	0.770309	0.178725	0.878515		0.038521	PPI
GO:0008283	cell proliferation	4	0.121401	NaN	NA	0.347118	0.315143	0.487779	0.528474	0.152848		0.58238	Rosetta
GO:0006314	intron homing	5	0.516586	0.346597	NA	NA	NA	NA	NA	NA		0.48266	PPI
GO:0031167	rRNA methylation	5	NA	NA	NA	NA	0.30011	0.255356	0.201245	0.741773		0.51219	StressResponse
GO:0007029	endoplasmic reticulum organization and biogenesis	5	0.388978	0.434609	0.529032	0.512472	0.553831	0.518306	0.532896	0.526666		0.54426	CellCycle
GO:0017004	cytochrome complex assembly	5	0.675391	0.562307	0.934753	0.914286	0.815413	0.811848	0.52723	0.788134		0.12775	Phenotype
GO:0009071	serine family amino acid catabolism	5	0.584146	0.730696	NA	0.520091	0.52463	0.475123	0.49635	0.510277		0.6647	Motif
GO:0006221	pyrimidine nucleotide biosynthesis	5	0.82343	0.682312	NA	0.594998	0.613562	0.787738	0.638462	0.580801		0.65817	PPI
GO:0000173	inactivation of MAPK activity during osmolarity sensing	5	0.606841	0.461107	0.665686	0.664835	0.666048	0.656516	0.658928	0.572923		0.51898	CellCycle
GO:0000188	inactivation of MAPK activity	5	0.778156	0.837307	0.999313	0.561861	0.813012	0.689568	0.680633	0.810148		0.87809	Phenotype
GO:0043407	negative regulation of MAPK activity	5	0.710357	0.719578	0.93088	0.584295	0.714851	0.685638	0.62474	0.785942		0.61056	Phenotype
GO:0000092	mitotic anaphase B	5	0.535162	0.851747	0.882737	0.995607	0.771435	0.888787	0.786888	0.892265		0.81081	Localization
GO:0017182	peptidyl-diphthamide metabolism	5	0.351999	NA	NA	0.724259	0.400424	0.723349	0.285311	0.701643		0.72351	Localization
GO:0017183	peptidyl-diphthamide biosynthesis from peptidyl-histidine	5	0.686616	NA	NA	0.561945	0.942669	0.951764	0.982891	0.943933		0.11053	Rosetta
GO:0018202	peptidyl-histidine modification	5	0.533357	NA	NA	0.609552	0.566455	0.747661	0.501419	0.738853		0.82648	DNAresponse
GO:0018410	peptide or protein carboxyl-terminal blocking	5	0.442662	NA	0.61136	0.408476	0.531553	0.612916	0.622161	0.675536		0.66979	StressResponse
GO:0009636	response to toxin	5	0.654015	NA	NaN	0.443942	0.60187	0.474595	0.495267	0.53813		0.55819	PPI
GO:0009396	folic acid and derivative biosynthesis	5	0.481051	0.89394	NA	0.586051	0.690603	0.729111	0.665611	0.691057		0.73413	Motif
GO:0000076	DNA replication checkpoint	5	0.368127	NA	0.730769	0.793928	0.578954	0.446588	0.544367	0.55276		0.81162	Localization
GO:0043248	proteasome assembly	5	0.906521	0.600166	0.282053	0.123243	0.244523	0.366326	0.635158	0.130434		0.89433	PPI
GO:0006334	nucleosome assembly	5	0.548814	NA	0.404533	0.861654	0.996929	0.174398	0.416547	0.653749		0.0012645	CellCycle
GO:0006827	high affinity iron ion transport	5	0.611796	NA	0.667351	0.525715	0.677149	0.609772	0.831158	0.606574		0.76223	Rosetta
GO:0006213	pyrimidine nucleoside metabolism	5	0.32612	0.437207	NA	0.638121	0.462925	0.600028	0.536499	0.441065		0.60126	Localization
GO:0009098	leucine biosynthesis	5	0.657353	0.767604	NA	0.57987	0.800887	0.887505	0.692371	0.684089		0.4282	DNAresponse
GO:0000921	septin ring assembly	5	0.828758	0.478313	NA	0.740973	0.451673	0.636789	0.716567	0.660997		0.73958	PPI
GO:0031106	septin ring organization	5	0.779421	0.920122	NA	0.920481	0.777507	0.945384	0.722782	0.852867		0.38936	DNAresponse
GO:0031385	regulation of termination of mating projection growth	5	0.715181	NA	0.739842	0.930679	0.713806	0.748203	0.638949	0.645341		0.73244	Localization
GO:0030026	manganese ion homeostasis	5	0.60967	NA	0.595807	0.628493	0.426833	0.732278	0.520752	0.385877		0.44506	DNAresponse
GO:0000101	sulfur amino acid transport	5	0.711409	0.239269	0.591522	0.59985	0.612441	0.536104	0.876463	0.80285		0.88823	Rosetta
GO:0006446	regulation of translational initiation	5	0.564591	NaN	NaN	0.145113	0.67022	0.260877	0.273281	0.294881		0.66944	CellCycle
GO:0045143	homologous chromosome segregation	5	0.644899	0.686112	0.0773728	0.630795	0.463078	0.410708	0.686995	0.35116		0.65948	Rosetta
GO:0046688	response to copper ion	5	0.562052	0.426321	NA	0.588969	0.641066	0.555105	0.584456	0.626346		0.52656	CellCycle
GO:0006077	1,6-beta-glucan metabolism	5	0.732386	NA	NaN	0.452721	0.563771	0.308497	0.335652	0.58956		0.74731	PPI
GO:0009225	nucleotide-sugar metabolism	5	0.737062	0.812736	0.681816	0.872807	0.607925	0.786543	0.891128	0.712464		0.33615	Rosetta
GO:0006102	isocitrate metabolism	5	0.776372	NaN	0.96772	0.328947	0.473563	0.0746403	0.616046	0.546068		0.95192	Phenotype
GO:0019655	glucose catabolism to ethanol	5	0.726362	0.923585	0.496561	0.868421	0.871444	0.746807	0.774658	0.897395		0.92413	Motif
GO:0018342	protein prenylation	5	0.283095	0.346116	0.477113	0.72374	0.401728	0.361713	0.17658	0.649728		0.72328	Localization
GO:0018346	protein amino acid prenylation	5	1	0.929312	0.964286	0.584461	0.692878	0.861064	0.746507	0.93333		0.0001946	PPI
GO:0006816	calcium ion transport	5	0.453811	0.0475966	0.428046	0.509175	0.273753	0.566053	0.48675	0.595881		0.34148	StressResponse
GO:0009746	response to hexose stimulus	5	0.616211	0.479226	0.969041	0.842806	0.720197	0.658184	0.659468	0.856588		0.48866	Phenotype
GO:0009749	response to glucose stimulus	5	0.861684	0.978714	0.968191	0.941818	0.672496	0.754541	0.622878	0.960407		0.76279	Motif
GO:0046185	aldehyde catabolism	5	0.700292	0.292689	NaN	0.735275	0.293068	0.642365	0.818808	0.43873		0.87945	Rosetta
GO:0016075	rRNA catabolism	5	0.776223	NA	NA	0.622823	0.444583	0.574515	0.622663	0.560741		0.65747	PPI
GO:0006089	lactate metabolism	5	0.306778	0.101791	0.579092	0.514294	0.752486	0.731073	0.318658	0.618658		0.35989	CellCycle
GO:0000338	protein deneddylation	5	0.0968495	NA	NA	0.105263	0.03125	0.837527	0.595989	0.692682		0.24847	DNAresponse
GO:0006458	'de novo' protein folding	5	0.591561	0.452899	0.673923	0.650948	0.501159	0.471336	0.671858	0.354885		0.34636	Phenotype
GO:0051083	cotranslational protein folding	5	0.991047	0.596156	0.772524	0.562364	0.864244	0.828462	0.873017	0.854249		0.37135	PPI
GO:0000707	meiotic DNA recombinase assembly	5	0.467732	0.830938	0.743003	0.758279	0.508809	0.533501	0.263919	0.388094		0.81448	Motif
GO:0000730	DNA recombinase assembly	5	0.788147	0.999529	0.774071	0.999749	0.847072	0.95995	0.696032	0.724761		0.61905	Localization
GO:0019220	regulation of phosphate metabolism	5	0.764683	0.610849	NaN	NaN	0.226229	0.814958	0.140491	0.578046		0.78964	DNAresponse
GO:0051174	regulation of phosphorus metabolism	5	0.566401	0.60165	0.81817	0.585193	0.800268	0.85604	0.61057	0.759857		0.86428	DNAresponse
GO:0006580	ethanolamine metabolism	5	0.387938	0.713679	NA	0.722556	0.299602	0.0447681	0.727973	0.734679		0.10526	StressResponse
GO:0006646	phosphatidylethanolamine biosynthesis	5	0.637318	0.749901	NA	0.768932	0.662057	0.894245	0.613565	0.774612		0.4369	DNAresponse
GO:0042439	ethanolamine and derivative metabolism	5	0.878855	0.858292	NA	0.928536	0.79236	0.86211	0.723798	0.806918		0.58877	Localization
GO:0046335	ethanolamine biosynthesis	5	0.754961	0.769989	NA	0.927094	0.882818	0.689763	0.553466	0.77317		0.5971	Localization
GO:0046337	phosphatidylethanolamine metabolism	5	0.8449	0.79633	NA	0.762663	0.873584	0.857284	0.751373	0.823717		0.48795	CellCycle
GO:0009373	regulation of transcription by pheromones	5	0.749708	NA	NA	0.999749	0.695564	0.901564	0.742647	0.842916		0.56708	Localization
GO:0046019	regulation of transcription from RNA polymerase II promoter by pheromones	5	0.77089	NA	NA	0.930542	0.775654	0.829826	0.828712	0.858006		0.4232	Localization
GO:0045011	actin cable formation	5	0.384432	NA	0.593214	0.60005	0.584436	0.538787	0.576429	0.426679		0.69709	Localization
GO:0051017	actin filament bundle formation	5	0.931669	NA	0.745553	0.861364	0.671457	0.751484	0.844104	0.733562		0.1813	PPI
GO:0045990	regulation of transcription by carbon catabolites	5	0.773687	0.365094	0.605769	0.515623	0.689307	0.812854	0.653977	0.791693		0.27552	DNAresponse
GO:0046015	regulation of transcription by glucose	5	0.753017	0.621545	0.622995	0.585005	0.868191	0.891577	0.582823	0.822845		0.22588	DNAresponse
GO:0006530	asparagine catabolism	5	0.715619	0.853986	NA	0.702714	0.707684	0.669547	0.681937	0.486972		0.78745	Motif
GO:0016255	attachment of GPI anchor to protein	5	0.792899	NA	NA	0.460401	0.523741	0.547285	0.775591	0.794326		0.60905	StressResponse
GO:0019323	pentose catabolism	5	0.31707	NaN	NA	0.497823	0.657165	0.739655	0.437336	0.599377		0.75923	DNAresponse
GO:0008655	pyrimidine salvage	5	0.401786	0.498586	NA	0.728321	0.67528	0.470572	0.59773	0.515771		0.72256	Localization
GO:0006995	cellular response to nitrogen starvation	5	0.321437	0.921668	NA	0.673771	0.557978	0.671013	0.841947	0.765723		0.89079	Motif
GO:0043562	cellular response to nitrogen levels	5	0.508463	0.935849	NA	0.986579	0.919333	0.872917	0.895938	0.863671		0.49599	Localization
GO:0015804	neutral amino acid transport	5	0.555358	NA	NA	0.239348	0.745663	0.272382	0.29101	0.397854		0.68908	CellCycle
GO:0006499	N-terminal protein myristoylation	5	0.564469	0.0651558	0.346337	0.440763	0.421053	0.397938	0.51116	0.241851		0.1896	PPI
GO:0018319	protein amino acid myristoylation	5	0.855029	0.99819	0.716472	0.694672	0.864561	0.706939	0.610643	0.773485		0.63574	Motif
GO:0018377	protein myristoylation	5	0.578561	0.998151	0.781981	0.930362	0.703287	0.800839	0.747265	0.884286		0.60812	Motif
GO:0051129	negative regulation of cell organization and biogenesis	5	0.553988	0.999529	0.699966	0.856664	0.742456	0.707374	0.744177	0.774552		0.25071	Motif
GO:0045041	protein import into mitochondrial intermembrane space	5	0.727353	0.785051	0.575579	0.836163	0.56331	0.549148	0.553603	0.630529		0.74502	Localization
GO:0009086	methionine biosynthesis	5	0.537531	0.799421	0.604914	0.649859	0.825655	0.633554	0.745248	0.610787		0.45866	CellCycle
GO:0006984	ER-nuclear signaling pathway	5	0.70431	0.499529	NaN	0.294987	0.346223	0.485077	0.147923	0.0563469		0.5724	PPI
GO:0030968	unfolded protein response	5	0.453909	0.720075	0.994506	0.448371	0.669436	0.942847	0.441619	0.860721		0.46497	Phenotype
GO:0015693	magnesium ion transport	5	0.314246	NA	NA	0.416341	0.512606	0.550162	0.62755	0.545813		0.56265	Rosetta
GO:0009890	negative regulation of biosynthesis	5	0.50352	0.0904807	0.781684	0.290633	0.513916	0.633128	0.578909	0.74751		0.51309	Phenotype
GO:0016478	negative regulation of translation	5	0.584598	0.943986	0.758206	0.585193	0.917601	0.831595	0.818731	0.948537		0.52999	StressResponse
GO:0017148	negative regulation of protein biosynthesis	5	0.685416	0.806722	0.738355	0.585005	0.81845	0.79321	0.667187	0.876638		0.6862	StressResponse
GO:0031327	negative regulation of cellular biosynthesis	5	0.663812	0.520991	0.75658	0.585193	0.729257	0.815183	0.699951	0.849246		0.55824	StressResponse
GO:0007130	synaptonemal complex formation	5	0.453099	0.471698	NaN	0.430827	0.384346	0.525351	0.539219	0.549766		0.3759	StressResponse
GO:0009051	pentose-phosphate shunt, oxidative branch	5	0.532879	0.698585	NA	0.23997	0.0387744	0.592143	0.0798997	0.856653		0.24189	StressResponse
GO:0006768	biotin metabolism	5	0.0194553	NA	NA	0.0303258	0.398446	0.278037	0.188216	0.762703		0.71387	StressResponse
GO:0009102	biotin biosynthesis	5	0.69773	NA	NA	0.791813	0.864591	0.87524	0.857246	0.714599		0.47026	DNAresponse
GO:0006627	mitochondrial protein processing	5	0.254376	NaN	NaN	0.45614	0.446874	0.058612	0.954334	0.149784		0.94484	Rosetta
GO:0015677	copper ion import	5	0.226937	NaN	0.622253	0.288616	0.470225	0.723561	0.594735	0.649271		0.38152	DNAresponse
GO:0045913	positive regulation of carbohydrate metabolism	5	0.666974	0.342774	0.88859	0.999749	0.637062	0.608324	0.542801	0.632837		0.35539	Localization
GO:0030007	potassium ion homeostasis	5	0.56982	NA	NA	0.36277	0.659111	0.350145	0.79252	0.440137		0.66291	Rosetta
GO:0006265	DNA topological change	5	0.493192	0.586792	NaN	0.47416	0.390868	0.519536	0.235847	0.148861		0.61177	Motif
GO:0006638	neutral lipid metabolism	5	0.201478	NA	NA	0.325063	0.864162	0.365696	0.13682	0.874369		0.16306	StressResponse
GO:0006639	acylglycerol metabolism	5	0.73949	NA	NA	0.899457	0.68384	0.777248	0.625718	0.840651		0.72846	Localization
GO:0006641	triacylglycerol metabolism	5	0.741955	NA	NA	0.798373	0.78653	0.872452	0.686829	0.842003		0.46442	DNAresponse
GO:0006662	glycerol ether metabolism	5	0.589785	NA	NA	0.992979	0.708185	0.821437	0.579183	0.987924		0.67553	Localization
GO:0046486	glycerolipid metabolism	5	0.601751	NA	NA	0.998622	0.939111	0.735577	0.634181	0.957733		0.50927	Localization
GO:0019541	propionate metabolism	5	0.841696	0.929245	NA	0.417043	0.1236	0.211435	0.0179083	0.998558		0.99351	StressResponse
GO:0007089	traversing start control point of mitotic cell cycle	6	0.531394	0.455373	0.509728	0.616127	0.388917	0.421862	0.488337	0.491261		0.60923	Localization
GO:0006544	glycine metabolism	6	0.160553	0.423005	NA	0.509879	0.526669	0.425069	0.509254	0.555115		0.45755	StressResponse
GO:0019660	glycolytic fermentation	6	0.915986	0.543827	NaN	0.435088	0.334538	0.629044	0.717765	0.803964		0.4144	PPI
GO:0001402	signal transduction during filamentous growth	6	0.634293	0.693695	0.600511	0.569289	0.422229	0.635534	0.437587	0.451475		0.61007	Motif
GO:0006771	riboflavin metabolism	6	0.554942	0.325784	0.544643	0.164704	0.508222	0.399493	0.543429	0.450331		0.44168	PPI
GO:0009231	riboflavin biosynthesis	6	0.674445	0.699428	0.603436	0.641684	0.493242	0.470535	0.649583	0.550105		0.75431	Motif
GO:0006621	protein retention in ER	6	0.460511	0.691988	0.629362	0.429152	0.466274	0.481366	0.406915	0.515077		0.71023	Motif
GO:0006469	negative regulation of protein kinase activity	6	0.911282	0.997797	0.999313	0.562176	0.703498	0.6811	0.704174	0.747806		0.87362	Phenotype
GO:0043086	negative regulation of enzyme activity	6	0.417751	0.574762	0.635468	0.63792	0.595666	0.542776	0.442144	0.63407		0.70059	Localization
GO:0043405	regulation of MAPK activity	6	0.830676	0.833821	0.999313	0.585299	0.730461	0.627588	0.621237	0.813255		0.72456	Phenotype
GO:0051348	negative regulation of transferase activity	6	0.745715	0.984419	0.999313	0.493572	0.794536	0.678184	0.630043	0.839524		0.88049	Phenotype
GO:0006038	cell wall chitin biosynthesis	6	0.796039	0.544625	0.7049	0.899921	0.738088	0.893553	0.81674	0.781115		0.6643	Localization
GO:0000090	mitotic anaphase	6	0.510968	0.450378	0.441928	0.198729	0.658175	0.469866	0.645626	0.507962		0.53432	CellCycle
GO:0051322	anaphase	6	0.645092	0.853046	0.916437	0.991181	0.733159	0.779153	0.807058	0.918195		0.99247	Localization
GO:0006166	purine ribonucleoside salvage	6	0.542005	0.832861	0.758414	0.630907	0.703794	0.610512	0.594297	0.698432		0.87453	Motif
GO:0043174	nucleoside salvage	6	0.858195	0.916195	0.752611	0.585131	0.827178	0.70538	0.80992	0.850574		0.91619	Motif
GO:0031930	mitochondrial signaling pathway	6	0.707001	0.59208	0.544386	0.64008	0.455006	0.615151	0.542073	0.57735		0.68996	PPI
GO:0046352	disaccharide catabolism	6	0.546961	0.999528	0.604883	0.722932	0.916968	0.925823	0.821955	0.693473		0.92783	Motif
GO:0006720	isoprenoid metabolism	6	0.651469	0.827038	0.34216	0.392649	0.430754	0.341444	0.198775	0.500536		0.92871	Motif
GO:0008299	isoprenoid biosynthesis	6	0.640935	0.889676	0.879986	0.707769	0.685195	0.693262	0.687067	0.796654		0.79147	Motif
GO:0045026	plasma membrane fusion	6	0.602028	NA	0.900312	0.829027	0.887895	0.876446	0.684895	0.764183		0.93621	Phenotype
GO:0000727	double-strand break repair via break-induced replication	6	0.611353	NA	0.851683	0.63206	0.645488	0.595135	0.542605	0.562348		0.77089	Phenotype
GO:0016237	microautophagy	6	0.450512	NaN	0.459078	0.82193	0.388688	0.64885	0.710829	0.413553		0.90647	Localization
GO:0045835	negative regulation of meiosis	6	0.716646	NA	0.391574	0.662214	0.657635	0.565372	0.551656	0.651121		0.48914	PPI
GO:0051180	vitamin transport	6	0.900817	NA	NaN	0.662907	0.831044	0.852444	0.75	0.472793		0.93971	PPI
GO:0051181	cofactor transport	6	0.536262	0.420358	NA	0.717573	0.305688	0.678968	0.282219	0.684359		0.66271	Localization
GO:0006415	translational termination	6	0.336803	0.49835	0.602356	0.43257	0.300844	0.756673	0.449994	0.470569		0.33845	DNAresponse
GO:0000084	S phase of mitotic cell cycle	6	0.971198	0.52422	0.72373	0.779323	0.348272	0.509581	0.279132	0.226706		0.52453	PPI
GO:0051320	S phase	6	0.770011	0.576371	0.980399	0.740635	0.696532	0.692153	0.668608	0.696351		0.17528	Phenotype
GO:0000255	allantoin metabolism	6	0.326011	0.709906	NA	0.762878	0.495494	0.42087	0.534773	0.443969		0.37302	Localization
GO:0000256	allantoin catabolism	6	0.775075	0.672941	NA	0.79125	0.769703	0.962375	0.750777	0.866139		0.47692	DNAresponse
GO:0046700	heterocycle catabolism	6	0.613769	0.999529	NA	0.453885	0.941814	0.912801	0.694663	0.884823		0.090566	Motif
GO:0016973	poly(A)+ mRNA export from nucleus	6	0.427855	NA	0.49675	0.422852	0.303426	0.668428	0.333596	0.447875		0.59016	DNAresponse
GO:0031344	regulation of cell projection organization and biogenesis	6	0.820921	0.999529	0.984963	0.767067	0.662651	0.743037	0.581701	0.734453		0.85457	Motif
GO:0031382	mating projection biogenesis	6	0.859802	0.999529	0.985023	0.914952	0.832724	0.733234	0.634319	0.729149		0.83262	Motif
GO:0031383	regulation of mating projection biogenesis	6	0.836184	0.999529	0.972456	0.798336	0.760688	0.830687	0.79319	0.815418		0.84203	Motif
GO:0015695	organic cation transport	6	0.461479	0.917453	NaN	0.665163	0.514993	0.140726	0.454155	0.765766		0.49906	Motif
GO:0015696	ammonium transport	6	0.737509	0.959396	0.939557	0.882924	0.726041	0.82089	0.580257	0.642609		0.95727	Motif
GO:0015807	L-amino acid transport	6	0.685847	0.86934	NA	0.525593	0.408546	0.428577	0.481639	0.532097		0.43497	Motif
GO:0019321	pentose metabolism	6	0.76498	0.997644	NA	0.72406	0.308276	0.934556	0.308739	0.951334		0.65033	Motif
GO:0009410	response to xenobiotic stimulus	6	0.195767	0.331132	NA	0.463944	0.481618	0.292156	0.77237	0.628393		0.78552	Rosetta
GO:0046685	response to arsenic	6	0.566069	0.578685	0.579513	0.464969	0.509078	0.423315	0.460543	0.607484		0.56874	StressResponse
GO:0006734	NADH metabolism	6	0.261422	0.467268	0.674347	0.38856	0.571712	0.597616	0.413388	0.627368		0.68845	Phenotype
GO:0043648	dicarboxylic acid metabolism	6	0.440426	0.76929	0.607078	0.72746	0.547778	0.499873	0.610393	0.76492		0.47786	Motif
GO:0006617	SRP-dependent cotranslational protein targeting to membrane, signal sequence recognition	6	0.687938	NA	0.701236	0.652005	0.328537	0.153494	0.639914	0.269011		0.13255	Phenotype
GO:0009113	purine base biosynthesis	6	0.75642	NaN	NaN	0.674812	0.163323	0.346518	0.500179	0.758664		0.41706	StressResponse
GO:0009743	response to carbohydrate stimulus	6	0.308067	0.344051	0.614052	0.284055	0.432627	0.500627	0.447263	0.445791		0.45713	Phenotype
GO:0042274	ribosomal small subunit biogenesis	6	0.24786	NA	NA	0.338847	0.301843	0.320029	0.92765	0.348234		0.094914	Rosetta
GO:0045116	protein neddylation	6	0.791051	0.0642115	NA	0.578195	0.441341	0.568498	0.454513	0.675622		0.48331	PPI
GO:0006276	plasmid maintenance	6	0.629636	NA	0.561295	0.496257	0.405599	0.559315	0.502776	0.596192		0.64338	PPI
GO:0043144	snoRNA processing	6	0.78142	0.604717	0.793956	0.69056	0.838577	0.745956	0.694151	0.862674		0.41063	StressResponse
GO:0015680	intracellular copper ion transport	6	0.750195	NA	NaN	0.509524	0.633199	0.73256	0.473845	0.336819		0.68647	PPI
GO:0006020	myo-inositol metabolism	6	0.554841	0.302718	NA	0.51114	0.222055	0.732126	0.516227	0.522848		0.85956	DNAresponse
GO:0000717	nucleotide-excision repair, DNA duplex unwinding	6	0.585357	0.855327	NaN	0.346455	0.541975	0.270071	0.57981	0.406141		0.83566	Motif
GO:0015791	polyol transport	6	0.978897	NaN	NA	0.878134	0.547891	0.427611	0.630462	0.621936		0.79953	PPI
GO:0015892	siderophore-iron transport	6	0.506418	NA	NA	0.246867	0.512963	0.791622	0.305516	0.625586		0.81869	DNAresponse
GO:0005979	regulation of glycogen biosynthesis	6	0.80744	NA	NA	0.523679	0.722228	0.680016	0.60618	0.770746		0.69137	PPI
GO:0006591	ornithine metabolism	6	0.786678	0.70519	NA	0.54778	0.762562	0.962806	0.98238	0.921021		0.98297	Rosetta
GO:0019795	nonprotein amino acid biosynthesis	6	0.801494	0.820007	NA	0.640326	0.818103	0.788841	0.926603	0.864352		0.93625	Rosetta
GO:0006000	fructose metabolism	6	0.666872	0.492924	NA	0.723741	0.77948	0.619987	0.691936	0.744958		0.69373	CellCycle
GO:0007109	cytokinesis, completion of separation	6	0.710014	NA	0.781336	0.923844	0.866164	0.832404	0.728942	0.850675		0.55208	Localization
GO:0016558	protein import into peroxisome matrix	6	0.429823	0.175943	NaN	0.5	0.213137	0.212836	0.976451	0.517997		0.96866	Rosetta
GO:0006829	zinc ion transport	6	0.413001	NA	0.766483	0.280968	0.722631	0.735589	0.380014	0.231022		0.62861	Phenotype
GO:0006110	regulation of glycolysis	6	0.663424	0.999529	NA	0.653843	0.549106	0.464117	0.589891	0.743178		0.18774	Motif
GO:0000372	Group I intron splicing	7	0.488667	NA	0.848956	NA	0.423464	0.759471	0.601448	0.33534		0.88119	Phenotype
GO:0000376	RNA splicing, via transesterification reactions with guanosine as nucleophile	7	0.292672	NA	0.433268	NA	0.539653	0.552532	0.581746	0.546062		0.57357	Rosetta
GO:0009092	homoserine metabolism	7	0.576997	0.801764	0.675637	0.611576	0.546275	0.633575	0.416724	0.660539		0.80569	Motif
GO:0000289	poly(A) tail shortening	7	0.812531	NA	0.592637	0.669047	0.589053	0.514873	0.37603	0.559964		0.76459	PPI
GO:0007009	plasma membrane organization and biogenesis	7	0.481357	0.554106	0.354219	0.624646	0.488946	0.504085	0.570752	0.549453		0.57034	Localization
GO:0045332	phospholipid translocation	7	0.506348	0.580049	0.556647	0.532148	0.565952	0.540494	0.526321	0.56855		0.50866	Motif
GO:0006083	acetate metabolism	7	0.402389	0.419653	0.378194	0.519055	0.540733	0.532853	0.483199	0.488783		0.57817	CellCycle
GO:0006269	DNA replication, synthesis of RNA primer	7	0.811251	NA	0.636489	0.617992	0.520465	0.589511	0.842859	0.584358		0.83625	Rosetta
GO:0006220	pyrimidine nucleotide metabolism	7	0.538617	0.478844	NA	0.696892	0.666305	0.755201	0.481763	0.771484		0.63691	StressResponse
GO:0006037	cell wall chitin metabolism	7	0.724289	0.644609	0.98624	0.958644	0.683738	0.812098	0.708991	0.663669		0.98818	Phenotype
GO:0043101	purine salvage	7	0.614395	0.809028	0.666639	0.64441	0.731035	0.655464	0.649887	0.707028		0.83055	Motif
GO:0009435	NAD biosynthesis	7	0.638379	0.720173	NA	0.642817	0.634567	0.649666	0.556184	0.58283		0.73726	Motif
GO:0005991	trehalose metabolism	7	0.816715	0.926146	0.680211	0.542813	0.825256	0.886695	0.919974	0.873852		0.7153	Motif
GO:0006874	calcium ion homeostasis	7	0.509193	0.462482	0.614923	0.445091	0.544544	0.510983	0.462096	0.518943		0.48315	Phenotype
GO:0006280	mutagenesis	7	0.552588	0.306787	0.572621	0.491133	0.706757	0.728698	0.629366	0.550692		0.49231	DNAresponse
GO:0006359	regulation of transcription from RNA polymerase III promoter	7	0.606725	0.476159	NA	0.395886	0.616675	0.243925	0.63951	0.609714		0.53915	Rosetta
GO:0000715	nucleotide-excision repair, DNA damage recognition	7	0.406861	0.258795	0.543899	0.291479	0.566091	0.573201	0.273505	0.391853		0.57857	DNAresponse
GO:0006672	ceramide metabolism	7	0.467133	NA	NaN	0.949123	0.882002	0.837289	0.976719	0.0304614		0.72242	Rosetta
GO:0006551	leucine metabolism	7	0.509337	0.550519	NA	0.347574	0.798057	0.536216	0.705824	0.439928		0.64557	CellCycle
GO:0030030	cell projection organization and biogenesis	7	0.313497	NaN	NaN	0.345363	NaN	0.590582	0.533309	NaN		0.56544	DNAresponse
GO:0030031	cell projection biogenesis	7	0.86838	0.999529	0.976986	0.659133	0.711099	0.721318	0.82949	0.64566		0.82959	Motif
GO:0006972	hyperosmotic response	7	0.636126	0.624646	0.519704	0.404025	0.705658	0.401564	0.457481	0.598322		0.5064	CellCycle
GO:0001522	pseudouridine synthesis	7	0.414756	0.39907	NA	0.480542	0.542435	0.509426	0.518272	0.542733		0.56457	StressResponse
GO:0015918	sterol transport	7	0.899611	NaN	NA	0.337845	0.236899	0.363228	0.826469	0.248829		0.86965	PPI
GO:0016925	protein sumoylation	7	0.599617	0.163989	0.540009	0.724078	0.73727	0.581315	0.587932	0.391115		0.33702	CellCycle
GO:0006998	nuclear membrane organization and biogenesis	7	0.0470634	NA	NaN	0.0696742	0.645954	0.823688	0.964183	0.688108		0.17389	Rosetta
GO:0006915	apoptosis	7	0.289883	NA	0.798077	NaN	0.111312	0.990295	0.754835	0.431507		0.99281	DNAresponse
GO:0012501	programmed cell death	7	0.633453	NA	0.861417	0.756543	0.736505	0.6825	0.662929	0.813808		0.46269	Phenotype
GO:0006828	manganese ion transport	7	0.672674	0.277359	0.552801	0.748811	0.802633	0.643607	0.703533	0.55736		0.19148	CellCycle
GO:0031146	SCF-dependent proteasomal ubiquitin-dependent protein catabolism	7	0.731666	0.450804	0.392332	0.177255	0.625069	0.465633	0.689005	0.558239		0.67677	PPI
GO:0010033	response to organic substance	7	0.816271	0.54857	0.973829	0.937701	0.68408	0.697738	0.624877	0.907892		0.49004	Phenotype
GO:0000290	deadenylylation-dependent decapping	7	0.63622	0.513574	NA	0.724204	0.432991	0.55814	0.596624	0.536155		0.72345	Localization
GO:0000302	response to reactive oxygen species	7	0.486663	0.303335	0.331671	0.268549	0.391721	0.574001	0.488025	0.48905		0.37565	DNAresponse
GO:0015936	coenzyme A metabolism	7	0.247224	NA	NA	0.352723	0.218999	0.406962	0.529058	0.479041		0.74893	Rosetta
GO:0015937	coenzyme A biosynthesis	7	0.750143	NA	NA	0.709358	0.705538	0.849474	0.649183	0.82711		0.34779	DNAresponse
GO:0007584	response to nutrient	7	0.534726	0.603838	0.5589	0.421173	0.537883	0.368558	0.617489	0.429876		0.48441	Rosetta
GO:0019722	calcium-mediated signaling	7	0.486613	NA	0.769426	0.649073	0.497332	0.388044	0.354575	0.666843		0.77686	Phenotype
GO:0006560	proline metabolism	7	0.577374	0.301415	NA	0.645436	0.445871	0.690709	0.51409	0.375078		0.6467	DNAresponse
GO:0006465	signal peptide processing	7	0.49333	0.463645	0.489303	0.357076	0.301219	0.693011	0.451655	0.559293		0.46939	DNAresponse
GO:0016042	lipid catabolism	7	0.402495	NA	NA	0.5663	0.509909	0.527654	0.631862	0.465211		0.54031	Rosetta
GO:0044242	cellular lipid catabolism	7	0.688059	NA	NA	0.999749	0.328153	0.621316	0.974928	0.841441		0.5594	Localization
GO:0005980	glycogen catabolism	7	0.565128	NaN	NA	0.631544	0.505918	0.815484	0.697504	0.832767		0.90133	StressResponse
GO:0001306	age-dependent response to oxidative stress	7	0.758071	0.5377	0.769231	0.718045	0.575714	0.0194175	0.028116	0.992072		0.99423	StressResponse
GO:0001323	age-dependent general metabolic decline during chronological cell aging	7	0.650042	0.956078	0.799357	0.738086	0.709885	0.718132	0.733454	0.765152		0.57975	Motif
GO:0001324	age-dependent response to oxidative stress during chronological cell aging	7	0.683985	0.520401	0.799529	0.744476	0.706065	0.703048	0.809515	0.790239		0.55198	Rosetta
GO:0000920	cell separation during cytokinesis	7	0.384009	0.114717	0.272352	0.40183	0.371675	0.282046	0.459688	0.236456		0.6761	Rosetta
GO:0009607	response to biotic stimulus	7	0.384286	NaN	NaN	0.755639	0.700867	0.0661395	0.0347421	0.0156757		0.1812	Localization
GO:0009613	response to pest, pathogen or parasite	7	0.936007	0.993278	0.793673	0.951915	0.737304	0.734159	0.774976	0.780288		0.45908	Motif
GO:0009615	response to virus	7	0.944031	0.617689	0.81379	0.768899	0.646187	0.75018	0.787979	0.798393		0.95487	PPI
GO:0043330	response to exogenous dsRNA	7	0.996065	0.987146	0.895805	0.958647	0.850429	0.636073	0.672825	0.829974		0.96307	PPI
GO:0043331	response to dsRNA	7	0.991287	0.627241	0.882565	0.770948	0.761844	0.864992	0.632451	0.82442		0.97169	PPI
GO:0051707	response to other organism	7	0.9859	0.985024	0.794532	0.795074	0.863668	0.782123	0.663695	0.77874		0.9974	PPI
GO:0006656	phosphatidylcholine biosynthesis	7	0.676115	0.393769	NA	0.316449	0.577549	0.46907	0.553744	0.258017		0.64689	PPI
GO:0046839	phospholipid dephosphorylation	7	0.302724	0.85853	NaN	0.446742	0.48979	0.399764	0.298101	0.119052		0.74118	Motif
GO:0046856	phosphoinositide dephosphorylation	7	0.737231	0.660057	0.936378	0.908037	0.758966	0.66501	0.773779	0.736562		0.60505	Phenotype
GO:0006595	polyamine metabolism	7	0.580156	NaN	0.65956	0.439348	0.566522	0.762855	0.342977	0.477279		0.59074	DNAresponse
GO:0007532	regulation of transcription, mating-type specific	8	0.508096	0.577106	NA	0.51469	0.627777	0.663656	0.623089	0.597314		0.4511	DNAresponse
GO:0030847	transcription termination from Pol II promoter, RNA polymerase(A)-independent	8	0.89931	0.665566	0.696183	0.769841	0.692177	0.662691	0.756135	0.66319		0.88533	PPI
GO:0000055	ribosomal large subunit export from nucleus	8	0.782848	0.67571	0.590439	0.573494	0.807721	0.822604	0.817122	0.730377		0.82998	DNAresponse
GO:0000903	cellular morphogenesis during vegetative growth	8	0.290467	0.527027	0.866575	0.589395	0.673337	0.390534	0.616639	0.822815		0.32692	Phenotype
GO:0042726	riboflavin and derivative metabolism	8	0.709722	0.751211	0.621877	0.627816	0.502424	0.533108	0.56876	0.487376		0.7241	Motif
GO:0042727	riboflavin and derivative biosynthesis	8	0.860926	0.858116	0.923353	0.696317	0.793483	0.747027	0.657606	0.806903		0.25836	Phenotype
GO:0006031	chitin biosynthesis	8	0.755977	0.393506	0.741289	0.857207	0.665908	0.762318	0.700484	0.661425		0.30921	Localization
GO:0046128	purine ribonucleoside metabolism	8	0.782482	0.999528	0.761158	0.492864	0.849304	0.801032	0.885305	0.69358		0.99953	Motif
GO:0009269	response to desiccation	8	0.757104	NA	NA	0.606461	0.313163	0.63095	0.385059	0.283436		0.69936	PPI
GO:0009414	response to water deprivation	8	0.650215	NA	NA	0.943242	0.736788	0.793725	0.908928	0.714777		0.54314	Localization
GO:0009415	response to water	8	0.743633	NA	NA	0.5625	0.791168	0.699492	0.68257	0.712294		0.4966	CellCycle
GO:0006012	galactose metabolism	8	0.660661	NaN	NA	0.546162	0.562955	0.32434	0.591498	0.754836		0.60191	StressResponse
GO:0006855	multidrug transport	8	0.522006	0.609906	NaN	0.964912	0.230438	0.264114	0.702257	0.585684		0.96892	Localization
GO:0006760	folic acid and derivative metabolism	8	0.621206	0.858588	NA	0.725063	0.915273	0.876072	0.223227	0.802722		0.76545	CellCycle
GO:0019878	lysine biosynthesis via aminoadipic acid	8	0.571591	0.727992	NA	0.56163	0.852406	0.929549	0.976093	0.878753		0.89151	Rosetta
GO:0000393	spliceosomal conformational changes to generate catalytic conformation	8	0.986579	0.924057	NaN	0.447619	0.864022	0.650167	0.692815	0.91237		0.9927	PPI
GO:0006620	posttranslational protein targeting to membrane	8	0.22676	NaN	0.668269	0.418296	0.647399	0.872753	0.37894	0.964672		0.99297	StressResponse
GO:0015939	pantothenate metabolism	8	0.23311	0.921495	0.816898	0.672465	0.596424	0.588699	0.360984	0.280542		0.92783	Motif
GO:0015940	pantothenate biosynthesis	8	0.758275	0.676217	0.901641	0.573039	0.713744	0.707044	0.671724	0.853569		0.4873	Phenotype
GO:0006878	copper ion homeostasis	8	0.585603	0.584278	0.632576	0.450376	0.43951	0.447369	0.15376	0.413257		0.72493	Phenotype
GO:0006566	threonine metabolism	8	0.485601	0.51276	NA	0.40916	0.606206	0.541255	0.461946	0.522217		0.55038	CellCycle
GO:0043085	positive regulation of enzyme activity	8	0.999319	0.774315	0.528589	0.669173	0.655592	0.522775	0.858256	0.578677		0.0029183	PPI
GO:0006275	regulation of DNA replication	8	0.599585	0.602161	0.968363	0.484712	0.367874	0.731579	0.681047	0.425665		0.40591	Phenotype
GO:0001308	loss of chromatin silencing during replicative cell aging	8	0.747067	NA	0.703644	0.562365	0.736939	0.682222	0.669902	0.756354		0.69773	StressResponse
GO:0051274	beta-glucan biosynthesis	8	0.626666	NA	0.955865	0.67677	0.804414	0.687208	0.605574	0.635028		0.91636	Phenotype
GO:0019933	cAMP-mediated signaling	8	0.517043	0.656339	0.496008	0.699406	0.524707	0.581677	0.658585	0.684458		0.5938	Localization
GO:0019935	cyclic-nucleotide-mediated signaling	8	0.743786	0.711774	0.958047	0.731551	0.682336	0.552434	0.623835	0.755205		0.36778	Phenotype
GO:0018318	protein amino acid palmitoylation	8	0.695991	NA	NA	0.3198	0.420644	0.533453	0.804729	0.739542		0.42962	Rosetta
GO:0018345	protein palmitoylation	8	0.543727	NA	NA	0.967214	0.711417	0.875264	0.71159	0.871461		0.22104	Localization
GO:0000751	cell cycle arrest in response to pheromone	8	0.383156	NA	NaN	0.679701	0.47151	0.359673	0.541569	0.533418		0.678	Localization
GO:0000335	negative regulation of DNA transposition	8	0.570389	0.520853	0.575233	0.579822	0.857641	0.738597	0.699612	0.692353		0.85442	CellCycle
GO:0000337	regulation of DNA transposition	8	0.612529	0.718632	0.793804	0.792753	0.858197	0.629833	0.799995	0.828965		0.50584	CellCycle
GO:0007070	negative regulation of transcription from RNA polymerase II promoter, mitotic	8	0.999319	0.441745	0.991054	0.999749	0.619364	0.687751	0.584438	0.775028		0.62895	Localization
GO:0046021	regulation of transcription from RNA polymerase II promoter, mitotic	8	0.999903	0.432547	0.991052	0.999749	0.680864	0.748988	0.659959	0.692706		0.99966	PPI
GO:0007323	peptide pheromone maturation	8	0.265759	0.916981	NaN	0.48396	0.300578	0.804457	0.376612	0.93385		0.97874	StressResponse
GO:0006749	glutathione metabolism	8	0.218288	0.788207	NaN	0.343108	0.226504	0.213592	0.798997	0.805042		0.80273	StressResponse
GO:0051261	protein depolymerization	8	0.722138	0.757783	0.461556	0.934818	0.734172	0.953342	0.707317	0.860025		0.71685	DNAresponse
GO:0006518	peptide metabolism	8	0.646093	0.892571	0.567006	0.811046	0.660051	0.741663	0.638113	0.629377		0.29858	Motif
GO:0006808	regulation of nitrogen utilization	8	0.0346169	0.498113	0.764099	0.181704	0.303288	0.359094	0.895774	0.785328		0.2928	Rosetta
GO:0051171	regulation of nitrogen metabolism	8	0.862413	0.801496	0.704264	0.527862	0.84076	0.883989	0.76804	0.816164		0.85953	DNAresponse
GO:0009251	glucan catabolism	8	0.855983	NaN	NaN	0.493376	0.513687	0.768673	0.664543	0.910214		0.77594	StressResponse
GO:0030950	establishment and/or maintenance of actin cytoskeleton polarity	8	0.99913	0.549459	0.803989	0.497174	0.735318	0.596604	0.742227	0.749601		0.99985	PPI
GO:0030952	establishment and/or maintenance of cytoskeleton polarity	8	1	0.563052	0.778327	0.909822	0.719016	0.885767	0.715893	0.666112		0.99981	PPI
GO:0007571	age-dependent general metabolic decline	8	0.607284	0.729179	0.795799	0.946368	0.728752	0.688377	0.610198	0.72037		0.58118	Localization
GO:0008614	pyridoxine metabolism	8	0.546776	0.630465	NaN	0.165496	0.629924	0.486746	0.683207	0.694169		0.49315	StressResponse
GO:0042816	vitamin B6 metabolism	8	0.989486	1	0.761947	0.585193	0.818567	0.810089	0.834909	0.85454		0.5	Motif
GO:0006122	mitochondrial electron transport, ubiquinol to cytochrome c	9	0.640127	0.695492	0.745772	0.746456	0.58964	0.525124	0.556022	0.60237		0.69267	Localization
GO:0000128	flocculation	9	0.467463	0.666341	0.518951	0.429872	0.451292	0.564762	0.507531	0.48495		0.55266	Motif
GO:0000501	flocculation (sensu Saccharomyces)	9	0.918681	0.534427	0.949622	0.661207	0.758	0.714673	0.695105	0.742223		0.5141	Phenotype
GO:0016339	calcium-dependent cell-cell adhesion	9	0.655432	0.525358	0.746387	0.632557	0.643311	0.68611	0.708222	0.660056		0.50631	Phenotype
GO:0000161	MAPKKK cascade during osmolarity sensing	9	0.860494	0.763505	0.602772	0.510275	0.734537	0.577925	0.714926	0.726086		0.70338	PPI
GO:0042278	purine nucleoside metabolism	9	0.648389	0.620939	0.75807	0.674024	0.513495	0.67072	0.380443	0.718052		0.052583	Phenotype
GO:0007076	mitotic chromosome condensation	9	0.80108	0.363482	0.479748	0.607114	0.707496	0.487581	0.636758	0.698325		0.78837	PPI
GO:0006743	ubiquinone metabolism	9	NaN	0.784637	NaN	0.685965	0.0292736	0.277319	0.398639	0.218378		0.91792	Motif
GO:0046519	sphingoid metabolism	9	0.266041	NA	0.989011	0.846916	0.523568	0.460966	0.4839	0.658282		0.087912	Phenotype
GO:0045721	negative regulation of gluconeogenesis	9	0.717809	0.680531	NA	0.60304	0.622761	0.759187	0.748719	0.762389		0.79138	StressResponse
GO:0045912	negative regulation of carbohydrate metabolism	9	0.895707	0.614154	NA	0.509225	0.677439	0.780044	0.883172	0.725576		0.90078	PPI
GO:0051049	regulation of transport	9	0.905823	0.599175	0.772665	0.948046	0.489022	0.743464	0.790129	0.803992		0.7155	Localization
GO:0045039	protein import into mitochondrial inner membrane	9	0.844702	NA	0.626751	0.866613	0.641183	0.691002	0.59374	0.745191		0.98748	Localization
GO:0006553	lysine metabolism	9	0.385433	0.448064	NA	0.675531	0.449126	0.233744	0.575887	0.416994		0.57842	Localization
GO:0009085	lysine biosynthesis	9	0.506437	0.659159	NA	0.618198	0.744555	0.745326	0.916332	0.886838		0.88556	Rosetta
GO:0009306	protein secretion	9	0.594043	0.538162	0.467489	0.463917	0.455576	0.494742	0.3918	0.412544		0.49718	PPI
GO:0015802	basic amino acid transport	9	0.479969	0.118285	NaN	0.731078	0.971449	0.879899	0.0505014	0.993151		0.24423	StressResponse
GO:0015718	monocarboxylic acid transport	9	0.490048	0.503917	NA	0.459424	0.730275	0.723494	0.276434	0.339795		0.80513	CellCycle
GO:0006474	N-terminal protein amino acid acetylation	9	0.433074	NA	NaN	0.724311	0.313268	0.724212	0.937299	0.686531		0.13915	Rosetta
GO:0018409	peptide or protein amino-terminal blocking	9	1	NA	0.819441	0.516409	0.717431	0.574511	0.691785	0.645739		0.99995	PPI
GO:0031365	N-terminal protein amino acid modification	9	0.893151	NA	0.816478	0.51619	0.773671	0.64897	0.836511	0.634437		0.7597	PPI
GO:0001304	progressive alteration of chromatin during replicative cell aging	9	0.72219	NA	0.695402	0.869911	0.601686	0.69209	0.6184	0.782853		0.32579	Localization
GO:0006345	loss of chromatin silencing	9	0.732477	NA	0.687262	0.978425	0.696899	0.680809	0.6875	0.774525		0.33254	Localization
GO:0045815	positive regulation of gene expression, epigenetic	9	0.728994	NA	0.993132	0.961635	0.776202	0.567168	0.560082	0.765624		0.90797	Phenotype
GO:0051273	beta-glucan metabolism	9	0.521739	NA	0.903695	0.559361	0.678418	0.779926	0.557402	0.575805		0.93761	Phenotype
GO:0006635	fatty acid beta-oxidation	9	0.490757	0.392509	0.743074	0.85657	0.717609	0.678173	0.666129	0.798695		0.82949	Localization
GO:0006067	ethanol metabolism	9	0.63944	0.357675	0.274415	0.434052	0.419407	0.556308	0.731145	0.348846		0.53514	Rosetta
GO:0000184	mRNA catabolism, nonsense-mediated decay	9	0.465967	NaN	NaN	0.200251	0.302132	0.728972	0.870702	0.677838		0.13378	Rosetta
GO:0008535	cytochrome c oxidase complex assembly	9	0.293711	NaN	NaN	0.420762	0.646324	0.667515	0.396901	0.589363		0.7468	DNAresponse
GO:0007068	negative regulation of transcription, mitotic	9	0.552803	0.466038	0.594395	0.747142	0.56708	0.381511	0.516967	0.417645		0.72757	Localization
GO:0045896	regulation of transcription, mitotic	9	0.833852	0.999529	0.122253	NaN	0.844292	0.87954	0.522385	0.786049		0.039623	Motif
GO:0007129	synapsis	9	0.51284	0.511671	0.602476	0.717904	0.311702	0.289324	0.416116	0.390817		0.42076	Localization
GO:0045910	negative regulation of DNA recombination	9	0.558973	0.723349	0.804464	0.79501	0.771191	0.569928	0.690615	0.850048		0.58134	StressResponse
GO:0006528	asparagine metabolism	9	0.284125	0.327441	NA	0.427031	0.598256	0.546302	0.536976	0.478063		0.42754	CellCycle
GO:0042138	meiotic DNA double-strand break formation	9	0.316225	0.393098	NaN	0.723921	0.521196	0.179041	0.273155	0.454588		0.72317	Localization
GO:0015891	siderophore transport	9	0.728899	NA	NA	0.874436	0.287934	0.59849	0.495344	0.896577		0.89333	StressResponse
GO:0006071	glycerol metabolism	9	0.523245	0.518089	NA	0.393614	0.352466	0.287115	0.615251	0.608393		0.55631	Rosetta
GO:0019751	polyol metabolism	9	0.790856	NaN	NA	0.588139	0.675042	0.825827	0.718137	0.968367		0.72549	StressResponse
GO:0019794	nonprotein amino acid metabolism	9	0.647568	0.917453	NA	0.986334	0.958094	0.939401	0.941688	0.924205		0.015288	Localization
GO:0000097	sulfur amino acid biosynthesis	9	0.68716	0.525448	NaN	0.72005	0.883629	0.704782	0.344735	0.220901		0.84713	CellCycle
GO:0000132	establishment of mitotic spindle orientation	9	0.678445	0.299188	0.858322	0.991477	0.719563	0.870427	0.506678	0.367156		0.0065261	Localization
GO:0040001	establishment of mitotic spindle localization	9	0.622179	0.428302	0.980743	0.954637	0.961691	0.74092	0.79692	0.212793		0.10508	Phenotype
GO:0051293	establishment of spindle localization	9	0.773262	0.878817	0.863678	0.784288	0.705187	0.803613	0.699492	0.766235		0.481	Motif
GO:0051294	establishment of spindle orientation	9	0.687982	0.820035	0.898736	0.842674	0.650208	0.695185	0.68341	0.695056		0.74147	Phenotype
GO:0051653	spindle localization	9	0.793295	0.81012	0.742012	0.604312	0.816878	0.650567	0.68805	0.841772		0.42512	StressResponse
GO:0008154	actin polymerization and/or depolymerization	9	0.99987	0.929651	0.889099	0.990718	0.965441	0.97829	0.771461	0.980587		0.9999	PPI
GO:0046470	phosphatidylcholine metabolism	9	0.755606	0.818161	0.85901	0.916752	0.700812	0.683437	0.854642	0.788193		0.4016	Localization
GO:0006123	mitochondrial electron transport, cytochrome c to oxygen	10	0.684429	0.718163	0.220657	0.974066	0.927987	0.793021	0.899194	0.934055		0.97802	Localization
GO:0006616	SRP-dependent cotranslational protein targeting to membrane, translocation	10	0.784746	0.770751	NA	0.663569	0.609227	0.490207	0.614723	0.724311		0.83796	PPI
GO:0006284	base-excision repair	10	0.50343	0.458041	0.691905	0.647403	0.640856	0.555151	0.515042	0.441605		0.7045	Phenotype
GO:0008298	intracellular mRNA localization	10	0.681029	NA	0.441053	0.550512	0.551688	0.546967	0.491485	0.682166		0.45401	StressResponse
GO:0007119	budding cell isotropic bud growth	10	0.901199	0.846206	0.915632	0.616666	0.50535	0.720148	0.684266	0.649623		0.95957	Phenotype
GO:0030846	transcription termination from Pol II promoter, RNA polymerase(A) coupled	10	0.92331	0.505926	0.688276	0.617993	0.558171	0.473246	0.499387	0.593881		0.92247	PPI
GO:0006030	chitin metabolism	10	0.558851	0.676554	0.778024	0.638505	0.609546	0.604852	0.588215	0.621042		0.86164	Phenotype
GO:0030503	regulation of cell redox homeostasis	10	0.535275	0.535778	0.497825	0.417661	0.545226	0.558784	0.465858	0.575104		0.54272	StressResponse
GO:0045454	cell redox homeostasis	10	0.524609	0.550811	0.526661	0.399763	0.567998	0.609656	0.446901	0.544761		0.54937	DNAresponse
GO:0000162	tryptophan biosynthesis	10	0.550156	0.563826	0.690254	0.588433	0.546592	0.743381	0.883412	0.716254		0.6705	Rosetta
GO:0006568	tryptophan metabolism	10	0.830814	0.799687	0.710735	0.612046	0.630221	0.81968	0.84595	0.742693		0.82539	Rosetta
GO:0006586	indolalkylamine metabolism	10	0.758423	0.778801	0.759109	0.502788	0.713441	0.803624	0.726506	0.758321		0.71934	DNAresponse
GO:0009096	aromatic amino acid family biosynthesis, anthranilate pathway	10	0.806314	0.832968	0.70564	0.593099	0.638098	0.732791	0.851387	0.657947		0.82178	Rosetta
GO:0009119	ribonucleoside metabolism	10	0.741738	0.862776	0.702889	0.576202	0.602459	0.62521	0.617876	0.644081		0.91218	Motif
GO:0042430	indole and derivative metabolism	10	0.735471	0.73248	0.778356	0.545924	0.634416	0.685468	0.703741	0.563912		0.34735	Phenotype
GO:0042434	indole derivative metabolism	10	0.805644	0.785411	0.737148	0.502561	0.747587	0.78736	0.855255	0.725318		0.67914	Rosetta
GO:0042435	indole derivative biosynthesis	10	0.902254	0.833176	0.761862	0.502788	0.628578	0.729152	0.785671	0.767497		0.83757	PPI
GO:0046219	indolalkylamine biosynthesis	10	0.900555	0.635849	0.760127	0.608482	0.683446	0.657155	0.629108	0.664462		0.54119	PPI
GO:0006488	dolichol-linked oligosaccharide biosynthesis	10	0.320804	0.374092	0.31541	0.587731	0.41973	0.379434	0.502926	0.636686		0.64158	StressResponse
GO:0019363	pyridine nucleotide biosynthesis	10	0.675531	0.714586	NA	0.642086	0.581196	0.644654	0.585364	0.639805		0.66085	Motif
GO:0005984	disaccharide metabolism	10	0.454659	0.363555	0.52852	0.497289	0.432928	0.458644	0.388624	0.448976		0.44727	Phenotype
GO:0006817	phosphate transport	10	0.729263	0.854245	0.735213	0.506958	0.46029	0.626031	0.521202	0.748847		0.30584	Motif
GO:0015846	polyamine transport	10	0.518953	0.373888	NA	0.438814	0.589875	0.556767	0.510402	0.481694		0.61061	CellCycle
GO:0000103	sulfate assimilation	10	0.214251	0.643142	NA	0.477399	0.619707	0.500257	0.719862	0.627505		0.62582	Rosetta
GO:0006791	sulfur utilization	10	0.431475	0.427436	NA	0.457597	0.631906	0.585496	0.535593	0.640789		0.60875	StressResponse
GO:0007039	vacuolar protein catabolism	10	0.613695	0.581984	0.444007	0.571721	0.432263	0.487359	0.386192	0.444588		0.70426	PPI
GO:0016226	iron-sulfur cluster assembly	10	0.288399	0.408844	0.373561	0.454391	0.381644	0.581044	0.460315	0.582164		0.44131	StressResponse
GO:0031163	metallo-sulfur cluster assembly	10	0.802508	0.894675	0.762723	0.681499	0.7223	0.764723	0.710545	0.773435		0.17467	Motif
GO:0000742	karyogamy during conjugation with cellular fusion	10	0.715772	0.687402	0.819183	0.795496	0.766	0.621569	0.736432	0.725009		0.86342	Phenotype
GO:0009068	aspartate family amino acid catabolism	10	0.755677	0.878887	NA	0.591855	0.695157	0.52127	0.475687	0.699014		0.81274	Motif
GO:0001301	progressive alteration of chromatin during cell aging	10	0.442838	NA	0.438018	0.518719	0.481958	0.464761	0.515584	0.58803		0.49686	StressResponse
GO:0000737	DNA catabolism, endonucleolytic	10	0.149358	NaN	NaN	NaN	0.846043	0.338367	0.818947	0.905045		0.63766	StressResponse
GO:0007021	tubulin folding	10	0.613822	NA	0.297455	0.130271	0.630402	0.39553	0.236519	0.0706408		0.68551	CellCycle
GO:0006882	zinc ion homeostasis	10	0.267549	NaN	0.413461	0.346289	0.0836926	0.520451	0.497531	0.360806		0.72415	DNAresponse
GO:0006526	arginine biosynthesis	10	0.491124	NaN	NA	0.348622	0.442756	0.828117	0.711404	0.333544		0.85167	DNAresponse
GO:0006384	transcription initiation from RNA polymerase III promoter	11	0.833159	0.595046	0.544744	0.530303	0.61219	0.481986	0.532241	0.589107		0.87068	PPI
GO:0007346	regulation of progression through mitotic cell cycle	11	0.509379	0.785849	0.99381	0.740445	0.552506	0.623831	0.647571	0.511712		0.78937	Phenotype
GO:0007118	budding cell apical bud growth	11	0.994287	0.979245	0.999313	0.977444	0.668558	0.769617	0.571364	0.894817		0.97662	Phenotype
GO:0016050	vesicle organization and biogenesis	11	0.658	0.343321	0.434716	0.46219	0.455264	0.456497	0.550539	0.572103		0.65823	PPI
GO:0007050	cell cycle arrest	11	0.878188	0.459003	0.631365	0.646878	0.465147	0.447712	0.767951	0.481739		0.88975	PPI
GO:0045786	negative regulation of progression through cell cycle	11	0.927405	0.523467	0.73682	0.563385	0.709006	0.650076	0.795857	0.756101		0.8558	PPI
GO:0006839	mitochondrial transport	11	0.603116	0.765203	0.659489	0.484336	0.600084	0.357026	0.349082	0.547017		0.80311	Motif
GO:0006042	glucosamine biosynthesis	11	0.696367	0.559901	0.743243	0.800607	0.766013	0.746754	0.760809	0.620487		0.50805	Localization
GO:0006045	N-acetylglucosamine biosynthesis	11	0.728463	0.499521	0.897325	0.589615	0.760144	0.742389	0.760324	0.627681		0.49354	Phenotype
GO:0046349	amino sugar biosynthesis	11	0.568549	0.457286	0.542114	0.5724	0.586371	0.594756	0.633471	0.434403		0.56825	Rosetta
GO:0030261	chromosome condensation	11	0.905182	0.922176	0.77663	0.848964	0.780852	0.784232	0.768083	0.83558		0.41215	Motif
GO:0006450	regulation of translational fidelity	11	0.662063	0.519002	0.762237	0.628727	0.720069	0.730395	0.731334	0.683001		0.75326	Phenotype
GO:0006111	regulation of gluconeogenesis	11	0.600771	0.600138	0.595847	0.610791	0.5843	0.60623	0.651694	0.660088		0.6182	StressResponse
GO:0045003	double-strand break repair via synthesis-dependent strand annealing	11	0.993482	0.956604	0.955296	0.599549	0.939652	0.571459	0.707194	0.619771		0.9938	PPI
GO:0045053	protein retention in Golgi	11	0.613555	0.51503	0.769164	0.476488	0.4503	0.456137	0.566294	0.433354		0.62295	Phenotype
GO:0016575	histone deacetylation	11	0.875497	0.608455	0.674475	0.687456	0.724406	0.695352	0.692348	0.733911		0.85125	PPI
GO:0006098	pentose-phosphate shunt	11	0.398495	0.5275	0.222834	0.724793	0.701927	0.536798	0.532653	0.350008		0.71999	Localization
GO:0006374	nuclear mRNA splicing via U2-type spliceosome	11	0.708163	0.907696	0.938874	0.440351	0.457065	0.594001	0.534669	0.495038		0.83104	Phenotype
GO:0030489	processing of 27S pre-rRNA	11	0.461292	0.599396	0.558771	0.599478	0.384376	0.437208	0.433355	0.425836		0.65672	Localization
GO:0051053	negative regulation of DNA metabolism	11	0.601664	0.756132	0.313276	0.411231	0.424581	0.607513	0.425964	0.603111		0.75118	Motif
GO:0045002	double-strand break repair via single-strand annealing	11	0.787042	0.847956	0.949721	0.549103	0.687539	0.612597	0.513445	0.777702		0.94222	Phenotype
GO:0019395	fatty acid oxidation	11	0.939187	0.793396	0.863824	0.996992	0.458155	0.681859	0.780704	0.894466		0.99749	Localization
GO:0000272	polysaccharide catabolism	11	0.400778	NaN	0.789148	0.974436	0.30972	0.342531	0.429894	0.141787		0.019048	Localization
GO:0044247	cellular polysaccharide catabolism	11	0.806959	0.766156	0.944328	0.755224	0.729962	0.645293	0.669487	0.76937		0.92572	Phenotype
GO:0001558	regulation of cell growth	11	0.425029	0.719139	0.585808	0.395021	0.602845	0.604442	0.4144	0.591242		0.61608	Motif
GO:0015914	phospholipid transport	12	0.723925	0.999646	1	0.565211	0.527163	0.646438	0.602013	0.731746		0.46836	Phenotype
GO:0006730	one-carbon compound metabolism	12	0.548714	0.884537	NA	0.582957	0.866431	0.823167	0.911424	0.831484		0.95579	Rosetta
GO:0006268	DNA unwinding during replication	12	0.815348	0.615057	0.746735	0.610738	0.681112	0.599546	0.723455	0.69687		0.82781	PPI
GO:0000032	cell wall mannoprotein biosynthesis	12	0.569434	0.378001	0.599763	0.365061	0.451368	0.437905	0.46758	0.48476		0.36458	Phenotype
GO:0006056	mannoprotein metabolism	12	0.636371	0.926449	0.753193	0.842784	0.732503	0.692568	0.649271	0.676645		0.91867	Motif
GO:0006057	mannoprotein biosynthesis	12	0.647608	0.927156	0.817207	0.7616	0.723719	0.68095	0.657844	0.663186		0.92409	Motif
GO:0031506	cell wall glycoprotein biosynthesis	12	0.608529	0.927157	0.795413	0.762535	0.734346	0.685007	0.642059	0.672846		0.91372	Motif
GO:0000160	two-component signal transduction system (phosphorelay)	12	0.665486	0.342668	0.494402	0.517495	0.626888	0.54833	0.493491	0.570572		0.62537	PPI
GO:0007234	osmosensory signaling pathway via two-component system	12	0.88502	0.768879	0.662459	0.751949	0.720717	0.553162	0.595371	0.596054		0.92332	PPI
GO:0006207	'de novo' pyrimidine base biosynthesis	12	0.904451	0.999381	0.757032	0.504949	0.866048	0.710824	0.741883	0.688973		0.99882	Motif
GO:0008054	cyclin catabolism	12	0.995319	0.543986	0.849609	0.640076	0.628739	0.677261	0.776644	0.752786		0.99707	PPI
GO:0006895	Golgi to endosome transport	12	0.385617	0.606784	0.36214	0.446863	0.63121	0.465703	0.582027	0.57474		0.58815	CellCycle
GO:0006633	fatty acid biosynthesis	12	0.469437	0.534418	0.589776	0.273678	0.451147	0.453601	0.515656	0.417841		0.46195	Phenotype
GO:0000083	G1/S-specific transcription in mitotic cell cycle	12	0.758705	0.920829	NaN	0.725063	0.759528	0.594086	0.43105	0.454746		0.91368	Motif
GO:0000741	karyogamy	12	0.698887	0.471896	0.711433	0.210068	0.319856	0.331366	0.706347	0.691284		0.66479	Phenotype
GO:0006308	DNA catabolism	12	0.922898	0.651037	0.881708	0.759952	0.766038	0.637501	0.72514	0.642398		0.95609	PPI
GO:0042147	retrograde transport, endosome to Golgi	12	0.388466	0.565566	NaN	0.332581	0.411143	0.56916	0.629411	0.58005		0.58004	Rosetta
GO:0009070	serine family amino acid biosynthesis	12	0.625891	0.75449	0.584308	0.668252	0.720855	0.67434	0.773177	0.819956		0.81346	StressResponse
GO:0006904	vesicle docking during exocytosis	12	0.265585	NA	0.430273	0.614626	0.621971	0.693917	0.729324	0.423871		0.68448	Rosetta
GO:0000018	regulation of DNA recombination	12	0.322018	0.669145	NaN	0.348044	0.495781	0.389248	0.387611	0.337294		0.27358	Motif
GO:0005978	glycogen biosynthesis	12	0.839913	NA	NA	0.158396	0.668331	0.469175	0.768211	0.47529		0.78676	PPI
GO:0009651	response to salt stress	12	0.468081	0.151558	NA	0.223489	0.51631	0.484174	0.462508	0.630381		0.53573	StressResponse
GO:0030258	lipid modification	12	0.553376	0.195886	0.227617	0.592607	0.464799	0.829158	0.661022	0.73822		0.85711	DNAresponse
GO:0000028	ribosomal small subunit assembly and maintenance	13	0.33849	0.50376	0.60311	0.303533	0.633996	0.463097	0.535621	0.412161		0.68668	CellCycle
GO:0007004	telomerase-dependent telomere maintenance	13	0.654591	0.47162	0.483866	0.504979	0.580676	0.557352	0.549174	0.584659		0.59225	PPI
GO:0006537	glutamate biosynthesis	13	0.673067	0.879651	0.83708	0.707262	0.830494	0.719485	0.808251	0.809762		0.91946	Motif
GO:0007157	heterophilic cell adhesion	13	0.73714	0.444272	0.692657	0.476881	0.628173	0.606456	0.700881	0.659971		0.5132	PPI
GO:0006267	pre-replicative complex formation and maintenance	13	0.541778	0.530571	0.537708	0.557724	0.481007	0.269744	0.432254	0.296465		0.57679	Localization
GO:0000077	DNA damage checkpoint	13	0.217946	NaN	0.716172	0.0139168	0.642086	0.408955	0.604724	0.321138		0.66988	Phenotype
GO:0006040	amino sugar metabolism	13	0.703174	0.565802	0.961868	0.683543	0.827087	0.846177	0.849455	0.692604		0.98349	Phenotype
GO:0006041	glucosamine metabolism	13	0.742366	0.61168	0.853248	0.694704	0.748677	0.744678	0.759485	0.64078		0.90209	Phenotype
GO:0006044	N-acetylglucosamine metabolism	13	0.722637	0.463561	0.992428	0.645376	0.798139	0.785663	0.753796	0.65184		0.7836	Phenotype
GO:0019674	NAD metabolism	13	0.733697	0.619222	0.92641	0.63849	0.802102	0.72943	0.722801	0.836679		0.91403	Phenotype
GO:0009065	glutamine family amino acid catabolism	13	0.601905	0.564598	NA	0.579138	0.581153	0.474415	0.555058	0.559049		0.45438	PPI
GO:0006825	copper ion transport	13	0.573625	0.572694	0.533688	0.814085	0.626357	0.678262	0.777572	0.702096		0.8022	Localization
GO:0015893	drug transport	13	0.443181	0.398891	0.771664	0.607241	0.728384	0.608428	0.66524	0.735962		0.49587	Phenotype
GO:0007534	gene conversion at mating-type locus	13	0.848133	0.822738	0.897777	0.549981	0.672705	0.688194	0.625916	0.629722		0.91141	Phenotype
GO:0007007	inner mitochondrial membrane organization and biogenesis	13	0.744447	NA	0.662162	0.943082	0.602529	0.646175	0.685313	0.72054		0.92695	Localization
GO:0040008	regulation of growth	13	0.871625	0.257304	0.61795	0.290598	0.342502	0.771745	0.786681	0.769332		0.86218	PPI
GO:0031110	regulation of microtubule polymerization or depolymerization	13	0.904812	NA	0.815763	0.986334	0.762013	0.621373	0.636651	0.788874		0.98884	Localization
GO:0009082	branched chain family amino acid biosynthesis	13	0.743167	0.773588	0.781074	0.58174	0.85357	0.798997	0.879256	0.733283		0.85619	Rosetta
GO:0007103	spindle pole body duplication in nuclear envelope	13	0.172397	0.784637	0.688874	0.461986	0.633536	0.124931	0.38896	0.0295094		0.91887	Motif
GO:0001300	chronological cell aging	13	0.402686	0.622151	0.315644	0.439624	0.463044	0.490065	0.582664	0.534158		0.58349	Motif
GO:0009894	regulation of catabolism	13	0.50778	0.584054	0.161136	0.501951	0.407639	0.537735	0.458204	0.63094		0.66415	StressResponse
GO:0000754	adaptation to pheromone during conjugation with cellular fusion	13	0.9999	NaN	NaN	0.487923	0.659724	0.568202	0.736577	0.496577		0.99964	PPI
GO:0048015	phosphoinositide-mediated signaling	13	0.674883	0.650843	0.971961	0.88472	0.659122	0.663546	0.791448	0.664077		0.49289	Phenotype
GO:0048017	inositol lipid-mediated signaling	13	0.669134	0.802014	0.841753	0.857099	0.63151	0.658443	0.754132	0.727456		0.56211	Localization
GO:0000079	regulation of cyclin dependent protein kinase activity	14	0.331671	0.839774	0.376204	0.514771	0.362049	0.390289	0.460299	0.229908		0.84538	Motif
GO:0016337	cell-cell adhesion	14	0.77367	0.838566	0.995358	0.485053	0.655495	0.671178	0.758716	0.659087		0.98952	Phenotype
GO:0000394	RNA splicing, via endonucleolytic cleavage and ligation	14	0.448045	0.325026	0.601916	0.584862	0.527519	0.433322	0.578414	0.563411		0.49184	Phenotype
GO:0006388	tRNA splicing	14	0.771949	0.541745	0.795696	0.623901	0.671078	0.632598	0.624337	0.601819		0.43596	Phenotype
GO:0006188	IMP biosynthesis	14	0.535411	0.775873	0.606693	0.59528	0.658782	0.666003	0.845223	0.847371		0.86952	StressResponse
GO:0006189	'de novo' IMP biosynthesis	14	0.775479	0.908325	0.671191	0.474485	0.638963	0.717473	0.920058	0.791457		0.93141	Rosetta
GO:0046040	IMP metabolism	14	0.765656	0.876302	0.98263	0.492307	0.621573	0.71203	0.88027	0.788393		0.16863	Phenotype
GO:0000147	actin cortical patch assembly	14	0.393824	0.859294	0.557625	0.412736	0.340464	0.39486	0.551942	0.392671		0.81372	Motif
GO:0030488	tRNA methylation	14	0.723437	0.730545	0.942665	0.686555	0.836274	0.754878	0.766177	0.771342		0.1312	Phenotype
GO:0042770	DNA damage response, signal transduction	14	0.856486	0.716724	0.958201	0.744645	0.691391	0.66095	0.56238	0.718263		0.95608	Phenotype
GO:0051278	cell wall polysaccharide biosynthesis (sensu Fungi)	14	0.662329	0.612146	0.914837	0.538164	0.770811	0.742742	0.739194	0.639871		0.92645	Phenotype
GO:0000105	histidine biosynthesis	14	0.402638	0.787555	0.384319	0.644448	0.330062	0.347159	0.435407	0.307863		0.8007	Motif
GO:0006547	histidine metabolism	14	0.70015	0.884751	0.774228	0.678592	0.664556	0.766435	0.669644	0.751352		0.89742	Motif
GO:0009075	histidine family amino acid metabolism	14	0.817024	0.773164	0.634124	0.653444	0.689959	0.830092	0.899079	0.827668		0.91514	Rosetta
GO:0009076	histidine family amino acid biosynthesis	14	0.831076	0.884766	0.675206	0.736133	0.721707	0.790981	0.891197	0.772778		0.83881	Rosetta
GO:0006272	leading strand elongation	14	0.730671	0.30566	NaN	NaN	0.830101	0.85441	0.287528	0.89557		0.92696	StressResponse
GO:0006476	protein amino acid deacetylation	14	0.460595	0.278998	0.478822	0.608538	0.582506	0.603319	0.57433	0.57886		0.61082	Localization
GO:0006740	NADPH regeneration	14	0.752258	0.875645	0.800378	0.486348	0.646926	0.634382	0.744139	0.680578		0.8999	Motif
GO:0048278	vesicle docking	14	0.601919	0.914151	0.924347	0.384614	0.927516	0.280275	0.589976	0.555639		0.94373	CellCycle
GO:0000114	G1-specific transcription in mitotic cell cycle	14	0.632549	0.497173	0.474369	0.334325	0.61547	0.570766	0.580751	0.786993		0.7379	StressResponse
GO:0006779	porphyrin biosynthesis	14	0.801902	0.845033	0.813172	0.561725	0.655789	0.669894	0.665796	0.643844		0.8508	Motif
GO:0006783	heme biosynthesis	14	0.784103	0.814097	0.825005	0.576023	0.659721	0.678378	0.683469	0.698082		0.96416	Phenotype
GO:0031109	microtubule polymerization or depolymerization	14	0.731621	0.572957	0.557958	0.941803	0.784963	0.574822	0.596609	0.694553		0.88509	Localization
GO:0019740	nitrogen utilization	14	0.685225	0.366244	NaN	0.256853	0.737481	0.577513	0.586054	0.55746		0.73788	CellCycle
GO:0006986	response to unfolded protein	14	0.792219	0.550556	NaN	0.357627	0.452281	0.918793	0.544305	0.419173		0.90834	DNAresponse
GO:0051789	response to protein stimulus	14	0.709691	0.617342	0.445481	0.480181	0.447985	0.601734	0.613676	0.578441		0.7102	PPI
GO:0030474	spindle pole body duplication	14	0.970692	0.595378	0.966001	0.828613	0.823596	0.675811	0.625957	0.640285		0.99548	PPI
GO:0031023	microtubule organizing center organization and biogenesis	14	0.949695	0.868036	0.966713	0.823284	0.768509	0.61789	0.623681	0.652305		0.91126	Phenotype
GO:0051300	spindle pole body organization and biogenesis	14	0.99839	0.998115	0.94773	0.870867	0.486671	0.837374	0.857713	0.583844		0.99951	PPI
GO:0000183	chromatin silencing at rDNA	14	0.205079	0.790368	NaN	0.650644	0.466748	0.543429	0.425243	0.610404		0.81509	Motif
GO:0000722	telomerase-independent telomere maintenance	14	0.730429	0.295167	0.582225	0.72406	0.636301	0.694977	0.214484	0.072152		0.77174	PPI
GO:0051248	negative regulation of protein metabolism	14	0.599258	NaN	0.627747	0.238601	0.960796	0.408292	0.832081	0.518533		0.98645	CellCycle
GO:0006493	protein amino acid O-linked glycosylation	15	0.617735	NA	0.721934	0.85569	0.740558	0.702716	0.694142	0.808753		0.87309	Localization
GO:0006369	transcription termination from RNA polymerase II promoter	15	0.899483	0.61135	0.698118	0.638397	0.556036	0.658121	0.784872	0.63626		0.94484	PPI
GO:0006379	mRNA cleavage	15	0.966467	0.709396	0.912969	0.536019	0.650835	0.654865	0.716098	0.714029		0.97694	PPI
GO:0007018	microtubule-based movement	15	0.80194	0.604976	0.779535	0.751359	0.738878	0.603099	0.644594	0.540438		0.80212	PPI
GO:0030473	nuclear migration, microtubule-mediated	15	0.812976	0.683349	0.897397	0.831747	0.786907	0.6019	0.695554	0.62579		0.89891	Phenotype
GO:0006625	protein targeting to peroxisome	15	0.705751	0.613208	0.669188	0.993187	0.0693803	0.555549	0.820435	0.927642		0.98933	Localization
GO:0006301	postreplication repair	15	0.796123	0.527532	0.895907	0.62625	0.621866	0.615185	0.563825	0.537731		0.91887	Phenotype
GO:0009156	ribonucleoside monophosphate biosynthesis	15	0.750804	0.872174	0.975383	0.489238	0.660986	0.715862	0.878005	0.795126		0.62024	Phenotype
GO:0009168	purine ribonucleoside monophosphate biosynthesis	15	0.791483	0.844836	0.623508	0.503943	0.718745	0.736974	0.900845	0.774779		0.88143	Rosetta
GO:0019856	pyrimidine base biosynthesis	15	0.99465	0.992369	0.544017	0.476057	0.683435	0.86677	0.694135	0.619548		0.64815	PPI
GO:0009116	nucleoside metabolism	15	0.875284	0.868175	0.96458	0.613885	0.62821	0.697254	0.581831	0.748867		0.11138	Phenotype
GO:0007091	mitotic metaphase/anaphase transition	15	0.705318	0.505929	0.725314	0.574074	0.523415	0.494912	0.66788	0.624192		0.76489	Phenotype
GO:0031145	anaphase-promoting complex-dependent proteasomal ubiquitin-dependent protein catabolism	15	0.718138	0.572979	0.768237	0.593787	0.49907	0.515997	0.647082	0.660466		0.80194	Phenotype
GO:0045132	meiotic chromosome segregation	15	0.698398	0.0652791	0.846444	0.664194	0.6652	0.729623	0.763167	0.570683		0.81714	Phenotype
GO:0000011	vacuole inheritance	15	0.770746	0.726651	0.723585	0.626746	0.461518	0.60212	0.555683	0.293951		0.68306	PPI
GO:0043162	ubiquitin-dependent protein catabolism via the multivesicular body pathway	15	0.606427	0.383129	0.542923	0.538947	0.560184	0.588448	0.592218	0.628844		0.61193	StressResponse
GO:0006778	porphyrin metabolism	15	0.585845	0.614125	0.550206	0.368652	0.7011	0.562114	0.682324	0.724931		0.77255	StressResponse
GO:0042168	heme metabolism	15	0.720678	0.775919	0.662762	0.474351	0.588586	0.584298	0.676114	0.603678		0.76955	Motif
GO:0016074	snoRNA metabolism	15	0.483462	0.514558	NaN	0.506516	0.541654	0.436926	0.508047	0.396329		0.55109	CellCycle
GO:0006099	tricarboxylic acid cycle	15	0.460746	0.61354	0.17239	0.560922	0.536683	0.511367	0.367001	0.496307		0.61321	Motif
GO:0046356	acetyl-CoA catabolism	15	0.811793	0.872896	0.929585	0.867767	0.947446	0.920931	0.885164	0.942323		0.9522	CellCycle
GO:0000051	urea cycle intermediate metabolism	15	0.151308	0.334227	0.575141	0.323244	0.658889	0.499992	0.451821	0.765718		0.73782	StressResponse
GO:0006525	arginine metabolism	15	0.787503	0.743548	0.949131	0.573933	0.897875	0.852136	0.907635	0.873626		0.25123	Phenotype
GO:0045324	late endosome to vacuole transport	16	0.657511	0.597332	0.788125	0.607662	0.728788	0.606227	0.646818	0.63493		0.80796	Phenotype
GO:0030705	cytoskeleton-dependent intracellular transport	16	0.85947	0.66185	0.946949	0.855687	0.781742	0.62899	0.720175	0.654841		0.95112	Phenotype
GO:0006536	glutamate metabolism	16	0.556809	0.638571	0.615704	0.604018	0.82665	0.811157	0.693243	0.536385		0.84116	CellCycle
GO:0006144	purine base metabolism	16	0.361243	0.33563	0.556042	0.658052	0.596971	0.603287	0.51924	0.450103		0.83241	Localization
GO:0009127	purine nucleoside monophosphate biosynthesis	16	0.788444	0.850888	0.85201	0.500768	0.68396	0.728821	0.863273	0.802885		0.84848	Rosetta
GO:0030865	cortical cytoskeleton organization and biogenesis	16	0.813065	0.432225	0.680813	0.775933	0.608909	0.587922	0.638581	0.729519		0.80322	PPI
GO:0030866	cortical actin cytoskeleton organization and biogenesis	16	0.935526	0.383905	0.8241	0.83648	0.71863	0.777821	0.760584	0.884545		0.94993	PPI
GO:0007231	osmosensory signaling pathway	16	0.905582	0.945822	0.983838	0.665841	0.729093	0.607845	0.533475	0.733683		0.65274	Phenotype
GO:0009073	aromatic amino acid family biosynthesis	16	0.820278	0.714759	0.446522	0.520964	0.739554	0.828636	0.846213	0.750305		0.87222	Rosetta
GO:0009267	cellular response to starvation	16	0.322821	0.635483	0.59795	0.56886	0.38657	0.55744	0.290792	0.712719		0.74679	StressResponse
GO:0031668	cellular response to extracellular stimulus	16	0.693469	0.647753	0.568316	0.60224	0.628821	0.63844	0.72846	0.605352		0.63314	Rosetta
GO:0031669	cellular response to nutrient levels	16	0.722144	0.677495	0.697909	0.594389	0.715141	0.714823	0.79585	0.660912		0.80108	Rosetta
GO:0042594	response to starvation	16	0.723831	0.682746	0.703694	0.594513	0.71723	0.717293	0.786406	0.650787		0.79889	Rosetta
GO:0051716	cellular response to stimulus	16	0.723321	0.699039	0.710269	0.595449	0.706284	0.709742	0.78407	0.654908		0.77711	Rosetta
GO:0015698	inorganic anion transport	16	0.669663	0.789843	0.791005	0.690271	0.607955	0.600164	0.724327	0.662739		0.60579	Phenotype
GO:0009081	branched chain family amino acid metabolism	16	0.345244	0.456899	0.579324	0.349471	0.57058	0.501365	0.499595	0.648912		0.58787	StressResponse
GO:0044272	sulfur compound biosynthesis	16	0.72049	0.782144	0.889421	0.786524	0.899433	0.960585	0.8247	0.826139		0.94731	DNAresponse
GO:0000753	cellular morphogenesis during conjugation with cellular fusion	17	0.754556	0.609809	0.797414	0.620726	0.567507	0.56962	0.653713	0.43985		0.75882	Phenotype
GO:0006353	transcription termination	17	0.540605	0.522807	0.439273	0.480917	0.533593	0.519894	0.551778	0.525776		0.568	Rosetta
GO:0006113	fermentation	17	0.527617	0.721781	0.757909	0.78569	0.73008	0.544312	0.868089	0.437866		0.83292	Rosetta
GO:0007155	cell adhesion	17	0.847659	0.638268	0.964798	0.391372	0.66904	0.603044	0.708273	0.663678		0.99519	Phenotype
GO:0016571	histone methylation	17	0.740302	0.719767	0.365099	0.583182	0.605913	0.699562	0.687922	0.57451		0.81611	PPI
GO:0009124	nucleoside monophosphate biosynthesis	17	0.757363	0.850332	0.61685	0.497863	0.645946	0.727454	0.831714	0.813416		0.91281	Motif
GO:0009161	ribonucleoside monophosphate metabolism	17	0.775962	0.953822	0.660861	0.472925	0.680372	0.732062	0.934663	0.777198		0.97793	Motif
GO:0009167	purine ribonucleoside monophosphate metabolism	17	0.789014	0.848096	0.721017	0.469803	0.733382	0.760576	0.943545	0.768458		0.95729	Rosetta
GO:0009408	response to heat	17	0.587517	0.774001	0.818295	0.587734	0.598257	0.709464	0.63695	0.613116		0.67015	Phenotype
GO:0006206	pyrimidine base metabolism	17	0.847856	0.830355	0.610511	0.646907	0.69025	0.529451	0.598222	0.398956		0.86089	PPI
GO:0031570	DNA integrity checkpoint	17	0.630605	0.447824	0.460229	0.551151	0.478594	0.519085	0.589944	0.547527		0.62061	PPI
GO:0000165	MAPKKK cascade	17	0.91268	0.924767	0.862718	0.487458	0.667807	0.668272	0.701065	0.714332		0.91194	Motif
GO:0019438	aromatic compound biosynthesis	17	0.874701	0.578511	0.677442	0.567334	0.70289	0.658034	0.665154	0.68117		0.92723	PPI
GO:0043094	metabolic compound salvage	17	0.84802	0.551357	0.598749	0.622113	0.627642	0.616559	0.55318	0.735244		0.88148	PPI
GO:0007266	Rho protein signal transduction	17	0.897506	0.833962	0.724961	0.545432	0.574847	0.611835	0.730682	0.582786		0.91971	PPI
GO:0016053	organic acid biosynthesis	17	0.767083	0.915701	0.841782	0.904707	0.827621	0.70153	0.713767	0.682607		0.93725	Motif
GO:0046394	carboxylic acid biosynthesis	17	0.66617	0.847705	0.647441	0.893267	0.811808	0.712739	0.70284	0.662876		0.82546	Localization
GO:0043255	regulation of carbohydrate biosynthesis	17	0.596414	0.556329	0.602555	0.606895	0.481745	0.613798	0.584612	0.63035		0.64434	StressResponse
GO:0007533	mating type switching	17	0.739907	NaN	0.833472	0.211635	0.515348	0.234647	0.912144	0.425924		0.89947	Rosetta
GO:0000245	spliceosome assembly	17	0.592984	0.806599	0.653396	0.49643	0.493095	0.284266	0.555675	0.615463		0.54037	Motif
GO:0006820	anion transport	17	0.708076	0.704663	0.766536	0.627766	0.647896	0.621501	0.588785	0.582338		0.44137	Phenotype
GO:0006739	NADP metabolism	17	0.755278	0.887481	0.78456	0.477125	0.684243	0.607293	0.691207	0.707589		0.94285	Motif
GO:0048284	organelle fusion	17	0.824094	0.286852	0.438827	0.176212	0.588532	0.6374	0.654228	0.628964		0.84804	PPI
GO:0007265	Ras protein signal transduction	17	0.60145	0.446764	0.22554	0.638188	0.325303	0.401359	0.742669	0.684434		0.76867	Rosetta
GO:0010038	response to metal ion	17	0.579303	0.666485	0.703798	0.793272	0.626851	0.592986	0.575476	0.700677		0.59552	Localization
GO:0006311	meiotic gene conversion	17	0.784927	0.926887	0.98309	0.584629	0.751094	0.908534	0.607966	0.769405		0.99052	Phenotype
GO:0009109	coenzyme catabolism	17	0.742498	0.801638	NaN	0.975177	0.941103	0.970102	0.855403	0.963111		0.99812	Localization
GO:0006378	mRNA polyadenylylation	18	0.882383	0.483341	0.610595	0.673068	0.64118	0.599956	0.696866	0.692081		0.87649	PPI
GO:0043631	RNA polyadenylation	18	0.982572	0.745077	0.857245	0.80724	0.682434	0.647016	0.705984	0.710001		0.94761	PPI
GO:0000022	mitotic spindle elongation	18	0.318122	0.583469	0.661063	0.520152	0.540645	0.510777	0.418802	0.417813		0.6314	Phenotype
GO:0051231	spindle elongation	18	0.665631	0.399028	0.854548	0.879534	0.497767	0.60976	0.564031	0.662803		0.88983	Localization
GO:0009126	purine nucleoside monophosphate metabolism	18	0.764954	0.942986	0.795333	0.469603	0.649517	0.734469	0.882492	0.810413		0.96857	Motif
GO:0000724	double-strand break repair via homologous recombination	18	0.457514	0.475068	0.611866	0.38879	0.478485	0.610029	0.486546	0.568703		0.60737	Phenotype
GO:0009067	aspartate family amino acid biosynthesis	18	0.656091	0.756758	0.658108	0.568624	0.77031	0.757291	0.744088	0.796182		0.80267	StressResponse
GO:0006896	Golgi to vacuole transport	18	0.703094	0.508013	0.469975	0.379949	0.523627	0.431333	0.54064	0.587044		0.6822	PPI
GO:0051187	cofactor catabolism	18	0.770913	0.877309	0.934185	0.964991	0.952472	0.94539	0.890414	0.957773		0.97106	Localization
GO:0006614	SRP-dependent cotranslational protein targeting to membrane	19	0.920677	0.833387	0.88567	0.501082	0.807628	0.753588	0.839971	0.795678		0.90782	PPI
GO:0000767	cellular morphogenesis during conjugation	19	0.724655	0.862628	0.924269	0.688512	0.643891	0.676385	0.616812	0.600888		0.95509	Phenotype
GO:0007097	nuclear migration	19	0.817182	0.55519	0.853787	0.866906	0.737658	0.632504	0.594061	0.623957		0.84195	Localization
GO:0040023	establishment of nucleus localization	19	0.842303	0.678727	0.94391	0.83543	0.79045	0.653528	0.734057	0.604683		0.94806	Phenotype
GO:0051647	nucleus localization	19	0.880357	0.661292	0.831843	0.750211	0.620195	0.715276	0.546219	0.684525		0.88061	PPI
GO:0000054	ribosome export from nucleus	19	0.676468	0.469963	0.53412	0.58802	0.453006	0.401681	0.455241	0.430343		0.68716	PPI
GO:0009123	nucleoside monophosphate metabolism	19	0.628006	0.849829	0.742475	0.60386	0.720043	0.738942	0.836177	0.779997		0.86509	Motif
GO:0045185	maintenance of protein localization	19	0.742499	0.651887	0.948316	0.977313	0.563125	0.552177	0.754175	0.627799		0.98954	Localization
GO:0009272	cell wall biosynthesis (sensu Fungi)	19	0.551508	0.499924	0.719473	0.527483	0.493249	0.56997	0.580296	0.503079		0.57958	Phenotype
GO:0042546	cell wall biosynthesis	19	0.588037	0.560502	0.791748	0.632677	0.661821	0.727016	0.680437	0.627577		0.81397	Phenotype
GO:0042401	biogenic amine biosynthesis	19	0.825678	0.705815	0.589211	0.664007	0.705994	0.725772	0.799904	0.704486		0.8356	PPI
GO:0030148	sphingolipid biosynthesis	19	0.334595	0.581781	0.484841	0.66577	0.537182	0.498653	0.48976	0.504232		0.6712	Localization
GO:0016579	protein deubiquitination	19	0.642919	0.450598	0.677613	0.636602	0.52766	0.569182	0.513454	0.639762		0.64979	Phenotype
GO:0000725	recombinational repair	19	0.877316	0.858242	0.852192	0.629601	0.757893	0.662753	0.675336	0.691162		0.8491	PPI
GO:0040020	regulation of meiosis	19	0.810398	0.335472	0.568788	0.6759	0.591792	0.647981	0.572023	0.627072		0.85707	PPI
GO:0006826	iron ion transport	19	0.669948	0.392266	0.630165	0.447049	0.519991	0.465667	0.597114	0.470611		0.53673	PPI
GO:0009228	thiamin biosynthesis	19	0.897173	0.820455	0.797363	0.690525	0.903426	0.71458	0.836243	0.860005		0.88307	CellCycle
GO:0007064	mitotic sister chromatid cohesion	19	0.662738	NaN	0.432641	0.426843	0.395255	0.622525	0.329016	0.633412		0.66421	PPI
GO:0006100	tricarboxylic acid cycle intermediate metabolism	19	0.661167	0.902193	0.797603	0.917792	0.928885	0.831782	0.743708	0.938407		0.91763	StressResponse
GO:0006753	nucleoside phosphate metabolism	20	0.671164	0.615725	0.791151	0.715251	0.666902	0.609227	0.64942	0.623441		0.83777	Phenotype
GO:0006754	ATP biosynthesis	20	0.982684	0.775252	0.877648	0.973632	0.955786	0.899576	0.993291	0.978813		0.99119	Rosetta
GO:0015985	energy coupled proton transport, down electrochemical gradient	20	0.806971	0.621835	0.781893	0.786886	0.705912	0.727224	0.817173	0.784917		0.83009	Rosetta
GO:0015986	ATP synthesis coupled proton transport	20	0.98513	0.780134	0.873316	0.972821	0.957592	0.898753	0.993115	0.978025		0.99409	Rosetta
GO:0046034	ATP metabolism	20	0.899517	0.751135	0.768055	0.905148	0.866821	0.792109	0.933667	0.805374		0.94412	Rosetta
GO:0001510	RNA methylation	20	0.441198	0.465501	0.490326	0.502867	0.533733	0.509593	0.564195	0.539287		0.55949	Rosetta
GO:0007094	mitotic spindle checkpoint	20	0.822558	0.509885	0.711265	0.463385	0.612501	0.70036	0.707415	0.671281		0.79975	PPI
GO:0031577	spindle checkpoint	20	0.668107	0.566373	0.646181	0.430975	0.553539	0.565097	0.574421	0.593611		0.65146	PPI
GO:0000288	mRNA catabolism, deadenylylation-dependent decay	20	0.837563	0.518288	0.39494	0.572062	0.52407	0.530106	0.534805	0.58044		0.83401	PPI
GO:0006096	glycolysis	20	0.58814	0.714488	0.579796	0.540826	0.713992	0.638478	0.606938	0.466883		0.70893	Motif
GO:0006084	acetyl-CoA metabolism	20	0.667551	0.568233	0.453955	0.573956	0.717673	0.52177	0.479164	0.56371		0.74365	CellCycle
GO:0006479	protein amino acid methylation	20	0.625663	0.456186	0.250595	0.603525	0.596305	0.559653	0.619688	0.569896		0.56476	PPI
GO:0008213	protein amino acid alkylation	20	0.906704	0.755312	0.686582	0.509446	0.571313	0.702171	0.729007	0.61524		0.89522	PPI
GO:0006273	lagging strand elongation	20	0.944248	0.473951	0.782666	0.537171	0.868691	0.686286	0.838688	0.739285		0.94121	PPI
GO:0009266	response to temperature stimulus	20	0.510759	0.447034	0.554178	0.644702	0.454832	0.691942	0.544988	0.679816		0.69476	DNAresponse
GO:0007243	protein kinase cascade	20	0.852633	0.909248	0.628735	0.475702	0.65172	0.631558	0.629447	0.630634		0.92941	Motif
GO:0000209	protein polyubiquitination	20	0.522509	0.547915	0.705577	0.51357	0.527825	0.465905	0.582346	0.495587		0.68683	Phenotype
GO:0046148	pigment biosynthesis	20	0.779537	0.802992	0.820333	0.543907	0.62421	0.618325	0.752431	0.646293		0.41899	Phenotype
GO:0006772	thiamin metabolism	20	0.281246	0.30281	0.544178	0.570828	0.530465	0.589982	0.508226	0.449622		0.60433	DNAresponse
GO:0042724	thiamin and derivative biosynthesis	20	0.907186	0.842735	0.718489	0.734687	0.896954	0.720572	0.821861	0.873981		0.88531	PPI
GO:0006081	aldehyde metabolism	20	0.467722	NaN	NaN	NaN	0.364438	0.594414	0.222465	0.868263		0.86146	StressResponse
GO:0009250	glucan biosynthesis	20	0.693667	0.540999	0.984885	0.360525	0.471128	0.659299	0.757985	0.635392		0.97524	Phenotype
GO:0007093	mitotic checkpoint	21	0.78761	0.532511	0.705816	0.506324	0.613454	0.624511	0.645225	0.605991		0.7782	PPI
GO:0042273	ribosomal large subunit biogenesis	21	0.68397	0.648113	0.809885	0.341748	0.462063	0.704819	0.589985	0.437876		0.79982	Phenotype
GO:0043549	regulation of kinase activity	21	0.655925	0.426666	0.496915	0.406204	0.587549	0.434038	0.529459	0.510004		0.65063	PPI
GO:0045859	regulation of protein kinase activity	21	0.942889	0.960065	0.662987	0.429268	0.687153	0.677564	0.659771	0.66518		0.94662	Motif
GO:0051338	regulation of transferase activity	21	0.92375	0.842599	0.645862	0.41707	0.646024	0.629875	0.636144	0.597658		0.92771	PPI
GO:0031124	mRNA 3'-end processing	21	0.969861	0.789872	0.72957	0.775294	0.681739	0.659609	0.700344	0.725963		0.9793	PPI
GO:0046112	nucleobase biosynthesis	21	0.898241	0.988124	0.386676	0.458517	0.527862	0.854346	0.806317	0.65183		0.99705	Motif
GO:0051235	maintenance of localization	21	0.721176	0.830183	0.844375	0.508217	0.633459	0.553994	0.679094	0.668673		0.85119	Phenotype
GO:0009072	aromatic amino acid family metabolism	21	0.914712	0.459573	0.684699	0.45422	0.753447	0.863785	0.849466	0.758849		0.89756	PPI
GO:0042398	amino acid derivative biosynthesis	21	0.920631	0.961048	0.783422	0.66431	0.634524	0.593251	0.700582	0.683337		0.56084	Motif
GO:0018193	peptidyl-amino acid modification	21	0.686692	NaN	0.629986	0.446911	0.681193	0.901911	0.862804	0.874512		0.91335	DNAresponse
GO:0006513	protein monoubiquitination	21	0.765069	0.842732	0.86204	0.729041	0.61733	0.716975	0.671053	0.617998		0.82043	Phenotype
GO:0007006	mitochondrial membrane organization and biogenesis	21	0.618844	NA	0.167125	0.546414	0.389674	0.522696	0.602767	0.524164		0.61971	PPI
GO:0042440	pigment metabolism	21	0.789909	0.848243	0.707612	0.625076	0.67722	0.662153	0.702147	0.646133		0.81523	Motif
GO:0010035	response to inorganic substance	21	0.43906	0.843868	0.750687	0.0773256	0.731015	0.763379	0.163776	0.871584		0.75338	StressResponse
GO:0051052	regulation of DNA metabolism	21	0.777741	0.793354	0.569848	0.598325	0.588045	0.608206	0.683232	0.703549		0.48457	Motif
GO:0006891	intra-Golgi vesicle-mediated transport	21	0.814115	0.485647	0.397899	0.544261	0.440396	0.581932	0.467501	0.434672		0.8077	PPI
GO:0008645	hexose transport	21	0.630952	NaN	NaN	0.395771	0.979735	0.939227	0.283404	0.916996		0.9792	CellCycle
GO:0015749	monosaccharide transport	21	0.729247	0.913757	0.967115	0.833051	0.904383	0.892794	0.891813	0.854145		0.63151	Phenotype
GO:0009144	purine nucleoside triphosphate metabolism	22	0.885822	0.600148	0.865051	0.828984	0.795087	0.735035	0.854823	0.787914		0.83789	PPI
GO:0009145	purine nucleoside triphosphate biosynthesis	22	0.965048	0.844044	0.874902	0.881692	0.886258	0.84863	0.951542	0.844906		0.97826	PPI
GO:0009205	purine ribonucleoside triphosphate metabolism	22	0.906086	0.678055	0.865432	0.854313	0.849555	0.796483	0.899516	0.785082		0.91672	PPI
GO:0009206	purine ribonucleoside triphosphate biosynthesis	22	0.970877	0.727605	0.877057	0.888563	0.881255	0.844063	0.940851	0.8428		0.95232	PPI
GO:0006613	cotranslational protein targeting to membrane	22	0.88126	0.860339	0.766352	0.528421	0.732853	0.726008	0.75436	0.738609		0.91987	PPI
GO:0007096	regulation of exit from mitosis	22	0.463419	0.600521	0.510989	0.174434	0.597068	0.576468	0.504837	0.627092		0.62899	StressResponse
GO:0006298	mismatch repair	22	0.99685	0.652189	0.954677	0.569941	0.893415	0.683717	0.738817	0.646871		0.99668	PPI
GO:0045005	maintenance of fidelity during DNA-dependent DNA replication	22	0.815504	0.730449	0.775214	0.594755	0.810849	0.639118	0.718511	0.712357		0.82015	PPI
GO:0042723	thiamin and derivative metabolism	22	0.376667	NaN	0.575946	0.216479	0.420866	0.703589	0.385903	0.356639		0.77263	DNAresponse
GO:0007120	axial bud site selection	22	0.212584	0.364658	NaN	0.559857	0.4247	0.351672	0.651778	0.3001		0.70255	Rosetta
GO:0051128	regulation of cell organization and biogenesis	22	0.907127	0.999528	0.736605	0.973898	0.748123	0.532464	0.586179	0.746422		0.85472	Motif
GO:0030150	protein import into mitochondrial matrix	22	0.534344	NaN	0.223791	0.265558	0.334742	0.317717	0.555322	0.682324		0.5395	StressResponse
GO:0007530	sex determination	23	0.514191	0.582108	0.534736	0.540107	0.540981	0.557321	0.562197	0.5427		0.55896	Motif
GO:0007531	mating type determination	23	0.898754	0.840485	0.885947	0.705726	0.633856	0.666576	0.588106	0.626548		0.90687	PPI
GO:0043487	regulation of RNA stability	23	0.698705	0.494471	0.593283	0.532049	0.550786	0.537142	0.531634	0.496746		0.69979	PPI
GO:0043488	regulation of mRNA stability	23	0.854413	0.783106	0.65242	0.4505	0.664642	0.555175	0.649449	0.565465		0.87413	PPI
GO:0000750	pheromone-dependent signal transduction during conjugation with cellular fusion	23	0.756169	0.655712	0.773092	0.599081	0.666479	0.546876	0.681075	0.496322		0.79194	Phenotype
GO:0031137	regulation of conjugation with cellular fusion	23	0.687258	0.64024	0.777608	0.645504	0.519662	0.473998	0.552486	0.418386		0.76082	Phenotype
GO:0032005	signal transduction during conjugation with cellular fusion	23	0.905154	0.739537	0.818552	0.53597	0.722175	0.590911	0.689114	0.662228		0.9392	PPI
GO:0046999	regulation of conjugation	23	0.558763	0.515304	0.635622	0.594604	0.57937	0.509572	0.573619	0.494336		0.62945	Phenotype
GO:0031123	RNA 3'-end processing	23	0.974665	0.358019	0.470615	0.733704	0.644597	0.605641	0.766878	0.774597		0.98464	PPI
GO:0007020	microtubule nucleation	23	0.83162	0.387033	0.882342	0.911981	0.773449	0.654395	0.701655	0.672348		0.90936	Localization
GO:0030466	chromatin silencing at silent mating-type cassette	23	0.725688	0.357509	0.45281	0.692624	0.618315	0.59665	0.610914	0.686013		0.7812	PPI
GO:0006408	snRNA export from nucleus	23	0.994033	0.592787	0.945101	0.95222	0.847262	0.748685	0.800952	0.810196		0.99707	PPI
GO:0006607	NLS-bearing substrate import into nucleus	23	0.952478	0.613236	0.920374	0.930219	0.839812	0.717898	0.791475	0.79323		0.93623	PPI
GO:0006608	snRNP protein import into nucleus	23	0.998337	0.804953	0.935055	0.997352	0.86304	0.767411	0.840701	0.803187		0.99714	PPI
GO:0006610	ribosomal protein import into nucleus	23	0.997865	0.618396	0.938302	0.997261	0.861564	0.772897	0.834587	0.822645		0.99814	PPI
GO:0051030	snRNA transport	23	0.993403	0.632629	0.940595	0.952688	0.845734	0.755155	0.803943	0.813804		0.9967	PPI
GO:0006506	GPI anchor biosynthesis	23	0.850397	0.574193	0.744827	0.745133	0.797567	0.679701	0.615714	0.759015		0.83014	PPI
GO:0009605	response to external stimulus	23	0.734325	0.661037	0.893315	0.625472	0.703497	0.671051	0.784046	0.611481		0.57332	Phenotype
GO:0009991	response to extracellular stimulus	23	0.733272	0.598822	0.672874	0.579928	0.630756	0.609777	0.721654	0.575567		0.73587	PPI
GO:0031667	response to nutrient levels	23	0.886553	0.508496	0.660027	0.561783	0.507717	0.464901	0.755664	0.429096		0.92832	PPI
GO:0006368	RNA elongation from RNA polymerase II promoter	23	0.154813	0.55566	NaN	NaN	0.650811	0.449102	0.706998	0.46237		0.69024	Rosetta
GO:0006303	double-strand break repair via nonhomologous end joining	23	0.890713	0.604147	NaN	NaN	0.455634	0.602664	0.998265	0.738383		0.92838	Rosetta
GO:0006555	methionine metabolism	23	0.62521	0.777925	0.372263	0.326104	0.511368	0.311742	0.265706	0.177443		0.76775	Motif
GO:0006818	hydrogen transport	24	0.597125	0.549677	0.703194	0.820325	0.707504	0.57946	0.627914	0.652971		0.83857	Localization
GO:0009199	ribonucleoside triphosphate metabolism	24	0.660509	0.762547	0.78447	0.686917	0.629793	0.531231	0.62384	0.562937		0.84715	Phenotype
GO:0009201	ribonucleoside triphosphate biosynthesis	24	0.964238	0.656702	0.89209	0.823782	0.863471	0.808902	0.936934	0.783183		0.91346	PPI
GO:0015992	proton transport	24	0.99291	0.678118	0.852587	0.972903	0.960538	0.916406	0.9927	0.976493		0.99727	PPI
GO:0009069	serine family amino acid metabolism	24	0.597521	0.663284	0.608181	0.61864	0.676022	0.600226	0.733268	0.661644		0.72111	Rosetta
GO:0006893	Golgi to plasma membrane transport	24	0.573751	0.710849	0.525007	0.960182	0.502153	0.374233	0.823137	0.746186		0.94981	Localization
GO:0042144	vacuole fusion, non-autophagic	24	0.738736	0.605506	0.824927	0.656807	0.595277	0.569185	0.64854	0.604676		0.82237	Phenotype
GO:0006505	GPI anchor metabolism	24	0.712359	0.811356	0.493458	0.554479	0.353532	0.22641	0.454453	0.349361		0.85259	Motif
GO:0046489	phosphoinositide biosynthesis	24	0.850226	0.608008	0.697737	0.704642	0.720628	0.624978	0.694198	0.697342		0.87859	PPI
GO:0007035	vacuolar acidification	24	0.85803	0.70702	0.642765	0.67601	0.735342	0.737352	0.812241	0.709031		0.86775	PPI
GO:0030641	hydrogen ion homeostasis	24	0.844107	0.610657	0.736045	0.64838	0.659551	0.660442	0.767219	0.585172		0.84693	PPI
GO:0045851	pH reduction	24	0.913371	0.812441	0.709238	0.794038	0.728351	0.78008	0.814467	0.695553		0.9009	PPI
GO:0051452	cellular pH reduction	24	0.905836	0.889638	0.712891	0.782545	0.734994	0.78203	0.807397	0.712453		0.90623	PPI
GO:0051453	regulation of cellular pH	24	0.900428	0.844784	0.71187	0.775045	0.746685	0.782874	0.809601	0.703876		0.8934	PPI
GO:0019748	secondary metabolism	24	0.754125	0.946972	NaN	0.461021	0.490438	0.58073	0.871599	0.800472		0.94929	Motif
GO:0030472	mitotic spindle organization and biogenesis in nucleus	24	0.385623	0.591982	0.41744	0.674203	0.766812	0.607244	0.620121	0.603164		0.81	CellCycle
GO:0006890	retrograde vesicle-mediated transport, Golgi to ER	24	0.449036	NaN	NaN	0.531614	0.551725	0.229019	0.176664	0.186125		0.5813	CellCycle
GO:0042773	ATP synthesis coupled electron transport	25	0.446145	0.342717	0.533021	0.616792	0.605662	0.649371	0.701808	0.653726		0.70735	Rosetta
GO:0042775	ATP synthesis coupled electron transport (sensu Eukaryota)	25	0.832628	0.864143	0.863809	0.97582	0.938822	0.925571	0.968864	0.956246		0.97322	Localization
GO:0000001	NA	25	0.435434	0.527657	0.397085	0.559238	0.463669	0.377497	0.556542	0.464338		0.57288	Localization
GO:0048311	mitochondrion distribution	25	0.760708	0.498954	0.717396	0.632866	0.588267	0.629691	0.688897	0.690705		0.75015	PPI
GO:0051646	mitochondrion localization	25	0.603709	0.540808	0.597721	0.527478	0.524398	0.522195	0.639366	0.648406		0.64896	StressResponse
GO:0000080	G1 phase of mitotic cell cycle	25	0.692971	0.496558	0.547058	0.469039	0.537553	0.567931	0.573335	0.636809		0.68977	PPI
GO:0051252	regulation of RNA metabolism	25	0.647514	0.45565	0.576672	0.540756	0.516114	0.51503	0.523271	0.506462		0.67965	PPI
GO:0051318	G1 phase	25	0.732096	0.574685	0.631596	0.633229	0.48545	0.489802	0.475186	0.555354		0.72722	PPI
GO:0006869	lipid transport	25	0.379553	0.425807	0.470249	0.300143	0.439814	0.118223	0.132002	0.375827		0.50931	Phenotype
GO:0051656	establishment of organelle localization	25	0.83411	0.685256	0.881139	0.808497	0.791053	0.597134	0.710266	0.602694		0.89036	Phenotype
GO:0006576	biogenic amine metabolism	25	0.805973	0.825934	0.876839	0.616068	0.628103	0.64641	0.746785	0.612938		0.21917	Phenotype
GO:0006270	DNA replication initiation	25	0.999245	0.603404	0.890282	0.574935	0.662358	0.701814	0.775528	0.831431		0.99914	PPI
GO:0006609	mRNA-binding (hnRNP) protein import into nucleus	25	0.997172	0.759906	0.929985	0.997296	0.868064	0.773537	0.822336	0.810346		0.99826	Localization
GO:0006696	ergosterol biosynthesis	25	0.58463	0.941605	NaN	0.470117	0.979818	0.977084	0.977479	0.908133		0.97832	CellCycle
GO:0008204	ergosterol metabolism	25	0.773667	0.833841	0.70436	0.667472	0.8854	0.964917	0.940608	0.807634		0.96126	DNAresponse
GO:0009142	nucleoside triphosphate biosynthesis	26	0.90101	0.805004	0.889752	0.769515	0.807938	0.737756	0.857977	0.748912		0.84752	PPI
GO:0050790	regulation of enzyme activity	26	0.929188	0.944956	0.64097	0.580754	0.665994	0.648017	0.642233	0.616057		0.92621	Motif
GO:0000086	G2/M transition of mitotic cell cycle	26	0.704941	0.598153	0.640486	0.597053	0.491808	0.61876	0.529603	0.606241		0.72118	PPI
GO:0006407	rRNA export from nucleus	26	0.859011	0.517937	0.85883	0.760908	0.682143	0.698796	0.709179	0.722841		0.86191	PPI
GO:0006409	tRNA export from nucleus	26	0.997039	0.552476	0.937271	0.997437	0.856392	0.759347	0.847785	0.804543		0.99839	Localization
GO:0051029	rRNA transport	26	0.837243	0.53709	0.861765	0.760772	0.684484	0.698359	0.709881	0.722677		0.87448	Phenotype
GO:0051031	tRNA transport	26	0.997917	0.671401	0.936692	0.997454	0.858081	0.757415	0.842239	0.8073		0.99865	PPI
GO:0006094	gluconeogenesis	26	0.489986	0.00110458	0.753439	0.387619	0.539471	0.665502	0.466425	0.67964		0.75	Phenotype
GO:0006312	mitotic recombination	26	0.949976	0.857272	0.981296	0.608786	0.600133	0.645369	0.810791	0.615851		0.97328	Phenotype
GO:0006354	RNA elongation	26	0.313358	0.586731	0.578349	0.49262	0.358914	0.490958	0.296994	0.262178		0.71231	Motif
GO:0009141	nucleoside triphosphate metabolism	27	0.609463	0.758345	0.726183	0.714365	0.635526	0.566168	0.609235	0.55254		0.78895	Motif
GO:0006470	protein amino acid dephosphorylation	27	0.547869	0.437354	0.5181	0.502933	0.522948	0.545703	0.529726	0.530388		0.52889	PPI
GO:0009084	glutamine family amino acid biosynthesis	27	0.676201	0.776739	0.642277	0.481749	0.784552	0.679007	0.809381	0.746355		0.80232	Rosetta
GO:0006999	nuclear pore organization and biogenesis	27	0.998053	0.896816	0.92538	0.997414	0.85371	0.779715	0.837202	0.803005		0.99247	PPI
GO:0045047	protein targeting to ER	28	0.766475	0.579334	0.700875	0.465337	0.598197	0.62361	0.651638	0.635926		0.75013	PPI
GO:0007186	G-protein coupled receptor protein signaling pathway	28	0.869473	0.734219	0.720726	0.638294	0.648111	0.564414	0.694121	0.552657		0.84191	PPI
GO:0009063	amino acid catabolism	28	0.709554	0.669165	NaN	0.619853	0.637973	0.507764	0.722485	0.691035		0.68219	Rosetta
GO:0006575	amino acid derivative metabolism	28	0.339126	0.416766	0.589707	0.304715	0.469028	0.457199	0.416044	0.416638		0.50585	Phenotype
GO:0006360	transcription from RNA polymerase I promoter	28	0.553907	0.413445	0.606007	0.434239	0.606396	0.682688	0.584741	0.631079		0.72624	DNAresponse
GO:0006109	regulation of carbohydrate metabolism	28	0.637266	NaN	0.80055	NaN	0.242025	0.377852	0.172028	0.181278		0.5886	Phenotype
GO:0019319	hexose biosynthesis	28	0.53004	0.405159	0.349461	0.666838	0.524672	0.522302	0.562767	0.566081		0.68513	Localization
GO:0046364	monosaccharide biosynthesis	28	0.858732	0.780814	0.64176	0.464874	0.672104	0.655723	0.804806	0.801954		0.85396	PPI
GO:0016573	histone acetylation	28	0.807695	0.601331	0.778672	0.579333	0.590573	0.577956	0.619197	0.611776		0.81953	PPI
GO:0006885	regulation of pH	28	0.625123	0.787264	0.64538	0.514614	0.500234	0.491808	0.170982	0.507974		0.66132	Motif
GO:0019932	second-messenger-mediated signaling	28	0.306864	NaN	NaN	0.606176	0.365696	0.853831	0.247175	0.41359		0.75989	DNAresponse
GO:0005977	glycogen metabolism	29	0.664778	0.657526	0.685671	0.364167	0.578836	0.508011	0.630692	0.613469		0.68414	Phenotype
GO:0000271	polysaccharide biosynthesis	29	0.717986	0.610899	0.741556	0.471503	0.617508	0.615945	0.662851	0.626738		0.57794	Phenotype
GO:0031505	cell wall organization and biogenesis (sensu Fungi)	29	0.55257	0.679767	0.693252	0.438134	0.555251	0.553812	0.5361	0.532641		0.66355	Phenotype
GO:0043284	biopolymer biosynthesis	29	0.647818	0.493351	0.769898	0.637824	0.664006	0.693697	0.675514	0.51552		0.89819	Phenotype
GO:0006665	sphingolipid metabolism	29	0.978204	0.451887	0.997167	0.911943	0.800683	0.71693	0.79098	0.653853		0.99828	Phenotype
GO:0007062	sister chromatid cohesion	29	0.777197	0.636333	0.827558	0.548052	0.826273	0.621891	0.771921	0.645525		0.85044	Phenotype
GO:0015672	monovalent inorganic cation transport	30	0.714464	0.749483	0.801168	0.664768	0.642993	0.595427	0.619982	0.557992		0.843	Phenotype
GO:0000002	mitochondrial genome maintenance	30	0.487518	0.527831	0.645144	0.482945	0.545611	0.422475	0.573603	0.521219		0.70865	Phenotype
GO:0006906	vesicle fusion	30	0.852542	0.59357	0.809412	0.844991	0.66792	0.635296	0.74962	0.731635		0.86706	PPI
GO:0006007	glucose catabolism	30	0.638832	0.62205	0.638381	0.561308	0.662644	0.734554	0.593001	0.585814		0.74031	DNAresponse
GO:0019320	hexose catabolism	30	0.659192	0.78802	0.6204	0.533409	0.724862	0.774772	0.639902	0.600553		0.78346	Motif
GO:0006271	DNA strand elongation	30	0.996486	0.857397	0.739559	0.678034	0.980339	0.870546	0.970499	0.844682		0.99746	PPI
GO:0006418	tRNA aminoacylation for protein translation	30	0.565077	0.476785	0.516467	0.372925	0.446263	0.468091	0.52382	0.505656		0.58294	PPI
GO:0043038	amino acid activation	30	0.888474	0.99163	0.868638	0.449291	0.718249	0.432152	0.755949	0.453005		0.99645	Motif
GO:0043039	tRNA aminoacylation	30	0.757886	0.994039	0.944713	0.466775	0.872215	0.775401	0.815674	0.742199		0.9973	Motif
GO:0006879	iron ion homeostasis	30	0.680051	0.475016	0.529531	0.529164	0.567812	0.719071	0.691742	0.51129		0.59657	DNAresponse
GO:0006612	protein targeting to membrane	31	0.696991	0.502383	0.792787	0.561826	0.56246	0.47128	0.595066	0.693875		0.83859	Phenotype
GO:0009310	amine catabolism	31	0.622497	0.768709	NaN	0.732685	0.811499	0.734044	0.710495	0.660192		0.84896	CellCycle
GO:0044270	nitrogen compound catabolism	31	0.726826	0.884497	0.757737	0.532639	0.770753	0.631614	0.720581	0.667967		0.87631	Motif
GO:0008643	carbohydrate transport	31	0.555152	0.609445	0.55107	0.777963	0.495534	0.559493	0.505038	0.383071		0.76453	Localization
GO:0030384	phosphoinositide metabolism	31	0.697868	0.724196	0.627024	0.642599	0.687858	0.604279	0.646529	0.67689		0.54066	Motif
GO:0046165	alcohol biosynthesis	31	0.886765	0.532131	0.916896	0.453193	0.445209	0.50817	0.823925	0.718347		0.69231	Phenotype
GO:0016126	sterol biosynthesis	31	0.514074	NaN	0.22865	0.164432	0.54891	0.588279	0.731	0.61309		0.73479	Rosetta
GO:0000096	sulfur amino acid metabolism	32	0.288795	0.42448	0.524831	0.582771	0.532523	0.542384	0.535049	0.587709		0.58908	StressResponse
GO:0007117	budding cell bud growth	32	0.807615	0.625849	0.828627	0.794637	0.667597	0.531388	0.582598	0.6663		0.8301	Phenotype
GO:0048590	non-developmental growth	32	0.67277	0.617661	0.73138	0.616147	0.570252	0.545069	0.599252	0.546991		0.74392	Phenotype
GO:0008033	tRNA processing	32	0.576991	0.561939	0.697074	0.674867	0.694584	0.689793	0.624039	0.643023		0.69178	Phenotype
GO:0030433	ER-associated protein catabolism	32	0.74493	0.594397	0.412474	0.629542	0.60805	0.723385	0.633439	0.663223		0.75489	PPI
GO:0006289	nucleotide-excision repair	32	0.93695	0.627582	0.740245	0.59815	0.867109	0.585051	0.761408	0.544036		0.9369	PPI
GO:0007121	bipolar bud site selection	32	0.800212	0.616487	0.8965	0.808051	0.617298	0.516719	0.640009	0.701485		0.90208	Phenotype
GO:0016485	protein processing	32	0.239075	0.0684296	0.45257	0.607676	0.467739	0.46453	0.627251	0.475551		0.76664	Rosetta
GO:0000726	non-recombinational repair	32	0.485518	0.375923	0.573404	0.551882	0.411875	0.583506	0.46323	0.64183		0.62895	StressResponse
GO:0006118	electron transport	33	0.550463	0.673205	0.815146	0.613647	0.74865	0.654358	0.662997	0.72278		0.81281	Phenotype
GO:0009112	nucleobase metabolism	33	0.722143	0.818088	0.660313	0.558041	0.696791	0.718015	0.827189	0.754011		0.83751	Rosetta
GO:0030004	monovalent inorganic cation homeostasis	33	0.903253	0.516092	0.750875	0.748292	0.704321	0.726139	0.805653	0.677206		0.90439	PPI
GO:0001302	replicative cell aging	33	0.698949	0.460293	0.724013	0.784448	0.591924	0.490535	0.529742	0.481287		0.84919	Localization
GO:0001403	invasive growth (sensu Saccharomyces)	34	0.69374	0.661858	0.74563	0.512226	0.534594	0.504856	0.588022	0.485901		0.75439	Phenotype
GO:0006515	misfolded or incompletely synthesized protein catabolism	34	0.750062	0.592123	0.404031	0.681115	0.629239	0.744308	0.669728	0.698714		0.70816	PPI
GO:0006914	autophagy	34	0.979825	0.980189	0.97554	0.151347	0.884675	0.904745	0.969145	0.941911		0.89906	Motif
GO:0006769	nicotinamide metabolism	34	0.745582	0.70292	0.58984	0.474904	0.708653	0.592348	0.611789	0.654805		0.72923	PPI
GO:0046474	glycerophospholipid biosynthesis	34	0.7515	0.564095	0.585547	0.718827	0.748571	0.625179	0.606719	0.711028		0.73365	PPI
GO:0046365	monosaccharide catabolism	35	0.744659	0.818249	0.674128	0.4657	0.835314	0.788901	0.799725	0.750666		0.82426	CellCycle
GO:0042493	response to drug	35	0.550902	0.502065	0.589631	0.443406	0.493458	0.592407	0.501403	0.44053		0.5831	DNAresponse
GO:0016311	dephosphorylation	36	0.558163	0.378531	0.668909	0.555212	0.506531	0.516626	0.602409	0.561654		0.62977	Phenotype
GO:0006090	pyruvate metabolism	36	0.673639	0.73194	0.674348	0.618933	0.783753	0.75745	0.779491	0.768794		0.85916	CellCycle
GO:0006112	energy reserve metabolism	36	0.736559	0.677214	0.794494	0.408038	0.612517	0.613705	0.706433	0.675282		0.82604	Phenotype
GO:0006445	regulation of translation	36	0.826025	0.613098	0.754348	0.462211	0.762981	0.713249	0.730971	0.63907		0.8015	PPI
GO:0006865	amino acid transport	36	0.495548	0.0907702	0.769286	0.491375	0.657536	0.632635	0.506794	0.463484		0.67873	Phenotype
GO:0019362	pyridine nucleotide metabolism	37	0.719647	0.703154	0.953297	0.455077	0.822596	0.763281	0.766033	0.764274		0.93819	Phenotype
GO:0006887	exocytosis	37	0.547288	0.356045	0.353327	0.557182	0.674355	0.643833	0.599919	0.683946		0.6487	StressResponse
GO:0006417	regulation of protein biosynthesis	37	0.427553	0.355329	0.629226	0.232429	0.340656	0.40911	0.465573	0.421198		0.56903	Phenotype
GO:0009152	purine ribonucleotide biosynthesis	38	0.842172	0.846115	0.769224	0.683881	0.786779	0.688237	0.915192	0.777661		0.93195	Rosetta
GO:0006383	transcription from RNA polymerase III promoter	38	0.710561	0.541244	0.669395	0.635626	0.637423	0.569483	0.610915	0.564821		0.74695	PPI
GO:0048308	organelle inheritance	38	0.560364	0.66257	0.593565	0.544094	0.571612	0.514768	0.546031	0.602363		0.66137	Motif
GO:0046164	alcohol catabolism	38	0.677265	0.807995	0.728998	0.501757	0.756738	0.766235	0.775023	0.694783		0.82886	Motif
GO:0007031	peroxisome organization and biogenesis	38	0.609702	0.485268	0.630302	0.664936	0.485598	0.579325	0.584399	0.574019		0.71242	Localization
GO:0006694	steroid biosynthesis	38	0.501106	0.775391	NaN	0.448415	0.587718	0.79581	0.193409	0.125109		0.80103	DNAresponse
GO:0006400	tRNA modification	38	0.289996	0.509121	0.514771	0.639487	0.623237	0.606469	0.688059	0.718588		0.76367	StressResponse
GO:0006473	protein amino acid acetylation	38	0.470601	0.382427	0.642391	0.525491	0.515363	0.49093	0.727983	0.620419		0.71252	Rosetta
GO:0030476	spore wall assembly (sensu Fungi)	39	0.84498	NaN	0.8078	0.902294	0.656786	0.711137	0.776162	0.539209		0.90955	Localization
GO:0042244	spore wall assembly	39	0.681935	0.794876	0.869237	0.654999	0.804719	0.853275	0.764746	0.797737		0.90368	Phenotype
GO:0016125	sterol metabolism	39	0.632108	0.372661	0.497044	0.546093	0.534031	0.370316	0.549517	0.621173		0.63231	PPI
GO:0009150	purine ribonucleotide metabolism	40	0.945769	0.858627	0.865959	0.913914	0.913412	0.790953	0.977528	0.803625		0.98637	Rosetta
GO:0009260	ribonucleotide biosynthesis	40	0.85065	0.851672	0.784655	0.668721	0.789872	0.719134	0.910219	0.75806		0.91921	Rosetta
GO:0043414	biopolymer methylation	40	0.825539	NaN	0.537827	0.0966665	0.881019	0.615576	0.837516	0.548356		0.90447	CellCycle
GO:0016197	endosome transport	40	0.617903	0.498994	0.707199	0.641908	0.616549	0.628877	0.621113	0.623669		0.71762	Phenotype
GO:0006073	glucan metabolism	40	0.848568	0.732806	0.916065	0.369269	0.676305	0.656395	0.660378	0.749992		0.92933	Phenotype
GO:0000027	ribosomal large subunit assembly and maintenance	40	0.494045	0.572855	0.308472	0.325298	0.393669	0.495272	0.448129	0.354766		0.41932	Motif
GO:0007033	vacuole organization and biogenesis	41	0.550878	0.405289	0.681481	0.555333	0.453487	0.524777	0.564596	0.506793		0.61433	Phenotype
GO:0009259	ribonucleotide metabolism	42	0.928305	0.871725	0.897689	0.914409	0.903016	0.782978	0.970606	0.799679		0.96205	Rosetta
GO:0007166	cell surface receptor linked signal transduction	42	0.726834	0.733098	0.659956	0.657402	0.616115	0.523092	0.62865	0.526038		0.75975	Motif
GO:0009110	vitamin biosynthesis	42	0.820421	0.911894	0.991753	0.441265	0.436996	0.682103	0.731312	0.510353		0.62946	Phenotype
GO:0042364	water-soluble vitamin biosynthesis	42	0.819289	0.882434	0.988308	0.438908	0.399821	0.686896	0.732123	0.514542		0.99588	Phenotype
GO:0000122	negative regulation of transcription from RNA polymerase II promoter	42	0.972952	0.475618	NaN	0.330684	0.787091	0.733403	0.670987	0.43853		0.97082	PPI
GO:0007131	meiotic recombination	42	0.76488	0.663219	0.890655	0.474174	0.700813	0.731286	0.711119	0.665461		0.88563	Phenotype
GO:0006164	purine nucleotide biosynthesis	43	0.849708	0.825555	0.771453	0.652518	0.74226	0.660351	0.862814	0.768262		0.89444	Rosetta
GO:0006752	group transfer coenzyme metabolism	43	0.697099	0.740193	0.776752	0.656052	0.652273	0.550755	0.633787	0.653939		0.78026	Phenotype
GO:0006631	fatty acid metabolism	43	0.421229	0.428485	0.221655	0.336396	0.513621	0.547501	0.565802	0.451681		0.55019	Rosetta
GO:0009064	glutamine family amino acid metabolism	43	0.613603	0.753799	0.679372	0.636791	0.725652	0.75393	0.832795	0.654815		0.82915	Rosetta
GO:0000041	transition metal ion transport	43	0.511245	0.429998	0.46479	0.627929	0.513583	0.654643	0.573152	0.530126		0.67643	DNAresponse
GO:0007569	cell aging	43	0.716865	0.624877	0.610638	0.672646	0.56352	0.647752	0.609019	0.605777		0.70617	PPI
GO:0030490	processing of 20S pre-rRNA	44	0.586468	0.644741	0.655246	0.543531	0.927355	0.855072	0.785868	0.865092		0.92848	CellCycle
GO:0007568	aging	44	0.692676	0.627257	0.620836	0.60728	0.557795	0.623863	0.599329	0.61182		0.73852	PPI
GO:0007052	mitotic spindle organization and biogenesis	45	0.885338	0.510898	0.884696	0.770852	0.786393	0.698649	0.724868	0.757945		0.88436	PPI
GO:0006487	protein amino acid N-linked glycosylation	45	0.351333	0.294094	0.564558	0.572987	0.393774	0.422653	0.558818	0.360891		0.62967	Localization
GO:0006497	protein amino acid lipidation	45	0.37693	NaN	NaN	0.247719	0.569748	0.810754	0.586119	0.502222		0.79547	DNAresponse
GO:0042157	lipoprotein metabolism	45	0.95558	0.975625	0.722964	0.162259	0.632869	0.479537	0.70176	0.218092		0.98463	Motif
GO:0042158	lipoprotein biosynthesis	45	0.832531	0.880501	0.719206	0.502065	0.716128	0.628143	0.581637	0.692281		0.91196	Motif
GO:0009066	aspartate family amino acid metabolism	45	0.686045	0.669532	0.60729	0.428016	0.839142	0.832378	0.951376	0.857971		0.94976	Rosetta
GO:0006119	oxidative phosphorylation	46	0.801998	0.800462	0.857953	0.88037	0.919608	0.901149	0.888831	0.866192		0.91301	CellCycle
GO:0006163	purine nucleotide metabolism	46	NaN	NaN	NaN	NaN	NaN	NaN	NaN	NaN		0	0
GO:0006606	protein import into nucleus	46	0.580763	0.458353	0.671166	0.543131	0.565808	0.512643	0.592973	0.579253		0.67613	Phenotype
GO:0051170	nuclear import	46	0.805794	0.391051	0.801761	0.748844	0.687989	0.683414	0.715449	0.752348		0.78055	PPI
GO:0000082	G1/S transition of mitotic cell cycle	46	0.918725	0.85922	0.852479	0.501437	0.724314	0.622687	0.689246	0.47857		0.89914	PPI
GO:0007051	spindle organization and biogenesis	46	0.937022	0.468093	0.905339	0.990884	0.882215	0.671001	0.799416	0.760403		0.99133	Localization
GO:0006302	double-strand break repair	46	0.823476	0.237003	0.863336	0.66573	0.686525	0.506825	0.760388	0.545596		0.87256	Phenotype
GO:0006367	transcription initiation from RNA polymerase II promoter	46	0.507934	0.71511	0.420965	0.328674	0.394386	0.604775	0.533485	0.466649		0.68191	Motif
GO:0006650	glycerophospholipid metabolism	46	0.838931	0.522465	0.613881	0.720249	0.778004	0.618722	0.639905	0.723865		0.83815	PPI
GO:0006413	translational initiation	47	0.610103	0.560916	0.569204	0.556588	0.520632	0.545342	0.554088	0.456753		0.56515	PPI
GO:0006611	protein export from nucleus	47	0.954164	0.910311	0.616841	0.646201	0.879224	0.796071	0.857725	0.834134		0.96519	PPI
GO:0006348	chromatin silencing at telomere	47	0.834255	0.617087	0.741672	0.499206	0.618317	0.606366	0.67082	0.684344		0.82655	PPI
GO:0031509	telomeric heterochromatin formation	47	0.827717	0.615637	0.731058	0.536343	0.62385	0.589154	0.671353	0.682883		0.83306	PPI
GO:0008202	steroid metabolism	47	0.765345	0.853427	0.764407	0.583484	0.811276	0.840673	0.826312	0.746947		0.87009	Motif
GO:0015837	amine transport	47	0.857238	0.897431	0.882035	0.867475	0.728144	0.702377	0.665052	0.688243		0.92498	Motif
GO:0006626	protein targeting to mitochondrion	48	0.624485	0.860588	0.349187	0.433888	0.807492	0.592681	0.815008	0.74306		0.84462	Motif
GO:0006733	oxidoreduction coenzyme metabolism	48	0.312726	0.454701	0.246986	0.457326	0.221244	0.30362	0.326983	0.341864		0.35684	Localization
GO:0046916	transition metal ion homeostasis	48	0.795136	0.662369	0.772806	0.597024	0.642948	0.710604	0.847158	0.66818		0.88045	Rosetta
GO:0006997	nuclear organization and biogenesis	49	0.612831	0.500832	0.499675	0.523578	0.558106	0.571005	0.555468	0.52303		0.63284	PPI
GO:0008219	cell death	49	0.70557	0.558324	0.582263	0.593002	0.563412	0.623889	0.622722	0.610478		0.6753	PPI
GO:0007088	regulation of mitosis	50	0.794725	0.558798	0.771471	0.636334	0.68777	0.640766	0.692525	0.676658		0.80419	PPI
GO:0007124	pseudohyphal growth	50	0.795833	0.662002	0.856003	0.705003	0.538709	0.484461	0.53119	0.485828		0.91659	Phenotype
GO:0046942	carboxylic acid transport	50	0.818778	0.874056	0.853265	0.859179	0.698299	0.708954	0.650301	0.665816		0.88711	Motif
GO:0016265	death	50	0.677389	0.571585	0.58361	0.555277	0.563294	0.578671	0.597555	0.575332		0.66824	PPI
GO:0000075	cell cycle checkpoint	51	0.775342	0.631145	0.764592	0.60061	0.643917	0.626559	0.627328	0.604375		0.77981	PPI
GO:0015674	di-, tri-valent inorganic cation transport	51	0.764155	0.76625	0.676571	0.72723	0.584696	0.745031	0.936618	0.771678		0.92054	Rosetta
GO:0015849	organic acid transport	51	0.8425	0.876329	0.894441	0.877793	0.722051	0.701026	0.661711	0.689464		0.9071	Phenotype
GO:0043543	protein amino acid acylation	51	0.956733	0.728603	0.812778	0.5123	0.574409	0.597076	0.582416	0.580627		0.92731	PPI
GO:0051640	organelle localization	52	0.840971	0.659394	0.773921	0.692668	0.543435	0.564634	0.705889	0.716278		0.85488	PPI
GO:0016052	carbohydrate catabolism	52	0.716645	0.786444	0.485625	0.441856	0.847265	0.821032	0.894478	0.723881		0.86427	Rosetta
GO:0044275	cellular carbohydrate catabolism	52	0.756483	0.810613	0.670177	0.442218	0.802988	0.766524	0.840877	0.723183		0.87913	Rosetta
GO:0008654	phospholipid biosynthesis	52	0.254046	0.132772	0.428535	0.392548	0.43591	0.462384	0.526989	0.528164		0.50907	StressResponse
GO:0016567	protein ubiquitination	52	0.999557	0.901096	0.796693	0.460027	0.560016	0.533591	0.7766	0.725164		0.99927	PPI
GO:0042257	ribosomal subunit assembly	53	0.877675	0.800881	0.79666	0.490931	0.843022	0.913179	0.903379	0.868744		0.93168	DNAresponse
GO:0045944	positive regulation of transcription from RNA polymerase II promoter	53	0.663482	0.832364	0.700026	0.478556	0.594435	0.678738	0.684021	0.666123		0.83917	Motif
GO:0006970	response to osmotic stress	53	0.592704	0.600473	0.773359	0.682506	0.453798	0.525864	0.657288	0.586265		0.71923	Phenotype
GO:0006979	response to oxidative stress	53	0.687658	0.651584	0.749106	0.401065	0.621107	0.624116	0.62598	0.666055		0.74576	Phenotype
GO:0051246	regulation of protein metabolism	53	0.718369	0.579668	0.714744	0.518779	0.62974	0.630841	0.646648	0.652908		0.72553	PPI
GO:0005976	polysaccharide metabolism	54	0.449808	0.598885	0.595839	0.536134	0.419095	0.519432	0.450608	0.31476		0.62873	Motif
GO:0044264	cellular polysaccharide metabolism	54	0.801544	0.595035	0.784467	0.272724	0.700545	0.64642	0.685795	0.740858		0.81717	PPI
GO:0030005	di-, tri-valent inorganic cation homeostasis	54	0.592364	0.589091	0.740035	0.664712	0.639649	0.652045	0.639111	0.554367		0.72421	Phenotype
GO:0009889	regulation of biosynthesis	54	0.872734	0.262781	0.92831	0.448027	0.872032	0.93376	0.907663	0.805249		0.91657	DNAresponse
GO:0031326	regulation of cellular biosynthesis	54	0.828272	0.558613	0.743386	0.454038	0.671748	0.626967	0.671036	0.681996		0.86557	PPI
GO:0006402	mRNA catabolism	55	0.88381	0.663709	0.55526	0.573014	0.73209	0.680455	0.748872	0.705003		0.89085	PPI
GO:0006892	post-Golgi vesicle-mediated transport	55	0.54009	0.607872	0.820642	0.657196	0.58396	0.536257	0.48963	0.54136		0.76582	Phenotype
GO:0000749	response to pheromone during conjugation with cellular fusion	55	0.708883	0.608921	0.796928	0.566355	0.628736	0.579781	0.680593	0.530862		0.79017	Phenotype
GO:0007264	small GTPase mediated signal transduction	55	0.732738	0.670499	0.678541	0.678746	0.599335	0.569682	0.619863	0.611304		0.68694	PPI
GO:0000070	mitotic sister chromatid segregation	55	0.967625	0.629854	0.870793	0.603828	0.651967	0.684528	0.598215	0.683862		0.96713	PPI
GO:0006800	oxygen and reactive oxygen species metabolism	55	0.793332	0.520043	NaN	0.375882	0.852518	0.915221	0.925128	0.907299		0.98365	Rosetta
GO:0006725	aromatic compound metabolism	56	0.680965	0.924337	0.660917	0.514838	0.720968	0.736119	0.906919	0.810061		0.95646	Motif
GO:0006352	transcription initiation	57	0.323584	0.383328	0.611708	0.675798	0.500719	0.378039	0.282629	0.39552		0.67865	Localization
GO:0000819	sister chromatid segregation	57	0.93276	0.722375	0.860454	0.599655	0.775962	0.723012	0.732073	0.771566		0.92445	PPI
GO:0030001	metal ion transport	57	0.729074	0.781196	0.78345	0.820278	0.700852	0.689884	0.777821	0.746667		0.86717	Localization
GO:0009165	nucleotide biosynthesis	58	0.83887	0.865269	0.836087	0.701465	0.760235	0.706314	0.890303	0.789524		0.82327	Rosetta
GO:0006790	sulfur metabolism	58	0.466232	0.971772	0.673497	0.450791	0.959092	0.743613	0.850437	0.872		0.97012	Motif
GO:0043161	proteasomal ubiquitin-dependent protein catabolism	58	0.709438	0.76423	0.660219	0.594425	0.643201	0.702979	0.686106	0.720175		0.82556	Motif
GO:0009108	coenzyme biosynthesis	59	0.85543	0.741495	0.800866	0.859713	0.83232	0.691078	0.899882	0.824877		0.88992	Rosetta
GO:0006944	membrane fusion	60	0.990827	0.670042	0.906189	0.834317	0.702388	0.686652	0.674409	0.640763		0.98527	PPI
GO:0007015	actin filament organization	61	0.788381	0.669185	0.745414	0.577817	0.600147	0.573096	0.620278	0.654288		0.7894	PPI
GO:0006623	protein targeting to vacuole	61	0.758662	0.651184	0.592341	0.567317	0.662257	0.744168	0.72544	0.73433		0.68873	PPI
GO:0007127	meiosis I	61	0.779894	0.796104	0.940696	0.571834	0.667071	0.688395	0.577373	0.67824		0.9561	Phenotype
GO:0016569	covalent chromatin modification	62	0.715939	0.429442	0.593722	0.589319	0.660573	0.599139	0.604832	0.637441		0.71514	PPI
GO:0016570	histone modification	62	0.934144	0.712179	0.804198	0.419332	0.700245	0.701713	0.723118	0.677491		0.9074	PPI
GO:0006875	metal ion homeostasis	63	0.578048	0.68223	0.756214	0.513579	0.67548	0.40713	0.506788	0.393368		0.73495	Phenotype
GO:0042255	ribosome assembly	64	0.868595	0.702773	0.590252	0.800522	0.897877	0.894149	0.891767	0.900644		0.89319	StressResponse
GO:0006401	RNA catabolism	64	0.994153	NaN	0.745552	0.457463	0.744576	0.518165	0.726712	0.644778		0.99647	PPI
GO:0045893	positive regulation of transcription, DNA-dependent	64	0.698337	0.809549	0.684624	0.468217	0.564876	0.662156	0.682562	0.645727		0.84708	Motif
GO:0006006	glucose metabolism	64	0.290701	0.499768	0.375714	0.458443	0.407549	0.40851	0.436665	0.358908		0.4971	Motif
GO:0016051	carbohydrate biosynthesis	64	0.608108	0.565855	0.789649	0.445895	0.654644	0.627994	0.670335	0.559205		0.77897	Phenotype
GO:0006406	mRNA export from nucleus	64	0.942606	0.664001	0.832879	0.731955	0.686448	0.698306	0.672842	0.741007		0.94771	PPI
GO:0051028	mRNA transport	64	0.946032	0.79652	0.834101	0.737268	0.688781	0.700437	0.681583	0.734245		0.94382	PPI
GO:0007034	vacuolar transport	65	0.61242	0.509838	0.356129	0.507563	0.591199	0.563344	0.700494	0.552239		0.66571	Rosetta
GO:0000282	bud site selection	66	0.921553	0.400849	0.865881	0.845355	0.564712	0.455443	0.70213	0.65899		0.93148	PPI
GO:0007105	cytokinesis, site selection	66	0.856373	0.65563	0.891787	0.780139	0.696461	0.584189	0.648999	0.690242		0.89036	Phenotype
GO:0006486	protein amino acid glycosylation	68	0.346455	0.401291	0.370463	0.605135	0.504555	0.567434	0.531902	0.671777		0.66899	StressResponse
GO:0043413	biopolymer glycosylation	68	0.816267	0.788482	0.799862	0.855826	0.782733	0.730261	0.799924	0.810775		0.89997	Localization
GO:0045941	positive regulation of transcription	69	0.723583	0.824856	0.708888	0.457216	0.607575	0.676676	0.700044	0.663146		0.84496	Motif
GO:0045935	positive regulation of nucleobase, nucleoside, nucleotide and nucleic acid metabolism	70	0.732711	0.800202	0.71273	0.438742	0.588916	0.663886	0.689486	0.654239		0.86875	Motif
GO:0006457	protein folding	71	0.97034	0.994034	NaN	0.403554	0.99458	0.735957	0.998713	0.885354		0.99955	Rosetta
GO:0006092	main pathways of carbohydrate metabolism	71	0.828604	0.811967	0.627945	0.471713	0.74773	0.69998	0.826919	0.745724		0.79859	PPI
GO:0046483	heterocycle metabolism	71	0.683668	0.915688	0.59609	0.489093	0.716585	0.699302	0.871832	0.806111		0.93284	Motif
GO:0046467	membrane lipid biosynthesis	71	0.851187	0.70234	0.70429	0.582575	0.624646	0.599788	0.735433	0.676585		0.87036	PPI
GO:0051188	cofactor biosynthesis	73	0.710388	0.665393	0.820128	0.635625	0.694999	0.634524	0.668786	0.684165		0.81648	Phenotype
GO:0009101	glycoprotein biosynthesis	73	0.816811	0.777618	0.806911	0.833605	0.774634	0.72407	0.797739	0.80011		0.89427	Localization
GO:0006405	RNA export from nucleus	73	0.434607	0.314467	0.639785	0.362263	0.378176	0.453571	0.430971	0.513748		0.6919	Phenotype
GO:0050657	nucleic acid transport	73	0.979246	0.58408	0.898181	0.973909	0.793269	0.796071	0.826054	0.809037		0.99092	PPI
GO:0050658	RNA transport	73	0.955953	0.755449	0.835933	0.711333	0.692269	0.704873	0.676512	0.733055		0.95022	PPI
GO:0051236	establishment of RNA localization	73	0.974759	0.85967	0.897905	0.933844	0.800581	0.744421	0.78632	0.79076		0.98637	PPI
GO:0006512	ubiquitin cycle	73	0.336086	0.785687	0.328629	0.27783	0.348083	0.522135	0.554478	0.375755		0.65212	Motif
GO:0006365	35S primary transcript processing	74	0.95529	0.651904	0.613492	0.861201	0.89217	0.824205	0.87627	0.807809		0.9694	PPI
GO:0009100	glycoprotein metabolism	74	0.823774	NaN	0.958363	0.948714	0.79495	0.756171	0.792751	0.852384		0.96853	Phenotype
GO:0006888	ER to Golgi vesicle-mediated transport	75	0.637645	0.359489	0.37279	0.543787	0.603849	0.517263	0.624464	0.766069		0.77658	StressResponse
GO:0006897	endocytosis	75	0.803239	0.559102	0.760768	0.816341	0.632911	0.535245	0.574514	0.718593		0.85732	Localization
GO:0009893	positive regulation of metabolism	75	0.235126	0.411596	0.464705	0.283873	0.587249	0.556522	0.55371	0.525417		0.59707	CellCycle
GO:0031325	positive regulation of cellular metabolism	75	0.718647	0.819973	0.71098	0.441346	0.566732	0.669413	0.698073	0.652783		0.82432	Motif
GO:0019236	response to pheromone	75	0.679912	0.603299	0.761238	0.646142	0.584788	0.569997	0.590033	0.498142		0.72665	Phenotype
GO:0006766	vitamin metabolism	77	0.552597	0.693074	0.325854	0.648449	0.55345	0.516996	0.591236	0.490274		0.62014	Motif
GO:0006767	water-soluble vitamin metabolism	77	0.78196	0.807896	0.707795	0.438275	0.666835	0.59317	0.71114	0.630061		0.86356	Motif
GO:0016049	cell growth	78	0.739895	0.684982	0.732681	0.634881	0.546136	0.535601	0.60024	0.536694		0.73817	PPI
GO:0000226	microtubule cytoskeleton organization and biogenesis	79	0.478805	0.536445	0.433747	0.567686	0.452301	0.404294	0.419743	0.335506		0.56779	Localization
GO:0043119	positive regulation of physiological process	79	0.727269	0.844519	0.701533	0.44008	0.561233	0.667752	0.699399	0.652145		0.84851	Motif
GO:0048522	positive regulation of cellular process	79	0.683752	0.795123	0.66417	0.461962	0.561441	0.657306	0.683996	0.64367		0.84508	Motif
GO:0051242	positive regulation of cellular physiological process	79	0.715669	0.822443	0.689402	0.435673	0.553252	0.670003	0.684285	0.64752		0.84516	Motif
GO:0006342	chromatin silencing	80	0.880005	0.556586	0.710308	0.566087	0.702618	0.627623	0.681659	0.705397		0.87731	PPI
GO:0016458	gene silencing	80	0.742622	0.529198	0.692324	0.56601	0.619853	0.556042	0.597087	0.607529		0.74097	PPI
GO:0031507	heterochromatin formation	80	0.874026	0.672703	0.753307	0.504317	0.6805	0.624365	0.684025	0.701213		0.8753	PPI
GO:0045814	negative regulation of gene expression, epigenetic	80	0.742349	0.541965	0.678754	0.568201	0.613007	0.545377	0.595104	0.599743		0.74564	PPI
GO:0007114	cell budding	82	0.703018	0.60364	0.58069	0.484705	0.59645	0.554226	0.665723	0.523161		0.71422	PPI
GO:0019954	asexual reproduction	82	0.625638	0.436607	0.580554	0.469759	0.563226	0.548901	0.543225	0.565293		0.59123	PPI
GO:0015931	nucleobase, nucleoside, nucleotide and nucleic acid transport	82	0.529222	NaN	0.581121	0.656314	0.348689	0.913791	0.762595	0.720282		0.87492	DNAresponse
GO:0006261	DNA-dependent DNA replication	82	0.895297	0.634978	0.840647	0.502346	0.754232	0.669317	0.733549	0.721785		0.88774	PPI
GO:0009060	aerobic respiration	83	0.392252	0.431294	0.487696	0.589732	0.55344	0.516293	0.532812	0.498749		0.59521	Localization
GO:0006644	phospholipid metabolism	83	0.720379	0.616422	0.673043	0.607626	0.641184	0.612296	0.683782	0.688722		0.7365	PPI
GO:0019318	hexose metabolism	84	0.446671	0.95721	0.431975	0.581959	0.50968	0.592075	0.551727	0.458395		0.94975	Motif
GO:0006403	RNA localization	84	0.507044	0.693874	0.289956	0.333	0.665627	0.455526	0.452048	0.629094		0.71344	Motif
GO:0031497	chromatin assembly	85	0.767607	0.495043	0.712622	0.572672	0.635882	0.570363	0.600769	0.615125		0.78155	PPI
GO:0040029	regulation of gene expression, epigenetic	85	0.89293	0.617295	0.778382	0.431412	0.675514	0.603008	0.6885	0.688401		0.89937	PPI
GO:0008361	regulation of cell size	86	0.76676	0.742178	0.650733	0.797409	0.601224	0.589351	0.652219	0.547613		0.81783	Localization
GO:0048518	positive regulation of biological process	87	0.726525	0.829747	0.686671	0.436822	0.587296	0.652382	0.686666	0.666675		0.89939	Motif
GO:0045333	cellular respiration	89	0.898791	0.802359	0.872868	0.977475	0.949842	0.956527	0.945076	0.961486		0.98665	Localization
GO:0051325	interphase	89	0.89029	0.700248	0.688181	0.410045	0.564982	0.623418	0.599854	0.650487		0.88489	PPI
GO:0051329	interphase of mitotic cell cycle	89	0.806418	0.78715	0.770424	0.409922	0.645963	0.6488	0.62821	0.627188		0.81206	PPI
GO:0030447	filamentous growth	90	0.768406	0.632415	0.81673	0.767717	0.547538	0.534821	0.571945	0.416865		0.8378	Phenotype
GO:0051168	nuclear export	90	0.40303	0.544925	0.354522	0.36534	0.48052	0.468716	0.431961	0.51297		0.5469	Motif
GO:0017038	protein import	91	0.695131	0.540726	0.648063	0.664938	0.600351	0.513645	0.596752	0.585015		0.73398	PPI
GO:0005996	monosaccharide metabolism	91	0.349884	0.58575	0.439873	0.558871	0.456649	0.478423	0.483458	0.395567		0.59122	Motif
GO:0006468	protein amino acid phosphorylation	91	0.502986	0.589449	0.417515	0.552792	0.476973	0.569437	0.495421	0.441359		0.60097	Motif
GO:0006812	cation transport	92	0.790652	0.80502	0.789276	0.832768	0.738222	0.652835	0.729766	0.715697		0.86063	Localization
GO:0000154	rRNA modification	92	0.813143	0.58414	0.477041	0.661613	0.82818	0.890051	0.842802	0.844462		0.85223	DNAresponse
GO:0030003	cation homeostasis	92	0.710993	0.361889	0.960266	0.791703	0.352581	0.770199	0.465026	0.602483		0.97578	Phenotype
GO:0009117	nucleotide metabolism	94	0.797834	0.712697	0.792234	0.767847	0.694327	0.669236	0.698283	0.659554		0.80255	PPI
GO:0007017	microtubule-based process	94	0.882312	0.664136	0.868647	0.800964	0.764545	0.662349	0.69519	0.724557		0.87666	PPI
GO:0006319	Ty element transposition	95	0.482823	0.51806	NA	0.467429	0.535038	0.362403	0.538375	0.589755		0.58522	StressResponse
GO:0030437	sporulation (sensu Fungi)	96	0.632784	0.541421	0.707669	0.440031	0.674323	0.661154	0.576606	0.666344		0.71336	Phenotype
GO:0048622	reproductive sporulation	96	0.606667	0.50216	0.717311	0.540082	0.557647	0.594816	0.569331	0.564705		0.69981	Phenotype
GO:0016044	membrane organization and biogenesis	98	0.670387	0.964682	0.702353	0.536325	0.499237	0.514633	0.634003	0.617741		0.99616	Motif
GO:0000910	cytokinesis	98	0.416437	0.455809	0.40767	0.425883	0.487333	0.5056	0.415517	0.574544		0.57107	StressResponse
GO:0000398	nuclear mRNA splicing, via spliceosome	100	0.962673	0.692666	0.651626	0.462356	0.727281	0.762916	0.687798	0.737765		0.96385	PPI
GO:0000377	RNA splicing, via transesterification reactions with bulged adenosine as nucleophile	101	0.52042	0.620523	0.667836	0.643513	0.598654	0.619701	0.595221	0.632367		0.64435	Phenotype
GO:0006333	chromatin assembly or disassembly	101	0.557798	0.48014	0.197082	0.561655	0.766999	0.508074	0.626878	0.799875		0.83583	StressResponse
GO:0008652	amino acid biosynthesis	102	0.715384	0.93496	0.766838	0.593813	0.773775	0.533348	0.704427	0.52389		0.91123	Motif
GO:0007005	mitochondrion organization and biogenesis	103	0.712754	0.647069	0.815639	0.770855	0.5686	0.551067	0.601545	0.616165		0.87476	Phenotype
GO:0006399	tRNA metabolism	103	0.497606	0.376326	0.461809	0.623792	0.478396	0.420402	0.420123	0.447832		0.61653	Localization
GO:0030036	actin cytoskeleton organization and biogenesis	104	0.903724	0.746429	0.854582	0.704583	0.675811	0.669948	0.689483	0.717349		0.90061	PPI
GO:0006873	cell ion homeostasis	104	0.713882	0.75254	0.961856	0.603052	0.333272	0.784678	0.406003	0.555178		0.93945	Phenotype
GO:0030010	establishment of cell polarity	105	0.643828	0.636043	0.746651	0.609963	0.552039	0.512816	0.629306	0.564427		0.73669	Phenotype
GO:0030468	establishment of cell polarity (sensu Fungi)	105	0.869392	0.72963	0.86088	0.750244	0.707846	0.627524	0.644608	0.713707		0.87756	PPI
GO:0006260	DNA replication	105	0.688841	0.423365	0.632548	0.623572	0.587954	0.510637	0.571724	0.586729		0.67934	PPI
GO:0000746	conjugation	106	0.791475	0.659025	0.60394	0.470383	0.755408	0.551091	0.576126	0.618415		0.77287	PPI
GO:0000747	conjugation with cellular fusion	106	0.799654	0.659393	0.824316	0.540651	0.666111	0.58273	0.741572	0.576015		0.81284	Phenotype
GO:0019953	sexual reproduction	106	0.830769	0.677318	0.832513	0.492868	0.648501	0.613966	0.737204	0.538534		0.83746	Phenotype
GO:0051169	nuclear transport	107	0.548807	0.549337	0.447018	0.525606	0.4773	0.44865	0.490746	0.460254		0.55027	Motif
GO:0030029	actin filament-based process	107	0.801542	0.689803	0.841927	0.823013	0.59881	0.540593	0.621608	0.67438		0.86078	Phenotype
GO:0006313	DNA transposition	108	0.377642	0.446446	0.464631	0.295678	0.478095	0.541344	0.522583	0.504769		0.54137	DNAresponse
GO:0000375	RNA splicing, via transesterification reactions	108	0.648452	0.281604	0.473536	0.11014	0.577345	0.451536	0.646845	0.551204		0.71857	PPI
GO:0007059	chromosome segregation	108	0.588487	0.502803	0.518957	0.662419	0.523465	0.57738	0.468893	0.577085		0.6773	Localization
GO:0007163	establishment and/or maintenance of cell polarity	108	0.649805	0.653193	0.647245	0.661609	0.546667	0.510003	0.585563	0.517962		0.69942	Localization
GO:0030467	establishment and/or maintenance of cell polarity (sensu Fungi)	108	0.645072	0.61495	0.750588	0.654473	0.528472	0.516971	0.562804	0.526386		0.78298	Phenotype
GO:0050801	ion homeostasis	108	0.542064	0.549322	0.603889	0.732154	0.533773	0.557426	0.50089	0.507123		0.70258	Localization
GO:0030435	sporulation	109	0.667229	0.53032	0.703195	0.453567	0.674245	0.666973	0.575867	0.660112		0.68596	Phenotype
GO:0006811	ion transport	110	0.945203	0.600153	0.847828	0.945887	0.826452	0.781364	0.974149	0.944366		0.97841	Rosetta
GO:0006643	membrane lipid metabolism	110	0.71031	0.562786	0.67697	0.607724	0.632185	0.612786	0.629894	0.64517		0.71467	PPI
GO:0030154	cell differentiation	111	0.577116	0.549802	0.686826	0.518848	0.568546	0.587774	0.575763	0.591759		0.70003	Phenotype
GO:0009309	amine biosynthesis	111	0.7276	0.822245	0.730665	0.474827	0.819936	0.759232	0.802128	0.723646		0.79661	Motif
GO:0044271	nitrogen compound biosynthesis	111	0.737931	0.796361	0.668539	0.457678	0.787955	0.783711	0.836054	0.781447		0.83548	Rosetta
GO:0007242	intracellular signaling cascade	113	0.874443	0.849052	0.746631	0.641473	0.575605	0.550793	0.687425	0.516964		0.87374	PPI
GO:0006913	nucleocytoplasmic transport	114	0.664538	0.601383	0.655075	0.491508	0.551181	0.532755	0.58052	0.572154		0.66703	PPI
GO:0019725	cell homeostasis	114	0.488078	0.208855	0.236726	0.177555	0.224713	0.204781	0.543878	0.463177		0.53153	Rosetta
GO:0051704	interaction between organisms	117	0.872049	0.694526	0.785515	0.511553	0.714998	0.566996	0.745386	0.554797		0.88695	PPI
GO:0042592	homeostasis	120	0.769638	0.842904	0.739214	0.282488	0.77194	0.876995	0.587982	0.811339		0.88881	DNAresponse
GO:0006732	coenzyme metabolism	121	0.731211	0.732178	0.812786	0.810263	0.663574	0.547638	0.779291	0.582574		0.83264	Phenotype
GO:0007067	mitosis	122	0.697544	0.618063	0.601049	0.580683	0.575162	0.491701	0.582713	0.618751		0.70082	PPI
GO:0000087	M phase of mitotic cell cycle	123	0.789998	0.754905	0.79652	0.614692	0.715038	0.666186	0.714288	0.70565		0.79368	Phenotype
GO:0040007	growth	125	0.740012	0.724414	0.627968	0.502538	0.599715	0.611648	0.608169	0.582936		0.83078	PPI
GO:0045892	negative regulation of transcription, DNA-dependent	125	0.890808	0.604133	0.763292	0.476065	0.692186	0.61291	0.688995	0.705346		0.90397	PPI
GO:0008610	lipid biosynthesis	127	0.766426	0.828319	0.671274	0.652845	0.756964	0.77732	0.787246	0.692097		0.89255	Motif
GO:0008380	RNA splicing	129	0.693691	0.69881	0.607331	0.510902	0.680398	0.672151	0.633843	0.671181		0.69799	Motif
GO:0051301	cell division	129	0.856312	0.67224	0.811802	0.669539	0.706355	0.562944	0.629594	0.655669		0.86635	PPI
GO:0016481	negative regulation of transcription	129	0.882967	0.605185	0.765827	0.479962	0.693759	0.609079	0.682893	0.700696		0.88067	PPI
GO:0009451	RNA modification	131	0.714424	0.409293	0.555869	0.92739	0.92628	0.900066	0.941384	0.893133		0.94342	Rosetta
GO:0006397	mRNA processing	135	0.466093	0.603916	NaN	NaN	NaN	NaN	NaN	NaN		0.71158	Motif
GO:0007126	meiosis	135	0.734839	0.677811	0.786681	0.644267	0.61405	0.626525	0.630213	0.584193		0.78526	Phenotype
GO:0051321	meiotic cell cycle	135	0.564529	0.584233	0.625101	0.477956	0.592654	0.601141	0.633293	0.561681		0.62851	Rosetta
GO:0051327	M phase of meiotic cell cycle	135	0.777698	0.71399	0.851151	0.504727	0.674881	0.658152	0.656367	0.648606		0.84454	Phenotype
GO:0006338	chromatin remodeling	135	0.886846	0.641053	0.710236	0.569845	0.721122	0.693714	0.709511	0.679966		0.88203	PPI
GO:0006511	ubiquitin-dependent protein catabolism	136	0.816076	0.750045	0.638224	0.592605	0.713392	0.738166	0.743613	0.741917		0.82071	PPI
GO:0019941	modification-dependent protein catabolism	136	0.732262	0.78024	0.55312	0.615842	0.65479	0.729679	0.736259	0.710574		0.80988	Motif
GO:0043632	modification-dependent macromolecule catabolism	136	0.856392	0.800417	0.668327	0.504041	0.61561	0.672495	0.72719	0.704148		0.85702	PPI
GO:0051603	proteolysis during cellular protein catabolism	138	0.877346	0.80946	0.692165	0.595953	0.710209	0.74793	0.747715	0.755927		0.87616	PPI
GO:0045934	negative regulation of nucleobase, nucleoside, nucleotide and nucleic acid metabolism	139	0.858068	0.602029	0.75719	0.458674	0.680089	0.61045	0.633268	0.681847		0.84056	PPI
GO:0016310	phosphorylation	144	0.579279	0.624405	0.695805	0.660107	0.663182	0.627516	0.591567	0.702477		0.70193	StressResponse
GO:0000074	regulation of progression through cell cycle	145	0.672431	0.512249	0.707743	0.591334	0.653664	0.574674	0.613336	0.613107		0.69814	Phenotype
GO:0051726	regulation of cell cycle	145	0.692855	0.599849	0.607581	0.623542	0.647925	0.616643	0.648883	0.645099		0.66453	PPI
GO:0048193	Golgi vesicle transport	146	0.92824	0.713942	0.879613	0.883016	0.733338	0.678916	0.713568	0.750087		0.92172	PPI
GO:0044257	cellular protein catabolism	147	0.888464	0.833745	0.70722	0.611413	0.714353	0.754148	0.765763	0.765216		0.88267	PPI
GO:0007047	cell wall organization and biogenesis	149	0.305449	0.614784	0.342642	0.596	0.408545	0.413706	0.282164	0.577074		0.64783	Motif
GO:0045229	external encapsulating structure organization and biogenesis	149	0.728269	0.551952	0.858797	0.584771	0.69675	0.697602	0.696212	0.697934		0.86593	Phenotype
GO:0006461	protein complex assembly	152	0.665455	0.637569	0.590547	0.537869	0.66335	0.700807	0.727883	0.713973		0.72897	Rosetta
GO:0051186	cofactor metabolism	152	0.944114	0.675442	0.912242	0.973546	0.909196	0.743754	0.954568	0.9632		0.98245	Localization
GO:0031324	negative regulation of cellular metabolism	155	0.907518	0.777841	0.76281	0.615434	0.733855	0.639292	0.741276	0.626612		0.91511	PPI
GO:0006281	DNA repair	156	0.420504	0.469053	0.459164	0.43696	0.502013	0.5013	0.551059	0.427005		0.55431	Rosetta
GO:0006066	alcohol metabolism	158	0.781171	0.712354	0.710978	0.412406	0.708089	0.702211	0.696261	0.667544		0.78415	PPI
GO:0030163	protein catabolism	160	0.888383	0.8271	0.707705	0.610162	0.720877	0.751404	0.768555	0.769019		0.88674	PPI
GO:0009892	negative regulation of metabolism	162	0.831439	0.677999	0.7945	0.63587	0.708948	0.611029	0.664464	0.61316		0.8532	PPI
GO:0006364	rRNA processing	168	0.52724	0.56436	0.512397	0.693153	0.656269	0.608937	0.654311	0.634081		0.70345	Localization
GO:0007165	signal transduction	172	0.75396	0.725012	0.794099	0.741459	0.578383	0.534324	0.596265	0.562881		0.81033	Phenotype
GO:0006508	proteolysis	172	0.291982	0.957326	0.471364	0.446766	0.688961	0.613808	0.517406	0.509014		0.97694	Motif
GO:0000723	telomere maintenance	175	0.595493	0.565163	0.486952	0.674992	0.455187	0.521614	0.536377	0.31469		0.6814	Localization
GO:0048523	negative regulation of cellular process	175	0.828342	0.580236	0.70939	0.475287	0.640664	0.582699	0.593112	0.630711		0.82498	PPI
GO:0051243	negative regulation of cellular physiological process	175	0.840305	0.598276	0.723444	0.460786	0.651083	0.581815	0.596276	0.632366		0.8349	PPI
GO:0043118	negative regulation of physiological process	177	0.865319	0.600409	0.750419	0.491686	0.679538	0.606833	0.667021	0.669201		0.87028	PPI
GO:0044262	cellular carbohydrate metabolism	182	0.799458	0.69199	0.69557	0.412846	0.710536	0.695698	0.693073	0.635899		0.8055	PPI
GO:0048519	negative regulation of biological process	183	0.840144	0.595829	0.756421	0.459475	0.67781	0.612506	0.619163	0.669538		0.85072	PPI
GO:0006520	amino acid metabolism	184	0.734651	0.842487	0.653416	0.464031	0.770427	0.722866	0.770885	0.69834		0.84058	Motif
GO:0016568	chromatin modification	186	0.798838	0.590419	0.596237	0.281201	0.592946	0.616155	0.653917	0.625822		0.80545	PPI
GO:0006357	regulation of transcription from RNA polymerase II promoter	187	0.521488	0.523999	0.456384	0.636497	0.37906	0.476608	0.479944	0.445924		0.63683	Localization
GO:0016071	mRNA metabolism	188	0.937437	0.680151	0.656717	0.428848	0.713289	0.703244	0.682214	0.706348		0.93248	PPI
GO:0006310	DNA recombination	190	0.603386	0.665025	0.739438	0.590703	0.673404	0.59457	0.63297	0.604291		0.74437	Phenotype
GO:0007154	cell communication	191	0.727611	0.708852	0.735712	0.681686	0.59016	0.632679	0.577374	0.529736		0.73827	Phenotype
GO:0006793	phosphorus metabolism	194	0.966124	0.861032	0.612927	0.968797	0.910764	0.812173	0.927681	0.937751		0.9784	Localization
GO:0006796	phosphate metabolism	194	0.786002	0.910493	0.636806	0.516701	0.620991	0.661772	0.669966	0.614427		0.91598	Motif
GO:0048610	reproductive cellular physiological process	197	0.650486	0.605839	0.771521	0.486017	0.615885	0.639104	0.556658	0.660037		0.7933	Phenotype
GO:0050876	reproductive physiological process	197	0.666401	0.606277	0.763772	0.487065	0.614036	0.640956	0.558225	0.654815		0.76807	Phenotype
GO:0006974	response to DNA damage stimulus	197	0.631144	0.661284	0.681059	0.443266	0.766674	0.519242	0.604351	0.58998		0.74289	CellCycle
GO:0005975	carbohydrate metabolism	198	0.654804	0.484442	0.544634	0.596208	0.54456	0.591558	0.583551	0.590592		0.65443	PPI
GO:0015980	energy derivation by oxidation of organic compounds	198	0.76213	0.713317	0.913517	0.848564	0.800155	0.7492	0.803947	0.805468		0.93647	Phenotype
GO:0006519	amino acid and derivative metabolism	200	0.667885	0.814713	0.685629	0.542016	0.714457	0.662643	0.734628	0.612377		0.81698	Motif
GO:0009719	response to endogenous stimulus	203	0.878741	0.648557	0.852392	0.445435	0.694159	0.614001	0.67535	0.653159		0.88382	PPI
GO:0045045	secretory pathway	208	0.451995	0.655025	0.607597	0.424111	0.649615	0.529699	0.563793	0.682622		0.68381	StressResponse
GO:0007046	ribosome biogenesis	210	0.71692	0.701002	0.653559	0.752702	0.788102	0.755162	0.793956	0.751703		0.78686	Rosetta
GO:0007010	cytoskeleton organization and biogenesis	211	0.629047	0.708879	0.666605	0.542198	0.58415	0.622239	0.545057	0.55159		0.72691	Motif
GO:0000902	cellular morphogenesis	211	0.824823	0.717253	0.889011	0.776233	0.702906	0.502525	0.635043	0.638438		0.92203	Phenotype
GO:0009653	morphogenesis	211	0.61386	0.554896	0.678205	0.641131	0.559331	0.531797	0.577193	0.494851		0.67813	Phenotype
GO:0006323	DNA packaging	212	0.588117	0.717624	0.513235	0.499396	0.457251	0.500615	0.627191	0.52056		0.78658	Motif
GO:0006325	establishment and/or maintenance of chromatin architecture	212	0.9084	0.651937	0.742192	0.527351	0.735033	0.713404	0.725867	0.693004		0.90868	PPI
GO:0046903	secretion	215	0.574338	0.700834	0.647807	0.513965	0.555032	0.56553	0.571726	0.591971		0.71987	Motif
GO:0044255	cellular lipid metabolism	216	0.75288	0.699591	0.622004	0.540051	0.653118	0.61002	0.699295	0.661099		0.73416	PPI
GO:0009308	amine metabolism	219	0.706734	0.777508	0.568816	0.44611	0.847489	0.829983	0.840024	0.907512		0.95032	StressResponse
GO:0006605	protein targeting	226	0.692832	0.733317	0.559843	0.492687	0.637246	0.628016	0.650236	0.61997		0.72286	Motif
GO:0042221	response to chemical stimulus	229	0.881433	0.705561	0.779283	0.578863	0.755204	0.455741	0.706574	0.500634		0.91388	PPI
GO:0006091	generation of precursor metabolites and energy	230	0.543006	0.271971	0.352501	0.606652	0.435547	0.548884	0.430387	0.498264		0.59476	Localization
GO:0006629	lipid metabolism	230	0.334131	0.576617	0.416025	0.515988	0.432174	0.497189	0.464714	0.435168		0.59048	Motif
GO:0000278	mitotic cell cycle	235	0.870705	0.632433	0.811563	0.589965	0.757395	0.672841	0.736595	0.714522		0.87308	PPI
GO:0006807	nitrogen compound metabolism	237	0.670519	0.657939	0.631174	0.520041	0.676791	0.703534	0.734275	0.702533		0.73198	Rosetta
GO:0000279	M phase	240	0.627918	0.641169	0.621201	0.4962	0.577058	0.586709	0.61936	0.556379		0.65259	Motif
GO:0006886	intracellular protein transport	244	0.856749	0.795207	0.418673	0.800372	0.700595	0.488086	0.592551	0.584117		0.87688	PPI
GO:0043285	biopolymer catabolism	245	0.797799	0.670452	0.628164	0.563106	0.609484	0.63285	0.625732	0.631852		0.80229	PPI
GO:0016072	rRNA metabolism	247	0.6919	0.693807	0.588019	0.732025	0.771064	0.738543	0.765335	0.735757		0.77107	CellCycle
GO:0007028	cytoplasm organization and biogenesis	249	0.577033	0.638784	0.512892	0.528647	0.624529	0.634226	0.655984	0.635837		0.65726	Rosetta
GO:0042254	ribosome biogenesis and assembly	249	0.546701	0.489974	0.518467	0.528968	0.54278	0.589342	0.584894	0.574455		0.58828	DNAresponse
GO:0015031	protein transport	250	0.825098	0.689142	0.696494	0.606941	0.607917	0.586882	0.611594	0.603522		0.82591	PPI
GO:0045184	establishment of protein localization	262	0.887827	0.885012	0.699312	0.532845	0.720585	0.710295	0.699094	0.813296		0.86674	PPI
GO:0044265	cellular macromolecule catabolism	263	0.721484	0.663465	0.572116	0.513954	0.617779	0.620328	0.622567	0.588498		0.72625	PPI
GO:0000003	reproduction	264	0.482362	0.471775	0.623608	0.388035	0.553649	0.544393	0.583058	0.668679		0.66216	StressResponse
GO:0008104	protein localization	282	0.526679	0.537536	0.418273	0.449644	0.505435	0.52771	0.540086	0.485745		0.53696	Rosetta
GO:0006366	transcription from RNA polymerase II promoter	284	0.847223	0.796062	0.679347	0.476808	0.686884	0.680643	0.651277	0.683598		0.85501	PPI
GO:0009057	macromolecule catabolism	286	0.749991	0.666249	0.57756	0.510479	0.621954	0.618373	0.619133	0.602914		0.74488	PPI
GO:0016192	vesicle-mediated transport	294	0.830151	0.601841	0.807055	0.752126	0.720408	0.715966	0.678179	0.695687		0.84222	PPI

## Sheet: KLR(integration, unstandardize)
GO	GO_Description	Gene_count	AUC	Intercept	CellCycle1	CellCycle0	Motif1	Motif0	Locali1	Locali0	StressResponse1	StressResponse0	Pheno1	Pheno0	Rosetta1	Rosetta0	PPI1	PPI0	DNAresponse1	DNAresponse0
GO:0006285	base-excision repair, AP site formation	3	0.47677	-8.98574	-26.4759	-4.68009	NA	-6751.42	NA	-619.8	-28.7369	11.7807	NA	-210.023	-21.2629	-95.4065	-14534.9	-24492.4	-25.6825	18.0642
GO:0015858	nucleoside transport	3	0.35974	-71.0778	-2.24307	-28.621	NA	22.5149	-2.80164	5.81959	-6.52777	-4.71782	-4.99479	-1.87437	-1.0245	-8.62035	153.249	-30634.8	49.1338	5.65766
GO:0017003	protein-heme linkage	3	0.478724	-1.03233e+15	-145909065574525	420674008100339	NA	-5.62102e+15	NA	-876236901164237	292271582537975	-267400495244479	NA	527038299986146	109635894702772	-2.78196e+15	-9.49502e+15	-6.52939e+17	-1.89449e+13	3.9002e+15
GO:0017006	protein-tetrapyrrole linkage	3	0.30841	-51.2038	-17.9371	102.307	18.7986	-74.2331	-13.1231	13.8435	-13.3395	-67.2929	NA	-16.0122	-22.6183	207.622	NA	-91887.2	-17.8411	54.4211
GO:0018063	cytochrome c-heme linkage	3	0.384717	-57.278	-18.293	105.698	21.3982	-120.211	-19.0975	13.0558	-10.6601	-59.9919	NA	10.8314	-18.4189	162.356	NA	-78794.4	-18.4059	88.2692
GO:0009437	carnitine metabolism	3	0.510564	-28.3214	0.338276	3.93686	NA	0.0546082	-24.0323	34.2794	-0.275711	1.30679	NA	-0.0216791	0.716461	5.72032	NA	-14363.1	-0.128521	-1.93432
GO:0006431	methionyl-tRNA aminoacylation	3	0.57919	-19.7695	-19.504	-17.0068	13.5405	-13.7973	NA	-887.771	-16.4995	-1.43104	NA	52.1207	-14.6588	-8.36527	406380	-1.86145e+06	-20.423	30.4009
GO:0009061	anaerobic respiration	3	0.34309	-79.1691	-0.200496	147.749	-24.8048	-17.1089	26.3167	-2.69172	-30.0035	6.64456	NA	-42.0199	-41.3451	172.909	-4135.76	-61261.6	-32.7274	90.3089
GO:0005993	trehalose catabolism	3	0.43319	-184.895	9.57362	331.983	NA	-757.608	NA	-148.375	-29.6508	422.825	109.917	88.6743	-26.4783	309.054	NA	-1.49554e+06	22.1194	-117.362
GO:0015851	nucleobase transport	3	0.342957	-74.848	-52.4975	402.713	NA	-4150.27	-25.4118	-0.0432815	-27.2287	106.724	13.4928	-10.7921	14.8633	-712.284	13801.8	-497890	-10.6095	-64.7165
GO:0006658	phosphatidylserine metabolism	3	0.0562786	-7.66018	-34.5887	-2.80715	18.3525	-26.2547	-32.6515	-4.38093	-34.1453	-13.8175	-14.1412	-2.3385	-35.8658	41.9205	-22661.4	22259	-34.6975	-0.176833
GO:0006664	glycolipid metabolism	3	0.541559	-36.6627	8.95053	20.5503	NA	-0.846167	NA	-9.22707	-15.8032	-40.1531	-12.2644	12.4954	24.5012	-161.9	-3566.39	-76743	-32.7123	52.2404
GO:0006687	glycosphingolipid metabolism	3	0.47263	-49.4778	9.18171	-10.646	NA	-13.5489	NA	-2.85576	-33.0554	-6.9371	2.71117	9.79951	28.9908	-41.977	-5182.2	31558.6	-21.9368	15.6061
GO:0006688	glycosphingolipid biosynthesis	3	0.450492	-1.12661e+15	-213788305887368	1.07563e+15	NA	996154009802674	NA	618837913168735	5.63768e+13	-612731806998158	4.08445e+13	-354108513013889	1.5494e+13	-1.18009e+15	-7.36336e+15	-2.30355e+18	-165768060366698	-801994954859543
GO:0009247	glycolipid biosynthesis	3	0.489941	-49.6879	8.08289	41.3522	NA	8.86027	NA	-13.374	-16.1181	-12.6088	-1.14734	23.5617	33.7041	-141.478	-4485.29	-63096.6	-41.4824	54.2524
GO:0030100	regulation of endocytosis	3	0.443001	-58.3875	-21.262	-252.808	38.2365	6.06553	-370.251	533.623	-22.8564	-66.8215	NA	-156.823	4.74514	-213.184	2180.07	-199521	-10.0053	177.958
GO:0007135	meiosis II	3	0.474734	-119.709	-65.0251	-319.169	NA	-205.943	27.1838	-43.239	64.4679	-233.67	-16.1376	112.52	NA	-940.134	2157.56	267514	27.1302	362.462
GO:0030491	heteroduplex formation	3	0.518307	-68.4888	-1.22549	-58.4338	NA	-0.488792	NA	-19.9854	-14.6612	120.598	-10.531	59.4813	5.00347	-258.313	5396.99	-108096	3.04128	70.7316
GO:0045144	meiotic sister chromatid segregation	3	0.628983	-113.071	-49.0969	-413.066	NA	-227.301	-21.844	-64.3399	118.743	-377.326	-11.9884	119.942	52.1731	-632.379	3330.65	210135	29.0018	313.69
GO:0006490	oligosaccharide-lipid intermediate assembly	3	0.400267	-308.128	-34.423	265.767	NA	-6241.71	4.88622	-79.7453	59.6668	312.261	NA	-119.375	-12.9872	-329.712	27749.3	-110534	78.0687	392.053
GO:0016584	nucleosome spacing	3	0.623398	-41.2951	-9.48055	-11.7775	-32.9621	131.192	NA	-9.40194	13.0835	-18.5871	NA	8.02555	-0.621959	23.2839	686.438	55511.9	4.90754	13.6117
GO:0000349	formation of catalytic spliceosome for first transesterification step	3	0.57022	-47.3466	26.0056	-97.8399	-48.0572	253.487	NA	-21.7792	-21.694	-54.5858	NA	-36.2241	-1.141	-11.6822	2030.69	102209	-17.198	47.4524
GO:0001100	negative regulation of exit from mitosis	3	0.289643	-44.2466	27.9983	-456.687	NA	-418.449	-332.373	496.25	-75.852	59.0406	NA	101.065	3.31082	-1.04856	3350.01	-131761	8.71374	-117.774
GO:0008608	attachment of spindle microtubules to kinetochore	3	0.632629	-212.342	-11.6245	421.519	NA	-80.2352	-88.7374	-47.0321	44.3984	-501.144	22.5439	229.828	132.183	-2575.41	4156.61	1.31091e+06	-48.9575	28.9432
GO:0045010	actin nucleation	3	0.517753	-21.0794	-8.99549	9.80028	NA	-4843.55	-21.0254	16.6778	-10.5182	-2.68454	NA	-975.916	-9.00784	6.23575	-4053.07	-6824.65	-16.6497	17.3744
GO:0006370	mRNA capping	3	0.343563	-67.935	-42.4141	-409.27	NA	-2850.37	NA	-651.734	-55.9914	-96.3895	NA	-474.56	-47.9803	178.094	-1002.85	-25567.2	65.5909	63.9074
GO:0000348	nuclear mRNA branch site recognition	3	0.520063	-76.0584	37.2896	-1642.32	278.579	-297.291	NA	426.564	-247.113	-168.931	NA	-39.932	-161.903	1288.87	19939.1	-283630	-20.5422	11.8115
GO:0000370	U2-type nuclear mRNA branch site recognition	3	0.575273	-22.9418	-7.08315	-40.0143	-19.8596	113.334	NA	-430.504	-4.42653	-5.81119	NA	-345.027	-16.1727	51.6113	-6414.75	-30194.2	-13.4378	9.71078
GO:0009120	deoxyribonucleoside metabolism	3	0.301794	-24.1793	-35.7658	-3.87393	-50.8771	34.6223	97.8819	-112.289	-36.9494	-6.73234	NA	-4653.09	-35.2322	-2.37716	-11811.9	-9338.42	-36.6639	7.42215
GO:0009219	pyrimidine deoxyribonucleotide metabolism	3	0.981358	-155.469	82.7862	353.345	-112.962	415.69	238.869	-327.513	-39.4898	264.563	NA	-126.603	57.3085	-309.819	2030.65	56828.3	56.0942	-352.639
GO:0009262	deoxyribonucleotide metabolism	3	0.61955	-28.1474	-0.435419	-1.0676	-12.5459	57.8803	-36.9982	52.0851	-0.400477	-1.03145	NA	0.0934556	0.756751	2.59309	NA	-18970.4	0.550118	0.491011
GO:0046125	pyrimidine deoxyribonucleoside metabolism	3	0.663854	-29.8351	-0.0595726	6.79981	-14.8183	74.0424	-34.1649	49.1775	0.473718	-4.54914	NA	-2.2137	0.377095	3.77314	NA	-14085.4	1.04019	6.00032
GO:0008272	sulfate transport	3	0.438419	-129.009	-7.85133	358.586	NA	-4543.44	41.696	-54.5953	-81.138	-79.3833	60.6043	34.4298	84.1572	472.466	NA	-8.72644e+06	-81.005	-56.7432
GO:0006567	threonine catabolism	3	0.631929	-623.745	-42.0014	-1565.8	NA	-282.819	144.907	-213.606	-30.821	2184.76	NA	265.09	-153.876	1847.53	NA	-3.66105e+06	16.7126	-499.806
GO:0009268	response to pH	3	0.823488	-29.5968	-0.178513	5.20654	1.69792	-0.121773	-47.5839	67.7622	0.264732	3.25199	NA	0.0590381	-1.0065	11.1148	1187.08	-14856	0.293869	-5.51907
GO:0006624	vacuolar protein processing or maturation	3	0.91526	-30.809	-0.570491	16.3853	2.06155	-3.11969	-45.439	63.9054	-0.890922	-0.00204697	NA	-2.49096	2.73065	2.1043	72.2543	-12400.8	-1.09493	2.99605
GO:0045860	positive regulation of protein kinase activity	3	0.406126	-31.8823	0.129025	16.5991	4.1901	17.058	-24.8976	34.4331	-1.96992	-9.37687	NA	-16.6966	8.10237	-15.2545	351.545	-31674.5	-12.2539	19.4179
GO:0051347	positive regulation of transferase activity	3	0.826152	-28.0973	-10.9328	0.372753	-0.101761	2.76775	-31.1894	45.3629	-16.5676	-8.9712	1.03109	-19.8573	4.61871	-22.4761	724.992	-12399.9	-5.61606	7.64764
GO:0006013	mannose metabolism	3	0.727983	-117.065	-10.4357	371.924	NA	-51.6392	NA	-79.7116	-21.0152	119.725	NA	23.8752	15.9018	0.939776	14237.3	-442204	-8.40394	-212.271
GO:0016574	histone ubiquitination	3	0.688224	-28.0626	0.841962	-0.747692	NA	-6.20248	NA	30.2704	0.328778	3.29697	NA	7.6398	-3.97561	1.26663	481.91	-7726.27	-4.69674	0.933562
GO:0006108	malate metabolism	3	0.295671	-23.7307	2.1239	-0.572451	52.957	-28.3639	3.46166	-4.52262	8.59375	-28.6192	1.60333	-15.8304	-19.192	2.66695	-15812.8	-168506	2.61008	-24.7596
GO:0042176	regulation of protein catabolism	3	0.610155	-90.6174	27.1117	298.145	NA	-23.143	NA	-27.3298	-31.4806	76.0091	NA	91.7399	-37.1295	467.945	NA	-182670	-1.6899	-521.216
GO:0006116	NADH oxidation	3	0.413061	-61.0128	-14.0086	193.206	NA	9.35803	NA	-22.3076	-49.8658	113.108	NA	-43.7881	16.8368	100.231	980.612	-141116	-13.7243	-272.413
GO:0000056	ribosomal small subunit export from nucleus	3	0.44339	-28.6509	0.86622	3.15024	-13.7574	66.7562	-32.1161	45.8308	-0.59937	2.36043	NA	-0.340506	0.46097	1.0619	-148.147	-6007.02	-0.996629	-2.039
GO:0015865	purine nucleotide transport	3	0.324016	-596.349	-31.7908	-706.136	NA	-1214.33	NA	-208.58	-150.985	1267.64	84.8566	648.842	1000.02	-15301.1	110534	-653807	-90.8541	2155.96
GO:0006307	DNA dealkylation	3	0.605277	-21.3959	-17.8063	-0.917978	NA	-50.8801	-40.3964	44.591	-17.9311	9.77407	-10.0013	4.48588	-16.6497	3.46493	-13798.7	1833.71	-17.7413	0.252254
GO:0016576	histone dephosphorylation	3	0.647332	-309.797	-115.08	40.9305	NA	-73.0694	906.324	-1134.74	-1.62514	59.1515	NA	309.898	-3.97861	-36.8343	-12742.6	-158087	185.446	-213.424
GO:0006814	sodium ion transport	3	0.279634	-26.7179	-0.355805	-4.11943	-0.0795084	-0.887511	-43.7546	61.4788	0.577465	-1.83234	NA	-0.571564	-0.379739	9.8671	13.032	-13901.3	0.245174	-3.65104
GO:0030242	peroxisome degradation	3	0.213917	-70.6468	-28.8966	-40.0494	NA	-5.44117	-62.6355	97.943	-53.2197	151.566	NA	-81.9953	57.6881	-259.392	2414.95	278978	-5.40532	-326.331
GO:0009090	homoserine biosynthesis	3	0.570931	-99.4511	-68.4056	102.754	NA	-747.792	-85.1906	122.412	19.8037	101.636	NA	-32.228	15.4337	42.4422	260.704	14807.2	65.2783	-311.297
GO:0007600	sensory perception	3	0.602972	-12.0947	0.58059	-522.382	NA	-5245.23	NA	-13.819	-33.2341	137.857	28.4301	58.7312	13.9437	-782.097	NA	-492666	-10.3065	-35.1029
GO:0007606	sensory perception of chemical stimulus	3	0.728632	-18.6469	-5.93614	-138.503	NA	-4643.47	NA	-1158.09	0.462511	13.633	1.52479	28.3957	1.38048	-160.844	10214.5	-114231	7.73225	-22.3447
GO:0050874	organismal physiological process	3	0.601213	-42.4512	3.05758	-92.548	NA	-10.3301	NA	31.9817	23.7283	-2.7826	NA	-5.32862	13.4553	-66.2767	-17.7897	-20878	-7.77626	-6.1729
GO:0050877	neurophysiological process	3	0.365019	-11.8661	-8.9345	-606.017	NA	-5422.65	NA	-6.0055	-42.3052	115.7	14.9945	76.2711	31.9349	-910.176	NA	-351782	-28.1946	3.40681
GO:0042787	protein ubiquitination during ubiquitin-dependent protein catabolism	3	0.59124	-1254.83	-137.866	2159.58	412.315	226.867	-165.698	505.601	912.71	-1386.26	NA	677.086	-47.9955	-1395.85	56247.2	-625513	-256.833	1948.42
GO:0007025	beta-tubulin folding	3	0.494938	-60.7656	-27.4756	200.814	NA	-56.5982	NA	-49.7817	26.8526	-149.7	-36.2414	110.265	32.6388	-286.07	1848.06	-154189	-24.3868	-9.79858
GO:0007329	positive regulation of transcription from RNA polymerase II promoter by pheromones	3	0.602972	-136.38	-10.6595	-91.902	NA	-1275.94	NA	56.8412	33.4038	77.638	NA	13.5792	-15.5625	-123.965	7311	121531	63.2571	-155.102
GO:0009371	positive regulation of transcription by pheromones	3	0.414615	-90.4936	-61.1185	-167.943	NA	-41.4722	NA	33.5538	20.132	146.407	NA	-43.3711	-3.27699	-256.856	8383.92	-169682	36.1458	-82.9416
GO:0043254	regulation of protein complex assembly	3	0.521153	-29.4072	-3.1411	39.695	NA	-5239.76	NA	-1098.28	-1.95814	-18.289	NA	-2388.43	-5.20872	-36.1676	9026.11	-17682.3	-18.0304	17.7357
GO:0009132	nucleoside diphosphate metabolism	3	0.269434	-131.873	58.6232	-145.562	-151.345	243.798	191.002	-253.659	-24.0228	63.7397	NA	-169.928	-13.7393	285.035	-4044.3	113820	-56.8274	222.622
GO:0009438	methylglyoxal metabolism	3	0.710108	-171.396	31.8773	141.6	NA	7.70736	-89.8998	160.413	3.84765	213.366	16.2795	64.0673	-44.5401	-35.4275	30970.6	-478227	25.4132	20.4536
GO:0019243	methylglyoxal catabolism to D-lactate	3	0.575888	-211.281	46.8449	-132.065	NA	-612.314	10.6525	37.3293	13.7306	181.712	37.8159	94.3351	-85.7832	-320.366	1295.55	-561671	24.9194	329.644
GO:0051595	response to methylglyoxal	3	0.642191	-484.176	-126.065	295.857	NA	126.305	-365.517	577.612	100.019	897.213	33.6288	102.115	-96.5295	557.851	NA	-164834	-92.9847	-63.3408
GO:0051596	methylglyoxal catabolism	3	0.777963	-256.759	37.3543	194.707	NA	-347.931	-228.706	387.185	13.2503	345.917	21.6506	17.3098	-54.7865	-269.169	782.905	-465388	-0.543866	279.285
GO:0015758	glucose transport	3	0.41866	-328.331	-60.9996	-576.524	NA	-40.959	NA	-1788.62	-86.0451	300.39	NA	-70.7723	-201.638	1303.87	-23481.7	-27427.2	128.94	34.9273
GO:0006561	proline biosynthesis	3	0.550293	-43.0912	20.869	-120.533	NA	-51.136	74.4664	-96.0517	4.1409	27.5785	NA	-4.56744	-7.3642	34.0452	1215.55	-21919.7	-23.4734	12.4065
GO:0051382	kinetochore assembly	3	0.854037	-35.4676	-0.186275	22.8764	NA	5.64991	-40.1176	55.3269	1.01426	-6.44886	-8.12666	29.3019	5.91217	18.1259	557.555	10687.7	-3.51362	-4.8279
GO:0051383	kinetochore organization and biogenesis	3	0.403975	-44.9571	-18.3704	91.1849	NA	-21.6786	-70.8102	83.036	9.81119	-31.1866	NA	8.96732	-1.31888	98.403	608.315	96693.6	16.0571	-167.613
GO:0043328	protein targeting to vacuole during ubiquitin-dependent protein catabolism via the MVB pathway	3	0.407401	-51.3621	-24.6472	-40.0652	NA	-4954.56	-43.5722	77.4595	-39.4628	76.0793	NA	45.4513	-18.7526	-203.968	1120.71	-12141	-28.5405	57.1803
GO:0019439	aromatic compound catabolism	3	0.281745	-33.8199	0.0808504	7.07781	-40.8859	216.172	NA	-5.36279	-0.988968	22.4401	NA	0.643984	4.47324	10.3634	125.175	-20275.3	-3.14483	-17.3257
GO:0046083	adenine metabolism	3	0.592992	-32.281	-21.5812	37.7794	-15.4186	-30.9593	71.9599	-87.7598	-16.5017	-0.566237	NA	-2357.88	-19.1892	24.1766	-5997.27	-7941.88	-15.1441	-2.36493
GO:0006883	sodium ion homeostasis	3	0.607947	-33.0113	-1.50614	5.72724	3.70059	-0.291184	-49.4094	71.3946	1.10459	-0.0770205	-2.52912	0.605179	-1.17919	14.8628	-345.284	-10948.7	0.246092	10.0929
GO:0006797	polyphosphate metabolism	3	0.355115	-97.5955	-50.5465	228.608	NA	43.7327	-113.964	83.5128	11.6523	115.702	NA	-23.7041	1.17638	-245.246	1517.1	293174	-32.4761	-127.4
GO:0006741	NADP biosynthesis	3	0.469495	-45.9484	-26.5958	147.47	NA	-5455.78	NA	-546.673	34.3494	-158.21	NA	-249.317	-24.6874	244.471	39977	-469471	-14.5774	-100.798
GO:0007026	negative regulation of microtubule depolymerization	3	0.481183	-50.659	-19.9099	70.9784	NA	136.609	-8.92547	22.5412	7.038	-26.5577	-11.182	49.108	8.28181	-16.3174	366.73	14442.1	-11.992	50.0559
GO:0031111	negative regulation of microtubule polymerization or depolymerization	3	0.442754	-51.0811	-0.273816	72.7627	NA	145.579	-11.5158	22.6455	-38.3817	-32.1576	-16.457	58.1837	9.98696	-28.0836	1088.73	-25352.8	-8.30363	69.3231
GO:0031114	regulation of microtubule depolymerization	3	0.124341	-100.451	7.072	-44.6905	NA	230.838	31.0961	53.0657	-78.1063	109.687	-67.8548	-68.122	3.15818	-28.5264	-4096.59	-97674.4	-15.6552	15.4347
GO:0006114	glycerol biosynthesis	3	0.652394	-32.9914	1.15552	18.6277	NA	-9.02989	-26.0289	36.944	-4.53245	17.4179	NA	0.440914	1.0192	12.4044	692.794	-48054	-10.0859	-8.32656
GO:0046173	polyol biosynthesis	3	0.555568	-1.65955e+15	-6.4355e+13	931000862093345	NA	-3.20363e+15	NA	-524969220166229	2.92099e+13	7.23769e+13	NA	2.8138e+15	-188988336937592	-581051191518381	-2.01945e+16	8.5648e+17	87906265761878	-440053922533774
GO:0006901	vesicle coating	3	0.259487	-22.2089	-19.3446	224.377	NA	-67.9458	-17.5122	-9.06132	-108.455	-98.1102	NA	-1140.09	67.8925	-0.958059	-1501.99	-60123.2	-29.8193	-1789.03
GO:0006449	regulation of translational termination	3	0.0126582	-28.6533	-0.0199895	-0.258511	-16.6108	81.0372	-32.2414	46.1715	-0.780337	-0.455812	-0.960631	1.48809	-0.468635	1.2792	709.473	-17153.7	-0.788884	3.77135
GO:0006549	isoleucine metabolism	3	0.569117	-30.2106	-0.384663	8.85998	1.29676	-1.78234	-47.555	68.1929	0.304084	0.636267	NA	-2.04814	0.0709923	10.0102	-59.4131	-17493.1	-0.143387	-0.885808
GO:0006390	transcription from mitochondrial promoter	3	0.317454	-181.044	14.5192	-574.267	NA	-5943.22	NA	-883.478	-13.4142	-256.484	-13.5555	100.786	-42.2244	226.82	807.704	291509	-52.4516	876.696
GO:0019563	glycerol catabolism	3	0.714726	-286.16	-108.263	1461.72	NA	-86.1816	-1428.72	962.841	-21.8178	-246.915	NA	-607.606	-39.1116	25.5654	3452.41	-353999	3.38308	233.715
GO:0046174	polyol catabolism	3	0.537724	-25.7274	-26.858	50.1153	NA	-12371.1	54.8128	-76.3882	-26.0034	-2.73828	NA	-1397.16	-25.7333	-20.7051	-787.497	-5878.48	-25.3746	25.1963
GO:0006833	water transport	3	0.448998	-52.2836	-19.3951	-22.1309	NA	-2854.8	-12.7361	3.72682	-9.32145	42.4425	NA	-238.784	-1.36725	-29.1385	238.177	-98605	-8.96286	108.65
GO:0042044	fluid transport	3	0.440424	-53.3491	-4.50943	0.450679	-7.79667	10.9495	NA	-3019.57	-61.1831	103.934	NA	-762.38	6.16162	-96.7455	4856.38	61567.7	-21.7568	-31.6033
GO:0006448	regulation of translational elongation	3	0.434652	-46.9395	-20.1664	6.58776	NA	-6407.76	95.2587	-118.778	16.761	2.16836	NA	-3038.26	-19.7661	-10.2108	-8642.61	24985.7	-19.4696	12.8015
GO:0051340	regulation of ligase activity	3	0.0771822	-169.236	-3.31551	-269.465	-25.5643	-190.957	NA	-185.792	-49.1257	530.702	-141.067	276.714	9.382	-843.688	-1976.48	-818022	-23.8264	285.379
GO:0051351	positive regulation of ligase activity	3	0.544759	-866.046	-201.237	-1080.82	244.637	-3522.69	NA	-1560.63	285.938	1970.47	19.9893	299.078	80.3873	-1226.34	-14686.3	1.86497e+06	-95.4403	111.424
GO:0051438	regulation of ubiquitin ligase activity	3	0.846491	-241.483	-56.8081	-632.451	63.9674	-319.456	NA	-145.141	101.801	507.377	-46.2501	44.9045	-126.268	-2187.45	-29285	973212	-142.76	85.2732
GO:0051443	positive regulation of ubiquitin ligase activity	3	0.366559	-972.301	91.2812	-1058.35	340.965	414.124	NA	78.7641	-1132.07	6091.83	372.626	-1439.15	311.465	-16086.9	74679.2	-447246	-196.569	-3047.8
GO:0006744	ubiquinone biosynthesis	3	0.728104	-31.0016	-1.01545	8.77897	NA	-0.8925	-44.4352	64.8014	0.717078	-0.352688	NA	0.570861	0.193779	-5.06728	1232.66	-20261.7	-0.841098	11.4416
GO:0042375	quinone cofactor metabolism	3	0.569733	-45.3544	14.8499	-86.0646	NA	-57.6916	NA	29.7011	-30.0879	52.6658	NA	-9.67625	-4.55747	-74.7163	1449.87	-92542.4	12.1619	6.69733
GO:0045426	quinone cofactor biosynthesis	3	0.676574	-63.29	16.1247	18.5188	NA	-22.9577	NA	22.5688	-27.5006	29.269	NA	-29.2792	-15.3932	-31.8513	NA	-63087.1	15.0826	21.6876
GO:0000706	meiotic DNA double-strand break processing	3	0.499784	-112.068	-27.6858	131.51	NA	-6.25193	244.641	-307.989	5.33855	-138.426	27.9896	-17.4032	-33.4654	86.8761	-8462.28	-19710.1	31.1016	151.405
GO:0000729	DNA double-strand break processing	3	0.677629	-68.1569	7.757	-174.466	NA	229.176	-4.13731	18.0209	4.22527	-93.4237	38.7312	-56.4732	-44.597	179.734	4716	-280658	-55.8297	186.329
GO:0000738	DNA catabolism, exonucleolytic	3	0.136739	-84.1573	-6.33082	104.486	NA	-146.901	309.271	-393.704	-11.4161	-114.77	26.9368	-19.7207	14.7042	82.3651	-18270	-82880.5	32.1117	-51.7318
GO:0000320	re-entry into mitotic cell cycle	3	0.134881	-29.6396	-0.754313	1.53178	-13.8451	64.233	-35.0186	49.2666	-0.893012	1.49764	-0.308998	0.249423	0.506617	4.6105	71.774	1934.77	-0.68607	2.67625
GO:0000321	re-entry into mitotic cell cycle after pheromone arrest	3	0.252902	-168.026	44.1655	236.249	NA	263.059	NA	-153.136	-65.9901	607.911	NA	127.692	100.786	-5390.96	4203.03	-977345	12.222	-136.32
GO:0006452	translational frameshifting	3	0.922996	-31.0817	1.0151	7.99745	NA	1.18242	-49.5324	70.7905	1.25152	-5.99708	-2.16713	1.32506	-0.530619	5.90681	41.2175	-26214.2	0.736634	10.3743
GO:0008064	regulation of actin polymerization and/or depolymerization	3	0.594267	-44.022	-1.73488	11.1467	NA	1.27143	-25.5134	35.9628	3.85771	-12.9648	7.30793	-21.5185	-18.9683	31.4311	1295.39	3330.25	-2.60151	61.4124
GO:0030832	regulation of actin filament length	3	0.0105485	-33.1314	-1.48516	18.2166	NA	-0.986089	-48.5159	68.4303	0.696111	0.584152	1.07543	1.34974	-0.585781	2.15173	91.0812	-4640.15	-0.470735	5.34218
GO:0000280	nuclear division	3	0.60816	-58.4516	11.5178	151.317	32.7342	-73.4823	30.4331	-28.4468	-9.8207	6.8689	-57.8654	43.9147	1.85638	-260.724	-20165.8	42053	2.36424	-139.777
GO:0017196	N-terminal peptidyl-methionine acetylation	3	0.491422	-158.52	-45.5807	486.221	NA	-64.4829	186.483	-206.256	-61.4754	-79.8677	NA	170.622	-92.4791	-349.192	125832	-2.10049e+06	-9.89349	310.759
GO:0018206	peptidyl-methionine modification	3	0.426838	-28.5112	0.197786	4.60145	NA	2.124	-23.35	33.369	0.876958	-2.36433	NA	0.20429	0.592763	3.7797	NA	-14687.9	0.108172	2.30006
GO:0009891	positive regulation of biosynthesis	3	0.186357	-31.2846	1.03149	-13.6312	NA	2.86528	-48.9261	69.6209	-2.22686	6.3411	NA	-1.98178	-0.192978	-0.264307	-393.349	-20169.4	0.800718	11.0263
GO:0031328	positive regulation of cellular biosynthesis	3	0.349894	-2.38483e+15	158421712508737	-46881347040191	NA	664397850064014	-2.3621e+15	3.29313e+15	-163099686629444	109374731838587	NA	-230912121177643	-4.96297e+13	387009713874225	4.46297e+16	-2.44492e+17	-5.25184e+13	1.17606e+15
GO:0045727	positive regulation of protein biosynthesis	3	0.319205	-1003.71	-89.9474	-129.741	NA	-215.835	-493.49	525.479	-171.901	3.60534	NA	-163.915	8.11393	1215.02	561.581	-1.16533e+06	-218.359	4394.18
GO:0045946	positive regulation of translation	3	0.311379	-656.581	-32.4943	848.14	NA	-64.4834	NA	-167.171	-3.19164	-641.496	NA	-159.28	16.5962	663.494	10920.3	-905928	-51.3455	2744.51
GO:0051247	positive regulation of protein metabolism	3	0.475466	-1511.91	-244.367	-247.262	NA	-5986.03	-822.616	852.515	124.008	-267.332	NA	-102.789	145.095	-68.0717	7181.58	1.74681e+06	-346.881	6251.08
GO:0046513	ceramide biosynthesis	3	0.419627	-26.6154	0.216233	1.22126	NA	2.59498	0.890292	0.984301	0.202804	3.04163	NA	3.21053	1.00753	-2.68733	1175.74	-40036.7	-3.10661	-0.767363
GO:0046520	sphingoid biosynthesis	3	0.576723	-19.7586	-18.914	9.60105	NA	-4734.18	-7.34874	-5.43103	-7.12323	0.425778	NA	-1379.43	-3.3915	-15.5095	-6551.93	-32421.7	-17.1245	2.44506
GO:0016180	snRNA processing	3	0.520227	-190.133	-71.6849	299.145	NA	-126.384	NA	-55.8539	107.681	137.028	NA	-286.872	-17.4703	-77.7844	-3560.16	327961	-34.0351	50.184
GO:0045040	protein import into mitochondrial outer membrane	3	0.495156	-80.779	-32.8512	-179.607	NA	16.8291	NA	-15.7469	17.9693	-32.8238	NA	-170.551	-24.3996	-212.385	-820.256	-298430	-11.9012	336.661
GO:0000266	mitochondrial fission	3	0.573488	-5.23491	-16.9121	-28.7539	-11.1574	-0.117203	NA	-2238.06	-319.764	0.0347058	NA	-2743.76	-16.4574	0.604303	306852	-47805.4	-17.4705	11.9266
GO:0006003	fructose 2,6-bisphosphate metabolism	3	0.324032	-121.745	-33.37	134.084	-46.0491	172.481	156.089	-210.752	-57.0646	210.903	NA	-65.1727	-27.45	174.857	58.7901	91005.2	44.4229	-56.9126
GO:0042542	response to hydrogen peroxide	3	0.127285	-8.366	-17.3935	3.83744	NA	-10420.4	-18.1023	-2.82258	-18.0117	0.64537	-16.5508	5.48728	-18.3804	17.3724	-14190.8	5946.78	-17.5917	-1.89768
GO:0043065	positive regulation of apoptosis	3	0.503695	-20.5128	-19.3471	9.45103	NA	-4879.34	-32.217	30.3081	-21.8475	4.18899	NA	6.26698	-18.1663	16.7619	-11910.5	-17954.2	-18.6145	5.26476
GO:0043068	positive regulation of programmed cell death	3	0.435291	-55.7873	-16.9007	41.1398	NA	-4904.1	NA	-907.202	-21.2174	66.4097	NA	23.0303	-13.2923	77.2924	-3569.14	-143310	13.1812	0.548594
GO:0006835	dicarboxylic acid transport	3	0.0327119	-147.847	90.8312	-370.371	162.813	-2314.09	48.2308	29.326	-13.6255	-32.9777	NA	-38.3154	5.00216	-190.019	2717.84	990762	-80.9837	-201.392
GO:0016054	organic acid catabolism	3	0.60484	-41.5789	2.20882	-243.482	23.5728	-15.8879	-54.8172	72.4152	-53.1987	132.72	NA	10.395	-5.34163	166.192	3174.99	-149435	-1.79635	-53.5041
GO:0017157	regulation of exocytosis	3	0.379754	-51.3508	-7.30537	71.5445	NA	-56.0076	-62.6202	95.414	17.3754	-72.7536	NA	-106.333	-8.3352	26.1042	-864.841	61781.7	18.4	-7.25885
GO:0019509	methionine salvage	3	0.145973	-506.802	37.6011	456.555	NA	146.377	-43.9365	155.676	-84.1605	697.983	NA	-236.565	47.0069	760.475	4350.87	-1.14692e+06	48.0453	294.523
GO:0043102	amino acid salvage	3	0.460077	-31.6596	-16.9199	4.28332	NA	-22.9084	60.9249	-70.2959	-22.4698	15.9021	NA	-855.124	-21.8931	26.7489	9.96428	-13537	-16.4604	4.27747
GO:0006598	polyamine catabolism	3	0.227857	-198.324	-41.9625	255.728	68.0055	95.9588	133.17	-169.1	56.805	-11.3624	NA	-41.614	-72.2632	643.637	1835.49	-256085	-62.9539	276.9
GO:0042402	biogenic amine catabolism	3	0.753957	-29.4063	0.145821	0.647758	NA	0.53773	-24.9917	35.7974	0.224387	-0.116282	NA	0.433257	-0.636083	9.1771	355.725	-9472.58	-0.127597	4.06597
GO:0045821	positive regulation of glycolysis	3	0.628913	-180.134	-45.5725	616.824	84.2711	-15.9178	170.411	-174.003	-37.887	-331.684	-30.0184	-229.615	-53.7604	-448.351	8782.39	-98520.4	116.07	30.5847
GO:0009395	phospholipid catabolism	3	0.931059	-16.8389	-38.4197	74.8606	NA	-6752.36	-47.913	39.2476	-36.7699	14.354	NA	-2685.1	-31.7722	5.76975	-8301.17	-132569	-30.8622	-4.6733
GO:0046475	glycerophospholipid catabolism	3	0.875923	-15.0864	-30.3696	64.0685	NA	-7786.25	-30.3014	17.4723	-27.227	-3.87417	NA	-2977.64	-25.3605	23.904	-13892.3	-62154.9	-23.2882	-10.0038
GO:0015942	formate metabolism	3	0.605134	-31.3127	0.804169	-1.54802	3.43543	-7.69081	-48.8946	70.3146	0.816489	-5.03227	NA	0.230819	-0.60338	17.512	NA	-23759.3	-0.0607602	11.2896
GO:0019754	one-carbon compound catabolism	3	0.772336	-54.6283	-15.6263	299.261	NA	-94.8	NA	-15.9965	-6.69949	31.6248	NA	-1.11066	14.5321	-131.401	572.411	-172457	9.10529	-120.104
GO:0042183	formate catabolism	3	0.855171	-55.4206	0.503261	115.722	519.854	-17.9023	NA	-641.83	-14.2528	80.157	NA	-821.495	-27.7724	-156.759	54426.2	-107227	7.94605	-16.6204
GO:0006534	cysteine metabolism	4	0.574025	-101.27	64.4184	-162.838	NA	-602.321	29.9901	-8.03942	-54.1501	215.04	50.1181	-85.0215	-10.0361	-326.864	423.824	-452417	51.4826	-33.4757
GO:0031578	spindle orientation checkpoint	4	0.378328	-19.8774	-33.4828	-0.0446746	NA	-2.51756	-8.73677	21.6779	-16.054	0.0465988	-5.98639	-3.45494	-16.7768	-45.1784	-12699.9	-26828.5	-27.4989	0.153616
GO:0006546	glycine catabolism	4	0.427048	-85.8677	5.99173	-215.51	NA	24.8316	NA	-33.2713	-9.40969	-38.896	NA	-53.1997	-1.51772	-141.073	NA	88870.2	13.9487	182.268
GO:0006085	acetyl-CoA biosynthesis	4	0.591917	-42.6006	1.85022	-17.2096	7.43958	-89.9045	-20.1205	18.7473	-19.5287	56.1435	NA	4.85686	0.949748	2.10576	776.058	4198.34	3.417	8.56547
GO:0000059	protein import into nucleus, docking	4	0.617186	-40.2301	14.2736	-92.1627	NA	-5.67047	16.3922	-2.22806	-5.02397	22.6019	NA	-71.4035	-11.1906	-97.7978	-8387.64	36671.9	-7.33399	11.5574
GO:0009147	pyrimidine nucleoside triphosphate metabolism	4	0.228388	-59.7994	-22.6204	-4.5496	-77.3678	158.864	80.3752	-96.4594	-61.5881	58.8624	NA	-2915.09	-21.6721	35.2535	-11862.4	-3806.26	6.48599	26.2114
GO:0006501	C-terminal protein lipidation	4	0.501402	-91.7131	8.29601	46.9167	NA	21.6763	-34.4061	28.0326	-1.12122	94.6795	-3.03795	-29.9955	-6.95053	-75.3549	1774.77	104761	-1.05034	103.637
GO:0000755	cytogamy	4	0.0826592	-54.3591	6.66475	32.3573	9.04122	13.6474	16.6312	6.61113	6.4359	-10.1686	22.1481	-59.5642	19.77	8.28161	508.3	15415.4	2.83035	17.8185
GO:0006279	premeiotic DNA synthesis	4	0.485283	-140.233	-65.5647	-270.359	NA	-112.92	169.172	-235.082	-109.618	319.079	-10.6595	-12.3958	-14.317	233.898	1970.13	-97043.9	-57.7816	211.608
GO:0042180	ketone metabolism	4	0.245427	-217.619	-40.7795	178.002	2.0396	-229.988	30.8423	-16.1772	36.8984	-186.75	NA	-64.3343	-4.82186	-231.581	10265.1	522616	60.6559	542.319
GO:0019413	acetate biosynthesis	4	0.493061	-4.80808	-33.0333	-25.17	-32.8063	-17.8861	NA	-3871.13	-33.4273	-1.44113	NA	-1265.04	-34.7524	-1.26258	-17467.3	-1212.54	-36.2821	10.6878
GO:0016036	cellular response to phosphate starvation	4	0.439922	-815.432	-247.391	1141.15	950.968	-447.201	1066.1	-1247.76	-66.2351	-1752.08	NA	-1419.65	158.818	315.724	20258.4	3.14895e+06	-240.901	1418.14
GO:0005992	trehalose biosynthesis	4	0.846993	-15.4331	-14.2778	-4467.33	NA	-269.884	827.064	-1275.35	-1.84365	140.189	-276.574	265.944	2.66225	-208.89	28930.7	-1.63642e+06	-143.132	594.026
GO:0046351	disaccharide biosynthesis	4	0.85855	-28.727	-9.24658	-2012.42	NA	-140.888	652.508	-1030.14	-8.35502	49.9806	69.3606	-215.106	-42.6374	-216.633	7455.17	-371717	-31.8515	304.735
GO:0030497	fatty acid elongation	4	0.447151	-56.8833	11.6202	2.36081	25.3142	-30.5505	NA	-5.29845	3.05542	0.585974	-27.9644	42.4935	-4.36426	5.57657	2546.36	-1801.95	-21.9594	74.6914
GO:0008053	mitochondrial fusion	4	0.511185	-51.2722	-76.8965	21.542	31.9311	69.0478	52.3967	-80.4415	111.071	-361.028	NA	-77.6493	-101.86	319.6	-2096.47	-62688.8	-112.359	-261.241
GO:0006862	nucleotide transport	4	0.416973	-41.7118	-14.3685	-446.277	54.3826	28.5607	-379.898	181.453	22.0068	-268.048	-39.3784	138.52	-15.1219	227.001	-11751.2	-191253	-99.918	185.178
GO:0009452	RNA capping	4	0.904766	-57.1269	-14.2045	-154.053	NA	-6521.62	NA	35.8374	-43.9507	-68.9525	NA	-75.8939	11.5405	-153.061	11563.7	-618377	43.351	120.556
GO:0000135	septin checkpoint	4	0.288938	-46.8854	8.5234	-4.0474	17.1141	29.1473	20.7419	-14.1368	-7.68418	19.4194	-2.79864	31.6336	10.2947	-168.702	-4315.95	-74300.9	-22.4673	33.1933
GO:0006097	glyoxylate cycle	4	0.556088	-1441.13	-87.9042	-2165.29	5278.27	-18625.4	-1230.34	2463.08	1926.71	-3571.58	2072.74	95.6683	1538.18	-15173.9	19793.4	3.67651e+06	-1188.85	-575.348
GO:0006101	citrate metabolism	4	0.642652	-52.8232	10.8134	1.29062	66.861	16.926	-18.5756	17.1735	-4.50306	-60.173	19.5194	-69.3574	14.0037	24.1303	1442.51	-55265.8	7.30742	90.6953
GO:0046487	glyoxylate metabolism	4	0.772461	-76.7939	-22.8772	-34.6865	167.418	-338.555	-71.629	159.717	40.7564	-52.6022	10.7132	28.4121	-8.64307	-242.324	916.763	-30887.7	-53.4299	-30.415
GO:0000735	removal of nonhomologous ends	4	0.220846	-55.7814	-1.30055	-74.2585	-4.15378	66.1368	6.46726	-4.5137	1.39276	-40.6116	5.6643	-52.4587	-22.6357	107.155	265.662	81628.4	22.6792	-15.6977
GO:0051668	localization within membrane	4	0.751148	-150.713	47.9611	-51.7318	NA	27.2622	-325.133	211.604	-39.4366	176.055	NA	86.8234	63.3827	-213.298	-15589.5	821095	-166.07	-910.711
GO:0006078	1,6-beta-glucan biosynthesis	4	0.428018	-57.6328	-23.1831	80.2393	NA	-1706.16	-71.9411	48.2509	17.7682	23.1381	NA	-130.007	-28.6343	4.84821	744.535	-142788	-22.8506	12.8738
GO:0006376	mRNA splice site selection	4	0.508525	-105.903	41.5807	74.6028	NA	93.5288	530.246	-735.415	11.6982	-21.2289	-25.7923	71.0408	-58.0712	-37.2255	3410.32	169774	2.53667	-44.7687
GO:0050000	chromosome localization	4	0.829513	-40.0413	-5.60431	19.2821	NA	-13.5627	5.17728	-5.05747	-26.7746	35.297	19.6682	-37.2368	-27.8314	17.9533	882.552	-65715.4	6.45871	-41.3085
GO:0016077	snoRNA catabolism	4	0.846548	-47.7312	3.09039	43.0878	NA	-112.481	-43.0474	28.1789	1.77027	-39.2176	NA	-4.10307	-12.355	3.44159	1738.68	2846.45	1.31569	91.0345
GO:0016078	tRNA catabolism	4	0.949657	-61.4115	14.376	-53.6871	NA	47.796	-18.1263	46.5464	-3.29621	-32.2989	NA	-7.98688	14.0633	-111.872	2145.5	3287.24	5.12837	58.2849
GO:0016233	telomere capping	4	0.278129	-26.5327	-0.0760928	1.05073	NA	0.509289	0.195798	0.211447	0.244189	-0.836635	-7.73572	3.04964	0.0693569	0.382616	666.564	-3310.05	0.273684	-0.775739
GO:0030037	actin filament reorganization during cell cycle	4	0.461972	-54.7524	-1.5328	82.8171	17.4158	-18.7213	-98.031	71.9954	-18.5584	37.7051	-17.911	71.0184	-31.1951	-39.4757	993.801	19360.9	13.8543	-13.039
GO:0031532	actin cytoskeleton reorganization	4	0.276713	-32.7189	-30.8093	88.9552	32.731	-49.6632	-102.058	52.7216	-5.13955	-33.5582	5.51683	8.58923	-26.4552	-124.643	-69.2727	-750.881	-25.6689	-40.4194
GO:0045021	error-free DNA repair	4	0.409427	-26.1715	0.51805	4.53647	NA	1.14599	-4.26028	4.99771	0.453209	1.6231	NA	1.08106	0.830607	-10.4834	696.546	-9350.87	-30.0818	-2.60561
GO:0031204	posttranslational protein targeting to membrane, translocation	4	0.638459	-1460.99	209.628	-2261.07	-1140.67	2709.5	-68.9605	-244.692	-1537.57	4381.11	NA	-3494.14	524.652	-3136.48	59585.9	1.69068e+06	-153.559	1323.53
GO:0000350	formation of catalytic spliceosome for second transesterification step	4	0.476857	-46.7678	3.08537	-22.9369	NA	-10.4015	-18.9542	24.377	-0.0693078	67.9695	NA	-3.52231	1.76968	-33.9818	1417.88	-30477.6	0.358411	25.9121
GO:0006121	mitochondrial electron transport, succinate to ubiquinone	4	0.508159	-81.6013	26.4254	-203.15	NA	26.2735	21.919	-2.68507	-20.0014	38.4737	1.3681	29.9771	16.7931	209.992	2253.94	-215312	29.1988	-8.12491
GO:0031126	snoRNA 3'-end processing	4	0.128913	-108.042	64.128	-61.9002	16.7268	78.9223	-19.2504	-43.095	-35.9033	102.858	-4.35869	57.8209	-51.7183	164.741	-7289.96	68681.3	-45.1134	169.719
GO:0045013	negative regulation of transcription by carbon catabolites	4	0.220177	-28.9502	-21.0187	29.5894	NA	0.676064	48.6381	-70.0009	-13.7922	-5.41433	NA	-3145.16	-15.8435	-33.164	-12804.5	14358.9	-19.4445	-3.62548
GO:0045014	negative regulation of transcription by glucose	4	0.325685	-26.9317	-18.199	19.6824	NA	4.58835	52.2328	-63.9937	-14.334	-10.2984	NA	-2412.05	-17.3064	0.610209	-14723.3	16351.9	-18.2255	-15.7788
GO:0006491	N-glycan processing	4	0.65095	-75.7025	48.2838	83.3978	NA	17.2852	37.5214	1.47157	-20.3728	-57.8958	8.6233	12.5487	-91.3216	-54.812	-20722.3	-84183.1	-27.3334	69.8716
GO:0030071	regulation of mitotic metaphase/anaphase transition	4	0.525162	-67.5927	-116.8	158.14	25.135	-369.375	NA	86.8358	10.7037	-55.5365	-94.5287	-322.6	-8.8057	-844.168	8284.2	83328.4	1.30986	-8.81511
GO:0009164	nucleoside catabolism	4	0.187742	-14.175	-40.6602	-33.4873	68.9528	-321.625	52.7934	-74.5312	-43.3747	27.4875	NA	-1173.71	-28.4139	-74.1346	96512.3	-3.96414e+06	-29.3231	-7.0929
GO:0019566	arabinose metabolism	4	0.707102	-27.7515	1.92462	-1.99756	44.4075	-333.198	0.106187	-0.163452	0.835636	2.47631	NA	1.83625	-39.7979	2.04372	764.267	-20601.9	0.182265	6.26754
GO:0019568	arabinose catabolism	4	0.99978	-28.2551	1.81595	-6.71576	44.0679	-419.49	-2.37018	3.1426	0.750667	4.09073	NA	1.12529	-2.40876	2.47583	-37346	-719.552	0.0440177	5.52547
GO:0042732	D-xylose metabolism	4	0.99934	-31.0243	0.986597	-68.3064	46.321	-324.536	-21.014	29.8051	-2.4027	19.9793	NA	19.8933	15.5504	-45.0658	-29619.3	-150484	-5.61609	8.51139
GO:0042843	D-xylose catabolism	4	0.999121	-32.9024	3.78859	-101.705	47.331	-104.727	83.4458	-119.572	0.179041	18.4898	NA	-10.1124	25.798	-104.71	818.561	10500.1	-7.29283	-5.94882
GO:0006784	heme a biosynthesis	4	0.0021097	-5.0789	-34.9482	0.0295503	-14.7681	-5.37279	-36.5844	-4.90088	-35.7147	4.82356	-18.6306	6.69087	-34.5518	-4.7003	-21781.8	-72370.1	-35.949	0.603084
GO:0046160	heme a metabolism	4	0.149247	-50.5095	-5.55833	53.8116	NA	-59.6024	2.00743	0.229216	-25.246	-29.3232	11.4323	-17.4232	-37.3402	14.3938	-12891.6	12820.6	-20.8737	66.8304
GO:0006074	1,3-beta-glucan metabolism	4	0.777075	-68.8217	13.7452	-85.1591	NA	47.2168	20.5822	-5.74617	-67.8568	95.6341	-2.2606	9.81085	-30.7378	121.866	1879.04	51322.4	20.6844	25.083
GO:0006075	1,3-beta-glucan biosynthesis	4	0.498781	-677.263	132.356	1824.24	NA	-14109.3	-6652.85	4483.84	-641.272	817.763	-60.5808	-727.821	-117.727	2386.82	18363.1	179371	-361.386	-581.553
GO:0046686	response to cadmium ion	4	0.539694	-89.284	-36.0054	69.9233	21.5345	-40.9222	36.0034	-29.5703	6.57237	-19.8234	16.5937	-45.0949	-58.294	123.246	2048.09	-194369	-64.1441	73.1782
GO:0000196	MAPKKK cascade during cell wall biogenesis	4	0.795007	-670.106	337.723	-80.3629	-187.964	-191.263	384.751	-434.21	86.1903	341.6	NA	199.606	-40.7229	123.056	19709.7	608760	-277.472	814.475
GO:0015793	glycerol transport	4	0.432619	-8.19833	-33.8036	-3.2911	NA	-4710.65	-14.8529	-2.15174	-36.6672	3.26873	NA	-1745.02	-33.9846	-25.3376	-22655.6	7179.25	-36.1635	-6.46859
GO:0015780	nucleotide-sugar transport	4	0.459212	-534770454840098	-345360536275709	160773502445120	NA	553465418076677	104205850249222	-785626666022832	244658662240721	292846471797554	NA	307253800334682	150222934481663	-2.56212e+15	-2.9671e+16	-4.68834e+18	-331919799590809	-872904159145432
GO:0007023	post-chaperonin tubulin folding pathway	4	0.854842	-50.3005	1.6072	64.2024	NA	-74.1219	-39.6195	35.6189	-16.1751	-152.574	38.1061	15.6359	18.582	78.0782	2632.72	-350453	-34.8766	117.624
GO:0000390	spliceosome disassembly	4	0.711045	-78.2345	-49.4942	-361.951	NA	-13.8231	32.695	28.5161	-165.657	-37.1359	NA	-145.747	17.9302	-75.5039	4092.93	100812	-2.49308	40.373
GO:0000391	U2-type spliceosome disassembly	4	0.489345	-52.6307	-4.7245	-25.1068	NA	-67.0299	-72.5539	70.3958	-28.0385	-85.3052	NA	6.62978	-4.96356	78.141	2305.83	27880.1	-3.19975	68.0174
GO:0043241	protein complex disassembly	4	0.569167	-112.021	4.30337	-57.1294	NA	-6.07681	36.145	-72.2681	8.07753	-39.2671	NA	-19.5929	5.74594	201.019	2591.3	464087	-18.0635	3.50358
GO:0007019	microtubule depolymerization	4	0.610691	-32.7674	4.76562	25.4131	NA	-42.6254	26.5147	-31.1564	-17.8248	7.55658	-28.6116	5.13288	5.02551	-57.2231	-16279.7	-74173.5	-25.1349	-11.6036
GO:0046466	membrane lipid catabolism	4	0.44025	-219.379	-157.128	1186.29	NA	-1668.6	-199.226	151.677	-123.433	250.509	NA	-282.508	26.9505	-262.099	2481.56	-1.31414e+06	-7.62004	-204.109
GO:0005981	regulation of glycogen catabolism	4	0.691629	-124.991	-53.6605	-42.4034	NA	-5293.06	133.104	-146.111	46.9837	12.5221	NA	-238.249	55.8937	-154.256	1086.42	463571	-66.5502	-13.9005
GO:0006592	ornithine biosynthesis	4	0.931862	-51.7428	23.5801	-239.833	NA	-92.5076	21.1856	-35.6578	2.73834	-43.7937	NA	63.0958	23.6059	-33.5916	3666.28	-349687	46.0259	-69.8161
GO:0006900	vesicle budding	4	0.232853	-42.601	-4.75826	-11.7041	-6.02948	31.5768	18.9921	-12.2927	-52.4834	8.06122	-4.82187	3.62307	1.6704	2.10875	1221.66	16595.2	0.800058	27.6426
GO:0031384	regulation of initiation of mating projection growth	4	0.138362	-32.8698	3.24903	-0.993886	NA	85.7513	-40.4768	23.5509	-0.922811	2.10141	7.86245	-3.7864	10.6669	-32.3981	480.518	17328.6	-10.3643	-8.06392
GO:0000301	retrograde transport, vesicle recycling within Golgi	4	0.603089	-51.762	4.13868	-58.7239	NA	-21.5532	17.7213	-9.5705	7.95184	0.92021	NA	6.69578	7.96056	38.1203	904.859	91468.8	-24.4817	3.82962
GO:0000743	nuclear migration during conjugation with cellular fusion	4	0.556592	-26.5661	-1.25878e-14	-1.20885e-12	53.1321	5.2552e-14	-2.09026e-14	-7.35375e-14	4.18538e-14	-2.41165e-13	2.89293e-14	-1.3879e-13	9.69514e-15	-6.39257e-13	-3.51915e-12	-9.3949e-10	-4.11607e-14	-1.14015e-12
GO:0006356	regulation of transcription from RNA polymerase I promoter	4	0.381856	-39.8684	-20.2865	47.7402	4.23058	5.18309	1383.23	-1947.47	-13.8788	-53.4154	-34.5739	45.7474	100.336	-482.988	5558.48	12948.6	-13.0943	88.2397
GO:0000752	agglutination during conjugation with cellular fusion	4	0.0569821	-50.9643	19.1507	35.174	NA	-40.7075	22.4552	-9.31203	-22.5323	19.4222	NA	-5.47458	14.4475	-92.9426	216.399	-54095	9.34449	12.6762
GO:0000771	agglutination	4	0.562171	-52.2565	-4.69936	58.9234	NA	-3584.17	-137.166	48.9781	-12.9341	23.1007	NA	-449.883	4.61051	-84.2619	2000.31	-38107	-3.97118	52.0888
GO:0018065	protein-cofactor linkage	4	0.490023	-41.0277	5.12822	92.7241	NA	-46.7445	-472.185	310.006	-29.0911	-36.8223	NA	69.0296	53.6067	-781.88	2595.82	-556716	-70.8789	3.47572
GO:0018344	protein geranylgeranylation	4	0.479296	-163.21	-16.0816	218.663	102.164	-306.121	466.18	-642.745	-64.8184	-7.78149	NA	-3765.13	-53.0052	-495.095	22791.1	-892316	-63.7228	588.665
GO:0018348	protein amino acid geranylgeranylation	4	0.999604	-83.4855	23.5665	-79.4678	NA	-46.6213	10.1535	-21.5473	-13.3809	-4.57453	NA	23.5513	-1.72961	-129.304	12232.7	-129110	-39.8783	327.36
GO:0015908	fatty acid transport	4	0.399578	-42.3893	-3.38707	38.027	-109.694	266.267	-126.961	87.2939	-6.28998	12.484	NA	-12.2364	0.38232	10.2229	479.918	-4820.88	-2.45819	-18.9493
GO:0006529	asparagine biosynthesis	4	0.293249	-58.4981	9.29446	27.7525	42.706	0.592819	5.02166	0.638221	0.511762	-28.7919	NA	-65.8197	7.02912	-30.2947	-50860.1	91590.8	3.36531	74.411
GO:0030162	regulation of proteolysis	4	0.331824	-110.491	-15.2059	-17.0825	NA	38.837	-217.129	137.807	18.6875	14.9241	NA	-144.737	45.2396	-180.359	1383.15	236284	-39.5618	156.339
GO:0006562	proline catabolism	4	0.400213	-184.693	3.43783	687.829	388.89	18.6577	-572.492	758.99	-2.94694	-408.883	NA	134.145	-90.7351	496.111	13682.2	-3.45672e+06	-37.2624	-694.196
GO:0016073	snRNA metabolism	4	0.529722	-216.566	-99.386	-252.808	NA	19.8402	7.78421	-36.5635	89.5196	-161.971	NA	-176.459	91.2183	-357.989	967.341	-893787	-38.3035	955.081
GO:0007008	outer mitochondrial membrane organization and biogenesis	4	0.552937	-42.449	1.06775	-97.2502	NA	14.7441	23.5652	0.667202	-4.88285	-5.00164	NA	3.32346	-5.2708	31.937	618.62	35428.5	20.5115	-14.9943
GO:0030042	actin filament depolymerization	4	0.535987	-54.6648	-4.58271	79.562	NA	-29.546	13.1647	-9.63037	5.34991	-12.7235	9.8343	-37.7804	-15.9322	46.1302	823.2	93712.7	5.33302	-38.8074
GO:0048285	organelle fission	4	0.997054	-29.7839	0.555583	-14.4891	-38.6309	131.213	NA	41.7077	0.184886	-1.59694	NA	-6.15029	0.715539	-3.51877	585.564	-8901.99	0.40626	4.00443
GO:0007187	G-protein signaling, coupled to cyclic nucleotide second messenger	4	0.0933873	-63.1182	-7.86051	53.7115	-46.5541	207.882	23.1655	-8.59262	-13.9167	-22.5587	-46.9718	109.173	28.329	-106.736	2272.84	-68639.5	8.75954	-15.6562
GO:0007188	G-protein signaling, coupled to cAMP nucleotide second messenger	4	0.433968	-32.829	-22.0099	12.7438	-13.0899	23.9987	2.81665	1.27267	-18.485	-0.975485	NA	-2001.21	-19.226	-53.6576	-11898.2	45409.9	-19.1541	22.2238
GO:0046834	lipid phosphorylation	4	0.597074	-24.6851	-18.1166	-4.01761	163.245	-18.0629	59.1507	-69.4953	-19.3255	2.75445	NA	-2934.13	-18.5441	1.73141	-11229.7	-6210.36	-53.9585	-7.33121
GO:0046854	phosphoinositide phosphorylation	4	0.675965	-20.6968	-53.6548	6.61904	19.8611	-12.3757	-6.47642	15.7467	-18.5104	4.49171	-11.6669	10.2122	-19.2479	14.2237	-14619.1	-22501	-53.2594	-14.7886
GO:0042981	regulation of apoptosis	4	0.560675	-106.883	-20.806	196.8	NA	-387.79	-273.562	165.524	-11.5672	142.147	NA	37.4639	-29.3597	160.14	15869.1	-318917	39.2508	-8.20812
GO:0043067	regulation of programmed cell death	4	0.501847	-19.9704	-37.9848	23.9299	NA	-10187.8	55.7439	-85.3652	-38.3193	2.79937	-20.2657	5.83256	-37.8894	32.7819	-21776.2	-4474.96	-36.2905	0.800087
GO:0000731	DNA synthesis during DNA repair	4	0.190995	-191.422	95.2864	106.105	107.922	181.135	NA	-119.58	44.9223	-161.825	-132.267	273.022	-202.107	435.282	9041.06	236094	93.0425	-238.972
GO:0006596	polyamine biosynthesis	4	0.515238	-132.298	-58.8239	-142.543	NA	27.7039	431.238	-601.284	131.478	-424.845	32.3909	111.226	-11.1652	-411.737	NA	-775981	-23.659	609.631
GO:0015833	peptide transport	4	0.328762	-177.027	-102.534	799.987	-258.538	547.112	-27.4797	25.4718	90.228	124.101	NA	-5.84339	-4.51274	-973.354	39535.3	-334953	-31.6635	-420.477
GO:0042219	amino acid derivative catabolism	4	0.400633	-90.5941	38.53	-127.802	-7.82975	-31.2128	229.355	-311.816	19.0217	5.15163	NA	7.8978	-48.113	212.339	751.945	85218.4	-53.9353	167.149
GO:0008283	cell proliferation	4	0.688467	-53.748	7.72076	-1.58542	36.7811	-115.762	47.6191	-50.4738	22.1178	-35.3992	NA	-4.01509	21.8739	-175.962	1251.93	-54989.3	7.90243	43.8583
GO:0006314	intron homing	5	0.551279	-14.5014	NA	-93.6858	-19.2873	32.4771	NA	-199.199	NA	39.4128	NA	33.7891	NA	-15078.8	119521	-71179.8	NA	-55.5314
GO:0031167	rRNA methylation	5	0.478555	-214.013	12.0573	-208.125	NA	-2646.29	NA	-659.905	-40.6009	467.045	NA	99.4811	70.4419	-1743.46	NA	-1.13352e+06	-12.5659	377.824
GO:0007029	endoplasmic reticulum organization and biogenesis	5	0.489116	-10.4425	49.7722	-503.833	NA	-5614.57	-15.0394	12.6319	-125.585	62.7404	NA	-2894.38	76.0723	-1323.08	NA	53672	-13.8866	-43.884
GO:0017004	cytochrome complex assembly	5	0.406521	-103.129	-55.5138	50.5733	NA	26.1913	-20.2183	-6.09859	-16.4464	293.816	74.6098	-166.268	-20.9053	211.932	4070.11	-32432.8	15.7487	-357.302
GO:0009071	serine family amino acid catabolism	5	0.554723	-86.0259	-25.2755	150.116	16.6281	56.1872	9.02892	-5.74997	42.329	14.7106	NA	-1149.44	14.7805	-249.935	NA	-2978.83	-19.2356	7.94493
GO:0006221	pyrimidine nucleotide biosynthesis	5	0.565807	-28.856	-16.7409	7.8839	-42.8728	15.4942	145.489	-178.774	-17.8067	1.88617	NA	-2648.07	-47.8463	8.49776	-12870.1	-20130.8	-16.9288	13.0939
GO:0000173	inactivation of MAPK activity during osmolarity sensing	5	0.473995	-524.689	-121.702	282.253	1039.67	-2988.66	1221.97	-1240.57	-38.585	-463.141	-21.264	-638.88	-300.725	1527.26	-770297	224183	-116.53	147.767
GO:0000188	inactivation of MAPK activity	5	0.763635	-28.0561	-19.7638	-23.1061	38.9405	-17.0009	102.08	-129.19	-38.4581	10.7768	-8.49952	3.89315	-23.9778	-22.1935	184.968	37309.3	-34.8302	1.85179
GO:0043407	negative regulation of MAPK activity	5	0.897506	-88.7296	8.43017	-138.527	184.817	-192.564	256.292	-336.445	-63.3602	-75.5088	NA	256.623	-19.8348	150.217	-9086.62	362368	-170.233	-84.4227
GO:0000092	mitotic anaphase B	5	0.500054	-51.4665	-34.5627	20.5887	10.8694	-92.8971	23.5235	-8.1184	0.586665	-21.5757	1.02913	-17.0015	-46.996	7.10296	-16393.9	-53497.8	7.00086	30.1997
GO:0017182	peptidyl-diphthamide metabolism	5	0.612485	-131.547	-29.1176	422.344	NA	-5709.89	98.4107	-74.459	28.9356	-98.2495	NA	-36.3793	-14.9532	217.877	-6184.88	167720	58.1562	-455.561
GO:0017183	peptidyl-diphthamide biosynthesis from peptidyl-histidine	5	0.305448	-72.1001	-1.57099	43.7166	NA	-6282.52	36.1529	-38.5699	12.1921	-26.3002	NA	-151.073	-5.57667	100.998	-11582.3	-31522.2	23.2738	-23.334
GO:0018202	peptidyl-histidine modification	5	0.633199	-74.998	-1.21487	15.4773	NA	-5279.34	39.3672	-25.2899	19.9587	-22.6201	NA	-48.1117	-3.81641	108.144	-6877.17	36898.3	12.5379	-32.9755
GO:0018410	peptide or protein carboxyl-terminal blocking	5	0.600399	-3881.42	1023.71	-368.258	NA	-65975	13225.8	-18637.3	-288.922	5526.47	169.655	2772.14	1032.23	-5236.07	16202.8	-1.44831e+06	-607.36	6285.57
GO:0009636	response to toxin	5	0.658748	-168.961	-84.9664	211.791	NA	-66.843	-407.633	486.37	58.0376	-58.7173	NA	-79.2134	-30.5682	-313.799	6253.57	-369502	42.1439	132.268
GO:0009396	folic acid and derivative biosynthesis	5	0.610704	-31.4694	33.4689	-72.5065	NA	-16.9285	8.38729	-20.9041	30.9057	-162.539	NA	-3034.69	-37.0486	79.7049	-6997.57	-296875	-18.5736	41.287
GO:0000076	DNA replication checkpoint	5	0.673105	-35.0417	-12.3066	-21.0713	NA	-4587.2	-33.2056	32.9128	-38.1094	42.989	-17.544	14.2468	-14.4147	-19.2127	-10983	-10087.9	-7.22181	1.98574
GO:0043248	proteasome assembly	5	0.228125	-220.291	-118.713	-339.478	NA	-519.347	143.742	-159.151	-40.5363	-85.7077	10.3138	-47.3526	16.9137	-951.636	9155.48	396942	-57.1855	737.871
GO:0006334	nucleosome assembly	5	0.644515	-143.881	-11.6467	-98.2117	NA	-247.726	-93.3445	121.133	-68.6563	95.8476	-149.471	277.007	-29.4628	640.056	3294.74	446809	-39.5763	-94.2284
GO:0006827	high affinity iron ion transport	5	0.578181	-1.44073e+15	-712141735482273	2.78291e+15	NA	3.26028e+15	-1.16376e+15	270445811067026	929428987534602	-2.43832e+15	NA	-1.06471e+15	2.56233e+15	-2.33582e+15	3.35444e+15	8.01346e+17	-2.70699e+13	-1.19513e+15
GO:0006213	pyrimidine nucleoside metabolism	5	0.374251	-462.282	-165.885	483.842	270.614	-1102.75	586.521	-583.588	8.07168	756.138	NA	-1507.22	-900.755	95.0911	4521.31	-257831	137.989	-378.477
GO:0009098	leucine biosynthesis	5	0.408065	-170.535	28.3239	172.505	65.0535	52.5981	49.6337	-80.1549	34.1157	-269.1	NA	-79.395	-2.86526	-250.782	-2100.22	-281606	59.5891	353.163
GO:0000921	septin ring assembly	5	0.0962249	-23.5025	-34.2105	7.15984	NA	-12386.3	-19.6116	45.954	-40.6769	4.59012	NA	-3229.88	-31.1091	-12.9551	-10917.3	41264.7	-34.714	5.18245
GO:0031106	septin ring organization	5	0.372214	-73.0664	45.7795	-251.387	-16.4193	170.301	-22.8878	20.9452	-59.2987	167.216	NA	28.7777	-25.106	152.472	1927.27	68708.1	5.74199	-133.982
GO:0031385	regulation of termination of mating projection growth	5	0.16213	-31.7931	-17.6943	-23.5824	NA	-6376.4	-59.1229	55.0055	-19.429	-20.4661	4.32105	-38.9777	-19.7129	37.2907	-12653.5	-24355	-14.6506	9.45822
GO:0030026	manganese ion homeostasis	5	0.415036	-295.808	182.105	-129.03	NA	-3542.66	-217.605	243.254	-334.243	439.951	27.6781	-9.81305	22.2097	-119.166	NA	-174848	119.827	287.313
GO:0000101	sulfur amino acid transport	5	0.39395	-6.69948	-16.3044	-5.45504	-0.592465	-7.22296	-96.5509	22.5444	-46.1937	-1.47543	NA	-1257.31	-43.1977	-12.8812	-8513.29	2668.88	-16.1404	4.56911
GO:0006446	regulation of translational initiation	5	0.178622	-75.4905	134.288	-927.099	9.07486	99.719	3218.2	-4547.55	-176.288	150.796	19.8655	-52.1692	24.024	-37.8299	-106274	-136631	-42.773	-261.185
GO:0045143	homologous chromosome segregation	5	0.477446	-79.2218	-41.2751	-8.63369	NA	-26.6635	-271.249	207.327	-10.5419	-106.56	25.5013	3.65618	42.8189	53.9195	3061.49	10602.6	-17.6923	46.5032
GO:0046688	response to copper ion	5	0.476027	-33.1574	-18.2858	16.7601	NA	-5722.55	-147.302	129.592	-18.0779	1.98747	NA	-885.401	-11.8169	-103.733	5768.83	-58074.5	-22.3384	-0.758577
GO:0006077	1,6-beta-glucan metabolism	5	0.565472	-163.657	-7.17492	296.533	NA	-18192.5	-417.012	182.232	-77.0164	215.623	114.143	-174.564	-63.6014	-198.563	8221.63	-258804	102.061	-427.317
GO:0009225	nucleotide-sugar metabolism	5	0.617348	-47.5071	-10.5673	-59.1949	NA	-6234.96	-58.9119	97.4134	-21.8711	39.4145	-8.75447	1.97152	6.88534	-0.812617	-29815.2	5152.69	-46.7608	-1.51439
GO:0006102	isocitrate metabolism	5	0.356561	-33.243	3.60443	-15.2923	38.9592	9.7343	-23.8787	34.4523	1.46089	-2.57928	NA	-6.1181	5.54615	-26.9973	1221.94	20608.6	6.31808	-15.1733
GO:0019655	glucose catabolism to ethanol	5	0.426838	-83.7476	29.0875	261.716	NA	-56.5499	170.562	-393.886	-13.9577	29.8953	13.6649	74.5189	-0.14554	-372.833	5792.92	-450261	-39.8265	-164.092
GO:0018342	protein prenylation	5	0.418637	-26.1473	-0.344791	12.2372	11.3118	1.23649	-12.1799	1.70477	1.70647	-7.50507	NA	3.88646	0.62172	3.06857	1432.14	-6132.15	0.687387	-4.99535
GO:0018346	protein amino acid prenylation	5	0.728991	-38.9458	53.9619	-90.2723	NA	12.46	307.611	-444.29	-48.243	-10.9579	NA	14.0348	39.3428	-685.039	23139.7	-148611	-11.2934	96.5561
GO:0006816	calcium ion transport	5	0.675398	-20.3305	-34.3041	14.8311	NA	-3470.98	-173.323	66.4436	-33.2393	-7.83852	-27.7755	5.44888	-5.04154	-115.007	873.342	16557.7	-27.5092	-4.54988
GO:0009746	response to hexose stimulus	5	0.482426	-47.8744	-34.9446	9.12434	7.92218	9.65832	23.7594	-23.3133	2.63984	-23.7262	-30.548	46.5655	-23.5422	68.4412	-9911.6	-153588	-91.1842	-13.8059
GO:0009749	response to glucose stimulus	5	0.87673	-85.4159	3.05069	-284.069	104.488	0.227915	-31.278	78.9479	54.2198	-179.64	34.6894	-24.2962	1.7449	261.813	7376.41	-225071	-93.7253	-58.5579
GO:0046185	aldehyde catabolism	5	0.887707	-226.344	67.8395	346.489	30.6638	2.54245	-222.423	392.663	26.5805	-38.0353	-11.043	30.8822	-66.6837	196.347	-10972	321586	-63.7585	114.795
GO:0016075	rRNA catabolism	5	0.560022	-42.0454	-1.46195	20.9806	NA	44.1846	-42.4446	25.6364	-19.5884	-11.2697	NA	-3.45108	9.30519	-86.8056	1652.02	7434.84	10.1375	55.0247
GO:0006089	lactate metabolism	5	0.455178	-95.2344	53.328	-270.435	NA	-6146.72	-167.295	329.306	-51.5078	131.386	NA	-1335.23	-357.619	294.99	2120.36	-533349	68.6223	-384.127
GO:0000338	protein deneddylation	5	0.30109	-31.929	-52.5444	2.26021	NA	6.29589	47.304	-65.5997	6.53937	-17.4909	NA	4.01209	8.01766	11.5343	1044.39	-4322.28	-1.79197	25.5844
GO:0006458	'de novo' protein folding	5	0.496931	-150.86	-30.7387	90.8216	NA	-123.454	275.881	-323.896	-88.0298	229.228	NA	93.481	133.826	-314.571	-6017.69	40737.3	14.1826	-81.0924
GO:0051083	cotranslational protein folding	5	0.666432	-280.03	-82.5433	278.524	90.3995	-116.068	219.527	-270.399	-51.1069	564.756	-112.065	130.151	58.3098	-346.25	4905.92	30978.4	24.307	-227.527
GO:0000707	meiotic DNA recombinase assembly	5	0.639662	-76.918	-55.986	353.491	-139.745	708.989	-62.9895	51.6748	-42.0887	-59.8788	76.4697	-359.712	-8.68369	-210.391	4086.09	-322654	11.08	-57.3427
GO:0000730	DNA recombinase assembly	5	0.618769	-84.5627	-58.5994	445.74	-235.71	1091.86	40.6852	-110.586	17.7108	-189.442	98.4517	-320.558	-48.1323	-1086.6	-75065	-301675	-25.4337	-102.79
GO:0019220	regulation of phosphate metabolism	5	0.295383	-250.152	64.1619	743.685	NA	-177.755	869.558	-1128.36	-16.7938	-265.983	-2.67726	27.3409	-13.4445	341.351	-40120.3	273052	-60.5598	-715.916
GO:0051174	regulation of phosphorus metabolism	5	0.895232	-55.1627	-63.682	381.915	39.1254	-94.7062	555.162	-759.252	-31.123	-85.4695	-38.1256	79.24	-15.2698	135.317	-19146.4	-220955	-92.7383	-274.949
GO:0006580	ethanolamine metabolism	5	0.390081	-6.33307	-48.3097	-62.2324	-14.3628	-119.794	177.619	-249.846	-55.0203	-39.6487	-25.4604	25.2912	-57.6832	36.8765	-20962.6	-42458.8	5.40378	21.1725
GO:0006646	phosphatidylethanolamine biosynthesis	5	0.200944	-25.4786	-47.7735	-42.7408	NA	-4473.95	-80.4025	114.742	-45.4424	-48.2144	NA	-546.137	-56.4622	74.1971	-14344.3	-12540.8	-7.74781	23.873
GO:0042439	ethanolamine and derivative metabolism	5	0.468831	-49.7433	-15.5379	-147.001	NA	-1123.34	-0.304157	-20.0124	-43.7073	-116.676	NA	-63.1264	-20.599	203.188	41676.4	-184813	7.4805	24.2387
GO:0046335	ethanolamine biosynthesis	5	0.498387	-177.219	-18.1254	-133.151	NA	-458.342	-236.646	331.764	-9.40683	-483.467	NA	62.4063	8.66674	791.114	3539.81	-810230	103.285	68.5135
GO:0046337	phosphatidylethanolamine metabolism	5	0.387521	-105.171	-111.656	92.456	NA	-1058.35	-518.246	749.804	-126.74	-362.656	NA	-186.767	-216.205	321.646	100537	-1.77934e+06	109.937	155.747
GO:0009373	regulation of transcription by pheromones	5	0.572195	-44.8623	-16.9385	-942.416	NA	-822.35	-283.246	179.574	-85.7912	227.341	NA	50.9215	120.489	-1084.46	6872.66	50327.4	-106.99	139.574
GO:0046019	regulation of transcription from RNA polymerase II promoter by pheromones	5	0.402856	-45.0371	-11.3798	-75.6238	NA	-4883.29	NA	11.3156	-15.1101	92.5678	NA	-2122.76	-18.1446	-204.511	1469.65	15588.7	-15.7035	35.5169
GO:0045011	actin cable formation	5	0.611676	-1.84744e+15	572628429606705	1.46197e+15	NA	-1.66743e+15	1.97113e+15	-2.44818e+15	-321815663817550	-2.5635e+15	-1.0462e+15	783173463630056	-775623611132840	-6.99075e+15	5.33107e+16	2.91519e+18	799627044769244	1.5769e+15
GO:0051017	actin filament bundle formation	5	0.334213	-45.8029	-5.12129	80.6399	NA	-5565.96	75.2798	-60.4122	74.4421	-165.919	NA	-732.243	106.152	-1898.56	-77248	-578479	-36.6449	-134.679
GO:0045990	regulation of transcription by carbon catabolites	5	0.391839	-43.162	-45.7827	0.164576	-7.35907	-18.3144	316.948	-434.637	-60.129	58.069	NA	-1666.68	3.63489	-195.756	-12697	23654.4	-25.0142	25.326
GO:0046015	regulation of transcription by glucose	5	0.464726	-32.0576	-20.8532	-272.871	40.2433	-19.4005	305.81	-407.255	-15.7188	22.9764	NA	-2478.53	-29.724	-253.137	-13499.1	-38295.4	1.4354	-19.9615
GO:0006530	asparagine catabolism	5	0.592855	-14.6953	-14.977	-304.599	8.54974	13.7893	55.8028	-435.918	15.0245	30.9506	NA	-239.98	352.469	-6306.3	-185.741	-1287.85	22.2779	-55.8088
GO:0016255	attachment of GPI anchor to protein	5	0.288378	-269.324	36.6553	668.401	NA	-7470.8	-282.93	66.7582	205.193	-224.18	NA	-1158	67.1983	-930.258	26327.2	-207162	-2021.08	-33.2912
GO:0019323	pentose catabolism	5	0.474314	-368.2	5.96006	922.94	300.914	124.938	572.957	-704.678	117.496	-620.376	NA	-984.692	114.826	244.64	5758.49	-297853	-122.46	779.872
GO:0008655	pyrimidine salvage	5	0.810236	-37.9099	-35.6801	-12.6747	171.283	-4530.45	58.0984	-70.4846	-33.5291	32.9634	NA	-1528.46	-19.7857	6.12537	-12805.2	74302.4	-259.162	-35.1753
GO:0006995	cellular response to nitrogen starvation	5	0.581514	-4.70121	7.6961	-57.6438	-5.8549	17.4387	4.77908	-3.24349	3.08424	-2.20582	-17.1232	3.47659	-49.1743	-37.4687	-29962.2	20679.6	5.38682	-27.8701
GO:0043562	cellular response to nitrogen levels	5	0.789042	-1367.92	-29.1757	-5844.74	1222.36	337.118	463.66	-1265.58	-74.7116	-1797.59	NA	891.677	928.533	-7749.29	44450	310256	335.076	3032.07
GO:0015804	neutral amino acid transport	5	0.657124	-71.551	-55.3542	88.9451	NA	-6.72539	19.1537	38.9946	-71.5546	38.3324	NA	-3237.38	-11.7701	-245.366	-25044.5	120068	-44.8931	7.36642
GO:0006499	N-terminal protein myristoylation	5	0.509595	-78.8507	42.6237	-203.377	79.0139	-111.059	-626.614	583.085	-15.0695	-33.9308	7.21278	26.1775	-67.679	310.539	254.101	-75609.9	43.7625	27.104
GO:0018319	protein amino acid myristoylation	5	0.830401	-45.3196	-45.0558	23.6446	62.6749	-12.0665	-62.8691	25.3703	-42.8068	80.0999	-3.05655	2.05043	2.66907	-51.1196	458.65	27438.2	-26.6437	-25.3356
GO:0018377	protein myristoylation	5	0.949727	-47.5472	-40.4355	21.6016	71.888	10.5674	-73.8167	28.6485	-21.7134	103.954	9.74146	7.10639	2.38989	-122.078	1991.33	-248763	-32.3384	-20.3615
GO:0051129	negative regulation of cell organization and biogenesis	5	0.272599	-92.5782	-47.2452	115.002	NA	-11.3076	-6.97268	23.8211	-31.2903	-80.5559	-62.4448	94.0776	-9.28553	-104.558	-18040.3	-41867.6	-55.6153	368.381
GO:0045041	protein import into mitochondrial intermembrane space	5	0.395461	-142.254	-79.1744	449.399	-98.6479	475.737	-7.48497	-34.6985	23.5677	-116.934	-9.82969	-17.9704	-137.511	425.43	1744.03	345549	39.7815	-77.5057
GO:0009086	methionine biosynthesis	5	0.412149	-2.3832e+15	-451384579761596	-224951331110860	1.05239e+15	-1.10937e+15	3.69186e+15	-4.90075e+15	-1.06374e+15	-2.57274e+15	971654713198004	573757045755500	1.63492e+15	5.85885e+15	8.33074e+16	6.90383e+18	-363852425759492	1.21647e+15
GO:0006984	ER-nuclear signaling pathway	5	0.390433	-1.05375e+15	554700136496455	-5.48503e+15	144225566796235	-2.5439e+15	-2.75092e+15	1.85682e+15	-384078689864784	-3.66207e+15	1.09481e+15	-601541628622103	503007214465769	7.47472e+15	1.51114e+16	2.60626e+18	-203179718752449	2.32542e+15
GO:0030968	unfolded protein response	5	0.212377	-6.12495	-57.3304	-1.3903	NA	-14871.5	-26.1824	8.55733	4.26804	-3.54694	-16.5436	9.83592	-40.2837	8.6087	-24207.4	-28925	-59.1192	-1.14331
GO:0015693	magnesium ion transport	5	0.376121	-205.813	-65.6838	-610.335	NA	-5690.94	-2195.5	1473.61	-67.7346	417.861	NA	-17.4922	-109.147	689.364	-4137.97	-1.04049e+06	-105.395	123.392
GO:0009890	negative regulation of biosynthesis	5	0.503038	-106.108	-27.0966	252.613	-30.2881	32.2071	134.208	-188.863	-33.2572	-30.7964	-34.0655	59.1173	33.583	-488.761	-6754.98	-41223.8	-25.6096	256.532
GO:0016478	negative regulation of translation	5	0.669159	-462.448	-71.215	1489.95	NA	446.342	102.283	-221.823	-291.499	752.471	-51.8336	364.257	203.409	282.195	7079.86	94609.3	-55.8423	-274.056
GO:0017148	negative regulation of protein biosynthesis	5	0.792224	-277.715	47.8492	-3.96635	-249.787	625.071	2090.89	-3017.11	-266.819	773.583	-9.2059	126.105	77.1054	272.876	-172.32	250329	-92.6036	-132.646
GO:0031327	negative regulation of cellular biosynthesis	5	0.759354	-1618.07	-414.208	1544.58	823.669	-10.0164	9549.19	-13073.7	-128.089	-1860.23	-172.46	1447.94	1137.1	-640.393	121130	-316892	-442.984	3227.3
GO:0007130	synaptonemal complex formation	5	0.397079	-36.8492	-7.22481	14	-121.536	208.88	-20.1883	-7.24902	-10.9768	20.7747	6.82663	-30.5362	8.2764	-34.0021	1691.11	35830.3	6.72696	0.361472
GO:0009051	pentose-phosphate shunt, oxidative branch	5	0.338145	-851.341	254.667	527.889	-356.941	656.658	3273	-4484.27	-410.724	2416.34	NA	-197.718	-75.5862	82.0477	20317.3	-2.60208e+06	-60.712	-377.879
GO:0006768	biotin metabolism	5	0.313994	-66.0804	2.97923	137.228	NA	15.8488	-30.9729	54.0876	25.1024	-38.706	NA	4.25704	16.2629	-25.4386	492.519	-10255.5	16.0771	-1.46708
GO:0009102	biotin biosynthesis	5	0.455342	-118.654	-35.6601	-465.626	NA	-389.843	-267.024	306.132	-81.6811	575.351	NA	77.7923	109.061	-669.685	12179.9	-1.74484e+06	-30.5403	-152.551
GO:0006627	mitochondrial protein processing	5	0.613924	-7.05977	-38.5041	10.5035	-29.9779	-15.7446	-18.8695	-9.49247	-29.4335	-30.5893	NA	-2471.58	-35.7854	-15.7562	-15600.3	23237.6	-35.7708	15.7196
GO:0015677	copper ion import	5	0.188491	-37.6429	-15.3506	33.5899	-2.67156	-47.2951	-3.19796	-37.8982	-48.244	18.2693	-10.3528	-2.17565	16.4319	-93.7742	-14558.3	-25112.9	8.49377	41.3303
GO:0045913	positive regulation of carbohydrate metabolism	5	0	-14.0418	-43.6107	22.1361	-30.1392	-4.9635	168.85	-251.374	-15.2109	21.6437	-7.1955	-6.70506	-37.8057	10.3565	-17793.6	-100237	-15.2381	-31.0822
GO:0030007	potassium ion homeostasis	5	0.249916	-48.4858	-5.32571	31.7229	NA	-4539.54	20.7421	-1.3624	-52.2133	5.59833	NA	-31.5546	-15.3969	-172.833	-19402.4	55210.6	6.82798	-25.6701
GO:0006265	DNA topological change	5	0.406332	-143.28	-31.8748	-124.975	NA	-813.956	-13.2762	-62.5384	-65.5586	42.7615	22.96	-94.6345	-86.3977	68.4839	4084.21	86927.8	61.8532	308.422
GO:0006638	neutral lipid metabolism	5	0.456399	-5.29288	-36.8256	2.12231	-19.3905	-11.381	-37.5628	-5.12517	-37.0564	-5.2907	NA	-2874.3	-33.5721	-10.7885	-28077.1	-15738.2	-37.7491	9.74049
GO:0006639	acylglycerol metabolism	5	0.555595	-42.7961	-59.5178	6.99732	NA	-21.447	-24.2052	20.6802	18.6064	-38.8762	NA	-1231.13	-86.3216	-6.44395	-19176.8	-37696	-39.6671	-5.453
GO:0006641	triacylglycerol metabolism	5	0.499414	-366.158	-68.4794	1131.9	NA	-1379.28	43.4146	29.3169	90.2202	-190.041	NA	-1325.36	-81.0052	132.45	-14067.8	355683	-182.001	250.227
GO:0006662	glycerol ether metabolism	5	0.363125	-4.63112	-57.4826	-8.04377	-16.013	-15.915	-97.7341	19.8289	7.80197	-21.6825	NA	-1768.89	-49.9577	-3.08631	-32048.7	-37114.4	-57.704	9.8951
GO:0046486	glycerolipid metabolism	5	0.608336	-207.659	-30.5031	260.445	NA	-208.912	-104.142	23.7218	103.348	-268.795	NA	-16.6171	-35.6809	-98.4227	4803.2	266081	-139.678	715.894
GO:0019541	propionate metabolism	5	0.998593	-44.4169	14.8443	-29.8084	-101.815	273.422	-208.401	211.714	4.35088	-10.6292	0.132711	11.8774	32.7258	-46.2182	-15417.1	-134421	-16.7263	1.98966
GO:0007089	traversing start control point of mitotic cell cycle	6	0.557868	-182.018	-61.8874	293.915	-77.1262	533.595	-125.937	208.696	-83.609	87.8759	NA	70.114	-46.8393	527.595	2801.51	69325.1	7.92658	37.8558
GO:0006544	glycine metabolism	6	0.573934	-224.593	-3.02275	-356.558	NA	6.36261	-139.926	108.229	87.9568	-262.63	NA	-1357.79	42.2106	-247.135	13264.3	-331845	-80.6894	1256.95
GO:0019660	glycolytic fermentation	6	0.185368	-7.54406	-69.1477	69.3575	NA	-14469.6	-99.1905	40.611	-64.9018	1.27858	-41.2552	22.1928	-60.133	5.47927	-16935.4	-83548.5	-63.3184	-33.0314
GO:0001402	signal transduction during filamentous growth	6	0.613198	-866.786	-275.594	-2012.84	109.463	1635.5	4189.6	-5514.09	-507.253	-1190.94	NA	-610.444	170.687	-4287.27	-3060.85	1.72259e+06	-126.82	3309.93
GO:0006771	riboflavin metabolism	6	0.498036	-171.399	0.927278	218.673	NA	-84.9735	157.374	-158.259	-134.636	-193.075	NA	43.2027	26.4569	131.322	44831.2	-895814	2.64125	307.037
GO:0009231	riboflavin biosynthesis	6	0.58775	-245.258	-73.0767	17.3727	NA	-641.388	2161.7	-3035.48	-115.859	-375.215	NA	-3877.55	-42.2523	104.389	12822.8	-369214	-87.0372	1202.48
GO:0006621	protein retention in ER	6	0.509086	-2.00114e+15	214133491611631	540900578596405	NA	-311886059982436	1.37486e+15	-6.08102e+13	445519294680054	-803544870521592	512702613801784	-236936980044292	4.36225e+15	2.05187e+15	6.86126e+15	1.49549e+18	-262190462480382	-1.97636e+15
GO:0006469	negative regulation of protein kinase activity	6	0.72232	-31.673	-65.4101	19.4265	987.956	-5180.48	26.1271	-22.5592	-1790.23	-2.20512	192.551	-1221.92	-72.0468	36.4586	257.957	-21170.6	-1890.07	-22.7696
GO:0043086	negative regulation of enzyme activity	6	0.495958	-26.8394	-21.0065	-10.6875	18.0701	-34.2964	128.095	-151.243	-55.1163	-5.26294	-19.9861	16.4875	-55.4501	-1.5296	-32892.1	-10871.4	-55.0952	-5.66941
GO:0043405	regulation of MAPK activity	6	0.873467	-293.254	-104.11	-11.8186	899.871	-253.593	351.461	-106.01	-1789.33	4.53144	172.031	-1045.31	-1449.47	-1.32456	-8968.68	11003.9	-133.524	-2.04222
GO:0051348	negative regulation of transferase activity	6	0.250724	-26.3522	-50.8721	-0.0713098	-11.3324	-122.287	118.758	-140.615	-51.1693	-18.2233	-19.6578	11.3075	-57.8933	32.1088	-40105.7	-7224.9	-53.2203	11.9598
GO:0006038	cell wall chitin biosynthesis	6	0.428062	-40.2589	12.7484	-115.833	19.4412	-62.9514	-35.429	24.2901	10.5847	-9.07633	4.97947	-13.3462	0.573826	-122.623	-20847.7	25022.4	-8.58163	22.5006
GO:0000090	mitotic anaphase	6	0.515539	-47.9648	7.03197	-61.3236	38.4965	-146.855	22.7351	-15.5105	-16.0709	-39.9692	-9.08657	-24.6543	5.18986	-53.5027	-873.276	-31654.4	15.0005	6.73297
GO:0051322	anaphase	6	0.407445	-129.396	-112.328	31.2841	-2.09357	-153.414	80.0658	-33.4645	-110.355	-117.091	-14.4562	-223.664	-9.21568	-194.413	-25164.7	40924.1	31.6272	300.551
GO:0006166	purine ribonucleoside salvage	6	0.569226	-22.2692	-148.738	7.37213	NA	-6122.49	223.694	-314.741	-0.23644	11.783	-8.88544	-2.14977	-27.2764	8.11065	3588.98	13456	-219.719	11.8499
GO:0043174	nucleoside salvage	6	0.61813	-55.9706	-1.23308	44.5535	NA	-52.851	10433	-14803.4	-6.10856	-13.2372	22.2959	-130.39	20.031	40.9922	20332.2	44826.6	-1311.39	150.881
GO:0031930	mitochondrial signaling pathway	6	0.475667	-22.7001	-27.2416	-16.9445	6.33289	-326.035	45.3078	-53.0419	6.33463	-1.95107	-4.81432	-79.1691	-16.4857	-64.1972	1151.65	693.256	-37.2745	-12.8137
GO:0046352	disaccharide catabolism	6	0.339902	-61.1034	-24.7066	171.605	NA	-29.0281	46.6969	-36.5386	48.2065	-217.254	63.446	-116.539	17.7113	57.1643	1256.93	156974	5.53624	-63.4737
GO:0006720	isoprenoid metabolism	6	0.423336	-86.156	-113.26	145.288	66.3908	-17.8479	-13.9218	58.4713	28.1898	-10.0201	-53.1527	107.9	57.0133	-421.057	23236.8	-773274	-41.4909	-7.74693
GO:0008299	isoprenoid biosynthesis	6	0.529561	-19.5751	-58.9298	-35.9273	-13.8036	-72.8262	103.39	-127.996	-2.5241	17.921	-35.7282	25.5305	-13.7017	-46.8774	-16760.4	-53979	-30.5759	9.0153
GO:0045026	plasma membrane fusion	6	0.46087	-59.7709	14.2556	-43.1314	NA	-108.14	-515.715	482.037	7.62915	-30.156	22.461	-18.5756	47.7442	-12.4661	2239.27	-221483	-15.3085	42.8706
GO:0000727	double-strand break repair via break-induced replication	6	0.534116	-59.0393	-91.5628	130.499	NA	-5636.21	296.33	-417.571	36.3012	-38.876	53.8388	-92.6702	-61.2704	-123.493	-11202.3	-288775	-64.3238	58.0264
GO:0016237	microautophagy	6	0.312069	-299.518	-128.78	-325.763	-67.2344	414.325	-792.758	313.415	15.7911	279.105	-22.607	113.81	80.3626	-414.784	-11064.5	147579	18.1433	580.292
GO:0045835	negative regulation of meiosis	6	0.542686	-18.5274	-33.2043	30.5618	NA	-5588.62	112.743	-157.034	-33.6009	-6.77137	NA	-1.1166	-27.4023	-17.6543	651.56	-744.905	6.23467	-16.7433
GO:0051180	vitamin transport	6	0.627637	-278.92	163.59	-1598.25	NA	-17674.6	421.049	-190.731	-295.218	240.321	-105.337	-143.45	-298.327	3354.09	18519.3	280683	-813.133	-994.977
GO:0051181	cofactor transport	6	0.390545	-46.3708	-7.07353	-136.135	41.1286	-47.828	-151.718	54.5253	-44.475	86.0192	NA	-598.743	-54.0716	-325.263	-8716.2	-220898	38.5211	-137.58
GO:0006415	translational termination	6	0.34976	-156.484	-91.8474	330.174	601.604	-2633.62	155.183	-181.941	19.9312	-27.6637	-83.5799	130.969	3.32908	-391.551	11941.1	-457751	-2.41753	145.035
GO:0000084	S phase of mitotic cell cycle	6	0.266719	-334.907	-34.951	-536.142	375.815	-6.80475	-599.21	579.369	-568.435	1050.33	-99.2584	192.312	171.917	-1007.27	7228.44	-329538	239.033	62.2521
GO:0051320	S phase	6	0.112033	-26.3811	-49.1885	-36.6635	-18.379	-2.06046	83.8868	-143.449	-60.2193	40.8871	NA	-186.298	-44.5627	-15.8764	-14190	24492.8	-22.7962	-5.58361
GO:0000255	allantoin metabolism	6	0.340543	-66.2622	-66.3363	-11.2322	-15.4303	54.5467	79.9431	-113.663	50.9984	7.50426	NA	-730.892	-55.7064	-163.911	-13287.2	46590.3	35.688	-110.2
GO:0000256	allantoin catabolism	6	0.719321	-545.068	-898.135	-1681.03	2093.96	2450.33	NA	-4061.74	703.657	579.482	NA	-2248.19	-118.086	-7104.07	357370	-2.12958e+06	302.919	-1166.16
GO:0046700	heterocycle catabolism	6	0.130848	-85.0552	-76.3293	-49.8044	152.361	-21.5288	-36.3046	-38.1353	30.4249	116.012	NA	-38.646	-31.9681	-447.721	4600.52	14066.6	76.1515	-106.539
GO:0016973	poly(A)+ mRNA export from nucleus	6	0.515982	-46.5527	-70.0208	-516.139	NA	-6918.05	-523.186	253.807	-61.8636	-56.3026	NA	-183.896	-52.9192	278.173	6756.47	100523	35.4796	-32.606
GO:0031344	regulation of cell projection organization and biogenesis	6	0.241552	-137.082	86.8461	-387.065	NA	684.089	-29.2013	49.3139	93.8974	-370.298	-109.498	393.163	129.902	-863.437	-118210	380748	-169.169	-32.5615
GO:0031382	mating projection biogenesis	6	0.593689	-42.5876	0.892813	-18.1779	-50.8397	247.171	-187.073	169.862	5.68926	-7.74117	5.46045	-2.9232	9.75338	10.2352	2225.17	-42258.2	-9.098	-5.70071
GO:0031383	regulation of mating projection biogenesis	6	0.524353	-40.8671	0.415373	9.56573	-42.6027	219.583	-134.052	120.921	-6.77414	4.28266	6.50913	-20.0388	23.9092	-37.8887	1909.7	15490.4	-23.4718	-38.4574
GO:0015695	organic cation transport	6	0.738305	-78.9599	-37.247	-395.332	117.443	-34.4738	28.4698	-12.4724	61.1312	-17.5954	NA	36.8632	-56.9996	198.142	-2756.58	6410.74	-40.3468	166.946
GO:0015696	ammonium transport	6	0.200957	-42.7063	17.4761	-81.9211	53.1355	-55.5419	-7.86904	5.0857	-6.65591	-12.8838	NA	-7.68333	-35.052	128.34	1017.79	-11416.8	9.80142	35.9508
GO:0015807	L-amino acid transport	6	0.330709	-10.2907	-27.5174	13.8055	-60.8353	46.5572	-91.9833	26.3287	-53.4151	-7.56143	NA	-481.241	-55.9957	30.7599	-31446.1	-20399.7	-56.928	9.07247
GO:0019321	pentose metabolism	6	0.826301	-187.395	-43.0019	375.496	58.0435	19.085	343.967	-448.522	27.5734	-13.424	NA	11.1569	50.2851	202.05	2093.52	-211412	-29.0944	308.294
GO:0009410	response to xenobiotic stimulus	6	0.528917	-99.7867	-17.5947	-43.3885	33.3547	-139.397	-87.8473	92.2916	20.1168	125.087	NA	-861.989	-33.729	-1.41034	-7868.74	128226	-15.449	105.304
GO:0046685	response to arsenic	6	0.55206	-55.6967	-6.17119	48.8923	5.79964	-50.0559	-51.4403	75.5737	-21.7302	-46.4852	12.4886	-39.2145	-65.7042	-40.2355	-19969.8	-254862	-52.6876	197.481
GO:0006734	NADH metabolism	6	0.353238	-52.9921	-62.1324	26.9415	59.2251	-43.6623	-74.7007	47.4309	-39.4933	50.1415	6.46697	-215.174	17.121	-90.7517	-24285.2	-124159	-44.6686	-9.69896
GO:0043648	dicarboxylic acid metabolism	6	0.57679	-17.1695	-26.4122	-2.86138	37.9259	-1.21809	20.4454	-27.7515	-24.3503	-2.67909	NA	-2852.24	-87.3052	12.7025	-21704.7	11016	-32.4826	-1.47505
GO:0006617	SRP-dependent cotranslational protein targeting to membrane, signal sequence recognition	6	0.501407	-26.5983	-0.411335	7.93947	NA	-7.46997	7.69475	-12.5698	0.0339274	-4.36168	3.48652	-1.91098	-38.059	2.10098	1161.03	-15630.3	0.639274	3.10851
GO:0009113	purine base biosynthesis	6	0.500352	-220.421	-196.526	545.994	140.212	-2475.07	7.00483	40.3627	47.2487	-267.792	77.5308	125.883	78.0346	-77.1423	23026.6	-1.20961e+06	-41.2861	688.29
GO:0009743	response to carbohydrate stimulus	6	0.382043	-40.6658	-99.1111	-88.2084	58.0873	37.6117	2.72195	3.28888	-113.848	102.513	1.05172	-5.88519	15.8451	-126.845	-20439.7	40643.1	-37.32	9.3713
GO:0042274	ribosomal small subunit biogenesis	6	0.589662	-129.273	48.4712	0.0798825	NA	-7671.72	102.363	-142.574	25.9319	24.9071	NA	-416.761	-5.83488	46.7024	1175.1	-57060.2	45.4382	-5.78492
GO:0045116	protein neddylation	6	0.245778	-53.4991	-58.5991	139.748	10.5474	-63.7306	74.0808	-105.378	27.7895	-65.5079	-10.1762	26.9477	42.7609	-196.337	9122	72910.4	10.671	-5.37863
GO:0006276	plasmid maintenance	6	0.524783	-75.5264	-27.6918	22.3808	NA	-7976.26	-449.924	311.912	-140.358	226.858	2.8067	-147.554	-46.6689	135.703	-3682.44	32172.6	-73.7211	-147.436
GO:0043144	snoRNA processing	6	0.661174	-290.691	-50.0696	497.43	NA	129.244	-1010.12	494.923	-17.1576	-149.161	NA	105.026	137.41	609.844	6270.71	-51754.4	-77.6058	585.918
GO:0015680	intracellular copper ion transport	6	0.205489	-7.86715	-61.4005	26.5748	NA	-11776.4	-55.6503	11.8713	2.55747	-14.54	-60.7245	5.65539	4.28665	28.8854	-39643.6	-29996.2	0.165448	-3.30097
GO:0006020	myo-inositol metabolism	6	0.294628	-14.6732	-57.7081	-26	151.08	-4022.17	53.9486	-63.2922	-33.6268	21.2408	NA	-2170.63	-54.6374	-5.42572	-32654.8	-9311.52	-22.4545	-28.4437
GO:0000717	nucleotide-excision repair, DNA duplex unwinding	6	0.721531	-131.332	25.859	-20.1022	37.0388	-116.234	8.77325	-14.8435	-63.2934	494.011	39.3831	-26.5019	92.1048	-801.331	7580.96	264624	64.7871	-662.372
GO:0015791	polyol transport	6	0.913301	-6.34528	-54.7553	2.70161	-32.1038	37.0151	3.36802	-2.85533	-25.5826	-0.383764	NA	-2028.58	-54.0667	-25.6554	-34923.5	-4891.92	-59.683	-2.46454
GO:0015892	siderophore-iron transport	6	0.298443	-94.7889	45.2103	-22.8772	NA	2.0614	-15.8165	-7.61499	61.4472	-316.789	NA	61.0351	107.643	-282.175	3519.73	-183463	-82.0018	182.982
GO:0005979	regulation of glycogen biosynthesis	6	0.445028	-72.7969	-289.298	-36.7507	NA	-6121.7	372.096	-511.477	42.6307	34.1226	NA	-2260.16	-211.042	-18.815	9025.79	4097.23	-151.022	11.7077
GO:0006591	ornithine metabolism	6	0.900241	-48.6279	9.93223	-486.81	222.609	-75.7807	-338.268	308.973	-34.3177	-81.9011	NA	33.9346	41.2349	-185.828	-8837.37	-264637	51.7707	-2.83993
GO:0019795	nonprotein amino acid biosynthesis	6	0.676874	-62.3166	-5.18345	-337.16	110.764	7.96199	-101.693	114.29	63.439	-145.376	NA	-66.5423	9.75082	79.668	-5039.79	-27505.2	28.3588	201.969
GO:0006000	fructose metabolism	6	0.551214	-62.7348	-1.9586	20.2746	-40.5339	-6.99357	162.166	-232.892	52.612	-6.24469	NA	-4867.17	-1.5206	23.4436	-35826.1	15946.3	-1.66623	25.4242
GO:0007109	cytokinesis, completion of separation	6	0.353661	-23.0009	48.9839	-175.88	NA	-47.7921	-185.07	70.4708	-34.9786	47.4562	NA	-1869.24	-91.6524	-88.9996	-12207.9	77202	23.9544	-75.5052
GO:0016558	protein import into peroxisome matrix	6	0.74147	-41.429	11.3833	95.6974	NA	61.6804	80.7151	-131.618	75.3917	-307.539	-32.8276	-99.9718	32.237	-377.126	7844.35	184039	119.907	-607.691
GO:0006829	zinc ion transport	6	0.0896857	-29.4056	-49.4827	52.3068	NA	-5614.8	-55.0014	-17.4321	-3.0493	-25.1742	5.59381	-23.3104	9.46034	-19.6092	-10902.4	-17416.9	-12.9698	-72.8122
GO:0006110	regulation of glycolysis	6	0.346826	-88.624	-123.134	264.642	23.3479	-21.842	146.54	-185.447	36.3075	-94.6602	-4.12553	-66.9513	20.1608	-121.572	3390.86	60609.9	44.7435	12.8294
GO:0000372	Group I intron splicing	7	0.54007	-3.81111	-52.8029	-23.5722	NA	-4404.03	NA	-526.265	-19.8325	12.0033	18.3563	-36.829	-46.5605	-31.4628	-2193.34	-154631	-41.5955	-51.6208
GO:0000376	RNA splicing, via transesterification reactions with guanosine as nucleophile	7	0.5	-2.80682e+15	279996023599238	-1.66644e+15	NA	566187202117068	NA	168916701353643	171970377699368	778017528808313	265912379992859	163936110897895	1.60553e+13	-3.5014e+15	6.75249e+16	5.89863e+16	159684728143588	-2.26251e+15
GO:0009092	homoserine metabolism	7	0.486676	-57.837	-26.5452	-12.7625	-28.1364	-50.9148	95.2015	-108.56	33.2798	1.99341	NA	-2623.5	-23.2455	5.55011	-51288.5	18047.9	-24.2103	-18.7556
GO:0000289	poly(A) tail shortening	7	0.703977	-45.5172	-17.8134	-6.9061	NA	-16.4071	-28.9029	39.9874	-91.1798	33.4279	-6.08989	53.8819	26.4127	60.3612	3026.25	-81177.8	14.6923	-73.8642
GO:0007009	plasma membrane organization and biogenesis	7	0.504039	-83.004	-14.0493	111.281	35.3926	-64.0234	7.36599	0.996524	-55.3687	21.1336	NA	9.80271	0.616567	82.3388	2820.13	-67262.4	47.6586	-51.9509
GO:0045332	phospholipid translocation	7	0.519171	-111.935	56.9795	176.782	91.3501	-247.009	25.1976	-43.1164	-91.3035	61.8728	6.32997	31.4333	-84.9559	16.9311	3429.14	20200	34.3887	-232.941
GO:0006083	acetate metabolism	7	0.486695	-54.2674	-5.38131	-13.4934	-96.1538	117.137	-76.1853	51.3847	-118.178	-0.635098	-15.846	-1.16779	80.8082	-29.4925	-10934.2	13902.4	-0.170123	17.8997
GO:0006269	DNA replication, synthesis of RNA primer	7	0.551059	-121.789	50.6343	77.7813	NA	-152.292	60.7343	-55.7617	-27.9265	33.2562	-25.5291	47.8625	-70.4021	160.105	6493.1	250162	56.5095	-115.293
GO:0006220	pyrimidine nucleotide metabolism	7	0.642225	-29.6977	18.0231	-9.86582	-31.7756	-9.39725	264.04	-342.807	-3.24559	16.4316	NA	-1473.03	14.1508	-15.5195	-19476.8	-105666	0.214498	-71.8911
GO:0006037	cell wall chitin metabolism	7	0.730904	-7.52268	-26.9365	-8.27211	-12.7652	-115.273	0.947868	-0.240102	1.34089	-4.998	5.62202	-13.0337	-18.8875	-40.2964	402.974	16857.4	1.43708	3.61459
GO:0043101	purine salvage	7	0.693743	-136.77	-16.1877	117.425	67.6899	9.34317	252.317	-367.447	-10.5157	-21.4438	-11.9216	-29.31	19.5202	30.9396	4618.04	-177229	-71.2159	478.688
GO:0009435	NAD biosynthesis	7	0.494155	-283.557	-116.961	800.252	67.5846	-19.4719	0.690722	53.8282	-18.6543	-374.01	NA	-759.011	224.985	-412.504	4185.83	-470942	-3.43013	303.553
GO:0005991	trehalose metabolism	7	0.761808	-25.5199	676.251	-12690.2	NA	-120680	6317.4	-9262.58	-297.709	1068.88	-678.485	1320.05	156.409	-1199.56	18652.9	-5.75316e+06	509.494	-155.011
GO:0006874	calcium ion homeostasis	7	0.47646	-193.452	47.6364	66.457	105.811	-97.2255	-59.3337	-15.7247	-162.506	248.752	-133.676	238.406	-110.79	422.352	1178.11	-161821	105.73	-95.3244
GO:0006280	mutagenesis	7	0.483655	-18.5509	-1.52038	-4.48379	NA	-4787.49	-40.7338	45.1566	-46.7778	-17.4283	28.548	-84.7181	-33.2335	-74.9954	1213.2	-30389.7	7.5086	17.6691
GO:0006359	regulation of transcription from RNA polymerase III promoter	7	0.309859	-228.305	-584.549	1039.26	NA	-426.604	-343.67	290.13	-564.076	-286.839	NA	-175.6	58.1875	38.9015	32654.9	306777	-33.1693	-144.58
GO:0000715	nucleotide-excision repair, DNA damage recognition	7	0.675003	-44.7598	-1.15012	4.36021	4.82368	-97.8437	-31.3707	51.3636	22.6975	-85.9432	29.3369	-8.35005	-16.8395	71.6937	4407.42	-65262.5	15.7972	-112.784
GO:0006672	ceramide metabolism	7	0.845234	-95.2121	-25.6867	123.309	NA	8.88479	7.85138	4.55222	-83.0329	209.297	NA	40.1349	-3.60627	234.81	6905.62	66789.4	-48.3408	-128.977
GO:0006551	leucine metabolism	7	0.401721	-28.4519	-19.0815	-34.3223	12.7122	-28.847	80.8201	-89.4737	-29.4868	-6.54249	NA	-1563.6	4.40466	12.5628	-18699.2	39265.3	-59.5225	21.5172
GO:0030030	cell projection organization and biogenesis	7	0.95429	-253.648	139.16	-2386.1	-144.583	-177.802	60.8357	-20.695	-90.7592	6.63697	-367.18	375.288	323.563	-2358.07	20417.4	1.47558e+06	28.9942	638.365
GO:0030031	cell projection biogenesis	7	0.382978	-71.1932	-0.862873	-24.2552	-58.4397	282.622	-289.621	200.356	16.1114	61.7424	44.4708	-117.683	-3.85048	44.9341	1079.49	126524	-24.1491	-132.611
GO:0006972	hyperosmotic response	7	0.307665	-13.0829	-27.8769	8.03314	2.17966	-98.4762	100.172	-153.845	-69.1527	10.6634	NA	-2126.13	-20.448	12.5572	-17473	-9404.48	-23.2281	4.95564
GO:0001522	pseudouridine synthesis	7	0.391156	-206.158	-33.9237	-149.132	436.641	-206.128	27.4415	-42.0656	-73.6902	122.601	NA	-2611.17	-63.8138	279.427	-11808.6	106132	0.534963	635.297
GO:0015918	sterol transport	7	0.946906	-90.3467	-32.7836	202.604	-68.2303	326.745	-397.781	399.084	2.20823	-16.0541	NA	6.06527	8.98796	106.103	10935.5	-464437	-31.3509	42.6936
GO:0016925	protein sumoylation	7	0.399143	-10.3468	-17.3671	-25.0303	10.5379	-243.911	92.8375	-143.088	-31.4741	9.39905	-17.6654	-33.3631	-53.271	-58.4897	-15673.2	25886.7	-29.1859	20.747
GO:0006998	nuclear membrane organization and biogenesis	7	0.974684	-13.2676	-52.7581	-10.7177	-6.01364	-13.5973	5.45097	5.11895	-49.7604	-1.62704	-25.7723	22.7653	-62.1675	-3.59649	-40139.4	-28344.8	-55.3228	-5.82635
GO:0006915	apoptosis	7	0.451125	-361.411	-7.79908	-140.791	NA	-2556.92	-434.484	276.433	-274.639	1662.06	4.20588	-138.169	-48.2792	-81.4469	6926.99	54816.2	-66.7109	-388.716
GO:0012501	programmed cell death	7	0.493672	-432.559	-63.5943	-645.271	NA	-24690.5	-820.125	506.651	-293.238	2149.71	43.9874	-297.292	-259.055	27.0627	-9825.16	-343245	-138.247	-575.261
GO:0006828	manganese ion transport	7	0.452901	-197.151	-296.005	-525.167	-9.5871	284.491	83.1794	-175.512	-507.79	528.114	309.429	-340.013	-242.038	-721.857	-235841	191913	13.0275	284.231
GO:0031146	SCF-dependent proteasomal ubiquitin-dependent protein catabolism	7	0.666047	-88.3437	-5.87402	85.3481	52.9633	-380.826	-89.7857	123.757	-63.2767	-3.32644	10.4677	-45.9721	48.7542	-254.245	6706.22	277821	-12.7163	0.492208
GO:0010033	response to organic substance	7	0.0354211	-10.4352	-62.5802	-34.5889	-16.8436	-2.07133	2.36522	-3.20886	1.44617	23.8034	1.98532	2.26488	-59.2475	-74.9512	-41791.6	-11196	-61.0759	-4.20037
GO:0000290	deadenylylation-dependent decapping	7	0.69621	-174.132	37.6725	209.469	NA	198.208	-44.3203	130.857	-100.866	144.79	NA	13.0169	-85.7435	472.718	10454.1	-71675.9	-38.0713	28.6268
GO:0000302	response to reactive oxygen species	7	0.550346	-14.065	-27.8697	12.2343	-42.1766	-44.9296	-21.2432	24.6001	-33.4097	-4.86759	-36.0857	-1.18744	-66.6294	45.3928	-50774.1	-10539.2	-26.5795	15.5737
GO:0015936	coenzyme A metabolism	7	0.374246	-463.886	-309.332	1508.8	NA	-3849.21	362.021	-316.343	-257.166	-609.023	NA	-1189.14	485.692	-3257.19	2997.11	-2.53823e+06	-221.406	1539.69
GO:0015937	coenzyme A biosynthesis	7	0.611551	-11.0075	-22.8103	-6.31584	NA	-6143.51	60.0551	-77.1447	-82.7171	0.00569544	NA	-3547.72	-64.6437	-51.0327	-13890.7	-11515.6	6.28337	-4.87998
GO:0007584	response to nutrient	7	0.471126	-21.9612	-47.5839	-2.03037	-33.048	85.4965	3.59953	-1.93051	-26.5585	-4.70902	6.50838	-22.9734	9.53488	-30.4003	-18949.1	14287.2	-54.6234	23.4139
GO:0019722	calcium-mediated signaling	7	0.448815	-4.5124	-197.147	0.664464	NA	-3376.68	115.204	-225.5	-16.744	-15.1234	108.221	-272.88	-114.141	-59.984	9897.96	-5.4923e+06	-23.6868	5.09252
GO:0006560	proline metabolism	7	0.522371	-728.48	209.487	-397.719	980.694	-176.464	-741.246	1213.42	-619.383	2797.89	NA	-2393.25	-332.479	831.012	-164865	-70245.2	71.124	-904.503
GO:0006465	signal peptide processing	7	0.289938	-182.678	-176.595	17.8997	-415.45	975.49	-415.749	130.67	84.9378	-191.525	212.267	-1974.49	-161.73	-793.889	5842.82	327222	-180.322	823.858
GO:0016042	lipid catabolism	7	0.458683	-8.59313	-70.689	18.0824	NA	-5083.81	-71.9486	45.9701	-33.6331	-5.98495	NA	-3783.16	7.59097	7.88904	-39273.5	-9011.28	-71.0557	-13.4622
GO:0044242	cellular lipid catabolism	7	0.0953218	-13.8646	-109.127	93.8689	NA	-9671.67	13.8321	-13.5148	17.6024	-33.2885	NA	-5563.02	9.88983	-22.6879	-29491	-53467.8	-0.512656	-2.87117
GO:0005980	glycogen catabolism	7	0.790963	-23.8058	-40.0485	-10.8872	NA	-11906.7	124.188	-160.34	2.7557	16.1081	NA	-1476.53	-31.6024	-6.5417	376.463	28595.4	-37.8708	2.55945
GO:0001306	age-dependent response to oxidative stress	7	0.571228	-16.6908	2.98823	6.56702	10.2177	3.33245	-21.945	37.9957	-76.2547	-19.7851	-71.2816	29.1441	-72.7528	29.287	-37112	-24024.7	0.562664	21.4964
GO:0001323	age-dependent general metabolic decline during chronological cell aging	7	0.435483	-19.7969	-47.4937	20.6945	-12.9258	-19.4245	-33.2202	44.0619	-67.3178	-7.12423	-20.7627	4.23083	-32.1395	17.1161	-38382	-6554.41	6.92317	17.519
GO:0001324	age-dependent response to oxidative stress during chronological cell aging	7	0.360084	-126.423	-205.502	374.332	-17.4619	-23.9071	-257.093	243.916	-369.987	-179.568	-7.95816	33.1009	118.838	-20.0021	-13634.2	-51829.6	101.26	-210.652
GO:0000920	cell separation during cytokinesis	7	0.474963	-27.2721	-4.8082	-170.371	-10.2853	-11.209	4.2303	-19.4092	-28.8388	-11.8107	5.72044	5.33409	-96.5069	146.635	-15793.1	-37764.6	43.0189	-55.0984
GO:0009607	response to biotic stimulus	7	0.360886	-31.8756	-43.2618	56.6969	41.0069	-139.644	11.0725	-0.467593	15.3227	-23.7741	-14.1634	-9.93253	15.0218	-123.37	2910.5	-48406.1	-88.0822	-55.711
GO:0009613	response to pest, pathogen or parasite	7	0.764417	-57.0906	9.97865	-91.736	-30.6239	22.6198	-18.1444	19.0641	22.3944	-47.1458	-1.00448	32.4037	-0.364494	24.8742	3672.09	70285.3	-83.1314	6.59645
GO:0009615	response to virus	7	0.619838	-51.8992	-0.18276	-84.0703	-55.1037	186.696	518.015	-731.613	-4.28408	-29.38	-26.2989	16.5283	-21.2848	89.8555	5730.22	24741.9	-166.116	18.956
GO:0043330	response to exogenous dsRNA	7	0.956742	-111.278	11.3243	-180.828	38.9218	-152.799	-86.7363	97.8432	6.90487	132.476	-18.0429	57.7761	-46.1612	29.533	8890.99	163828	-133.02	41.4796
GO:0043331	response to dsRNA	7	0.6484	-89.6162	-33.476	188.226	166.503	-814.913	-157.992	138.435	36.6237	-45.8848	NA	33.2694	-105.484	148.504	5100.57	-32533.1	-19.6255	61.2381
GO:0051707	response to other organism	7	0.675892	-69.2272	34.1029	-131.264	-40.3298	45.4932	-43.0159	49.5853	20.4026	-13.1635	6.14528	11.7344	-20.0132	33.6104	4039.29	115737	-45.5003	52.1628
GO:0006656	phosphatidylcholine biosynthesis	7	0.354648	-279.918	-262.764	-329.627	NA	-657.245	-855.305	782.208	-342.161	159.457	NA	-461.067	329.4	365.371	-45629	731726	-188.495	-361.352
GO:0046839	phospholipid dephosphorylation	7	0.495148	-23.0691	-27.7515	-63.0781	NA	-6094.9	-117.391	155.266	-21.1962	39.5316	29.3676	-41.3684	-31.7813	-566.102	1668.58	-18651	-53.0075	34.3486
GO:0046856	phosphoinositide dephosphorylation	7	0.672416	-12.8303	-37.2733	-9.32951	8.04993	-220.583	-71.9614	66.4334	2.50088	20.7058	-0.396782	-166.077	-62.9708	-170.958	-14310.8	-5901.37	-31.268	-0.108304
GO:0006595	polyamine metabolism	7	0.45867	-30.3019	-58.9039	18.7187	-10.3342	-24.9225	141.73	-172.304	1.71897	11.2615	-20.7309	1.96719	-66.4866	61.4046	-38353.6	-60896.4	-59.2955	-8.04495
GO:0007532	regulation of transcription, mating-type specific	8	0.433801	-204.704	138.237	-524.823	21.5828	-1638.75	62.313	-69.3311	-942.823	554.468	NA	-2944.56	-479.308	6.43789	31353.3	-1.26519e+06	-312.952	604.08
GO:0030847	transcription termination from Pol II promoter, RNA polymerase(A)-independent	8	0.690591	-33.0081	-19.3239	-141.435	-18.9067	-7.81811	317.154	-495.695	-45.625	-27.8785	-13.1531	25.2736	-36.3453	61.9038	2050.3	26527	-0.756748	86.8127
GO:0000055	ribosomal large subunit export from nucleus	8	0.252943	-158.822	54.1978	427.078	-83.1989	339.149	-881.786	339.661	-37.7604	-62.2451	NA	-143.776	41.962	282.891	2451.39	183419	-48.4617	108.55
GO:0000903	cellular morphogenesis during vegetative growth	8	0.318704	-185.743	-39.5911	34.11	61.5193	-592.6	-206.626	359.868	84.1514	-519.361	-73.3305	41.0485	-23.4254	-351.286	12464.1	453387	10.8501	462.777
GO:0042726	riboflavin and derivative metabolism	8	0.520103	-1.08592e+15	-9.79294e+13	672504195744020	NA	110591911114633	-2.4489e+15	3.43579e+15	-7.51257e+13	264609569135625	NA	-1.04935e+15	216064123305111	159023844908071	4.76874e+16	-1.03989e+19	-7.24659e+13	838319945490298
GO:0042727	riboflavin and derivative biosynthesis	8	0.734547	-24.9721	-36.2885	28.7443	NA	-6169.57	13.4516	2.07318	-34.7749	-28.1959	-12.5412	-85.401	-36.0541	20.4658	-18866.7	-385128	4.09205	21.3963
GO:0006031	chitin biosynthesis	8	0.497444	-69.3301	-2.92788	-199.45	NA	-5517.04	-96.0794	81.283	-59.3684	162.061	9.16823	-35.2787	-41.8731	89.449	-24787.5	92240.4	64.7451	-97.5977
GO:0046128	purine ribonucleoside metabolism	8	0.359761	-23.678	1.2034	1.02861	NA	-5890.82	82.8413	-114.041	8.53489	8.54539	NA	-3153.49	-31.8916	17.6075	-16228.5	-4421.82	-4.01983	-49.8476
GO:0009269	response to desiccation	8	0.671856	-26.1924	0.727278	12.1913	NA	-7539.75	-94.3208	161.322	0.975112	18.6134	-25.7862	-0.280896	-63.3066	-40.2009	NA	-1.30859e+07	1.21177	-21.7456
GO:0009414	response to water deprivation	8	0.628345	-879132156050715	133927874954823	312948085052430	NA	550646998932715	-2.97888e+15	3.44184e+15	373918474418278	-853806825539871	NA	572572211257912	-922826920836506	-1.10069e+16	-3.383e+16	-3.82194e+18	-140176997234148	2.45689e+15
GO:0009415	response to water	8	0.55688	-36.3337	-38.3196	-2.00849	NA	-11630.2	-3.50572	11.5908	-16.9041	17.3406	NA	-1376.65	3.04719	-9.23698	-28177.2	-39767	-3.95932	6.57185
GO:0006012	galactose metabolism	8	0.741371	-35.98	15.5812	-79.0536	-8.61304	-31.5376	5.6654	-23.9525	23.2207	-42.0493	NA	-1089.45	28.1683	-93.5318	-11088.3	5015.19	-0.0330038	32.2854
GO:0006855	multidrug transport	8	0.477129	-20.8801	-5.51811	40.6437	20.8924	-5.36934	-12.9099	21.5967	-87.9928	-10.266	-17.2773	-11.9399	-74.4197	1.99585	-64281	4343.74	6.28752	28.3851
GO:0006760	folic acid and derivative metabolism	8	0.462167	-326.383	-305.86	951.191	282.934	-5589.07	235.438	-243.729	126.524	-389.719	NA	-421.256	30.7545	-1374.7	-3684.31	702136	99.1099	288.473
GO:0019878	lysine biosynthesis via aminoadipic acid	8	0.605977	-6.3768	63.8843	-311.269	-38.98	35.9011	577.219	-813.781	29.609	-353.611	NA	-165.674	31.3625	-331.098	10259.4	-436031	40.821	-112.006
GO:0000393	spliceosomal conformational changes to generate catalytic conformation	8	0.942886	-338.729	-57.3451	-171.792	231.931	-791.17	1993.45	-2860.73	173.534	-478.931	5.08944	-500.524	150.059	-642.748	19254.9	1.28063e+06	-259.665	679.067
GO:0006620	posttranslational protein targeting to membrane	8	0.404502	-69.1186	29.0282	-8.94913	-5.42634	-82.8286	23.1656	-8.25444	-7.19063	70.702	33.5122	-28.3798	-23.0598	51.645	1893.44	10735.5	-19.4956	-6.76978
GO:0015939	pantothenate metabolism	8	0.693232	-21.0862	-35.9532	-31.3659	NA	-6250.84	354.999	-486.306	-49.4555	-3.44163	-5.21747	2.73784	-84.9259	53.8872	-21366.1	-37125.6	-32.9423	28.6935
GO:0015940	pantothenate biosynthesis	8	0.473222	-95.2827	-89.8879	65.7721	NA	-596.847	304.572	-409.553	-74.2105	186.214	35.2283	-20.3626	-205.908	343.572	-20508.9	-79878.7	36.6206	-119.064
GO:0006878	copper ion homeostasis	8	0.464039	-11.9359	5.72513	-17.4156	19.1859	-11.9428	-266.618	95.4177	-20.3274	56.0029	-46.812	10.941	-78.2636	-9.48863	-36641.9	-45042.3	-87.4307	-14.5736
GO:0006566	threonine metabolism	8	0.329611	-144.749	-10.1572	-1162.71	354.866	-320.015	-971.801	925.911	-221.929	354.24	NA	-715.946	-158.41	498.685	-7373.6	141145	-145.9	120.405
GO:0043085	positive regulation of enzyme activity	8	0.655118	-6.64396	-86.8467	-0.340054	11.2445	-5.84815	11.9465	-14.1804	-91.5682	18.431	-1.85053	6.74391	-69.7527	-145.94	21.2493	17896.5	-82.2809	-10.237
GO:0006275	regulation of DNA replication	8	0.547552	-13.3385	-31.9465	10.2655	-29.8944	22.2538	60.8552	-91.7078	2.03896	-7.66346	-49.098	8.37042	-31.442	0.457782	863.342	14627	-44.3992	16.0506
GO:0001308	loss of chromatin silencing during replicative cell aging	8	0.480651	-9.60037	-35.0707	14.5205	NA	-11905.6	-58.0408	37.1552	-34.7217	2.09137	7.54335	-2.68429	-74.6225	-0.303368	-27031.4	826.894	-50.5134	-10.6978
GO:0051274	beta-glucan biosynthesis	8	0.415603	-283.883	221.759	-1020.37	NA	-2061.18	-196.349	80.4712	-471.878	532.499	163.117	-163.875	-229.464	298.566	28332.5	-195178	-4.34052	627.67
GO:0019933	cAMP-mediated signaling	8	0.413591	-98.2883	-511.776	-696.598	NA	-5397.49	-1167.6	1267.65	-98.8405	355.835	-271.123	56.3429	129.71	-613.916	22060.3	-102413	-175.799	-153.954
GO:0019935	cyclic-nucleotide-mediated signaling	8	0.382179	-51.5327	-601.181	-150.703	NA	-5931.2	-586.321	629.718	-94.2138	165.194	-3.49612	-104.618	-104.992	122.955	13006.3	-12576.4	-67.9641	-136.135
GO:0018318	protein amino acid palmitoylation	8	0.492347	-40.2041	12.3496	-120.236	NA	59.7465	-1.67672	-18.8033	83.6413	-209.23	NA	-1691.23	-80.4968	90.7471	-18628.4	279046	-38.2433	-97.7493
GO:0018345	protein palmitoylation	8	0.358838	-7.43542	-41.6331	-5.44931	NA	-4437.55	-28.1927	4.45074	8.41741	-9.1647	NA	-595.142	-75.9929	14.2778	-48177.3	12655.7	6.83236	-20.426
GO:0000751	cell cycle arrest in response to pheromone	8	0.401502	-38.7539	-15.8136	-13.9801	NA	5.71013	57.6492	-79.5915	17.9748	-44.0719	-9.7977	-5.7936	-18.3136	73.2634	1514.2	48416.7	-34.5104	38.0532
GO:0000335	negative regulation of DNA transposition	8	0.403732	-54.3204	38.239	-134.455	NA	-672.899	137.29	-200.222	-131.919	185.701	-0.0772541	19.5395	-8.21426	67.0402	1583.54	-45981.8	-42.8197	-19.1431
GO:0000337	regulation of DNA transposition	8	0.576151	-194.924	90.7587	-170.938	-38.3034	-39.3435	-38.715	75.2799	-114.268	83.4978	19.8388	-139.988	105.507	580.101	-20349	-201342	-400.334	293.616
GO:0007070	negative regulation of transcription from RNA polymerase II promoter, mitotic	8	0.846002	-85.849	-22.1713	54.196	-110.558	5.92966	NA	-35.0032	-3.78521	140.211	-27.1854	-9.44582	-18.3796	-19.2187	6294.95	-7427.25	-21.298	42.078
GO:0046021	regulation of transcription from RNA polymerase II promoter, mitotic	8	0.961488	-38.49	-15.8087	36.011	-7.21925	-24.4619	NA	-36.7032	-5.7669	33.5832	9.68486	-106.029	2.77984	8.97184	3829.46	-79728.2	4.21314	-30.5178
GO:0007323	peptide pheromone maturation	8	0.494548	-6.05094	-113.24	-31.5349	18.3303	-16.3526	-55.9217	-9.0747	11.0948	-9.47122	-31.8065	0.71936	-76.9559	23.9564	446.336	8119.18	4.58223	-24.0428
GO:0006749	glutathione metabolism	8	0.518642	-11.8847	2.1661	-4.55988	NA	-12964.2	223.318	-313.918	-8.73565	12.588	1.91158	5.7153	-79.1637	-2.9406	-36794.9	-2569.79	7.17155	9.00909
GO:0051261	protein depolymerization	8	0.691356	-138.996	25.6252	233.199	NA	-4904.79	38.5899	-50.2566	-109.178	-93.4653	-12.7537	105.418	-18.5656	-79.587	3324.41	-154361	-56.0041	483.474
GO:0006518	peptide metabolism	8	0.263935	-81.4198	54.7309	-47.994	-205.018	151.312	-276.684	201.457	3.54886	-43.7755	-0.923984	11.5098	28.7856	-91.4574	-14888.7	51575.8	-230.32	196.403
GO:0006808	regulation of nitrogen utilization	8	0.499296	-4.93113e+15	-2.61789e+13	763506053459986	1.40766e+16	-501166296504363	-1.79974e+16	2.72667e+16	-125891115776193	349615278790804	2.41012e+15	188351224215377	-4.66585e+13	-2.11808e+15	-2.34768e+17	8.20076e+17	55058447240092	-393053763744200
GO:0051171	regulation of nitrogen metabolism	8	0.48163	-361344233547231	-660543532131446	-851322209660013	2.52182e+15	-1.18629e+16	1.65248e+16	-2.30057e+16	173281950828484	-966633145239304	138342517065407	1.58495e+15	1.3074e+15	-7.18434e+15	2.48039e+16	-4.94075e+18	366669797524926	-349822142020116
GO:0009251	glucan catabolism	8	0.647804	-531.693	22.1661	22.0645	NA	-112.724	104.952	-153.32	467.395	133.021	NA	-846.661	-1844.89	318.263	39232.5	-127582	-2247.49	-125.91
GO:0030950	establishment and/or maintenance of actin cytoskeleton polarity	8	0.691093	-23.2345	-44.3893	25.374	NA	-4867.11	-58.3494	62.3024	-0.907914	1.48356	NA	-2045.43	-30.1107	-4.5002	1119.77	-4661.95	-33.2571	1.24553
GO:0030952	establishment and/or maintenance of cytoskeleton polarity	8	0.847787	-706653442194778	2.18196e+15	-8.26526e+15	NA	1.74925e+15	-2.34725e+15	3.29271e+15	-1.55797e+15	2.13965e+15	NA	221893853646965	-196208126794563	-7.40973e+15	8.88071e+16	-8.07005e+18	1.30658e+15	-264672141436258
GO:0007571	age-dependent general metabolic decline	8	0.535104	-683.413	-204.642	1954.78	526.825	-202.622	-3130.54	3301.09	261.661	-1440.09	-407.015	175.659	-228.144	660.034	-408117	520089	394.269	923.125
GO:0008614	pyridoxine metabolism	8	0.335825	-128.835	-16.9983	-18.8963	246.194	-532.101	4366.47	-6082	-51.6446	226.624	NA	-20.6844	-50.4741	499.461	4758.41	74712.3	-20.8507	-60.894
GO:0042816	vitamin B6 metabolism	8	0.887929	-74.6595	-11.3062	87.2645	122.107	-124.343	10.7329	-10.671	-32.532	62.6966	5.30954	-3.91155	-59.7035	284.869	2266.77	-38713.9	0.69464	-1.87772
GO:0006122	mitochondrial electron transport, ubiquinol to cytochrome c	9	0.605655	-242.705	246.451	-959.117	375.762	-1001.6	100.394	30.0953	2.05212	119.247	5.65386	80.6613	-27.559	-479.798	5950.06	720369	21.3799	-213.013
GO:0000128	flocculation	9	0.514845	-9.34418	5.00921	1.88453	-36.7098	-2.55127	-28.535	31.5142	-37.155	-5.2908	-4.09584	-23.284	-35.8859	-0.707828	515.375	-36866.5	0.917146	9.33623
GO:0000501	flocculation (sensu Saccharomyces)	9	0.509243	-492772182165557	527193115105934	1.24278e+15	-517535424040786	1.81324e+15	-3.3162e+13	-114197570896271	185124311439055	-631025499934477	777003303108565	-724645670725985	327259331255249	293924958138685	2.64117e+16	-4.84989e+18	755227055194905	-5.02203e+15
GO:0016339	calcium-dependent cell-cell adhesion	9	0.385357	-74.9539	60.0048	121.585	39.1935	-58.4421	-54.1914	37.6369	-97.2411	97.056	30.4553	-123.457	78.2478	-253.582	2373.57	29626.9	-95.7382	17.7112
GO:0000161	MAPKKK cascade during osmolarity sensing	9	0.76955	-25.306	6.84348	-12.342	2.79981	-5.67087	129.733	-154.109	-40.1243	-7.68316	-21.7173	8.16854	-82.4128	-1.37397	603.135	-8503.47	-37.4532	-2.5567
GO:0042278	purine nucleoside metabolism	9	0.490079	-71.1717	-2.71721	-261.39	76.6175	-228.998	166.185	-231.134	22.7486	-12.3442	-17.4824	18.9982	-50.96	45.7339	2724.62	87796.2	-62.4946	277.808
GO:0007076	mitotic chromosome condensation	9	0.454581	-14.5058	-51.596	-35.6927	NA	-6115.75	-1.60624	2.6685	3.04802	6.84737	-15.4185	0.10332	-46.2214	-11.3493	1131.81	25007.9	3.35334	11.3471
GO:0006743	ubiquinone metabolism	9	0.69891	-99.9812	-6.62397	284.145	116.169	-201.59	60.3907	-19.5812	-45.5445	-137.757	18.8113	71.131	74.9676	-105.616	5114.16	-636360	6.4772	218.438
GO:0046519	sphingoid metabolism	9	0.416027	-396.716	-13.3478	523.558	NA	-187.151	-593.153	388.425	-255.596	878.897	136.314	-56.4663	108.914	199.191	12411.3	179480	-3.63673	55.3098
GO:0045721	negative regulation of gluconeogenesis	9	0.630895	-117.605	-71.7701	299.194	NA	463.753	43.7507	-22.278	-8.51763	80.112	NA	-626.624	47.4555	-3.55695	5189.35	-92842.1	-14.1301	-34.3764
GO:0045912	negative regulation of carbohydrate metabolism	9	0.831972	-37.0532	-70.7385	-31.829	-43.486	146.358	66.4265	-76.7613	0.971016	10.7173	NA	-69.6844	-1.37556	58.121	1232.31	26888.3	-5.78535	-3.3431
GO:0051049	regulation of transport	9	0.308125	-55.6219	-41.8113	14.4685	-14.7874	5.06978	4.19823	60.2661	-0.724963	-0.962158	-33.2362	-75.0723	13.7538	-36.7116	-19598.2	10141	2.10743	-12.4807
GO:0045039	protein import into mitochondrial inner membrane	9	0.796076	-55.1901	-3.25621	110.493	NA	-24441.7	253.892	-1972.19	71.5736	-59.388	-163.567	172.516	-257.942	-35.9234	124.331	59374	-362.63	-158.83
GO:0006553	lysine metabolism	9	0.397431	-1.65834e+15	-310716264813704	-7.98001e+15	1.66151e+15	-1.86177e+15	-1.46468e+15	2.17803e+15	1.83381e+15	3.45872e+15	NA	-852898246513887	-132048045985493	1.63738e+15	9.40504e+16	-5.18356e+18	-1.21566e+15	591161635137528
GO:0009085	lysine biosynthesis	9	0.843216	-7.56702	-21.4562	-331.636	-63.8185	22.0355	325.014	-465.913	56.3997	-101.991	NA	-633.162	17.0142	-320.774	-35680.6	27429.7	6.17503	-2.24592
GO:0009306	protein secretion	9	0.580052	-13.3255	-45.5824	2.58549	-52.0141	7.75396	-43.0986	3.46568	0.854174	-1.04178	-8.48922	8.31057	-28.3028	-33.182	-56700.5	10654.5	2.71371	19.2623
GO:0015802	basic amino acid transport	9	0.0221519	-9.92384	-117.096	-25.6297	9.70447	-2.34789	2.53879	-2.81205	-10.1415	22.7833	-37.0426	-4.81539	-78.6389	4.05757	956.928	-6986.29	2.76893	15.7619
GO:0015718	monocarboxylic acid transport	9	0.452729	-10.1263	2.69262	6.95783	-78.8463	-3.46829	-12.4056	8.0462	-53.2391	21.9273	NA	-2967.85	-46.5947	-5.55038	-52189.7	-14937.5	5.07097	-15.6561
GO:0006474	N-terminal protein amino acid acetylation	9	0.64622	-143.325	117.801	115.504	NA	-7089.12	1125.8	-1489.15	23.7085	-157.216	15.12	165.767	32.5746	167.56	12803.8	-2.53417e+06	-234.518	147.03
GO:0018409	peptide or protein amino-terminal blocking	9	0.798596	-104.098	12.2427	362.345	NA	-227.58	1244.93	-1707.78	32.2184	-93.7005	-58.2107	231.762	-121.081	17.4027	1800.39	-1.18389e+06	16.9563	41.7152
GO:0031365	N-terminal protein amino acid modification	9	0.648275	-18.0471	3.68109	-36.5003	NA	-5813.68	31.9792	-31.3657	-3.52428	0.0246607	-17.2787	9.69149	-0.716251	6.76453	686.083	-57164.2	5.50591	12.8062
GO:0001304	progressive alteration of chromatin during replicative cell aging	9	0.596868	-9.34722	-92.3909	8.96348	NA	-12447.6	181.358	-254.339	-36.6082	-3.69767	10.9743	-12.745	-85.0727	-5.02101	-28520.7	13662.7	4.7044	0.425482
GO:0006345	loss of chromatin silencing	9	0.301839	-9.50339	-2.82485	12.2943	NA	-4469.8	-43.746	5.07082	-30.1465	-5.96346	-34.6939	3.40205	-43.8414	-20.4771	-27411.4	9955.07	-35.7093	-13.4773
GO:0045815	positive regulation of gene expression, epigenetic	9	0.296155	-11.5253	-95.8882	19.9262	NA	-5158.6	-27.7943	24.1644	11.4483	-7.1982	-20.186	7.47614	-81.7433	-6.48146	-22816	6717.08	0.32309	-5.34493
GO:0051273	beta-glucan metabolism	9	0.523272	-37.3132	-22.4351	71.6943	NA	-5495.17	-70.1784	44.4943	-12.7867	90.0523	-0.873772	-29.9872	-81.6247	26.3299	-17107.4	-7830.28	-24.4471	-59.7791
GO:0006635	fatty acid beta-oxidation	9	0.253517	-2798.27	-8403.83	-1.84857	-29.2775	-3756.39	2804.42	-16.8824	0.457613	11.8318	30.4143	-1046.49	-81.2701	-6.56309	-158851	20160.4	7.49655	-29.2952
GO:0006067	ethanol metabolism	9	0.0378122	-10.0683	-33.5748	-5.06676	-10.114	-47.1674	-45.2603	42.8304	-3.68689	2.32862	-16.1954	2.58075	-37.1145	28.5947	-29830.3	-17516.8	-2.04611	6.65097
GO:0000184	mRNA catabolism, nonsense-mediated decay	9	0.492965	-9413.99	3554.9	-4467.66	-22228.7	52135.2	4308.57	-2529.53	-780.972	-1384.87	2016.88	-9412.47	-5813.3	31549.3	282662	1.69162e+07	1199.29	7727.95
GO:0008535	cytochrome c oxidase complex assembly	9	0.589219	-68.9264	-34.3288	195.633	NA	-449.627	-705.205	508.507	45.0023	-32.9277	65.9448	-246.478	-50.432	45.1577	-23184.7	-430929	52.6016	-258.052
GO:0007068	negative regulation of transcription, mitotic	9	0.746861	-52.4161	28.3689	-45.8591	-77.6354	188.618	NA	21.5662	-12.6286	5.41287	7.31327	9.55679	-0.464809	-68.5272	3704.19	-9027.29	12.0976	37.038
GO:0045896	regulation of transcription, mitotic	9	0.924402	-27.779	15.6197	-56.619	6.54942	5.5856	-55.4431	68.6476	-15.9403	-10.3801	13.5343	-21.5522	-81.1081	24.3654	2703.83	15890.4	-2.45633	-8.33264
GO:0007129	synapsis	9	0.499296	-564690701565428	643479946989713	-276150665103227	-1.41918e+15	800736071339564	516172880690979	-417028468672470	-3.69256e+15	1.07395e+15	1.02839e+15	-2.0758e+15	5.24293e+13	524523277453597	-1.07976e+17	-8.86457e+17	-4.01656e+15	-1.36335e+15
GO:0045910	negative regulation of DNA recombination	9	0.426859	-7.58354	-35.308	-21.9467	-22.4014	18.4053	118.716	-184.719	-84.9228	-0.606558	-6.702	-16.1642	7.66775	16.0876	-61276.1	10627.5	-40.6777	9.96466
GO:0006528	asparagine metabolism	9	0.375158	-7.5714	4.74094	-26.5587	10.9336	-19.6136	0.451497	1.25928	-7.29927	24.4752	NA	-5720.42	8.92376	-14.4897	-50778.5	-16092.8	-1.51406	-14.438
GO:0042138	meiotic DNA double-strand break formation	9	0.441783	-37.8993	6.97962	5.36987	NA	-15.6971	309.835	-420.977	-8.97618	35.0712	4.28734	-0.253184	-86.9309	-169.093	3341.08	46105.1	-48.0656	-18.0972
GO:0015891	siderophore transport	9	0.830812	-51.9028	9.28491	-5.97498	NA	-23.4198	-13.1431	-60.5224	92.6558	-191.074	NA	77.4485	108.527	135.545	15819.3	-402718	-7.83877	-191.371
GO:0006071	glycerol metabolism	9	0.466651	-10.641	-41.2146	7.58891	NA	-5608.28	-58.9004	64.4855	2.31704	-7.00165	NA	-4668.92	9.64053	-48.7128	-27979	-1821.33	-6.26582	14.252
GO:0019751	polyol metabolism	9	0.455856	-28.5508	-56.7298	61.0843	NA	-12589.1	-49.2712	6.37073	16.5378	-13.4462	NA	-3458.94	12.6373	-98.0838	-23376.5	3652.41	-20.9227	32.4438
GO:0019794	nonprotein amino acid metabolism	9	0.556218	-137.803	31.5766	-678.657	376.128	-87.2598	-1120.92	1148.71	123.294	-199.74	NA	29.1678	133.158	-479.634	10394.1	-549126	69.0167	3.85241
GO:0000097	sulfur amino acid biosynthesis	9	0.634189	-254.803	-1.59338	393.354	250.473	-343.793	130.077	-137.994	15.5703	518.352	291.416	-196.183	140.343	-980.259	10111.1	487311	181.936	-711.612
GO:0000132	establishment of mitotic spindle orientation	9	0.250352	-12.0135	-1.53191	-3.25247	-63.7694	50.8136	-24.9298	26.8059	2.57226	-4.54782	-17.0661	2.08069	-81.2326	-15.7915	408.842	-5604.21	2.94172	-2.1699
GO:0040001	establishment of mitotic spindle localization	9	0.266878	-15.5431	-68.184	-31.6211	-47.7693	-208.332	1.91675	2.90268	-69.0947	-4.86946	3.55501	0.808223	-60.7984	-27.4355	1006.34	60756.2	0.635945	21.3448
GO:0051293	establishment of spindle localization	9	0.363693	-10.2786	-48.1724	-3.10952	-23.8519	-68.0245	-0.60471	1.85632	1.47032	-1.502	5.04831	-4.59277	-76.3381	-9.88759	-31329.9	12257.9	5.15887	-0.233362
GO:0051294	establishment of spindle orientation	9	0.239384	-200.276	401.592	-5152.15	-1775.33	1332.51	-193.107	-30.6359	169.636	110.48	136.8	-139.837	-294.044	-270.943	27174.3	313518	-63.3829	677.495
GO:0051653	spindle localization	9	0.132861	-7.76682	-39.8482	-3.04858	-25.8644	-38.2803	3.28033	-1.61969	-0.724759	-0.531109	3.81726	-2.54416	-82.6455	-8.14852	-64328.3	12875.9	2.15777	-3.25876
GO:0008154	actin polymerization and/or depolymerization	9	0.996482	-118.756	-48.132	211.527	NA	-148.313	54.7128	-53.7843	20.7786	-58.8968	-5.06683	63.8794	-4.50059	-212.361	2316.53	-49856.6	-13.1124	217.752
GO:0046470	phosphatidylcholine metabolism	9	0.678694	-173.147	-817.399	-461.064	-251.446	1100.76	-1595.12	1806.95	48.9256	-444.671	-64.1282	-114.161	457.932	-124.786	233697	-4.16067e+06	-603.031	515.868
GO:0006123	mitochondrial electron transport, cytochrome c to oxygen	10	0.606822	-48.1194	-0.770723	-257.674	NA	16.3188	17.1778	6.11885	-55.4056	85.485	-57.1682	76.5523	64.6224	-216.14	9195.85	-94131.5	14.373	-149.622
GO:0006616	SRP-dependent cotranslational protein targeting to membrane, translocation	10	0.376419	-66.1022	8.98468	-44.6831	117.292	-110.515	-116.323	94.1919	-108.665	225.18	NA	-728.786	-4.9144	-140.009	5048.7	27536.2	12.4722	-5.08882
GO:0006284	base-excision repair	10	0.577748	-8.04595	6.48882	-7.90107	NA	-5795.06	174.531	-251.612	-3.26696	18.4859	7.24385	-7.32073	-45.6067	-4.34421	546.014	2709.35	-0.839986	-17.0264
GO:0008298	intracellular mRNA localization	10	0.530995	-598.683	-1190.68	930.364	NA	-6621.42	79.9866	-27.6624	-496.229	746.778	5.53231	374.493	-88.2892	313.26	-2143.08	451461	423.707	179.723
GO:0007119	budding cell isotropic bud growth	10	0.683022	-134.897	11.2269	-3.95019	90.5683	-213.206	-7.59661	4.63308	-33.1207	431.786	20.4908	55.5214	-15.4687	-85.8277	10104.5	-109618	-56.6575	-143.831
GO:0030846	transcription termination from Pol II promoter, RNA polymerase(A) coupled	10	0.906044	-113.486	50.4191	-416.551	NA	-246.358	264.593	-424.664	-94.078	81.7865	-10.4076	87.701	76.7432	26.646	11642.3	149649	-7.03817	-7.04532
GO:0006030	chitin metabolism	10	0.475079	-39.7864	24.3246	-64.2423	-87.2501	146.162	8.91987	-6.08882	-80.12	123.022	22.6233	-11.5226	-19.2078	31.5611	-27178.1	-19489	29.9829	-79.2987
GO:0030503	regulation of cell redox homeostasis	10	0.559347	-111.355	23.501	-87.3146	201.007	-156.502	-29.0984	48.0455	38.0999	-21.4252	59.9637	-21.7371	-109.18	118.509	3499.99	-19962.4	21.4547	111.982
GO:0045454	cell redox homeostasis	10	0.526335	-390.557	-45.7064	273.197	83.8987	-2.75669	-21.5709	91.898	-150.645	201.567	330.529	-115.74	206.844	-187.703	24474.3	-1.04254e+06	167.572	314.065
GO:0000162	tryptophan biosynthesis	10	0.540734	-61.9493	18.0904	-48.5147	106.505	-5956.58	214.254	-274.788	34.1239	9.98475	39.8114	-328.276	-47.174	61.5046	-56194.2	-1844.71	2.71751	-59.4411
GO:0006568	tryptophan metabolism	10	0.677272	-59.1146	19.0162	-18.7979	NA	-5843.33	73.3586	-91.6454	30.7021	-19.8635	NA	-2509.34	-21.4959	143.703	4044.63	11877.8	7.68263	-73.9559
GO:0006586	indolalkylamine metabolism	10	0.572929	-182.333	-13.1116	113.991	1066.55	-3746.04	-217.775	382.202	80.1829	256.335	NA	-2102.57	13.9929	252.828	-18137.1	-339069	-30.407	-737.727
GO:0009096	aromatic amino acid family biosynthesis, anthranilate pathway	10	0.781674	-56.8284	-5.29424	-10.5939	NA	-8332.08	101.835	-116.234	34.7749	5.25484	-17.5473	2.72799	2.27722	9.24298	2437.35	-24682.9	1.41658	-22.6647
GO:0009119	ribonucleoside metabolism	10	0.59403	-18.2647	1.06317	12.4826	64.6448	-5520.7	118.429	-153.444	-36.0511	2.50514	NA	-945.303	-3.5699	-30.8917	557.805	-24758.7	-47.1537	21.2494
GO:0042430	indole and derivative metabolism	10	0.651636	-1.3979e+15	-659544926511440	-4.05536e+15	1.26285e+15	-2.20978e+15	-3.95253e+15	6.90868e+15	347394564998115	2.13359e+15	NA	-1.17228e+15	1.24802e+15	546592462989762	7.83888e+16	-8.47959e+17	896606452385310	-8.23817e+15
GO:0042434	indole derivative metabolism	10	0.565864	-114.893	-153.643	40.2258	317.02	-5579.88	412.981	-556.875	91.005	13.0155	55.2196	-460.735	-43.503	18.3521	-13649.1	-18321.8	-40.8676	-44.1029
GO:0042435	indole derivative biosynthesis	10	0.909201	-170.748	-5.94282	-215.778	NA	-145.411	-276.868	470.378	71.7606	261.233	NA	-44.815	96.5453	169.976	4850.79	-850866	95.3551	-742.905
GO:0046219	indolalkylamine biosynthesis	10	0.615374	-355.799	-97.9009	102.178	3237.45	635.965	-442.643	759.378	75.9284	70.0463	NA	-245.327	-176.609	1389.28	-149291	-1.30716e+06	309.72	-1796.53
GO:0006488	dolichol-linked oligosaccharide biosynthesis	10	0.39024	-10.8799	3.4066	-2.94244	NA	-6193.06	1.48242	-3.40275	7.02688	-1.23044	-0.202292	-104.313	-49.8496	-14.8581	-14184.9	-65660.9	4.79881	4.09141
GO:0019363	pyridine nucleotide biosynthesis	10	0.662645	-9.69326	-5.47765	30.9599	-17.9797	-215.577	178.535	-249.022	7.96544	-12.0987	NA	-2534.27	4.16969	-4.58653	-39861.6	-27268.3	3.06935	-19.7081
GO:0005984	disaccharide metabolism	10	0.353546	-8.40169	1.69598	-15.0456	NA	-10618.2	35.4368	-56.1836	5.75331	-10.7671	-1.93706	-6.95432	-2.43193	39.1232	-20401.1	-13515.2	0.529399	-5.49738
GO:0006817	phosphate transport	10	0.532169	-8.88459	3.49387	-20.9207	-96.5133	54.7384	4.89302	-6.41441	-5.78613	10.7629	-20.3919	-25.9636	-39.2173	-12.004	687.808	7714.07	0.806096	11.6141
GO:0015846	polyamine transport	10	0.515074	-490.771	-1365.94	-4694.77	3188.53	-925.985	1009.18	-813.248	-7453.94	-1839.73	NA	-10221	-681.038	1063.92	318186	-8.35428e+06	-11726.8	5478.57
GO:0000103	sulfate assimilation	10	0.621433	-171.123	101.814	131.209	184.781	-75.545	765.985	-1070.74	-23.3753	-91.3673	NA	-5295.37	62.6348	-30.2728	-16666	423852	143.132	80.4536
GO:0006791	sulfur utilization	10	0.448535	-264.849	261.79	-5.95371	217.953	-259.026	1426.45	-1957.68	-153.564	-62.4985	NA	-1859.84	147.923	-535.395	-11935.1	271913	90.6889	104.681
GO:0007039	vacuolar protein catabolism	10	0.599402	-19.2255	-6.28455	11.3413	-10.8679	-89.7908	25.7302	-24.3579	-10.2517	6.40999	-34.5771	2.51705	13.695	-22.0781	-20726.4	56338.6	-1.44668	8.36282
GO:0016226	iron-sulfur cluster assembly	10	0.467113	-12.7495	-7.07948	61.233	33.1883	-656.851	-748.899	70.0317	-55.8058	0.419632	-15.1982	26.4245	18.1842	-51.304	28681.1	-456890	1.21243	-10.6478
GO:0031163	metallo-sulfur cluster assembly	10	0.502765	-372556439153884	-3.5657e+13	463489429058222	NA	-6.45248e+13	-1.25173e+15	-3.59005e+13	654341062402966	6.74156e+13	-212254747764173	145706560197544	5.87499e+13	156429266268437	1.82427e+16	2.93069e+17	3.90431e+13	-511951447900515
GO:0000742	karyogamy during conjugation with cellular fusion	10	0.41192	-663.079	315.755	652.957	118.187	99.8015	266.567	-215.178	-74.43	1066.43	62.1727	-846.827	-224.747	119.798	-33072.5	-315657	-132.724	751.164
GO:0009068	aspartate family amino acid catabolism	10	0.533943	-5.62419	5.97836	-31.1577	28.2622	-44.8446	-3.39438	1.67441	1.38229	2.43023	NA	-4647.14	-53.3227	25.2681	-52872.3	-14819.4	-0.273999	-8.89235
GO:0001301	progressive alteration of chromatin during cell aging	10	0.425123	-8.97761	-58.0246	20.1323	NA	-12208.8	82.6137	-113.547	-42.2451	-10.9625	-11.4933	1.29133	-93.811	-16.3779	-34190.5	7893.55	-2.59512	5.00544
GO:0000737	DNA catabolism, endonucleolytic	10	0.775316	-5.86072	-0.72929	-5.65072	-17.582	1.69075	325.929	-465.042	-39.7576	1.40548	2.82616	-2.43852	-33.7881	-11.309	1505.01	8799.98	-3.56565	-7.49283
GO:0007021	tubulin folding	10	0.268171	-404.063	-285.768	978.817	NA	-25694.4	-159.245	419.971	33.898	-104.615	184.264	-454.616	-70.7335	-689.383	18369	-528430	31.1443	439.22
GO:0006882	zinc ion homeostasis	10	0.460122	-3.66974	5.19426	-20.204	-15.8311	-8.59997	4.26511	-2.52715	6.04088	-7.83034	-16.0313	-4.64655	-89.9539	-71.3579	-41143.3	-9093.34	3.057	1.11229
GO:0006526	arginine biosynthesis	10	0.507299	-55.2332	12.3059	-242.964	201.702	-392.627	-309.312	241.601	44.8444	-104.785	NA	-187.781	18.2106	-215.78	-18219.7	-38859	63.9696	-83.1102
GO:0006384	transcription initiation from RNA polymerase III promoter	11	0.765425	-300.491	298.746	150.906	-1085.68	1488.17	106.569	-187.513	120.584	-347.175	133.923	-796.534	45.2927	692.93	28157	-152671	-112.015	552.528
GO:0007346	regulation of progression through mitotic cell cycle	11	0.354173	-7.94759	0.64002	2.77906	-28.9828	-10.9275	92.5378	-129.588	3.49914	-4.31418	-8.98901	13.8904	-2.87913	14.9553	-38197.6	-839.449	1.262	-3.6663
GO:0007118	budding cell apical bud growth	11	0.242958	-6.66765	3.83137	-9.13971	6.34202	-9.88911	2.17119	-1.46601	1.13743	0.850961	0.872356	1.50701	-147.296	-6.82893	452.29	2168.67	1.83092	-5.98989
GO:0016050	vesicle organization and biogenesis	11	0.485384	-7.3236	4.99217	-1.74598	-34.2302	-8.28474	2.05833	-1.67876	-6.96542	2.85509	-2.64823	-3.4839	-36.566	-0.233238	601.859	11293.1	4.61245	-4.85926
GO:0007050	cell cycle arrest	11	0.491484	-9.29092	7.21614	-24.0686	-34.4194	0.496808	303.277	-427.339	3.4453	-2.4103	-9.83213	-868.179	5.56136	-7.76593	834.632	25843.1	-10.3225	8.08235
GO:0045786	negative regulation of progression through cell cycle	11	0.878931	-10.267	9.4952	-19.0636	-34.8954	-2.96292	392.853	-556.634	3.5329	1.06135	-24.4121	3.35022	16.7036	-56.4206	942.306	31640.3	-8.56745	4.1042
GO:0006839	mitochondrial transport	11	0.571206	-11.9419	-2.49566	7.03362	9.33788	-141.523	3.42375	-3.31569	-1.04064	8.33572	-3.82761	-40.8778	6.7115	-16.859	-121106	4826.67	0.822064	4.63739
GO:0006042	glucosamine biosynthesis	11	0.768662	-6.3445	7.52785	-18.9381	-31.1427	-109.704	-5.31143	7.57557	-1.29537	1.62351	3.41458	-7.58823	3.95982	-4.86076	1027.48	-3625.82	6.40232	-18.2207
GO:0006045	N-acetylglucosamine biosynthesis	11	0.684423	-6.43267	7.4641	-18.4177	-29.3827	-151.702	-7.5747	8.52508	-0.875307	-0.18062	4.49178	-7.94294	3.69792	-5.87578	985.226	-213.613	7.52886	-17.4509
GO:0046349	amino sugar biosynthesis	11	0.666131	-6.44352	8.23377	-23.4302	-30.9082	-114.913	-10.4684	11.5192	-3.13861	1.56999	4.01999	-6.983	4.26241	-4.98599	1143.29	587.3	7.44345	-17.7559
GO:0030261	chromosome condensation	11	0.572478	-8.53496	0.106938	-12.8132	-35.3941	-235.314	-7.45677	7.96008	-1.45599	5.07145	4.01707	-4.85855	7.09524	-34.8422	941.26	12989.2	4.12551	5.22231
GO:0006450	regulation of translational fidelity	11	0.708056	-224.842	-0.0942668	164.577	392.244	-461.379	63.5839	-16.2646	-44.8955	224.8	62.0303	-143.393	30.6539	-107.044	16648.3	-147628	117.783	-76.2401
GO:0006111	regulation of gluconeogenesis	11	0.676349	-10.8141	-2.61154	-17.9714	-40.915	27.3257	66.4418	-89.4579	-3.24963	16.2877	-39.64	2.83745	7.75326	-33.2843	775.968	-1692.4	-13.029	-8.75384
GO:0045003	double-strand break repair via synthesis-dependent strand annealing	11	0.99978	-11.4844	3.35177	6.65096	-9.93537	51.9199	2.73823	-1.32804	2.35741	-2.12925	5.96463	-12.2385	14.8714	-37.1384	579.571	-23251.3	1.57796	12.4062
GO:0045053	protein retention in Golgi	11	0.398044	-10.7189	-0.085444	-4.42391	-51.0241	83.554	-7.13038	8.63447	2.25717	-11.3147	6.49709	-14.9427	-54.155	-14.3953	207.587	12757.3	-7.71366	30.5528
GO:0016575	histone deacetylation	11	0.668697	-35.549	32.2964	-2.3457	1.13553	-53.5016	211.492	-486.522	-31.1021	32.7553	-48.9356	-10.6118	-74.6292	-98.5952	7652.4	79650	-86.0067	58.4857
GO:0006098	pentose-phosphate shunt	11	0.622726	-45.193	4.36137	-5.39298	7824.17	-11825.2	256.791	-309.858	-4.15569	16.5227	-41.0787	-1.88322	5.58369	6.80981	-54579.9	-20801.7	1.42265	-8.71211
GO:0006374	nuclear mRNA splicing via U2-type spliceosome	11	0.451947	-10.1418	-4.89106	7.32313	7.61491	-20.6123	33.522	-48.3148	2.92978	-4.78866	-2.38238	-3.48207	-58.1018	6.25677	843.784	26239.4	0.0235413	-5.19765
GO:0030489	processing of 27S pre-rRNA	11	0.487107	-91.6052	-3.14502	6.81698	-43.5588	-64.1496	-1.3223	-2.61031	8.32905	6.32852	-22.6244	-17.4657	7.93256	-5.26505	1194.63	37471.5	67.2383	10.7333
GO:0051053	negative regulation of DNA metabolism	11	0.268213	-8.80488	4.55832	-6.87141	-38.1478	24.4067	-7.05869	4.71551	-11.2529	-2.06329	-5.37513	-21.4628	6.68941	21.383	-23485.8	6293.8	2.5283	2.1162
GO:0045002	double-strand break repair via single-strand annealing	11	0.544542	-1115.37	899.885	-655.068	62266.8	-305236	6651.79	-9026.46	-152.488	-1037.02	676.659	-1920.26	993.697	-465.167	122654	-724444	-155.43	3555.35
GO:0019395	fatty acid oxidation	11	0.832014	-7.84569	1.94432	-1.44409	-78.6375	21.834	6.6479	-7.0578	0.00605123	8.55039	-13.1816	-18.0168	7.05486	-14.6277	417.568	14583.4	4.60644	-18.263
GO:0000272	polysaccharide catabolism	11	0.537786	-6.77615	7.60369	-16.3362	-63.7735	31.812	-13.6639	16.5087	3.01225	-0.752367	-27.8567	-8.35831	-5.84013	2.07274	441.083	906.652	1.49277	-5.71247
GO:0044247	cellular polysaccharide catabolism	11	0.549083	-7.19464	3.29433	-3.4159	-29.1597	40.5722	-29.2945	30.8096	2.16944	2.6739	-33.3312	-8.64134	-1.95083	-7.26026	372.537	-2694.89	-2.13733	-7.20682
GO:0001558	regulation of cell growth	11	0.431161	-79.9021	188.047	-364.258	76.1603	14.146	3.0478	-29.1431	-173.781	108.505	37.2626	-89.0944	-262.912	-412.692	11642	-262144	11.7662	-28.9143
GO:0015914	phospholipid transport	12	0.499957	-7.5975	-11.2932	7.55858	5.4621	-14.3344	3.34227	-1.90039	2.64867	-1.4411	-12.0702	-15.2104	6.15223	-7.43674	631.63	-17607.3	-0.601258	-1.53614
GO:0006730	one-carbon compound metabolism	12	0.836598	-8.16363	2.57133	-0.961976	24.7244	-90.6053	-30.8595	32.3449	7.08613	-5.69802	NA	-8700.16	5.48366	-12.288	-83507.4	-38462.8	3.61204	5.74838
GO:0006268	DNA unwinding during replication	12	0.649177	-9.74587	-0.155003	2.85709	12.7661	-3277.11	12.7761	-16.7973	-4.28106	2.14126	4.0709	-7.73598	3.32882	-6.68045	421.704	17742.7	6.62211	-4.20402
GO:0000032	cell wall mannoprotein biosynthesis	12	0.346084	-4.0554	2.48252	-9.48111	NA	-7513.01	1.47513	-1.34824	2.40682	-4.62737	3.27327	1.45535	-0.0427448	-7.0179	347.503	-25533.9	3.50007	-6.98678
GO:0006056	mannoprotein metabolism	12	0.751985	-4.14741	2.16219	-8.99584	NA	-7478.14	1.30802	-1.26873	2.60818	-4.63515	2.94719	1.35306	1.21387	-7.31167	339.725	-25415.2	3.23579	-6.94528
GO:0006057	mannoprotein biosynthesis	12	0.770641	-3.95699	2.74401	-9.57377	NA	-7673.26	1.79846	-1.74242	2.67546	-5.0178	3.29251	1.51271	1.07621	-7.95461	340	-27449.5	3.30504	-7.3729
GO:0031506	cell wall glycoprotein biosynthesis	12	0.523623	-4.02091	2.64751	-7.87485	NA	-7581.09	-1.49004	1.30311	2.56423	-4.55308	2.11026	2.58939	-0.0799211	-7.84693	-22833.1	-29289.8	2.48589	-7.23115
GO:0000160	two-component signal transduction system (phosphorelay)	12	0.474607	-13.3528	10.6832	-29.0795	27.2271	-115.683	-3.34264	7.15891	-4.74379	2.30396	-1.78449	6.39931	-3.7753	6.79521	1076.3	-3780.63	-1.91564	-10.2924
GO:0007234	osmosensory signaling pathway via two-component system	12	0.816436	-15.4659	19.6889	-59.6337	46.8568	-128.332	-56.4328	77.8044	6.41027	-0.743806	1.24698	1.70165	-31.2039	29.4389	1702.18	-42061.4	3.77059	-34.7434
GO:0006207	'de novo' pyrimidine base biosynthesis	12	0.821077	-16.3475	7.025	18.3853	34.1451	-51.2876	200.357	-281.567	14.8703	-7.82285	54.4747	-396.645	-10.3749	-40.8863	1361.14	-18177.3	-2.15404	-7.00508
GO:0008054	cyclin catabolism	12	0.967291	-67.5803	55.4867	-240.472	16.6022	6.3865	-37.0165	59.6662	-211.372	85.5524	51.7202	-64.6129	28.1372	-131.496	3889.85	77528.4	64.6543	-54.1291
GO:0006895	Golgi to endosome transport	12	0.530244	-9.08942	-4.687	-0.803293	NA	-3666.35	5.92742	-3.55658	-0.362862	-2.48281	1.44775	-2.8617	-11.9929	18.7862	547.614	8606.42	1.39261	8.69196
GO:0006633	fatty acid biosynthesis	12	0.470336	-10.0934	7.1933	-13.6595	18.4584	-12.1495	-2.16096	0.269406	-1.85761	4.36058	-1.49168	4.21824	4.01766	-13.3396	937.976	803.654	-1.06198	17.6944
GO:0000083	G1/S-specific transcription in mitotic cell cycle	12	0.719824	-6.62539	7.95436	-7.0706	15.3287	-62.1046	258.421	-364.652	-4.42523	14.5416	-11.8392	-7.23841	4.52201	-14.2023	703.56	-4140.4	1.37352	-10.4656
GO:0000741	karyogamy	12	0.42562	-8.93159	5.9744	-20.7308	-1.90119	14.2131	5.3335	-4.45958	6.31779	-9.02686	0.972616	-5.30403	2.60516	6.95404	677.688	-2885.78	-14.6233	16.9263
GO:0006308	DNA catabolism	12	0.746981	-9.79494	2.47625	-3.4584	NA	-3388.56	34.2999	-50.2694	-12.4672	10.0243	3.57495	-2.37449	-23.1143	-25.0726	826.359	9538.15	-7.10404	16.0979
GO:0042147	retrograde transport, endosome to Golgi	12	0.498534	-40.1702	31.5395	-136.964	26.8355	5.13106	-15.0985	-30.9868	48.8217	-39.2323	-18.4574	-17.8582	48.6928	-34.9378	7324.07	-134483	-69.507	12.6089
GO:0009070	serine family amino acid biosynthesis	12	0.780587	-18.9325	-10.431	6.03246	35.9042	-233.791	52.8999	-59.4961	6.9992	1.73478	-42.289	-8.27975	6.05558	-22.3348	-65.8381	7587.61	0.850988	-6.08437
GO:0006904	vesicle docking during exocytosis	12	0.60802	-205.687	301.848	-1401.76	58.386	-269.454	79.1016	-7.84365	-177.42	176.747	78.7159	-54.1319	227.014	-183.556	8237.83	364620	61.2276	-197.882
GO:0000018	regulation of DNA recombination	12	0.536092	-7.24382	4.81465	-22.4148	-78.6848	32.473	-15.7356	14.0633	-12.9981	5.32623	4.44618	-5.21855	7.54135	4.40764	316.113	697.65	-0.836198	6.12735
GO:0005978	glycogen biosynthesis	12	0.354442	-31.222	11.5252	-25.4655	-17.3232	-7.68816	161.636	-200.803	2.70302	26.8007	NA	-6618.42	4.74064	-41.5691	1032.87	16009.7	-3.47398	-14.2387
GO:0009651	response to salt stress	12	0.553876	-7.80289	6.67502	-8.4162	-31.7391	28.3856	9.55415	-9.66306	-18.6719	3.49031	NA	-2033.87	-49.8822	4.25892	202.005	8225.13	3.14447	-2.87624
GO:0030258	lipid modification	12	0.0510362	-5.86831	-0.252242	-6.21369	19.2628	-154.045	3.66783	-3.89417	1.4022	4.47666	-30.9287	-4.30681	-110.206	-12.4106	388.693	-26512.8	-16.5012	5.93929
GO:0000028	ribosomal small subunit assembly and maintenance	13	0.61123	-8.6808	2.96176	-39.3774	30.6994	-21.884	3.63548	-4.18811	3.99594	-7.44061	3.19084	-4.16871	2.50672	4.19645	580.462	1163.61	-2.8245	20.068
GO:0007004	telomerase-dependent telomere maintenance	13	0.587991	-6.96622	0.888413	-6.39116	-45.753	-10.5663	0.220398	0.0388343	0.255775	-4.48011	7.96741	-8.59048	5.34164	2.06206	871.289	5668.68	4.13091	-5.20569
GO:0006537	glutamate biosynthesis	13	0.661267	-7.94807	6.10521	2.06458	25.9555	-46.1159	222.986	-311.385	0.64878	-2.66257	2.11239	-2.69916	1.47071	17.8102	-39854.8	-13988.7	4.46038	-16.7814
GO:0007157	heterophilic cell adhesion	13	0.554034	-6.88215	2.21018	8.25712	6.31598	-65.9187	5.21765	-3.3702	-0.910372	-0.423404	1.6639	-13.2532	8.63144	-21.4799	281.663	-28184.3	2.45855	-0.277463
GO:0006267	pre-replicative complex formation and maintenance	13	0.39818	-79.1365	-70.9007	-30.7818	105.093	-50.8342	57.4759	-77.1857	-0.545225	27.0196	62.3772	-139.759	51.3775	358.827	7672.09	-492.166	-47.0454	-144.429
GO:0000077	DNA damage checkpoint	13	0.25066	-8.199	-0.712489	-4.28544	10.5514	-16.1999	97.2847	-135.462	-5.89122	-5.92406	4.41949	-9.25316	-14.3594	18.247	711.092	33246.7	-12.3485	5.08525
GO:0006040	amino sugar metabolism	13	0.584839	-6.94258	8.12153	-8.84335	-73.6757	13.6271	-0.895116	2.17246	-3.11871	-3.92131	6.01164	-29.0707	6.29919	-6.6579	855.604	-2776.88	4.61165	-10.3196
GO:0006041	glucosamine metabolism	13	0.737782	-6.63632	7.63203	-5.94167	-68.0982	11.4225	-2.99222	3.37888	-0.727503	-2.57595	5.24007	-14.273	6.00935	-8.07024	719.539	9.24976	6.21266	-14.2588
GO:0006044	N-acetylglucosamine metabolism	13	0.745639	-6.43632	8.02357	-8.45502	-70.9496	18.9739	-3.96851	5.28988	-1.24363	-2.4577	6.13422	-26.5716	5.31408	-8.15524	800.07	-464.715	5.76448	-16.3881
GO:0019674	NAD metabolism	13	0.721318	-6.16503	5.71218	3.56629	-47.9793	-211.756	39.1061	-55.3119	3.47041	-6.67776	-23.1936	-7.51275	5.23545	-8.00477	-60186.9	-23454	1.26774	-7.89141
GO:0009065	glutamine family amino acid catabolism	13	0.493482	-4.98677	5.81619	-13.6339	22.0129	-13.9361	-0.953979	2.48901	-0.0539167	0.70686	NA	-7581.25	2.90998	4.79452	-117455	-8836.45	-0.412432	-14.6742
GO:0006825	copper ion transport	13	0.786005	-9.19137	-5.56086	20.0355	-10.5327	-70.3903	7.72623	-4.86373	5.61603	-10.0293	-1.99777	3.98306	10.4585	-20.89	402.485	-11132.3	-2.36742	9.58312
GO:0015893	drug transport	13	0.726266	-8.20978	-0.525115	18.3409	6.19045	-2.79923	3.61341	-1.79823	0.937333	-4.83976	4.1656	-5.08698	-1.96469	0.726106	-57944.2	6634.96	1.50159	-7.45163
GO:0007534	gene conversion at mating-type locus	13	0.864872	-9.26895	6.11334	-4.72178	-6.81616	33.4259	49.0692	-69.2251	-9.56926	7.39507	6.79826	-12.494	-8.52519	-14.3564	1196.26	-5450.8	9.01245	-3.68421
GO:0007007	inner mitochondrial membrane organization and biogenesis	13	0.820558	-5.7411	0.514785	-3.96096	NA	-3367.45	8.71252	-20.7843	7.43206	-5.07382	-17.6936	6.96603	-8.56608	-5.55201	321.278	10019.9	3.29746	-15.2198
GO:0040008	regulation of growth	13	0.61611	-7.18159	3.23344	-8.13113	-16.2085	-105.844	2.64134	-3.07767	1.46032	-1.07497	-35.5765	4.1017	-162.279	-16.8779	596.934	8934.27	1.38168	-0.0785383
GO:0031110	regulation of microtubule polymerization or depolymerization	13	0.724761	-47.4108	11.7899	57.8548	NA	-2928.15	-10.3423	10.1564	18.5527	-6.95208	1.88983	16.5595	-34.9413	12.0707	2665.22	-51168.7	2.98037	79.1604
GO:0009082	branched chain family amino acid biosynthesis	13	0.789724	-7.72985	5.25926	-17.4266	-3.36777	-5.97335	202.224	-287.982	0.00876357	1.3621	-17.1998	0.49572	4.07287	-13.472	1001.66	214.363	2.36422	3.9859
GO:0007103	spindle pole body duplication in nuclear envelope	13	0.360035	-11.0802	0.907001	25.8027	-108.54	61.132	5.98513	-3.56867	4.29444	-2.31037	5.49396	-41.0266	-23.8857	24.9972	760.817	7572.42	6.26887	-13.1614
GO:0001300	chronological cell aging	13	0.472366	-8.33921	4.23062	3.22633	8.27372	-10.3895	-17.1564	14.4677	-2.3394	-6.38002	-38.8102	16.0665	2.19603	-1.45956	-25915.2	-13351.1	2.66435	11.6726
GO:0009894	regulation of catabolism	13	0.635401	-8.71114	-0.753232	-0.00764943	-79.2507	87.6615	187.098	-262.412	0.967157	0.865653	-56.1783	18.8935	-20.105	8.11343	900.28	-6457.72	9.16756	-9.65474
GO:0000754	adaptation to pheromone during conjugation with cellular fusion	13	0.99956	-482.894	769.692	-256.633	709.349	-1386.61	903.394	-1347.96	-1257.23	1763.15	268.295	-408.355	1373.2	-659.904	37549.8	-684531	-366.197	-247.513
GO:0048015	phosphoinositide-mediated signaling	13	0.86179	-5.82945	-3.98787	-11.8414	14.0506	-145.423	-11.1842	11.562	6.02888	-2.12576	10.1363	-12.5088	8.46946	-28.5261	764.517	-18529	-1.88247	3.87654
GO:0048017	inositol lipid-mediated signaling	13	0.847593	-5.99349	-0.973624	-12.7481	14.3487	-129.712	-10.2989	10.7422	4.90703	-0.622398	10.6248	-13.0277	8.9094	-26.8381	790.048	-17315.9	-1.73561	2.74469
GO:0000079	regulation of cyclin dependent protein kinase activity	14	0.318621	-237.542	-186.051	210.363	1539.34	-2952.28	-167.242	333.428	-107.473	399.1	237.041	-680.19	132.57	335.626	15514.8	257620	148.306	-1097.5
GO:0016337	cell-cell adhesion	14	0.794561	-7.60803	2.15975	9.85259	14.3774	-31.8965	5.62422	-3.14454	-1.39799	-0.430853	6.01304	-35.3513	9.22066	-21.947	361.093	-31960.6	4.31784	-0.408055
GO:0000394	RNA splicing, via endonucleolytic cleavage and ligation	14	0.501113	-7.16617	4.25938	-7.15455	-31.1264	-46.5634	4.01976	-4.64426	-7.83425	4.26374	-1.38838	5.78342	-33.4143	-15.9318	969.064	-8808.78	-0.0848132	12.9847
GO:0006388	tRNA splicing	14	0.738899	-7.33927	4.51512	-6.19075	-30.1985	-18.6844	4.27099	-4.72023	-7.7198	3.90621	-1.34019	5.35295	1.11778	-15.2036	1052.12	-11911.2	0.0398517	13.4561
GO:0006188	IMP biosynthesis	14	0.77849	-124.531	-119.77	319.842	522.338	-181.905	116.535	-138.186	68.3295	-137.53	5.28293	-45.37	258.739	-772.541	14932.3	243015	-71.1812	-90.1509
GO:0006189	'de novo' IMP biosynthesis	14	0.931821	-152646397615271	-280550851505752	-367339754429363	873997445972217	-1.6051e+15	3.58504e+15	-5.14651e+15	-74530460875812	114690011243182	-115042781182631	-568024528369728	1.24409e+15	-8.56916e+15	3.05731e+16	5.37627e+17	2.88872e+13	322968979171007
GO:0046040	IMP metabolism	14	0.807975	-215.428	-362.789	350.898	456.754	-1003.66	-294.886	455.699	56.0734	69.3845	-91.5301	14.6524	474.88	-1369.14	16597	200338	-56.4198	1.23625
GO:0000147	actin cortical patch assembly	14	0.433063	-7.37935	-1.44783	9.79534	-16.9932	-5.00757	4.60149	-4.9372	2.01205	-11.4384	0.565352	-4.07246	-7.37981	-10.3672	476.56	4470.21	6.14892	-2.77274
GO:0030488	tRNA methylation	14	0.755477	-11.8116	4.78365	-8.22349	26.1489	-1282.55	-21.0775	32.1106	1.89575	-3.37168	0.254519	-63.1873	4.20799	-18.5201	1114.88	-16656.3	-1.0442	21.3575
GO:0042770	DNA damage response, signal transduction	14	0.743372	-7.05205	-2.10868	-8.35134	4.43819	-4.52578	43.1066	-60.2774	0.512378	-4.52257	5.03959	-11.2173	-9.39459	6.42671	383.361	30345	-15.9242	2.88285
GO:0051278	cell wall polysaccharide biosynthesis (sensu Fungi)	14	0.800898	-6.73437	2.70637	-3.95871	-28.9014	-33.1725	2.04824	-1.58852	0.586629	2.69651	4.15819	-2.54671	4.87821	-15.6209	166.543	7224.53	4.2156	-10.163
GO:0000105	histidine biosynthesis	14	0.519875	-15.2407	-2.84547	-14.7352	33.0457	-61.5692	-2.20207	5.63057	4.65557	-8.17276	59.7761	-420.829	11.4864	-5.65317	849.192	-18607.8	3.09312	8.00408
GO:0006547	histidine metabolism	14	0.818015	-8.60355	-3.08302	-5.04505	24.9425	-49.8161	7.45295	-11.7094	4.8476	-8.93787	14.3511	-109.616	8.36628	-10.6853	734.008	-9534.22	3.18358	-1.03845
GO:0009075	histidine family amino acid metabolism	14	0.910755	-8.59429	-2.94268	-5.29451	29.0227	-48.1306	5.5272	-8.65543	5.8069	-9.66615	3.95609	-118.248	8.02039	-9.14324	753.618	-12261.5	2.75341	-0.565181
GO:0009076	histidine family amino acid biosynthesis	14	0.827871	-8.41408	-0.330814	-10.1798	29.4688	-42.1709	10.8673	-16.3854	4.5611	-8.12591	7.25668	-122.917	8.07466	-10.1503	691.359	-9039.89	3.18735	-3.1599
GO:0006272	leading strand elongation	14	0.591029	-11.0079	5.86767	-14.9745	-20.5929	43.6043	5.41079	-5.68552	-0.58358	3.02526	3.43289	-8.173	-6.59456	-32.0643	895.003	20414.5	-0.033302	13.5808
GO:0006476	protein amino acid deacetylation	14	0.522572	-5.15524	1.74846	-3.98779	-46.6251	-12.3799	50.4847	-72.3168	1.47029	-3.75538	-3.75435	-10.3092	-83.4016	1.03433	764.971	8324.98	-5.48316	-7.2626
GO:0006740	NADPH regeneration	14	0.867333	-16.1956	0.712904	-0.537733	20.9257	-16.5423	161.18	-217.634	-6.0171	18.8725	-35.0551	-1.84458	4.77421	12.12	655.064	-15334.9	1.84858	-11.4606
GO:0048278	vesicle docking	14	0.912412	-6.91	14.6706	-27.3944	-10.6849	-15.9038	2.21188	-3.10186	-3.35049	5.36612	0.813075	-1.1608	13.3396	-39.7992	614.746	3642.81	4.3842	-17.8847
GO:0000114	G1-specific transcription in mitotic cell cycle	14	0.838075	-13.6675	14.572	-29.8421	8.95989	-4.10933	17.0674	-31.8689	3.87995	-1.97805	-4.65478	5.86614	3.13399	-21.0744	1509.32	42524.4	-9.33013	13.4967
GO:0006779	porphyrin biosynthesis	14	0.610031	-4.55544	-0.051062	-5.36906	-97.2577	-45.9757	-3.84098	3.49966	2.53987	-5.57141	3.472	-0.855643	1.04361	-0.617869	-36945.3	-38267.6	0.409488	-1.67974
GO:0006783	heme biosynthesis	14	0.699589	-4.40308	-0.822705	-5.59619	-90.1402	-41.0167	-1.37481	1.05509	2.56494	-4.88026	3.18002	-0.438049	5.68102	-3.68511	-18255.9	-38138.5	0.697365	-2.37592
GO:0031109	microtubule polymerization or depolymerization	14	0.692243	-109.91	50.6433	152.277	NA	-2758.02	29.2554	-22.017	-23.879	-40.9999	10.3432	21.8815	-62.1014	170.919	4197.27	7800.98	65.7645	80.2337
GO:0019740	nitrogen utilization	14	0.317292	-10.7771	4.66819	6.8332	30.1377	-48.2177	-40.7172	50.3863	1.20747	1.39122	-4.73173	-10.3141	-3.35776	3.30371	455.515	-13540.6	1.90975	-0.901704
GO:0006986	response to unfolded protein	14	0.9163	-7.08736	-3.88593	1.42232	9.00782	-11.6461	-8.13877	5.20387	-1.86427	1.36017	2.73283	-1.53754	-2.43351	5.42228	360.093	-6185.37	5.87078	-1.5492
GO:0051789	response to protein stimulus	14	0.425253	-6.46517	-5.02887	2.12991	8.90208	-8.14984	-4.24983	1.97962	-3.75905	0.972552	4.70431	-2.55186	-4.6878	10.0319	548.665	-12021.4	6.33756	-3.47235
GO:0030474	spindle pole body duplication	14	0.800626	-15.0899	-2.35883	18.8989	-72.2068	99.6939	5.2186	-3.3501	9.94907	-3.62304	6.44504	-36.8047	-24.4766	29.7255	1482.95	11858.5	1.73273	-3.7071
GO:0031023	microtubule organizing center organization and biogenesis	14	0.834479	-190.611	-89.4778	397.014	-916.6	1290.68	52.9454	-44.5301	141.008	-131.693	104.507	-611.197	-664.627	218.691	18106.7	936710	63.5742	-232.214
GO:0051300	spindle pole body organization and biogenesis	14	0.995602	-10.1641	2.20324	7.4311	-13.4305	50.4894	4.94225	-3.22707	5.22684	-1.68565	1.26075	1.52054	-12.4841	15.4401	561.972	2519.44	-1.84997	2.42279
GO:0000183	chromatin silencing at rDNA	14	0.682218	-10.8402	-3.61883	-4.79673	-13.7557	-72.8364	12.5591	-9.40013	-8.73266	13.2586	7.42666	-43.3403	2.77879	-6.96675	1253.43	5909.72	-18.935	20.1869
GO:0000722	telomerase-independent telomere maintenance	14	0.329815	-11.0397	1.00114	-33.1055	14.6132	-37.6062	182.433	-255.775	3.59426	-18.2089	9.42043	-39.904	14.5984	-47.8826	1700.87	11933.9	-13.718	20.7749
GO:0051248	negative regulation of protein metabolism	14	0.605101	-11.0068	6.36058	-4.64198	-41.098	72.3187	5.99736	-6.54095	-1.84626	0.608929	1.89113	2.18532	4.15691	-14.0003	691.506	-4279.49	-3.32121	25.8549
GO:0006493	protein amino acid O-linked glycosylation	15	0.800987	-5.46156	3.50328	-2.86252	NA	-17935.1	3.87838	-10.167	3.58129	-8.28718	4.68468	-88.0369	1.39296	2.37244	802.922	-14293.4	1.61743	-0.782652
GO:0006369	transcription termination from RNA polymerase II promoter	15	0.788374	-8.13598	-2.40773	5.79123	-48.7048	-29.314	26.5844	-42.2506	-0.786777	-7.88982	-59.7448	-5.05719	14.531	-20.2328	930.753	-560.883	-1.5771	9.95238
GO:0006379	mRNA cleavage	15	0.810624	-79.0194	75.0294	-608.574	3.99047	32.9072	-664.802	618.99	-70.9365	8.91615	198.982	-886.485	14.5506	118.893	9920.5	236798	60.6701	-79.5003
GO:0007018	microtubule-based movement	15	0.803398	-7.44324	6.0999	-5.44698	7.05789	-4.69465	2.93216	-3.1198	-13.575	7.45813	2.38184	0.895387	1.14675	-14.4743	637.055	5213.31	-6.80684	-0.9138
GO:0030473	nuclear migration, microtubule-mediated	15	0.930828	-7.52076	5.2673	-5.70966	5.91182	-2.54894	3.29763	-3.20806	-15.6492	8.49554	2.44214	-0.573148	1.57485	-18.144	560.703	7473.87	-5.4721	-0.133996
GO:0006625	protein targeting to peroxisome	15	0.262324	-8.20314	-6.37108	6.65932	-34.256	-56.9166	-3.78055	5.01314	4.9473	-12.6725	6.6485	-102.911	-27.5106	34.9363	671.054	8579.63	-5.18577	2.62874
GO:0006301	postreplication repair	15	0.767727	-10.3362	3.74905	3.27468	-39.6415	-614.888	11.0362	-14.2105	5.23513	-7.48258	7.63952	-7.58163	-4.33297	-21.3398	1814.85	12938.8	0.706314	0.213583
GO:0009156	ribonucleoside monophosphate biosynthesis	15	0.982611	-16.1669	-7.61045	20.0577	32.0202	-555.93	105.899	-142.767	10.0079	-10.3298	-1.38409	-19.0518	21.352	-83.3617	1445.85	-865.138	-7.26303	13.1917
GO:0009168	purine ribonucleoside monophosphate biosynthesis	15	0.893709	-17.8086	-7.79458	22.9679	39.9924	-368.142	178.583	-244.086	7.74741	-10.1746	1.49996	-12.0909	25.1169	-87.0585	1391.22	20004.1	-8.29504	4.35807
GO:0019856	pyrimidine base biosynthesis	15	0.978448	-8.07328	0.600216	16.8232	30.5398	-12.7707	183.206	-258.168	7.14502	-8.78248	-8.67421	-2.70235	-7.71414	-15.3388	933.547	-7020.93	0.0324919	-2.7263
GO:0009116	nucleoside metabolism	15	0.871724	-9.97724	-1.87671	5.48799	24.0238	-60.1452	136.904	-187.434	2.71523	-2.02819	-1.80276	-77.2373	-0.965748	-14.4256	606.167	-26106.8	4.31782	-4.72407
GO:0007091	mitotic metaphase/anaphase transition	15	0.65944	-52.4023	-6.84857	-64.1011	17.7	-8.80496	-34.3369	40.3718	-5.58215	17.3174	15.207	-17.5246	1.0309	-32.9992	6009.74	71861.2	14.806	39.2564
GO:0031145	anaphase-promoting complex-dependent proteasomal ubiquitin-dependent protein catabolism	15	0.684146	-46.9368	-9.23034	-72.7491	16.9894	-11.6527	-32.5225	37.4741	-2.56146	11.6688	22.45	-42.0534	16.5505	-54.2822	5262.54	22867.6	3.47085	57.6821
GO:0045132	meiotic chromosome segregation	15	0.839662	-5.06087	3.08525	-4.62567	5.6257	-130.54	1.76231	-2.94625	2.21391	-4.6029	3.15954	-0.471922	3.61677	-6.08909	989.307	-2509.83	-0.826598	-8.91336
GO:0000011	vacuole inheritance	15	0.455297	-8.27008	-1.08234	-1.92288	-4.4867	10.9234	2.27414	-1.4472	2.16388	3.38881	4.92534	-6.3534	-99.2782	-28.0983	754.119	-3171.91	1.28186	1.18442
GO:0043162	ubiquitin-dependent protein catabolism via the multivesicular body pathway	15	0.461272	-29.0074	3.46439	8.67457	NA	-5550.5	18.3037	-8.35211	0.950781	24.11	1.50172	-6.69705	-3.1219	-37.7542	2008.08	13524.4	-0.301368	4.58583
GO:0006778	porphyrin metabolism	15	0.541738	-4.18649	2.80838	-7.42564	-97.0777	-24.6969	1.8044	-1.43995	2.44402	-3.92297	2.71791	-0.70524	4.42844	-3.62105	-27629.1	-38126.3	0.116796	-2.21607
GO:0042168	heme metabolism	15	0.643581	-4.12851	3.24035	-7.10695	-96.335	-48.7878	-1.74724	1.01361	-1.22645	-1.76176	3.03417	0.0130977	4.45355	-4.63285	-49050.8	-39038.7	-1.17461	-2.6062
GO:0016074	snoRNA metabolism	15	0.424658	-7.23139	2.36109	-13.4779	41.0035	-292.426	-5.86911	4.80892	2.22949	-5.11627	-52.5224	7.51346	5.07515	-2.6781	1069.15	13894.8	2.93884	-3.76917
GO:0006099	tricarboxylic acid cycle	15	0.435056	-5.85279	4.9408	-36.0973	11.2182	-30.5033	3.11783	-3.72326	3.32822	-5.31469	23.4638	-191.305	2.14097	-4.64119	490.382	1963.62	7.25292	-22.7269
GO:0046356	acetyl-CoA catabolism	15	0.978208	-5.53584	4.28552	-31.5491	15.6693	-47.5733	2.50123	-3.35463	3.45004	-5.32041	20.5299	-168.199	2.07257	-5.86453	318.881	3040.67	7.91374	-25.9155
GO:0000051	urea cycle intermediate metabolism	15	0.535729	-6.11355	4.5863	-10.4066	-12.9858	-57.3481	-19.1359	17.8691	6.53539	-7.44612	-29.7984	3.78969	3.92433	-24.3189	1082.3	-13101.2	6.1261	-15.2166
GO:0006525	arginine metabolism	15	0.84247	-6.10376	5.22837	-14.5754	-46.0966	-20.7714	-19.5646	18.8656	7.60501	-9.40109	-25.7043	-3.21219	4.57449	-24.0921	1233.92	-15628.1	5.78626	-17.9543
GO:0045324	late endosome to vacuole transport	16	0.770975	-9.87105	3.00201	8.32526	-30.4647	4.57054	-2.4255	3.07927	-0.999231	-5.54995	2.03497	-6.57148	2.18803	-21.8592	981.199	-11769.5	-0.222662	12.1418
GO:0030705	cytoskeleton-dependent intracellular transport	16	0.936918	-7.17875	4.90143	0.878576	6.14013	-4.53205	3.317	-3.34975	-10.7948	9.06896	1.73677	3.741	1.97302	-20.6645	619.189	3670.02	-1.94106	-8.82502
GO:0006536	glutamate metabolism	16	0.852025	-8.33545	7.83543	-5.09074	29.7065	-34.8667	11.414	-14.1895	-0.700241	-1.75705	1.90224	-4.48374	1.73061	17.7401	-64841.5	-15197	3.23	-6.73026
GO:0006144	purine base metabolism	16	0.62291	-12.0855	5.31234	16.088	26.944	-50.4282	32.745	-46.0432	5.79419	-5.64518	-14.2773	-33.6463	7.77757	-16.9792	-84.7992	11837.5	-8.94162	14.86
GO:0009127	purine nucleoside monophosphate biosynthesis	16	0.859899	-74.687	-78.5642	155.045	133.873	-266.975	-11.6866	44.5266	31.7307	-78.2502	26.3249	-194.619	137.6	-425.524	9121.35	119492	-28.1821	24.6975
GO:0030865	cortical cytoskeleton organization and biogenesis	16	0.540933	-7.70903	-2.50729	16.5884	5.887	-155.184	4.86504	-5.24594	4.32202	-8.84335	-2.72393	8.59714	3.24115	-25.2782	503.055	482.124	3.59328	-4.92341
GO:0030866	cortical actin cytoskeleton organization and biogenesis	16	0.925242	-7.63218	-2.86089	13.9466	4.67154	-16.0548	5.16141	-5.2406	4.54196	-8.69395	-2.65798	8.4877	3.40612	-26.4007	478.079	-793.929	3.88328	-3.98157
GO:0007231	osmosensory signaling pathway	16	0.974616	-11.8251	8.02541	-18.2152	20.3432	-95.1271	-10.3293	20.5492	7.2363	-5.67949	-3.24014	4.69706	-6.10028	5.07287	1173.65	-1528.29	-17.5051	12.5015
GO:0009073	aromatic amino acid family biosynthesis	16	0.805313	-25.2584	-0.539726	8.64962	14.0192	-3829.74	91.9684	-103.503	5.73314	-4.09548	126.84	-844.047	6.29899	1.98572	1168.76	-29851.9	3.93262	-28.6737
GO:0009267	cellular response to starvation	16	0.440673	-5.59292	2.88354	-13.722	5.75688	-6.90365	5.25688	-3.99958	1.80596	-2.41868	-46.8543	-2.31886	10.6173	-15.1776	694.388	5843.65	2.37143	-6.29656
GO:0031668	cellular response to extracellular stimulus	16	0.797172	-5.55343	2.28064	-12.2258	2.16287	-2.58603	5.02911	-3.98729	1.53028	-2.54558	-47.6107	-2.24696	10.4444	-13.7815	733.862	7165.08	2.34876	-6.39882
GO:0031669	cellular response to nutrient levels	16	0.803987	-5.60928	2.75653	-12.8268	6.34583	-7.61385	5.20572	-3.91975	1.91414	-2.31942	-46.6734	-2.22299	10.8042	-16.5175	523.457	8035.57	2.64676	-7.13214
GO:0042594	response to starvation	16	0.863517	-5.58136	1.91201	-11.2783	6.57678	-6.52861	5.17151	-4.04834	1.65705	-2.7183	-46.6803	-2.5114	9.50747	-13.7077	679.113	7440.31	2.99447	-7.17948
GO:0051716	cellular response to stimulus	16	0.831672	-5.49323	3.14797	-13.3731	7.30314	-7.39023	5.25247	-4.04884	1.44625	-2.25398	-46.6807	-2.44729	10.387	-14.8691	753.398	5912.91	2.02469	-6.35058
GO:0015698	inorganic anion transport	16	0.681954	-8.55345	1.69766	-7.31904	-31.0325	8.39607	3.9047	-3.18977	-0.0802904	4.38802	8.14966	-11.604	6.72949	-7.44511	155.236	9295.67	1.27629	7.24704
GO:0009081	branched chain family amino acid metabolism	16	0.470817	-8.71899	4.89311	-3.86357	-2.60686	-11.2787	41.2705	-59.1197	-0.607857	3.21027	-15.7344	-0.489248	4.55108	-4.68748	900.561	3687.91	1.4437	1.39137
GO:0044272	sulfur compound biosynthesis	16	0.67898	-7.82666	5.19156	3.37933	-19.5401	-119.353	-8.76156	13.0855	0.602049	-2.44018	6.35122	-0.181331	4.28954	1.77813	-99971.2	-4483.36	4.33273	-9.53583
GO:0000753	cellular morphogenesis during conjugation with cellular fusion	17	0.735898	-6.62901	0.411608	-5.42788	-32.2899	97.0872	-2.76518	0.555068	-4.09447	2.23935	6.71729	-8.05036	6.51098	-11.6952	1000.74	11705.9	-1.3411	-9.07969
GO:0006353	transcription termination	17	0.484727	-8.13681	-5.58247	4.84548	-54.8492	43.0646	-16.8994	16.208	0.207983	-3.69688	-58.8033	-5.02698	13.7177	-23.0018	959.004	2143.89	-1.07592	11.046
GO:0006113	fermentation	17	0.740131	-6.26069	3.99808	-0.69195	13.4465	-41.584	-16.8216	19.6875	1.83659	-2.1804	-47.9652	0.506192	8.42278	-22.9131	942.428	1057.94	0.871856	-3.99995
GO:0007155	cell adhesion	17	0.590267	-6.48478	0.890375	3.69942	7.97448	-9.45677	6.34837	-4.15746	-4.92018	0.293437	5.42365	-29.7225	7.05383	-12.5387	397.05	-15660	1.18063	2.15767
GO:0016571	histone methylation	17	0.78789	-11.325	0.898982	-1.81244	7.544	-1167.31	419.603	-598.379	6.44381	8.91817	6.03636	-11.2048	12.8815	-10.1665	2432.47	-7513.84	-1.06537	-15.3598
GO:0009124	nucleoside monophosphate biosynthesis	17	0.741687	-12.9811	-11.869	17.571	8.23763	-121.733	126.622	-171.439	9.21434	-13.8688	29.3906	-241.971	12.7195	-46.8772	871.369	-2055.59	-4.46793	8.58055
GO:0009161	ribonucleoside monophosphate metabolism	17	0.958215	-13.6171	-1.54964	7.02381	24.9439	-12.964	111.061	-150.424	3.39228	-0.527711	-6.16409	-1.49427	21.4677	-62.2182	1084.98	-10098	-5.20701	6.13457
GO:0009167	purine ribonucleoside monophosphate metabolism	17	0.894269	-13.5199	-2.8949	7.60668	24.198	-14.7834	122.74	-167.055	2.82698	-0.652117	-2.65435	3.00658	21.0213	-61.1477	1114.05	-6378.51	-4.66751	8.26088
GO:0009408	response to heat	17	0.539729	-6.99191	-8.02197	6.64453	-13.9263	12.4245	-4.54231	5.36918	-0.402451	-2.52029	3.13037	-2.73303	3.22822	-4.87381	682.908	-5789.02	5.26345	1.16793
GO:0006206	pyrimidine base metabolism	17	0.50969	-6.53522	1.93777	10.3054	26.6361	-17.6444	156.659	-221.301	5.10763	-6.26526	-7.53237	-4.33979	-2.87912	-12.931	1168.22	-12394.2	3.87673	-14.5879
GO:0031570	DNA integrity checkpoint	17	0.503003	-6.82488	-0.262101	-8.97345	-4.50498	8.83324	58.2302	-81.2005	-4.07403	-2.61516	4.74966	-15.6459	3.9676	-8.3687	718.272	30997.8	-7.90828	0.324603
GO:0000165	MAPKKK cascade	17	0.911515	-5.2685	-1.05199	0.325374	15.5749	-76.2056	181.534	-255.436	-1.99586	2.61252	-1.31329	4.34359	-229.646	-12.0307	877.643	-7005.93	-2.29546	-8.09748
GO:0019438	aromatic compound biosynthesis	17	0.91627	-15.9404	-0.985251	11.6123	11.5198	-246.152	89.4978	-119.171	10.5291	-9.80233	20.63	-174.266	5.47686	5.05257	1592.47	-25500.3	3.44655	-20.7068
GO:0043094	metabolic compound salvage	17	0.801691	-13.4536	2.76609	5.68441	21.1944	-50.551	133.128	-181.991	1.35985	7.67577	9.85012	-138.594	3.54507	-4.32622	567.427	-5693.13	-4.3504	6.93938
GO:0007266	Rho protein signal transduction	17	0.738423	-7.54705	-3.9105	10.3611	-1.7552	9.97539	1.54834	-0.809594	0.935959	-6.45472	3.32784	-6.73332	12.2414	-22.1357	783.904	14058.4	6.44115	-13.1402
GO:0016053	organic acid biosynthesis	17	0.698998	-7.83029	7.70682	-14.6545	22.9165	-10.9345	1.13339	-3.51475	-1.23178	1.43977	-15.914	0.662346	6.83703	-12.5482	887.266	-2479.94	1.73826	9.02601
GO:0046394	carboxylic acid biosynthesis	17	0.834689	-8.09883	7.58948	-13.0991	23.4601	-12.2616	0.643063	-2.70608	-0.900415	0.321961	1.95711	0.0568362	7.61332	-15.3926	920.643	-222.922	1.32353	11.4432
GO:0043255	regulation of carbohydrate biosynthesis	17	0.751326	-9.05856	1.27143	-26.084	-22.0055	4.80748	112.325	-154.004	2.25378	8.3706	-34.7851	-1.68108	2.57936	-18.1172	687.962	6566.33	1.97621	-10.4558
GO:0007533	mating type switching	17	0.32844	-7.35239	1.59643	5.34363	-3.98208	16.7073	23.2216	-33.398	-0.410781	0.398831	5.57411	-12.9079	-2.86752	-2.58933	747.274	2252.81	4.79212	-2.44746
GO:0000245	spliceosome assembly	17	0.368929	-8.09202	-6.33078	11.0634	-44.8756	54.5592	16.7979	-22.8967	-3.32942	-1.64265	-19.1817	0.416499	6.13834	-8.9884	1441.68	3650.44	4.08724	-6.60765
GO:0006820	anion transport	17	0.470503	-8.68126	0.500115	-7.71208	-41.8911	11.6592	4.44124	-3.39828	1.80016	3.37081	7.98558	-9.16101	6.43802	-7.03951	269.627	9563.13	0.779466	6.9361
GO:0006739	NADP metabolism	17	0.760236	-9.03918	-3.49766	7.14247	22.0058	-54.2026	104.28	-144.126	-5.93339	17.741	-32.367	-3.31945	3.20655	15.186	959.846	-16506.1	6.03824	-18.6777
GO:0048284	organelle fusion	17	0.671575	-7.24989	2.42798	-7.78607	2.38229	2.31052	4.75235	-3.40891	5.19673	-6.74202	-3.77257	3.87901	1.65763	9.75366	1133.41	-2077.98	-1.35476	-0.13923
GO:0007265	Ras protein signal transduction	17	0.508597	-6.81118	6.15606	-11.7871	10.7301	-15.2915	2.93783	-2.92738	-4.77433	-0.181553	8.24235	-15.0148	7.49808	-21.4436	1200.56	-1426.54	2.05068	2.25079
GO:0010038	response to metal ion	17	0.668173	-6.92923	5.11966	-4.68359	-54.2077	40.3221	-60.9297	66.1629	5.83047	-6.56745	6.08993	-9.31135	-0.715241	-7.05409	-33657.7	-4159.96	-0.841585	-3.77689
GO:0006311	meiotic gene conversion	17	0.818956	-8.82934	3.9803	-1.59674	-5.89678	18.082	23.5838	-32.2874	-1.05579	-0.66317	5.45173	-14.8782	8.5644	-22.2044	1179.39	22539.3	-0.299583	0.565178
GO:0009109	coenzyme catabolism	17	0.990765	-4.3436	5.8281	-27.1122	12.6585	-8.39644	1.4889	-1.07715	2.09703	-5.98471	2.96757	-13.9743	1.76818	2.20802	231.44	-12751.3	6.19404	-21.8192
GO:0006378	mRNA polyadenylylation	18	0.752158	-11.2954	2.05539	6.32431	-11.557	1.26551	-40.1418	37.5003	-4.39578	7.18765	-12.9008	-12.4299	9.61447	-20.5544	1048.53	1967.2	6.68407	-5.361
GO:0043631	RNA polyadenylation	18	0.757637	-10.3877	1.44842	6.18373	6.07468	-4.97915	-34.6799	33.9314	-2.51586	4.01443	-14.7238	3.36232	6.55577	-17.9937	997.935	6267.27	4.83264	-3.22592
GO:0000022	mitotic spindle elongation	18	0.495118	-9.96061	-17.1794	-7.21706	-36.4162	17.1547	8.92275	-9.49419	-7.4149	3.68727	2.87145	0.982438	-5.21056	6.87686	675.852	29014	3.65372	-7.68799
GO:0051231	spindle elongation	18	0.785062	-9.23488	-7.84705	-15.7206	-13.2763	4.3242	8.58722	-9.0446	-7.32968	-0.190079	3.08334	1.51441	-10.735	14.4164	624.178	27836.1	-0.587603	-3.6239
GO:0009126	purine nucleoside monophosphate metabolism	18	0.871856	-14.016	-2.70005	9.97824	28.7522	-61.0586	142.299	-194.509	6.79126	-7.68437	-14.173	-2.28015	17.8251	-58.0487	974.393	-8861.44	-5.51469	11.7974
GO:0000724	double-strand break repair via homologous recombination	18	0.454575	-8.09311	7.09358	-5.18332	-3.07209	14.2843	30.2926	-42.4322	3.11845	-5.98344	3.10229	-1.66366	8.29551	-12.1451	1293.39	2069.23	-4.42448	6.72322
GO:0009067	aspartate family amino acid biosynthesis	18	0.777836	-4.81951	5.75448	-21.0197	5.14626	-4.41289	58.7829	-83.9295	2.83605	-2.87	-12.6711	-10.5975	3.53909	-16.8427	1069.48	3794.84	2.75186	-4.80299
GO:0006896	Golgi to vacuole transport	18	0.613088	-9.45114	-1.99679	14.2944	-38.3347	3.3871	3.97631	-1.89625	-5.25873	9.79062	-0.473922	2.00188	4.5188	-3.89088	951.764	8751.17	3.07515	-8.46218
GO:0051187	cofactor catabolism	18	0.985847	-4.37451	6.46537	-29.9923	7.82105	-23.3159	0.807651	-1.85286	2.52392	-4.81262	6.27965	-38.963	2.08831	-8.92924	413.526	-11764.2	5.54648	-17.8605
GO:0006614	SRP-dependent cotranslational protein targeting to membrane	19	0.88983	-7.60059	7.9739	-36.6565	14.9898	-13.461	10.8704	-9.47808	-1.65555	4.50675	-2.02967	5.82167	9.38815	-1.53039	1315.07	-2164.54	-4.04749	-4.21174
GO:0000767	cellular morphogenesis during conjugation	19	0.846	-6.12656	8.19436	-11.7727	-31.7891	90.4105	0.648729	-2.01946	0.0268465	-1.5393	7.63742	-9.63499	3.12894	-1.21868	903.037	7537.6	-1.87438	-8.10244
GO:0007097	nuclear migration	19	0.871927	-6.86345	6.4818	-11.882	2.00222	1.55227	2.9902	-3.22272	-11.7245	7.18421	2.62127	1.7376	4.12831	-8.21574	768.105	114.592	-2.15295	0.200682
GO:0040023	establishment of nucleus localization	19	0.947709	-6.82181	6.52041	-13.5469	2.00002	3.53849	3.13606	-3.37042	-12.9137	7.80303	2.89682	1.23052	4.06257	-7.26129	738.874	-784.572	-3.05493	0.939648
GO:0051647	nucleus localization	19	0.696634	-6.95537	6.46503	-9.79315	3.81869	-1.42482	2.76001	-2.82043	-13.258	8.21422	2.90362	1.23956	4.64139	-7.54336	662.91	-1555.7	-0.375784	-1.54518
GO:0000054	ribosome export from nucleus	19	0.384932	-9.66025	1.95245	2.4399	2.06059	-2.70242	-5.94985	4.02985	2.77827	-2.50039	-3.14275	-14.0046	-0.172194	12.632	1180.8	13559.7	2.53325	-8.06862
GO:0009123	nucleoside monophosphate metabolism	19	0.858416	-12.9366	-5.98503	12.2268	26.2059	-34.0997	125.057	-169.778	7.00243	-7.49618	-13.8522	-2.09067	16.2872	-51.477	1036.81	-13369.7	-4.78665	10.2114
GO:0045185	maintenance of protein localization	19	0.97081	-6.54171	2.10061	4.40871	-50.0433	74.8437	7.44591	-5.66336	3.31556	-6.45582	5.08498	-6.3059	-0.0995412	-18.0296	501.995	5833.9	-6.78681	7.61506
GO:0009272	cell wall biosynthesis (sensu Fungi)	19	0.545501	-5.53495	4.64359	-7.53818	-67.7021	-16.7392	1.70074	-1.25456	1.5599	0.299787	4.26692	-2.62059	5.30139	-10.6725	234.074	-1782.86	3.82052	-8.8104
GO:0042546	cell wall biosynthesis	19	0.79774	-5.49959	4.509	-8.00444	-67.3483	-13.8047	1.48009	-1.28663	1.65868	0.104804	4.2281	-2.52485	4.78492	-11.6221	353.077	-726.134	4.0197	-8.62224
GO:0042401	biogenic amine biosynthesis	19	0.822065	-6.45864	-1.24147	-1.45755	7.4501	-8.87978	15.9931	-20.9447	5.7798	-15.5982	-2.97971	7.08637	5.67117	-2.87197	1284.32	-29219.5	3.49408	-3.0807
GO:0030148	sphingolipid biosynthesis	19	0.589757	-6.59904	6.29054	-8.00782	-5.27868	-24.681	-0.665867	-0.662101	1.65116	-1.36964	6.43868	-11.4016	-0.870074	11.9901	1225.57	-11066.9	0.621445	-4.77385
GO:0016579	protein deubiquitination	19	0.544208	-8.71026	-12.2339	15.7571	16.9897	-7.25885	58.5596	-81.2807	-0.675322	6.38217	-23.3352	6.01045	7.71986	-75.2787	1679.76	15516	-1.20056	-5.68693
GO:0000725	recombinational repair	19	0.907437	-8.02036	6.75378	-4.42106	-2.73025	7.98777	28.3045	-40.4374	3.57286	-7.14036	3.07147	-0.732187	5.00468	-15.2869	1457.22	1583.93	-2.89457	9.19495
GO:0040020	regulation of meiosis	19	0.701207	-8.1478	0.179085	6.20926	5.83746	-1.87971	2.89551	-5.02687	-7.29674	0.911324	-14.5618	0.575906	6.72067	2.72743	936.951	12995.5	3.19265	-1.16817
GO:0006826	iron ion transport	19	0.464214	-8.75751	3.02039	3.84959	18.1059	-75.2671	4.23045	-1.52946	6.29305	-9.82931	-28.3263	0.83189	10.4548	-25.0031	-29985.7	9808.66	-3.26036	8.18212
GO:0009228	thiamin biosynthesis	19	0.80965	-11.3502	5.90685	-10.6014	21.8925	-3596.93	8.09606	-10.2938	6.79076	-13.5138	-93.1662	13.2906	6.69918	-12.5877	844.342	-44154.8	-2.52382	7.00222
GO:0007064	mitotic sister chromatid cohesion	19	0.582005	-7.31727	5.02175	-7.95545	1.74611	-8.55096	-2.56353	0.299528	2.91485	-8.68116	1.2856	-1.2003	-1.10656	2.2879	1301.18	13952.5	1.79874	-4.38079
GO:0006100	tricarboxylic acid cycle intermediate metabolism	19	0.982995	-6.21641	3.42507	-21.0109	46.2328	-14.8845	8.58315	-9.69623	3.24166	1.50112	3.43656	-15.832	2.07911	3.09042	-1213.81	-2199.73	7.11273	-24.9536
GO:0006753	nucleoside phosphate metabolism	20	0.713334	-137743643691319	1.75053e+13	-5.76761e+12	1.77514e+15	-6.17198e+15	-202464788099599	95115497699045	-148161141126491	284334252194451	9.82177e+13	-483112542370217	116006587619624	368426576697305	4.85762e+16	-1.27824e+17	1.4981e+13	-609386580957860
GO:0006754	ATP biosynthesis	20	0.95097	-200.692	-82.1056	-374.352	342.773	-1520.99	155.805	2.03487	22.0923	-62.7949	-46.0359	19.0988	186.327	-1975.64	25621	-439137	76.6168	274.287
GO:0015985	energy coupled proton transport, down electrochemical gradient	20	0.78516	-84.9874	23.0011	-117.038	47.7505	-48.5456	44.186	19.3377	24.5631	-133.364	16.7032	-89.0618	54.5567	-585.899	11342.2	-66908.4	5.12475	38.5684
GO:0015986	ATP synthesis coupled proton transport	20	0.942308	-223.205	9.39319	-147.144	153.499	-598.522	171.353	25.3984	-56.0215	-349.401	0.925249	0.0639408	206.53	-335.153	23818.5	-338204	-18.5915	144.998
GO:0046034	ATP metabolism	20	0.888862	-112.178	2.4948	-36.08	60.7179	-254.655	64.5388	17.6414	24.8905	-261.772	-1.83997	11.5823	71.2802	-539.677	12292.4	-15287.4	21.6507	179.38
GO:0001510	RNA methylation	20	0.467494	-8.39501	4.71171	-4.96753	NA	-4799.98	-26.3596	31.7674	0.0207632	1.73267	11.2101	-42.3772	5.25778	-21.3084	1019.67	-17435	-0.8394	10.4937
GO:0007094	mitotic spindle checkpoint	20	0.833279	-7.59296	-0.322359	5.79272	5.27668	-11.3904	1.39601	-0.477308	0.957089	-6.78596	-0.857687	2.91945	7.49308	-10.114	1119.06	4324.2	6.18278	-2.63168
GO:0031577	spindle checkpoint	20	0.682028	-7.49094	-2.99927	7.82355	6.41232	-12.2276	1.52293	-0.898595	0.868698	-7.21265	1.34498	0.722013	8.64441	-12.1922	1140.79	4872.23	5.89976	-2.21442
GO:0000288	mRNA catabolism, deadenylylation-dependent decay	20	0.527706	-11.3667	4.18175	10.5997	-4.29039	-109.515	62.8997	-85.9013	-10.5086	8.6099	3.82865	-5.9415	5.25318	0.705048	1139.45	8116.57	4.77942	0.0725149
GO:0006096	glycolysis	20	0.675351	-11.8018	4.22477	-6.50442	14.1991	-0.0463054	209.019	-289.66	1.32415	4.2165	-14.9973	-7.12373	8.05847	-26.3045	876.206	-3836.45	7.26797	-8.44386
GO:0006084	acetyl-CoA metabolism	20	0.274038	-6.14685	4.7696	-24.14	26.7777	-12.451	3.64225	-3.4512	-0.11809	5.43168	6.70744	-45.8726	5.11985	-8.29148	639.276	1879.48	5.36465	-15.5274
GO:0006479	protein amino acid methylation	20	0.591898	-7.5633	-0.263252	-5.05992	-20.8141	-39.7918	231.921	-328.381	-1.98351	10.454	2.61029	-4.83183	7.52359	-10.5868	1615.65	-5770.7	5.16685	-7.71747
GO:0008213	protein amino acid alkylation	20	0.781349	-7.93702	-4.00314	-2.12468	-20.7903	-31.6056	244.749	-346.915	-1.9492	9.78773	3.85183	-21.2171	9.14709	-12.8606	1673.97	-6494.96	3.92815	-3.76508
GO:0006273	lagging strand elongation	20	0.903007	-41.5277	19.4468	-20.1525	-141.836	83.5442	-0.500869	4.59327	-12.746	126.047	13.1394	-13.7668	21.3533	-223.73	8588.55	-36446.4	25.6606	-156.463
GO:0009266	response to temperature stimulus	20	0.560516	-6.21202	-9.16758	5.18055	-3.87139	10.7367	-5.90008	7.36257	-2.31543	0.0686317	3.00755	-2.35288	3.71643	-11.1395	526.472	-7354.18	6.95489	-2.51859
GO:0007243	protein kinase cascade	20	0.779038	-6.12299	0.783088	-1.25466	6.7497	-5.64181	53.2329	-73.5193	-5.45076	3.18648	-1.59769	7.45221	-57.0148	-7.44819	844.886	-2083.24	0.248647	-7.57855
GO:0000209	protein polyubiquitination	20	0.557361	-6.94972	-0.788259	1.90826	11.7821	-39.7602	-16.8314	21.4259	4.64592	-5.72554	1.48567	-1.46909	-28.8061	-25.8806	505.018	-5978.84	4.40461	-3.36429
GO:0046148	pigment biosynthesis	20	0.721206	-5.29679	2.08385	-1.07939	-148.795	-25.8277	-4.06428	4.85629	-0.823064	-4.10203	4.60167	-2.28691	8.49476	-7.41219	654.8	-23345.2	-1.31649	1.97091
GO:0006772	thiamin metabolism	20	0.178362	-9.74233	4.12887	-1.12828	9.41718	-26.9118	-6.049	10.1059	5.68611	-10.6605	-104.37	13.4798	5.6489	-6.19441	531.596	-40028.5	-2.13392	1.63531
GO:0042724	thiamin and derivative biosynthesis	20	0.926307	-9.6091	6.68473	-12.5454	7.38662	-52.4253	20.7624	-27.2098	1.5333	1.31313	-90.4912	15.6256	4.73396	2.92095	775.238	-44223.8	-4.65626	6.16979
GO:0006081	aldehyde metabolism	20	0.698329	-6.55243	-1.63416	-0.652843	-59.5494	-53.3391	14.4916	-17.2535	4.55464	-7.05067	-18.1017	-6.57313	7.86803	-17.0987	-73488.9	-6979.32	4.58343	-8.68797
GO:0009250	glucan biosynthesis	20	0.727543	-8.8471	5.72161	-6.1581	-17.644	-55.023	3.76656	-3.21508	4.03074	4.06499	4.29664	-6.10852	3.2272	-16.0981	1083.85	6171.72	-4.52402	3.20736
GO:0007093	mitotic checkpoint	21	0.699388	-7.26958	-1.79294	4.78727	5.82113	-12.3562	0.209233	1.08794	-2.96822	-2.97987	-0.539225	3.8421	7.79353	-10.1208	1160.67	5531.75	6.44355	-5.69674
GO:0042273	ribosomal large subunit biogenesis	21	0.707605	-329.773	0.0542291	17.8735	-32.6168	48.7499	1.99692	0.88243	101.027	-6.38445	-3.08954	-23.1071	1.89074	-15.224	1832.92	-15524.7	223.947	-13.7595
GO:0043549	regulation of kinase activity	21	0.477665	-9.13943	-0.174134	9.90013	30.8244	-46.3985	-12.7342	18.1799	-3.04795	-1.37227	1.49933	-1.09234	3.89279	1.90035	1067.57	-15776.9	2.87855	-10.3933
GO:0045859	regulation of protein kinase activity	21	0.921073	-9.14037	0.51625	9.70709	29.958	-43.5704	-12.6837	18.4858	-3.2862	-1.66131	1.50701	-1.012	2.36444	6.62471	1053.03	-14885.1	3.91508	-11.4322
GO:0051338	regulation of transferase activity	21	0.845442	-9.0571	1.06113	9.8987	27.5384	-40.8922	-11.7162	17.0507	-2.92614	-1.07193	1.50582	-1.04873	2.05571	4.49445	1038.9	-12823.1	3.27575	-11.2812
GO:0031124	mRNA 3'-end processing	21	0.796693	-10.0205	-0.741239	11.051	2.38771	-9.12161	-24.6479	27.3708	6.40136	-1.54608	-28.2915	-3.96198	2.86758	-31.6145	1338.06	-5687.92	6.02333	-6.13588
GO:0046112	nucleobase biosynthesis	21	0.987692	-9.1796	-4.76924	28.6312	28.1306	-20.0705	-3.97552	7.37492	5.27125	-10.4933	-33.7463	-1.51769	4.59241	-10.642	1322.89	-7966.19	1.94097	0.165199
GO:0051235	maintenance of localization	21	0.70548	-6.53187	2.57312	-0.479745	-94.8969	63.0715	6.83506	-5.51175	-0.624336	-3.81014	3.97504	-3.75334	3.07232	-19.7005	680.038	8628.77	-4.28752	9.85148
GO:0009072	aromatic amino acid family metabolism	21	0.870698	-11.775	1.69549	7.02262	6.20742	-4.52787	124.331	-168.95	1.39792	7.95258	0.965643	-10.6347	6.75998	-8.47612	1191.66	-25969.5	3.7621	-21.2373
GO:0042398	amino acid derivative biosynthesis	21	0.809498	-7.21861	3.36662	-6.91621	5.62964	-48.5633	0.2535	2.30504	4.4105	-13.6605	-9.54268	18.0213	3.13648	5.03652	1471.52	-33059.3	3.07904	0.390416
GO:0018193	peptidyl-amino acid modification	21	0.932607	-8.20291	-0.263824	0.911705	-0.113356	-82.8821	3.56206	-3.00286	4.95553	-6.11038	-4.05275	12.2352	-3.17916	4.80894	1116.52	-9631.06	1.2133	-1.30661
GO:0006513	protein monoubiquitination	21	0.845378	-6.64651	-1.3288	-0.337012	9.27186	-57.5245	-14.9633	16.9785	-3.49811	-0.563654	2.98082	-6.40486	-18.9979	-7.61442	1277.84	-4987.51	4.35531	2.26801
GO:0007006	mitochondrial membrane organization and biogenesis	21	0.294474	-5.08388	3.67655	-4.11746	-10.3436	-152.777	7.81961	-16.7512	5.42211	-3.41159	-1.78826	1.60598	-3.50769	-24.3707	415.732	8047.4	-2.8927	-1.87533
GO:0042440	pigment metabolism	21	0.742762	-5.08264	2.97207	-0.725465	-147.158	-27.9224	-4.40776	4.96388	-1.85752	-2.91475	4.19886	-1.9415	6.67753	-5.89093	639.146	-25093.8	-1.28509	1.47948
GO:0010035	response to inorganic substance	21	0.209507	-6.33339	6.23898	-1.34393	1.73765	1.52101	-12.609	14.9377	5.9064	-7.2716	8.23778	-10.4279	-5.92293	-9.33542	-2475.44	5823.31	-3.45161	1.37651
GO:0051052	regulation of DNA metabolism	21	0.55016	-6.6479	4.15551	-6.39928	-98.7656	62.4539	-1.85521	1.89646	-4.60577	-3.01344	5.0859	-4.0389	7.19825	1.6668	773.081	4331.57	1.5195	3.05688
GO:0006891	intra-Golgi vesicle-mediated transport	21	0.363525	-8.84572	-0.520693	-6.54517	-9.62393	-9.91003	5.72441	-4.63163	-1.16983	4.50359	3.5504	-4.19092	-26.3039	18.7211	1231.19	-3107.01	-1.06527	6.70041
GO:0008645	hexose transport	21	0.965699	-9.61252	4.69618	-10.099	4.27266	-0.189079	0.999358	0.867135	2.16814	-3.44722	3.28946	-19.1233	0.319066	24.0258	1253.48	-2795.49	2.76049	-4.66389
GO:0015749	monosaccharide transport	21	0.949569	-8.81362	5.30078	-13.1262	4.81106	0.161625	2.09615	0.214916	2.46224	-5.43114	0.633265	-61.8653	0.124682	24.0219	1090.52	2082.61	2.57279	-11.5949
GO:0009144	purine nucleoside triphosphate metabolism	22	0.874964	-11.9959	0.170227	-1.48676	19.5407	-37.6705	6.77686	2.05747	-3.43519	5.71149	1.19525	-10.6298	7.37461	-15.7287	1384.14	8770.21	2.56883	-4.71056
GO:0009145	purine nucleoside triphosphate biosynthesis	22	0.956207	-103.296	21.4018	299.491	297.783	80.2971	29.3257	32.2582	-64.4423	126.317	24.2107	-136.332	68.0615	-178.041	19409.9	75567.6	24.7075	-328.23
GO:0009205	purine ribonucleoside triphosphate metabolism	22	0.892666	-30.8554	9.91028	41.9115	80.8295	-78.5711	6.8551	5.12032	-11.6541	29.4288	6.66159	-59.4213	25.1445	-26.7863	5210.01	89294.2	-7.34526	-67.148
GO:0009206	purine ribonucleoside triphosphate biosynthesis	22	0.938481	-10.7058	0.3035	0.7993	19.1715	-41.7489	6.59709	1.28299	-3.75612	5.77616	0.87328	-9.23097	6.43476	-16.5073	1197.2	9100.04	2.60693	-8.46121
GO:0006613	cotranslational protein targeting to membrane	22	0.838321	-7.82327	3.90669	-1.54437	15.1171	-16.6183	6.56771	-5.79498	-0.0377576	4.75594	-0.0654539	-1.56045	8.19854	-11.6788	1086.58	6182.23	-0.824263	-12.7598
GO:0007096	regulation of exit from mitosis	22	0.51427	-6.40426	0.114607	-20.3198	0.782082	-3.83531	1.40244	-0.713307	2.01561	1.20653	4.76741	-5.2711	-76.2649	7.96584	1570.94	15304.2	0.172693	-5.75196
GO:0006298	mismatch repair	22	0.995844	-8.40875	4.74042	-3.20337	1.8474	-5.14934	5.09736	-6.79237	-2.64288	2.87847	6.7923	-17.7107	-4.02707	-17.7234	1063.38	9737.65	4.37396	2.1345
GO:0045005	maintenance of fidelity during DNA-dependent DNA replication	22	0.765943	-8.67905	5.03212	-3.32548	3.0597	-10.7446	4.28625	-5.37372	-1.62411	0.777607	7.27396	-20.7362	-4.30127	-17.6356	1081.01	9433.62	5.69163	1.06114
GO:0042723	thiamin and derivative metabolism	22	0.319301	-7.85364	5.03692	-8.5554	8.42369	-100.328	-30.9633	36.4934	2.60027	-1.54149	-108.437	15.8294	4.10271	1.22965	650.426	-42490.3	-3.00845	3.57813
GO:0007120	axial bud site selection	22	0.42007	-7.91788	4.62822	-3.26527	-12.2566	28.034	2.53858	-2.80073	2.27019	-2.49831	2.85226	-4.10626	-9.89307	1.78262	923.776	24.479	-1.15774	4.39456
GO:0051128	regulation of cell organization and biogenesis	22	0.852755	-12.3459	4.77142	9.56801	-12.9881	42.9905	-7.4233	7.46093	-9.33202	1.97964	5.79438	-5.42873	1.84668	-10.8077	1483.23	23101	-6.2049	15.7839
GO:0030150	protein import into mitochondrial matrix	22	0.260472	-8.55158	8.14995	-10.8425	-67.7177	66.4277	4.15147	-8.74965	3.03401	2.45309	-15.7737	-66.1193	0.525091	-3.74155	1592.49	-16202.1	1.59044	1.62928
GO:0007530	sex determination	23	0.523501	-6.9459	2.41274	-0.919159	-8.94402	32.8511	-2.25187	1.5349	-0.7634	-1.39786	5.15725	-7.36	-6.20378	3.19826	1477.11	-4252.01	4.96821	-1.35994
GO:0007531	mating type determination	23	0.827918	-6.75518	1.52103	-0.650902	-6.77303	28.3246	-1.59337	0.736361	-2.13969	-0.00524977	4.91651	-7.21749	-5.35258	0.35778	1474.13	-3189.26	5.39054	-1.94458
GO:0043487	regulation of RNA stability	23	0.559651	-10.0351	2.02927	15.6452	-28.0948	23.1673	43.6595	-61.0219	-8.7398	11.3358	1.81615	-2.3923	11.1422	-10.1652	1496.49	6090.05	1.19797	-0.834842
GO:0043488	regulation of mRNA stability	23	0.762078	-9.58045	3.2782	12.5684	-26.0594	19.774	42.0179	-58.7156	-6.86801	9.40099	2.25182	-3.51145	10.0737	-8.5571	1375.41	8279.67	1.41762	-2.04306
GO:0000750	pheromone-dependent signal transduction during conjugation with cellular fusion	23	0.684346	-9.48484	13.1143	-23.266	20.7306	-52.3728	-3.68308	5.02947	-15.1422	31.2741	3.47529	-0.693833	9.05236	0.0444322	1782.93	2985.64	-10.7756	-2.48307
GO:0031137	regulation of conjugation with cellular fusion	23	0.536986	-9.41316	12.4283	-21.2351	19.7901	-52.3127	-2.29885	3.15078	-12.2193	27.7117	2.0501	0.375531	4.98351	5.86984	1782.81	2560.66	-8.59514	-3.73849
GO:0032005	signal transduction during conjugation with cellular fusion	23	0.829623	-10.2402	11.3896	-20.242	22.8275	-61.9367	-6.72004	8.33738	-21.0686	39.258	4.1202	-1.33105	6.53472	3.65702	1920.89	602.413	-9.67526	-3.16622
GO:0046999	regulation of conjugation	23	0.566294	-9.77831	12.4652	-22.578	22.1867	-61.775	-3.84392	4.86384	-16.9962	34.9713	4.09147	-2.31495	7.51908	4.54286	1813.56	-336.661	-9.24685	-3.17301
GO:0031123	RNA 3'-end processing	23	0.803177	-12.6102	6.08661	6.15153	7.67508	-20.5447	19.6192	-45.6952	6.77403	-2.39102	-2.07494	-20.8282	-17.6328	-17.0974	1690.56	-5938.68	3.56374	5.82522
GO:0007020	microtubule nucleation	23	0.603259	-16.5538	2.04562	15.4455	-58.7867	28.0175	6.92183	-3.87791	-2.8827	3.32013	0.332976	6.21171	10.3628	-31.4167	1016.24	32906.2	-3.92427	12.5066
GO:0030466	chromatin silencing at silent mating-type cassette	23	0.55473	-6.98712	5.15242	0.328164	-2.9817	6.63915	3.19685	-3.02052	-1.09196	-1.07435	6.22266	-10.3533	8.59864	-15.1284	1184.84	-1391.98	1.97914	-4.07104
GO:0006408	snRNA export from nucleus	23	0.980066	-519.373	486.15	-919.041	-1353.16	2903.26	372.358	-79.8585	-234.514	798.396	22.5519	74.4692	-100.911	1529.35	37349.9	-1.67164e+06	19.1546	-372.443
GO:0006607	NLS-bearing substrate import into nucleus	23	0.924607	-1088.99	1461.1	-2010.82	-1606.75	3731.05	422.615	-203.752	-791.347	823.356	276.881	-981.411	140.471	2086.05	105784	-1.63113e+06	-7.38885	1582.91
GO:0006608	snRNP protein import into nucleus	23	0.995618	-410.937	626.833	-1253.08	-195.258	1290.48	268.717	-91.5037	-130.319	543.133	156.17	-504.753	-254.027	1303.58	41078.1	-1.72931e+06	-142.121	41.5472
GO:0006610	ribosomal protein import into nucleus	23	0.986475	-3480.55	5551.44	-5291.59	-51.4282	1398.63	1712.04	-24.3887	-2225.26	5966.22	252.946	77.4926	-3238.33	8793.96	295660	104571	-503.097	-937.757
GO:0051030	snRNA transport	23	0.988732	-266.599	344.035	-778.673	-418.549	891.969	151.364	-61.8615	-175.038	402.46	76.538	-173.563	-13.2247	840.257	18606.7	-34978.6	67.4733	-179.365
GO:0006506	GPI anchor biosynthesis	23	0.847549	-4.67099	4.49449	-6.6575	-16.9038	-139.053	2.91931	-2.90451	4.71532	-9.37613	1.02895	-0.461789	2.43706	1.66819	1236.94	-16283.3	0.368491	-0.997479
GO:0009605	response to external stimulus	23	0.781644	-5.31029	0.0808109	-8.91959	3.91198	-0.483282	7.70814	-7.08625	-0.409657	0.213246	2.75379	-2.81701	14.6485	-25.1137	907.046	4210.15	0.363593	-3.95537
GO:0009991	response to extracellular stimulus	23	0.809185	-5.40882	-0.239883	-7.6074	4.99218	-1.95787	7.42984	-6.63071	-0.434535	0.573647	2.47066	-2.06621	14.1732	-23.0198	895.587	5002.2	0.751169	-5.11223
GO:0031667	response to nutrient levels	23	0.713867	-5.39714	2.19471	-13.6278	2.1093	1.51197	8.43428	-7.88293	-1.69241	1.98386	0.599639	0.438508	14.7573	-24.8785	968.462	3746.73	0.553172	-4.27394
GO:0006368	RNA elongation from RNA polymerase II promoter	23	0.833773	-8.43003	1.30032	1.83879	-94.2477	14.1588	-19.4149	21.6818	3.34796	-3.28151	6.88164	-11.6316	2.37328	-40.2772	2004.06	2379.23	7.85563	-5.2908
GO:0006303	double-strand break repair via nonhomologous end joining	23	0.50044	-9.49866	-1.25339	8.435	-38.4483	66.1773	-1.31893	0.43106	-10.8425	2.50109	6.91394	-1.67052	9.19681	-20.0401	2006.22	22374.7	-16.8778	23.1022
GO:0006555	methionine metabolism	23	0.417821	-7.65619	5.81791	0.109881	-19.9168	-59.1984	168.679	-237.781	3.18267	2.64281	5.00789	-4.36959	3.64276	0.292803	9.09086	-8034.56	4.63278	-12.8165
GO:0006818	hydrogen transport	24	0.689702	-10.2571	3.08622	2.31055	12.3554	-22.1018	5.5927	-2.46785	-7.11828	4.92491	-2.04228	6.76163	8.53575	-37.4462	1204.8	4650.49	2.11569	9.83784
GO:0009199	ribonucleoside triphosphate metabolism	24	0.752701	-10.5352	1.44386	-5.62188	21.1706	-27.3027	6.10679	1.56857	-4.11525	2.89969	0.860426	-4.50497	7.92779	-1.86323	1398.79	3870.86	1.58233	-4.23522
GO:0009201	ribonucleoside triphosphate biosynthesis	24	0.986977	-10.7168	1.75079	-7.12104	22.9835	-33.0271	6.3601	1.56065	-5.37223	3.63119	2.37007	-10.4116	9.10228	-5.7797	1383.65	7430.79	1.07363	-2.59776
GO:0015992	proton transport	24	0.889013	-10.1646	2.67363	2.30738	-6.55695	-18.2462	5.4536	-2.30041	-7.43505	4.89348	-1.73863	5.7233	8.92644	-34.0513	1216.85	6952.45	3.23932	9.33858
GO:0009069	serine family amino acid metabolism	24	0.690834	-6.78014	0.417819	5.11055	31.4575	-112.532	19.5386	-24.8145	4.67156	-4.77171	-22.3315	-4.81486	6.43558	-16.526	-11.4836	-6237.98	-1.62259	3.40331
GO:0006893	Golgi to plasma membrane transport	24	0.786643	-7.81342	0.890151	-8.2605	7.69516	-2.62895	1.8171	-2.64854	2.43399	-5.73549	-4.19211	1.36228	-3.36515	-4.35779	1304.86	12567.3	3.48556	3.22124
GO:0042144	vacuole fusion, non-autophagic	24	0.687162	-6.79611	11.6369	-34.2328	10.8273	-7.83415	3.80314	-1.64792	-5.34114	3.50716	-1.23041	1.47244	3.17224	-3.22921	1002.43	6832.25	0.114191	4.17417
GO:0006505	GPI anchor metabolism	24	0.62196	-4.73946	4.48036	-5.47437	-27.8935	-47.9508	3.69364	-3.22254	4.98624	-11.1005	-1.04043	2.62749	0.757256	3.28542	1233.88	-16908.3	0.298804	-0.0429587
GO:0046489	phosphoinositide biosynthesis	24	0.795447	-4.83497	4.6052	-7.3053	-44.504	6.24065	3.23117	-3.16155	4.66421	-9.6355	1.03239	1.09213	2.9456	1.93304	1311.88	-18035.8	-0.0277828	-0.12424
GO:0007035	vacuolar acidification	24	0.902679	-6.60869	1.78549	6.88705	-1.45602	4.86506	3.62925	-2.72578	-0.464254	1.14576	-1.29049	3.27172	17.911	-43.8627	973.912	256.962	5.5931	-13.6281
GO:0030641	hydrogen ion homeostasis	24	0.781947	-6.4156	3.61207	3.03541	-5.82779	2.70661	3.42246	-2.69895	-0.136083	-0.546338	0.243454	1.661	15.7701	-40.604	1022.24	1573.84	6.86395	-14.8436
GO:0045851	pH reduction	24	0.913032	-6.61613	3.2467	5.73457	-1.07636	5.36738	3.24143	-2.5257	-0.719035	1.87865	0.0911886	1.89404	16.5482	-41.7314	1026.91	1894.91	5.21434	-13.9112
GO:0051452	cellular pH reduction	24	0.955534	-6.52212	2.47342	5.34422	2.14261	-1.90745	2.83241	-2.12478	-0.291737	1.48535	-0.195441	2.48015	15.6316	-40.975	996.315	1797.18	4.83192	-11.6395
GO:0051453	regulation of cellular pH	24	0.952974	-6.47027	3.35945	4.58577	-1.05495	2.97801	3.11348	-2.36767	-0.46193	1.31251	-0.269207	2.48241	15.7802	-39.1097	1029.62	1034.84	4.87209	-12.4215
GO:0019748	secondary metabolism	24	0.760774	-5.2206	5.71785	-1.09374	-161.816	-27.5888	-11.7732	12.8204	-6.64344	1.15063	4.42924	0.0329269	10.1946	-13.3932	1178.12	-28285.8	-0.660345	1.18438
GO:0030472	mitotic spindle organization and biogenesis in nucleus	24	0.709442	-9.25662	4.39788	-19.2582	-65.8185	41.0027	4.25391	-3.52647	-1.38475	1.23709	3.72864	-4.66105	-7.69013	12.8957	659.79	3610.7	3.28602	9.51083
GO:0006890	retrograde vesicle-mediated transport, Golgi to ER	24	0.563764	-6.36984	-3.0183	-16.3685	-54.8998	-19.1504	5.34358	-4.40442	1.60828	-2.93653	-0.125503	1.68889	-5.02363	10.1143	1050.8	8545.35	0.0403756	4.95048
GO:0042773	ATP synthesis coupled electron transport	25	0.46517	-9.70108	3.17413	-18.8277	-103.365	-51.3416	7.46078	-2.57686	0.593845	5.0613	-0.0432199	3.59311	1.29969	-13.6754	478.29	-17026.6	2.01879	-6.03736
GO:0042775	ATP synthesis coupled electron transport (sensu Eukaryota)	25	0.965154	-7.20719	3.75061	-22.0898	-88.8653	-56.6674	4.96911	-0.880337	0.410834	5.3514	0.0286475	4.43065	1.35072	-15.5391	573.172	-19927.6	1.85034	-6.63962
GO:0000001	NA	25	0.548074	-6.01766	-7.03137	7.05701	-2.15783	1.56589	1.99158	-1.5023	2.35379	-2.50893	1.87715	2.42187	3.60957	-29.216	1673.69	-19462.3	-2.56234	4.86632
GO:0048311	mitochondrion distribution	25	0.810484	-6.15809	-8.42422	7.80117	-1.68925	2.28731	2.15757	-1.49926	3.19394	-2.95606	2.3982	-0.270643	0.637713	-22.7679	1584.82	-19341.8	-1.13289	3.1339
GO:0051646	mitochondrion localization	25	0.754314	-6.03299	-7.16256	6.55303	-5.47112	6.82762	1.94711	-1.35829	2.12221	-2.86808	1.94767	2.28315	3.54843	-27.2129	1750.02	-21659	-1.23671	3.53288
GO:0000080	G1 phase of mitotic cell cycle	25	0.712561	-6.54861	3.00165	-14.7897	5.98287	-3.67512	-5.68446	6.77446	-1.38526	1.43346	-3.20647	11.5494	-1.2057	-4.79344	1492.94	17958	-3.38214	-1.51978
GO:0051252	regulation of RNA metabolism	25	0.613995	-9.53916	4.62361	8.09149	-30.6309	18.3696	39.1979	-54.33	-3.98643	6.99131	2.28116	-3.75728	8.65121	-3.77054	1434.48	10161	0.60085	-0.69202
GO:0051318	G1 phase	25	0.640877	-6.58457	3.10641	-15.7359	9.32933	-7.24406	-4.82698	5.7938	-2.66725	2.59836	-3.18293	11.783	0.808078	-6.0998	1541.24	18609.3	-4.07693	-1.30905
GO:0006869	lipid transport	25	0.328967	-5.45338	-2.08394	6.88972	11.9355	-23.7729	5.31796	-3.40213	3.24379	-2.948	-9.3264	-14.4844	5.17499	-2.16999	1071.21	-12204.2	-1.48752	-8.05997
GO:0051656	establishment of organelle localization	25	0.929387	-6.61639	5.15143	-10.4707	3.33076	-2.92056	3.33699	-2.90233	-8.46584	6.73285	1.94428	2.58082	2.78365	-11.301	934.912	5746.94	0.314122	-2.54121
GO:0006576	biogenic amine metabolism	25	0.786429	-6.62086	3.42134	-10.4955	32.4617	-21.6456	-13.9215	19.2557	0.45609	-1.57513	-1.64402	5.40936	4.7892	8.48882	1272.98	-19983.6	2.67162	-5.72827
GO:0006270	DNA replication initiation	25	0.986667	-8.6945	-4.34477	2.53873	-3.37556	-3.41109	-6.82669	9.80373	3.65176	-3.63823	7.81371	-9.31936	3.54577	-7.68249	1428.76	2018.18	-0.622889	-3.58832
GO:0006609	mRNA-binding (hnRNP) protein import into nucleus	25	0.998293	-132.622	253.636	-454.428	-41.0623	105.742	96.6618	-47.5043	-50.1111	177.098	17.8994	57.4818	-50.4879	389.028	13612.2	-635507	-7.19625	-140.886
GO:0006696	ergosterol biosynthesis	25	0.993843	-7.97555	2.66268	2.31469	32.185	-23.897	5.83065	-5.86168	3.57673	-0.149533	5.23977	-7.89193	7.72207	-25.8761	-90.3897	9101.25	4.0451	-13.91
GO:0008204	ergosterol metabolism	25	0.970572	-7.81026	2.12144	-2.05916	38.0689	-21.6361	6.4861	-6.5605	1.78675	4.68847	5.44021	-4.08088	9.65898	-24.6493	10.4875	-1507.01	3.86092	-9.09128
GO:0009142	nucleoside triphosphate biosynthesis	26	0.924175	-8.79524	0.358437	-8.20726	14.6517	-16.3535	4.87323	1.03646	0.124708	-1.77968	1.21456	-5.44467	5.48084	2.60849	1295.34	-2768.17	1.42678	-0.914853
GO:0050790	regulation of enzyme activity	26	0.939314	-7.40842	0.481137	-0.47284	23.8294	-17.4543	-26.6334	34.6826	-7.21824	5.8111	1.90828	0.445478	1.44123	-5.43205	1216.12	-7252.97	1.3316	-4.61853
GO:0000086	G2/M transition of mitotic cell cycle	26	0.475098	-8.23102	2.93688	17.0687	15.5163	-29.2917	-9.87807	11.3665	3.97485	-5.42877	4.14638	-9.10778	1.14335	-6.03839	1618.09	5042.76	-0.0995157	-3.50049
GO:0006407	rRNA export from nucleus	26	0.689666	-1332.18	1270.08	620.5	-4632.18	8007.8	248.94	-614.463	-495.712	2495.24	1424.38	-3795.64	306.469	-4820.58	138427	-2.02987e+06	864.907	-673.918
GO:0006409	tRNA export from nucleus	26	0.971565	-9.32028	8.60059	-33.8643	39.8529	-222.482	5.1769	-2.12956	-1.21907	7.45454	2.48034	-6.21589	6.79289	8.60564	1397.05	-1356.92	-3.94591	3.96795
GO:0051029	rRNA transport	26	0.751217	-248.721	192.724	-87.3535	-180.116	250.872	73.4855	-83.6254	45.2427	63.8151	180.493	-619.693	-52.591	697.387	27403.8	-93158.4	-58.6116	166.387
GO:0051031	tRNA transport	26	0.929891	-12.3342	10.1796	-34.0177	9.7982	-148.041	5.41108	-1.6252	-0.387457	11.7045	2.53592	-4.26491	5.75286	19.353	1611.71	8628.74	-5.88334	2.51408
GO:0006094	gluconeogenesis	26	0.452809	-7.63918	7.50076	-14.7547	24.4534	-17.7022	41.0238	-53.2689	5.56589	-3.74295	-14.2989	1.99446	12.9242	-27.9244	1073.98	2735.51	-2.77067	-4.60524
GO:0006312	mitotic recombination	26	0.931996	-6.83297	0.742897	-8.86189	1.06505	4.69574	-8.41594	9.81174	5.75259	-7.59197	6.54601	-15.1804	8.03483	-19.7861	1089.92	329.213	1.79038	4.08669
GO:0006354	RNA elongation	26	0.354481	-6.95284	-1.46871	8.51657	-71.1173	0.202433	-15.1356	15.9967	3.21779	-3.32783	5.54231	-11.8444	4.68674	-17.993	2021.45	5663.99	5.73389	-10.7043
GO:0009141	nucleoside triphosphate metabolism	27	0.779652	-8.84097	0.516846	-4.8473	18.0595	-21.7831	4.94204	1.11915	-0.609136	-0.8373	1.30816	-6.11697	5.8735	2.14673	1367.13	-5528.99	2.08681	-2.56676
GO:0006470	protein amino acid dephosphorylation	27	0.534211	-6.08184	2.29375	-12.1363	20.9065	-10.2806	25.874	-34.0171	-4.83284	3.19666	-6.95618	13.1355	-22.9486	19.9757	1241.97	-2096.09	5.21963	-7.3152
GO:0009084	glutamine family amino acid biosynthesis	27	0.858221	-5.48112	5.49448	-10.1704	28.6277	-28.7775	1.75577	-1.8027	5.1244	-5.36498	2.17202	0.82614	1.90734	10.7166	957.728	-14465.2	3.87413	-10.8706
GO:0006999	nuclear pore organization and biogenesis	27	0.998703	-901886956469540	7.10964e+13	-136975991890837	NA	71948589346791	526076819012388	-131150553822808	1.4695e+12	4.03064e+13	3.76495e+13	-104291237293412	4.30975e+13	-9.31253e+13	1.41056e+17	-3.4714e+16	-1.17816e+13	58576562110223
GO:0045047	protein targeting to ER	28	0.670328	-6.60906	6.14584	-6.22981	12.1186	-13.4726	6.55555	-4.90413	0.414106	6.07207	4.18221	-7.78148	6.61659	-13.4238	1036.63	-4153.08	0.321503	-14.1039
GO:0007186	G-protein coupled receptor protein signaling pathway	28	0.842015	-7.64583	7.96893	-15.2192	14.8401	-32.226	4.41224	-3.16972	-19.3438	27.8678	1.97247	-0.287747	6.32573	-4.37664	1512.34	-3458.55	-0.210109	-5.94711
GO:0009063	amino acid catabolism	28	0.708025	-4.60524	8.69155	-14.4174	25.6933	-13.6205	4.26914	-4.53009	1.60055	-1.63718	-36.9728	-5.10104	0.760137	3.37761	399.14	-18086.6	-2.1016	-1.77616
GO:0006575	amino acid derivative metabolism	28	0.25454	-7.05384	4.49974	-8.235	35.0462	-21.5564	-12.3779	17.2576	-1.71558	1.01165	-7.10479	14.1663	3.97112	11.6934	1415.14	-25872.9	3.70817	-4.35442
GO:0006360	transcription from RNA polymerase I promoter	28	0.666818	-10.7387	-3.83022	17.4015	-21.6214	-20.7959	2.28701	0.778922	6.63401	-10.2447	6.03194	-12.5964	-4.37535	-0.740944	2219.16	-19713.7	-1.89471	11.6595
GO:0006109	regulation of carbohydrate metabolism	28	0.142606	-6.54233	0.237846	-7.95528	6.88581	-1.0288	36.4554	-49.7335	4.45466	-7.87578	2.57751	-1.8279	-2.8402	-6.52528	1097.62	6297.52	0.658586	3.03966
GO:0019319	hexose biosynthesis	28	0.557046	-7.02799	5.02794	-10.7176	23.2557	-9.44296	79.2166	-108.376	6.53186	-4.18213	-24.5353	2.03036	11.7995	-18.5611	1050.48	1431.77	-1.24258	-10.651
GO:0046364	monosaccharide biosynthesis	28	0.944072	-7.25645	5.72866	-10.994	21.2665	-5.98394	86.7808	-118.426	5.9959	-2.47401	-0.273054	0.146082	11.6554	-18.4614	1133.91	-2261.59	-1.35345	-11.3297
GO:0016573	histone acetylation	28	0.777168	-8.58207	-4.19251	8.19145	1.38827	-89.6778	56.4944	-83.4493	2.63964	5.40296	-0.0257807	2.09832	3.87079	-11.3126	1314.07	11203.7	-2.80422	1.1017
GO:0006885	regulation of pH	28	0.212637	-7.16866	0.897786	6.27145	9.87861	-10.0893	2.96946	-1.8114	0.985494	0.723052	-1.66253	3.01747	14.7678	-43.3466	1303.09	4124.44	2.61196	-3.14684
GO:0019932	second-messenger-mediated signaling	28	0.790677	-5.08642	7.44715	-11.0212	16.916	-13.8427	-7.84917	11.98	-0.284046	1.80544	9.52338	-6.5018	-9.23582	4.35692	1300.25	-14271.1	-0.214609	-5.05417
GO:0005977	glycogen metabolism	29	0.681611	-9.54706	-0.320958	-0.52329	4.48459	-12.4953	12.6418	-14.6791	3.83416	0.829259	11.5665	-16.6487	3.95292	-13.1595	1515.79	2706.35	-3.56101	9.82853
GO:0000271	polysaccharide biosynthesis	29	0.755007	-6.2833	8.01345	-8.96113	-40.5122	-45.2244	-0.720354	1.53626	0.157718	6.24973	4.02104	-4.22112	7.30733	-19.2129	1365.07	3058.7	1.23919	-8.49222
GO:0031505	cell wall organization and biogenesis (sensu Fungi)	29	0.603935	-5.40148	7.75878	-10.013	-141.269	-13.1549	0.0907391	-0.753163	3.51605	-3.57619	5.1438	-3.83664	4.09586	-6.06987	1190.48	-89.4605	3.72335	-4.89832
GO:0043284	biopolymer biosynthesis	29	0.754282	-6.1542	7.04865	-8.89893	-41.1339	-35.7849	0.419727	0.275521	0.177547	6.48966	3.95847	-3.85458	7.05297	-18.5858	1300.39	2621.94	1.25664	-8.57123
GO:0006665	sphingolipid metabolism	29	0.995489	-5.90999	5.42615	-4.49213	-6.74451	3.79161	2.91189	-2.95842	1.72941	-2.96267	6.37949	-7.67829	4.20442	3.56477	1145.7	-7263.72	-0.790894	1.10425
GO:0007062	sister chromatid cohesion	29	0.819089	-7.49103	3.8226	4.88023	6.36549	-22.379	-10.149	8.55526	5.4601	-14.3887	1.21112	2.50461	0.635389	4.17689	1722.71	14737.7	-2.61529	2.20523
GO:0015672	monovalent inorganic cation transport	30	0.671547	-8.27674	-1.36423	16.7543	17.807	-25.4901	4.98539	-2.30056	0.352528	-5.98234	-0.580992	0.844235	6.51583	-20.9946	1579.33	10286.8	1.48247	-2.07191
GO:0000002	mitochondrial genome maintenance	30	0.555031	-5.64477	0.656453	-0.0137784	-2.64298	8.03789	2.77994	-2.84895	-5.39129	2.3359	5.38425	-6.09128	-2.7766	2.15852	952.505	-1121.82	0.640677	2.1116
GO:0006906	vesicle fusion	30	0.830157	-8.81722	3.42119	-15.495	-0.22812	0.651153	2.89894	-3.01323	-7.62106	8.85325	3.92122	-2.59976	-4.40711	11.9149	1053.27	29917.6	3.46157	-7.57451
GO:0006007	glucose catabolism	30	0.785183	-10.7243	5.45022	-6.6909	29.507	-17.4861	231.001	-320.023	1.04552	4.79405	-22.308	-5.57938	7.14369	-14.1013	962.994	-12916.1	6.39917	-12.6295
GO:0019320	hexose catabolism	30	0.829681	-10.6159	5.13487	-7.37251	29.9323	-17.8693	216.072	-298.805	1.09493	4.8801	-23.5525	-5.89521	7.16462	-13.0564	839.678	-13689.8	6.18069	-12.2235
GO:0006271	DNA strand elongation	30	0.995874	-6.69709	3.40107	-12.5503	-5.50199	9.35341	-1.07645	0.595604	0.838901	1.48604	2.23159	-2.25538	6.31256	-49.9964	1495.82	8697.32	-2.15459	5.56387
GO:0006418	tRNA aminoacylation for protein translation	30	0.424623	-8.03009	7.63299	-4.11249	13.3041	-6.95671	218.262	-309.64	-1.58561	4.47864	0.721334	-3.91204	9.05113	-10.034	1267.11	-8618.7	-0.942836	5.40086
GO:0043038	amino acid activation	30	0.901054	-7.891	9.1514	-4.92446	13.9305	-15.2109	214.245	-304.434	-2.7748	3.82668	-0.504527	-3.31592	8.61229	-7.47389	-534.7	-8036.03	-0.0831822	4.31328
GO:0043039	tRNA aminoacylation	30	0.957288	-7.95785	7.30507	-4.27002	13.7713	-10.5071	209.216	-297.172	-1.61451	3.45597	0.639923	-3.25025	8.94522	-12.8325	1405.54	-7633.25	-0.770353	5.96525
GO:0006879	iron ion homeostasis	30	0.757761	-4.03721	2.09701	-0.941794	-35.1933	0.300993	-6.85645	1.90919	-0.200094	-1.03021	2.37851	1.50587	13.4631	-28.5858	1155.7	-22414.9	2.47971	-4.06123
GO:0006612	protein targeting to membrane	31	0.59989	-6.8416	2.45569	2.57632	12.1115	-14.0767	5.43287	-3.98907	-0.739844	6.09959	1.16934	-4.10382	8.23825	-12.7693	1545.25	1001.01	2.34162	-15.4893
GO:0009310	amine catabolism	31	0.740797	-4.84809	9.39623	-17.1535	24.4161	-11.9128	7.7889	-8.21988	2.27941	-1.74976	-33.8217	-7.72523	-0.450005	7.5119	385.018	-15315.9	-3.14213	-1.06527
GO:0044270	nitrogen compound catabolism	31	0.832933	-4.88233	8.95166	-15.6813	28.6368	-25.5248	6.97092	-7.07132	2.10438	-2.26501	-31.3567	-13.2231	0.391369	8.13464	578.638	-14287.5	-2.66372	-2.15385
GO:0008643	carbohydrate transport	31	0.686546	-6.60003	4.79962	-12.8894	4.61724	-4.42952	1.34678	-1.80701	-1.85374	6.51164	-2.01058	-6.93518	3.35901	-7.27405	861.267	6559.55	3.97001	-7.08929
GO:0030384	phosphoinositide metabolism	31	0.811744	-4.58906	3.96592	-3.27718	12.4192	-38.8991	3.58657	-2.95359	4.4748	-7.04284	1.49334	-0.323365	4.29804	0.981103	1308.46	-16805.1	-0.282863	-3.22204
GO:0046165	alcohol biosynthesis	31	0.958333	-7.08403	3.28765	-5.21995	21.7866	-9.45266	71.8971	-97.7424	7.85231	-4.6048	-16.0851	0.533078	11.4312	-20.5886	1355.19	2531.94	-0.188413	-12.8654
GO:0016126	sterol biosynthesis	31	0.518891	-6.4339	4.17796	1.43155	23.0558	-18.5234	4.59155	-4.88131	2.58604	-0.985611	3.8777	-2.61297	9.74148	-11.078	549.492	-8392.41	3.12414	-7.82328
GO:0000096	sulfur amino acid metabolism	32	0.537263	-8.44635	8.23308	0.85825	29.7843	-34.5268	161.855	-227.67	6.28504	0.952098	8.13612	-9.32771	1.70372	-0.249104	1654.81	-16246.4	5.68759	-15.5824
GO:0007117	budding cell bud growth	32	0.840963	-5.38027	5.26402	-5.44361	4.01766	-4.67592	1.54941	-1.58874	0.0439443	-3.05151	3.16755	-2.01836	2.44594	-9.81148	1322.83	-8827.92	-4.38677	6.33084
GO:0048590	non-developmental growth	32	0.654703	-5.38105	5.58106	-5.86586	7.41327	-9.1615	1.31239	-1.41454	0.641322	-3.91063	3.19308	-2.04461	-2.54705	-8.95127	1354.45	-10458.6	-5.13745	7.40288
GO:0008033	tRNA processing	32	0.592578	-6.18101	3.03355	-6.79687	-29.8788	22.4946	0.871559	-1.36286	1.08703	-4.18368	1.45589	-0.279939	0.901864	4.51899	924.767	-2744.99	-2.54787	9.75165
GO:0030433	ER-associated protein catabolism	32	0.642163	-5.47602	0.02587	4.38077	6.33008	-10.479	1.67992	-0.799454	5.11721	-8.44493	7.09322	-10.1554	3.94367	-3.1073	1210.13	-5055.5	3.21483	-6.94265
GO:0006289	nucleotide-excision repair	32	0.873383	-8.00373	5.38319	-5.05866	-46.1726	-12.8305	25.0108	-32.8716	-9.61651	10.3552	5.24473	-4.25031	0.86067	-4.94719	2038.29	18298.1	2.13144	-13.1796
GO:0007121	bipolar bud site selection	32	0.869753	-8.90719	4.43047	-1.09092	-1.92843	11.0707	2.85584	-1.54	0.160851	-2.30565	5.40107	-10.3936	8.23931	5.3485	904.028	5902.49	-4.96513	2.27602
GO:0016485	protein processing	32	0.263903	-5.26688	-0.524386	-0.84767	26.148	-17.9769	2.64287	-2.47434	7.30394	-5.77966	-1.32484	-0.78898	2.46523	-15.8049	1055.59	-4444.73	-3.8834	7.06933
GO:0000726	non-recombinational repair	32	0.569445	-7.94933	-7.0761	7.5045	-6.08385	18.134	-6.71788	7.19691	3.12702	-5.15617	6.11531	-2.64909	11.3136	-19.6741	2517.28	9354.61	0.485713	5.8526
GO:0006118	electron transport	33	0.729341	-6.21195	4.10435	-12.9775	16.6984	-23.8301	3.01901	-1.14496	-0.843628	7.69641	0.1611	-1.0896	2.1922	-9.3658	664.895	-7426.58	3.63242	-8.68249
GO:0009112	nucleobase metabolism	33	0.85083	-6.5728	-2.07303	17.5274	43.026	-38.6592	36.8898	-50.6583	6.27498	-9.63631	-2.09531	-5.55348	13.8861	-43.0079	1287.61	-1343.49	-0.601455	-3.7201
GO:0030004	monovalent inorganic cation homeostasis	33	0.910739	-6.38126	2.06825	2.17435	4.06149	-6.23822	2.52334	-1.98974	-5.43767	5.24986	3.17411	-4.58041	13.9018	-34.9912	1483.19	9803.42	1.62819	-2.27656
GO:0001302	replicative cell aging	33	0.627153	-7.016	-1.37931	5.42305	-33.5556	54.026	-19.1431	19.5133	4.22473	-6.58907	2.61559	-0.373427	4.15116	-2.98124	1464.29	4388.56	0.832527	3.59355
GO:0001403	invasive growth (sensu Saccharomyces)	34	0.599481	-6.76985	-1.54367	3.8876	4.11254	-5.54671	-16.9946	20.5752	3.67686	-0.973193	6.36603	-7.14968	11.889	-16.2718	1609.51	2277.65	-3.16515	0.356318
GO:0006515	misfolded or incompletely synthesized protein catabolism	34	0.697133	-5.1331	2.03542	0.870145	5.71984	-5.04187	2.49773	-1.4578	5.11778	-8.06693	7.24078	-10.6515	3.64587	-4.06045	1303.05	-8534.2	3.08768	-7.35336
GO:0006914	autophagy	34	0.836344	-5.67509	5.75144	-18.5404	-45.7071	2.92799	7.16777	-5.42889	2.34097	-1.58438	4.67617	-13.3294	3.49622	-10.8618	1916.55	6346.32	2.01056	-3.01614
GO:0006769	nicotinamide metabolism	34	0.748116	-5.77623	5.79767	-0.844888	14.4994	-10.8879	23.764	-31.0817	1.72079	0.839445	-72.1172	-2.58999	2.8707	2.08994	1405.75	-13617.2	0.622779	-9.68253
GO:0046474	glycerophospholipid biosynthesis	34	0.795524	-4.72274	1.75726	1.48751	-19.7779	4.79772	4.34391	-2.95591	2.78385	-6.05382	4.48009	-3.28866	6.69789	1.02931	1339.36	-22210.9	1.4416	-5.854
GO:0046365	monosaccharide catabolism	35	0.892025	-10.5626	5.11886	-10.0214	35.4134	-18.1001	205.296	-283.555	1.47385	5.29983	-22.0485	-5.51828	8.7744	-18.8725	992.654	-10087.6	4.40432	-11.5914
GO:0042493	response to drug	35	0.435009	-6.15101	-3.0431	13.1535	8.43044	-9.51785	5.00452	-3.76168	3.37843	-8.45568	7.51927	-4.36803	5.49617	-8.72832	-631.595	-8330.1	-0.14401	2.237
GO:0016311	dephosphorylation	36	0.462586	-5.46658	-0.39967	-7.55717	24.8759	-14.3002	1.52956	-0.581953	-5.30307	5.72728	-7.91516	10.95	-16.4719	6.64364	1305.31	-547.547	5.46794	-8.43798
GO:0006090	pyruvate metabolism	36	0.858909	-7.30537	5.37287	-5.31542	30.9867	-12.9331	27.7983	-35.6261	6.80927	-2.51862	-2.45286	-0.947268	9.51684	-17.4104	1368.76	3528.51	-4.53066	-2.89057
GO:0006112	energy reserve metabolism	36	0.74301	-7.82669	0.382395	-5.91117	-19.4604	-11.6808	17.3626	-22.4575	2.68877	2.213	12.9674	-15.3181	3.89109	-10.931	1918.58	-1747.56	-1.55017	5.04898
GO:0006445	regulation of translation	36	0.805627	-8.02061	3.79161	-11.7413	-20.6509	38.7171	28.0716	-37.0795	-0.782037	0.250875	5.28964	-4.42217	4.31523	-6.94432	2132.83	-2361.84	0.558179	8.65947
GO:0006865	amino acid transport	36	0.671709	-6.35818	0.891308	1.38906	8.90952	-6.19184	2.9894	-1.02263	3.2071	-6.79833	4.49951	-10.242	4.8406	-8.38011	1432.2	-4224.19	3.18194	0.0846886
GO:0019362	pyridine nucleotide metabolism	37	0.902795	-5.8813	6.82515	-4.41305	10.5543	-6.16096	23.5302	-30.7019	1.48139	1.69368	-78.7883	-3.963	2.85681	3.17831	1505.54	-14726.6	-1.63328	-5.29186
GO:0006887	exocytosis	37	0.395301	-7.51475	3.6944	-5.74452	-20.9917	58.1617	2.7934	-2.22156	4.27092	-0.00814596	-1.87298	5.91961	13.6149	-15.8288	1292.85	9384.82	-6.51563	-0.725696
GO:0006417	regulation of protein biosynthesis	37	0.285227	-7.6603	4.07138	-12.1344	-11.7887	25.8403	30.4641	-40.4998	-0.419222	-0.256167	4.78996	-2.86089	4.20425	-5.13683	2049.44	-1043.67	-0.000438818	7.7581
GO:0009152	purine ribonucleotide biosynthesis	38	0.937797	-8.09332	2.16133	-4.08325	39.3069	-44.4056	2.89746	1.545	7.24952	-9.97092	0.745907	-6.87317	16.0087	-30.1493	2101.78	3403.43	-2.71715	-0.223717
GO:0006383	transcription from RNA polymerase III promoter	38	0.655824	-7.85276	2.66698	4.02171	6.74847	2.52371	-19.4755	20.3839	9.84037	-20.2014	6.41097	-8.24029	3.65835	-9.62574	2793.93	-12324.1	-5.52569	11.0438
GO:0048308	organelle inheritance	38	0.595766	-5.93652	3.22556	-4.97144	0.947244	-0.341588	2.37486	-1.50188	2.15883	-1.53498	2.98355	-1.71144	8.54171	-31.4218	2022.28	-6349.14	-4.27516	7.22434
GO:0046164	alcohol catabolism	38	0.822344	-7.17705	4.57141	-7.65576	35.6434	-19.135	58.701	-79.1146	1.5866	4.28197	-27.4848	-6.52776	9.89794	-22.0125	1059.37	-9852.83	3.66833	-9.31616
GO:0007031	peroxisome organization and biogenesis	38	0.595032	-7.42127	2.7336	-8.15351	-7.9985	11.3748	9.90723	-7.05422	-2.28385	0.970264	9.22568	-4.18326	10.0567	-0.372305	2498.74	7143.89	-4.63508	-6.04017
GO:0006694	steroid biosynthesis	38	0.515125	-6.86177	5.3884	1.4518	52.1068	-14.9436	2.97709	-3.03976	2.48596	1.41433	5.78644	-4.84134	9.34482	-16.5619	1510.31	-11780.1	4.21837	-7.46863
GO:0006400	tRNA modification	38	0.308173	-5.77562	4.71459	-10.6161	32.1814	-19.36	11.9299	-16.3728	-1.34453	-4.9827	-3.22252	-12.0964	2.0652	3.73844	1482.41	-22491.9	3.58611	4.47352
GO:0006473	protein amino acid acetylation	38	0.468718	-7.20915	-0.950505	1.44717	7.89043	-90.3439	-1.25688	2.20969	0.250026	3.50571	0.47786	2.728	-0.111642	-4.29961	1698.81	-10472.3	0.759118	2.34652
GO:0030476	spore wall assembly (sensu Fungi)	39	0.76693	-5.71783	2.22267	2.49871	-29.6908	25.6866	0.750105	-1.93237	1.04167	-0.978664	8.0306	-10.124	5.49493	-13.5	958.792	10120.7	9.94617	-11.7782
GO:0042244	spore wall assembly	39	0.884339	-5.07536	1.12846	6.13944	-41.67	13.8106	-1.9848	-0.802853	1.83221	-1.6813	7.50265	-10.6827	6.94982	-13.5459	1088.05	2477.14	8.44809	-14.2886
GO:0016125	sterol metabolism	39	0.491014	-6.27215	5.38943	-1.03223	23.2354	-17.6649	9.67315	-8.74634	1.60163	0.31934	4.72073	-3.82657	9.9738	-12.4198	158.488	-11384.5	3.59972	-5.8979
GO:0009150	purine ribonucleotide metabolism	40	0.927593	-7.86007	2.08543	-1.52543	27.8111	-23.6002	3.5366	0.448902	6.38398	-10.0793	-1.69339	0.123776	17.681	-33.8048	2112.15	-4268.43	-2.41458	1.31639
GO:0009260	ribonucleotide biosynthesis	40	0.936989	-7.87515	2.65751	-3.51464	35.3489	-33.6701	3.07635	1.05873	6.85807	-11.2403	1.44647	-5.40601	16.2954	-26.6267	2157.91	265.704	-2.32066	-0.0378731
GO:0043414	biopolymer methylation	40	0.896571	-7.0257	6.88722	-11.0067	-32.9089	-114.306	-13.7888	18.3146	0.895374	1.57523	2.7407	-3.12885	9.19944	-32.2921	2630.09	-10650.5	-1.75025	8.58341
GO:0016197	endosome transport	40	0.656179	-7.00934	7.10383	-6.60708	-49.5402	23.9615	5.44076	-5.02761	2.86928	-3.87198	-3.0833	1.26758	-3.34757	1.83001	1978.26	-2825.65	-2.50821	7.85922
GO:0006073	glucan metabolism	40	0.933353	-6.99361	1.7709	-0.299155	0.450411	-0.686084	1.54017	-0.656034	2.88297	0.471341	12.6533	-16.3585	5.95119	-13.118	1875.04	-1602.83	-2.87495	2.48562
GO:0000027	ribosomal large subunit assembly and maintenance	40	0.402236	-8.41494	0.758402	0.573699	13.4376	-24.1591	-1.80697	1.93254	2.20938	-5.52887	0.168715	0.0560325	-2.68778	14.1567	2181.83	6157.45	2.29762	-0.433762
GO:0007033	vacuole organization and biogenesis	41	0.581711	-6.31112	-2.43037	0.244263	11.8493	-11.0498	5.5542	-3.60837	3.32199	-2.11143	2.80774	-1.89905	3.37688	-8.21831	1125.67	-2171.75	-0.606768	-0.0714474
GO:0009259	ribonucleotide metabolism	42	0.976718	-7.43126	2.65664	-3.21786	33.8008	-24.4984	4.36759	-0.387711	7.09775	-12.4507	-0.788261	-0.748089	16.5044	-26.0029	2211.24	-4583.78	-1.51142	-1.52473
GO:0007166	cell surface receptor linked signal transduction	42	0.783182	-6.61203	9.81016	-11.905	10.5757	-20.985	5.84404	-5.11489	-5.60721	8.60771	-0.851893	3.1288	5.60747	-6.09007	1836.47	-2288.57	-7.34107	2.59179
GO:0009110	vitamin biosynthesis	42	0.945102	-8.1501	0.368043	0.271126	0.32828	-4.32045	12.6147	-11.8817	0.394992	-0.649768	0.433521	-0.399883	0.534171	0.217943	0.265356	-0.822179	-0.00265408	0.0157101
GO:0042364	water-soluble vitamin biosynthesis	42	0.933237	-8.50794	0.325075	0.361567	0.321282	-5.03053	7.02075	-6.39486	0.308074	-0.516369	0.374127	-1.22043	0.588234	0.163774	0.241402	-0.752471	0.0644954	-0.0889816
GO:0000122	negative regulation of transcription from RNA polymerase II promoter	42	0.93662	-5.97148	0.433583	-0.178126	0.286298	-0.356957	5.59837	-5.63624	0.423806	-0.492982	0.524087	-0.774861	-0.341998	0.362037	0.489207	0.0161776	0.322949	-0.316902
GO:0007131	meiotic recombination	42	0.876248	-6.24986	0.318441	-0.513332	-0.159013	0.244647	1.9834	-2.15348	0.262145	-0.130331	0.643786	-0.529177	0.193269	-0.411197	0.327479	0.370075	0.219348	-0.136073
GO:0006164	purine nucleotide biosynthesis	43	0.92074	-8.10539	-0.0904844	-0.0724175	0.822228	-1.90513	1.16127	0.0599516	1.73015	-1.27154	0.0990063	-0.553975	1.08064	-1.11393	0.7226	-0.116849	-0.310715	0.169789
GO:0006752	group transfer coenzyme metabolism	43	0.733821	-6.28453	0.232867	-0.273173	0.927501	-1.06886	1.23568	-0.513047	-0.210362	-0.103721	0.289244	-0.163798	0.317086	-0.177418	0.626477	-0.69907	0.102532	0.0936518
GO:0006631	fatty acid metabolism	43	0.406277	-5.81562	0.029401	-0.370359	0.456815	-0.67233	2.81227	-2.57933	-0.0188591	0.218964	0.619541	-0.350949	0.170551	-0.344847	0.336973	-0.0214737	0.516753	-0.349302
GO:0009064	glutamine family amino acid metabolism	43	0.849447	-6.52839	0.786197	-0.701531	0.575053	-0.803109	2.70914	-2.32685	0.341766	-0.36285	0.0189102	0.0944439	0.446319	-0.0658914	0.267152	-0.473922	-0.00566195	-0.297538
GO:0000041	transition metal ion transport	43	0.666665	-6.96088	0.0447413	0.27197	0.172941	-0.561619	0.752346	-0.990895	0.589125	-0.942405	0.560934	-0.567	0.694501	-0.764485	0.200558	-0.231279	0.131122	-0.102568
GO:0007569	cell aging	43	0.607352	-5.62733	-0.108598	0.265442	-1.39962	1.37861	-5.48211	5.61149	0.270447	-0.543568	0.113834	0.2143	0.108015	-0.152688	0.398015	0.157845	0.311117	0.156493
GO:0030490	processing of 20S pre-rRNA	44	0.842719	-8.84845	0.341919	-0.138424	-0.545689	0.495106	0.309259	-0.151843	2.04534	-0.820595	-0.694455	0.639111	0.116373	0.396391	0.483947	-0.153176	-0.29726	0.672657
GO:0007568	aging	44	0.627674	-5.60002	-0.129135	0.231343	-1.7016	1.65173	-4.07799	4.17807	0.17956	-0.426007	-0.0305466	0.356049	0.131777	-0.184538	0.407223	0.222288	0.340388	0.1139
GO:0007052	mitotic spindle organization and biogenesis	45	0.927983	-7.13912	0.349418	-0.431443	-0.395817	0.358876	1.41035	-1.28686	-0.190026	-0.0660874	0.636643	-0.189264	-0.132831	0.31246	0.509483	0.115563	0.302739	-0.129864
GO:0006487	protein amino acid N-linked glycosylation	45	0.401555	-8.50012	0.0144492	0.142439	-1.30336	-3.18415	0.55033	-1.61163	0.813627	-0.566975	0.528945	-0.246288	0.0929502	-0.199413	0.343774	-0.869283	0.555428	-0.19997
GO:0006497	protein amino acid lipidation	45	0.550841	-7.74199	0.584322	-0.541076	0.315035	-4.49514	1.41784	-1.67034	1.12166	-1.35066	0.865775	-0.499795	-0.245698	0.218089	0.536542	-0.556012	0.26113	-0.139668
GO:0042157	lipoprotein metabolism	45	0.891213	-7.11712	0.530949	-0.483373	0.369845	-2.75477	0.504869	-0.756579	1.06544	-1.19265	0.629084	-0.247423	0.00239011	0.0774555	0.535759	-0.561499	0.294782	-0.298731
GO:0042158	lipoprotein biosynthesis	45	0.919078	-7.32761	0.478468	-0.382797	0.338681	-3.53237	0.814093	-1.05784	0.924218	-1.10186	0.724756	-0.320669	-0.0146811	0.146505	0.537139	-0.514372	0.340722	-0.291323
GO:0009066	aspartate family amino acid metabolism	45	0.97275	-6.61409	0.541148	-0.536359	0.946193	-1.13153	5.841	-5.71175	0.703211	-0.28488	0.321195	-0.662425	0.321273	-0.128314	0.236675	-0.311541	0.529706	-0.84549
GO:0006119	oxidative phosphorylation	46	0.920181	-9.18144	0.598267	-1.02003	0.6305	-1.16194	0.735319	-0.177806	0.656635	-0.157406	0.0588543	0.110445	0.464599	-1.00842	0.308232	-0.398665	-0.0201803	-0.24128
GO:0006163	purine nucleotide metabolism	46	NaN	NaN	NaN
GO:0006606	protein import into nucleus	46	0.539206	-8.87177	0.241945	-0.369733	-7.14547	1.96314	1.52404	-0.557597	1.08597	-0.363016	-0.0815624	0.379594	0.299778	-0.0646917	0.536315	-0.344102	-0.591043	0.188265
GO:0051170	nuclear import	46	0.743281	-9.21299	0.205881	-0.374081	-7.69816	2.0473	1.56499	-0.539019	1.16816	-0.420449	0.00606587	0.245317	0.311314	-0.0754046	0.531385	-0.289082	-0.616807	0.201616
GO:0000082	G1/S transition of mitotic cell cycle	46	0.874262	-7.49562	0.428818	0.0324321	0.609273	-2.59216	39.6992	-39.0409	-0.247885	0.15697	0.592125	-0.402802	0.240348	-0.295182	0.367298	-0.0625379	0.394229	-0.289869
GO:0007051	spindle organization and biogenesis	46	0.987691	-7.03279	0.364914	-0.501985	-1.07474	0.969591	1.3819	-1.19959	-0.159194	-0.0226944	0.614128	-0.21738	-0.0841605	0.29306	0.50712	0.122609	0.314302	-0.0493907
GO:0006302	double-strand break repair	46	0.917539	-6.34899	0.0965057	-0.0469246	-1.82544	1.54367	-1.15834	1.2183	0.211161	-0.582437	0.570426	-0.195754	0.395643	-0.572911	0.614921	0.232999	0.0626248	0.218265
GO:0006367	transcription initiation from RNA polymerase II promoter	46	0.295638	-6.55824	0.099321	-0.0867335	0.231107	-0.46813	4.56016	-4.6936	0.856843	-0.647782	0.123954	-0.135738	-0.199556	0.0616768	0.726023	-0.267123	0.61645	-0.445139
GO:0006650	glycerophospholipid metabolism	46	0.859627	-5.7861	0.313645	-0.114201	0.651899	-0.793484	1.29367	-1.26921	0.453903	-0.615934	0.467096	-0.284612	0.390567	0.091883	0.30059	-0.637745	0.0784821	-0.251222
GO:0006413	translational initiation	47	0.547261	-6.90557	0.218755	0.0110578	-0.106566	0.501948	15.0256	-14.5773	0.00538287	0.439276	-0.213594	0.545713	0.493529	0.000803968	0.551415	-0.176164	0.0124307	-0.0216687
GO:0006611	protein export from nucleus	47	0.959597	-6.9062	0.415369	-0.245812	0.945437	-0.544376	0.960204	-1.15384	0.449526	-0.19932	0.913279	-1.18979	0.167221	0.339824	0.427528	-0.0670285	0.321669	-0.315057
GO:0006348	chromatin silencing at telomere	47	0.780202	-5.96465	-0.0957094	-0.495713	-0.195368	0.194154	-1.44657	1.51955	0.644743	-0.347097	0.575848	-0.86154	0.228938	-0.229718	0.498663	0.241343	-0.141671	0.351664
GO:0031509	telomeric heterochromatin formation	47	0.789602	-5.72743	-1.72113	-11.6066	-3.18732	5.50059	-1.01885	1.21467	4.04701	-3.23272	6.30233	-9.47103	3.655	-6.19818	1765.49	6973.87	-1.183	5.90203
GO:0008202	steroid metabolism	47	0.943592	-6.54215	5.06214	-0.653679	33.0053	-19.4303	8.69639	-7.66185	2.55195	-0.94319	4.61441	-3.75527	11.4379	-13.2143	259.129	-12811.3	4.54487	-3.76133
GO:0015837	amine transport	47	0.893327	-5.89194	-0.46669	6.31611	15.8457	-9.21893	3.8265	-1.81461	5.04911	-9.97735	5.52437	-10.6176	-4.43934	2.23376	1526.23	-6931.35	4.16643	-2.0484
GO:0006626	protein targeting to mitochondrion	48	0.795922	-5.21053	6.49095	-9.43244	11.264	-12.5317	4.53692	-3.17849	5.98738	-7.7579	-6.86448	1.32813	-2.08657	3.02866	1810.8	-6979.48	-1.25027	2.36425
GO:0006733	oxidoreduction coenzyme metabolism	48	0.188544	-5.52359	7.04124	-4.86523	12.9648	-9.64345	9.88114	-10.6278	0.483916	-0.955978	2.60528	-9.88245	2.17319	0.822693	1746.54	-21596	-3.11306	3.53365
GO:0046916	transition metal ion homeostasis	48	0.841481	-3.67615	5.50041	-8.50723	-49.6538	-2.43602	1.72767	-2.02057	0.627074	-1.55252	5.3771	-3.40015	11.1421	-19.3329	1406.14	-24586.7	4.68595	-4.45957
GO:0006997	nuclear organization and biogenesis	49	0.52514	-5.78051	4.51964	-13.1749	7.58349	-11.238	5.80896	-3.51647	2.77068	-5.0964	2.62824	-5.33222	5.91121	-4.9891	1598.74	143.895	-2.45835	4.44844
GO:0008219	cell death	49	0.641295	-6.40751	-1.92691	6.288	-24.3449	39.8063	-9.47779	10.3086	0.825473	-2.81329	0.207188	3.31701	1.70709	-3.81796	1901.45	4836.87	2.18133	1.42023
GO:0007088	regulation of mitosis	50	0.794044	-5.8166	-4.07226	0.416158	4.61569	-4.80894	-0.275714	0.495836	-0.536154	-0.568063	3.1593	-3.1073	2.20645	-10.6762	2310.21	9368.44	8.90106	-7.85714
GO:0007124	pseudohyphal growth	50	0.797137	-5.91669	4.8713	-4.782	9.05163	-7.20346	2.37585	-2.58512	-9.65977	11.8604	8.21805	-5.79306	3.20198	0.0346183	1911.98	-1436.41	0.214711	-4.08623
GO:0046942	carboxylic acid transport	50	0.90409	-6.06028	0.667015	5.83758	12.0812	-7.52541	4.8726	-2.31412	0.705588	-1.46684	4.21982	-10.4557	3.88029	-9.53954	1408.27	-5849.45	3.18488	-2.67693
GO:0016265	death	50	0.655269	-6.29396	-1.87329	5.801	-17.038	31.9951	-9.69205	10.3515	-0.507258	-1.51102	0.866688	2.40877	3.19821	-4.55084	1899.56	5854.56	2.52846	0.247079
GO:0000075	cell cycle checkpoint	51	0.828386	-6.12583	2.61102	-1.05656	4.89808	-4.80411	-0.298768	1.05627	-3.8389	-0.16047	3.37976	-3.30707	9.24634	-14.7348	2224.69	12770.1	3.2767	-4.29854
GO:0015674	di-, tri-valent inorganic cation transport	51	0.946667	-5.38335	-1.02605	5.31437	4.98463	-11.3791	5.76266	-2.86937	6.29034	-8.41705	7.93162	-5.27216	12.4425	-19.1132	1258.8	-8264.35	1.08315	0.509852
GO:0015849	organic acid transport	51	0.931711	-6.04515	1.01603	4.93348	11.9815	-7.36762	5.06147	-2.38299	0.781811	-1.77843	3.34218	-8.51514	2.4574	-8.11163	1487.41	-6523.88	3.56067	-2.5821
GO:0043543	protein amino acid acylation	51	0.898255	-5.42068	-4.15498	2.43368	15.6433	-100.489	-9.29248	9.92254	0.0534744	2.59599	2.44917	-0.716492	-8.00202	2.03258	1941.99	-8025.59	0.897162	-3.35126
GO:0051640	organelle localization	52	0.863814	-5.39782	5.22852	-5.44046	12.5691	-18.7259	4.59939	-3.72356	0.443781	0.210522	0.987371	4.3426	4.17645	-14.2557	2208.94	-4531.36	-0.151626	-3.60012
GO:0016052	carbohydrate catabolism	52	0.911941	-5.41615	3.68648	-7.09258	45.0925	-30.6771	24.6463	-31.0572	-3.28315	8.71656	-27.7247	-2.61618	10.8028	-21.7824	1338.62	-1024.82	4.74408	-13.2517
GO:0044275	cellular carbohydrate catabolism	52	0.894178	-5.48433	4.46551	-8.02523	42.0337	-28.534	24.7206	-31.1925	-3.69116	9.22937	-27.6805	-2.8397	10.0146	-20.1629	1337.32	630.586	4.93567	-13.4731
GO:0008654	phospholipid biosynthesis	52	0.321075	-4.42165	0.861894	0.97206	10.2482	-14.51	5.11114	-4.03804	1.59796	-3.83182	5.11474	-3.70787	10.0647	-6.59996	2155.81	-22422.2	0.961887	-2.99659
GO:0016567	protein ubiquitination	52	0.999531	-6.4688	-1.23529	0.428683	16.0996	-21.8087	-1.69696	2.52531	5.21171	-4.56139	-0.45585	1.90751	7.25959	-14.1637	1862.27	2282.04	-0.802422	5.9079
GO:0042257	ribosomal subunit assembly	53	0.873666	-6.84207	-0.289709	-7.87121	17.0091	-22.9385	-0.869776	0.937173	1.67426	-4.45945	1.96733	-2.01289	0.453092	5.26304	2241.81	5332.11	2.45775	0.379579
GO:0045944	positive regulation of transcription from RNA polymerase II promoter	53	0.761618	-4.4535	-0.416547	2.41554	10.9336	-7.44932	4.85336	-5.56936	-0.212881	-1.9946	2.6198	-1.81094	9.71693	-15.1465	2098.15	-2641.76	2.3505	-6.35071
GO:0006970	response to osmotic stress	53	0.708197	-6.14667	-8.0448	10.5534	-40.8652	36.677	4.37215	-3.54957	-0.231471	-3.56154	4.00605	-6.3821	-0.0195368	1.25222	1821.43	-544.295	6.04802	-1.66267
GO:0006979	response to oxidative stress	53	0.755187	-5.97835	2.78561	-3.28643	15.9031	-8.53868	3.33448	-3.12035	5.1995	-6.84675	8.50175	-6.35087	1.81566	4.7631	1275.43	-13679	-2.40508	8.81631
GO:0051246	regulation of protein metabolism	53	0.812558	-7.2499	5.64744	-9.49028	-17.5202	29.8793	13.8227	-16.6435	-4.34473	4.79843	3.78075	-1.37354	6.07616	-4.12341	2350	-438.16	-0.0174596	7.06855
GO:0005976	polysaccharide metabolism	54	0.593075	-5.84265	3.5754	-1.63766	-5.09051	4.07829	-3.76742	4.58274	-0.638515	4.1537	10.1031	-10.4905	9.54211	-17.7026	2212.15	-640.724	-1.29705	-1.93887
GO:0044264	cellular polysaccharide metabolism	54	0.848129	-5.91156	3.48483	-1.44619	-12.7404	9.00372	-1.80059	2.45727	0.22171	3.34062	10.0324	-10.213	9.16796	-17.376	2263.44	-1198.58	-1.44789	-1.50301
GO:0030005	di-, tri-valent inorganic cation homeostasis	54	0.759601	-3.86794	5.26631	-6.99772	9.56964	-12.6343	3.54933	-3.07681	-0.765756	-0.368998	5.79972	-3.90052	10.5277	-15.5675	1210.98	-23895.1	3.63571	-2.70847
GO:0009889	regulation of biosynthesis	54	0.935446	-6.51826	3.35393	-14.1952	-15.7796	28.1841	36.6319	-49.4701	-7.48209	13.0085	6.17643	-5.22484	6.18115	-11.4099	1766.55	1231.7	1.86908	-0.452467
GO:0031326	regulation of cellular biosynthesis	54	0.877672	-6.58989	4.18702	-15.5769	-12.2953	24.5916	36.9918	-49.9244	-8.00618	13.8925	6.05303	-5.46008	6.10201	-11.225	1834.91	1451.3	1.79773	-0.330882
GO:0006402	mRNA catabolism	55	0.874141	-8.5219	-2.25987	6.50016	-2.822	6.8354	1.26325	1.84674	1.85328	-1.36838	-1.96982	5.31288	2.8805	-2.32328	2636.81	4930.43	0.245073	-1.59555
GO:0006892	post-Golgi vesicle-mediated transport	55	0.468052	-6.95362	-1.73965	4.91156	11.2713	-13.9298	6.29258	-5.04416	3.03077	-4.71542	-0.270005	1.88566	1.00926	4.16147	1608.52	3084.21	-3.66943	6.37692
GO:0000749	response to pheromone during conjugation with cellular fusion	55	0.78217	-4.8562	11.2783	-13.28	6.23317	-9.67146	1.94595	-2.05067	-2.52962	5.14857	6.00625	-5.21326	9.28033	-9.16074	2139.89	-5648.88	-1.39313	-4.85719
GO:0007264	small GTPase mediated signal transduction	55	0.769429	-5.79035	4.94402	-6.95961	11.5861	-20.9963	2.0575	-1.31406	-2.65277	1.288	4.1731	-5.31793	7.2437	-10.0135	1934.01	-2769.01	1.95629	-2.10377
GO:0000070	mitotic sister chromatid segregation	55	0.954967	-5.61666	4.10607	-5.98575	2.45045	-4.28587	2.73268	-3.09287	2.54111	-3.48375	2.15956	-0.399844	4.31714	-9.23791	1745.01	5125.84	2.47917	-4.01108
GO:0006800	oxygen and reactive oxygen species metabolism	55	0.961714	-5.48761	3.57453	-5.76375	7.40147	-4.94861	-5.04711	7.20294	5.17189	-6.39172	9.23868	-7.1966	3.45313	3.2974	1394.91	-11438.5	-3.81749	7.26524
GO:0006725	aromatic compound metabolism	56	0.974279	-6.08652	-2.5529	15.4422	35.0458	-15.1983	45.5731	-62.4092	4.66743	-4.79776	3.09585	-8.79093	9.5101	-23.0085	1305.95	-7064.66	1.27344	-6.03293
GO:0006352	transcription initiation	57	0.388884	-5.08172	2.84191	-5.98591	10.5458	-6.51908	12.7964	-17.1186	7.22786	-5.94733	0.692761	-1.53006	-4.78328	4.01217	2886.47	-10274.5	5.27565	-6.03391
GO:0000819	sister chromatid segregation	57	0.951909	-5.46997	4.15374	-9.43294	3.247	-8.09476	2.46256	-2.95505	2.65354	-2.60437	2.46967	-0.445719	3.20398	-9.91915	1647.77	5955.57	2.89776	-3.56999
GO:0030001	metal ion transport	57	0.889451	-5.2668	-0.916244	5.53352	10.68	-15.2108	5.32171	-2.85366	6.59733	-9.61043	7.05322	-5.2495	14.5943	-21.42	1350.78	-5251.92	-0.643002	1.79509
GO:0009165	nucleotide biosynthesis	58	0.9587	-6.5178	-3.16978	7.13348	33.6257	-28.6247	5.40891	-2.98661	10.4661	-11.8147	2.18155	-5.62573	11.4571	-16.228	2325.5	-8975.34	1.62872	-3.99293
GO:0006790	sulfur metabolism	58	0.951403	-6.87488	10.8494	-3.76274	36.1003	-16.0262	13.8195	-17.453	3.53967	-2.5127	4.31245	-1.78748	3.97075	0.46316	1717.31	-12065.8	5.35672	-4.55069
GO:0043161	proteasomal ubiquitin-dependent protein catabolism	58	0.815166	-5.67007	2.48541	0.896552	12.0552	-8.3444	1.71089	-1.57453	1.9344	-4.11893	6.37627	-8.10513	7.38935	-11.6098	2212.39	5106.38	5.34701	-7.10158
GO:0009108	coenzyme biosynthesis	59	0.905392	-5.14914	3.29993	-3.54875	-1.06135	-4.62801	3.56344	-1.81741	1.02144	-4.32273	2.51861	-0.847078	3.03591	-1.66142	2328.56	-25532.2	1.48267	2.06911
GO:0006944	membrane fusion	60	0.925968	-4.91562	5.74074	-24.5595	12.1192	-12.6781	2.87308	-1.78934	-3.37804	2.34191	3.76282	-3.16795	10.6124	-9.98857	1465.84	7730.77	-0.252291	-0.110247
GO:0007015	actin filament organization	61	0.780784	-5.34489	1.71251	-6.70583	5.57615	-9.63114	3.72437	-3.32162	-0.837433	-0.443725	3.25179	-3.33259	6.00065	-18.3992	1812.02	3749.93	4.40099	-2.85908
GO:0006623	protein targeting to vacuole	61	0.875542	-5.84812	-1.71569	0.459458	-17.3519	38.8024	4.71041	-4.29388	1.34769	0.826246	2.11299	-2.81591	8.44561	-22.0415	1802.51	3979.96	2.58804	-0.701997
GO:0007127	meiosis I	61	0.796674	-4.72469	3.69626	-6.91451	5.20381	-13.9726	5.39223	-6.563	-3.64717	4.57483	4.14606	-3.87995	11.1838	-13.5044	1974.94	5653.5	3.19471	-9.50244
GO:0016569	covalent chromatin modification	62	0.677043	-5.80066	7.01265	-7.163	1.02144	-15.4662	8.08863	-10.6558	4.74294	0.577432	0.708731	1.27138	11.4454	-13.9403	2428.53	-1560.17	-2.31585	-2.34821
GO:0016570	histone modification	62	0.914006	-5.69615	5.97128	-5.81465	3.77865	-27.9848	9.31842	-12.2127	3.46536	1.52479	0.163288	1.85324	11.7656	-14.1654	2457.46	-1875.87	-1.7861	-3.19948
GO:0006875	metal ion homeostasis	63	0.794699	-3.86807	6.85383	-9.25509	10.8165	-20.5511	3.16676	-2.73223	-0.262419	-1.3718	5.79107	-4.01394	8.91321	-15.8837	1582.15	-17147.9	4.37417	-1.37958
GO:0042255	ribosome assembly	64	0.918762	-7.18684	-0.0343529	-6.82512	15.3049	-21.2955	-0.200214	0.150833	1.91751	-5.66168	2.45596	-4.19202	-1.07133	11.0023	2179.9	4095.77	2.58857	4.03025
GO:0006401	RNA catabolism	64	0.996864	-7.43363	1.50758	3.4589	-0.675439	2.10516	0.496116	1.65724	1.59119	-2.83246	0.950683	2.01356	-0.268649	-0.587579	2986.55	270.209	0.637771	0.15994
GO:0045893	positive regulation of transcription, DNA-dependent	64	0.798205	-4.29408	-2.74471	6.54726	9.78169	-7.95487	10.9733	-12.4853	-1.48766	-0.88226	6.37655	-4.11287	11.8811	-16.4963	2177.8	-1066.97	1.82139	-6.70113
GO:0006006	glucose metabolism	64	0.353113	-6.16899	6.12476	-11.1199	28.1488	-18.5999	14.1851	-17.1022	-3.16893	6.7754	4.83923	-7.04763	8.02805	-10.2286	2090.36	-2677.38	4.20221	-9.03545
GO:0016051	carbohydrate biosynthesis	64	0.754009	-5.224	8.34894	-13.7796	20.4738	-12.47	5.04752	-4.44879	1.10654	3.1596	5.77	-5.29707	6.24818	-12.783	2200.08	2109.96	0.505913	-8.93054
GO:0006406	mRNA export from nucleus	64	0.93035	-6.06077	1.55181	-4.07149	-24.3746	9.63397	3.60981	-1.59702	4.35055	-9.00782	4.38917	-11.7966	-2.36759	1.90444	3568.39	7393.76	1.32614	-4.12416
GO:0051028	mRNA transport	64	0.908442	-6.14958	1.63427	-3.62308	-21.5348	6.93533	3.57025	-1.51232	4.1572	-9.0048	4.59894	-12.5975	-2.76431	2.50873	3698.99	7238.97	1.72363	-4.81278
GO:0007034	vacuolar transport	65	0.553946	-5.93497	5.10042	1.82917	-3.72691	5.93039	4.27584	-2.87061	2.93669	-1.81297	1.95062	-1.2396	1.34121	-10.4241	2001.09	-2620.96	-0.00921745	-5.04616
GO:0000282	bud site selection	66	0.895936	-6.44198	4.1342	-0.476188	0.428076	0.518909	1.93903	-1.27296	1.45187	-4.38604	5.77119	-9.77482	4.65157	-1.91723	1804.28	4200.33	0.121322	2.29958
GO:0007105	cytokinesis, site selection	66	0.877712	-6.41562	4.36905	-0.57635	1.33099	-1.67101	1.91227	-1.24634	1.50434	-4.51679	5.7033	-9.80082	4.29227	-1.85113	1821.35	4084.37	0.674523	1.73023
GO:0006486	protein amino acid glycosylation	68	0.538687	-4.25959	2.97474	0.100671	5.6944	-137.702	4.28442	-3.18796	3.22067	-5.15163	7.38122	-6.09049	6.50819	-6.51061	1407.11	-24755.5	3.77009	-4.68888
GO:0043413	biopolymer glycosylation	68	0.90882	-4.23418	2.95571	0.404707	9.86826	-153.615	4.30043	-3.21347	3.27944	-5.2678	6.97915	-6.1	6.71933	-7.20233	1411.56	-24946.2	3.70332	-4.69759
GO:0045941	positive regulation of transcription	69	0.801353	-4.41693	-0.863073	5.88765	8.2262	-6.06879	12.1931	-14.0685	-0.283589	-2.06148	7.04342	-4.64939	11.5297	-15.5101	2264.48	-1411.68	2.0797	-6.78091
GO:0045935	positive regulation of nucleobase, nucleoside, nucleotide and nucleic acid metabolism	70	0.817243	-4.45262	-0.954002	5.30755	8.51572	-6.45146	11.861	-13.6036	-0.769529	-1.3044	6.75674	-3.98968	12.4036	-17.6102	2364.47	-713.655	2.38999	-6.92856
GO:0006457	protein folding	71	0.996479	-5.30716	4.45698	-2.13387	19.0748	-28.6488	-6.7821	8.57918	-0.0101949	-2.62845	2.92779	-2.68748	10.8441	-15.2766	2887.08	-294.565	7.19995	-11.0823
GO:0006092	main pathways of carbohydrate metabolism	71	0.915594	-5.03787	7.47825	-16.809	62.1468	-32.7942	18.1807	-20.8865	-0.573597	7.75045	2.76789	-4.05669	9.21312	-15.9986	1846.79	-3907.66	4.65946	-16.0377
GO:0046483	heterocycle metabolism	71	0.926156	-4.31878	0.235632	7.83249	41.9768	-14.6537	6.81078	-7.74755	4.10658	-4.19128	5.46005	-5.76793	8.51401	-12.587	1434.11	-14881.6	2.41729	-8.70588
GO:0046467	membrane lipid biosynthesis	71	0.899548	-4.21102	2.7605	-1.66089	6.94021	-6.62152	4.21009	-3.25369	4.13333	-6.32436	6.59614	-4.00437	9.19506	-4.29748	2694.74	-25590.4	-0.117025	-1.94555
GO:0051188	cofactor biosynthesis	73	0.766119	-4.30049	2.66126	-4.43722	-47.105	-12.8524	4.07505	-2.35855	2.23222	-5.61145	2.49889	-0.137321	2.5136	-0.245886	2446.57	-27286.2	1.54868	0.931701
GO:0009101	glycoprotein biosynthesis	73	0.893124	-3.99874	3.43446	-1.01378	-1.37224	-221.531	4.37953	-3.10665	3.18436	-5.51823	7.43343	-7.20079	8.00248	-10.1659	1504.62	-26014.1	2.4052	-2.50864
GO:0006405	RNA export from nucleus	73	0.474315	-5.96991	4.14289	-8.4074	-25.0925	0.840267	3.48474	-1.54108	2.56729	-5.52249	5.73891	-12.4768	-5.12752	8.38391	4078.28	5475.99	2.89601	-6.38505
GO:0050657	nucleic acid transport	73	0.984583	-6.11963	4.57366	-9.19777	-3.28444	3.72225	3.59566	-1.58871	3.15024	-6.46036	4.84004	-10.8166	-5.10548	9.21556	4202.68	6521.83	1.71753	-5.08077
GO:0050658	RNA transport	73	0.919101	-5.97123	4.43837	-9.13059	-15.9883	-8.45088	3.53001	-1.55793	3.00509	-6.11542	5.4935	-11.7232	-5.0934	8.68354	4200.81	4999.6	2.27401	-6.00868
GO:0051236	establishment of RNA localization	73	0.970865	-6.06726	3.38974	-8.02442	-4.6433	4.77888	3.32808	-1.38011	2.77359	-5.72003	5.76748	-12.5914	-6.02889	9.51253	4284.35	5089.6	2.80243	-6.33647
GO:0006512	ubiquitin cycle	73	0.451831	-5.6099	-3.90905	1.03709	24.6512	-13.9341	2.91617	-2.95866	5.81532	-4.80324	0.165964	0.324301	8.8908	-19.4131	2642.9	3937.96	0.848655	-0.18184
GO:0006365	35S primary transcript processing	74	0.883195	-8.65318	0.63711	-3.51417	1.57886	-0.122705	2.06109	-0.950125	3.41965	-9.77874	-6.392	13.3947	3.39484	-8.97482	1519.94	143.975	-0.376202	12.211
GO:0009100	glycoprotein metabolism	74	0.949648	-4.0218	3.4176	-0.519447	2.09066	-162.436	4.3246	-3.01138	3.10301	-5.63812	7.41146	-7.46833	8.56342	-11.5038	1605.59	-25932	1.842	-1.27647
GO:0006888	ER to Golgi vesicle-mediated transport	75	0.575813	-4.58115	0.568116	-10.1891	10.9845	-23.1432	4.9245	-2.93951	2.5997	-2.6045	3.91871	-6.02451	1.64631	-0.0138237	2372.27	-3326.51	1.4637	-6.84841
GO:0006897	endocytosis	75	0.803482	-5.99164	6.50238	-4.45084	7.57095	-6.51587	3.78304	-3.91964	-0.0600485	-0.115715	1.7891	0.218936	4.19587	-8.67058	2950.58	5318.4	2.50154	-2.16753
GO:0009893	positive regulation of metabolism	75	0.363164	-4.44597	-3.52687	8.83695	8.71978	-6.42974	12.7628	-14.9343	-0.445639	-1.42235	5.60764	-3.42556	12.7612	-16.9043	2580.59	-1329.02	2.57746	-7.02196
GO:0031325	positive regulation of cellular metabolism	75	0.81882	-4.39062	-3.88774	9.03376	8.67014	-6.58612	12.2727	-14.4153	-0.74832	-1.20209	5.947	-3.5431	12.0696	-16.7296	2534.7	-786.61	2.29942	-6.95993
GO:0019236	response to pheromone	75	0.714666	-4.94813	10.2231	-11.8276	5.52595	-7.62817	2.23297	-2.43928	-3.85815	7.55804	6.84603	-6.26114	11.4092	-13.9766	2789.99	-3678.6	3.62229	-7.97027
GO:0006766	vitamin metabolism	77	0.711812	-5.32461	4.28422	-0.113299	29.1602	-16.1677	14.9006	-17.1442	0.288409	0.824776	2.99347	-5.01531	4.00832	3.85088	2061.32	-19958.4	-0.836211	-1.70732
GO:0006767	water-soluble vitamin metabolism	77	0.810758	-5.32619	4.79128	-0.628622	31.1195	-16.5057	14.3406	-16.4557	-0.155115	1.36042	3.76624	-5.3909	3.93872	4.17206	2076.63	-20604.5	-0.256574	-2.55921
GO:0016049	cell growth	78	0.76667	-5.29781	3.81225	-4.54767	6.93518	-6.09619	3.35787	-3.66484	-2.15199	3.76681	9.32553	-7.91901	11.9965	-9.97486	2715.51	-1883.39	-1.00747	-0.54768
GO:0000226	microtubule cytoskeleton organization and biogenesis	79	0.533448	-6.54973	6.9723	-4.85059	2.30522	-6.70296	4.7	-3.3486	-8.32794	4.59009	3.75634	-1.81187	-1.8341	-0.424651	1471.3	-1085.32	1.44541	1.90287
GO:0043119	positive regulation of physiological process	79	0.813801	-4.47566	-5.29045	10.6547	8.68043	-6.93903	10.6903	-12.2569	-0.804706	-1.27478	5.64609	-3.17017	12.4745	-16.2129	2593.88	-1606.93	3.28247	-6.87814
GO:0048522	positive regulation of cellular process	79	0.776962	-4.41337	-5.40247	10.6437	8.38754	-6.67339	10.7637	-12.4209	-0.654563	-1.614	5.30577	-2.75791	11.4472	-14.538	2542.08	-2064.14	3.19561	-6.96195
GO:0051242	positive regulation of cellular physiological process	79	0.82202	-4.36245	-4.29009	9.33016	8.47528	-6.48836	11.1678	-12.9276	-1.19353	-1.17161	4.70366	-2.2968	11.2934	-14.3722	2564.32	-2173.04	3.22536	-6.92953
GO:0006342	chromatin silencing	80	0.864001	-4.89865	3.50542	-7.72574	0.586523	-1.39913	5.35035	-5.60268	2.54153	-2.33777	6.36113	-6.91822	7.55041	-8.56846	2645.56	3435.6	-0.544947	-1.01384
GO:0016458	gene silencing	80	0.718656	-4.92011	3.56375	-7.95155	1.14628	-2.02579	4.79046	-4.93291	2.72263	-2.70235	6.48494	-6.94989	7.88234	-8.53244	2700.86	3141.15	-0.993489	-0.00928275
GO:0031507	heterochromatin formation	80	0.862423	-4.86383	3.81522	-8.18273	0.261515	0.283956	5.25446	-5.37837	1.96403	-2.17145	6.65472	-7.11223	8.65887	-9.64303	2600.61	2374.9	-0.0549349	-0.823217
GO:0045814	negative regulation of gene expression, epigenetic	80	0.720338	-4.90949	4.148	-8.65296	-0.288461	1.88103	5.98404	-6.12807	2.40335	-2.35488	6.55336	-7.23675	7.73044	-8.44859	2607.51	3272.25	-1.084	-0.209965
GO:0007114	cell budding	82	0.720603	-5.76209	6.05285	-6.18787	-1.3135	5.42684	2.76454	-2.47352	0.813729	-3.8042	5.60927	-6.27836	4.44459	-1.23674	1955.51	-4147.8	-4.29962	8.48245
GO:0019954	asexual reproduction	82	0.615686	-5.72178	6.85767	-7.10403	-1.22314	5.52244	2.86092	-2.60211	0.715225	-3.67537	5.58729	-6.22775	5.72149	-2.02993	1984.93	-4347.18	-4.45582	8.06316
GO:0015931	nucleobase, nucleoside, nucleotide and nucleic acid transport	82	0.71211	-5.26505	-0.277276	-1.66347	0.399994	-5.7248	2.42268	-0.935294	2.25022	-5.11003	6.07873	-10.8729	-5.16464	5.48491	4202.89	-313.282	6.22739	-8.09
GO:0006261	DNA-dependent DNA replication	82	0.883665	-5.66484	2.47919	-3.89253	-5.59008	12.623	4.10093	-4.79139	-0.772632	1.11091	4.76832	-7.93377	5.26387	-16.9078	2952.31	4085.25	4.52044	-2.13886
GO:0009060	aerobic respiration	83	0.477846	-4.14582	4.54456	-10.1342	-3.75673	-0.131338	2.8927	-1.61	1.62803	0.745878	2.89717	-5.16917	2.08368	-3.00788	1359.45	-10664.3	1.34379	-6.68189
GO:0006644	phospholipid metabolism	83	0.79226	-3.90844	3.00726	-2.70971	14.0928	-17.5115	5.63042	-4.74086	4.17004	-6.10177	3.21398	-1.0681	11.211	-7.78065	2187.72	-15897	1.29484	-3.2559
GO:0019318	hexose metabolism	84	0.747669	-5.16082	7.07875	-11.4533	18.7536	-8.98478	15.3099	-18.4057	-3.57266	6.19964	4.92018	-6.96332	9.38573	-11.8069	2984.79	-6519.9	5.28998	-10.0582
GO:0006403	RNA localization	84	0.538955	-5.895	4.37573	-8.49489	1.16628	-7.52684	3.82044	-1.65368	3.19818	-6.55976	4.51983	-6.83387	-2.86335	5.27569	4616.99	2786.54	1.65977	-4.10978
GO:0031497	chromatin assembly	85	0.758507	-4.84337	5.02973	-9.2367	3.56404	-6.82588	4.32874	-4.57238	2.93063	-3.09131	6.42655	-6.22552	6.73523	-7.34782	2905.19	3988.88	-0.760005	-0.471807
GO:0040029	regulation of gene expression, epigenetic	85	0.874366	-4.88064	4.07552	-6.8545	3.59823	-7.07649	5.92021	-6.13671	2.24057	-1.79751	6.75868	-7.15662	6.97149	-8.57395	2730.48	3768.97	0.262693	-2.39128
GO:0008361	regulation of cell size	86	0.755715	-5.1578	4.24147	-4.20205	7.87665	-6.57752	3.53991	-3.84014	-2.6489	2.97233	9.58761	-7.63156	9.7894	-7.01283	2710.56	-4283.63	-0.141102	-0.00673809
GO:0048518	positive regulation of biological process	87	0.811802	-4.28545	-3.60173	7.89062	9.42667	-6.79442	10.8147	-12.5993	-0.561903	-1.5751	4.3522	-1.86859	12.8915	-17.796	2671.98	-1530.21	2.19885	-5.4626
GO:0045333	cellular respiration	89	0.996369	-3.94601	4.60009	-9.43639	-3.33642	-1.31379	3.10427	-1.78278	1.61019	-0.707193	2.78233	-5.55345	1.12239	-1.86747	1399.56	-10955.8	2.37074	-6.5391
GO:0051325	interphase	89	0.844196	-4.8563	5.25814	-3.76671	13.7516	-15.6574	9.54227	-11.3173	1.43943	-1.30382	2.10335	-1.7627	0.723754	-1.03858	2911.45	324.475	2.94077	-5.85649
GO:0051329	interphase of mitotic cell cycle	89	0.834176	-4.90642	5.14243	-3.5423	16.7983	-26.7905	8.23675	-9.62973	1.40062	-1.19452	2.29418	-2.03928	0.649995	-1.03288	2967.7	12.4503	3.15622	-5.78003
GO:0030447	filamentous growth	90	0.751498	-5.41268	-1.60756	0.0628067	4.60533	-5.96145	0.154689	0.181478	-6.52278	9.53503	9.54501	-8.75959	15.0659	-18.1785	2751.73	615.951	-1.9199	2.95649
GO:0051168	nuclear export	90	0.355102	-5.32348	4.7476	-9.4028	5.22794	-12.9239	4.15736	-2.67671	1.63476	-5.23472	5.24095	-11.4614	2.46359	4.41134	4529.02	2370.01	2.24841	-6.26791
GO:0017038	protein import	91	0.685323	-5.30192	8.98632	-14.6322	-13.5843	18.9257	8.76728	-4.93195	1.98255	-2.64258	0.37254	-0.0869015	6.18254	-6.06804	2979.58	-4040.62	-3.9246	4.54551
GO:0005996	monosaccharide metabolism	91	0.487116	-4.99431	7.85436	-12.2151	23.9824	-12.0541	16.4827	-19.985	-5.67134	8.72801	3.75482	-6.27547	8.56469	-10.4266	3261.41	-8780.26	4.87139	-9.4264
GO:0006468	protein amino acid phosphorylation	91	0.503488	-6.5221	-1.87052	-0.0802537	7.18549	-5.78502	-13.6481	17.2866	-9.09695	4.61253	-4.4268	10.6659	4.70188	-8.10123	2922.18	8053.4	2.29226	-4.4833
GO:0006812	cation transport	92	0.899745	-4.97671	2.61126	1.58243	17.7456	-16.5431	5.99258	-2.70386	2.6816	-6.94327	3.54616	-2.60642	14.6562	-25.9569	2140.79	-2973.53	-0.992699	3.49685
GO:0000154	rRNA modification	92	0.454304	-8.34888	5.78179	-1.49961	NA	-3466.89	0.843566	-5.72462	-6.20483	13.4647	-2.09051	10.4803	6.08953	-9.43869	1215.95	-22610.7	-1.97789	1.13493
GO:0030003	cation homeostasis	92	0.806617	-3.67992	6.58752	-5.58664	6.12676	-10.0625	5.06466	-4.12714	-5.6359	2.24187	6.40977	-5.67222	10.4371	-17.5237	2272.51	-18164.2	4.79331	-2.62595
GO:0009117	nucleotide metabolism	94	0.828069	-5.24452	1.50152	0.854546	40.5604	-27.3465	8.90423	-7.71375	9.90596	-10.6275	-0.212579	-2.22948	11.4068	-12.919	3032.38	-17533.1	-0.331566	-3.54869
GO:0007017	microtubule-based process	94	0.937235	-6.09777	6.76379	-6.4477	15.024	-19.8729	5.36501	-3.96307	-3.34351	2.19431	4.34058	-3.16995	-0.444957	0.182197	1619.68	-4085.46	-2.20586	3.59895
GO:0006319	Ty element transposition	95	0.557208	-1.25426	6.38236	-17.761	1.85897	-3.90283	313.967	-445.628	4.61709	-12.2967	NA	-64.5763	-0.960139	-17.102	1024.67	-18581.7	-0.0651974	-15.186
GO:0030437	sporulation (sensu Fungi)	96	0.747933	-4.47984	3.96172	0.235412	-7.28056	9.80852	-1.96178	1.55073	3.25745	-2.76997	5.82355	-4.63098	-4.79623	5.6894	1904.66	2443.26	7.28291	-11.755
GO:0048622	reproductive sporulation	96	0.635313	-4.50483	3.29248	1.08491	-8.18111	10.6554	-2.77545	2.45076	3.29132	-2.85042	6.12086	-4.978	-5.0422	6.55931	1978.22	2203.18	8.20813	-12.566
GO:0016044	membrane organization and biogenesis	98	0.687399	-3.81222	0.713495	-6.62688	12.7452	-13.4446	3.57738	-2.87695	0.813466	-2.32444	2.94859	-1.924	5.96446	-7.1654	2046.28	3223.8	-0.621303	-2.29086
GO:0000910	cytokinesis	98	0.509201	-5.193	3.24279	-1.57415	7.61952	-13.3727	2.40411	-1.91501	3.21834	-4.67613	6.17424	-9.2806	3.54153	-2.60884	2306.05	107.803	2.43929	-2.98777
GO:0000398	nuclear mRNA splicing, via spliceosome	100	0.922704	-5.91179	0.355705	-13.9295	12.5002	-15.7567	2.96599	-3.87118	0.59876	-1.30816	-1.79912	-1.29018	-1.49865	0.725448	3987.02	2169.79	4.62281	-1.07156
GO:0000377	RNA splicing, via transesterification reactions with bulged adenosine as nucleophile	101	0.586467	-5.64824	-0.423534	-9.33986	13.6914	-17.2877	7.67393	-10.6386	1.3735	-1.1157	-6.60532	5.61513	0.657146	-1.4634	3955.96	1669.92	3.67941	-3.47407
GO:0006333	chromatin assembly or disassembly	101	0.677027	-5.01429	6.36757	-12.3551	5.21531	-7.71141	8.86276	-7.88731	2.74058	-2.29742	9.67627	-8.84753	3.44338	-3.39445	3391.26	3589.35	-2.21489	1.88466
GO:0008652	amino acid biosynthesis	102	0.87782	-4.73621	3.42668	-6.34393	60.1615	-17.6851	29.424	-38.8734	5.73591	-6.27332	9.39798	-5.01037	4.26632	-2.64018	2885.01	-5651.75	3.96619	-9.83982
GO:0007005	mitochondrion organization and biogenesis	103	0.8173	-3.68659	3.7954	-6.37196	10.5703	-17.0039	4.92273	-3.71816	3.32304	-2.68363	3.79924	-2.26648	-2.92647	-0.517531	2751.08	-10383.3	-1.00461	-0.0468274
GO:0006399	tRNA metabolism	103	0.426468	-4.65313	7.35474	-12.1078	20.3677	-16.8311	-3.34755	4.15579	-1.2424	-2.78438	2.15727	-2.20778	5.36061	-4.00336	2983.48	-15267.3	1.45476	5.18956
GO:0030036	actin cytoskeleton organization and biogenesis	104	0.9044	-5.51347	3.03142	-1.07517	4.23816	-9.38576	4.72779	-4.20487	-1.33805	-1.13455	3.09228	-1.88628	3.201	-7.94553	3289.38	-3142.43	3.98059	-2.77079
GO:0006873	cell ion homeostasis	104	0.841982	-3.83127	7.4693	-6.23121	16.4096	-13.2309	4.5691	-4.13959	-0.77403	-1.33056	6.63935	-5.97378	12.8319	-18.8357	2928.38	-19020.4	4.84413	-2.75265
GO:0030010	establishment of cell polarity	105	0.664547	-6.25255	4.6184	1.43407	7.10016	-12.0492	2.11499	-1.60179	2.16405	-3.79306	6.36326	-8.79106	4.79332	-3.48344	2761.3	-200.4	1.22909	-0.334558
GO:0030468	establishment of cell polarity (sensu Fungi)	105	0.924349	-6.21408	5.19617	1.19634	7.59361	-12.7089	2.09895	-1.60028	2.18982	-3.95815	6.44021	-9.00802	5.19088	-4.30595	2806.52	-765.019	1.20837	-0.172295
GO:0006260	DNA replication	105	0.654719	-4.86852	3.51442	-5.07688	6.70565	-8.9115	9.56606	-11.4556	-0.23684	-0.683481	4.02545	-3.94659	3.48179	-7.94576	3498.74	-2112.94	5.71074	-5.28289
GO:0000746	conjugation	106	0.738287	-4.51267	10.8283	-13.2429	6.13452	-9.9208	0.577597	-0.820117	-2.54519	4.3631	8.48157	-8.21513	15.8691	-11.156	3264.43	-2656.49	-2.55987	-1.05703
GO:0000747	conjugation with cellular fusion	106	0.896026	-4.57066	10.556	-12.7553	5.04934	-7.46612	0.319648	-0.503663	-2.61471	4.49033	8.06377	-7.61949	16.1329	-11.9069	3265.37	-2313.13	-1.74919	-1.50525
GO:0019953	sexual reproduction	106	0.89893	-4.59582	10.4869	-12.405	6.41839	-10.418	0.634026	-0.889374	-2.48466	4.27132	8.37061	-8.10855	16.6247	-11.3712	3288.02	-2314.51	-2.65769	-1.12997
GO:0051169	nuclear transport	107	0.451763	-5.18147	0.913097	-2.41634	-4.68571	11.3183	8.99031	-6.88683	4.04402	-7.85572	3.73447	-8.14241	6.12096	-2.93532	5041.39	394.876	0.522412	-6.14193
GO:0030029	actin filament-based process	107	0.849579	-5.25766	4.11927	-1.87611	5.14664	-10.271	4.97185	-4.6959	-1.45517	-1.07373	3.23766	-2.19816	2.08644	-6.64631	3127.29	-2840.12	4.78273	-4.0711
GO:0006313	DNA transposition	108	0.379844	-1.73009	8.7769	-25.7483	2.29257	-4.50502	66.5006	-95.795	3.30612	-6.30017	-8.76264	-5.28561	0.442423	-4.72842	1255.07	-12016	-0.314329	-8.48382
GO:0000375	RNA splicing, via transesterification reactions	108	0.679617	-4.52212	-2.16098	-8.22832	13.7242	-17.6132	3.78276	-5.86695	2.28487	-1.9459	-9.29323	8.7171	4.84415	-10.3005	4019.18	-5327.81	2.28352	-2.0324
GO:0007059	chromosome segregation	108	0.508435	-5.20733	4.58766	-2.17155	-2.71047	5.79476	2.16122	-2.07975	2.67732	-2.97082	2.08717	0.688148	3.78297	-4.34295	2700.24	2359.56	0.890778	-3.3955
GO:0007163	establishment and/or maintenance of cell polarity	108	0.683445	-6.21029	5.87911	-0.182499	8.32694	-13.8233	2.31194	-1.70501	2.38046	-4.69982	6.31503	-8.75265	3.53964	-3.74258	2739.41	-1039.79	0.468416	1.86139
GO:0030467	establishment and/or maintenance of cell polarity (sensu Fungi)	108	0.68359	-6.17453	5.21003	0.16386	8.70229	-14.3124	2.38812	-1.85578	2.39779	-4.6843	6.3617	-8.97483	4.01324	-3.70976	2795.2	-851.077	0.473918	1.75879
GO:0050801	ion homeostasis	108	0.464965	-4.02787	7.16076	-4.85467	16.2325	-13.3377	5.08576	-4.48565	-1.03342	-0.903664	6.50811	-5.0572	11.3886	-17.8971	2916.18	-18087.9	4.2827	-1.68335
GO:0030435	sporulation	109	0.744679	-4.43095	3.98284	-0.0155052	-14.4621	18.0564	-6.42409	6.61237	2.47326	-2.2147	6.07288	-5.30907	-4.15882	5.51656	2355.74	1534.53	8.02534	-11.9874
GO:0006811	ion transport	110	0.981676	-4.88451	2.12458	-0.588378	16.2277	-12.9649	5.83895	-2.70109	2.90893	-5.62495	5.31561	-4.09851	14.0507	-23.5519	2425.09	-2902.4	-0.858693	4.28942
GO:0006643	membrane lipid metabolism	110	0.750035	-3.80431	2.52681	-1.11353	10.8081	-11.1662	4.80788	-3.86478	5.73052	-8.20546	7.09495	-4.77192	11.0785	-6.07152	2844.45	-16698.5	1.09333	-2.47929
GO:0030154	cell differentiation	111	0.646892	-4.39254	4.4731	-0.858752	-7.51698	9.31624	-6.64367	6.99386	2.80263	-2.29777	6.2862	-5.66775	-5.09206	6.24789	2546.77	751.802	7.31217	-11.3112
GO:0009309	amine biosynthesis	111	0.923691	-4.49499	3.31551	-6.52582	65.1612	-19.3237	16.8921	-21.6884	5.34936	-7.42587	7.32983	-3.00838	4.53853	-2.34984	3285.12	-9283.7	3.8916	-7.30893
GO:0044271	nitrogen compound biosynthesis	111	0.922548	-4.5003	3.37917	-7.00523	62.8323	-19.1469	16.4955	-21.1256	5.36617	-7.4386	6.44824	-2.47699	4.59538	-2.65542	3211.2	-8739.64	3.8589	-7.12686
GO:0007242	intracellular signaling cascade	113	0.865656	-4.04513	-0.485562	-0.939764	10.7111	-11.9676	2.6325	-2.15046	3.31718	-3.80075	2.62108	-1.37601	-3.75924	-4.55809	3208.7	-8776.76	2.12022	-3.63586
GO:0006913	nucleocytoplasmic transport	114	0.584462	-5.17091	2.81403	-5.89124	-5.41666	15.093	10.3212	-8.07117	4.59538	-8.9498	3.5771	-7.67816	4.4777	-1.76796	5553.95	748.947	0.0835645	-4.57445
GO:0019725	cell homeostasis	114	0.212919	-4.00582	6.587	-4.98582	16.7051	-13.0456	6.15381	-5.53429	1.32982	-3.49027	7.16047	-5.92079	8.03421	-11.8412	3126.33	-16499.4	4.41622	-2.41071
GO:0051704	interaction between organisms	117	0.9461	-4.23318	9.05335	-9.65078	6.32673	-9.95226	3.0978	-3.0629	-2.48151	3.65601	8.48166	-8.35159	16.5206	-13.1482	3144.51	-4762.93	-2.31317	-1.01131
GO:0042592	homeostasis	120	0.937044	-4.16155	5.73242	-3.0266	17.4488	-13.7327	5.83411	-5.23988	1.7044	-3.46794	6.9826	-5.61511	7.16539	-10.9864	3072.14	-15610.2	3.92902	-1.22251
GO:0006732	coenzyme metabolism	121	0.819544	-4.41881	5.84067	-8.51568	45.3783	-28.5648	5.59391	-4.40751	0.148811	-0.147452	1.85382	-0.395342	4.46883	-2.74972	3390.43	-16148.7	1.39374	-0.591773
GO:0007067	mitosis	122	0.749167	-4.7092	2.92911	-6.97106	7.45032	-11.0271	3.13061	-3.23261	-0.159009	-0.850276	2.89348	-1.96177	7.02779	-13.3093	3749.53	7361.75	2.07224	-1.6648
GO:0000087	M phase of mitotic cell cycle	123	0.856683	-4.71879	2.7876	-5.89269	6.18018	-8.67862	3.08268	-3.12987	-0.0161871	-1.23673	2.87749	-1.97262	7.67253	-13.4805	3783.43	6593.4	2.38876	-1.95861
GO:0040007	growth	125	0.72117	-4.61228	1.97338	-2.96545	5.90981	-6.64945	2.17232	-2.22448	-4.99282	5.32073	8.64671	-8.53204	6.83871	-10.7494	3366.92	-3230.34	-1.97148	3.90368
GO:0045892	negative regulation of transcription, DNA-dependent	125	0.873918	-4.22605	6.09261	-7.66077	7.70033	-10.672	12.4394	-14.332	4.49686	-4.15095	7.79599	-7.12937	4.2799	-2.32807	3601.49	-959.808	-0.234224	-2.66892
GO:0008610	lipid biosynthesis	127	0.938296	-3.88836	0.635387	0.0279323	43.2996	-24.2441	5.86396	-5.03423	3.19676	-2.98282	7.28316	-3.81376	16.5982	-17.4669	3009.18	-24365.4	4.61541	-5.23739
GO:0008380	RNA splicing	129	0.756432	-3.93899	4.84525	-14.3987	13.1761	-17.9938	10.5472	-14.2971	-0.673711	-0.818503	-0.432566	1.48124	3.00976	-11.0347	4175.37	-7139.57	2.40873	2.39455
GO:0051301	cell division	129	0.890926	-4.81384	7.43032	-6.75277	6.70042	-9.7364	2.92333	-2.50486	1.84064	-3.71922	6.85146	-8.27371	-0.0859369	0.178521	2854.85	-3253.14	-0.0348426	1.12255
GO:0016481	negative regulation of transcription	129	0.872011	-4.30391	6.53878	-8.16673	7.76687	-10.1199	10.7989	-12.2683	3.27482	-3.12317	7.71208	-7.29573	5.36719	-2.41867	3718.27	-1339.02	0.705549	-2.91595
GO:0009451	RNA modification	131	0.809105	-5.23682	4.2717	-6.3409	-15.9922	-17.0573	-1.10708	0.639423	-2.70773	-0.184505	3.37105	-2.23719	3.38266	-1.44719	2156.75	-22320	2.81869	2.33064
GO:0006397	mRNA processing	135	0.566403	-5.03521	2.38612	-5.9866	12.0302	-17.1679	14.5533	-19.6123	4.10565	-5.9422	1.02972	-3.84028	0.3462	-5.32968	4588.63	1405.98	-1.75483	6.97371
GO:0007126	meiosis	135	0.784409	-4.54269	5.16081	-4.14496	9.3298	-15.5728	3.70278	-4.58337	1.65208	-0.649789	4.77955	-3.77384	6.61173	-5.0558	3398.41	-107.822	1.5896	-3.11676
GO:0051321	meiotic cell cycle	135	0.659882	-4.54195	5.53908	-4.59323	9.26413	-15.239	3.40767	-4.17871	1.49	-0.506098	4.70514	-3.70381	6.14674	-4.58063	3515.18	-444.913	1.42402	-3.00796
GO:0051327	M phase of meiotic cell cycle	135	0.854475	-4.53364	5.55118	-4.7199	9.26613	-15.4053	3.23624	-4.02951	1.75554	-0.723239	4.6622	-3.68894	6.02659	-4.62635	3474.96	96.0699	1.48523	-3.11762
GO:0006338	chromatin remodeling	135	0.888883	-4.72314	4.39851	-7.15812	9.51619	-16.6053	3.29699	-3.12841	2.74097	-2.46543	7.39227	-8.54306	7.38258	-10.9719	3826.17	1166.72	-0.747524	0.184883
GO:0006511	ubiquitin-dependent protein catabolism	136	0.864979	-5.39652	0.843403	4.16226	19.7589	-24.4706	3.62156	-3.46937	0.487703	-1.49982	5.03563	-6.81124	12.4042	-6.74658	3714.01	619.447	1.97103	-5.39811
GO:0019941	modification-dependent protein catabolism	136	0.868591	-5.41067	0.991276	4.05882	20.0228	-24.1282	3.611	-3.51981	0.242842	-1.38793	5.02923	-6.98352	12.4252	-6.49847	3785.53	1019.82	1.97672	-5.29297
GO:0043632	modification-dependent macromolecule catabolism	136	0.918449	-5.34173	1.20523	3.39145	19.3377	-24.2234	3.57786	-3.43369	0.418091	-1.51356	4.61495	-6.23239	11.7432	-5.90223	3728.81	387.294	1.9573	-5.34062
GO:0051603	proteolysis during cellular protein catabolism	138	0.903989	-5.27084	1.24269	3.57253	18.8198	-22.5399	3.8656	-3.6982	0.458064	-1.76956	4.93039	-6.76964	13.1951	-7.5916	3826.94	-629.723	1.78707	-5.23054
GO:0045934	negative regulation of nucleobase, nucleoside, nucleotide and nucleic acid metabolism	139	0.869408	-4.18564	7.04415	-8.82463	5.29228	-7.2285	12.112	-13.9148	2.23855	-2.88714	7.42532	-7.34835	5.15365	-1.0123	3766.93	-467.23	1.90574	-3.33799
GO:0016310	phosphorylation	144	0.645062	-4.87871	-0.317226	-3.46354	7.85591	-7.16789	10.1652	-8.50752	1.25951	-2.02171	-3.67329	8.93171	17.3674	-25.2401	2973.6	3052.02	0.151488	-4.09504
GO:0000074	regulation of progression through cell cycle	145	0.72215	-5.05078	1.23387	-4.47872	6.56997	-7.57305	-3.22199	4.24024	-0.839312	0.201114	4.14787	-5.14204	7.40247	-6.58971	4680.96	8522.98	4.65954	-5.26791
GO:0051726	regulation of cell cycle	145	0.724262	-5.04547	1.46815	-5.00089	6.60082	-7.53633	-2.07541	2.87288	-1.4916	0.750296	4.0836	-5.07955	6.57245	-5.90972	4643.6	8844.35	4.73105	-4.966
GO:0048193	Golgi vesicle transport	146	0.94744	-4.61891	2.95186	-5.93907	13.183	-22.1863	6.96561	-4.79401	2.90599	-3.79903	3.54993	-4.5299	5.63904	-3.06158	3254.66	-2949.43	-0.503502	-1.67228
GO:0044257	cellular protein catabolism	147	0.931575	-5.45272	1.17507	3.03215	17.8089	-20.5644	4.03929	-3.71896	0.00666687	-1.60793	4.29573	-5.63331	11.0699	-5.18247	3942.46	1207.57	1.84319	-3.58092
GO:0007047	cell wall organization and biogenesis	149	0.380699	-3.32547	6.14207	-8.59041	0.689304	-2.18931	2.84644	-3.12872	6.96122	-6.15625	5.50879	-2.45503	12.4983	-15.132	3087.67	-13926	4.44014	-6.09209
GO:0045229	external encapsulating structure organization and biogenesis	149	0.884409	-3.32331	5.98693	-8.26017	2.63186	-4.69239	2.953	-3.25151	7.11113	-6.2388	5.53762	-2.59173	12.7353	-15.3758	2928.39	-13821.6	4.21652	-5.98701
GO:0006461	protein complex assembly	152	0.710785	-4.65974	-2.15219	4.25527	10.2506	-14.9129	3.70027	-3.04968	0.281197	-0.886173	3.20863	-1.35909	2.50729	-5.3485	4505.64	-1219.75	1.3965	0.172613
[truncated: 60 more rows]

## Sheet: KLR(integration, standardize)
GO	GO_Description	Gene_count	AUC	Intercept	CellCycle1	CellCycle0	Motif1	Motif0	Locali1	Locali0	StressResponse1	StressResponse0	Pheno1	Pheno0	Rosetta1	Rosetta0	PPI1	PPI0	DNAresponse1	DNAresponse0
[truncated: 1,246 more rows]

[truncated: 5 more sheets: L1logreg(0.01labm,unstadardize), L1logreg(0.01labmda,stadardize), L1logreg(0.1labm,unstadardize), L1logreg(0.1labm,stadardize), KLR with RELIEFF]
