# Supplementary material for: Integrative approaches to the prediction of protein functions based on the feature selection
Source: BMC Bioinformatics. 2009 Dec 31;10:455. doi: 10.1186/1471-2105-10-455 (PMC2813249; doi:10.1186/1471-2105-10-455)
Supplement: Additional file 15 — Precision at various recall value of yeast gene precision. Precision at various recall values for ES and KL1LR (λ = 0.01, standardized). [file 1471-2105-10-455-S15.XLS]

## Sheet: ES(PPI difussion 0.1)
GO	GO_Description	Gene_count	p01r	p10r	p20r	p50r	p80r	p100r	auc
GO:0006285	base-excision repair, AP site formation	3	0.0028576	0.0028576	0.00284815	0.00190425	0.002243	0.00217085	0.447639
GO:0015858	nucleoside transport	3	0.0075933	0.00706185	0.00815855	0.0136493	0.0158454	0.0178628	0.372844
GO:0017003	protein-heme linkage	3	0.0022753	0.0032918	0.00546315	0.0062926	0.00615215	0.0068526	0.463121
GO:0017006	protein-tetrapyrrole linkage	3	0.00348285	0.00348285	0.00348285	0.00176445	0.0012703	0.0015127	0.550874
GO:0018063	cytochrome c-heme linkage	3	0.0069719	0.0069719	0.0069719	0.0069719	0.0069719	0.0069719	0.667245
GO:0009437	carnitine metabolism	3	0.0723393	0.0405413	0.0217212	0.0146417	0.0142927	0.0129976	0.492328
GO:0006431	methionyl-tRNA aminoacylation	3	0.00598675	0.00563455	0.00685625	0.00853205	0.00856855	0.0080725	0.610183
GO:0009061	anaerobic respiration	3	0.0009146	0.0009146	0.00089695	0.00149325	0.00172525	0.0021539	0.199282
GO:0005993	trehalose catabolism	3	0.00083275	0.00083275	0.00083275	0.00090735	0.0009335	0.00116665	0.253676
GO:0015851	nucleobase transport	3	0.125801	0.125801	0.125801	0.0023034	0.00281395	0.0022699	0.625758
GO:0006658	phosphatidylserine metabolism	3	0.0004715	0.0004715	0.0004715	0.0004715	0.0004715	0.0004715	0.175097
GO:0006664	glycolipid metabolism	3	0.0007469	0.0007469	0.0007469	0.0007469	0.0007469	0.0007469	0.47482
GO:0006687	glycosphingolipid metabolism	3	0.05698	0.0211115	0.0379907	0.00536355	0.00502375	0.00526775	0.505514
GO:0006688	glycosphingolipid biosynthesis	3	0.166861	0.166861	0.166861	0.166861	0.166978	0.167055	0.499805
GO:0009247	glycolipid biosynthesis	3	0.75	0.0175014	0.0051101	0.0076965	0.00976295	0.0112715	0.34116
GO:0030100	regulation of endocytosis	3	0.00544585	0.00373645	0.00315695	0.00541445	0.0060541	0.00642535	0.491353
GO:0007135	meiosis II	3	0.00684065	0.0108919	0.00946865	0.00935375	0.0084388	0.00847475	0.476221
GO:0030491	heteroduplex formation	3	0.167082	0.167082	0.129946	0.00417075	0.00289245	0.00294305	0.45768
GO:0045144	meiotic sister chromatid segregation	3	0.00295725	0.00344565	0.0033953	0.0031127	0.00316695	0.0036237	0.589152
GO:0006490	oligosaccharide-lipid intermediate assembly	3	0.0042536	0.0042536	0.00144945	0.0021537	0.00254725	0.00278685	0.31372
GO:0016584	nucleosome spacing	3	0.0091743	0.0091743	0.0091743	0.0007585	0.001195	0.0014933	0.469042
GO:0000349	formation of catalytic spliceosome for first transesterification step	3	0.0010912	0.0010912	0.0010912	0.0014388	0.0016565	0.0017889	0.538828
GO:0001100	negative regulation of exit from mitosis	3	0.00179215	0.00179215	0.001676	0.00200795	0.0029443	0.0036251	0.571574
GO:0008608	attachment of spindle microtubules to kinetochore	3	0.0102051	0.0099392	0.0170455	0.0087296	0.0069634	0.0058777	0.690136
GO:0045010	actin nucleation	3	0.00980485	0.00819475	0.0142928	0.0117222	0.0052765	0.00428425	0.603223
GO:0006370	mRNA capping	3	0.0008749	0.0008749	0.0008749	0.0008921	0.001126	0.0014071	0.357347
GO:0000348	nuclear mRNA branch site recognition	3	0.0010776	0.0010776	0.0010776	0.0020263	0.0019678	0.0024585	0.546065
GO:0000370	U2-type nuclear mRNA branch site recognition	3	0.00737585	0.00737585	0.00737585	0.00737585	0.0006646	0.00077235	0.395817
GO:0009120	deoxyribonucleoside metabolism	3	0.0003894	0.0003894	0.0003894	0.0003894	0.0003894	0.0003894	0.0011673
GO:0009219	pyrimidine deoxyribonucleotide metabolism	3	0.0015337	0.0015337	0.0015337	0.0015337	0.0015337	0.0015337	0.746693
GO:0009262	deoxyribonucleotide metabolism	3	0.0022989	0.0022989	0.0022989	0.0022989	0.0022989	0.0022989	0.831389
GO:0046125	pyrimidine deoxyribonucleoside metabolism	3	0.0003899	0.0003899	0.0003899	0.0003899	0.0003899	0.0003899	0.0027227
GO:0008272	sulfate transport	3	0.0143179	0.0143179	0.0143179	0.00858415	0.00189695	0.00237005	0.623367
GO:0006567	threonine catabolism	3	0.0064211	0.0064211	0.0064211	0.00546265	0.00354265	0.00439315	0.787582
GO:0009268	response to pH	3	0.0007107	0.0007107	0.0007107	0.0007107	0.0007107	0.0007107	0.453131
GO:0006624	vacuolar protein processing or maturation	3	0.0005394	0.0005394	0.0005394	0.0005394	0.0005394	0.0005394	0.278988
GO:0045860	positive regulation of protein kinase activity	3	0.502674	0.502674	0.5021	0.501677	0.50109	0.501361	0.758299
GO:0051347	positive regulation of transferase activity	3	0.125195	0.125195	0.125195	0.125195	0.125311	0.125389	0.5
GO:0006013	mannose metabolism	3	0.0024523	0.0024523	0.0023619	0.00312455	0.00277385	0.00298345	0.66238
GO:0016574	histone ubiquitination	3	0.0008746	0.0008746	0.0008746	0.00106545	0.00102575	0.00128185	0.404409
GO:0006108	malate metabolism	3	0.00241285	0.00241285	0.00241285	0.00241285	0.0020058	0.0021165	0.705448
GO:0042176	regulation of protein catabolism	3	0.00213195	0.00213195	0.0015403	0.0025375	0.0027149	0.0028342	0.479956
GO:0006116	NADH oxidation	3	0.0030617	0.0030617	0.0030617	0.00189025	0.0019647	0.0020235	0.487113
GO:0000056	ribosomal small subunit export from nucleus	3	0.0006169	0.0006169	0.0006169	0.0006169	0.0006169	0.0006169	0.36965
GO:0015865	purine nucleotide transport	3	0.0003957	0.0003957	0.0003957	0.0003957	0.0003957	0.0003957	0.0171206
GO:0006307	DNA dealkylation	3	0.00101005	0.00101005	0.00101005	0.00101005	0.00083405	0.00094465	0.497566
GO:0016576	histone dephosphorylation	3	0.00076705	0.00076705	0.00076705	0.0009362	0.0009796	0.0012242	0.350493
GO:0006814	sodium ion transport	3	0.00189885	0.00189885	0.00189885	0.00189885	0.00189885	0.00189885	0.787015
GO:0030242	peroxisome degradation	3	0.00306395	0.00306395	0.00306395	0.0026144	0.001458	0.00165995	0.716161
GO:0009090	homoserine biosynthesis	3	0.004195	0.004195	0.00335175	0.00252175	0.00221565	0.00260475	0.476419
GO:0007600	sensory perception	3	0.0034965	0.0034965	0.0034965	0.001053	0.0010428	0.0013032	0.479881
GO:0007606	sensory perception of chemical stimulus	3	0.00135835	0.00135835	0.00135835	0.00135835	0.00135835	0.00135835	0.679225
GO:0050874	organismal physiological process	3	0.00207665	0.00207665	0.00207665	0.00207665	0.00207665	0.00207665	0.773798
GO:0050877	neurophysiological process	3	0.00286955	0.00286955	0.00286955	0.00286955	0.00286955	0.00286955	0.856831
GO:0042787	protein ubiquitination during ubiquitin-dependent protein catabolism	3	0.0010843	0.0010843	0.0010843	0.0010843	0.0010843	0.0010843	0.501797
GO:0007025	beta-tubulin folding	3	0.00153975	0.00153975	0.00170225	0.00150325	0.0017269	0.0019562	0.320169
GO:0007329	positive regulation of transcription from RNA polymerase II promoter by pheromones	3	0.00089795	0.00089795	0.00089795	0.00089795	0.0007512	0.0008298	0.424755
GO:0009371	positive regulation of transcription by pheromones	3	0.0012625	0.0012625	0.0012625	0.0012625	0.0005087	0.0005867	0.210311
GO:0043254	regulation of protein complex assembly	3	0.0029014	0.0029014	0.0029014	0.0010858	0.0015213	0.0019009	0.330425
GO:0009132	nucleoside diphosphate metabolism	3	0.0007899	0.0007899	0.0007899	0.0007899	0.0007899	0.0007899	0.507974
GO:0009438	methylglyoxal metabolism	3	0.0018553	0.0018553	0.0018553	0.0011507	0.001724	0.002154	0.503748
GO:0019243	methylglyoxal catabolism to D-lactate	3	0.00172785	0.00172785	0.00172785	0.00172785	0.00172785	0.00172785	0.573567
GO:0051595	response to methylglyoxal	3	0.00129465	0.00129465	0.00129465	0.00129465	0.00129465	0.00129465	0.627278
GO:0051596	methylglyoxal catabolism	3	0.00165225	0.00165225	0.00165225	0.00165225	0.00165225	0.00165225	0.718948
GO:0015758	glucose transport	3	0.00054	0.00054	0.00054	0.00054	0.0008339	0.0010422	0.267023
GO:0006561	proline biosynthesis	3	0.00623105	0.00623105	0.00623105	0.0014428	0.00209085	0.00167355	0.515577
GO:0051382	kinetochore assembly	3	0.0004403	0.0004403	0.0004403	0.0004403	0.000688	0.0008598	0.105975
GO:0051383	kinetochore organization and biogenesis	3	0.0501962	0.0501962	0.0501962	0.0501962	0.0503135	0.0503919	0.502432
GO:0043328	protein targeting to vacuole during ubiquitin-dependent protein catabolism via the MVB pathway	3	0.0698529	0.0698529	0.0698529	0.00799855	0.00808015	0.00826165	0.70936
GO:0019439	aromatic compound catabolism	3	0.501155	0.501155	0.501155	0.501155	0.501155	0.501155	0.911025
GO:0046083	adenine metabolism	3	0.0006032	0.0006032	0.0006032	0.0006032	0.0006032	0.0006032	0.346251
GO:0006883	sodium ion homeostasis	3	0.0004129	0.0004129	0.0004129	0.0004129	0.0004129	0.0004129	0.0587549
GO:0006797	polyphosphate metabolism	3	0.00618305	0.00618305	0.00618305	0.00618305	0.0020182	0.0024122	0.719714
GO:0006741	NADP biosynthesis	3	0.00101615	0.00101615	0.001141	0.0022089	0.00287305	0.0030078	0.367253
GO:0007026	negative regulation of microtubule depolymerization	3	0.00065095	0.00065095	0.00065095	0.00077185	0.00089895	0.00106915	0.275509
GO:0031111	negative regulation of microtubule polymerization or depolymerization	3	0.00311925	0.00311925	0.00311925	0.00311925	0.0005072	0.0005851	0.23609
GO:0031114	regulation of microtubule depolymerization	3	0.00069905	0.00069905	0.00069905	0.00069905	0.00061135	0.00071125	0.24572
GO:0006114	glycerol biosynthesis	3	0.500668	0.500668	0.500668	0.0033976	0.00258135	0.00268485	0.549366
GO:0046173	polyol biosynthesis	3	0.500352	0.500352	0.500402	0.0018973	0.0014146	0.0017671	0.417967
GO:0006901	vesicle coating	3	0.0013371	0.0013371	0.0013371	0.0013371	0.00062365	0.0007794	0.209826
GO:0006449	regulation of translational termination	3	0.0005058	0.0005058	0.0005058	0.0005058	0.0005058	0.0005058	0.231428
GO:0006549	isoleucine metabolism	3	0.00095925	0.00095925	0.00095925	0.00095925	0.00095925	0.00095925	0.37359
GO:0006390	transcription from mitochondrial promoter	3	0.00174925	0.00174925	0.00174925	0.0020294	0.0017048	0.00213005	0.584888
GO:0019563	glycerol catabolism	3	0.0022269	0.0022269	0.0022269	0.0009567	0.00112555	0.0014065	0.481931
GO:0046174	polyol catabolism	3	0.00125425	0.00125425	0.00125425	0.00125425	0.0010719	0.00116925	0.573152
GO:0006833	water transport	3	0.00084375	0.00084375	0.00084375	0.00084375	0.00091315	0.00106595	0.46045
GO:0042044	fluid transport	3	0.0009874	0.0009874	0.0009874	0.0009874	0.00058185	0.00066755	0.301362
GO:0006448	regulation of translational elongation	3	0.00440545	0.00440545	0.00449185	0.00489995	0.00529495	0.00555885	0.523966
GO:0051340	regulation of ligase activity	3	0.0003913	0.0003913	0.0003913	0.0003913	0.0003913	0.0003913	0.0062244
GO:0051351	positive regulation of ligase activity	3	0.006901	0.006901	0.006901	0.006901	0.00180465	0.0021527	0.698541
GO:0051438	regulation of ubiquitin ligase activity	3	0.00039085	0.00039085	0.00039085	0.00039085	0.00039085	0.00039085	0.0050577
GO:0051443	positive regulation of ubiquitin ligase activity	3	0.0003908	0.0003908	0.0003908	0.0003908	0.0003908	0.0003908	0.0048633
GO:0006744	ubiquinone biosynthesis	3	0.0011779	0.0011779	0.0011779	0.0011779	0.0009304	0.0011628	0.500487
GO:0042375	quinone cofactor metabolism	3	0.0073684	0.0073684	0.0073684	0.0073684	0.0077611	0.0095854	0.684874
GO:0045426	quinone cofactor biosynthesis	3	0.00872095	0.00872095	0.00872095	0.00872095	0.00688405	0.00715085	0.894261
GO:0000706	meiotic DNA double-strand break processing	3	0.00335405	0.00335405	0.00335405	0.00620205	0.00190685	0.0023822	0.529108
GO:0000729	DNA double-strand break processing	3	0.0005305	0.0005305	0.0005305	0.0005305	0.00063545	0.000735	0.228794
GO:0000738	DNA catabolism, exonucleolytic	3	0.00044935	0.00044935	0.00044935	0.00044935	0.00050685	0.0005847	0.0609922
GO:0000320	re-entry into mitotic cell cycle	3	0.0029412	0.0029412	0.0029412	0.0022405	0.0010548	0.0013181	0.574413
GO:0000321	re-entry into mitotic cell cycle after pheromone arrest	3	0.00053675	0.00053675	0.00053675	0.00053675	0.0006349	0.00073525	0.229183
GO:0006452	translational frameshifting	3
GO:0008064	regulation of actin polymerization and/or depolymerization	3	0.00142275	0.00142275	0.00142275	0.00142275	0.0010153	0.0012128	0.426866
GO:0030832	regulation of actin filament length	3	0.25	0.25	0.25	0.25	0.25	0.25	0.998833
GO:0000280	nuclear division	3	0.0004861	0.0004861	0.0004861	0.0004861	0.0004861	0.0004861	0.2
GO:0017196	N-terminal peptidyl-methionine acetylation	3	0.0004572	0.0004572	0.0004572	0.0004572	0.0006845	0.0008554	0.120233
GO:0018206	peptidyl-methionine modification	3	0.500194	0.500194	0.500194	0.500194	0.500194	0.500194	0.499805
GO:0009891	positive regulation of biosynthesis	3	0.0322581	0.0322581	0.0322581	0.0322581	0.0322581	0.0322581	0.988327
GO:0031328	positive regulation of cellular biosynthesis	3	0.0004625	0.0004625	0.0004625	0.0004625	0.0005068	0.0005847	0.0702335
GO:0045727	positive regulation of protein biosynthesis	3	0.00120525	0.00120525	0.00120525	0.00120525	0.0005065	0.00058425	0.203891
GO:0045946	positive regulation of translation	3	0.00133585	0.00133585	0.00133585	0.00133585	0.0012277	0.00139185	0.647957
GO:0051247	positive regulation of protein metabolism	3	0.0008646	0.0008646	0.0008646	0.0008646	0.0005067	0.0005845	0.179669
GO:0046513	ceramide biosynthesis	3	0.0003929	0.0003929	0.0003929	0.0003929	0.0003929	0.0003929	0.0105018
GO:0046520	sphingoid biosynthesis	3	0.500195	0.500195	0.500195	0.500195	0.500311	0.500389	0.5
GO:0016180	snRNA processing	3	0.00126345	0.00126345	0.00126345	0.00126345	0.00110645	0.00138265	0.531541
GO:0045040	protein import into mitochondrial outer membrane	3	0.503448	0.503448	0.503448	0.503448	0.00097255	0.0012154	0.646367
GO:0000266	mitochondrial fission	3	0.0004782	0.0004782	0.0004782	0.0004782	0.0004782	0.0004782	0.187087
GO:0006003	fructose 2,6-bisphosphate metabolism	3	0.0007911	0.0007911	0.0007911	0.0014948	0.0014698	0.0018365	0.334794
GO:0042542	response to hydrogen peroxide	3	0.00039	0.00039	0.00039	0.00039	0.00039	0.00039	0.0031116
GO:0043065	positive regulation of apoptosis	3	0.00292305	0.00292305	0.00292305	0.00292305	0.0015201	0.0018994	0.601894
GO:0043068	positive regulation of programmed cell death	3	0.500467	0.500467	0.500467	0.500467	0.0009821	0.0012273	0.576797
GO:0006835	dicarboxylic acid transport	3
GO:0016054	organic acid catabolism	3	0.00118505	0.00118505	0.00118505	0.00118505	0.00118505	0.00118505	0.446286
GO:0017157	regulation of exocytosis	3	0.00080705	0.00080705	0.00080705	0.00080705	0.0008217	0.00102695	0.354025
GO:0019509	methionine salvage	3	0.0004679	0.0004679	0.0004679	0.0004679	0.0004679	0.0004679	0.168872
GO:0043102	amino acid salvage	3	0.0013027	0.0013027	0.0013027	0.0013027	0.00142655	0.0015137	0.471109
GO:0006598	polyamine catabolism	3	0.0014099	0.0014099	0.0014099	0.0014099	0.0014099	0.0014099	0.613734
GO:0042402	biogenic amine catabolism	3	0.103165	0.103165	0.103165	0.103165	0.100521	0.100651	0.834728
GO:0045821	positive regulation of glycolysis	3	0.0009533	0.0009533	0.0009533	0.0009533	0.0009533	0.0009533	0.592376
GO:0009395	phospholipid catabolism	3	0.0019011	0.0019011	0.0019011	0.0019011	0.0019011	0.0019011	0.795799
GO:0046475	glycerophospholipid catabolism	3	0.00063515	0.00063515	0.00063515	0.00063515	0.0007237	0.00082225	0.348735
GO:0015942	formate metabolism	3	0.0006729	0.0006729	0.0006729	0.0006729	0.0006729	0.0006729	0.422404
GO:0019754	one-carbon compound catabolism	3	0.0019386	0.0019386	0.0019386	0.0019386	0.0019386	0.0019386	0.755515
GO:0042183	formate catabolism	3	0.00215245	0.00215245	0.00215245	0.00215245	0.00215245	0.00215245	0.817152
GO:0006534	cysteine metabolism	4	0.00934045	0.0146153	0.0184208	0.0283706	0.0309582	0.0334525	0.40796
GO:0031578	spindle orientation checkpoint	4	0.505814	0.504654	0.227208	0.0090963	0.0037395	0.0043614	0.62306
GO:0006546	glycine catabolism	4	0.500467	0.500467	0.500467	0.500467	0.0010955	0.00136895	0.54641
GO:0006085	acetyl-CoA biosynthesis	4	0.0018151	0.0015066	0.00195085	0.003226	0.00393905	0.00437375	0.40916
GO:0000059	protein import into nucleus, docking	4	0.0012423	0.0012423	0.0012423	0.0012482	0.00176995	0.00221145	0.542097
GO:0009147	pyrimidine nucleoside triphosphate metabolism	4	0.00038915	0.00038915	0.00038915	0.00038915	0.00038915	0.00038915	0.0005836
GO:0006501	C-terminal protein lipidation	4	1	0.534161	0.0456814	0.0102101	0.0088277	0.00822525	0.594579
GO:0000755	cytogamy	4	0.0010695	0.0010695	0.0010695	0.0010695	0.0010695	0.0010695	0.636576
GO:0006279	premeiotic DNA synthesis	4	0.0342803	0.0435329	0.01214	0.00815065	0.00804525	0.00867205	0.512037
GO:0042180	ketone metabolism	4	0.0006693	0.0006693	0.0006693	0.0006693	0.0006693	0.0006693	0.373307
GO:0019413	acetate biosynthesis	4	0.0018868	0.0018868	0.0018868	0.0029985	0.0012773	0.0015962	0.471038
GO:0016036	cellular response to phosphate starvation	4	0.0040601	0.0040601	0.0051138	0.0072373	0.0034851	0.00370105	0.511855
GO:0005992	trehalose biosynthesis	4	0.0023981	0.0023981	0.0023981	0.0023981	0.0018613	0.0023256	0.75214
GO:0046351	disaccharide biosynthesis	4	1	1	1	1	0.807692	0.833333	0.999757
GO:0030497	fatty acid elongation	4	0.00294005	0.00294005	0.00294005	0.00294005	0.00091575	0.0010571	0.565904
GO:0008053	mitochondrial fusion	4	0.0034662	0.0034662	0.0034662	0.0041875	0.0025131	0.00242745	0.641085
GO:0006862	nucleotide transport	4	0.0049189	0.0049189	0.0049189	0.0011654	0.0011144	0.0013926	0.420506
GO:0009452	RNA capping	4	0.00039025	0.00039025	0.00039025	0.00039025	0.0005059	0.00058365	0.001946
GO:0000135	septin checkpoint	4	0.00136025	0.00136025	0.00136025	0.0015514	0.00100445	0.0012552	0.452661
GO:0006097	glyoxylate cycle	4	0.0396931	0.0396931	0.0113329	0.0067127	0.0033545	0.00312555	0.581783
GO:0006101	citrate metabolism	4	0.252475	0.00344855	0.0024631	0.00370095	0.0042676	0.00467345	0.523128
GO:0046487	glyoxylate metabolism	4	0.0018053	0.0018053	0.0018053	0.0018053	0.00109625	0.00136985	0.543425
GO:0000735	removal of nonhomologous ends	4	0.0142488	0.0142488	0.0142488	0.0148685	0.0143335	0.0145381	0.793203
GO:0051668	localization within membrane	4	0.00102245	0.00102245	0.00102245	0.00102245	0.00102245	0.00102245	0.540593
GO:0006078	1,6-beta-glucan biosynthesis	4	0.00216835	0.00216835	0.00216835	0.00143895	0.00186185	0.002326	0.584047
GO:0006376	mRNA splice site selection	4	0.00164525	0.00164525	0.00164525	0.00189765	0.0009201	0.0011498	0.463848
GO:0050000	chromosome localization	4	0.266667	0.266667	0.266667	0.167513	0.00175895	0.0019931	0.663416
GO:0016077	snoRNA catabolism	4	1	1	1	0.8	0.606061	0.633333	0.999676
GO:0016078	tRNA catabolism	4	1	1	1	1	1	1	0.999903
GO:0016233	telomere capping	4	0.0024038	0.0024038	0.0024038	0.0024038	0.0024038	0.0024038	0.838521
GO:0030037	actin filament reorganization during cell cycle	4	0.00059845	0.00059845	0.00059845	0.00064535	0.00085395	0.00101015	0.245462
GO:0031532	actin cytoskeleton reorganization	4	0.00119405	0.00119405	0.00119405	0.00119405	0.0006267	0.0007832	0.246905
GO:0045021	error-free DNA repair	4	0.001002	0.001002	0.001002	0.001002	0.001002	0.001002	0.612213
GO:0031204	posttranslational protein targeting to membrane, translocation	4	0.0005744	0.0005744	0.0005744	0.0005744	0.0005744	0.0005744	0.293689
GO:0000350	formation of catalytic spliceosome for second transesterification step	4	0.00858275	0.00858275	0.00858275	0.0086699	0.0088089	0.00892765	0.550478
GO:0006121	mitochondrial electron transport, succinate to ubiquinone	4	0.00184085	0.00184085	0.00184085	0.00184085	0.00123795	0.00134275	0.648496
GO:0031126	snoRNA 3'-end processing	4	0.0004155	0.0004155	0.0004155	0.0004155	0.0004155	0.0004155	0.0638132
GO:0045013	negative regulation of transcription by carbon catabolites	4	0.500195	0.500195	0.500195	0.0010969	0.0016627	0.0019764	0.297312
GO:0045014	negative regulation of transcription by glucose	4	0.250195	0.250195	0.250195	0.250195	0.0009053	0.00113135	0.369212
GO:0006491	N-glycan processing	4	0.0007246	0.0007246	0.0007246	0.0007246	0.0007994	0.000999	0.342351
GO:0030071	regulation of mitotic metaphase/anaphase transition	4	0.011927	0.0103712	0.014005	0.0133431	0.00478195	0.00476635	0.67643
GO:0009164	nucleoside catabolism	4	0.0007755	0.0007755	0.0007755	0.0007755	0.000635	0.0007128	0.342293
GO:0019566	arabinose metabolism	4	0.0034926	0.0034926	0.0034926	0.00279265	0.00145675	0.0018202	0.665087
GO:0019568	arabinose catabolism	4	0.0024973	0.0024973	0.0024973	0.0024973	0.00124455	0.0015552	0.643803
GO:0042732	D-xylose metabolism	4	0.00515765	0.00515765	0.00515765	0.00515765	0.00370105	0.00462035	0.757215
GO:0042843	D-xylose catabolism	4	0.0048324	0.0048324	0.0048324	0.0048324	0.0013903	0.00173725	0.720678
GO:0006784	heme a biosynthesis	4	0.0004897	0.0004897	0.0004897	0.0004897	0.0004897	0.0004897	0.206146
GO:0046160	heme a metabolism	4	0.0062759	0.0062759	0.0062759	0.0062759	0.00335855	0.0041938	0.848281
GO:0006074	1,3-beta-glucan metabolism	4	0.0008795	0.0008795	0.0008795	0.0008795	0.0008795	0.0008795	0.557977
GO:0006075	1,3-beta-glucan biosynthesis	4	0.0004886	0.0004886	0.0004886	0.0004886	0.00063345	0.0007917	0.105458
GO:0046686	response to cadmium ion	4	0.00645725	0.00645725	0.00645725	0.00308885	0.00311665	0.0032579	0.725901
GO:0000196	MAPKKK cascade during cell wall biogenesis	4	0.0024691	0.0024691	0.0024691	0.0024691	0.0024691	0.0024691	0.842863
GO:0015793	glycerol transport	4	0.00309625	0.00309625	0.00309625	0.0047766	0.001575	0.001968	0.521611
GO:0015780	nucleotide-sugar transport	4	0.0024814	0.0024814	0.0024814	0.0013441	0.001692	0.0021142	0.474873
GO:0007023	post-chaperonin tubulin folding pathway	4	0.00270985	0.00270985	0.00270985	0.0017673	0.00227475	0.00268945	0.736503
GO:0000390	spliceosome disassembly	4	0.027027	0.027027	0.027027	0.027027	0.0087623	0.010929	0.957766
GO:0000391	U2-type spliceosome disassembly	4	0.503311	0.503311	0.503311	0.503311	0.0036485	0.0045558	0.884667
GO:0043241	protein complex disassembly	4	0.0735562	0.0735562	0.0735562	0.0735562	0.0201278	0.0249649	0.942411
GO:0007019	microtubule depolymerization	4	0.0012626	0.0012626	0.0012626	0.0020855	0.0014374	0.0017961	0.416732
GO:0046466	membrane lipid catabolism	4	0.00200995	0.00200995	0.00200995	0.00153995	0.0017947	0.0022423	0.508972
GO:0005981	regulation of glycogen catabolism	4	0.00120585	0.00120585	0.00120585	0.00151135	0.00147815	0.0017166	0.455855
GO:0006592	ornithine biosynthesis	4	0.00191415	0.00191415	0.00191415	0.00198545	0.00159315	0.00188855	0.599095
GO:0006900	vesicle budding	4	0.0028249	0.0028249	0.0028249	0.0028249	0.0028249	0.0028249	0.862699
GO:0031384	regulation of initiation of mating projection growth	4	0.0008702	0.0008702	0.0008702	0.0008702	0.0008702	0.0008702	0.366788
GO:0000301	retrograde transport, vesicle recycling within Golgi	4	0.00941795	0.00941795	0.00941795	0.0092452	0.009416	0.0096859	0.833662
GO:0000743	nuclear migration during conjugation with cellular fusion	4	0.0069582	0.0069582	0.0069582	0.0069582	0.00102065	0.00109865	0.606907
GO:0006356	regulation of transcription from RNA polymerase I promoter	4	0.0238095	0.0238095	0.0238095	0.0238095	0.0238095	0.0238095	0.984047
GO:0000752	agglutination during conjugation with cellular fusion	4	0.0006293	0.0006293	0.0006293	0.0006293	0.0006293	0.0006293	0.382101
GO:0000771	agglutination	4	0.00217085	0.00217085	0.00217085	0.00217085	0.0011291	0.00126785	0.660311
GO:0018065	protein-cofactor linkage	4	0.00066105	0.00066105	0.00066105	0.0008839	0.0010113	0.00118355	0.143627
GO:0018344	protein geranylgeranylation	4	0.0009901	0.0009901	0.0009901	0.0009901	0.00105705	0.00120725	0.566537
GO:0018348	protein amino acid geranylgeranylation	4	0.00038905	0.00038905	0.00038905	0.00038905	0.0006223	0.00077775	0
GO:0015908	fatty acid transport	4
GO:0006529	asparagine biosynthesis	4	0.0006246	0.0006246	0.0006246	0.0006246	0.0006246	0.0006246	0.377432
GO:0030162	regulation of proteolysis	4	0.0032235	0.0032235	0.0032235	0.0032235	0.00222515	0.0027791	0.602787
GO:0006562	proline catabolism	4	0.0158864	0.0158864	0.0158864	0.00587935	0.002095	0.0026168	0.541494
GO:0016073	snRNA metabolism	4	0.0012591	0.0012591	0.0012591	0.0012591	0.0012591	0.0012591	0.654175
GO:0007008	outer mitochondrial membrane organization and biogenesis	4	0.00124925	0.00124925	0.00124925	0.00124925	0.0007321	0.00085065	0.409403
GO:0030042	actin filament depolymerization	4	0.0010142	0.0010142	0.0010142	0.0010142	0.0008136	0.0010168	0.42607
GO:0048285	organelle fission	4	0.500195	0.500195	0.500195	0.500195	0.500311	0.500389	0.5
GO:0007187	G-protein signaling, coupled to cyclic nucleotide second messenger	4	0.00046	0.00046	0.00046	0.00046	0.0006629	0.0008285	0.107629
GO:0007188	G-protein signaling, coupled to cAMP nucleotide second messenger	4	0.0835285	0.0835285	0.0835285	0.0835285	0.002606	0.00325415	0.466524
GO:0046834	lipid phosphorylation	4	0.071951	0.071951	0.071951	0.0720476	0.00205895	0.0025723	0.701471
GO:0046854	phosphoinositide phosphorylation	4	0.00189715	0.00189715	0.00189715	0.00189715	0.0013252	0.00165595	0.646618
GO:0042981	regulation of apoptosis	4	0.0004623	0.0004623	0.0004623	0.0004623	0.0004623	0.0004623	0.158755
GO:0043067	regulation of programmed cell death	4	0.500554	0.500554	0.500554	0.500554	0.500347	0.500433	0.684436
GO:0000731	DNA synthesis during DNA repair	4	0.0011236	0.0011236	0.0011236	0.0011236	0.0011236	0.0011236	0.654086
GO:0006596	polyamine biosynthesis	4	0.0008459	0.0008459	0.0008459	0.0012002	0.0009336	0.0011667	0.315428
GO:0015833	peptide transport	4	0.0013298	0.0013298	0.0013298	0.0013298	0.0013298	0.0013298	0.707896
GO:0042219	amino acid derivative catabolism	4	0.0004045	0.0004045	0.0004045	0.0004045	0.0004045	0.0004045	0.0385214
GO:0008283	cell proliferation	4	0.00046	0.00046	0.00046	0.00046	0.00046	0.00046	0.154804
GO:0006314	intron homing	5	0.0259119	0.0190481	0.0128653	0.011675	0.0156422	0.0145154	0.482658
GO:0031167	rRNA methylation	5
GO:0007029	endoplasmic reticulum organization and biogenesis	5	0.254587	0.0369673	0.03803	0.0494588	0.0328579	0.0259383	0.643193
GO:0017004	cytochrome complex assembly	5	0.0011655	0.0011655	0.0011655	0.0011655	0.0010939	0.0013671	0.549125
GO:0009071	serine family amino acid catabolism	5	0.0167735	0.0062485	0.0118049	0.00735365	0.0053124	0.0058411	0.633987
GO:0006221	pyrimidine nucleotide biosynthesis	5	0.00202305	0.00202305	0.00202305	0.00187555	0.0018843	0.0023543	0.658166
GO:0000173	inactivation of MAPK activity during osmolarity sensing	5	0.00270665	0.00270665	0.0027368	0.00337795	0.0043237	0.00530245	0.556875
GO:0000188	inactivation of MAPK activity	5	0.00061935	0.00061935	0.00061935	0.00048985	0.0007807	0.00097565	0.0954003
GO:0043407	negative regulation of MAPK activity	5	0.0005985	0.0005985	0.0005985	0.0005865	0.0009352	0.0011687	0.0896597
GO:0000092	mitotic anaphase B	5	0.00131585	0.00131585	0.00131585	0.0016667	0.00093395	0.00116715	0.31656
GO:0017182	peptidyl-diphthamide metabolism	5	0.00125615	0.00125615	0.00125615	0.00205215	0.0027654	0.0024163	0.487551
GO:0017183	peptidyl-diphthamide biosynthesis from peptidyl-histidine	5	0.500195	0.500195	0.500195	0.0006614	0.00090615	0.00113235	0.265668
GO:0018202	peptidyl-histidine modification	5	0.0189224	0.0189224	0.0309921	0.0105181	0.00406895	0.00461135	0.551328
GO:0018410	peptide or protein carboxyl-terminal blocking	5	0.501458	0.501272	0.0256599	0.00859005	0.0080891	0.0076976	0.504524
GO:0009636	response to toxin	5	0.0160932	0.0160932	0.0021412	0.00231465	0.0026778	0.0028813	0.558191
GO:0009396	folic acid and derivative biosynthesis	5	0.00211245	0.00211245	0.00211245	0.001242	0.00126745	0.00158385	0.418046
GO:0000076	DNA replication checkpoint	5	0.0054265	0.0054265	0.0054265	0.0007109	0.0010141	0.00126725	0.312199
GO:0043248	proteasome assembly	5	0.0787815	0.0787815	0.0787815	0.025348	0.0108043	0.00709045	0.894327
GO:0006334	nucleosome assembly	5	0.0005811	0.0005811	0.0005811	0.0005811	0.0005811	0.0005811	0.331
GO:0006827	high affinity iron ion transport	5	0.0301252	0.0301252	0.00276565	0.0033628	0.00312655	0.0033143	0.452031
GO:0006213	pyrimidine nucleoside metabolism	5	0.0008973	0.00109435	0.0020849	0.0038392	0.00536165	0.00584825	0.349085
GO:0009098	leucine biosynthesis	5	0.507463	0.507463	0.507463	0.00235475	0.00108915	0.00136105	0.518846
GO:0000921	septin ring assembly	5	0.166667	0.166667	0.166667	0.0123457	0.0014931	0.0018657	0.739579
GO:0031106	septin ring organization	5	0.041862	0.041862	0.041862	0.0419597	0.00250025	0.0031226	0.462599
GO:0031385	regulation of termination of mating projection growth	5	0.0888889	0.0888889	0.0888889	0.103175	0.0840916	0.100947	0.892962
GO:0030026	manganese ion homeostasis	5	0.0025674	0.0025674	0.00260245	0.0045314	0.0041855	0.00274805	0.6052
GO:0000101	sulfur amino acid transport	5	0.0015478	0.0015478	0.0015478	0.0015478	0.00176615	0.001912	0.651946
GO:0006446	regulation of translational initiation	5	0.0009775	0.0009775	0.0009775	0.0009775	0.0009775	0.0009775	0.602489
GO:0045143	homologous chromosome segregation	5	0.00138225	0.00138225	0.00138225	0.0015464	0.00208805	0.0026085	0.61123
GO:0046688	response to copper ion	5	0.0020538	0.0020538	0.0024237	0.0039981	0.00274025	0.0034052	0.445933
GO:0006077	1,6-beta-glucan metabolism	5	0.00217155	0.00217155	0.00217155	0.0024533	0.00231255	0.00288895	0.747308
GO:0009225	nucleotide-sugar metabolism	5	0.00200145	0.00200145	0.00200145	0.00200145	0.00131415	0.00150215	0.689897
GO:0006102	isocitrate metabolism	5	0.0196078	0.0196078	0.0196078	0.0196078	0.003209	0.004008	0.89358
GO:0019655	glucose catabolism to ethanol	5	0.0011992	0.0011992	0.0011992	0.0011992	0.00122695	0.00133195	0.570914
GO:0018342	protein prenylation	5	0.00219145	0.00219145	0.00219145	0.0005478	0.00071525	0.0008421	0.21875
GO:0018346	protein amino acid prenylation	5	0.0003891	0.0003891	0.0003891	0.0003891	0.0006222	0.0007776	0.0001946
GO:0006816	calcium ion transport	5	0.0238225	0.0238225	0.0067273	0.0084936	0.00367085	0.00349115	0.78349
GO:0009746	response to hexose stimulus	5	0.0005124	0.0005124	0.0005124	0.00058755	0.0009361	0.0011698	0.0833169
GO:0009749	response to glucose stimulus	5	0.0457454	0.0457454	0.0457454	0.0458283	0.0008558	0.0010695	0.390684
GO:0046185	aldehyde catabolism	5	0.00216455	0.00216455	0.00216455	0.00216455	0.0020267	0.00212745	0.657685
GO:0016075	rRNA catabolism	5	1	1	1	0.0126329	0.0054315	0.00320965	0.657468
GO:0006089	lactate metabolism	5	0.0005438	0.0005438	0.0005438	0.00066715	0.0009056	0.0010745	0.246504
GO:0000338	protein deneddylation	5	0.0004243	0.0004243	0.0004243	0.0004243	0.0004243	0.0004243	0.083625
GO:0006458	'de novo' protein folding	5	0.0058819	0.0058819	0.00314105	0.00331685	0.003084	0.00291195	0.599465
GO:0051083	cotranslational protein folding	5	0.166864	0.166864	0.166864	0.166959	0.00106205	0.00132725	0.371351
GO:0000707	meiotic DNA recombinase assembly	5	0.0024735	0.0017221	0.0028381	0.00506875	0.0041065	0.00447575	0.472454
GO:0000730	DNA recombinase assembly	5	0.500199	0.500199	0.500199	0.500292	0.0011086	0.00138535	0.382672
GO:0019220	regulation of phosphate metabolism	5	0.0003946	0.0003946	0.0003946	0.0003946	0.0003946	0.0003946	0.0143969
GO:0051174	regulation of phosphorus metabolism	5	0.0007641	0.0007641	0.0007641	0.00092515	0.00104695	0.0013084	0.397009
GO:0006580	ethanolamine metabolism	5	0.0011696	0.0011696	0.0011696	0.0011696	0.0011696	0.0011696	0.667704
GO:0006646	phosphatidylethanolamine biosynthesis	5	0.0019542	0.0019542	0.0019542	0.0019542	0.0006223	0.00077775	0.242888
GO:0042439	ethanolamine and derivative metabolism	5	0.00080885	0.00080885	0.00080885	0.00080885	0.0006224	0.0007779	0.182459
GO:0046335	ethanolamine biosynthesis	5	0.0068267	0.0068267	0.0068267	0.0068267	0.00104135	0.0013014	0.669543
GO:0046337	phosphatidylethanolamine metabolism	5	0.00052085	0.00052085	0.00052085	0.00052085	0.0006224	0.0007779	0.113946
GO:0009373	regulation of transcription by pheromones	5	0.0012321	0.0012321	0.0012321	0.0012321	0.00077585	0.00090435	0.426751
GO:0046019	regulation of transcription from RNA polymerase II promoter by pheromones	5	0.00135955	0.00135955	0.00135955	0.0014948	0.00095815	0.00119745	0.405768
GO:0045011	actin cable formation	5	0.0008596	0.0008596	0.0008596	0.0016323	0.00243345	0.00251985	0.326982
GO:0051017	actin filament bundle formation	5	0.0006639	0.0006639	0.0006639	0.0007715	0.0007799	0.00097465	0.181296
GO:0045990	regulation of transcription by carbon catabolites	5	0.166954	0.166954	0.166954	0.166959	0.167134	0.16725	0.553847
GO:0046015	regulation of transcription by glucose	5	0.166861	0.166861	0.166861	0.00162185	0.0012236	0.0015289	0.380888
GO:0006530	asparagine catabolism	5	0.0205807	0.0205807	0.0205807	0.00737065	0.0024406	0.00304885	0.704219
GO:0016255	attachment of GPI anchor to protein	5	0.0019866	0.0019866	0.0019866	0.0019866	0.0021164	0.0022114	0.545489
GO:0019323	pentose catabolism	5	0.00088155	0.00088155	0.00088155	0.00088155	0.0010591	0.0012262	0.535603
GO:0008655	pyrimidine salvage	5	0.00362015	0.00362015	0.00362015	0.00362015	0.0036133	0.0038547	0.833718
GO:0006995	cellular response to nitrogen starvation	5	0.00105065	0.00105065	0.00105065	0.0007963	0.0008743	0.0010379	0.313863
GO:0043562	cellular response to nitrogen levels	5	0.0006198	0.0006198	0.0006198	0.0006198	0.00065675	0.000737	0.297179
GO:0015804	neutral amino acid transport	5	0.0013686	0.0013686	0.0013686	0.0013686	0.0013686	0.0013686	0.709192
GO:0006499	N-terminal protein myristoylation	5	0.0005349	0.0005349	0.0005349	0.0005349	0.000728	0.0009098	0.189604
GO:0018319	protein amino acid myristoylation	5	0.00063065	0.00063065	0.00063065	0.00063065	0.0006271	0.0007837	0.183584
GO:0018377	protein myristoylation	5	0.00086325	0.00086325	0.00086325	0.00086325	0.0008774	0.00109645	0.353705
GO:0051129	negative regulation of cell organization and biogenesis	5	0.00069725	0.00069725	0.00069725	0.00069725	0.00088365	0.0010519	0.320914
GO:0045041	protein import into mitochondrial intermembrane space	5	0.00586945	0.00586945	0.00586945	0.00137335	0.0016776	0.00200415	0.48018
GO:0009086	methionine biosynthesis	5	0.00081985	0.00081985	0.0008122	0.0014584	0.0016581	0.0018774	0.327626
GO:0006984	ER-nuclear signaling pathway	5	0.0010081	0.0010081	0.0010081	0.0010081	0.0013249	0.0016556	0.572402
GO:0030968	unfolded protein response	5	0.0022371	0.0022371	0.0022371	0.0022371	0.0022371	0.0022371	0.826527
GO:0015693	magnesium ion transport	5	0.00295595	0.00295595	0.00295595	0.0010679	0.0016297	0.00189105	0.239621
GO:0009890	negative regulation of biosynthesis	5	0.0006653	0.0006653	0.0006653	0.00065685	0.0007972	0.00091455	0.294037
GO:0016478	negative regulation of translation	5	0.0006476	0.0006476	0.0006476	0.0006916	0.00103235	0.00129005	0.289964
GO:0017148	negative regulation of protein biosynthesis	5	0.00079875	0.00079875	0.00079875	0.0008122	0.0007998	0.00099955	0.266868
GO:0031327	negative regulation of cellular biosynthesis	5	0.0008319	0.0008319	0.0008319	0.00078875	0.00079925	0.0009989	0.277199
GO:0007130	synaptonemal complex formation	5	0.0009902	0.0009902	0.0009902	0.0009902	0.0009902	0.0009902	0.41036
GO:0009051	pentose-phosphate shunt, oxidative branch	5	0.0049261	0.0049261	0.0049261	0.0049261	0.0020085	0.0025094	0.806031
GO:0006768	biotin metabolism	5	0.2	0.2	0.2	0.2	0.2	0.2	0.998444
GO:0009102	biotin biosynthesis	5	0.0019078	0.0019078	0.0019078	0.0019078	0.00076755	0.00095925	0.398795
GO:0006627	mitochondrial protein processing	5	0.0009242	0.0009242	0.0009242	0.0009242	0.0009242	0.0009242	0.579377
GO:0015677	copper ion import	5	0.0005811	0.0005811	0.0005811	0.0005811	0.0008026	0.001003	0.277821
GO:0045913	positive regulation of carbohydrate metabolism	5	0.0003889	0.0003889	0.0003889	0.0003889	0.0003889	0.0003889	0
GO:0030007	potassium ion homeostasis	5	0.00095205	0.00095205	0.00095205	0.0012243	0.0013006	0.0014606	0.471305
GO:0006265	DNA topological change	5	0.0009542	0.0009542	0.0009542	0.00067	0.0007079	0.00082555	0.267678
GO:0006638	neutral lipid metabolism	5	0.0046948	0.0046948	0.0046948	0.0046948	0.0046948	0.0046948	0.91751
GO:0006639	acylglycerol metabolism	5	0.00481725	0.00481725	0.00481725	0.0044315	0.00194025	0.00242415	0.759699
GO:0006641	triacylglycerol metabolism	5	0.0094315	0.0094315	0.0094315	0.00883525	0.00203715	0.00254505	0.806734
GO:0006662	glycerol ether metabolism	5	0.0080975	0.0080975	0.0080975	0.0080975	0.0080975	0.0080975	0.74767
GO:0046486	glycerolipid metabolism	5	0.0010001	0.0010001	0.0010001	0.0010001	0.0010001	0.0010001	0.600674
GO:0019541	propionate metabolism	5	0.0009881	0.0009881	0.0009881	0.0009881	0.0009881	0.0009881	0.606768
GO:0007089	traversing start control point of mitotic cell cycle	6	0.00297535	0.00554835	0.0093181	0.0122132	0.00875245	0.0103532	0.353605
GO:0006544	glycine metabolism	6	0.0111645	0.0111645	0.0171689	0.0140322	0.0109931	0.00883895	0.787643
GO:0019660	glycolytic fermentation	6	0.000664	0.000664	0.000664	0.000664	0.000664	0.000664	0.414397
GO:0001402	signal transduction during filamentous growth	6	0.00647615	0.0078039	0.0071756	0.0099071	0.0101826	0.0066659	0.659834
GO:0006771	riboflavin metabolism	6	0.0013755	0.0013755	0.0013755	0.0009302	0.0012193	0.0015236	0.441676
GO:0009231	riboflavin biosynthesis	6	0.0944444	0.0156753	0.0194882	0.0122705	0.0102989	0.00861345	0.651509
GO:0006621	protein retention in ER	6	0.171053	0.00555965	0.00421375	0.0041908	0.00391045	0.0045957	0.487521
GO:0006469	negative regulation of protein kinase activity	6	0.0003923	0.0003923	0.0003923	0.00048955	0.00077895	0.0009735	0.0051901
GO:0043086	negative regulation of enzyme activity	6	0.503289	0.00609415	0.0023453	0.0038702	0.00390025	0.0041649	0.453234
GO:0043405	regulation of MAPK activity	6	0.500338	0.500338	0.500338	0.0373749	0.0328727	0.0404403	0.629833
GO:0051348	negative regulation of transferase activity	6	0.00323615	0.00323615	0.00323615	0.0033199	0.0017743	0.00221685	0.719995
GO:0006038	cell wall chitin biosynthesis	6	0.166942	0.166942	0.166942	0.0010317	0.00109325	0.0013662	0.297183
GO:0000090	mitotic anaphase	6	0.0075521	0.0075521	0.00433225	0.0025461	0.0026364	0.00294775	0.474012
GO:0051322	anaphase	6	0.00848225	0.00848225	0.00848225	0.00103145	0.00140275	0.0017527	0.479719
GO:0006166	purine ribonucleoside salvage	6	1	1	0.673913	0.785714	0.505878	0.504814	0.955673
GO:0043174	nucleoside salvage	6	0.5	0.5	0.5	0.5	0.18858	0.215634	0.857193
GO:0031930	mitochondrial signaling pathway	6	0.254032	0.154301	0.0134558	0.0168012	0.0144242	0.0122904	0.689964
GO:0046352	disaccharide catabolism	6	0.0003893	0.0003893	0.0003893	0.0003893	0.0003893	0.0003893	0.0009727
GO:0006720	isoprenoid metabolism	6	0.0018282	0.0018282	0.0018282	0.0021	0.002091	0.0021124	0.459914
GO:0008299	isoprenoid biosynthesis	6	0.500566	0.500566	0.500566	0.500566	0.000879	0.00109855	0.552596
GO:0045026	plasma membrane fusion	6	0.0012013	0.0012013	0.0012013	0.0014031	0.0009064	0.00107605	0.382251
GO:0000727	double-strand break repair via break-induced replication	6	0.666667	0.18624	0.0528002	0.0181415	0.0059471	0.004497	0.721804
GO:0016237	microautophagy	6	0.0013878	0.0013878	0.0013878	0.0013878	0.0008402	0.0009436	0.533654
GO:0045835	negative regulation of meiosis	6	0.75	0.75	0.821429	0.0032724	0.0036689	0.00436875	0.489143
GO:0051180	vitamin transport	6	0.0064103	0.0064103	0.0064103	0.0064103	0.0064103	0.0064103	0.939712
GO:0051181	cofactor transport	6	0.00232115	0.00232115	0.00232115	0.0010202	0.0009514	0.0011028	0.501602
GO:0006415	translational termination	6	0.0234551	0.00413755	0.00544115	0.0095833	0.0121025	0.0081031	0.505262
GO:0000084	S phase of mitotic cell cycle	6	0.00815145	0.00815145	0.00815145	0.00815145	0.0074396	0.00926795	0.52453
GO:0051320	S phase	6	0.106494	0.106494	0.106494	0.00105785	0.0009997	0.0012493	0.454181
GO:0000255	allantoin metabolism	6	0.0010626	0.0010626	0.0010626	0.0011464	0.0008178	0.00102205	0.362114
GO:0000256	allantoin catabolism	6	0.00517615	0.00517615	0.00517615	0.00491585	0.00253595	0.0031677	0.76171
GO:0046700	heterocycle catabolism	6	0.0009615	0.0009615	0.0009615	0.0009615	0.0009615	0.0009615	0.595877
GO:0016973	poly(A)+ mRNA export from nucleus	6	0.00178495	0.00178495	0.0020504	0.00288945	0.00280115	0.00276275	0.482274
GO:0031344	regulation of cell projection organization and biogenesis	6	0.133333	0.133333	0.133333	0.100283	0.0223181	0.0276171	0.900701
GO:0031382	mating projection biogenesis	6	0.27	0.27	0.27	0.0891514	0.115944	0.137063	0.853672
GO:0031383	regulation of mating projection biogenesis	6	0.208333	0.208333	0.208333	0.0940171	0.0569238	0.0692426	0.904436
GO:0015695	organic cation transport	6	0.0006506	0.0006506	0.0006506	0.0006506	0.0006506	0.0006506	0.402567
GO:0015696	ammonium transport	6	0.0072642	0.0072642	0.0072642	0.0027758	0.00347555	0.00433985	0.750529
GO:0015807	L-amino acid transport	6	0.0029371	0.0029371	0.0029371	0.00283335	0.0018674	0.0023331	0.596383
GO:0019321	pentose metabolism	6	0.003096	0.003096	0.003096	0.003096	0.003096	0.003096	0.874708
GO:0009410	response to xenobiotic stimulus	6	0.00062905	0.00062905	0.00062905	0.00062905	0.0006628	0.00082835	0.186104
GO:0046685	response to arsenic	6	0.00576605	0.00460695	0.00603155	0.0058924	0.00440095	0.00478925	0.578992
GO:0006734	NADH metabolism	6	0.0010367	0.0010367	0.00091855	0.00140645	0.00168395	0.00180395	0.269511
GO:0043648	dicarboxylic acid metabolism	6	0.0020125	0.0020125	0.0020651	0.0015471	0.00214105	0.0024611	0.344111
GO:0006617	SRP-dependent cotranslational protein targeting to membrane, signal sequence recognition	6	0.0004072	0.0004072	0.0004072	0.0004072	0.0006411	0.0008013	0.0367847
GO:0009113	purine base biosynthesis	6	0.0005447	0.0005447	0.0005447	0.0005447	0.0005447	0.0005447	0.281451
GO:0009743	response to carbohydrate stimulus	6	0.0078155	0.00393175	0.00595705	0.0064556	0.0057027	0.0041211	0.443591
GO:0042274	ribosomal small subunit biogenesis	6	0.0004684	0.0004684	0.0004684	0.0004684	0.0004684	0.0004684	0.169973
GO:0045116	protein neddylation	6	0.00113265	0.00113265	0.00113265	0.00113265	0.00113265	0.00113265	0.483311
GO:0006276	plasmid maintenance	6	0.0199844	0.0199844	0.0116127	0.00305195	0.0039669	0.0043909	0.64338
GO:0043144	snoRNA processing	6	0.0027658	0.0027658	0.0027658	0.001817	0.0024342	0.0029734	0.554314
GO:0015680	intracellular copper ion transport	6	0.0014953	0.0014953	0.0014953	0.0014953	0.0014953	0.0014953	0.686468
GO:0006020	myo-inositol metabolism	6	0.00160125	0.00160125	0.00166185	0.00175555	0.00192245	0.0018789	0.416198
GO:0000717	nucleotide-excision repair, DNA duplex unwinding	6	0.00342095	0.00342095	0.00342095	0.00342095	0.0008422	0.0010525	0.409176
GO:0015791	polyol transport	6	0.0052356	0.0052356	0.0052356	0.0052356	0.0019034	0.0023781	0.799533
GO:0015892	siderophore-iron transport	6	0.0005917	0.0005917	0.0005917	0.0005917	0.0005917	0.0005917	0.342802
GO:0005979	regulation of glycogen biosynthesis	6	0.1	0.1	0.0844359	0.126722	0.00215875	0.0025091	0.691365
GO:0006591	ornithine metabolism	6	0.0097418	0.0097418	0.0097418	0.0073868	0.0093645	0.0031016	0.770742
GO:0019795	nonprotein amino acid biosynthesis	6	0.004892	0.004892	0.004892	0.0026141	0.00160645	0.00155585	0.526477
GO:0006000	fructose metabolism	6	0.0008576	0.0008576	0.0008576	0.0009637	0.0012261	0.0015322	0.393409
GO:0007109	cytokinesis, completion of separation	6	0.00383975	0.00383975	0.00383975	0.0027882	0.0013528	0.0016904	0.630995
GO:0016558	protein import into peroxisome matrix	6	0.0004474	0.0004474	0.0004474	0.0004474	0.0004474	0.0004474	0.332685
GO:0006829	zinc ion transport	6	0.0005879	0.0005879	0.0005879	0.0005879	0.0009381	0.0011723	0.337743
GO:0006110	regulation of glycolysis	6	0.0020742	0.0020742	0.0020742	0.0020742	0.00179685	0.0019417	0.729626
GO:0000372	Group I intron splicing	7	0.00342	0.00342	0.00342	0.0017376	0.0014924	0.00186475	0.550363
GO:0000376	RNA splicing, via transesterification reactions with guanosine as nucleophile	7	0.0305229	0.0059264	0.00734275	0.0121929	0.0164802	0.0200873	0.260308
GO:0009092	homoserine metabolism	7	0.0093406	0.0080566	0.0049605	0.00380105	0.0043938	0.00439095	0.490949
GO:0000289	poly(A) tail shortening	7	0.666667	0.666667	0.705882	0.33023	0.0059191	0.00470275	0.76459
GO:0007009	plasma membrane organization and biogenesis	7	0.75	0.00682735	0.00711105	0.0114595	0.0134345	0.0147488	0.368164
GO:0045332	phospholipid translocation	7	1	0.0609975	0.0554967	0.0295328	0.0172316	0.0180923	0.476387
GO:0006083	acetate metabolism	7	0.0352942	0.0205167	0.00448845	0.00613925	0.00733235	0.0077972	0.433912
GO:0006269	DNA replication, synthesis of RNA primer	7	0.0394737	0.0394737	0.033834	0.0495196	0.0320545	0.0136378	0.878238
GO:0006220	pyrimidine nucleotide metabolism	7	0.257042	0.257042	0.0049748	0.0064185	0.00356385	0.0040311	0.581705
GO:0006037	cell wall chitin metabolism	7	0.571429	0.571429	0.571429	0.01789	0.0015245	0.0017861	0.633169
GO:0043101	purine salvage	7	1	1	0.791667	0.0120149	0.00499535	0.00452325	0.711616
GO:0009435	NAD biosynthesis	7	0.0173926	0.0191559	0.0141777	0.0157246	0.0094937	0.0073046	0.688525
GO:0005991	trehalose metabolism	7	1	1	1	0.875	0.273961	0.301264	0.853671
GO:0006874	calcium ion homeostasis	7	0.0137377	0.0196927	0.0171745	0.0174365	0.0171615	0.0191743	0.456356
GO:0006280	mutagenesis	7	0.75	0.782609	0.414962	0.0837614	0.0051441	0.005585	0.659159
GO:0006359	regulation of transcription from RNA polymerase III promoter	7	0.0032808	0.0032808	0.0032808	0.00380025	0.00262985	0.00328495	0.712432
GO:0000715	nucleotide-excision repair, DNA damage recognition	7	0.0036025	0.0036025	0.0036025	0.0036025	0.00330095	0.00379645	0.865856
GO:0006672	ceramide metabolism	7	0.0021786	0.0021786	0.0021786	0.0021786	0.0021786	0.0021786	0.82179
GO:0006551	leucine metabolism	7	0.0396625	0.0396625	0.0396625	0.00536985	0.00197885	0.00247225	0.600629
GO:0030030	cell projection organization and biogenesis	7	0.0005583	0.0005583	0.0005583	0.0005583	0.0005583	0.0005583	0.303773
GO:0030031	cell projection biogenesis	7	0.222222	0.222222	0.222222	0.0840188	0.0628818	0.0762821	0.914476
GO:0006972	hyperosmotic response	7	0.00868365	0.00868365	0.00868365	0.0008713	0.0008626	0.0010257	0.258272
GO:0001522	pseudouridine synthesis	7	0.0191778	0.0135367	0.0093242	0.0139144	0.0109661	0.0100662	0.526747
GO:0015918	sterol transport	7	0.0029762	0.0029762	0.0029762	0.0029762	0.0029762	0.0029762	0.86965
GO:0016925	protein sumoylation	7	0.00145885	0.00145885	0.0011904	0.00188955	0.0023887	0.0023927	0.410951
GO:0006998	nuclear membrane organization and biogenesis	7	0.000577	0.000577	0.000577	0.000577	0.000577	0.000577	0.326332
GO:0006915	apoptosis	7	0.0232558	0.0232558	0.0232558	0.0232558	0.0232558	0.0232558	0.983658
GO:0012501	programmed cell death	7	0.00113875	0.00113875	0.00113875	0.00109285	0.0013227	0.00165275	0.353355
GO:0006828	manganese ion transport	7	0.00094865	0.00094865	0.00094865	0.0009746	0.001061	0.00132585	0.3956
GO:0031146	SCF-dependent proteasomal ubiquitin-dependent protein catabolism	7	0.00340005	0.00340005	0.00340005	0.0023309	0.0020475	0.002558	0.676765
GO:0010033	response to organic substance	7	0.00051765	0.00051765	0.00051765	0.00049035	0.000781	0.000976	0.0711042
GO:0000290	deadenylylation-dependent decapping	7	0.0233468	0.0233468	0.0225781	0.0234956	0.00469905	0.00527885	0.78999
GO:0000302	response to reactive oxygen species	7	0.00157955	0.00157955	0.00157955	0.0014733	0.0014152	0.0017684	0.452702
GO:0015936	coenzyme A metabolism	7	0.00059485	0.00059485	0.00059485	0.00078905	0.00101115	0.0012636	0.195744
GO:0015937	coenzyme A biosynthesis	7	0.250689	0.250689	0.250689	0.136656	0.00145335	0.001816	0.540938
GO:0007584	response to nutrient	7	0.002986	0.00345775	0.00432705	0.0056493	0.00481675	0.0051583	0.442358
GO:0019722	calcium-mediated signaling	7	0.0037751	0.0037751	0.0021851	0.00346035	0.0023059	0.002327	0.642801
GO:0006560	proline metabolism	7	0.0008337	0.0008337	0.0008337	0.0010015	0.00122215	0.0015272	0.372421
GO:0006465	signal peptide processing	7	0.00224475	0.00224475	0.00224475	0.0014345	0.00178615	0.0021723	0.536406
GO:0016042	lipid catabolism	7	0.0079531	0.0079531	0.0007416	0.00143385	0.00168875	0.00209925	0.330033
GO:0044242	cellular lipid catabolism	7	0.0006882	0.0006882	0.0006882	0.0006882	0.0006882	0.0006882	0.43502
GO:0005980	glycogen catabolism	7	0.06006	0.06006	0.06006	0.0568278	0.0571763	0.0568062	0.813831
GO:0001306	age-dependent response to oxidative stress	7	0.0007776	0.0007776	0.0007776	0.0007776	0.0007776	0.0007776	0.5
GO:0001323	age-dependent general metabolic decline during chronological cell aging	7	0.00075545	0.00075545	0.00075545	0.0009933	0.00095735	0.0011964	0.281442
GO:0001324	age-dependent response to oxidative stress during chronological cell aging	7	0.00066305	0.00066305	0.00066305	0.0008348	0.00095835	0.00119765	0.239805
GO:0000920	cell separation during cytokinesis	7	0.0009063	0.0009063	0.0009063	0.00112425	0.0014847	0.00175585	0.553375
GO:0009607	response to biotic stimulus	7	0.0007037	0.0007037	0.0007037	0.0007037	0.0007037	0.0007037	0.447686
GO:0009613	response to pest, pathogen or parasite	7	1	1	1	0.357143	0.10978	0.130634	0.981657
GO:0009615	response to virus	7	0.75	0.75	0.75	0.266667	0.144637	0.168889	0.954869
GO:0043330	response to exogenous dsRNA	7	0.625	0.625	0.625	0.282051	0.129839	0.152721	0.963071
GO:0043331	response to dsRNA	7	0.75	0.75	0.75	0.412281	0.260892	0.289244	0.971695
GO:0051707	response to other organism	7	1	1	1	0.261364	0.246324	0.285714	0.997404
GO:0006656	phosphatidylcholine biosynthesis	7	0.0012594	0.0012594	0.0012594	0.0012594	0.0015631	0.0019531	0.646887
GO:0046839	phospholipid dephosphorylation	7	0.0007252	0.0007252	0.0007252	0.0007252	0.0007252	0.0007252	0.463725
GO:0046856	phosphoinositide dephosphorylation	7	0.0014648	0.0014648	0.0014648	0.00185605	0.00133815	0.00167205	0.465278
GO:0006595	polyamine metabolism	7	0.0011835	0.0011835	0.0011835	0.0011835	0.0011835	0.0011835	0.657473
GO:0007532	regulation of transcription, mating-type specific	8	1	0.505589	0.323038	0.0040308	0.005249	0.00566945	0.559053
GO:0030847	transcription termination from Pol II promoter, RNA polymerase(A)-independent	8	0.75	0.75	0.772727	0.65	0.175868	0.201464	0.885332
GO:0000055	ribosomal large subunit export from nucleus	8	0.0479166	0.0449686	0.0466715	0.0555361	0.0283481	0.00945515	0.797553
GO:0000903	cellular morphogenesis during vegetative growth	8	0.00524075	0.0020006	0.0034571	0.0069475	0.0090991	0.0101595	0.292295
GO:0042726	riboflavin and derivative metabolism	8	0.0322682	0.0462687	0.0201442	0.0124059	0.00974875	0.0081491	0.669992
GO:0042727	riboflavin and derivative biosynthesis	8	0.0080445	0.0080445	0.0080445	0.00859165	0.00560005	0.00698685	0.874238
GO:0006031	chitin biosynthesis	8	0.250894	0.250894	0.250894	0.033751	0.0024509	0.00214805	0.491821
GO:0046128	purine ribonucleoside metabolism	8	1	1	1	0.615385	0.164887	0.190901	0.970903
GO:0009269	response to desiccation	8	0.0049677	0.0049677	0.0049677	0.00303045	0.00136125	0.0015654	0.699359
GO:0009414	response to water deprivation	8	0.0050245	0.0050245	0.0050245	0.0050245	0.00425575	0.00531045	0.634424
GO:0009415	response to water	8	0.0006635	0.0006635	0.0006635	0.0006635	0.00097705	0.001221	0.304241
GO:0006012	galactose metabolism	8	0.00476055	0.00476055	0.00476055	0.0048952	0.00443235	0.0047118	0.848716
GO:0006855	multidrug transport	8	0.0314672	0.0314672	0.0314672	0.0314672	0.0314672	0.0314672	0.549418
GO:0006760	folic acid and derivative metabolism	8	0.0006452	0.0006452	0.0006452	0.0006452	0.0008241	0.0010299	0.321206
GO:0019878	lysine biosynthesis via aminoadipic acid	8	0.500492	0.500492	0.500492	0.0016758	0.00157995	0.0017551	0.42781
GO:0000393	spliceosomal conformational changes to generate catalytic conformation	8	0.0671937	0.0671937	0.0671937	0.0671937	0.0571374	0.0652174	0.992704
GO:0006620	posttranslational protein targeting to membrane	8	0.000516	0.000516	0.000516	0.000516	0.000516	0.000516	0.246597
GO:0015939	pantothenate metabolism	8	0.00079505	0.00079505	0.00079505	0.000652	0.00095605	0.00119475	0.308648
GO:0015940	pantothenate biosynthesis	8	0.0013701	0.0013701	0.0013701	0.0018207	0.0012166	0.0013614	0.385585
GO:0006878	copper ion homeostasis	8	0.004609	0.004609	0.004609	0.004609	0.004609	0.004609	0.816502
GO:0006566	threonine metabolism	8	0.0026623	0.0026623	0.0026623	0.0014455	0.0020979	0.0022804	0.385978
GO:0043085	positive regulation of enzyme activity	8	0.0003903	0.0003903	0.0003903	0.0003903	0.0006236	0.0007794	0.0029183
GO:0006275	regulation of DNA replication	8	0.0011871	0.0011871	0.0011871	0.00100125	0.00086345	0.00107905	0.392695
GO:0001308	loss of chromatin silencing during replicative cell aging	8	0.00305215	0.00305215	0.00305215	0.0034113	0.00410515	0.00379845	0.621893
GO:0051274	beta-glucan biosynthesis	8	0.0196573	0.0196573	0.0196573	0.0016266	0.00243045	0.00176945	0.433035
GO:0019933	cAMP-mediated signaling	8	0.133929	0.00326395	0.0047259	0.0070927	0.006894	0.00547245	0.578077
GO:0019935	cyclic-nucleotide-mediated signaling	8	1	1	1	0.234884	0.0012733	0.0015911	0.648389
GO:0018318	protein amino acid palmitoylation	8	0.00120725	0.00120725	0.00120725	0.00120725	0.00120725	0.00120725	0.678077
GO:0018345	protein palmitoylation	8	0.0077801	0.0077801	0.0077801	0.0025396	0.00133735	0.0016711	0.477654
GO:0000751	cell cycle arrest in response to pheromone	8	0.00232295	0.00232295	0.00232295	0.00120945	0.00106665	0.00133295	0.458847
GO:0000335	negative regulation of DNA transposition	8	0.001278	0.001278	0.00151495	0.0018584	0.0026732	0.0023581	0.385388
GO:0000337	regulation of DNA transposition	8	0.00930735	0.00930735	0.00930735	0.0015157	0.00126145	0.00157635	0.433661
GO:0007070	negative regulation of transcription from RNA polymerase II promoter, mitotic	8	1	1	1	0.636364	0.375	0.428571	0.999189
GO:0046021	regulation of transcription from RNA polymerase II promoter, mitotic	8	0.75	0.75	0.75	0.666667	0.761905	0.8	0.999659
GO:0007323	peptide pheromone maturation	8	0.0010858	0.0010858	0.0010858	0.0010858	0.0010858	0.0010858	0.642163
GO:0006749	glutathione metabolism	8	0.0033003	0.0033003	0.0033003	0.0033003	0.0028798	0.0035971	0.833398
GO:0051261	protein depolymerization	8	0.004332	0.004332	0.004332	0.00443135	0.00091035	0.0011377	0.321149
GO:0006518	peptide metabolism	8	0.250327	0.250327	0.250327	0.02582	0.00404695	0.0050511	0.52867
GO:0006808	regulation of nitrogen utilization	8	0.0003986	0.0003986	0.0003986	0.0003986	0.0003986	0.0003986	0.0241245
GO:0051171	regulation of nitrogen metabolism	8	0.0335308	0.0335308	0.0335308	0.0015546	0.0012912	0.0016135	0.294006
GO:0009251	glucan catabolism	8	0.0314485	0.0314485	0.0314485	0.0315467	0.0317187	0.0318357	0.503768
GO:0030950	establishment and/or maintenance of actin cytoskeleton polarity	8	1	1	1	1	0.807692	0.722222	0.999847
GO:0030952	establishment and/or maintenance of cytoskeleton polarity	8	1	1	1	1	1	1	0.999805
GO:0007571	age-dependent general metabolic decline	8	0.001185	0.001185	0.001185	0.0011576	0.0012585	0.0015726	0.466811
GO:0008614	pyridoxine metabolism	8	0.0063694	0.0063694	0.0063694	0.001888	0.0010947	0.001368	0.592708
GO:0042816	vitamin B6 metabolism	8	1	1	1	1	0.502091	0.502611	0.962909
GO:0006122	mitochondrial electron transport, ubiquinol to cytochrome c	9	0.0293479	0.0355498	0.0268848	0.0210819	0.0162912	0.0126985	0.613272
GO:0000128	flocculation	9	0.0299107	0.0309065	0.0256527	0.0224896	0.0245308	0.0212727	0.574313
GO:0000501	flocculation (sensu Saccharomyces)	9	0.126984	0.126984	0.126984	0.0721941	0.0111992	0.0139325	0.896876
GO:0016339	calcium-dependent cell-cell adhesion	9	0.125	0.125	0.11168	0.127415	0.00370455	0.003047	0.719974
GO:0000161	MAPKKK cascade during osmolarity sensing	9	0.17134	0.17134	0.143688	0.008979	0.00420245	0.00383775	0.703375
GO:0042278	purine nucleoside metabolism	9	1	1	0.722222	0.00821465	0.00526425	0.0054233	0.729459
GO:0007076	mitotic chromosome condensation	9	0.00884635	0.00884635	0.00957515	0.0114846	0.00808755	0.00722235	0.788368
GO:0006743	ubiquinone metabolism	9
GO:0046519	sphingoid metabolism	9	0.00067465	0.00067465	0.00067465	0.00077085	0.00086755	0.00101525	0.33673
GO:0045721	negative regulation of gluconeogenesis	9	1	1	0.807692	0.0082759	0.003882	0.00452765	0.681806
GO:0045912	negative regulation of carbohydrate metabolism	9	1	1	1	1	0.506116	0.501122	0.900779
GO:0051049	regulation of transport	9	0.0063291	0.0063291	0.0063291	0.0025105	0.0029615	0.0036991	0.797457
GO:0045039	protein import into mitochondrial inner membrane	9	0.75	0.75	0.772727	0.553571	0.00836155	0.00336205	0.818793
GO:0006553	lysine metabolism	9	0.0241419	0.0241419	0.0241419	0.00154165	0.0017382	0.0021718	0.539898
GO:0009085	lysine biosynthesis	9	0.00391	0.00296975	0.0015625	0.00324805	0.00285375	0.00349975	0.3666
GO:0009306	protein secretion	9	0.0035136	0.0035136	0.0035136	0.00327395	0.00104835	0.00131005	0.49718
GO:0015802	basic amino acid transport	9	0.0005858	0.0005858	0.0005858	0.0005858	0.0005858	0.0005858	0.336445
GO:0015718	monocarboxylic acid transport	9	0.00755025	0.00755025	0.00755025	0.0085093	0.0026213	0.00327445	0.806968
GO:0006474	N-terminal protein amino acid acetylation	9	0.0006485	0.0006485	0.0006485	0.0006485	0.0006485	0.0006485	0.400389
GO:0018409	peptide or protein amino-terminal blocking	9	1	1	1	1	0.880952	0.9	0.999951
GO:0031365	N-terminal protein amino acid modification	9	1	1	1	1	0.0030956	0.00386545	0.759703
GO:0001304	progressive alteration of chromatin during replicative cell aging	9	0.063855	0.063855	0.0468095	0.019582	0.00376385	0.0025172	0.575503
GO:0006345	loss of chromatin silencing	9	0.0392157	0.0392157	0.0392157	0.0111812	0.00139655	0.0017451	0.529008
GO:0045815	positive regulation of gene expression, epigenetic	9	0.0011249	0.0011249	0.0011249	0.0011249	0.0006246	0.0007806	0.329183
GO:0051273	beta-glucan metabolism	9	0.024417	0.024417	0.0027109	0.00459925	0.00452905	0.0040117	0.466103
GO:0006635	fatty acid beta-oxidation	9	0.0040537	0.0040537	0.0040537	0.0040537	0.00270615	0.00329855	0.653016
GO:0006067	ethanol metabolism	9	0.0008532	0.0008532	0.0008532	0.0008532	0.0011917	0.0014892	0.511284
GO:0000184	mRNA catabolism, nonsense-mediated decay	9	0.002045	0.002045	0.002045	0.002045	0.002045	0.002045	0.810117
GO:0008535	cytochrome c oxidase complex assembly	9	0.0041152	0.0041152	0.0041152	0.006079	0.0017001	0.0021243	0.665498
GO:0007068	negative regulation of transcription, mitotic	9	0.00351855	0.00351855	0.00328535	0.00306895	0.00194225	0.00237235	0.499513
GO:0045896	regulation of transcription, mitotic	9	0.0004606	0.0004606	0.0004606	0.0004606	0.0004606	0.0004606	0.15597
GO:0007129	synapsis	9	0.0007833	0.0007833	0.0007833	0.0007833	0.00073795	0.0008634	0.343872
GO:0045910	negative regulation of DNA recombination	9	0.0047941	0.0047941	0.0047941	0.0020284	0.0022976	0.00212115	0.623118
GO:0006528	asparagine metabolism	9	0.00055015	0.00055015	0.00055015	0.00099865	0.00132035	0.0016499	0.188464
GO:0042138	meiotic DNA double-strand break formation	9	0.0009615	0.0009615	0.0009615	0.0014545	0.0013762	0.0017197	0.367309
GO:0015891	siderophore transport	9	0.001002	0.001002	0.001002	0.001002	0.001002	0.001002	0.612213
GO:0006071	glycerol metabolism	9	0.00512715	0.00512715	0.0021603	0.00200175	0.00234725	0.0027932	0.510685
GO:0019751	polyol metabolism	9	0.125195	0.125195	0.125195	0.125195	0.125311	0.125389	0.500681
GO:0019794	nonprotein amino acid metabolism	9	0.00449735	0.00449735	0.00449735	0.00449735	0.0044407	0.00464465	0.822763
GO:0000097	sulfur amino acid biosynthesis	9	0.0012804	0.0012804	0.0012804	0.0012804	0.0012804	0.0012804	0.696498
GO:0000132	establishment of mitotic spindle orientation	9	0.00143385	0.00143385	0.00143385	0.00143385	0.00148815	0.0018594	0.651875
GO:0040001	establishment of mitotic spindle localization	9	0.0014184	0.0014184	0.0014184	0.0014184	0.0014184	0.0014184	0.726177
GO:0051293	establishment of spindle localization	9	0.0196381	0.0196381	0.0196381	0.00398975	0.0024384	0.00247275	0.680493
GO:0051294	establishment of spindle orientation	9	0.094697	0.094697	0.094697	0.00349815	0.0018531	0.0023065	0.559593
GO:0051653	spindle localization	9	0.0541667	0.0541667	0.0541667	0.00402045	0.0022297	0.00276965	0.613196
GO:0008154	actin polymerization and/or depolymerization	9	1	1	1	1	1	1	0.999903
GO:0046470	phosphatidylcholine metabolism	9	0.00127215	0.00127215	0.00127215	0.0011358	0.00119285	0.00149065	0.313509
GO:0006123	mitochondrial electron transport, cytochrome c to oxygen	10	1	1	0.515782	0.0182079	0.0121478	0.0085643	0.675746
GO:0006616	SRP-dependent cotranslational protein targeting to membrane, translocation	10	0.6	0.6	0.438597	0.0317793	0.00938185	0.0077111	0.837958
GO:0006284	base-excision repair	10	0.75	0.0947841	0.0288519	0.0278877	0.0291801	0.0301707	0.481217
GO:0008298	intracellular mRNA localization	10	0.0747842	0.008085	0.0109236	0.0188583	0.021907	0.0169925	0.484311
GO:0007119	budding cell isotropic bud growth	10	0.295455	0.295455	0.232955	0.175758	0.0498891	0.0032089	0.848783
GO:0030846	transcription termination from Pol II promoter, RNA polymerase(A) coupled	10	0.375	0.375	0.4279	0.514286	0.343434	0.0140697	0.922472
GO:0006030	chitin metabolism	10	0.333333	0.0163274	0.0105116	0.00684825	0.00586995	0.0061271	0.547308
GO:0030503	regulation of cell redox homeostasis	10	0.666667	0.0270201	0.0252557	0.0224919	0.0202942	0.0211221	0.510581
GO:0045454	cell redox homeostasis	10	0.625	0.0447982	0.0198069	0.0195077	0.0205915	0.0222915	0.475595
GO:0000162	tryptophan biosynthesis	10	0.625	0.625	0.659091	0.0095019	0.00568605	0.00338035	0.768066
GO:0006568	tryptophan metabolism	10	0.333333	0.333333	0.296296	0.16898	0.00527065	0.0044775	0.783943
GO:0006586	indolalkylamine metabolism	10	0.266667	0.266667	0.266667	0.0143266	0.0077086	0.0050409	0.848969
GO:0009096	aromatic amino acid family biosynthesis, anthranilate pathway	10	0.5	0.5	0.279915	0.0158817	0.0114537	0.0046176	0.779604
GO:0009119	ribonucleoside metabolism	10	0.208333	0.208333	0.0933836	0.00634505	0.0033202	0.0035982	0.708955
GO:0042430	indole and derivative metabolism	10	1	1	0.544534	0.0726859	0.003166	0.00347475	0.585288
GO:0042434	indole derivative metabolism	10	0.625	0.625	0.625	0.00534895	0.00510125	0.00367235	0.772399
GO:0042435	indole derivative biosynthesis	10	0.625	0.625	0.625	0.194007	0.0118462	0.0045342	0.837567
GO:0046219	indolalkylamine biosynthesis	10	0.500322	0.500322	0.500322	0.50049	0.308471	0.334307	0.541186
GO:0006488	dolichol-linked oligosaccharide biosynthesis	10	0.0027744	0.0049441	0.0055202	0.0101972	0.014035	0.0150893	0.348193
GO:0019363	pyridine nucleotide biosynthesis	10	0.0136948	0.0100785	0.0168414	0.0108564	0.0105615	0.00819115	0.66431
GO:0005984	disaccharide metabolism	10	0.0213922	0.0115406	0.014023	0.0136974	0.0138119	0.00885475	0.714561
GO:0006817	phosphate transport	10	0.0060016	0.0060016	0.0060016	0.0064221	0.0017748	0.00221745	0.621402
GO:0015846	polyamine transport	10	0.00305525	0.00306105	0.0027496	0.0038034	0.0039428	0.0048327	0.593628
GO:0000103	sulfate assimilation	10	0.0045533	0.0045533	0.00309915	0.00526795	0.00665895	0.0041602	0.521215
GO:0006791	sulfur utilization	10	0.00760475	0.00760475	0.0118739	0.0112667	0.00582885	0.0039376	0.764993
GO:0007039	vacuolar protein catabolism	10	0.0252272	0.00463805	0.00735335	0.00750195	0.00836385	0.00793905	0.704259
GO:0016226	iron-sulfur cluster assembly	10	0.0010708	0.0010466	0.0014655	0.0027647	0.00367915	0.00399925	0.315116
GO:0031163	metallo-sulfur cluster assembly	10	0.5	0.5	0.5	0.0858714	0.002565	0.00320415	0.796365
GO:0000742	karyogamy during conjugation with cellular fusion	10	0.5002	0.5002	0.0734072	0.00174375	0.0025631	0.00253185	0.298781
GO:0009068	aspartate family amino acid catabolism	10	0.00310255	0.00310255	0.00310255	0.00310255	0.00264235	0.00314665	0.784533
GO:0001301	progressive alteration of chromatin during cell aging	10	0.0016492	0.0016755	0.0016871	0.00268115	0.00246525	0.0023723	0.3198
GO:0000737	DNA catabolism, endonucleolytic	10	0.000694	0.000694	0.000694	0.000694	0.000694	0.000694	0.439689
GO:0007021	tubulin folding	10	0.0013212	0.0013212	0.0013212	0.00133515	0.0015125	0.00173465	0.642075
GO:0006882	zinc ion homeostasis	10	0.00094835	0.00094835	0.00094835	0.00094835	0.00117805	0.00141405	0.431136
GO:0006526	arginine biosynthesis	10	0.00069295	0.00069295	0.00069295	0.00069295	0.00083285	0.0009581	0.417169
GO:0006384	transcription initiation from RNA polymerase III promoter	11	1	1	1	0.468485	0.249156	0.120792	0.870682
GO:0007346	regulation of progression through mitotic cell cycle	11	0.00366928	0.00366928	0.00366928	0.00366928	0.00378357	0.0040186	0.539358
GO:0007118	budding cell apical bud growth	11	0.166667	0.166667	0.166667	0.166667	0.166667	0.166667	0.995131
GO:0016050	vesicle organization and biogenesis	11	0.0275214	0.0245003	0.0298813	0.0314185	0.0275131	0.021145	0.65823
GO:0007050	cell cycle arrest	11	0.14881	0.14881	0.14881	0.130988	0.00356625	0.00445375	0.889751
GO:0045786	negative regulation of progression through cell cycle	11	1	1	1	0.584416	0.24812	0.00299285	0.855804
GO:0006839	mitochondrial transport	11	0.0106257	0.0106257	0.00946788	0.0096327	0.0102418	0.0104629	0.616185
GO:0006042	glucosamine biosynthesis	11	0.441114	0.441114	0.441114	0.326856	0.20341	0.204256	0.678681
GO:0006045	N-acetylglucosamine biosynthesis	11	0.601812	0.601812	0.601812	0.402921	0.0413722	0.0494787	0.717263
GO:0046349	amino sugar biosynthesis	11	0.435659	0.435659	0.170526	0.00817838	0.00635258	0.00686504	0.569901
GO:0030261	chromosome condensation	11	0.602683	0.602683	0.602683	0.602683	0.413743	0.416736	0.911263
GO:0006450	regulation of translational fidelity	11	0.0850094	0.0850094	0.0612002	0.0502858	0.0101484	0.00939456	0.668434
GO:0006111	regulation of gluconeogenesis	11	0.9	0.9	0.9	0.404471	0.0053409	0.00624436	0.627762
GO:0045003	double-strand break repair via synthesis-dependent strand annealing	11	0.35	0.35	0.35	0.35	0.143011	0.152632	0.993797
GO:0045053	protein retention in Golgi	11	0.0090993	0.0090993	0.0090993	0.0039064	0.00472968	0.0039182	0.543112
GO:0016575	histone deacetylation	11	0.766667	0.766667	0.766667	0.606926	0.149596	0.171111	0.851248
GO:0006098	pentose-phosphate shunt	11	0.00097655	0.00097655	0.00097655	0.0012625	0.00167325	0.00162325	0.347007
GO:0006374	nuclear mRNA splicing via U2-type spliceosome	11	0.017676	0.017676	0.017676	0.017676	0.017676	0.017676	0.667322
GO:0030489	processing of 27S pre-rRNA	11	0.0121043	0.0121043	0.0101935	0.00627462	0.0060819	0.00712488	0.516104
GO:0051053	negative regulation of DNA metabolism	11	0.050645	0.050645	0.050645	0.0312936	0.003632	0.0042127	0.637312
GO:0045002	double-strand break repair via single-strand annealing	11	0.639683	0.639683	0.639683	0.266342	0.246689	0.250831	0.848131
GO:0019395	fatty acid oxidation	11	0.5	0.5	0.5	0.5	0.0140845	0.0175439	0.945282
GO:0000272	polysaccharide catabolism	11	0.000469	0.000469	0.000469	0.000469	0.000469	0.000469	0.17114
GO:0044247	cellular polysaccharide catabolism	11	0.0490517	0.0490517	0.0490517	0.0020587	0.00219195	0.0026919	0.579636
GO:0001558	regulation of cell growth	11	0.0030978	0.0030978	0.0030978	0.00267874	0.00296592	0.00370438	0.384536
GO:0015914	phospholipid transport	12	0.416667	0.416667	0.416667	0.45	0.122138	0.144014	0.865946
GO:0006730	one-carbon compound metabolism	12	1	1	1	1	0.0009849	0.0012308	0.679183
GO:0006268	DNA unwinding during replication	12	0.9	0.894737	0.588962	0.136296	0.0400337	0.020761	0.827812
GO:0000032	cell wall mannoprotein biosynthesis	12	0.0046383	0.0054726	0.00807475	0.0077571	0.00821	0.0065253	0.588373
GO:0006056	mannoprotein metabolism	12	0.503268	0.503268	0.503268	0.00233395	0.002661	0.00320615	0.613566
GO:0006057	mannoprotein biosynthesis	12	1	1	1	0.0021623	0.00258015	0.0022955	0.571909
GO:0031506	cell wall glycoprotein biosynthesis	12	0.0560506	0.0560506	0.0560506	0.00239185	0.0034058	0.0033692	0.599245
GO:0000160	two-component signal transduction system (phosphorelay)	12	0.00580276	0.00580276	0.00566824	0.00882498	0.0063044	0.0070401	0.625373
GO:0007234	osmosensory signaling pathway via two-component system	12	0.606667	0.606667	0.606667	0.458409	0.031526	0.0384026	0.923325
GO:0006207	'de novo' pyrimidine base biosynthesis	12	0.75	0.75	0.75	0.75	0.625786	0.625982	0.937987
GO:0008054	cyclin catabolism	12	1	1	1	1	0.751521	0.762766	0.997073
GO:0006895	Golgi to endosome transport	12	0.00189198	0.00189198	0.00189198	0.00198134	0.00251466	0.00298784	0.316273
GO:0006633	fatty acid biosynthesis	12	0.0717557	0.0576	0.0119469	0.0106893	0.0102952	0.0115089	0.458344
GO:0000083	G1/S-specific transcription in mitotic cell cycle	12	0.0115873	0.0115873	0.0115873	0.0115873	0.0115873	0.0115873	0.823569
GO:0000741	karyogamy	12	0.00527084	0.00527084	0.00527084	0.00515606	0.00516714	0.00633232	0.715209
GO:0006308	DNA catabolism	12	0.828571	0.828571	0.828571	0.828571	0.441274	0.462824	0.956085
GO:0042147	retrograde transport, endosome to Golgi	12	0.00138295	0.00138295	0.00138295	0.00138295	0.00138295	0.00138295	0.296845
GO:0009070	serine family amino acid biosynthesis	12	0.0233668	0.0233668	0.0199965	0.0141231	0.00570456	0.00677138	0.575113
GO:0006904	vesicle docking during exocytosis	12	0.0012603	0.0012603	0.0012603	0.0012603	0.0012603	0.0012603	0.223314
GO:0000018	regulation of DNA recombination	12	0.001293	0.001293	0.001293	0.001293	0.001293	0.001293	0.245375
GO:0005978	glycogen biosynthesis	12	0.004924	0.004924	0.004924	0.004924	0.004924	0.004924	0.786757
GO:0009651	response to salt stress	12	0.0148761	0.0148761	0.0148761	0.00234345	0.00098875	0.00123565	0.547376
GO:0030258	lipid modification	12	0.004	0.004	0.004	0.004	0.0020263	0.0025316	0.494639
GO:0000028	ribosomal small subunit assembly and maintenance	13	0.00626257	0.00626257	0.00626257	0.0022908	0.0026199	0.00317833	0.391292
GO:0007004	telomerase-dependent telomere maintenance	13	0.562222	0.132405	0.0915787	0.107248	0.087383	0.070577	0.59225
GO:0006537	glutamate biosynthesis	13	0.0196351	0.0196351	0.0196351	0.0100052	0.00357222	0.00446108	0.58551
GO:0007157	heterophilic cell adhesion	13	0.0444139	0.0444139	0.00812345	0.0149196	0.00224135	0.0026843	0.513204
GO:0006267	pre-replicative complex formation and maintenance	13	0.0301017	0.0301017	0.0301017	0.0363179	0.00386338	0.00467614	0.533909
GO:0000077	DNA damage checkpoint	13	0.0011616	0.0011616	0.0011616	0.0011616	0.0011616	0.0011616	0.155271
GO:0006040	amino sugar metabolism	13	0.625244	0.625244	0.625244	0.625244	0.252675	0.253278	0.647444
GO:0006041	glucosamine metabolism	13	0.567871	0.567871	0.567871	0.302612	0.125427	0.136269	0.671122
GO:0006044	N-acetylglucosamine metabolism	13	0.317612	0.317612	0.317612	0.287052	0.00524856	0.00638518	0.607006
GO:0019674	NAD metabolism	13	0.0069979	0.0069979	0.0069979	0.0060137	0.00517152	0.00597117	0.7137
GO:0009065	glutamine family amino acid catabolism	13	0.00399	0.0052203	0.0075615	0.00979935	0.0105559	0.0098972	0.454381
GO:0006825	copper ion transport	13	0.329246	0.329246	0.277785	0.00994074	0.0082317	0.00838322	0.552784
GO:0015893	drug transport	13	0.00476842	0.00476842	0.00476842	0.00476842	0.00309492	0.00364368	0.482401
GO:0007534	gene conversion at mating-type locus	13	0.7	0.7	0.7	0.374595	0.0926417	0.104601	0.761912
GO:0007007	inner mitochondrial membrane organization and biogenesis	13	0.716667	0.716667	0.716667	0.0824256	0.0404332	0.0476458	0.74958
GO:0040008	regulation of growth	13	0.0219338	0.0219338	0.0219338	0.0219338	0.0219338	0.0219338	0.862183
GO:0031110	regulation of microtubule polymerization or depolymerization	13	1	1	1	1	0.50501	0.506247	0.948293
GO:0009082	branched chain family amino acid biosynthesis	13	0.468113	0.468113	0.468113	0.404921	0.0603835	0.0715704	0.73781
GO:0007103	spindle pole body duplication in nuclear envelope	13	0.0012315	0.0012315	0.0012315	0.0012315	0.0012315	0.0012315	0.210321
GO:0001300	chronological cell aging	13	0.0257544	0.0257544	0.0257544	0.00400686	0.00350292	0.00437412	0.47372
GO:0009894	regulation of catabolism	13	0.00227423	0.00227423	0.00227423	0.00255693	0.00214587	0.00248493	0.414074
GO:0000754	adaptation to pheromone during conjugation with cellular fusion	13	1	1	1	1	1	1	0.999635
GO:0048015	phosphoinositide-mediated signaling	13	0.252891	0.252891	0.252891	0.00362665	0.00344072	0.00378333	0.611705
GO:0048017	inositol lipid-mediated signaling	13	0.404617	0.404617	0.404617	0.20553	0.0509581	0.060232	0.647417
GO:0000079	regulation of cyclin dependent protein kinase activity	14	0.0022321	0.0022321	0.0022321	0.0022321	0.0019714	0.0024631	0.388023
GO:0016337	cell-cell adhesion	14	0.0471907	0.0471907	0.0471907	0.0102953	0.00192445	0.00240435	0.576078
GO:0000394	RNA splicing, via endonucleolytic cleavage and ligation	14	0.00718024	0.008933	0.00823524	0.0113145	0.0114748	0.0105605	0.462927
GO:0006388	tRNA splicing	14	0.343549	0.343549	0.343549	0.0511206	0.0380037	0.0455836	0.631157
GO:0006188	IMP biosynthesis	14	0.00430848	0.00430848	0.0042216	0.00610304	0.00388404	0.00416566	0.484685
GO:0006189	'de novo' IMP biosynthesis	14	0.766667	0.766667	0.766667	0.323801	0.0328645	0.0399134	0.792638
GO:0046040	IMP metabolism	14	0.626093	0.626093	0.626093	0.402809	0.325864	0.336811	0.760644
GO:0000147	actin cortical patch assembly	14	0.00233237	0.00233237	0.00233237	0.00275027	0.00291665	0.00296328	0.405161
GO:0030488	tRNA methylation	14	1	1	0.327147	0.0112471	0.0130898	0.0123917	0.725883
GO:0042770	DNA damage response, signal transduction	14	0.537267	0.537267	0.537267	0.0485286	0.047515	0.051001	0.890961
GO:0051278	cell wall polysaccharide biosynthesis (sensu Fungi)	14	0.2919	0.2919	0.2919	0.127373	0.126562	0.126951	0.660612
GO:0000105	histidine biosynthesis	14	0.00388058	0.00388058	0.00388058	0.0040079	0.0031878	0.00364322	0.48471
GO:0006547	histidine metabolism	14	0.667282	0.667282	0.667282	0.46968	0.139395	0.150281	0.828289
GO:0009075	histidine family amino acid metabolism	14	0.701075	0.701075	0.602196	0.404688	0.206399	0.206622	0.809829
GO:0009076	histidine family amino acid biosynthesis	14	0.667038	0.667038	0.667038	0.436402	0.126455	0.137549	0.687868
GO:0006272	leading strand elongation	14	0.0028986	0.0028986	0.0028986	0.0028986	0.0028986	0.0028986	0.66537
GO:0006476	protein amino acid deacetylation	14	0.00711434	0.00711434	0.00502076	0.00671098	0.005137	0.0053374	0.499725
GO:0006740	NADPH regeneration	14	0.483333	0.483333	0.483333	0.106132	0.00778326	0.0097012	0.775653
GO:0048278	vesicle docking	14	0.12622	0.12622	0.12622	0.12622	0.12622	0.12622	0.799223
GO:0000114	G1-specific transcription in mitotic cell cycle	14	0.0028805	0.0028805	0.0028805	0.0028805	0.00290075	0.0031272	0.626933
GO:0006779	porphyrin biosynthesis	14	0.0219937	0.0219937	0.0219937	0.0176962	0.00823186	0.0102441	0.725405
GO:0006783	heme biosynthesis	14	0.214519	0.214519	0.214519	0.216055	0.0078895	0.00983148	0.735577
GO:0031109	microtubule polymerization or depolymerization	14	1	1	1	0.6031	0.209434	0.210381	0.812238
GO:0019740	nitrogen utilization	14	0.00350824	0.00350824	0.00350824	0.0036035	0.00399664	0.00464362	0.619952
GO:0006986	response to unfolded protein	14	0.00967157	0.00967157	0.00967157	0.0117184	0.0122667	0.0147252	0.77765
GO:0051789	response to protein stimulus	14	0.0082645	0.0082645	0.0082645	0.0055046	0.0047676	0.0059524	0.710201
GO:0030474	spindle pole body duplication	14	1	1	1	0.709091	0.549025	0.572035	0.995484
GO:0031023	microtubule organizing center organization and biogenesis	14	0.84	0.84	0.84	0.472587	0.115458	0.135696	0.947027
GO:0051300	spindle pole body organization and biogenesis	14	0.5	0.5	0.5	0.5	0.5	0.5	0.999514
GO:0000183	chromatin silencing at rDNA	14	0.0013133	0.0013133	0.0013133	0.0013133	0.0013133	0.0013133	0.207198
GO:0000722	telomerase-independent telomere maintenance	14	0.00467745	0.00467745	0.00467745	0.00467745	0.00467745	0.00467745	0.771742
GO:0051248	negative regulation of protein metabolism	14	0.0027027	0.0027027	0.0027027	0.0027027	0.0027027	0.0027027	0.641051
GO:0006493	protein amino acid O-linked glycosylation	15	0.67	0.206615	0.175241	0.0273173	0.0159814	0.0128066	0.611882
GO:0006369	transcription termination from RNA polymerase II promoter	15	0.85	0.85	0.85	0.606926	0.056794	0.0687923	0.944837
GO:0006379	mRNA cleavage	15	1	1	1	0.911111	0.438761	0.42932	0.976941
GO:0007018	microtubule-based movement	15	0.149273	0.0759197	0.0737116	0.0824995	0.0281419	0.0165514	0.802121
GO:0030473	nuclear migration, microtubule-mediated	15	0.515	0.515	0.515	0.101139	0.0233549	0.0282378	0.795803
GO:0006625	protein targeting to peroxisome	15	0.0013405	0.0013405	0.0013405	0.0013405	0.0013405	0.0013405	0.275292
GO:0006301	postreplication repair	15	0.733333	0.733333	0.548408	0.0259019	0.0160955	0.0140809	0.817669
GO:0009156	ribonucleoside monophosphate biosynthesis	15	0.56734	0.56734	0.56734	0.407256	0.00785754	0.0097951	0.775226
GO:0009168	purine ribonucleoside monophosphate biosynthesis	15	0.8	0.8	0.8	0.2453	0.00440606	0.00550048	0.721796
GO:0019856	pyrimidine base biosynthesis	15	0.0043668	0.0043668	0.0043668	0.0043668	0.0032284	0.0040323	0.648148
GO:0009116	nucleoside metabolism	15	0.667606	0.667606	0.667606	0.667528	0.403195	0.403988	0.865074
GO:0007091	mitotic metaphase/anaphase transition	15	0.9	0.801917	0.440567	0.0295251	0.0218033	0.0180477	0.705335
GO:0031145	anaphase-promoting complex-dependent proteasomal ubiquitin-dependent protein catabolism	15	0.9	0.9	0.933333	0.0297341	0.0163009	0.0136163	0.707509
GO:0045132	meiotic chromosome segregation	15	0.0605677	0.0605677	0.0456867	0.0207714	0.0071012	0.00470318	0.666256
GO:0000011	vacuole inheritance	15	0.081619	0.081619	0.081619	0.0357452	0.00439653	0.00532093	0.683064
GO:0043162	ubiquitin-dependent protein catabolism via the multivesicular body pathway	15	0.110971	0.110971	0.0624976	0.00629614	0.00600494	0.00690534	0.640695
GO:0006778	porphyrin metabolism	15	0.0064854	0.0064854	0.0064854	0.00636505	0.00459927	0.00573943	0.633339
GO:0042168	heme metabolism	15	0.0426565	0.0426565	0.0206311	0.025533	0.00819632	0.0055455	0.667493
GO:0016074	snoRNA metabolism	15	0.00193775	0.00193775	0.00193775	0.00193775	0.00193775	0.00193775	0.496367
GO:0006099	tricarboxylic acid cycle	15	0.00268297	0.00268297	0.00268297	0.00268297	0.00213423	0.00228017	0.395476
GO:0046356	acetyl-CoA catabolism	15	0.1971	0.1971	0.1971	0.165469	0.00640206	0.00798876	0.808678
GO:0000051	urea cycle intermediate metabolism	15	0.00124574	0.00124574	0.00124574	0.00146176	0.00203266	0.00253948	0.152272
GO:0006525	arginine metabolism	15	0.504613	0.504613	0.504613	0.180271	0.00782838	0.00975676	0.819492
GO:0045324	late endosome to vacuole transport	16	1	1	0.729032	0.0168829	0.0104399	0.010167	0.610272
GO:0030705	cytoskeleton-dependent intracellular transport	16	0.478571	0.478571	0.478571	0.200646	0.0235806	0.0291625	0.895522
GO:0006536	glutamate metabolism	16	0.015278	0.015278	0.015278	0.015278	0.00525947	0.00585363	0.6404
GO:0006144	purine base metabolism	16	0.0025426	0.0025426	0.0025426	0.0025426	0.00289202	0.0036119	0.445979
GO:0009127	purine nucleoside monophosphate biosynthesis	16	0.678571	0.678571	0.678571	0.174348	0.0959961	0.108855	0.815154
GO:0030865	cortical cytoskeleton organization and biogenesis	16	0.458182	0.458182	0.170258	0.0650773	0.0306205	0.0112513	0.803221
GO:0030866	cortical actin cytoskeleton organization and biogenesis	16	0.65	0.65	0.65	0.181509	0.10788	0.127615	0.949931
GO:0007231	osmosensory signaling pathway	16	0.211158	0.211158	0.211158	0.0677473	0.0249099	0.0300641	0.916872
GO:0009073	aromatic amino acid family biosynthesis	16	0.550939	0.550939	0.550939	0.0643472	0.0147212	0.0115183	0.815429
GO:0009267	cellular response to starvation	16	0.00401822	0.00401822	0.00398544	0.00425598	0.00311746	0.00387838	0.371311
GO:0031668	cellular response to extracellular stimulus	16	0.114945	0.114945	0.104556	0.0839373	0.00743644	0.00814148	0.720329
GO:0031669	cellular response to nutrient levels	16	0.143769	0.143769	0.143769	0.045574	0.0453649	0.0540691	0.718553
GO:0042594	response to starvation	16	0.289683	0.289683	0.289683	0.22324	0.0233401	0.0285308	0.748535
GO:0051716	cellular response to stimulus	16	0.292381	0.292381	0.292381	0.298857	0.0035525	0.00443646	0.749237
GO:0015698	inorganic anion transport	16	0.0234377	0.0234377	0.0234377	0.0145881	0.00415878	0.00519108	0.538203
GO:0009081	branched chain family amino acid metabolism	16	0.00248556	0.00248556	0.00195464	0.00328814	0.0041435	0.00479646	0.213428
GO:0044272	sulfur compound biosynthesis	16	0.00521905	0.00521905	0.00521905	0.00288975	0.0028441	0.00355255	0.526922
GO:0000753	cellular morphogenesis during conjugation with cellular fusion	17	0.185238	0.185238	0.124786	0.14094	0.0366753	0.043768	0.825999
GO:0006353	transcription termination	17	0.0107316	0.0155216	0.0196059	0.0254929	0.0229604	0.0221972	0.501352
GO:0006113	fermentation	17	0.00508735	0.00508735	0.00508735	0.00508735	0.00508735	0.00508735	0.675374
GO:0007155	cell adhesion	17	0.0382208	0.0382208	0.0382208	0.0382208	0.0182746	0.0188355	0.842451
GO:0016571	histone methylation	17	1	0.869565	0.813278	0.118049	0.036786	0.0210819	0.816107
GO:0009124	nucleoside monophosphate biosynthesis	17	0.8005	0.8005	0.8005	0.107361	0.0212761	0.0226068	0.744124
GO:0009161	ribonucleoside monophosphate metabolism	17	0.628571	0.628571	0.628571	0.524294	0.00757692	0.00944924	0.811351
GO:0009167	purine ribonucleoside monophosphate metabolism	17	0.7	0.7	0.7	0.107011	0.0104146	0.0129677	0.800355
GO:0009408	response to heat	17	0.182063	0.182063	0.182063	0.0130124	0.00745496	0.00911928	0.618031
GO:0006206	pyrimidine base metabolism	17	0.0236199	0.0236199	0.0236199	0.0236199	0.021313	0.0219388	0.860893
GO:0031570	DNA integrity checkpoint	17	0.00699628	0.00699628	0.007119	0.00684902	0.00831726	0.00918718	0.620607
GO:0000165	MAPKKK cascade	17	0.270917	0.270917	0.270917	0.0766317	0.033905	0.0370594	0.928909
GO:0019438	aromatic compound biosynthesis	17	0.75	0.75	0.75	0.732143	0.133717	0.135851	0.927229
GO:0043094	metabolic compound salvage	17	0.706667	0.706667	0.706667	0.449972	0.257073	0.260999	0.88148
GO:0007266	Rho protein signal transduction	17	0.025574	0.025574	0.025574	0.0290517	0.0271748	0.0319928	0.919712
GO:0016053	organic acid biosynthesis	17	0.231216	0.231216	0.231216	0.116986	0.0871637	0.101548	0.748025
GO:0046394	carboxylic acid biosynthesis	17	0.127258	0.127258	0.127258	0.036663	0.00346758	0.00433062	0.647002
GO:0043255	regulation of carbohydrate biosynthesis	17	1	1	0.802097	0.403277	0.00546748	0.00637604	0.617759
GO:0007533	mating type switching	17	0.00485367	0.00485367	0.00485367	0.00485367	0.00485367	0.00485367	0.716096
GO:0000245	spliceosome assembly	17	0.00411382	0.00411382	0.00411382	0.00392224	0.00428166	0.0051778	0.632531
GO:0006820	anion transport	17	0.0695206	0.0695206	0.0695206	0.0695206	0.0122093	0.0131714	0.770279
GO:0006739	NADP metabolism	17	0.438338	0.438338	0.438338	0.106501	0.0322328	0.0330799	0.704839
GO:0048284	organelle fusion	17	0.116136	0.116136	0.116136	0.0206988	0.0198201	0.0245534	0.848043
GO:0007265	Ras protein signal transduction	17	0.00342	0.00342	0.00342	0.00342	0.00348808	0.0036824	0.59513
GO:0010038	response to metal ion	17	0.202865	0.202865	0.202865	0.0271966	0.00355006	0.00383628	0.444967
GO:0006311	meiotic gene conversion	17	0.334942	0.334942	0.334942	0.0030685	0.003201	0.0035967	0.586428
GO:0009109	coenzyme catabolism	17	0.00327215	0.00327215	0.00327215	0.00327215	0.00327215	0.00327215	0.702669
GO:0006378	mRNA polyadenylylation	18	0.398055	0.398055	0.398055	0.374245	0.264299	0.283529	0.876485
GO:0043631	RNA polyadenylation	18	1	1	1	1	0.405532	0.283823	0.947606
GO:0000022	mitotic spindle elongation	18	0.00354128	0.00354128	0.0037567	0.0041708	0.00435926	0.0053335	0.305104
GO:0051231	spindle elongation	18	0.00886494	0.00886494	0.00834708	0.0082732	0.00653916	0.0080953	0.725668
GO:0009126	purine nucleoside monophosphate metabolism	18	0.507667	0.507667	0.507667	0.112086	0.0429976	0.0515058	0.793184
GO:0000724	double-strand break repair via homologous recombination	18	0.0191776	0.018916	0.0113352	0.0084633	0.00992764	0.0104435	0.466223
GO:0009067	aspartate family amino acid biosynthesis	18	0.310847	0.309893	0.0152124	0.0112765	0.0125527	0.0123609	0.641726
GO:0006896	Golgi to vacuole transport	18	0.0104539	0.0104539	0.0104539	0.00734434	0.00742944	0.00798178	0.6822
GO:0051187	cofactor catabolism	18	0.173832	0.173832	0.173832	0.0626382	0.0137399	0.0170408	0.788366
GO:0006614	SRP-dependent cotranslational protein targeting to membrane	19	0.9	0.9	0.9	0.521674	0.120253	0.0762085	0.907821
GO:0000767	cellular morphogenesis during conjugation	19	0.42381	0.42381	0.42381	0.151578	0.0136273	0.0168507	0.759039
GO:0007097	nuclear migration	19	0.454683	0.449773	0.286414	0.0469504	0.0284177	0.0155046	0.803953
GO:0040023	establishment of nucleus localization	19	0.506667	0.506667	0.506667	0.225095	0.0221043	0.0272984	0.889441
GO:0051647	nucleus localization	19	0.015379	0.015379	0.013633	0.0183344	0.0197263	0.0239597	0.88061
GO:0000054	ribosome export from nucleus	19	0.177198	0.0319343	0.0462887	0.0519764	0.0419138	0.033048	0.687158
GO:0009123	nucleoside monophosphate metabolism	19	0.353606	0.353606	0.060457	0.0112132	0.00998568	0.00778154	0.618367
GO:0045185	maintenance of protein localization	19	0.0377165	0.0377165	0.0377165	0.0377165	0.00916487	0.0097584	0.716074
GO:0009272	cell wall biosynthesis (sensu Fungi)	19	0.0401539	0.0363651	0.0285625	0.0133624	0.0118651	0.011147	0.55476
GO:0042546	cell wall biosynthesis	19	0.0558096	0.0558096	0.0564722	0.0151508	0.00643998	0.00650864	0.515434
GO:0042401	biogenic amine biosynthesis	19	0.616667	0.616667	0.607143	0.249673	0.0195098	0.0230163	0.835599
GO:0030148	sphingolipid biosynthesis	19	0.219921	0.20742	0.00523112	0.00696994	0.00899638	0.00989872	0.340255
GO:0016579	protein deubiquitination	19	0.0132002	0.0132002	0.0132002	0.0132065	0.00541425	0.00590373	0.713673
GO:0000725	recombinational repair	19	0.622941	0.622941	0.622941	0.476224	0.0843895	0.0998757	0.849098
GO:0040020	regulation of meiosis	19	0.9	0.9	0.9	0.686951	0.402285	0.402854	0.857066
GO:0006826	iron ion transport	19	0.00483156	0.00483156	0.00483156	0.00549524	0.00742788	0.00926238	0.536734
GO:0009228	thiamin biosynthesis	19	0.728571	0.728571	0.728571	0.611939	0.0106738	0.0133022	0.903812
GO:0007064	mitotic sister chromatid cohesion	19	0.0037251	0.0037251	0.0037251	0.00336817	0.00454983	0.00535633	0.664214
GO:0006100	tricarboxylic acid cycle intermediate metabolism	19	0.0495431	0.0495431	0.0495431	0.0495431	0.0489705	0.0491379	0.667472
GO:0006753	nucleoside phosphate metabolism	20	1	1	1	0.337632	0.00926614	0.0102751	0.711692
GO:0006754	ATP biosynthesis	20	1	1	1	0.933333	0.512488	0.533725	0.996301
GO:0015985	energy coupled proton transport, down electrochemical gradient	20	1	1	1	0.738182	0.0520768	0.0402765	0.801127
GO:0015986	ATP synthesis coupled proton transport	20	1	1	1	1	0.548814	0.579655	0.992439
GO:0046034	ATP metabolism	20	1	1	1	0.785714	0.399202	0.277343	0.917749
GO:0001510	RNA methylation	20	0.626557	0.0937653	0.0767783	0.0817149	0.0891304	0.0959923	0.430587
GO:0007094	mitotic spindle checkpoint	20	0.58	0.58	0.58	0.304545	0.0158168	0.0195307	0.799745
GO:0031577	spindle checkpoint	20	0.226364	0.0239592	0.0268151	0.0350122	0.0338555	0.0219478	0.65146
GO:0000288	mRNA catabolism, deadenylylation-dependent decay	20	0.22484	0.22484	0.133151	0.0327542	0.0172753	0.0112943	0.834008
GO:0006096	glycolysis	20	0.161087	0.112696	0.097085	0.0231961	0.014321	0.0145543	0.587411
GO:0006084	acetyl-CoA metabolism	20	0.0237964	0.0237964	0.0237964	0.0237964	0.0237419	0.0242666	0.717942
GO:0006479	protein amino acid methylation	20	0.707692	0.631868	0.224979	0.0180898	0.00996302	0.0106316	0.564759
GO:0008213	protein amino acid alkylation	20	1	1	1	0.84	0.229372	0.251451	0.895219
GO:0006273	lagging strand elongation	20	1	1	1	0.797619	0.40042	0.0963227	0.941206
GO:0009266	response to temperature stimulus	20	0.224024	0.224024	0.0262266	0.0107218	0.0120537	0.0076429	0.568364
GO:0007243	protein kinase cascade	20	0.431979	0.431979	0.431979	0.255195	0.0205379	0.0252089	0.879098
GO:0000209	protein polyubiquitination	20	0.0193364	0.0100424	0.0096803	0.0123067	0.0130037	0.0109164	0.495202
GO:0046148	pigment biosynthesis	20	0.223067	0.223067	0.223067	0.0229846	0.00689688	0.00857058	0.748389
GO:0006772	thiamin metabolism	20	0.00210813	0.00210813	0.00210813	0.00221628	0.00259128	0.00313642	0.302176
GO:0042724	thiamin and derivative biosynthesis	20	1	1	1	0.508754	0.0133254	0.016558	0.885306
GO:0006081	aldehyde metabolism	20	0.0018176	0.0018176	0.0018176	0.0018176	0.0018176	0.0018176	0.46572
GO:0009250	glucan biosynthesis	20	0.019468	0.019468	0.019468	0.019468	0.0143638	0.0146021	0.708861
GO:0007093	mitotic checkpoint	21	0.807407	0.442721	0.393611	0.0637266	0.0194124	0.0154517	0.778199
GO:0042273	ribosomal large subunit biogenesis	21	0.0114282	0.0114282	0.0114282	0.0114282	0.0040908	0.00510655	0.672356
GO:0043549	regulation of kinase activity	21	0.0247833	0.0247833	0.0260609	0.0230638	0.00915642	0.0084525	0.650629
GO:0045859	regulation of protein kinase activity	21	0.367778	0.367778	0.367778	0.341291	0.0562642	0.068408	0.882724
GO:0051338	regulation of transferase activity	21	0.453333	0.453333	0.450303	0.274964	0.113741	0.120485	0.927708
GO:0031124	mRNA 3'-end processing	21	1	1	1	0.933333	0.591687	0.416849	0.979296
GO:0046112	nucleobase biosynthesis	21	0.0972222	0.0972222	0.0972222	0.0972222	0.0972222	0.0972222	0.99075
GO:0051235	maintenance of localization	21	0.420361	0.420361	0.420361	0.0533085	0.00688388	0.00846344	0.750101
GO:0009072	aromatic amino acid family metabolism	21	0.534259	0.534259	0.534259	0.388805	0.326557	0.337677	0.897563
GO:0042398	amino acid derivative biosynthesis	21	0.75	0.75	0.75	0.75	0.349362	0.362943	0.948734
GO:0018193	peptidyl-amino acid modification	21	0.25861	0.25861	0.25861	0.25861	0.134167	0.134305	0.691608
GO:0006513	protein monoubiquitination	21	0.186797	0.186797	0.186797	0.0762352	0.0631156	0.00526206	0.722034
GO:0007006	mitochondrial membrane organization and biogenesis	21	0.00392822	0.00392822	0.00392822	0.00310217	0.00365483	0.0041657	0.619712
GO:0042440	pigment metabolism	21	0.0314485	0.0314485	0.0314485	0.0257789	0.0134499	0.0152591	0.813135
GO:0010035	response to inorganic substance	21	0.0020367	0.0020367	0.0020367	0.0020367	0.0020367	0.0020367	0.523346
GO:0051052	regulation of DNA metabolism	21	0.0185986	0.0185986	0.0185986	0.0198005	0.0243922	0.0298426	0.746004
GO:0006891	intra-Golgi vesicle-mediated transport	21	0.00720557	0.00720557	0.00720557	0.0072973	0.00570573	0.00650268	0.807696
GO:0008645	hexose transport	21	0.0022222	0.0022222	0.0022222	0.0022222	0.0022222	0.0022222	0.562804
GO:0015749	monosaccharide transport	21	0.293333	0.293333	0.293333	0.0381673	0.006801	0.00846128	0.742654
GO:0009144	purine nucleoside triphosphate metabolism	22	1	1	1	0.751111	0.403423	0.0078223	0.83789
GO:0009145	purine nucleoside triphosphate biosynthesis	22	1	1	1	0.92	0.396972	0.293158	0.978256
GO:0009205	purine ribonucleoside triphosphate metabolism	22	1	1	1	0.801277	0.391916	0.19288	0.91672
GO:0009206	purine ribonucleoside triphosphate biosynthesis	22	1	1	1	0.9	0.477947	0.337827	0.952323
GO:0006613	cotranslational protein targeting to membrane	22	0.9	0.9	0.923077	0.589524	0.133441	0.0394507	0.919869
GO:0007096	regulation of exit from mitosis	22	0.0275688	0.0238555	0.0247472	0.0112749	0.0128874	0.0133738	0.471774
GO:0006298	mismatch repair	22	0.572222	0.572222	0.572222	0.588889	0.409426	0.444949	0.996681
GO:0045005	maintenance of fidelity during DNA-dependent DNA replication	22	0.341667	0.341667	0.392814	0.268558	0.0254185	0.0129052	0.820153
GO:0042723	thiamin and derivative metabolism	22	0.00219765	0.00219765	0.00219765	0.002559	0.0021577	0.0026303	0.329571
GO:0007120	axial bud site selection	22	0.0014095	0.0014095	0.0014095	0.0014095	0.00179597	0.00208827	0.253255
GO:0051128	regulation of cell organization and biogenesis	22	1	1	1	1	0.454069	0.463549	0.921603
GO:0030150	protein import into mitochondrial matrix	22	0.00199803	0.00199803	0.00199803	0.00199803	0.0022956	0.00252213	0.503067
GO:0007530	sex determination	23	0.8	0.180231	0.0900792	0.0731218	0.0733436	0.0694634	0.524282
GO:0007531	mating type determination	23	0.715385	0.715385	0.724476	0.383016	0.105324	0.113796	0.906873
GO:0043487	regulation of RNA stability	23	0.9	0.345061	0.183214	0.094773	0.069029	0.0482546	0.699787
GO:0043488	regulation of mRNA stability	23	0.702564	0.702564	0.702564	0.577857	0.117958	0.0914181	0.874131
GO:0000750	pheromone-dependent signal transduction during conjugation with cellular fusion	23	0.733333	0.638095	0.653116	0.155035	0.0260266	0.0137743	0.771217
GO:0031137	regulation of conjugation with cellular fusion	23	0.333333	0.28077	0.198412	0.0807395	0.0304682	0.0231077	0.704006
GO:0032005	signal transduction during conjugation with cellular fusion	23	0.7	0.7	0.7	0.465714	0.1277	0.121658	0.939203
GO:0046999	regulation of conjugation	23	0.766667	0.346964	0.144671	0.0486827	0.0443471	0.0422369	0.55604
GO:0031123	RNA 3'-end processing	23	0.566667	0.566667	0.566667	0.554545	0.335562	0.342778	0.984637
GO:0007020	microtubule nucleation	23	0.250091	0.250091	0.250091	0.0861308	0.0195034	0.0241437	0.853898
GO:0030466	chromatin silencing at silent mating-type cassette	23	0.0142087	0.0142087	0.0142087	0.0132974	0.008189	0.0081718	0.781201
GO:0006408	snRNA export from nucleus	23	1	1	1	0.876923	0.665934	0.495667	0.997074
GO:0006607	NLS-bearing substrate import into nucleus	23	1	1	1	0.753968	0.563024	0.291094	0.93623
GO:0006608	snRNP protein import into nucleus	23	1	1	1	0.844444	0.583088	0.447637	0.997144
GO:0006610	ribosomal protein import into nucleus	23	0.9	0.9	0.909091	0.95	0.626655	0.576812	0.99814
GO:0051030	snRNA transport	23	0.9	0.9	0.9	0.77619	0.501252	0.412741	0.996702
GO:0006506	GPI anchor biosynthesis	23	0.828571	0.828571	0.737662	0.371098	0.00950676	0.00966256	0.830145
GO:0009605	response to external stimulus	23	0.0760997	0.0760997	0.0760997	0.04815	0.0164431	0.0173573	0.699901
GO:0009991	response to extracellular stimulus	23	0.514286	0.514286	0.514286	0.190803	0.00647986	0.00808242	0.73587
GO:0031667	response to nutrient levels	23	0.535714	0.535714	0.535714	0.535714	0.0386816	0.039418	0.928317
GO:0006368	RNA elongation from RNA polymerase II promoter	23	0.0012063	0.0012063	0.0012063	0.0012063	0.0012063	0.0012063	0.193768
GO:0006303	double-strand break repair via nonhomologous end joining	23	0.0666667	0.0666667	0.0666667	0.0666667	0.0666667	0.0666667	0.986368
GO:0006555	methionine metabolism	23	0.0169029	0.0169029	0.0133738	0.00684418	0.00619822	0.0063929	0.529402
GO:0006818	hydrogen transport	24	1	1	0.596545	0.0301575	0.0191929	0.0186946	0.6191
GO:0009199	ribonucleoside triphosphate metabolism	24	1	1	0.695268	0.0579277	0.0131926	0.0137089	0.687933
GO:0009201	ribonucleoside triphosphate biosynthesis	24	1	1	1	0.911111	0.223598	0.0929463	0.913461
GO:0015992	proton transport	24	1	1	1	1	0.461147	0.494949	0.997267
GO:0009069	serine family amino acid metabolism	24	0.0800319	0.0610828	0.0626148	0.0534041	0.0543894	0.0457543	0.593216
GO:0006893	Golgi to plasma membrane transport	24	0.002909	0.002909	0.002909	0.002909	0.002909	0.002909	0.666009
GO:0042144	vacuole fusion, non-autophagic	24	1	1	0.581642	0.220056	0.101044	0.0111059	0.770052
GO:0006505	GPI anchor metabolism	24	0.0134361	0.0134361	0.0134361	0.013745	0.00648374	0.00705662	0.751882
GO:0046489	phosphoinositide biosynthesis	24	0.673333	0.673333	0.66416	0.249761	0.0218573	0.0200146	0.878588
GO:0007035	vacuolar acidification	24	1	1	1	0.816667	0.483319	0.0464414	0.867753
GO:0030641	hydrogen ion homeostasis	24	1	1	1	0.800454	0.109755	0.0798114	0.846929
GO:0045851	pH reduction	24	1	1	1	0.9	0.424155	0.157315	0.900902
GO:0051452	cellular pH reduction	24	1	1	1	0.776923	0.602468	0.372772	0.906228
GO:0051453	regulation of cellular pH	24	1	1	1	0.790476	0.379516	0.186393	0.893398
GO:0019748	secondary metabolism	24	0.0039683	0.0039683	0.0039683	0.0039683	0.0056818	0.0070922	0.741228
GO:0030472	mitotic spindle organization and biogenesis in nucleus	24	0.0029733	0.0029733	0.00295915	0.00369922	0.00335263	0.0038569	0.460892
GO:0006890	retrograde vesicle-mediated transport, Golgi to ER	24	0.00151115	0.00151115	0.00151115	0.00151115	0.00151115	0.00151115	0.332886
GO:0042773	ATP synthesis coupled electron transport	25	0.9	0.0294117	0.0207288	0.0222552	0.0258471	0.028442	0.441049
GO:0042775	ATP synthesis coupled electron transport (sensu Eukaryota)	25	0.866667	0.866667	0.866667	0.338449	0.0171974	0.0146269	0.846064
GO:0000001	NA	25	0.0191068	0.0235649	0.0212652	0.0235901	0.0262546	0.0271934	0.464768
GO:0048311	mitochondrion distribution	25	1	1	0.852941	0.266352	0.0792735	0.00993662	0.750146
GO:0051646	mitochondrion localization	25	1	0.819549	0.632876	0.178041	0.0103156	0.0106936	0.58921
GO:0000080	G1 phase of mitotic cell cycle	25	0.0296676	0.0227452	0.0347252	0.0399663	0.0297069	0.0234609	0.689774
GO:0051252	regulation of RNA metabolism	25	1	0.150761	0.124577	0.0890933	0.0727592	0.0509062	0.679655
GO:0051318	G1 phase	25	0.0837731	0.0837731	0.0613769	0.0260456	0.0158696	0.0112943	0.727221
GO:0006869	lipid transport	25	0.00234742	0.00234742	0.00222118	0.00301504	0.00405462	0.00467862	0.297742
GO:0051656	establishment of organelle localization	25	0.611765	0.611765	0.611765	0.19391	0.0186302	0.00631896	0.806182
GO:0006576	biogenic amine metabolism	25	0.702041	0.702041	0.608011	0.39424	0.0255169	0.0120794	0.786584
GO:0006270	DNA replication initiation	25	0.9	0.9	0.9	0.92	0.619926	0.66	0.999139
GO:0006609	mRNA-binding (hnRNP) protein import into nucleus	25	1	1	1	0.885714	0.834286	0.645635	0.998026
GO:0006696	ergosterol biosynthesis	25	0.0024814	0.0024814	0.0024814	0.0024814	0.0024814	0.0024814	0.608949
GO:0008204	ergosterol metabolism	25	0.285385	0.285385	0.118718	0.0532121	0.0447676	0.0262697	0.775448
GO:0009142	nucleoside triphosphate biosynthesis	26	0.825	0.825	0.825	0.572954	0.543274	0.183322	0.847524
GO:0050790	regulation of enzyme activity	26	0.360404	0.360404	0.360404	0.146241	0.0742412	0.0583063	0.906018
GO:0000086	G2/M transition of mitotic cell cycle	26	0.00684974	0.00684974	0.00684974	0.00714536	0.00605504	0.0075555	0.721177
GO:0006407	rRNA export from nucleus	26	1	1	0.89951	0.438096	0.158785	0.0313031	0.861907
GO:0006409	tRNA export from nucleus	26	1	1	1	1	0.571383	0.613333	0.998662
GO:0051029	rRNA transport	26	0.9	0.904762	0.904762	0.433534	0.171089	0.0263231	0.866722
GO:0051031	tRNA transport	26	1	1	1	0.933333	0.662076	0.620952	0.998646
GO:0006094	gluconeogenesis	26	0.0101757	0.0101757	0.0101757	0.0093782	0.00291433	0.00364023	0.491043
GO:0006312	mitotic recombination	26	0.0668083	0.0668083	0.0668083	0.0780128	0.0486667	0.0595954	0.828238
GO:0006354	RNA elongation	26	0.00254604	0.00254604	0.00279398	0.00316864	0.00308302	0.00375718	0.325361
GO:0009141	nucleoside triphosphate metabolism	27	1	0.92	0.289459	0.0267744	0.022032	0.0187803	0.605739
GO:0006470	protein amino acid dephosphorylation	27	0.4	0.194549	0.124421	0.0884793	0.0877023	0.0848824	0.528891
GO:0009084	glutamine family amino acid biosynthesis	27	0.324461	0.32261	0.0192893	0.0175941	0.0126339	0.0124852	0.701628
GO:0006999	nuclear pore organization and biogenesis	27	0.866667	0.866667	0.866667	0.9	0.542114	0.531946	0.992474
GO:0045047	protein targeting to ER	28	1	0.268048	0.200198	0.137935	0.0709953	0.0446829	0.750132
GO:0007186	G-protein coupled receptor protein signaling pathway	28	0.64	0.64	0.631634	0.311576	0.0293402	0.0302909	0.841908
GO:0009063	amino acid catabolism	28	0.0106071	0.0106071	0.0106071	0.0106071	0.0033709	0.00420955	0.683486
GO:0006575	amino acid derivative metabolism	28	0.00194026	0.00194026	0.00194026	0.00205578	0.00213544	0.00266788	0.342983
GO:0006360	transcription from RNA polymerase I promoter	28	0.00400384	0.00400384	0.00393774	0.00636926	0.0060361	0.0064732	0.375953
GO:0006109	regulation of carbohydrate metabolism	28	0.0010929	0.0010929	0.0010929	0.0010929	0.0010929	0.0010929	0.110029
GO:0019319	hexose biosynthesis	28	0.0101256	0.0101256	0.0101256	0.00667894	0.00648402	0.00755996	0.588062
GO:0046364	monosaccharide biosynthesis	28	0.866667	0.866667	0.766234	0.37349	0.124378	0.00883892	0.85396
GO:0016573	histone acetylation	28	0.7	0.7	0.637821	0.630867	0.0288185	0.0108021	0.819533
GO:0006885	regulation of pH	28	0.00337227	0.00337227	0.00337227	0.00337227	0.00348977	0.00387007	0.64036
GO:0019932	second-messenger-mediated signaling	28	0.0013141	0.0013141	0.0013141	0.0013141	0.0013141	0.0013141	0.259981
GO:0005977	glycogen metabolism	29	0.833333	0.693798	0.508013	0.0686255	0.0191138	0.0142608	0.755509
GO:0000271	polysaccharide biosynthesis	29	0.695238	0.437927	0.355022	0.165764	0.0212394	0.0120243	0.707887
GO:0031505	cell wall organization and biogenesis (sensu Fungi)	29	0.0920513	0.0449007	0.0424197	0.0240378	0.0133424	0.0140681	0.568987
GO:0043284	biopolymer biosynthesis	29	0.192934	0.192934	0.192934	0.0269369	0.00556142	0.0063047	0.708234
GO:0006665	sphingolipid metabolism	29	0.208333	0.208333	0.208333	0.208333	0.127924	0.12865	0.93111
GO:0007062	sister chromatid cohesion	29	0.6	0.6	0.48323	0.142687	0.0642808	0.0737361	0.802848
GO:0015672	monovalent inorganic cation transport	30	0.85	0.85	0.824561	0.219117	0.010079	0.0104441	0.701196
GO:0000002	mitochondrial genome maintenance	30	0.113198	0.113198	0.113898	0.00448706	0.00539198	0.0061719	0.474082
GO:0006906	vesicle fusion	30	0.866667	0.866667	0.866667	0.603571	0.0755556	0.0114055	0.867056
GO:0006007	glucose catabolism	30	0.223737	0.131235	0.0881262	0.0485332	0.0148825	0.0141677	0.631283
GO:0019320	hexose catabolism	30	0.293739	0.107946	0.10858	0.0787634	0.0153331	0.0129649	0.732423
GO:0006271	DNA strand elongation	30	0.4875	0.4875	0.4875	0.508333	0.32751	0.352083	0.997464
GO:0006418	tRNA aminoacylation for protein translation	30	0.025158	0.0178105	0.0216028	0.0196682	0.0187304	0.0127404	0.582943
GO:0043038	amino acid activation	30	0.0909091	0.0909091	0.0909091	0.0909091	0.0251572	0.03125	0.96519
GO:0043039	tRNA aminoacylation	30	0.0990787	0.0990787	0.0901131	0.025339	0.0202363	0.0177099	0.741722
GO:0006879	iron ion homeostasis	30	0.0128551	0.0128551	0.0128551	0.0127733	0.0104688	0.0110007	0.696454
GO:0006612	protein targeting to membrane	31	0.0300791	0.0170872	0.023003	0.0175158	0.0148039	0.0140861	0.692826
GO:0009310	amine catabolism	31	0.00577257	0.00577257	0.00577257	0.00577257	0.00577257	0.00577257	0.654008
GO:0044270	nitrogen compound catabolism	31	0.453509	0.453509	0.256787	0.0122617	0.0091673	0.00744806	0.671576
GO:0008643	carbohydrate transport	31	0.108747	0.00942236	0.0108211	0.0124042	0.00878982	0.00881202	0.525751
GO:0030384	phosphoinositide metabolism	31	0.526667	0.526667	0.182343	0.0207798	0.0130491	0.011413	0.72823
GO:0046165	alcohol biosynthesis	31	1	1	1	0.75102	0.75065	0.750813	0.895265
GO:0016126	sterol biosynthesis	31	0.0037576	0.0037576	0.0037576	0.0037576	0.00311933	0.00327025	0.405447
GO:0000096	sulfur amino acid metabolism	32	0.118838	0.0110997	0.0138227	0.0231962	0.0320618	0.0371089	0.292903
GO:0007117	budding cell bud growth	32	0.456667	0.323295	0.323636	0.172748	0.0340076	0.0184464	0.813728
GO:0048590	non-developmental growth	32	0.298333	0.176447	0.128116	0.0681165	0.0318735	0.0250991	0.681036
GO:0008033	tRNA processing	32	1	0.622151	0.152004	0.0225477	0.0218217	0.0197241	0.573819
GO:0030433	ER-associated protein catabolism	32	0.766667	0.321029	0.202003	0.12678	0.0604089	0.0321071	0.754892
GO:0006289	nucleotide-excision repair	32	0.547619	0.547619	0.547619	0.198102	0.135831	0.129694	0.936899
GO:0007121	bipolar bud site selection	32	1	0.799539	0.537681	0.349384	0.0763311	0.0162754	0.808927
GO:0016485	protein processing	32	0.0030984	0.0030984	0.0030984	0.0030984	0.00323012	0.00333008	0.267271
GO:0000726	non-recombinational repair	32	0.00425268	0.00425268	0.00425268	0.00386522	0.00303622	0.00379232	0.505135
GO:0006118	electron transport	33	0.9	0.28956	0.0789693	0.047244	0.0462743	0.0437787	0.556386
GO:0009112	nucleobase metabolism	33	0.233956	0.138588	0.129988	0.0276994	0.0192775	0.0155837	0.728021
GO:0030004	monovalent inorganic cation homeostasis	33	1	1	1	0.842857	0.455314	0.26157	0.904389
GO:0001302	replicative cell aging	33	0.00942722	0.00942722	0.00942722	0.00715836	0.00640792	0.0073126	0.709161
GO:0001403	invasive growth (sensu Saccharomyces)	34	1	0.569855	0.348131	0.112261	0.0650511	0.0420248	0.72534
GO:0006515	misfolded or incompletely synthesized protein catabolism	34	0.85	0.422684	0.204192	0.121468	0.032804	0.0270605	0.708156
GO:0006914	autophagy	34	0.777778	0.777778	0.777778	0.777778	0.486772	0.495727	0.997322
GO:0006769	nicotinamide metabolism	34	0.482051	0.258123	0.10279	0.025222	0.0148689	0.0124445	0.729232
GO:0046474	glycerophospholipid biosynthesis	34	0.84	0.84	0.300248	0.0342462	0.0113047	0.00811338	0.733653
GO:0046365	monosaccharide catabolism	35	0.465911	0.465911	0.0750645	0.0602121	0.0109531	0.010374	0.735466
GO:0042493	response to drug	35	0.028274	0.0267526	0.0312485	0.0290716	0.0242658	0.0219877	0.534002
GO:0016311	dephosphorylation	36	0.135652	0.135652	0.0261215	0.00850042	0.00693286	0.00768494	0.589933
GO:0006090	pyruvate metabolism	36	0.0436595	0.0436595	0.0443987	0.0476681	0.00635224	0.0075421	0.624398
GO:0006112	energy reserve metabolism	36	0.806061	0.806061	0.499973	0.123898	0.0261667	0.0121178	0.729054
GO:0006445	regulation of translation	36	0.386667	0.386667	0.0864266	0.0461647	0.0208388	0.0138088	0.801499
GO:0006865	amino acid transport	36	0.00771236	0.00771236	0.00771236	0.00771236	0.00205746	0.00249914	0.437023
GO:0019362	pyridine nucleotide metabolism	37	0.0044702	0.0044702	0.0044702	0.00416595	0.0051243	0.00596025	0.632554
GO:0006887	exocytosis	37	0.0076618	0.0076618	0.0076618	0.00764033	0.00426027	0.0052022	0.513446
GO:0006417	regulation of protein biosynthesis	37	0.00321004	0.00321004	0.00321004	0.0033906	0.00277036	0.00346048	0.437006
GO:0009152	purine ribonucleotide biosynthesis	38	1	1	1	0.268398	0.20765	0.0200893	0.895845
GO:0006383	transcription from RNA polymerase III promoter	38	0.436073	0.376073	0.243913	0.087487	0.0169122	0.0135201	0.746948
GO:0048308	organelle inheritance	38	0.733333	0.746285	0.21798	0.023538	0.0207195	0.0204884	0.580071
GO:0046164	alcohol catabolism	38	0.268182	0.178527	0.151852	0.0229052	0.0132053	0.0114231	0.6738
GO:0007031	peroxisome organization and biogenesis	38	0.160281	0.160281	0.113532	0.0122286	0.00826312	0.00914164	0.617218
GO:0006694	steroid biosynthesis	38	0.00216675	0.00216675	0.00216675	0.00216675	0.00216675	0.00216675	0.480844
GO:0006400	tRNA modification	38	0.0312103	0.0312103	0.0204474	0.021268	0.00446008	0.0052353	0.340619
GO:0006473	protein amino acid acetylation	38	0.0178459	0.0178459	0.0105171	0.0110452	0.00333765	0.00407555	0.381575
GO:0030476	spore wall assembly (sensu Fungi)	39	0.0077519	0.0077519	0.0077519	0.0077519	0.0077519	0.0077519	0.875365
GO:0042244	spore wall assembly	39	0.303204	0.303204	0.0680042	0.0268492	0.0129685	0.00914672	0.672642
GO:0016125	sterol metabolism	39	0.0134322	0.0134322	0.0134322	0.004204	0.00443062	0.00530436	0.632312
GO:0009150	purine ribonucleotide metabolism	40	0.813333	0.813333	0.813333	0.574114	0.383778	0.374516	0.908931
GO:0009260	ribonucleotide biosynthesis	40	1	1	0.869565	0.673721	0.0331678	0.0186232	0.84011
GO:0043414	biopolymer methylation	40	0.0135135	0.0135135	0.0135135	0.0135135	0.0135135	0.0135135	0.928919
GO:0016197	endosome transport	40	1	0.680586	0.491403	0.172493	0.075001	0.0587954	0.637141
GO:0006073	glucan metabolism	40	0.9	0.9	0.636014	0.297213	0.0925923	0.0630665	0.778473
GO:0000027	ribosomal large subunit assembly and maintenance	40	0.00706483	0.00706483	0.0070611	0.00838495	0.00878742	0.00922322	0.58462
GO:0007033	vacuole organization and biogenesis	41	0.0190034	0.0171722	0.0204188	0.0119603	0.01144	0.0114958	0.516243
GO:0009259	ribonucleotide metabolism	42	1	1	1	0.885714	0.29832	0.330919	0.951407
GO:0007166	cell surface receptor linked signal transduction	42	0.766667	0.712722	0.539832	0.156617	0.0458338	0.0355921	0.718516
GO:0009110	vitamin biosynthesis	42	0.0287386	0.0287386	0.0287386	0.0287386	0.0350207	0.0408768	0.797579
GO:0042364	water-soluble vitamin biosynthesis	42	0.0229547	0.0229547	0.0229547	0.0229547	0.0169356	0.0177358	0.836417
GO:0000122	negative regulation of transcription from RNA polymerase II promoter	42	0.0322581	0.0322581	0.0322581	0.0322581	0.0322581	0.0322581	0.970817
GO:0007131	meiotic recombination	42	1	1	0.83	0.203079	0.0190797	0.0153367	0.762935
GO:0006164	purine nucleotide biosynthesis	43	1	1	0.923077	0.420271	0.0274069	0.020669	0.854406
GO:0006752	group transfer coenzyme metabolism	43	1	0.698713	0.454963	0.0516861	0.0333216	0.024854	0.710326
GO:0006631	fatty acid metabolism	43	0.00619452	0.00619452	0.0066774	0.00437858	0.00455842	0.00554796	0.335488
GO:0009064	glutamine family amino acid metabolism	43	0.143175	0.0764755	0.0472344	0.0295744	0.025145	0.0200617	0.619153
GO:0000041	transition metal ion transport	43	0.0112353	0.0112353	0.00807286	0.0111025	0.00825198	0.00736608	0.57224
GO:0007569	cell aging	43	0.212222	0.212222	0.212855	0.038849	0.011282	0.0108756	0.706166
GO:0030490	processing of 20S pre-rRNA	44	0.0219085	0.0219085	0.0219085	0.012016	0.0032301	0.00403416	0.531533
GO:0007568	aging	44	0.220385	0.220385	0.148805	0.118546	0.0355455	0.00889934	0.738522
GO:0007052	mitotic spindle organization and biogenesis	45	0.9	0.9	0.928571	0.638258	0.0515441	0.0554492	0.884362
GO:0006487	protein amino acid N-linked glycosylation	45	0.0330073	0.00993416	0.00704494	0.00888284	0.0111208	0.0123134	0.374442
GO:0006497	protein amino acid lipidation	45	0.00159765	0.00159765	0.00159765	0.00159765	0.00159765	0.00159765	0.380982
GO:0042157	lipoprotein metabolism	45	0.506061	0.506061	0.506061	0.506061	0.237945	0.272727	0.981337
GO:0042158	lipoprotein biosynthesis	45	0.9	0.9	0.846154	0.410703	0.0216679	0.0116528	0.834799
GO:0009066	aspartate family amino acid metabolism	45	0.028346	0.028346	0.028346	0.00461178	0.00298562	0.00364967	0.467118
GO:0006119	oxidative phosphorylation	46	0.541333	0.541333	0.543192	0.167275	0.0625511	0.0106249	0.785203
GO:0006163	purine nucleotide metabolism	46
GO:0006606	protein import into nucleus	46	1	0.69534	0.345293	0.05757	0.0499215	0.0436871	0.571995
GO:0051170	nuclear import	46	1	1	0.848297	0.430258	0.0410132	0.0232341	0.780555
GO:0000082	G1/S transition of mitotic cell cycle	46	0.104945	0.104945	0.104945	0.0685055	0.0351996	0.026203	0.899137
GO:0007051	spindle organization and biogenesis	46	0.305952	0.305952	0.329048	0.309833	0.22574	0.22167	0.932222
GO:0006302	double-strand break repair	46	0.187067	0.187067	0.187067	0.132628	0.0564369	0.066386	0.791427
GO:0006367	transcription initiation from RNA polymerase II promoter	46	0.0033125	0.0033125	0.0033125	0.00308224	0.00311264	0.00383778	0.414194
GO:0006650	glycerophospholipid metabolism	46	0.628571	0.628571	0.628571	0.094017	0.0280731	0.0290694	0.838149
GO:0006413	translational initiation	47	0.104064	0.0664664	0.0764325	0.0882601	0.0896831	0.0744716	0.565154
GO:0006611	protein export from nucleus	47	0.203516	0.203516	0.203516	0.0977468	0.0861614	0.0918005	0.965191
GO:0006348	chromatin silencing at telomere	47	0.9	0.916667	0.552123	0.278028	0.0287372	0.0205573	0.826549
GO:0031509	telomeric heterochromatin formation	47	0.8	0.808279	0.598835	0.275105	0.0454196	0.0267769	0.833056
GO:0008202	steroid metabolism	47	0.37435	0.37435	0.10436	0.040576	0.0161628	0.0155019	0.783549
GO:0015837	amine transport	47	0.440833	0.440833	0.43492	0.0884218	0.0181435	0.0148858	0.831205
GO:0006626	protein targeting to mitochondrion	48	0.0215401	0.0215401	0.0215401	0.0184066	0.0125248	0.0137488	0.68299
GO:0006733	oxidoreduction coenzyme metabolism	48	0.0027319	0.0027319	0.0027319	0.0025539	0.0037511	0.004154	0.242399
GO:0046916	transition metal ion homeostasis	48	0.445555	0.445555	0.12673	0.0237661	0.0122168	0.012664	0.755973
GO:0006997	nuclear organization and biogenesis	49	0.107619	0.0760452	0.0756302	0.0721072	0.0619552	0.0494531	0.632836
GO:0008219	cell death	49	0.24	0.24	0.193576	0.0168993	0.0135589	0.0097161	0.675302
GO:0007088	regulation of mitosis	50	0.9	0.528471	0.41401	0.130976	0.0512878	0.0335865	0.804193
GO:0007124	pseudohyphal growth	50	0.0701987	0.0701987	0.0701987	0.0368654	0.018842	0.021124	0.841812
GO:0046942	carboxylic acid transport	50	0.566667	0.507829	0.45976	0.103345	0.065747	0.018746	0.821071
GO:0016265	death	50	0.21	0.21	0.162533	0.0213981	0.0121203	0.0123148	0.668238
GO:0000075	cell cycle checkpoint	51	0.9	0.521688	0.379172	0.121923	0.054427	0.0361773	0.779815
GO:0015674	di-, tri-valent inorganic cation transport	51	0.231236	0.231236	0.231236	0.0810844	0.00833416	0.00995086	0.80402
GO:0015849	organic acid transport	51	0.188952	0.188952	0.149506	0.0748685	0.0315517	0.0213039	0.858727
GO:0043543	protein amino acid acylation	51	0.533333	0.533333	0.572222	0.591026	0.318513	0.242329	0.927306
GO:0051640	organelle localization	52	0.866667	0.866667	0.650758	0.250577	0.0308197	0.0222332	0.854879
GO:0016052	carbohydrate catabolism	52	0.0667811	0.0667811	0.0667811	0.0507883	0.00508614	0.0063493	0.736558
GO:0044275	cellular carbohydrate catabolism	52	0.310747	0.310747	0.303505	0.0776041	0.0156221	0.00914936	0.784473
GO:0008654	phospholipid biosynthesis	52	0.00185876	0.00185876	0.00198272	0.0025598	0.00281156	0.00336058	0.26297
GO:0016567	protein ubiquitination	52	1	1	1	1	0.810606	0.821429	0.999269
GO:0042257	ribosomal subunit assembly	53	0.0221673	0.0221673	0.0221673	0.0247594	0.00781076	0.0097379	0.841039
GO:0045944	positive regulation of transcription from RNA polymerase II promoter	53	0.49777	0.183496	0.174842	0.0166412	0.0157428	0.0158644	0.621503
GO:0006970	response to osmotic stress	53	0.261691	0.261691	0.261691	0.0179568	0.003421	0.00427217	0.647191
GO:0006979	response to oxidative stress	53	0.456667	0.413281	0.105997	0.0208427	0.0145736	0.0147519	0.668245
GO:0051246	regulation of protein metabolism	53	0.158254	0.144214	0.0691157	0.0380768	0.0195671	0.0150227	0.725529
GO:0005976	polysaccharide metabolism	54	0.00298817	0.00298817	0.00298817	0.0032006	0.0035428	0.00431363	0.496145
GO:0044264	cellular polysaccharide metabolism	54	0.7125	0.7125	0.212019	0.12109	0.0269382	0.0112579	0.817173
GO:0030005	di-, tri-valent inorganic cation homeostasis	54	0.467424	0.0272098	0.0247343	0.0235717	0.0181219	0.017126	0.584542
GO:0009889	regulation of biosynthesis	54	0.033806	0.033806	0.033806	0.0349398	0.0175312	0.0218078	0.930078
GO:0031326	regulation of cellular biosynthesis	54	0.8	0.713853	0.53514	0.109727	0.0401751	0.023244	0.865574
GO:0006402	mRNA catabolism	55	1	0.913043	0.944444	0.734417	0.17705	0.0248972	0.89085
GO:0006892	post-Golgi vesicle-mediated transport	55	0.0297087	0.0297087	0.0200004	0.0098288	0.00939845	0.00635563	0.60363
GO:0000749	response to pheromone during conjugation with cellular fusion	55	1	0.681222	0.595801	0.145475	0.0255104	0.0212527	0.701196
GO:0007264	small GTPase mediated signal transduction	55	0.9	0.845938	0.741579	0.156296	0.0239421	0.0230441	0.686943
GO:0000070	mitotic sister chromatid segregation	55	1	1	0.909091	0.95	0.431224	0.329169	0.967129
GO:0006800	oxygen and reactive oxygen species metabolism	55	0.00588205	0.00588205	0.00588205	0.00588205	0.00588205	0.00588205	0.796051
GO:0006725	aromatic compound metabolism	56	0.0885542	0.0885542	0.0885542	0.0517666	0.0038352	0.00444652	0.688287
GO:0006352	transcription initiation	57	0.00715296	0.00725252	0.00637978	0.00630824	0.00813022	0.00948524	0.413738
GO:0000819	sister chromatid segregation	57	1	0.870968	0.843137	0.458759	0.215537	0.0678366	0.924445
GO:0030001	metal ion transport	57	0.522222	0.375881	0.173233	0.0156011	0.0136345	0.012383	0.680374
GO:0009165	nucleotide biosynthesis	58	1	1	1	0.355886	0.176984	0.0105553	0.833632
GO:0006790	sulfur metabolism	58	0.00191637	0.00191637	0.00191637	0.00191637	0.002094	0.00230053	0.456813
GO:0043161	proteasomal ubiquitin-dependent protein catabolism	58	0.204103	0.204103	0.241858	0.109702	0.00853208	0.00956316	0.699121
GO:0009108	coenzyme biosynthesis	59	1	1	1	0.737143	0.122567	0.126366	0.846383
GO:0006944	membrane fusion	60	0.533333	0.533333	0.530556	0.446407	0.448469	0.383892	0.985268
GO:0007015	actin filament organization	61	0.8	0.681657	0.416666	0.172339	0.081651	0.044606	0.7894
GO:0006623	protein targeting to vacuole	61	0.0347352	0.0347352	0.0347352	0.0322691	0.0142389	0.0151057	0.688733
GO:0007127	meiosis I	61	0.199332	0.199332	0.128655	0.0627879	0.0513982	0.00543258	0.745947
GO:0016569	covalent chromatin modification	62	0.395098	0.232341	0.229606	0.0982949	0.0300998	0.0259415	0.715143
GO:0016570	histone modification	62	1	0.913043	0.853535	0.654435	0.339486	0.0200728	0.907405
GO:0006875	metal ion homeostasis	63	0.00315835	0.00315835	0.00315835	0.00306917	0.00305127	0.0035477	0.533167
GO:0042255	ribosome assembly	64	1	0.927711	0.741636	0.480907	0.207231	0.0528327	0.869258
GO:0006401	RNA catabolism	64	0.2875	0.2875	0.2875	0.295192	0.303623	0.325	0.99647
GO:0045893	positive regulation of transcription, DNA-dependent	64	0.58	0.332919	0.12392	0.0446695	0.0207897	0.0177496	0.680392
GO:0006006	glucose metabolism	64	0.0108485	0.0111745	0.0170551	0.014538	0.0181781	0.0213978	0.308959
GO:0016051	carbohydrate biosynthesis	64	0.102404	0.102404	0.10156	0.0218814	0.00617758	0.00579482	0.69057
GO:0006406	mRNA export from nucleus	64	1	1	0.954545	0.86018	0.35428	0.0279606	0.94771
GO:0051028	mRNA transport	64	1	1	0.95	0.906905	0.576035	0.0308835	0.943816
GO:0007034	vacuolar transport	65	0.00349982	0.00349982	0.00349982	0.00430194	0.00367068	0.00433588	0.580677
GO:0000282	bud site selection	66	0.0692245	0.0692245	0.0692245	0.0724021	0.0675513	0.0612207	0.93148
GO:0007105	cytokinesis, site selection	66	1	0.826087	0.600909	0.447579	0.0578932	0.0213159	0.859517
GO:0006486	protein amino acid glycosylation	68	0.0458011	0.0292996	0.0104824	0.011767	0.0150824	0.0170881	0.338965
GO:0043413	biopolymer glycosylation	68	1	0.712121	0.631013	0.143401	0.0346495	0.0216878	0.832163
GO:0045941	positive regulation of transcription	69	0.8	0.370903	0.206032	0.06732	0.0196782	0.0159855	0.742985
GO:0045935	positive regulation of nucleobase, nucleoside, nucleotide and nucleic acid metabolism	70	0.611765	0.218671	0.242365	0.0369829	0.0187684	0.0152204	0.72632
GO:0006457	protein folding	71	0.037037	0.037037	0.037037	0.037037	0.037037	0.037037	0.974708
GO:0006092	main pathways of carbohydrate metabolism	71	1	1	0.493268	0.0919143	0.0200055	0.0109277	0.798591
GO:0046483	heterocycle metabolism	71	0.502442	0.502442	0.415628	0.25047	0.203692	0.204137	0.70591
GO:0046467	membrane lipid biosynthesis	71	0.69	0.69	0.2872	0.130737	0.0291139	0.0218043	0.870357
GO:0051188	cofactor biosynthesis	73	1	0.679217	0.349366	0.0565018	0.0359644	0.0312917	0.7067
GO:0009101	glycoprotein biosynthesis	73	1	0.833043	0.751535	0.156609	0.0366327	0.0263715	0.822771
GO:0006405	RNA export from nucleus	73	0.0103585	0.0104002	0.00514626	0.0069168	0.00798924	0.0085498	0.430177
GO:0050657	nucleic acid transport	73	0.583333	0.583333	0.488578	0.552778	0.438658	0.299705	0.99092
GO:0050658	RNA transport	73	1	1	1	0.927941	0.416386	0.0953098	0.950215
GO:0051236	establishment of RNA localization	73	0.383333	0.383333	0.39697	0.381736	0.294577	0.307167	0.986366
GO:0006512	ubiquitin cycle	73	0.00770246	0.00770246	0.00770246	0.00770246	0.00675852	0.00702384	0.408705
GO:0006365	35S primary transcript processing	74	0.13881	0.13881	0.13881	0.129628	0.101397	0.0969399	0.969399
GO:0009100	glycoprotein metabolism	74	0.0936207	0.0936207	0.0936207	0.0754257	0.00732992	0.0087173	0.845669
GO:0006888	ER to Golgi vesicle-mediated transport	75	0.0141496	0.0141867	0.0189029	0.0163386	0.0137902	0.0134431	0.640158
GO:0006897	endocytosis	75	0.227222	0.19531	0.130135	0.0753553	0.0389009	0.0138448	0.778991
GO:0009893	positive regulation of metabolism	75	0.0250855	0.0107057	0.0056644	0.00664004	0.00954832	0.0117341	0.197705
GO:0031325	positive regulation of cellular metabolism	75	0.728571	0.5365	0.392668	0.102529	0.0172529	0.0156948	0.686733
GO:0019236	response to pheromone	75	0.35	0.321825	0.193719	0.0474367	0.0164597	0.0166102	0.676902
GO:0006766	vitamin metabolism	77	0.0092306	0.0092306	0.00984154	0.00632898	0.00614286	0.00638194	0.453941
GO:0006767	water-soluble vitamin metabolism	77	0.816667	0.721624	0.46065	0.0814218	0.0288764	0.0193519	0.7948
GO:0016049	cell growth	78	1	0.859886	0.517633	0.175188	0.0605487	0.0424398	0.738174
GO:0000226	microtubule cytoskeleton organization and biogenesis	79	0.0326265	0.0254063	0.035594	0.0336931	0.0352966	0.0356797	0.479358
GO:0043119	positive regulation of physiological process	79	0.8	0.628139	0.319836	0.0592498	0.0185818	0.0168409	0.726233
GO:0048522	positive regulation of cellular process	79	0.85	0.488711	0.303553	0.0488482	0.0213495	0.0192111	0.692251
GO:0051242	positive regulation of cellular physiological process	79	0.432051	0.437618	0.291428	0.0594945	0.0214697	0.0172244	0.725378
GO:0006342	chromatin silencing	80	0.9	0.909091	0.909091	0.398671	0.069891	0.0295151	0.877305
GO:0016458	gene silencing	80	1	0.803426	0.64291	0.108803	0.0474801	0.0348237	0.740974
GO:0031507	heterochromatin formation	80	0.9	0.923077	0.690427	0.431409	0.101716	0.0210544	0.875299
GO:0045814	negative regulation of gene expression, epigenetic	80	0.9	0.834734	0.624794	0.113527	0.0549411	0.0364262	0.745638
GO:0007114	cell budding	82	0.0269442	0.0269442	0.0269442	0.0161407	0.00793558	0.00921066	0.714225
GO:0019954	asexual reproduction	82	0.0360163	0.0344541	0.0178461	0.0203086	0.0105839	0.0116539	0.59123
GO:0015931	nucleobase, nucleoside, nucleotide and nucleic acid transport	82	0.0025211	0.0025211	0.0025211	0.0025211	0.0025211	0.0025211	0.494017
GO:0006261	DNA-dependent DNA replication	82	1	0.9	0.933333	0.768228	0.188539	0.0295936	0.887745
GO:0009060	aerobic respiration	83	0.855084	0.122488	0.124804	0.138969	0.159822	0.17641	0.391928
GO:0006644	phospholipid metabolism	83	0.75	0.374616	0.187762	0.0540471	0.0345804	0.0263811	0.736502
GO:0019318	hexose metabolism	84	0.0499776	0.04262	0.0312443	0.0148373	0.0177504	0.0188308	0.44141
GO:0006403	RNA localization	84	0.00311685	0.00311685	0.00311685	0.0042587	0.0036597	0.0045702	0.52722
GO:0031497	chromatin assembly	85	1	0.694474	0.73621	0.196263	0.0548219	0.0321861	0.781551
GO:0040029	regulation of gene expression, epigenetic	85	0.6	0.457143	0.378501	0.304695	0.104276	0.0384297	0.899365
GO:0008361	regulation of cell size	86	0.238333	0.144954	0.134647	0.11587	0.0157711	0.0123791	0.739732
GO:0048518	positive regulation of biological process	87	0.766667	0.559848	0.362621	0.0691329	0.0142471	0.0125244	0.715908
GO:0045333	cellular respiration	89	1	1	0.826087	0.445474	0.225601	0.221266	0.930556
GO:0051325	interphase	89	0.7	0.7	0.537838	0.137112	0.0329101	0.0251462	0.884895
GO:0051329	interphase of mitotic cell cycle	89	0.84	0.733817	0.391729	0.17652	0.0454823	0.0216769	0.81206
GO:0030447	filamentous growth	90	0.45	0.287722	0.140497	0.0960921	0.0508438	0.0232525	0.776073
GO:0051168	nuclear export	90	0.0147108	0.00961652	0.0155351	0.0215158	0.0248763	0.0258064	0.408975
GO:0017038	protein import	91	0.9	0.916667	0.734299	0.193513	0.064429	0.0527813	0.73398
GO:0005996	monosaccharide metabolism	91	0.256442	0.0340026	0.0147343	0.019574	0.0249688	0.0281454	0.355075
GO:0006468	protein amino acid phosphorylation	91	0.160153	0.0530851	0.0360484	0.0292685	0.0299521	0.029261	0.50642
GO:0006812	cation transport	92	1	0.776471	0.336371	0.136089	0.0394046	0.0274758	0.779286
GO:0000154	rRNA modification	92	0.10093	0.0756856	0.0837699	0.0854457	0.0350598	0.0154292	0.816623
GO:0030003	cation homeostasis	92	0.0137048	0.0137048	0.0137048	0.0137048	0.013545	0.0138055	0.694274
GO:0009117	nucleotide metabolism	94	1	0.843137	0.581388	0.136402	0.01964	0.0183066	0.802553
GO:0007017	microtubule-based process	94	1	0.84	0.856522	0.708578	0.0895545	0.0297658	0.876664
GO:0006319	Ty element transposition	95	0.00781885	0.00781885	0.00728628	0.00527842	0.00343675	0.00415553	0.484718
GO:0030437	sporulation (sensu Fungi)	96	0.4205	0.184413	0.0898192	0.0419583	0.0232817	0.0198533	0.636642
GO:0048622	reproductive sporulation	96	0.58	0.154943	0.0988002	0.0579264	0.040239	0.0361077	0.614595
GO:0016044	membrane organization and biogenesis	98	0.0292314	0.0292314	0.0292314	0.0221102	0.00882324	0.00946348	0.678148
GO:0000910	cytokinesis	98	0.0123591	0.00985036	0.0122647	0.00972874	0.0115361	0.0130052	0.397802
GO:0000398	nuclear mRNA splicing, via spliceosome	100	1	1	1	0.965217	0.890142	0.0643066	0.963854
GO:0000377	RNA splicing, via transesterification reactions with bulged adenosine as nucleophile	101	0.0125891	0.0106018	0.00670442	0.010148	0.00894017	0.00916775	0.458725
GO:0006333	chromatin assembly or disassembly	101	0.00198057	0.00198057	0.00198057	0.00198057	0.00209863	0.00233107	0.466609
GO:0008652	amino acid biosynthesis	102	0.0420317	0.0420317	0.0420317	0.0130519	0.00709858	0.00884762	0.754081
GO:0007005	mitochondrion organization and biogenesis	103	0.273668	0.273668	0.213312	0.00978176	0.00874124	0.00850548	0.666522
GO:0006399	tRNA metabolism	103	0.0276571	0.0192692	0.0199557	0.0149897	0.0150256	0.0161234	0.488073
GO:0030036	actin cytoskeleton organization and biogenesis	104	1	0.837923	0.830968	0.464108	0.158488	0.0294105	0.90061
GO:0006873	cell ion homeostasis	104	0.0118493	0.0118493	0.0118493	0.0118493	0.012216	0.0126639	0.784754
GO:0030010	establishment of cell polarity	105	0.344444	0.26302	0.160816	0.0336379	0.0269636	0.0213985	0.641896
GO:0030468	establishment of cell polarity (sensu Fungi)	105	1	0.882353	0.882353	0.548243	0.134958	0.0266688	0.877555
GO:0006260	DNA replication	105	0.533333	0.169964	0.136587	0.0684254	0.0442067	0.036944	0.679339
GO:0000746	conjugation	106	0.0275956	0.0275956	0.0286213	0.0139362	0.00939408	0.0102755	0.772866
GO:0000747	conjugation with cellular fusion	106	1	1	0.555934	0.293413	0.0525706	0.0209887	0.764039
GO:0019953	sexual reproduction	106	1	0.833333	0.62887	0.38751	0.0273829	0.0168439	0.813524
GO:0051169	nuclear transport	107	0.061796	0.0918203	0.108281	0.114597	0.119063	0.105731	0.543331
GO:0030029	actin filament-based process	107	0.253333	0.285934	0.278511	0.1561	0.045829	0.017981	0.797135
GO:0006313	DNA transposition	108	0.113312	0.0995377	0.110091	0.139142	0.162696	0.179582	0.372293
GO:0000375	RNA splicing, via transesterification reactions	108	0.0130168	0.0130168	0.0130168	0.0130168	0.0100873	0.0104566	0.718567
GO:0007059	chromosome segregation	108	0.00859438	0.00859438	0.00712072	0.0097313	0.00703086	0.00809892	0.594419
GO:0007163	establishment and/or maintenance of cell polarity	108	0.65	0.363192	0.276087	0.0612193	0.0458078	0.0386634	0.652013
GO:0030467	establishment and/or maintenance of cell polarity (sensu Fungi)	108	0.432051	0.197439	0.0967819	0.054473	0.0324604	0.0182284	0.675246
GO:0050801	ion homeostasis	108	0.0101203	0.0101203	0.0101203	0.00568452	0.00439342	0.00548504	0.52505
GO:0030435	sporulation	109	0.363333	0.223137	0.122588	0.054262	0.0220043	0.0216253	0.668066
GO:0006811	ion transport	110	1	1	1	0.742857	0.269344	0.277088	0.95322
GO:0006643	membrane lipid metabolism	110	0.616667	0.303209	0.210668	0.108632	0.0621066	0.0468608	0.714675
GO:0030154	cell differentiation	111	0.257346	0.0910941	0.0535551	0.0338091	0.0286562	0.0266743	0.567691
GO:0009309	amine biosynthesis	111	0.0599091	0.0599091	0.047037	0.0186553	0.00969696	0.00843088	0.71353
GO:0044271	nitrogen compound biosynthesis	111	0.64	0.436129	0.244607	0.0542562	0.0380267	0.0233258	0.753324
GO:0007242	intracellular signaling cascade	113	0.633333	0.633333	0.253938	0.0681318	0.0494375	0.0303986	0.873737
GO:0006913	nucleocytoplasmic transport	114	0.9	0.648872	0.23491	0.0788966	0.0658969	0.048486	0.667027
GO:0019725	cell homeostasis	114	0.0089758	0.0089758	0.0089758	0.0089758	0.00221492	0.00245802	0.521394
GO:0051704	interaction between organisms	117	0.516667	0.516667	0.516234	0.488889	0.0452478	0.0286155	0.886948
GO:0042592	homeostasis	120	0.109155	0.109155	0.109155	0.108751	0.0866821	0.0875141	0.812376
GO:0006732	coenzyme metabolism	121	0.9	0.9	0.928571	0.0443649	0.0112059	0.00976592	0.676551
GO:0007067	mitosis	122	0.0475097	0.0377772	0.0228868	0.0273199	0.0203249	0.014707	0.700816
GO:0000087	M phase of mitotic cell cycle	123	0.209127	0.179972	0.100649	0.0549723	0.019834	0.0170619	0.794758
GO:0040007	growth	125	0.0275829	0.0275829	0.0279665	0.0311522	0.0205682	0.0206172	0.830777
GO:0045892	negative regulation of transcription, DNA-dependent	125	0.666667	0.665234	0.550205	0.382316	0.136675	0.0539917	0.903971
GO:0008610	lipid biosynthesis	127	0.330519	0.330519	0.124571	0.0286316	0.0144988	0.0127707	0.772749
GO:0008380	RNA splicing	129	1	1	0.974359	0.441768	0.0355414	0.0366649	0.681289
GO:0051301	cell division	129	0.19037	0.19037	0.140014	0.10897	0.0526852	0.0410828	0.866346
GO:0016481	negative regulation of transcription	129	0.75	0.786713	0.645813	0.33265	0.0698076	0.0199073	0.880671
GO:0009451	RNA modification	131	0.10967	0.103573	0.160118	0.122769	0.0193421	0.0156003	0.734742
GO:0006397	mRNA processing	135	0.0030395	0.0030395	0.0030395	0.0030395	0.0030395	0.0030395	0.680934
GO:0007126	meiosis	135	1	0.510007	0.324682	0.214474	0.107353	0.0795605	0.711457
GO:0051321	meiotic cell cycle	135	0.124968	0.0557536	0.0605102	0.0425024	0.0403089	0.0365667	0.564407
GO:0051327	M phase of meiotic cell cycle	135	1	1	0.690653	0.135608	0.0447856	0.0290689	0.761991
GO:0006338	chromatin remodeling	135	1	0.935484	0.894928	0.713138	0.194169	0.0459508	0.882034
GO:0006511	ubiquitin-dependent protein catabolism	136	1	1	0.954545	0.662655	0.0555409	0.0369285	0.820713
GO:0019941	modification-dependent protein catabolism	136	0.104364	0.104364	0.0651786	0.0657359	0.0212735	0.017576	0.711643
GO:0043632	modification-dependent macromolecule catabolism	136	0.82	0.82	0.761824	0.253615	0.0788733	0.0147541	0.857019
GO:0051603	proteolysis during cellular protein catabolism	138	1	1	0.94267	0.731402	0.196541	0.0351352	0.876164
GO:0045934	negative regulation of nucleobase, nucleoside, nucleotide and nucleic acid metabolism	139	0.8	0.619318	0.679654	0.419049	0.0623961	0.0305814	0.840555
GO:0016310	phosphorylation	144	0.447619	0.190431	0.114154	0.0443579	0.0403536	0.0368267	0.566877
GO:0000074	regulation of progression through cell cycle	145	0.162607	0.0712081	0.0840557	0.0685296	0.0591363	0.0441857	0.679187
GO:0051726	regulation of cell cycle	145	0.124137	0.125354	0.119112	0.0438671	0.032473	0.0278864	0.664533
GO:0048193	Golgi vesicle transport	146	0.85	0.606494	0.599844	0.335076	0.19308	0.0331015	0.921717
GO:0044257	cellular protein catabolism	147	1	1	0.937255	0.807913	0.199555	0.0295122	0.882674
GO:0007047	cell wall organization and biogenesis	149	0.00347076	0.00310216	0.00385612	0.00634342	0.00870932	0.0102697	0.295633
GO:0045229	external encapsulating structure organization and biogenesis	149	0.628571	0.3285	0.135904	0.0767186	0.0456845	0.0328735	0.739655
GO:0006461	protein complex assembly	152	0.201786	0.193076	0.197644	0.187861	0.119206	0.0926266	0.680041
GO:0051186	cofactor metabolism	152	0.728571	0.728571	0.728571	0.56044	0.35111	0.320474	0.963187
GO:0031324	negative regulation of cellular metabolism	155	0.244	0.244	0.244	0.101239	0.0381758	0.0411524	0.915107
GO:0006281	DNA repair	156	0.0291249	0.0281191	0.0251519	0.0336283	0.0368651	0.0387652	0.441066
GO:0006066	alcohol metabolism	158	0.8	0.813333	0.602418	0.116946	0.032692	0.0252199	0.784147
GO:0030163	protein catabolism	160	1	0.944444	0.871658	0.833324	0.269723	0.0309082	0.886741
GO:0009892	negative regulation of metabolism	162	0.556667	0.556667	0.522973	0.25865	0.0259465	0.0208957	0.853201
GO:0006364	rRNA processing	168	1	0.675931	0.423873	0.254671	0.256124	0.262458	0.529936
GO:0007165	signal transduction	172	0.606667	0.569675	0.311134	0.0824884	0.029441	0.0231512	0.737798
GO:0006508	proteolysis	172	0.0043387	0.0043387	0.0043387	0.00293217	0.00340768	0.00405072	0.275255
GO:0000723	telomere maintenance	175	0.070948	0.026503	0.0323368	0.0339478	0.0318191	0.0253322	0.589707
GO:0048523	negative regulation of cellular process	175	1	0.717804	0.683497	0.332837	0.0756788	0.0386835	0.824977
GO:0051243	negative regulation of cellular physiological process	175	0.9	0.738334	0.718836	0.47662	0.0813047	0.0397537	0.834899
GO:0043118	negative regulation of physiological process	177	0.516667	0.332709	0.377787	0.274222	0.0955489	0.0238094	0.870278
GO:0044262	cellular carbohydrate metabolism	182	0.84	0.631707	0.276841	0.0936377	0.0456551	0.0213008	0.805503
GO:0048519	negative regulation of biological process	183	0.716667	0.429017	0.518319	0.321343	0.0911754	0.0360876	0.850717
GO:0006520	amino acid metabolism	184	0.733333	0.296336	0.202956	0.0787446	0.0577407	0.0418919	0.733866
GO:0016568	chromatin modification	186	0.08703	0.08703	0.08703	0.08703	0.08703	0.08703	0.805447
GO:0006357	regulation of transcription from RNA polymerase II promoter	187	0.0686536	0.053677	0.0573553	0.0544215	0.0603773	0.0547896	0.521192
GO:0016071	mRNA metabolism	188	1	1	0.891813	0.812703	0.500513	0.0435171	0.932476
GO:0006310	DNA recombination	190	0.705324	0.522097	0.395363	0.128313	0.100569	0.101469	0.600782
GO:0007154	cell communication	191	0.70625	0.617266	0.558922	0.147076	0.0152276	0.0125831	0.7398
GO:0006793	phosphorus metabolism	194	0.570076	0.570076	0.570076	0.39329	0.0616224	0.0735559	0.972664
GO:0006796	phosphate metabolism	194	1	0.524119	0.440941	0.188466	0.0658066	0.0372839	0.777643
GO:0048610	reproductive cellular physiological process	197	0.126992	0.0665051	0.0733699	0.0384361	0.0200465	0.0182186	0.64695
GO:0050876	reproductive physiological process	197	0.108242	0.054988	0.0534513	0.0451772	0.0264525	0.0192507	0.657649
GO:0006974	response to DNA damage stimulus	197	0.00542093	0.00542093	0.00542093	0.00542093	0.00542093	0.00542093	0.582993
GO:0005975	carbohydrate metabolism	198	0.170942	0.170717	0.237532	0.28621	0.282317	0.19991	0.654427
GO:0015980	energy derivation by oxidation of organic compounds	198	0.6	0.316159	0.19997	0.0403323	0.0256997	0.0214414	0.737156
GO:0006519	amino acid and derivative metabolism	200	0.7	0.250305	0.189933	0.0911674	0.0777079	0.0557121	0.666569
GO:0009719	response to endogenous stimulus	203	0.8	0.847342	0.800353	0.467836	0.167315	0.0406183	0.883823
GO:0045045	secretory pathway	208	0.00836	0.0120335	0.0178529	0.0186153	0.016726	0.0180686	0.472244
GO:0007046	ribosome biogenesis	210	1	0.974684	0.758852	0.262103	0.0694406	0.0656694	0.716759
GO:0007010	cytoskeleton organization and biogenesis	211	0.0337549	0.0337549	0.0357008	0.00934784	0.00764982	0.006164	0.598432
GO:0000902	cellular morphogenesis	211	0.470476	0.470476	0.345476	0.0991283	0.0557474	0.0599075	0.830065
GO:0009653	morphogenesis	211	0.441667	0.297073	0.170554	0.0813698	0.0635282	0.0570507	0.615147
GO:0006323	DNA packaging	212	0.0233927	0.0233927	0.0110394	0.00831898	0.0063541	0.00652404	0.572716
GO:0006325	establishment and/or maintenance of chromatin architecture	212	1	0.870968	0.908907	0.759308	0.250092	0.0483678	0.908679
GO:0046903	secretion	215	0.104415	0.158048	0.11281	0.0778183	0.0473792	0.0502609	0.563471
GO:0044255	cellular lipid metabolism	216	0.255	0.155885	0.104943	0.039476	0.0307653	0.0219952	0.734155
GO:0009308	amine metabolism	219	0.0134715	0.0134715	0.0134715	0.0134715	0.00342752	0.0041384	0.688705
GO:0006605	protein targeting	226	0.0514613	0.0307787	0.0243075	0.0290517	0.0211092	0.0180953	0.691192
GO:0042221	response to chemical stimulus	229	0.333333	0.333333	0.282472	0.217202	0.12184	0.113097	0.913878
GO:0006091	generation of precursor metabolites and energy	230	0.0368809	0.0299492	0.0315807	0.0315868	0.0317551	0.0294854	0.54098
GO:0006629	lipid metabolism	230	0.18562	0.0256942	0.0279057	0.0368863	0.0473873	0.0541872	0.339417
GO:0000278	mitotic cell cycle	235	0.866667	0.875	0.724792	0.352204	0.0828596	0.0360395	0.873085
GO:0006807	nitrogen compound metabolism	237	0.452029	0.297374	0.0693735	0.0241989	0.0152823	0.0114524	0.712036
GO:0000279	M phase	240	0.143238	0.110496	0.11119	0.0874086	0.0624479	0.0500668	0.636353
GO:0006886	intracellular protein transport	244	1	0.843137	0.440712	0.315841	0.138001	0.0271589	0.876876
GO:0043285	biopolymer catabolism	245	1	0.970149	0.884341	0.559865	0.0945073	0.0571101	0.802287
GO:0016072	rRNA metabolism	247	1	0.941986	0.846815	0.253026	0.100898	0.0884435	0.695157
GO:0007028	cytoplasm organization and biogenesis	249	1	0.864927	0.552818	0.232118	0.182477	0.193972	0.55643
GO:0042254	ribosome biogenesis and assembly	249	0.237149	0.401719	0.345187	0.251749	0.208283	0.216253	0.540044
GO:0015031	protein transport	250	1	0.866209	0.83186	0.391234	0.152356	0.0578796	0.825906
GO:0045184	establishment of protein localization	262	0.172493	0.172493	0.129279	0.0973091	0.0440862	0.0186842	0.866744
GO:0044265	cellular macromolecule catabolism	263	1	0.921341	0.853742	0.326908	0.0809843	0.0667969	0.726246
GO:0000003	reproduction	264	0.655263	0.0935164	0.0372602	0.0259231	0.0260612	0.0284173	0.472892
GO:0008104	protein localization	282	0.0443119	0.0590456	0.0740697	0.0841945	0.0849865	0.0774601	0.532428
GO:0006366	transcription from RNA polymerase II promoter	284	0.9	0.384426	0.432504	0.328138	0.126746	0.0444341	0.855012
GO:0009057	macromolecule catabolism	286	1	0.948684	0.859504	0.323649	0.0893711	0.0728013	0.744877
GO:0016192	vesicle-mediated transport	294	0.448718	0.440037	0.367062	0.1678	0.0485781	0.0299743	0.842216

## Sheet: L1logreg(0.01labmda,stadardize)
GO_ID	GO_Description	Gene_count	P01R	P10R	P20R	P50R	P80R	P100R	AUC
GO:0006285	base-excision repair, AP site formation	3	0.00250005	0.00250005	0.0025609	0.00407565	0.0018185	0.00197815	0.501937
GO:0015858	nucleoside transport	3	0.0447116	0.0200139	0.0234633	0.020269	0.0181007	0.0158597	0.5
GO:0017003	protein-heme linkage	3	0.0217793	0.00842355	0.0097859	0.0068932	0.0069959	0.00729045	0.5
GO:0017006	protein-tetrapyrrole linkage	3	0.0011165	0.0011165	0.0011165	0.0009922	0.0011432	0.00127775	0.503255
GO:0018063	cytochrome c-heme linkage	3	0.0203148	0.0203148	0.0203148	0.0203148	0.0204052	0.0204052	0.5
GO:0009437	carnitine metabolism	3	0.509615	0.0177991	0.0227031	0.0161664	0.0137906	0.0143746	0.538388
GO:0006431	methionyl-tRNA aminoacylation	3	0.00768495	0.00483565	0.00766615	0.0124519	0.0068265	0.0060101	0.579594
GO:0009061	anaerobic respiration	3	0.0563283	0.0563283	0.0562133	0.0399752	0.0496227	0.00327875	0.762493
GO:0005993	trehalose catabolism	3	0.00309265	0.00309265	0.00309265	0.0011753	0.0017851	0.0019058	0.553627
GO:0015851	nucleobase transport	3	0.00761495	0.00761495	0.00761495	0.0128307	0.00437575	0.0052052	0.696212
GO:0006658	phosphatidylserine metabolism	3	0.0007541	0.0007541	0.0007541	0.0007541	0.0007541	0.0007541	0.533943
GO:0006664	glycolipid metabolism	3	0.00135925	0.00135925	0.00135925	0.00135925	0.00135925	0.00135925	0.601793
GO:0006687	glycosphingolipid metabolism	3	0.0145224	0.0187688	0.0222222	0.00898515	0.0074396	0.0062539	0.648453
GO:0006688	glycosphingolipid biosynthesis	3	0.167118	0.167118	0.167118	0.167118	0.167344	0.167513	0.798452
GO:0009247	glycolipid biosynthesis	3	0.00702995	0.0117551	0.0131668	0.0112572	0.0113881	0.011405	0.51127
GO:0030100	regulation of endocytosis	3	0.0093711	0.0071777	0.00705075	0.00610735	0.0056969	0.00600145	0.506193
GO:0007135	meiosis II	3	0.0524272	0.0064931	0.00964925	0.0101113	0.0078878	0.0075284	0.577551
GO:0030491	heteroduplex formation	3	0.0864198	0.0864198	0.086604	0.00975765	0.0106088	0.0073333	0.779543
GO:0045144	meiotic sister chromatid segregation	3	0.0040223	0.0040223	0.0050707	0.00628565	0.00398355	0.00331755	0.675446
GO:0006490	oligosaccharide-lipid intermediate assembly	3	0.0094086	0.0044022	0.0062341	0.00401105	0.0049132	0.0053244	0.698696
GO:0016584	nucleosome spacing	3	0.00419295	0.00419295	0.00419295	0.00419295	0.00432145	0.00463865	0.652138
GO:0000349	formation of catalytic spliceosome for first transesterification step	3	0.0089293	0.0089293	0.0089293	0.00625095	0.00553715	0.0056479	0.805355
GO:0001100	negative regulation of exit from mitosis	3	0.0185383	0.0185383	0.0185383	0.0334658	0.0019069	0.00238245	0.641923
GO:0008608	attachment of spindle microtubules to kinetochore	3	0.0266667	0.017874	0.0114862	0.00856365	0.0050131	0.00437395	0.659645
GO:0045010	actin nucleation	3	0.0737013	0.0767408	0.0850695	0.0726601	0.00472505	0.0046386	0.638118
GO:0006370	mRNA capping	3	0.0012687	0.0012687	0.0012687	0.0012687	0.00127495	0.00139575	0.683609
GO:0000348	nuclear mRNA branch site recognition	3	0.0033299	0.0033299	0.0033299	0.0009083	0.00080755	0.00096285	0.53561
GO:0000370	U2-type nuclear mRNA branch site recognition	3	0.0036735	0.0036735	0.0036735	0.0036735	0.0029402	0.0029402	0.5
GO:0009120	deoxyribonucleoside metabolism	3	0.0008382	0.0008382	0.0008382	0.0008382	0.0008382	0.0008382	0.580725
GO:0009219	pyrimidine deoxyribonucleotide metabolism	3	0.0357143	0.0357143	0.0357143	0.0357143	0.0357143	0.0357143	0.990503
GO:0009262	deoxyribonucleotide metabolism	3	0.0045045	0.0045045	0.0045045	0.0045045	0.0045045	0.0045045	0.5
GO:0046125	pyrimidine deoxyribonucleoside metabolism	3	0.0048309	0.0048309	0.0048309	0.0048309	0.0048309	0.0048309	0.5
GO:0008272	sulfate transport	3	0.0026078	0.0026078	0.0026078	0.00305065	0.00265995	0.0021345	0.534671
GO:0006567	threonine catabolism	3	0.0056462	0.0056462	0.0036984	0.0041804	0.0027306	0.0021084	0.624208
GO:0009268	response to pH	3	0.0035088	0.0035088	0.0035088	0.0035088	0.0035088	0.0035088	0.5
GO:0006624	vacuolar protein processing or maturation	3	0.0008711	0.0008711	0.0008711	0.0008711	0.0008711	0.0008711	0.596871
GO:0045860	positive regulation of protein kinase activity	3	0.175439	0.175439	0.175439	0.004143	0.001497	0.00187055	0.615231
GO:0051347	positive regulation of transferase activity	3	0.169106	0.169106	0.169106	0.169106	0.167654	0.1679	0.910438
GO:0006013	mannose metabolism	3	0.0077517	0.0077517	0.0077517	0.00276425	0.00363235	0.0027332	0.729259
GO:0016574	histone ubiquitination	3	0.003243	0.003243	0.003243	0.00147475	0.0009638	0.0011467	0.530029
GO:0006108	malate metabolism	3	0.0029326	0.0029326	0.0029326	0.0022753	0.0011329	0.0011329	0.5
GO:0042176	regulation of protein catabolism	3	0.0027707	0.0027707	0.00272295	0.00338495	0.0032888	0.00388025	0.64106
GO:0006116	NADH oxidation	3	0.00814565	0.00814565	0.00212855	0.0018471	0.001954	0.002085	0.525625
GO:0000056	ribosomal small subunit export from nucleus	3	0.0014065	0.0014065	0.0014065	0.0014065	0.0014065	0.0014065	0.750352
GO:0015865	purine nucleotide transport	3	0.0024814	0.0024814	0.0024814	0.0024814	0.0024814	0.0024814	0.5
GO:0006307	DNA dealkylation	3	0.0033857	0.0033857	0.0033857	0.0033857	0.00260955	0.0031113	0.801916
GO:0016576	histone dephosphorylation	3	0.0017293	0.0017293	0.0017293	0.002192	0.0022982	0.0022982	0.687045
GO:0006814	sodium ion transport	3	0.0021834	0.0021834	0.0021834	0.0021834	0.0009001	0.0009001	0.5
GO:0030242	peroxisome degradation	3	0.0039966	0.0039966	0.0039966	0.0039966	0.00502995	0.00603185	0.718079
GO:0009090	homoserine biosynthesis	3	0.0367873	0.0367873	0.0132231	0.0174726	0.0069793	0.00295625	0.704977
GO:0007600	sensory perception	3	0.0020496	0.0020496	0.0020496	0.0020496	0.0023854	0.0023854	0.665582
GO:0007606	sensory perception of chemical stimulus	3	0.0209615	0.0209615	0.0209615	0.0209615	0.0013202	0.0014098	0.710605
GO:0050874	organismal physiological process	3	0.00178215	0.00178215	0.00178215	0.00178215	0.001929	0.001929	0.63885
GO:0050877	neurophysiological process	3	0.00311855	0.00311855	0.00311855	0.00311855	0.0025085	0.0026147	0.746395
GO:0042787	protein ubiquitination during ubiquitin-dependent protein catabolism	3	0.0017752	0.0017752	0.0017752	0.0017752	0.0017752	0.0017752	0.686511
GO:0007025	beta-tubulin folding	3	0.0343567	0.0343567	0.0074334	0.0135336	0.0024694	0.0026019	0.653258
GO:0007329	positive regulation of transcription from RNA polymerase II promoter by pheromones	3	0.0657052	0.0657052	0.0657052	0.0657052	0.0632262	0.0634075	0.827647
GO:0009371	positive regulation of transcription by pheromones	3	0.0014048	0.0014048	0.0014048	0.0014048	0.00115385	0.0012869	0.670858
GO:0043254	regulation of protein complex assembly	3	0.0078773	0.0078773	0.0054038	0.0042662	0.00350115	0.0033146	0.661983
GO:0009132	nucleoside diphosphate metabolism	3	0.0012005	0.0012005	0.0012005	0.0012005	0.0012005	0.0012005	0.703306
GO:0009438	methylglyoxal metabolism	3	0.0398293	0.0398293	0.0398293	0.00270705	0.0028149	0.0035157	0.784838
GO:0019243	methylglyoxal catabolism to D-lactate	3	0.00191425	0.00191425	0.00191425	0.00191425	0.001662	0.00181685	0.752286
GO:0051595	response to methylglyoxal	3	0.00448455	0.00448455	0.00448455	0.00448455	0.0044475	0.00467855	0.853764
GO:0051596	methylglyoxal catabolism	3	0.00344605	0.00344605	0.00344605	0.00344605	0.0017493	0.001956	0.802541
GO:0015758	glucose transport	3	0.00139935	0.00139935	0.00139935	0.00139935	0.00102225	0.00102225	0.578087
GO:0006561	proline biosynthesis	3	0.0429722	0.0429722	0.0429722	0.00297675	0.00218225	0.00272635	0.735364
GO:0051382	kinetochore assembly	3	0.0023283	0.0023283	0.0023283	0.0023283	0.0023283	0.0023283	0.690928
GO:0051383	kinetochore organization and biogenesis	3	0.250818	0.250818	0.250818	0.250818	0.250478	0.250478	0.749912
GO:0043328	protein targeting to vacuole during ubiquitin-dependent protein catabolism via the MVB pathway	3	0.0020063	0.0020063	0.0020063	0.0024681	0.00100365	0.0011157	0.55407
GO:0019439	aromatic compound catabolism	3	0.0016667	0.0016667	0.0016667	0.0016667	0.0024184	0.0024184	0.5
GO:0046083	adenine metabolism	3	0.00191525	0.00191525	0.00191525	0.00191525	0.00191525	0.00191525	0.709896
GO:0006883	sodium ion homeostasis	3	0.0016287	0.0016287	0.0016287	0.0016287	0.0016287	0.0016287	0.784107
GO:0006797	polyphosphate metabolism	3	0.00201845	0.00201845	0.00201845	0.00201845	0.0005933	0.00067865	0.519353
GO:0006741	NADP biosynthesis	3	0.0016213	0.0016213	0.0023297	0.00423125	0.0037388	0.0036966	0.5506
GO:0007026	negative regulation of microtubule depolymerization	3	0.00581605	0.00581605	0.00581605	0.00615865	0.0057092	0.0057092	0.733116
GO:0031111	negative regulation of microtubule polymerization or depolymerization	3	0.00782965	0.00782965	0.00782965	0.00782965	0.007516	0.007516	0.737865
GO:0031114	regulation of microtubule depolymerization	3	0.0634124	0.0634124	0.0634124	0.0634124	0.0637038	0.0640037	0.892279
GO:0006114	glycerol biosynthesis	3	0.250571	0.250571	0.250571	0.00220425	0.00142935	0.00166215	0.557989
GO:0046173	polyol biosynthesis	3	0.501852	0.501852	0.501852	0.00264655	0.0015922	0.0017611	0.575704
GO:0006901	vesicle coating	3	0.00127065	0.00127065	0.00127065	0.00127065	0.00080725	0.0009152	0.518473
GO:0006449	regulation of translational termination	3	0.0111111	0.0111111	0.0111111	0.0111111	0.0111111	0.0111111	0.968706
GO:0006549	isoleucine metabolism	3	0.0068493	0.0068493	0.0068493	0.0068493	0.0013206	0.0016502	0.761695
GO:0006390	transcription from mitochondrial promoter	3	0.0146816	0.0146816	0.0146816	0.00192675	0.0020852	0.00199385	0.577007
GO:0019563	glycerol catabolism	3	0.0042258	0.0042258	0.0042258	0.00483265	0.00392735	0.0040866	0.759192
GO:0046174	polyol catabolism	3	0.00113945	0.00113945	0.00113945	0.00113945	0.00104855	0.00104855	0.5
GO:0006833	water transport	3	0.0028679	0.0028679	0.0028679	0.0028679	0.00156325	0.0018073	0.659075
GO:0042044	fluid transport	3	0.00738045	0.00738045	0.00738045	0.00738045	0.00492735	0.0050123	0.754309
GO:0006448	regulation of translational elongation	3	0.00138735	0.00138735	0.00138735	0.0027185	0.0016728	0.00184875	0.583628
GO:0051340	regulation of ligase activity	3	0.0023022	0.0023022	0.0023022	0.0023022	0.0023022	0.0023022	0.828899
GO:0051351	positive regulation of ligase activity	3	0.0012289	0.0012289	0.0012289	0.0012289	0.0010337	0.0011488	0.627242
GO:0051438	regulation of ubiquitin ligase activity	3	0.001051	0.001051	0.001051	0.001051	0.001051	0.001051	0.651122
GO:0051443	positive regulation of ubiquitin ligase activity	3	0.00219225	0.00219225	0.00219225	0.00219225	0.00219225	0.00219225	0.820458
GO:0006744	ubiquinone biosynthesis	3	0.0133333	0.0133333	0.0133333	0.0133333	0.0012097	0.0015117	0.754661
GO:0042375	quinone cofactor metabolism	3	0.0062137	0.0062137	0.0062137	0.0062137	0.0060997	0.0060997	0.734963
GO:0045426	quinone cofactor biosynthesis	3	0.0061097	0.0061097	0.0061097	0.0061097	0.0044544	0.00456785	0.803377
GO:0000706	meiotic DNA double-strand break processing	3	0.0026962	0.0026962	0.0026962	0.0041333	0.0046946	0.0012821	0.633204
GO:0000729	DNA double-strand break processing	3	0.254808	0.254808	0.254808	0.254808	0.253023	0.253774	0.967728
GO:0000738	DNA catabolism, exonucleolytic	3	0.167733	0.167733	0.167733	0.167733	0.167643	0.167886	0.886168
GO:0000320	re-entry into mitotic cell cycle	3	0.0035714	0.0035714	0.0035714	0.0009521	0.0011751	0.0014684	0.543221
GO:0000321	re-entry into mitotic cell cycle after pheromone arrest	3	0.00090995	0.00090995	0.00090995	0.00090995	0.00074665	0.00074665	0.5
GO:0006452	translational frameshifting	3	0.0052356	0.0052356	0.0052356	0.0052356	0.0052356	0.0052356	0.93161
GO:0008064	regulation of actin polymerization and/or depolymerization	3	0.00095395	0.00095395	0.00095395	0.00095395	0.0012231	0.00142435	0.580856
GO:0030832	regulation of actin filament length	3	0.0008013	0.0008013	0.0008013	0.0008013	0.0008013	0.0008013	0.561533
GO:0000280	nuclear division	3	0.0016835	0.0016835	0.0016835	0.0016835	0.0016835	0.0016835	0.730215
GO:0017196	N-terminal peptidyl-methionine acetylation	3	0.0009246	0.0009246	0.0009246	0.0009246	0.0009246	0.0009246	0.5
GO:0018206	peptidyl-methionine modification	3	0.0006766	0.0006766	0.0006766	0.0006766	0.0008268	0.0008268	0.5
GO:0009891	positive regulation of biosynthesis	3	0.004329	0.004329	0.004329	0.004329	0.004329	0.004329	0.919128
GO:0031328	positive regulation of cellular biosynthesis	3	0.0007382	0.0007382	0.0007382	0.0007382	0.00091865	0.00091865	0.5
GO:0045727	positive regulation of protein biosynthesis	3	0.00073285	0.00073285	0.00073285	0.00073285	0.00091195	0.00091195	0.5
GO:0045946	positive regulation of translation	3	0.00072345	0.00072345	0.00072345	0.00072345	0.00072825	0.00072825	0.5
GO:0051247	positive regulation of protein metabolism	3	0.0008418	0.0008418	0.0008418	0.0008418	0.00091945	0.00091945	0.515916
GO:0046513	ceramide biosynthesis	3	0.0277778	0.0277778	0.0277778	0.0277778	0.0277778	0.0277778	0.987689
GO:0046520	sphingoid biosynthesis	3	0.500445	0.500445	0.500445	0.500445	0.500691	0.500864	0.799596
GO:0016180	snRNA processing	3	0.0024374	0.0024374	0.0024374	0.0024374	0.0011533	0.0013483	0.647299
GO:0045040	protein import into mitochondrial outer membrane	3	0.250415	0.250415	0.250415	0.250415	0.0054063	0.00662865	0.740808
GO:0000266	mitochondrial fission	3	0.0009217	0.0009217	0.0009217	0.0009217	0.0009217	0.0009217	0.618847
GO:0006003	fructose 2,6-bisphosphate metabolism	3	0.0007776	0.0007776	0.0007776	0.0014114	0.001642	0.001642	0.5
GO:0042542	response to hydrogen peroxide	3	0.0018484	0.0018484	0.0018484	0.0018484	0.0018484	0.0018484	0.810127
GO:0043065	positive regulation of apoptosis	3	0.00145475	0.00145475	0.00145475	0.00145475	0.0008394	0.0009427	0.542825
GO:0043068	positive regulation of programmed cell death	3	0.00062785	0.00062785	0.00062785	0.0008499	0.0009881	0.0009881	0.5
GO:0006835	dicarboxylic acid transport	3	0.0012077	0.0012077	0.0012077	0.0012077	0.0012077	0.0012077	0.724235
GO:0016054	organic acid catabolism	3	0.0006633	0.0006633	0.0006633	0.0006633	0.0006633	0.0006633	0.520042
GO:0017157	regulation of exocytosis	3	0.0078284	0.0078284	0.0078284	0.0078284	0.000585	0.0007311	0.548993
GO:0019509	methionine salvage	3	0.0005737	0.0005737	0.0005737	0.0005737	0.0005737	0.0005737	0.5
GO:0043102	amino acid salvage	3	0.00294025	0.00294025	0.00294025	0.00294025	0.00286615	0.0031291	0.846201
GO:0006598	polyamine catabolism	3	0.0004294	0.0004294	0.0004294	0.0004294	0.0004294	0.0004294	0.5
GO:0042402	biogenic amine catabolism	3	0.0010057	0.0010057	0.0010057	0.0010057	0.00089775	0.00106135	0.585473
GO:0045821	positive regulation of glycolysis	3	0.0009747	0.0009747	0.0009747	0.0009747	0.0009747	0.0009747	0.639465
GO:0009395	phospholipid catabolism	3	0.0081967	0.0081967	0.0081967	0.0081967	0.0081967	0.0081967	0.957439
GO:0046475	glycerophospholipid catabolism	3	0.0026274	0.0026274	0.0026274	0.0026274	0.0024536	0.00266075	0.81771
GO:0015942	formate metabolism	3	0.000956	0.000956	0.000956	0.000956	0.000956	0.000956	0.63256
GO:0019754	one-carbon compound catabolism	3	0.00354655	0.00354655	0.00354655	0.00354655	0.00371815	0.00371815	0.731973
GO:0042183	formate catabolism	3	0.000582	0.000582	0.000582	0.000582	0.00076355	0.00076355	0.548013
GO:0006534	cysteine metabolism	4	0.260519	0.0837197	0.0568541	0.0447414	0.0359669	0.0333534	0.575659
GO:0031578	spindle orientation checkpoint	4	0.205128	0.176012	0.146321	0.0200367	0.0055917	0.0048243	0.661792
GO:0006546	glycine catabolism	4	0.25079	0.25079	0.25079	0.0020461	0.00286625	0.00357955	0.689135
GO:0006085	acetyl-CoA biosynthesis	4	0.121795	0.123211	0.0787868	0.0374577	0.009929	0.0079471	0.845334
GO:0000059	protein import into nucleus, docking	4	0.0166809	0.0166809	0.0218285	0.00214805	0.0021853	0.00182515	0.5
GO:0009147	pyrimidine nucleoside triphosphate metabolism	4	0.0029866	0.0029866	0.0029866	0.0029866	0.0029866	0.0029866	0.796706
GO:0006501	C-terminal protein lipidation	4	1	0.0119024	0.0099754	0.0100371	0.00877055	0.0082091	0.570855
GO:0000755	cytogamy	4	0.0074627	0.0074627	0.0074627	0.0074627	0.0074627	0.0074627	0.5
GO:0006279	premeiotic DNA synthesis	4	0.0118545	0.00716335	0.00786975	0.0094804	0.0088523	0.00759815	0.536203
GO:0042180	ketone metabolism	4	0.0072464	0.0072464	0.0072464	0.0072464	0.0086957	0.0086957	0.5
GO:0019413	acetate biosynthesis	4	0.0075758	0.0075758	0.0075758	0.0026619	0.0019446	0.0021988	0.5
GO:0016036	cellular response to phosphate starvation	4	0.063855	0.0053009	0.00607855	0.00552335	0.00402955	0.0042888	0.526237
GO:0005992	trehalose biosynthesis	4	0.0047393	0.0047393	0.0047393	0.0047393	0.0019836	0.0024783	0.820876
GO:0046351	disaccharide biosynthesis	4	1	1	1	1	0.642857	0.666667	0.999604
GO:0030497	fatty acid elongation	4	0.00324495	0.00324495	0.00324495	0.00324495	0.0012594	0.0012594	0.5
GO:0008053	mitochondrial fusion	4	0.0030901	0.0030901	0.0030901	0.001362	0.00171295	0.00171295	0.5
GO:0006862	nucleotide transport	4	0.00154595	0.00154595	0.00154595	0.00204455	0.00319065	0.0035077	0.693311
GO:0009452	RNA capping	4	0.251316	0.251316	0.251316	0.251316	0.250997	0.251245	0.896456
GO:0000135	septin checkpoint	4	0.00088745	0.00088745	0.00088745	0.0009551	0.00155505	0.0018299	0.576352
GO:0006097	glyoxylate cycle	4	0.0290909	0.0239215	0.0113141	0.00960155	0.00486865	0.00411545	0.671508
GO:0006101	citrate metabolism	4	1	1	0.110087	0.0130467	0.0058757	0.00435595	0.692811
GO:0046487	glyoxylate metabolism	4	0.130882	0.130882	0.130882	0.00661085	0.00634345	0.0064586	0.803899
GO:0000735	removal of nonhomologous ends	4	0.012724	0.012724	0.012724	0.0019895	0.00180255	0.0019514	0.576352
GO:0051668	localization within membrane	4	0.0023881	0.0023881	0.0023881	0.0023881	0.0023881	0.0023881	0.845783
GO:0006078	1,6-beta-glucan biosynthesis	4	0.0118207	0.0118207	0.0118207	0.0009067	0.00106265	0.0012395	0.586795
GO:0006376	mRNA splice site selection	4	0.00226245	0.00226245	0.00226245	0.00249225	0.00118795	0.00136555	0.580371
GO:0050000	chromosome localization	4	1	1	1	0.500731	0.143373	0.167311	0.828098
GO:0016077	snoRNA catabolism	4	1	1	1	0.8	0.772727	0.8	0.999795
GO:0016078	tRNA catabolism	4	1	1	1	1	0.807692	0.833333	0.999868
GO:0016233	telomere capping	4	0.0025189	0.0025189	0.0025189	0.0025189	0.0025189	0.0025189	0.5
GO:0030037	actin filament reorganization during cell cycle	4	0.0016722	0.0016722	0.0016722	0.0031201	0.0015368	0.0019203	0.631734
GO:0031532	actin cytoskeleton reorganization	4	0.00221365	0.00221365	0.00221365	0.00221365	0.00183535	0.00199485	0.545127
GO:0045021	error-free DNA repair	4	0.0022272	0.0022272	0.0022272	0.0022272	0.0022272	0.0022272	0.5
GO:0031204	posttranslational protein targeting to membrane, translocation	4	0.0015924	0.0015924	0.0015924	0.0015924	0.0008779	0.0010971	0.569317
GO:0000350	formation of catalytic spliceosome for second transesterification step	4	0.0021834	0.0021834	0.0021834	0.0026882	0.0021053	0.0021053	0.5
GO:0006121	mitochondrial electron transport, succinate to ubiquinone	4	0.0057823	0.0057823	0.0057823	0.0057823	0.0019393	0.0021685	0.670215
GO:0031126	snoRNA 3'-end processing	4	0.0018904	0.0018904	0.0018904	0.0018904	0.0008157	0.0008157	0.5
GO:0045013	negative regulation of transcription by carbon catabolites	4	0.167377	0.167377	0.167377	0.0030497	0.00158905	0.00198535	0.625403
GO:0045014	negative regulation of transcription by glucose	4	0.253311	0.253311	0.253311	0.253311	0.0017595	0.00219805	0.65349
GO:0006491	N-glycan processing	4	0.0714286	0.0714286	0.0714286	0.0714286	0.0645161	0.0645161	0.990851
GO:0030071	regulation of mitotic metaphase/anaphase transition	4	0.0099945	0.0111548	0.0091859	0.00793785	0.00634715	0.0051161	0.670476
GO:0009164	nucleoside catabolism	4	0.00135935	0.00135935	0.00135935	0.00135935	0.001569	0.001569	0.551178
GO:0019566	arabinose metabolism	4	0.666667	0.666667	0.666667	0.75	0.5011	0.501375	0.916227
GO:0019568	arabinose catabolism	4	0.666667	0.666667	0.666667	0.666667	0.75	0.75	0.999824
GO:0042732	D-xylose metabolism	4	0.5	0.5	0.5	0.5	0.641026	0.666667	0.999692
GO:0042843	D-xylose catabolism	4	0.666667	0.666667	0.666667	0.666667	0.75	0.75	0.999648
GO:0006784	heme a biosynthesis	4	0.0008518	0.0008518	0.0008518	0.0008518	0.0008518	0.0008518	0.587553
GO:0046160	heme a metabolism	4	0.00873035	0.00873035	0.00873035	0.00873035	0.001515	0.0018928	0.755353
GO:0006074	1,3-beta-glucan metabolism	4	0.0014104	0.0014104	0.0014104	0.0014104	0.0014104	0.0014104	0.750703
GO:0006075	1,3-beta-glucan biosynthesis	4	0.250787	0.250787	0.250787	0.250787	0.00172105	0.00201755	0.690931
GO:0046686	response to cadmium ion	4	0.0016628	0.0016628	0.0016628	0.0016628	0.00161925	0.00202315	0.707905
GO:0000196	MAPKKK cascade during cell wall biogenesis	4	0.0016313	0.0016313	0.0016313	0.0016313	0.0016313	0.0016313	0.78481
GO:0015793	glycerol transport	4	0.0035517	0.0035517	0.00189555	0.00249325	0.00190115	0.0021416	0.575217
GO:0015780	nucleotide-sugar transport	4	0.0121172	0.0121172	0.0121172	0.0094499	0.0093178	0.0094918	0.830642
GO:0007023	post-chaperonin tubulin folding pathway	4	0.0355856	0.0355856	0.0355856	0.0235289	0.00691775	0.0086229	0.853354
GO:0000390	spliceosome disassembly	4	0.04	0.04	0.04	0.04	0.0522876	0.0645161	0.990679
GO:0000391	U2-type spliceosome disassembly	4	0.0267695	0.0267695	0.0267695	0.0267695	0.0243988	0.0301481	0.77947
GO:0043241	protein complex disassembly	4	0.0419664	0.0419664	0.0419664	0.0419664	0.0359143	0.0439942	0.747186
GO:0007019	microtubule depolymerization	4	0.00139625	0.00139625	0.00139625	0.0012262	0.00164475	0.002055	0.645379
GO:0046466	membrane lipid catabolism	4	0.0017432	0.0017432	0.0017432	0.00102245	0.0012631	0.00143775	0.500616
GO:0005981	regulation of glycogen catabolism	4	0.192982	0.192982	0.192982	0.00595855	0.0044742	0.0055864	0.88754
GO:0006592	ornithine biosynthesis	4	0.6	0.6	0.6	0.5625	0.0427135	0.05253	0.985569
GO:0006900	vesicle budding	4	0.0022272	0.0022272	0.0022272	0.0022272	0.0022272	0.0022272	0.72828
GO:0031384	regulation of initiation of mating projection growth	4	0.00275285	0.00275285	0.00275285	0.00275285	0.00275285	0.00275285	0.706208
GO:0000301	retrograde transport, vesicle recycling within Golgi	4	0.000932	0.000932	0.000932	0.000932	0.0009783	0.0009783	0.5
GO:0000743	nuclear migration during conjugation with cellular fusion	4	0.0011669	0.0011669	0.0011669	0.0009955	0.0014138	0.0014138	0.5
GO:0006356	regulation of transcription from RNA polymerase I promoter	4	0.030303	0.030303	0.030303	0.030303	0.030303	0.030303	0.988748
GO:0000752	agglutination during conjugation with cellular fusion	4	0.0010834	0.0010834	0.0010834	0.0010834	0.0010834	0.0010834	0.5
GO:0000771	agglutination	4	0.0287829	0.0287829	0.0287829	0.0287829	0.00091315	0.0011411	0.638765
GO:0018065	protein-cofactor linkage	4	0.0052652	0.0052652	0.0052652	0.00150185	0.00130445	0.00163005	0.650486
GO:0018344	protein geranylgeranylation	4	0.00432755	0.00432755	0.00432755	0.00432755	0.0011558	0.00144425	0.639073
GO:0018348	protein amino acid geranylgeranylation	4	0.00165365	0.00165365	0.00165365	0.00165365	0.00133825	0.0016722	0.663711
GO:0015908	fatty acid transport	4	0.0010101	0.0010101	0.0010101	0.0010101	0.0010101	0.0010101	0.5
GO:0006529	asparagine biosynthesis	4	0.005291	0.005291	0.005291	0.005291	0.005291	0.005291	0.917018
GO:0030162	regulation of proteolysis	4	0.00072575	0.00072575	0.00072575	0.00098685	0.00094415	0.00094415	0.536568
GO:0006562	proline catabolism	4	0.00528595	0.00528595	0.00528595	0.0036024	0.0023942	0.0029906	0.786595
GO:0016073	snRNA metabolism	4	0.0026596	0.0026596	0.0026596	0.0026596	0.0008062	0.0010076	0.585297
GO:0007008	outer mitochondrial membrane organization and biogenesis	4	0.0014233	0.0014233	0.0014233	0.0014233	0.0005484	0.00062165	0.54942
GO:0030042	actin filament depolymerization	4	0.000566	0.000566	0.000566	0.000566	0.000566	0.000566	0.516174
GO:0048285	organelle fission	4	0.502778	0.502778	0.502778	0.502778	0.501366	0.501707	0.932817
GO:0007187	G-protein signaling, coupled to cyclic nucleotide second messenger	4	0.0007168	0.0007168	0.0007168	0.0007168	0.001004	0.001004	0.5
GO:0007188	G-protein signaling, coupled to cAMP nucleotide second messenger	4	0.517241	0.517241	0.517241	0.517241	0.00130085	0.00162545	0.799086
GO:0046834	lipid phosphorylation	4	0.0007035	0.0007035	0.0007035	0.0009521	0.0011961	0.0011961	0.5
GO:0046854	phosphoinositide phosphorylation	4	0.500267	0.500267	0.500267	0.500267	0.0012037	0.0013939	0.660714
GO:0042981	regulation of apoptosis	4	0.0006959	0.0006959	0.0006959	0.0006959	0.0006959	0.0006959	0.5
GO:0043067	regulation of programmed cell death	4	0.0025053	0.0025053	0.0025053	0.0025053	0.0005754	0.00066625	0.537636
GO:0000731	DNA synthesis during DNA repair	4	0.0006378	0.0006378	0.0006378	0.0006378	0.0006378	0.0006378	0.5
GO:0006596	polyamine biosynthesis	4	0.00480715	0.00480715	0.00480715	0.0040048	0.00139655	0.0015357	0.604973
GO:0015833	peptide transport	4	0.333333	0.333333	0.333333	0.333333	0.333333	0.333333	0.999297
GO:0042219	amino acid derivative catabolism	4	0.0028169	0.0028169	0.0028169	0.0028169	0.0028169	0.0028169	0.875484
GO:0008283	cell proliferation	4	0.0005787	0.0005787	0.0005787	0.0005787	0.0005787	0.0005787	0.5
GO:0006314	intron homing	5	0.132692	0.047848	0.0819292	0.131241	0.0240309	0.0153459	0.70975
GO:0031167	rRNA methylation	5	0.101695	0.0759196	0.0931293	0.0374557	0.0128353	0.00969295	0.663478
GO:0007029	endoplasmic reticulum organization and biogenesis	5	0.202381	0.0588441	0.0335683	0.0280438	0.026675	0.0247045	0.563014
GO:0017004	cytochrome complex assembly	5	0.0217391	0.0217391	0.0217391	0.0133333	0.0009641	0.0012048	0.652064
GO:0009071	serine family amino acid catabolism	5	0.0568181	0.0217208	0.0291413	0.00658365	0.00665365	0.00560045	0.609272
GO:0006221	pyrimidine nucleotide biosynthesis	5	0.0441177	0.0441177	0.0441177	0.0042915	0.0033126	0.00413735	0.811598
GO:0000173	inactivation of MAPK activity during osmolarity sensing	5	0.510417	0.510417	0.309801	0.0134123	0.00446205	0.0038923	0.682467
GO:0000188	inactivation of MAPK activity	5	0.75	0.75	0.75	0.25104	0.121686	0.14345	0.832586
GO:0043407	negative regulation of MAPK activity	5	0.333333	0.333333	0.333333	0.0848694	0.121936	0.143762	0.835138
GO:0000092	mitotic anaphase B	5	0.55	0.55	0.55	0.0622146	0.00362175	0.00452225	0.876169
GO:0017182	peptidyl-diphthamide metabolism	5	0.00209015	0.00209015	0.00156965	0.0028766	0.0029534	0.00341565	0.657019
GO:0017183	peptidyl-diphthamide biosynthesis from peptidyl-histidine	5	0.503521	0.503521	0.503521	0.00400735	0.00145285	0.00181545	0.651903
GO:0018202	peptidyl-histidine modification	5	0.666667	0.168157	0.0202547	0.0114354	0.0124508	0.0071419	0.69162
GO:0018410	peptide or protein carboxyl-terminal blocking	5	0.506098	0.0772073	0.0462788	0.020063	0.00884675	0.0064169	0.692572
GO:0009636	response to toxin	5	0.00368855	0.00368855	0.0033179	0.00388875	0.00394215	0.0041368	0.683765
GO:0009396	folic acid and derivative biosynthesis	5	0.0118213	0.0118213	0.0118213	0.0016551	0.0018338	0.0021842	0.58637
GO:0000076	DNA replication checkpoint	5	0.0363854	0.0363854	0.0363854	0.0054162	0.00225615	0.00281855	0.772059
GO:0043248	proteasome assembly	5	0.0335978	0.0335978	0.0010354	0.0016795	0.0016049	0.00183165	0.527748
GO:0006334	nucleosome assembly	5	0.0073529	0.0073529	0.0073529	0.0073529	0.0073529	0.0073529	0.952532
GO:0006827	high affinity iron ion transport	5	1	1	1	0.0963917	0.0101097	0.005067	0.870735
GO:0006213	pyrimidine nucleoside metabolism	5	0.00294135	0.00534735	0.0045315	0.0039396	0.0044652	0.00493815	0.5
GO:0009098	leucine biosynthesis	5	0.0566262	0.0566262	0.0566262	0.05675	0.00189985	0.00217915	0.594828
GO:0000921	septin ring assembly	5	0.0018182	0.0018182	0.0018182	0.0030534	0.0017552	0.002193	0.640267
GO:0031106	septin ring organization	5	0.0647831	0.0647831	0.0647831	0.0628104	0.0838267	0.100616	0.766244
GO:0031385	regulation of termination of mating projection growth	5	0.064592	0.064592	0.064592	0.0467061	0.001217	0.0013572	0.662619
GO:0030026	manganese ion homeostasis	5	0.0091095	0.0091095	0.00973045	0.0036197	0.0032291	0.00332155	0.591629
GO:0000101	sulfur amino acid transport	5	0.00174505	0.00174505	0.00174505	0.00174505	0.00202135	0.00226995	0.782976
GO:0006446	regulation of translational initiation	5	0.0016051	0.0016051	0.0016051	0.0016051	0.0016051	0.0016051	0.539909
GO:0045143	homologous chromosome segregation	5	0.0082763	0.0082763	0.0082763	0.00632495	0.0026952	0.0033667	0.748551
GO:0046688	response to copper ion	5	0.0308955	0.0047171	0.0056281	0.00459695	0.00352405	0.0034075	0.552448
GO:0006077	1,6-beta-glucan metabolism	5	0.00376655	0.00376655	0.00376655	0.0050065	0.00208345	0.00260285	0.73346
GO:0009225	nucleotide-sugar metabolism	5	0.142857	0.142857	0.142857	0.142857	0.125355	0.125444	0.798998
GO:0006102	isocitrate metabolism	5	0.00229895	0.00229895	0.00229895	0.00229895	0.00229895	0.00229895	0.5
GO:0019655	glucose catabolism to ethanol	5	0.0024365	0.0024365	0.0024365	0.0024365	0.0020035	0.00213545	0.754924
GO:0018342	protein prenylation	5	0.0016204	0.0016204	0.0016204	0.0016204	0.0012898	0.0012898	0.5
GO:0018346	protein amino acid prenylation	5	0.501672	0.501672	0.501672	0.501672	0.501672	0.501672	0.800193
GO:0006816	calcium ion transport	5	0.0016126	0.0016126	0.0009058	0.0010986	0.001417	0.00154275	0.5
GO:0009746	response to hexose stimulus	5	0.269231	0.269231	0.269231	0.0311158	0.00250005	0.00312305	0.904157
GO:0009749	response to glucose stimulus	5	0.0399386	0.0399386	0.0399386	0.0332435	0.042022	0.0518544	0.981952
GO:0046185	aldehyde catabolism	5	0.00838815	0.00838815	0.00838815	0.00838815	0.0069174	0.00732925	0.927102
GO:0016075	rRNA catabolism	5	0.75	0.75	0.807692	0.0206656	0.0060341	0.0034413	0.728802
GO:0006089	lactate metabolism	5	0.002721	0.002721	0.002721	0.002721	0.00083915	0.0009449	0.554784
GO:0000338	protein deneddylation	5	0.0024752	0.0024752	0.0024752	0.0024752	0.0024752	0.0024752	0.5
GO:0006458	'de novo' protein folding	5	0.00237025	0.00237025	0.00218905	0.0041345	0.00279475	0.0029083	0.597457
GO:0051083	cotranslational protein folding	5	0.502183	0.502183	0.502183	0.502086	0.0269313	0.0333078	0.925214
GO:0000707	meiotic DNA recombinase assembly	5	0.0063721	0.00511635	0.00612805	0.00886565	0.0096603	0.00723725	0.73642
GO:0000730	DNA recombinase assembly	5	0.0982143	0.0982143	0.0982143	0.0420973	0.0683558	0.0687763	0.949331
GO:0019220	regulation of phosphate metabolism	5	0.00091255	0.00091255	0.00091255	0.00091255	0.00091255	0.00091255	0.578411
GO:0051174	regulation of phosphorus metabolism	5	0.0194444	0.0194444	0.0194444	0.0141797	0.0031704	0.003959	0.844564
GO:0006580	ethanolamine metabolism	5	0.003268	0.003268	0.003268	0.003268	0.003268	0.003268	0.892719
GO:0006646	phosphatidylethanolamine biosynthesis	5	0.00143675	0.00143675	0.00143675	0.00139175	0.0014777	0.0014777	0.5
GO:0042439	ethanolamine and derivative metabolism	5	0.0032072	0.0032072	0.0032072	0.00165115	0.00197695	0.00222255	0.596411
GO:0046335	ethanolamine biosynthesis	5	0.00252225	0.00252225	0.00252225	0.00172345	0.00202755	0.00228455	0.60034
GO:0046337	phosphatidylethanolamine metabolism	5	0.0013976	0.0013976	0.0013976	0.00141255	0.00148635	0.00148635	0.5
GO:0009373	regulation of transcription by pheromones	5	0.00123705	0.00123705	0.00123705	0.00123705	0.00127275	0.00144825	0.680091
GO:0046019	regulation of transcription from RNA polymerase II promoter by pheromones	5	0.0592592	0.0592592	0.0592592	0.0563765	0.0016476	0.00205865	0.766655
GO:0045011	actin cable formation	5	0.002664	0.002664	0.0032439	0.0032279	0.00150665	0.0017872	0.557334
GO:0051017	actin filament bundle formation	5	0.0239131	0.0239131	0.0239131	0.0267338	0.0244424	0.0302216	0.933498
GO:0045990	regulation of transcription by carbon catabolites	5	0.166993	0.166993	0.166993	0.166993	0.0022608	0.0027285	0.71257
GO:0046015	regulation of transcription by glucose	5	0.502101	0.502101	0.502101	0.500838	0.0012212	0.00152605	0.69832
GO:0006530	asparagine catabolism	5	0.666667	0.666667	0.666667	0.501199	0.00217415	0.001923	0.704637
GO:0016255	attachment of GPI anchor to protein	5	0.0016888	0.0016888	0.0016888	0.0016888	0.0012084	0.0012084	0.640823
GO:0019323	pentose catabolism	5	0.25	0.25	0.25	0.0015633	0.0021045	0.0026293	0.753812
GO:0008655	pyrimidine salvage	5	0.0013133	0.0013133	0.0013133	0.0013133	0.0019657	0.0019657	0.588903
GO:0006995	cellular response to nitrogen starvation	5	0.0017036	0.0017036	0.0017036	0.0028694	0.0013473	0.0016835	0.590757
GO:0043562	cellular response to nitrogen levels	5	1	1	1	1	0.502196	0.502742	0.968098
GO:0015804	neutral amino acid transport	5	0.0009375	0.0009375	0.0009375	0.0009375	0.0009375	0.0009375	0.611909
GO:0006499	N-terminal protein myristoylation	5	0.0018939	0.0018939	0.0018939	0.001845	0.0014725	0.0018399	0.570423
GO:0018319	protein amino acid myristoylation	5	0.625	0.625	0.625	0.339286	0.202762	0.203448	0.974167
GO:0018377	protein myristoylation	5	0.5	0.5	0.5	0.35	0.309266	0.335299	0.954888
GO:0051129	negative regulation of cell organization and biogenesis	5	0.167625	0.167625	0.167625	0.167625	0.167867	0.168166	0.895357
GO:0045041	protein import into mitochondrial intermembrane space	5	0.0197262	0.0197262	0.0197262	0.00181405	0.0024054	0.002693	0.660138
GO:0009086	methionine biosynthesis	5	0.519231	0.519231	0.535714	0.0790021	0.0363473	0.0441305	0.857243
GO:0006984	ER-nuclear signaling pathway	5	0.00140825	0.00140825	0.00140825	0.00140825	0.00140825	0.00140825	0.641664
GO:0030968	unfolded protein response	5	0.0011905	0.0011905	0.0011905	0.0011905	0.0011905	0.0011905	0.5
GO:0015693	magnesium ion transport	5	0.0010966	0.0010966	0.0010966	0.0014805	0.0018209	0.00187525	0.5
GO:0009890	negative regulation of biosynthesis	5	0.0151965	0.0151965	0.0151965	0.0049758	0.0012599	0.0015743	0.682642
GO:0016478	negative regulation of translation	5	0.0205197	0.0205197	0.0205197	0.020648	0.0010987	0.001373	0.634251
GO:0017148	negative regulation of protein biosynthesis	5	0.00850005	0.00850005	0.00850005	0.00183395	0.0025758	0.0032177	0.789643
GO:0031327	negative regulation of cellular biosynthesis	5	0.0075692	0.0075692	0.0075692	0.0032171	0.0016495	0.0020611	0.764661
GO:0007130	synaptonemal complex formation	5	0.0011848	0.0011848	0.0011848	0.0011848	0.0006537	0.000817	0.513371
GO:0009051	pentose-phosphate shunt, oxidative branch	5	0.0006712	0.0006712	0.0006712	0.0006712	0.0006712	0.0006712	0.560654
GO:0006768	biotin metabolism	5	0.0008969	0.0008969	0.0008969	0.0008969	0.0008969	0.0008969	0.5
GO:0009102	biotin biosynthesis	5	0.0035253	0.0035253	0.0035253	0.002552	0.0010736	0.00134165	0.604607
GO:0006627	mitochondrial protein processing	5	0.0008749	0.0008749	0.0008749	0.0008749	0.0008749	0.0008749	0.5
GO:0015677	copper ion import	5	0.00070895	0.00070895	0.00070895	0.00070895	0.00070895	0.00070895	0.5
GO:0045913	positive regulation of carbohydrate metabolism	5	0.001164	0.001164	0.001164	0.001164	0.001164	0.001164	0.656701
GO:0030007	potassium ion homeostasis	5	0.0018394	0.0018394	0.0018394	0.0020206	0.0009334	0.0011085	0.568178
GO:0006265	DNA topological change	5	0.00055075	0.00055075	0.00055075	0.0007244	0.0009619	0.0009619	0.5
GO:0006638	neutral lipid metabolism	5	0.0005942	0.0005942	0.0005942	0.0005942	0.0005942	0.0005942	0.5
GO:0006639	acylglycerol metabolism	5	0.0841612	0.0841612	0.0841612	0.00695025	0.00131855	0.00164765	0.732993
GO:0006641	triacylglycerol metabolism	5	0.0506597	0.0506597	0.0506597	0.0260834	0.0014556	0.00181885	0.738095
GO:0006662	glycerol ether metabolism	5	0.0013141	0.0013141	0.0013141	0.0013141	0.0019263	0.0024067	0.720443
GO:0046486	glycerolipid metabolism	5	0.0040486	0.0040486	0.0040486	0.0040486	0.006734	0.006734	0.932114
GO:0019541	propionate metabolism	5	0.333333	0.333333	0.333333	0.333333	0.333333	0.333333	0.999297
GO:0007089	traversing start control point of mitotic cell cycle	6	0.0115524	0.0194033	0.0120093	0.0117924	0.0116785	0.0103135	0.576486
GO:0006544	glycine metabolism	6	0.0079784	0.0079784	0.0107776	0.0050106	0.0033329	0.0038502	0.603702
GO:0019660	glycolytic fermentation	6	0.0277778	0.0277778	0.0277778	0.0277778	0.0277778	0.0277778	0.5
GO:0001402	signal transduction during filamentous growth	6	0.0173796	0.0102813	0.0130046	0.00745995	0.00658435	0.00673395	0.604852
GO:0006771	riboflavin metabolism	6	0.00409175	0.00409175	0.00409175	0.00409175	0.0011638	0.0011638	0.538502
GO:0009231	riboflavin biosynthesis	6	0.0364584	0.0195592	0.0125665	0.0122918	0.0118501	0.00780535	0.615204
GO:0006621	protein retention in ER	6	0.005762	0.0025512	0.00359095	0.00458745	0.0051496	0.00408685	0.549225
GO:0006469	negative regulation of protein kinase activity	6	0.6	0.6	0.6	0.10237	0.143911	0.167984	0.913969
GO:0043086	negative regulation of enzyme activity	6	0.262195	0.284922	0.0305892	0.0159021	0.0051387	0.0048128	0.741861
GO:0043405	regulation of MAPK activity	6	0.625	0.625	0.625	0.163462	0.196705	0.228169	0.993949
GO:0051348	negative regulation of transferase activity	6	0.527778	0.527778	0.527778	0.502783	0.50116	0.501449	0.922738
GO:0006038	cell wall chitin biosynthesis	6	0.416667	0.416667	0.416667	0.126023	0.00279675	0.0034933	0.846826
GO:0000090	mitotic anaphase	6	0.0065245	0.0065245	0.00934405	0.0032213	0.0027133	0.00293285	0.507799
GO:0051322	anaphase	6	0.75	0.75	0.75	0.75	0.223122	0.251124	0.921666
GO:0006166	purine ribonucleoside salvage	6	0.526316	0.526316	0.503188	0.00556515	0.00408255	0.0019322	0.678016
GO:0043174	nucleoside salvage	6	1	1	1	0.300513	0.128299	0.150799	0.811913
GO:0031930	mitochondrial signaling pathway	6	0.0897436	0.0232361	0.020898	0.0167275	0.00821355	0.00824655	0.608272
GO:0046352	disaccharide catabolism	6	0.0044248	0.0044248	0.0044248	0.0039012	0.0041138	0.005137	0.850927
GO:0006720	isoprenoid metabolism	6	0.0057143	0.0057143	0.0057143	0.00458485	0.00186255	0.0020531	0.529596
GO:0008299	isoprenoid biosynthesis	6	0.0114583	0.0114583	0.0114583	0.00705575	0.00340515	0.00425205	0.82707
GO:0045026	plasma membrane fusion	6	0.208333	0.208333	0.208333	0.208333	0.0308643	0.0380928	0.972643
GO:0000727	double-strand break repair via break-induced replication	6	0.25	0.202465	0.308059	0.0953126	0.0361665	0.0043999	0.813438
GO:0016237	microautophagy	6	0.00424835	0.00424835	0.00424835	0.00424835	0.00373405	0.00381135	0.518693
GO:0045835	negative regulation of meiosis	6	1	1	0.833333	0.0070771	0.0044504	0.0043708	0.692059
GO:0051180	vitamin transport	6	0.0084746	0.0084746	0.0084746	0.0084746	0.0084746	0.0084746	0.943214
GO:0051181	cofactor transport	6	0.00145535	0.00145535	0.00145535	0.0012839	0.00130385	0.0014715	0.556826
GO:0006415	translational termination	6	0.0339286	0.0181141	0.0165976	0.00904185	0.00701965	0.00726815	0.581575
GO:0000084	S phase of mitotic cell cycle	6	0.0057471	0.0057471	0.0057471	0.0069686	0.0021086	0.0021086	0.5
GO:0051320	S phase	6	0.065407	0.065407	0.065407	0.0047442	0.0029718	0.0030906	0.575707
GO:0000255	allantoin metabolism	6	0.0076422	0.0076422	0.0076422	0.0072467	0.00734285	0.00734285	0.733122
GO:0000256	allantoin catabolism	6	0.277778	0.277778	0.277778	0.0309214	0.00766655	0.00955245	0.877752
GO:0046700	heterocycle catabolism	6	0.0052083	0.0052083	0.0052083	0.0052083	0.0052083	0.0052083	0.87478
GO:0016973	poly(A)+ mRNA export from nucleus	6	0.0135363	0.0135363	0.0067393	0.0043892	0.00242545	0.0027947	0.611947
GO:0031344	regulation of cell projection organization and biogenesis	6	0.0671835	0.0671835	0.0671835	0.0554694	0.0023472	0.00293185	0.837037
GO:0031382	mating projection biogenesis	6	0.277778	0.277778	0.277778	0.0898075	0.0231513	0.0286377	0.92934
GO:0031383	regulation of mating projection biogenesis	6	0.0740741	0.0740741	0.0740741	0.0797805	0.0151167	0.0187642	0.903089
GO:0015695	organic cation transport	6	0.02	0.02	0.02	0.02	0.02	0.02	0.982237
GO:0015696	ammonium transport	6	0.0029226	0.0029226	0.0029226	0.00352745	0.00107295	0.0011791	0.574064
GO:0015807	L-amino acid transport	6	0.00196865	0.00196865	0.001557	0.0023419	0.0018064	0.001727	0.505199
GO:0019321	pentose metabolism	6	0.001328	0.001328	0.001328	0.001328	0.001328	0.001328	0.735584
GO:0009410	response to xenobiotic stimulus	6	0.00217525	0.00217525	0.00217525	0.00145685	0.0012646	0.00147355	0.540317
GO:0046685	response to arsenic	6	0.0036482	0.00429215	0.00564405	0.00560585	0.0048532	0.00430935	0.534568
GO:0006734	NADH metabolism	6	0.00350505	0.00350505	0.00428595	0.0035152	0.00421355	0.00406425	0.714562
GO:0043648	dicarboxylic acid metabolism	6	0.25	0.25	0.208333	0.0573029	0.00267845	0.00300315	0.726619
GO:0006617	SRP-dependent cotranslational protein targeting to membrane, signal sequence recognition	6	0.0029412	0.0029412	0.0029412	0.0029412	0.0012788	0.0012788	0.5
GO:0009113	purine base biosynthesis	6	0.0014045	0.0014045	0.0014045	0.0014045	0.0011564	0.0014451	0.631773
GO:0009743	response to carbohydrate stimulus	6	0.0023483	0.00353725	0.00497335	0.0039929	0.00439375	0.00390135	0.522389
GO:0042274	ribosomal small subunit biogenesis	6	0.0008749	0.0008749	0.0008749	0.0008749	0.0008749	0.0008749	0.598453
GO:0045116	protein neddylation	6	0.0020367	0.0020367	0.0020367	0.0020367	0.0011655	0.0011655	0.5
GO:0006276	plasmid maintenance	6	0.0020068	0.0020068	0.00260865	0.00348975	0.00299025	0.0034259	0.539919
GO:0043144	snoRNA processing	6	0.171296	0.171296	0.171296	0.171296	0.00143845	0.0017973	0.749584
GO:0015680	intracellular copper ion transport	6	0.0074074	0.0074074	0.0074074	0.0074074	0.0006032	0.0007539	0.579082
GO:0006020	myo-inositol metabolism	6	0.0021871	0.0021871	0.0026438	0.0031513	0.0022896	0.00233855	0.624912
GO:0000717	nucleotide-excision repair, DNA duplex unwinding	6	0.00161735	0.00161735	0.00161735	0.00145	0.0016949	0.00191225	0.703621
GO:0015791	polyol transport	6	0.013307	0.013307	0.013307	0.013307	0.013307	0.013307	0.973097
GO:0015892	siderophore-iron transport	6	0.0009032	0.0009032	0.0009032	0.0009032	0.0009032	0.0009032	0.56305
GO:0005979	regulation of glycogen biosynthesis	6	0.0377435	0.0377435	0.0377435	0.0537851	0.00500355	0.00269175	0.782315
GO:0006591	ornithine metabolism	6	0.125	0.125	0.137037	0.145455	0.115338	0.138138	0.988587
GO:0019795	nonprotein amino acid biosynthesis	6	0.514706	0.514706	0.50361	0.054026	0.0129578	0.00575825	0.912583
GO:0006000	fructose metabolism	6	0.0011236	0.0011236	0.0011236	0.0020284	0.0011351	0.0011351	0.5
GO:0007109	cytokinesis, completion of separation	6	0.0871212	0.0871212	0.0871212	0.0761291	0.0301179	0.0373623	0.982137
GO:0016558	protein import into peroxisome matrix	6	0.0012376	0.0012376	0.0012376	0.0012376	0.0011	0.0013746	0.602533
GO:0006829	zinc ion transport	6	0.0011802	0.0011802	0.0011802	0.0011802	0.0011802	0.0011802	0.661392
GO:0006110	regulation of glycolysis	6	0.0066667	0.0066667	0.0066667	0.0008049	0.0010608	0.0013257	0.543647
GO:0000372	Group I intron splicing	7	0.0350668	0.0350668	0.0350668	0.0507717	0.0263554	0.0255244	0.918204
GO:0000376	RNA splicing, via transesterification reactions with guanosine as nucleophile	7	0.0423375	0.0182376	0.0220335	0.0232449	0.0186338	0.0178195	0.549869
GO:0009092	homoserine metabolism	7	0.0428475	0.0055446	0.0084595	0.0106766	0.0067043	0.0054074	0.655259
GO:0000289	poly(A) tail shortening	7	0.75	0.75	0.665179	0.133958	0.0064508	0.00415045	0.790576
GO:0007009	plasma membrane organization and biogenesis	7	0.75	0.0954248	0.0268978	0.0204888	0.0144864	0.0139389	0.560316
GO:0045332	phospholipid translocation	7	0.271739	0.0231981	0.0202126	0.0227682	0.0195508	0.0174464	0.557341
GO:0006083	acetate metabolism	7	0.00392795	0.0035395	0.0045965	0.0064157	0.00758945	0.0070753	0.505962
GO:0006269	DNA replication, synthesis of RNA primer	7	0.113095	0.113095	0.0507106	0.0448359	0.0683225	0.071738	0.88753
GO:0006220	pyrimidine nucleotide metabolism	7	0.0272911	0.0272911	0.0172126	0.00850985	0.0064248	0.00557605	0.769903
GO:0006037	cell wall chitin metabolism	7	1	1	1	0.0825342	0.107951	0.127242	0.921649
GO:0043101	purine salvage	7	1	1	0.509202	0.0775385	0.0065377	0.0037176	0.746886
GO:0009435	NAD biosynthesis	7	0.0698412	0.0705316	0.0749289	0.0092125	0.00980935	0.00683935	0.67888
GO:0005991	trehalose metabolism	7	1	1	1	0.6875	0.0040922	0.0034274	0.849212
GO:0006874	calcium ion homeostasis	7	0.253968	0.0507538	0.0270892	0.0199027	0.0200166	0.0185353	0.5546
GO:0006280	mutagenesis	7	0.75	0.359375	0.346798	0.167256	0.129495	0.0759968	0.888675
GO:0006359	regulation of transcription from RNA polymerase III promoter	7	0.0015534	0.0015534	0.0017062	0.0030495	0.001625	0.0018515	0.551768
GO:0000715	nucleotide-excision repair, DNA damage recognition	7	0.0046305	0.0046305	0.0046305	0.0046305	0.00331025	0.00331025	0.5
GO:0006672	ceramide metabolism	7	0.0022124	0.0022124	0.0022124	0.0022124	0.0022124	0.0022124	0.841365
GO:0006551	leucine metabolism	7	0.0738916	0.0738916	0.0752021	0.0081993	0.0062087	0.00632205	0.770368
GO:0030030	cell projection organization and biogenesis	7	0.0070423	0.0070423	0.0070423	0.0070423	0.0070423	0.0070423	0.950422
GO:0030031	cell projection biogenesis	7	0.266667	0.266667	0.266667	0.0519529	0.021222	0.0263734	0.974672
GO:0006972	hyperosmotic response	7	0.0076014	0.0076014	0.0076014	0.0013515	0.00099355	0.0011099	0.571604
GO:0001522	pseudouridine synthesis	7	0.00294185	0.00593965	0.00636695	0.00971485	0.00952705	0.0093358	0.5
GO:0015918	sterol transport	7	0.0036364	0.0036364	0.0036364	0.0036364	0.0036364	0.0036364	0.903657
GO:0016925	protein sumoylation	7	0.00433945	0.00433945	0.00532605	0.0027433	0.00217225	0.00223185	0.533304
GO:0006998	nuclear membrane organization and biogenesis	7	0.0102041	0.0102041	0.0102041	0.0102041	0.0102041	0.0102041	0.965893
GO:0006915	apoptosis	7	0.0027624	0.0027624	0.0027624	0.0027624	0.0027624	0.0027624	0.5
GO:0012501	programmed cell death	7	0.00204065	0.00204065	0.00204065	0.00134685	0.0013176	0.00144995	0.511176
GO:0006828	manganese ion transport	7	0.0268334	0.0268334	0.0268334	0.0272167	0.0414699	0.0506536	0.746878
GO:0031146	SCF-dependent proteasomal ubiquitin-dependent protein catabolism	7	0.0026929	0.0026929	0.0026929	0.002669	0.00210125	0.0023969	0.653501
GO:0010033	response to organic substance	7	0.5	0.5	0.5	0.254587	0.0942109	0.112595	0.930668
GO:0000290	deadenylylation-dependent decapping	7	0.0864198	0.0864198	0.0998606	0.0139609	0.0037048	0.0039044	0.75458
GO:0000302	response to reactive oxygen species	7	0.0685241	0.0685241	0.0685241	0.0162259	0.00271705	0.00321635	0.772744
GO:0015936	coenzyme A metabolism	7	0.00237395	0.00237395	0.00237395	0.00149435	0.00140685	0.00151715	0.508239
GO:0015937	coenzyme A biosynthesis	7	0.500958	0.500958	0.500958	0.0047837	0.00392765	0.0047	0.714361
GO:0007584	response to nutrient	7	0.0090428	0.00294225	0.00372395	0.0055454	0.0064037	0.0061488	0.545949
GO:0019722	calcium-mediated signaling	7	0.0025104	0.0025104	0.00202305	0.00169535	0.0021424	0.0019407	0.546625
GO:0006560	proline metabolism	7	0.00386205	0.00386205	0.00386205	0.00410005	0.00391955	0.00189505	0.72113
GO:0006465	signal peptide processing	7	0.0015816	0.0015816	0.0015816	0.00243405	0.00198115	0.00218295	0.560674
GO:0016042	lipid catabolism	7	0.0152681	0.0152681	0.0082847	0.0019954	0.0030049	0.00318255	0.607135
GO:0044242	cellular lipid catabolism	7	0.0012376	0.0012376	0.0012376	0.0012376	0.0012376	0.0012376	0.707879
GO:0005980	glycogen catabolism	7	0.0106253	0.0106253	0.0106253	0.00958875	0.00462165	0.00577035	0.898786
GO:0001306	age-dependent response to oxidative stress	7	0.0072464	0.0072464	0.0072464	0.0072464	0.0072464	0.0072464	0.951812
GO:0001323	age-dependent general metabolic decline during chronological cell aging	7	0.0034675	0.0034675	0.0034675	0.00325415	0.001851	0.00231265	0.688622
GO:0001324	age-dependent response to oxidative stress during chronological cell aging	7	0.0048861	0.0048861	0.0048861	0.0024371	0.0012496	0.0015615	0.606572
GO:0000920	cell separation during cytokinesis	7	0.0031672	0.0031672	0.0031672	0.0031672	0.0025329	0.00306115	0.700211
GO:0009607	response to biotic stimulus	7	0.001221	0.001221	0.001221	0.001221	0.001221	0.001221	0.644741
GO:0009613	response to pest, pathogen or parasite	7	0.6	0.6	0.6	0.469697	0.145189	0.175	0.997191
GO:0009615	response to virus	7	1	1	1	0.321429	0.193175	0.230263	0.997837
GO:0043330	response to exogenous dsRNA	7	0.666667	0.666667	0.666667	0.309524	0.182576	0.218254	0.997939
GO:0043331	response to dsRNA	7	0.666667	0.666667	0.666667	0.414286	0.174229	0.208333	0.998027
GO:0051707	response to other organism	7	0.295455	0.295455	0.295455	0.301724	0.11834	0.142361	0.994757
GO:0006656	phosphatidylcholine biosynthesis	7	0.0015096	0.0015096	0.0015096	0.0015096	0.0015096	0.0015096	0.701801
GO:0046839	phospholipid dephosphorylation	7	0.00070655	0.00070655	0.00070655	0.00070655	0.00070655	0.00070655	0.564367
GO:0046856	phosphoinositide dephosphorylation	7	0.0733154	0.0733154	0.0733154	0.00660185	0.0044132	0.00550815	0.785228
GO:0006595	polyamine metabolism	7	0.0006246	0.0006246	0.0006246	0.0006246	0.0007123	0.0007123	0.5
GO:0007532	regulation of transcription, mating-type specific	8	1	1	0.502798	0.0074389	0.00375125	0.0040434	0.653258
GO:0030847	transcription termination from Pol II promoter, RNA polymerase(A)-independent	8	0.75	0.75	0.75	0.542373	0.406536	0.0185713	0.927058
GO:0000055	ribosomal large subunit export from nucleus	8	0.0505952	0.024598	0.0251183	0.0191647	0.0151478	0.00559945	0.835055
GO:0000903	cellular morphogenesis during vegetative growth	8	0.0158275	0.0300544	0.0312649	0.0530093	0.0370831	0.0157186	0.693847
GO:0042726	riboflavin and derivative metabolism	8	0.0989584	0.0466311	0.0140062	0.012593	0.00967285	0.0077418	0.630382
GO:0042727	riboflavin and derivative biosynthesis	8	0.0643275	0.0643275	0.0643275	0.021286	0.0112993	0.0140758	0.939583
GO:0006031	chitin biosynthesis	8	0.506329	0.506329	0.279056	0.175758	0.0065754	0.0026115	0.673259
GO:0046128	purine ribonucleoside metabolism	8	0.501683	0.501683	0.501683	0.501274	0.00095895	0.00119835	0.670206
GO:0009269	response to desiccation	8	0.142857	0.142857	0.142857	0.0033003	0.0036832	0.0033852	0.740719
GO:0009414	response to water deprivation	8	0.0110223	0.0110223	0.0110223	0.0062384	0.00178015	0.0022242	0.717618
GO:0009415	response to water	8	0.0183556	0.0183556	0.0183556	0.0054289	0.00220245	0.00275145	0.674182
GO:0006012	galactose metabolism	8	0.0385076	0.0385076	0.0385076	0.00568065	0.00207135	0.00258785	0.723085
GO:0006855	multidrug transport	8	0.0083333	0.0083333	0.0083333	0.0083333	0.0059172	0.0059172	0.5
GO:0006760	folic acid and derivative metabolism	8	0.0163666	0.0163666	0.0163666	0.0163666	0.0163666	0.0163666	0.743317
GO:0019878	lysine biosynthesis via aminoadipic acid	8	0.116667	0.116667	0.116667	0.0634058	0.030879	0.010637	0.956875
GO:0000393	spliceosomal conformational changes to generate catalytic conformation	8	0.0741759	0.0741759	0.0741759	0.0741759	0.0581862	0.0634921	0.993669
GO:0006620	posttranslational protein targeting to membrane	8	0.0035211	0.0035211	0.0035211	0.0035211	0.0035211	0.0035211	0.691875
GO:0015939	pantothenate metabolism	8	0.0048944	0.0048944	0.0048944	0.0046175	0.00221265	0.0027641	0.735207
GO:0015940	pantothenate biosynthesis	8	0.00258255	0.00258255	0.00258255	0.00274075	0.0018371	0.0021156	0.615188
GO:0006878	copper ion homeostasis	8	0.0044444	0.0044444	0.0044444	0.0048154	0.000983	0.0012285	0.651179
GO:0006566	threonine metabolism	8	0.00238505	0.00238505	0.00178525	0.00179185	0.0019544	0.0022508	0.529848
GO:0043085	positive regulation of enzyme activity	8	0.1	0.1	0.1	0.1	0.126984	0.153846	0.996483
GO:0006275	regulation of DNA replication	8	0.00174005	0.00174005	0.00174005	0.00241185	0.0010901	0.00136225	0.544701
GO:0001308	loss of chromatin silencing during replicative cell aging	8	0.155556	0.155556	0.155556	0.0281436	0.002483	0.0030545	0.692923
GO:0051274	beta-glucan biosynthesis	8	0.121429	0.121429	0.121429	0.0176409	0.0035102	0.00341035	0.7782
GO:0019933	cAMP-mediated signaling	8	0.183333	0.0482477	0.0406506	0.00440455	0.0049462	0.00549635	0.585361
GO:0019935	cyclic-nucleotide-mediated signaling	8	0.5625	0.5625	0.5625	0.0899225	0.00165865	0.0020724	0.762215
GO:0018318	protein amino acid palmitoylation	8	0.00159625	0.00159625	0.00159625	0.00159625	0.00159625	0.00159625	0.589078
GO:0018345	protein palmitoylation	8	0.0206758	0.0206758	0.0206758	0.00671655	0.0021292	0.0026601	0.76682
GO:0000751	cell cycle arrest in response to pheromone	8	0.00141015	0.00141015	0.00141015	0.00223065	0.00180045	0.00180045	0.5
GO:0000335	negative regulation of DNA transposition	8	0.501008	0.501008	0.00226445	0.00431315	0.0035923	0.0031064	0.631955
GO:0000337	regulation of DNA transposition	8	0.0662394	0.0662394	0.0662394	0.0608276	0.0029442	0.00367745	0.810635
GO:0007070	negative regulation of transcription from RNA polymerase II promoter, mitotic	8	0.75	0.75	0.75	0.583333	0.365079	0.416667	0.99923
GO:0046021	regulation of transcription from RNA polymerase II promoter, mitotic	8	1	1	1	0.833333	0.565757	0.619048	0.999582
GO:0007323	peptide pheromone maturation	8	0.0015291	0.0015291	0.0015291	0.0015291	0.0015291	0.0015291	0.5
GO:0006749	glutathione metabolism	8	0.0014684	0.0014684	0.0014684	0.0014684	0.0009005	0.0009005	0.5
GO:0051261	protein depolymerization	8	0.0705645	0.0705645	0.0705645	0.0132548	0.00918085	0.0114329	0.899396
GO:0006518	peptide metabolism	8	0.500366	0.500366	0.500366	0.0372656	0.00524185	0.0062929	0.731117
GO:0006808	regulation of nitrogen utilization	8	0.0013643	0.0013643	0.0013643	0.0013643	0.0013643	0.0013643	0.5
GO:0051171	regulation of nitrogen metabolism	8	0.55	0.55	0.55	0.00756375	0.00171135	0.00213825	0.743388
GO:0009251	glucan catabolism	8	0.0031203	0.0031203	0.0031203	0.0033955	0.0039037	0.00442235	0.867938
GO:0030950	establishment and/or maintenance of actin cytoskeleton polarity	8	1	1	1	0.875	0.722222	0.666667	0.999554
GO:0030952	establishment and/or maintenance of cytoskeleton polarity	8	1	1	1	1	0.688645	0.733333	0.999868
GO:0007571	age-dependent general metabolic decline	8	0.0034012	0.0034012	0.0034012	0.0032959	0.0015153	0.0018934	0.684981
GO:0008614	pyridoxine metabolism	8	0.00145895	0.00145895	0.00145895	0.00145895	0.00121865	0.00121865	0.648699
GO:0042816	vitamin B6 metabolism	8	1	1	1	1	0.500646	0.500807	0.936906
GO:0006122	mitochondrial electron transport, ubiquinol to cytochrome c	9	0.75	0.303503	0.16429	0.0242392	0.0185381	0.0135248	0.672037
GO:0000128	flocculation	9	0.0325631	0.0320692	0.0316377	0.0269031	0.0213748	0.0199988	0.537118
GO:0000501	flocculation (sensu Saccharomyces)	9	0.541667	0.541667	0.541667	0.0078004	0.00484045	0.00216885	0.759102
GO:0016339	calcium-dependent cell-cell adhesion	9	0.1625	0.1625	0.0341467	0.0287333	0.00270205	0.0025467	0.709553
GO:0000161	MAPKKK cascade during osmolarity sensing	9	0.196429	0.196429	0.138736	0.109679	0.0335938	0.00431865	0.889333
GO:0042278	purine nucleoside metabolism	9	0.503817	0.503817	0.0054699	0.00472725	0.0049589	0.00420755	0.651298
GO:0007076	mitotic chromosome condensation	9	0.0061982	0.0030868	0.0054903	0.00660965	0.00366925	0.00353015	0.573863
GO:0006743	ubiquinone metabolism	9	0.0010341	0.0010341	0.0010341	0.0010341	0.0010341	0.0010341	0.660218
GO:0046519	sphingoid metabolism	9	0.00120255	0.00120255	0.00120255	0.0008952	0.00107855	0.00125485	0.50305
GO:0045721	negative regulation of gluconeogenesis	9	1	1	1	0.504514	0.0052103	0.0037418	0.769979
GO:0045912	negative regulation of carbohydrate metabolism	9	1	1	1	1	0.390853	0.40342	0.897482
GO:0051049	regulation of transport	9	0.0857723	0.0857723	0.0857723	0.0857723	0.0853155	0.0858086	0.941171
GO:0045039	protein import into mitochondrial inner membrane	9	1	1	1	0.47479	0.338467	0.127274	0.939598
GO:0006553	lysine metabolism	9	0.0011299	0.0011299	0.0011299	0.00139065	0.00221175	0.00235705	0.55169
GO:0009085	lysine biosynthesis	9	0.75	0.327465	0.198098	0.113778	0.0415633	0.0199459	0.94187
GO:0009306	protein secretion	9	0.00334825	0.00334825	0.00334825	0.00445755	0.0039302	0.00168195	0.622494
GO:0015802	basic amino acid transport	9	0.0040816	0.0040816	0.0040816	0.0040816	0.0040816	0.0040816	0.5
GO:0015718	monocarboxylic acid transport	9	0.0062616	0.0062616	0.0062616	0.0080109	0.0038344	0.00478795	0.872867
GO:0006474	N-terminal protein amino acid acetylation	9	0.00106755	0.00106755	0.00106755	0.00106755	0.00106755	0.00106755	0.695536
GO:0018409	peptide or protein amino-terminal blocking	9	1	1	1	0.631579	0.00662295	0.0050162	0.906972
GO:0031365	N-terminal protein amino acid modification	9	1	1	1	0.542373	0.0173002	0.0029485	0.875748
GO:0001304	progressive alteration of chromatin during replicative cell aging	9	0.118056	0.118056	0.118056	0.0186207	0.002149	0.0024485	0.693835
GO:0006345	loss of chromatin silencing	9	0.0366889	0.0366889	0.0366889	0.0216208	0.0015112	0.0018882	0.680578
GO:0045815	positive regulation of gene expression, epigenetic	9	0.0308781	0.0308781	0.0308781	0.0308781	0.0308781	0.0308781	0.747186
GO:0051273	beta-glucan metabolism	9	0.0035296	0.00412295	0.003789	0.00360905	0.00446725	0.0037879	0.563611
GO:0006635	fatty acid beta-oxidation	9	0.131944	0.131944	0.131944	0.131944	0.00747335	0.0076054	0.854335
GO:0006067	ethanol metabolism	9	0.0012542	0.0012542	0.0012542	0.0012542	0.00092575	0.0010949	0.602752
GO:0000184	mRNA catabolism, nonsense-mediated decay	9	0.002611	0.002611	0.002611	0.002611	0.002611	0.002611	0.5
GO:0008535	cytochrome c oxidase complex assembly	9	0.0011537	0.0011537	0.0011537	0.0012022	0.0009139	0.00104755	0.527621
GO:0007068	negative regulation of transcription, mitotic	9	0.00170265	0.00170265	0.0016473	0.00152435	0.0018324	0.00202285	0.5
GO:0045896	regulation of transcription, mitotic	9	0.0018149	0.0018149	0.0018149	0.0018149	0.0018149	0.0018149	0.5
GO:0007129	synapsis	9	0.0054645	0.0054645	0.0054645	0.0007632	0.0010263	0.0012826	0.522351
GO:0045910	negative regulation of DNA recombination	9	0.0251875	0.0251875	0.0251875	0.00505705	0.0037268	0.004644	0.720128
GO:0006528	asparagine metabolism	9	0.00163305	0.00163305	0.00210635	0.00197335	0.00127715	0.0014554	0.5
GO:0042138	meiotic DNA double-strand break formation	9	0.00110385	0.00110385	0.00110385	0.00065245	0.0008693	0.001036	0.514954
GO:0015891	siderophore transport	9	0.0015823	0.0015823	0.0015823	0.0015823	0.0015823	0.0015823	0.736722
GO:0006071	glycerol metabolism	9	0.0141866	0.0141866	0.0038274	0.00245455	0.0022028	0.0024389	0.612848
GO:0019751	polyol metabolism	9	0.0628838	0.0628838	0.0628838	0.0628838	0.0628686	0.0628686	0.748769
GO:0019794	nonprotein amino acid metabolism	9	0.154412	0.154412	0.154412	0.161585	0.163217	0.171875	0.995719
GO:0000097	sulfur amino acid biosynthesis	9	0.0015723	0.0015723	0.0015723	0.0015723	0.0015723	0.0015723	0.776644
GO:0000132	establishment of mitotic spindle orientation	9	0.00538005	0.00538005	0.00538005	0.00538005	0.0064241	0.00801075	0.854107
GO:0040001	establishment of mitotic spindle localization	9	0.0263158	0.0263158	0.0263158	0.0263158	0.0263158	0.0263158	0.98699
GO:0051293	establishment of spindle localization	9	0.238095	0.238095	0.238095	0.0779789	0.0176007	0.0211038	0.878248
GO:0051294	establishment of spindle orientation	9	0.0703125	0.0703125	0.0703125	0.0157304	0.0031449	0.00325825	0.826941
GO:0051653	spindle localization	9	0.6	0.6	0.6	0.0195575	0.00743265	0.00488585	0.883499
GO:0008154	actin polymerization and/or depolymerization	9	1	1	1	1	1	1	0.999912
GO:0046470	phosphatidylcholine metabolism	9	0.0314178	0.0314178	0.0314178	0.0290421	0.0217265	0.0205029	0.837328
GO:0006123	mitochondrial electron transport, cytochrome c to oxygen	10	1	0.787234	0.821429	0.657143	0.493167	0.0121878	0.959153
GO:0006616	SRP-dependent cotranslational protein targeting to membrane, translocation	10	0.5	0.5	0.3125	0.0687664	0.00644995	0.00432685	0.827323
GO:0006284	base-excision repair	10	1	0.432088	0.232614	0.0899841	0.0393862	0.027956	0.719551
GO:0008298	intracellular mRNA localization	10	0.416667	0.0516793	0.0492608	0.0237726	0.018462	0.0153495	0.616498
GO:0007119	budding cell isotropic bud growth	10	0.222222	0.222222	0.15233	0.199577	0.0222354	0.0196655	0.959575
GO:0030846	transcription termination from Pol II promoter, RNA polymerase(A) coupled	10	0.5	0.5	0.594156	0.55	0.201457	0.0279156	0.975953
GO:0006030	chitin metabolism	10	0.5625	0.508197	0.04125	0.00880455	0.0075962	0.00708365	0.651516
GO:0030503	regulation of cell redox homeostasis	10	1	0.0576126	0.0363798	0.0302917	0.0211086	0.0207265	0.59802
GO:0045454	cell redox homeostasis	10	0.571429	0.0369628	0.0324238	0.0250088	0.0251197	0.0214503	0.56167
GO:0000162	tryptophan biosynthesis	10	0.520833	0.520833	0.528302	0.0138292	0.0077165	0.00476505	0.781248
GO:0006568	tryptophan metabolism	10	0.75	0.75	0.6875	0.109637	0.0166801	0.0094753	0.84768
GO:0006586	indolalkylamine metabolism	10	0.75	0.75	0.75	0.0515328	0.0119958	0.003868	0.847414
GO:0009096	aromatic amino acid family biosynthesis, anthranilate pathway	10	0.75	0.75	0.558824	0.113542	0.0302024	0.0044068	0.877883
GO:0009119	ribonucleoside metabolism	10	1	1	0.722222	0.160606	0.0060755	0.0031445	0.796314
GO:0042430	indole and derivative metabolism	10	0.666667	0.300813	0.433761	0.0375173	0.0077427	0.00766205	0.820324
GO:0042434	indole derivative metabolism	10	1	1	1	0.359936	0.101529	0.00337525	0.821261
GO:0042435	indole derivative biosynthesis	10	0.625	0.625	0.625	0.580645	0.0487829	0.00907175	0.909283
GO:0046219	indolalkylamine biosynthesis	10	0.625	0.625	0.625	0.533333	0.0113709	0.0140395	0.8885
GO:0006488	dolichol-linked oligosaccharide biosynthesis	10	0.00642355	0.0101452	0.0148094	0.0129348	0.0144179	0.0144278	0.500876
GO:0019363	pyridine nucleotide biosynthesis	10	0.101191	0.11465	0.0303946	0.0174288	0.010715	0.00836055	0.726702
GO:0005984	disaccharide metabolism	10	0.0121773	0.0140421	0.0056766	0.00593575	0.00704375	0.0066742	0.521757
GO:0006817	phosphate transport	10	0.00345935	0.00345935	0.00345935	0.0012462	0.0014005	0.0015239	0.505864
GO:0015846	polyamine transport	10	0.002445	0.002445	0.0022653	0.0037349	0.00311785	0.00330995	0.533885
GO:0000103	sulfate assimilation	10	0.00528325	0.00528325	0.0052905	0.0071308	0.0053375	0.00522405	0.789615
GO:0006791	sulfur utilization	10	0.101567	0.101567	0.0017832	0.00247915	0.0031741	0.00296565	0.529202
GO:0007039	vacuolar protein catabolism	10	0.0020963	0.002399	0.00456955	0.0053872	0.00551695	0.004931	0.593749
GO:0016226	iron-sulfur cluster assembly	10	0.0028341	0.00259955	0.0022052	0.0031766	0.0033519	0.00355645	0.516378
GO:0031163	metallo-sulfur cluster assembly	10	1	1	1	0.00795015	0.0032245	0.0022816	0.723384
GO:0000742	karyogamy during conjugation with cellular fusion	10	1	1	0.507659	0.0115844	0.0077988	0.00270245	0.800956
GO:0009068	aspartate family amino acid catabolism	10	0.0031529	0.0031529	0.0031529	0.0031529	0.00145125	0.0016323	0.635157
GO:0001301	progressive alteration of chromatin during cell aging	10	0.0184412	0.0184412	0.00927515	0.004581	0.0036565	0.00397995	0.641482
GO:0000737	DNA catabolism, endonucleolytic	10	0.0026954	0.0026954	0.0026954	0.0026954	0.0026954	0.0026954	0.869901
GO:0007021	tubulin folding	10	0.00125665	0.00125665	0.00125665	0.001563	0.0018108	0.0018108	0.5
GO:0006882	zinc ion homeostasis	10	0.0018657	0.0018657	0.0018657	0.0032841	0.0020134	0.0020134	0.5
GO:0006526	arginine biosynthesis	10	0.00387845	0.00387845	0.00387845	0.00387845	0.0015426	0.00164535	0.735667
GO:0006384	transcription initiation from RNA polymerase III promoter	11	1	1	0.842424	0.39869	0.245105	0.0668507	0.927337
GO:0007346	regulation of progression through mitotic cell cycle	11	0.0614213	0.0614213	0.0614213	0.0407663	0.00226873	0.0024723	0.567135
GO:0007118	budding cell apical bud growth	11	0.333333	0.333333	0.333333	0.333333	0.333333	0.333333	0.998239
GO:0016050	vesicle organization and biogenesis	11	0.234345	0.0462447	0.0268931	0.0277087	0.0240555	0.0201392	0.589612
GO:0007050	cell cycle arrest	11	0.109644	0.109644	0.109644	0.109644	0.020048	0.0204338	0.859491
GO:0045786	negative regulation of progression through cell cycle	11	1	1	1	0.801354	0.277266	0.292281	0.913614
GO:0006839	mitochondrial transport	11	0.00926518	0.00926518	0.0079213	0.00738778	0.00581387	0.0065403	0.721967
GO:0006042	glucosamine biosynthesis	11	0.65	0.65	0.65	0.298679	0.0060787	0.00757946	0.827728
GO:0006045	N-acetylglucosamine biosynthesis	11	0.807692	0.807692	0.807692	0.291808	0.011639	0.0144605	0.836216
GO:0046349	amino sugar biosynthesis	11	0.6325	0.6325	0.442	0.266085	0.00756564	0.00758862	0.742714
GO:0030261	chromosome condensation	11	0.609964	0.609964	0.609964	0.609964	0.22657	0.23036	0.962767
GO:0006450	regulation of translational fidelity	11	0.84	0.84	0.671429	0.233061	0.017225	0.0101178	0.811396
GO:0006111	regulation of gluconeogenesis	11	1	1	0.804878	0.422019	0.0112824	0.0098836	0.758856
GO:0045003	double-strand break repair via synthesis-dependent strand annealing	11	1	1	1	1	1	1	0.99978
GO:0045053	protein retention in Golgi	11	0.0124866	0.0124866	0.010655	0.0133896	0.00453568	0.0049172	0.643757
GO:0016575	histone deacetylation	11	0.833333	0.833333	0.833333	0.727407	0.322063	0.358143	0.960029
GO:0006098	pentose-phosphate shunt	11	0.00961462	0.00961462	0.00961462	0.0105449	0.0108752	0.0111526	0.801268
GO:0006374	nuclear mRNA splicing via U2-type spliceosome	11	0.0183528	0.0183528	0.0183528	0.0183528	0.0183528	0.0183528	0.921007
GO:0030489	processing of 27S pre-rRNA	11	0.00558424	0.00558424	0.00552936	0.00809086	0.00612228	0.00605978	0.537066
GO:0051053	negative regulation of DNA metabolism	11	0.0294554	0.0294554	0.0294554	0.0134444	0.0135752	0.0138303	0.728135
GO:0045002	double-strand break repair via single-strand annealing	11	0.766667	0.766667	0.766667	0.474786	0.0427293	0.0513283	0.84646
GO:0019395	fatty acid oxidation	11	0.0285714	0.0285714	0.0285714	0.0285714	0.003994	0.0049875	0.814424
GO:0000272	polysaccharide catabolism	11	0.0034247	0.0034247	0.0034247	0.0034247	0.0034247	0.0034247	0.5
GO:0044247	cellular polysaccharide catabolism	11	0.00484048	0.00484048	0.00484048	0.0054777	0.0036786	0.0043266	0.677902
GO:0001558	regulation of cell growth	11	0.00378098	0.00378098	0.00378098	0.0045441	0.00422796	0.00478186	0.571109
GO:0015914	phospholipid transport	12	0.695238	0.695238	0.695238	0.695238	0.628896	0.628977	0.946433
GO:0006730	one-carbon compound metabolism	12	0.501025	0.501025	0.501025	0.501025	0.501025	0.501025	0.948064
GO:0006268	DNA unwinding during replication	12	0.866667	0.715523	0.515604	0.185545	0.0626156	0.0214803	0.844422
GO:0000032	cell wall mannoprotein biosynthesis	12	0.0227385	0.0227385	0.00946674	0.00756632	0.00646318	0.00646014	0.529793
GO:0006056	mannoprotein metabolism	12	0.0627986	0.0627986	0.0627986	0.0174371	0.00595638	0.00743054	0.815199
GO:0006057	mannoprotein biosynthesis	12	0.114628	0.114628	0.114628	0.0414167	0.0205529	0.025361	0.829893
GO:0031506	cell wall glycoprotein biosynthesis	12	0.0472407	0.0472407	0.0472407	0.017103	0.01625	0.0200653	0.802
GO:0000160	two-component signal transduction system (phosphorelay)	12	0.0108456	0.0108456	0.0109406	0.0145789	0.0062641	0.00623532	0.680585
GO:0007234	osmosensory signaling pathway via two-component system	12	0.579167	0.579167	0.579167	0.510088	0.172106	0.19247	0.950395
GO:0006207	'de novo' pyrimidine base biosynthesis	12	0.750247	0.750247	0.750247	0.750247	0.750247	0.750247	0.87489
GO:0008054	cyclin catabolism	12	1	1	1	1	1	1	1
GO:0006895	Golgi to endosome transport	12	0.00624548	0.00624548	0.00624548	0.0033724	0.00378906	0.00434896	0.620027
GO:0006633	fatty acid biosynthesis	12	0.0169239	0.0196613	0.0220715	0.0185337	0.0120664	0.0111937	0.570537
GO:0000083	G1/S-specific transcription in mitotic cell cycle	12	0.0054348	0.0054348	0.0054348	0.0054348	0.0025494	0.0031847	0.548238
GO:0000741	karyogamy	12	0.00557852	0.00557852	0.00557852	0.00604148	0.0061053	0.00733405	0.671797
GO:0006308	DNA catabolism	12	0.8	0.8	0.8	0.82	0.554312	0.584793	0.944743
GO:0042147	retrograde transport, endosome to Golgi	12	0.0089325	0.0089325	0.0089325	0.0089325	0.0089325	0.0089325	0.716549
GO:0009070	serine family amino acid biosynthesis	12	0.142664	0.142664	0.153839	0.118754	0.0856268	0.023519	0.907912
GO:0006904	vesicle docking during exocytosis	12	0.00431833	0.00431833	0.00431833	0.00431833	0.00431833	0.00431833	0.718121
GO:0000018	regulation of DNA recombination	12	0.0061312	0.0061312	0.0061312	0.0061312	0.0061312	0.0061312	0.729093
GO:0005978	glycogen biosynthesis	12	0.0050505	0.0050505	0.0050505	0.0050505	0.0023931	0.0029895	0.544635
GO:0009651	response to salt stress	12	0.00509377	0.00509377	0.00509377	0.00431067	0.00227993	0.002472	0.612501
GO:0030258	lipid modification	12	0.0071947	0.0071947	0.0071947	0.0071947	0.0071947	0.0071947	0.784011
GO:0000028	ribosomal small subunit assembly and maintenance	13	0.0040955	0.0040955	0.0040955	0.0040955	0.00432038	0.00492205	0.741459
GO:0007004	telomerase-dependent telomere maintenance	13	0.616667	0.364485	0.246026	0.113132	0.079338	0.065805	0.634812
GO:0006537	glutamate biosynthesis	13	0.527149	0.527149	0.527149	0.504001	0.279985	0.229344	0.95006
GO:0007157	heterophilic cell adhesion	13	0.267124	0.267124	0.267124	0.0392831	0.00752446	0.00938556	0.833108
GO:0006267	pre-replicative complex formation and maintenance	13	0.0540062	0.0540062	0.0544155	0.0270688	0.0043389	0.00506522	0.612596
GO:0000077	DNA damage checkpoint	13	0.0181327	0.0181327	0.0181327	0.0181327	0.0181327	0.0181327	0.503738
GO:0006040	amino sugar metabolism	13	0.503595	0.503595	0.503595	0.503595	0.502326	0.502692	0.835387
GO:0006041	glucosamine metabolism	13	0.529315	0.529315	0.529315	0.307309	0.180827	0.19719	0.782837
GO:0006044	N-acetylglucosamine metabolism	13	0.436508	0.436508	0.436508	0.257116	0.115978	0.119806	0.879766
GO:0019674	NAD metabolism	13	0.107354	0.107354	0.107354	0.100509	0.0161366	0.0194812	0.910378
GO:0009065	glutamine family amino acid catabolism	13	0.0256138	0.0236551	0.0210936	0.0131297	0.0111516	0.0111625	0.570297
GO:0006825	copper ion transport	13	0.714286	0.734286	0.482663	0.107982	0.0328001	0.0170288	0.835818
GO:0015893	drug transport	13	0.0633602	0.0633602	0.0633602	0.0633602	0.0206593	0.0245703	0.91415
GO:0007534	gene conversion at mating-type locus	13	0.8	0.8	0.8	0.622217	0.259327	0.288609	0.921351
GO:0007007	inner mitochondrial membrane organization and biogenesis	13	0.672222	0.672222	0.672222	0.255128	0.0329635	0.0371998	0.872493
GO:0040008	regulation of growth	13	0.00522233	0.00522233	0.00522233	0.00522233	0.00522233	0.00522233	0.727247
GO:0031110	regulation of microtubule polymerization or depolymerization	13	1	1	1	1	0.494421	0.508984	0.964581
GO:0009082	branched chain family amino acid biosynthesis	13	0.9	0.9	0.9	0.682381	0.273648	0.302943	0.924691
GO:0007103	spindle pole body duplication in nuclear envelope	13	0.0021459	0.0021459	0.0021459	0.0021459	0.0021459	0.0021459	0.585387
GO:0001300	chronological cell aging	13	0.0063274	0.0063274	0.00561398	0.00633346	0.0064861	0.00656548	0.726996
GO:0009894	regulation of catabolism	13	0.00451273	0.00451273	0.00451273	0.00490523	0.0060371	0.00739807	0.688775
GO:0000754	adaptation to pheromone during conjugation with cellular fusion	13	1	1	1	1	1	1	0.99967
GO:0048015	phosphoinositide-mediated signaling	13	0.144091	0.144091	0.144091	0.144091	0.0798873	0.0800859	0.886093
GO:0048017	inositol lipid-mediated signaling	13	0.300297	0.300297	0.300297	0.261689	0.125035	0.145341	0.846875
GO:0000079	regulation of cyclin dependent protein kinase activity	14	0.0719387	0.0719387	0.0719387	0.0719387	0.0016805	0.0019722	0.597491
GO:0016337	cell-cell adhesion	14	0.37999	0.37999	0.37999	0.205349	0.0136612	0.0169591	0.865671
GO:0000394	RNA splicing, via endonucleolytic cleavage and ligation	14	0.0275315	0.0124977	0.0142521	0.0167013	0.0102102	0.00960684	0.644689
GO:0006388	tRNA splicing	14	0.651538	0.651538	0.651538	0.249643	0.00488642	0.00609954	0.814376
GO:0006188	IMP biosynthesis	14	0.207445	0.207445	0.207445	0.157584	0.0953452	0.110271	0.898963
GO:0006189	'de novo' IMP biosynthesis	14	0.766667	0.766667	0.766667	0.686667	0.645299	0.673333	0.998605
GO:0046040	IMP metabolism	14	0.766667	0.766667	0.766667	0.428	0.211528	0.246061	0.974713
GO:0000147	actin cortical patch assembly	14	0.0260364	0.0260364	0.0260364	0.00851233	0.00470797	0.00502717	0.529737
GO:0030488	tRNA methylation	14	1	1	0.448905	0.144487	0.0244746	0.0213893	0.864666
GO:0042770	DNA damage response, signal transduction	14	0.570175	0.570175	0.570175	0.376361	0.016324	0.0202946	0.90033
GO:0051278	cell wall polysaccharide biosynthesis (sensu Fungi)	14	0.22492	0.22492	0.22492	0.230564	0.175723	0.177907	0.913671
GO:0000105	histidine biosynthesis	14	0.0034824	0.0034824	0.0034824	0.00404837	0.00440733	0.00445832	0.592233
GO:0006547	histidine metabolism	14	0.417663	0.417663	0.417663	0.408832	0.0699826	0.0826889	0.823265
GO:0009075	histidine family amino acid metabolism	14	0.631111	0.631111	0.631111	0.502668	0.164933	0.10637	0.967528
GO:0009076	histidine family amino acid biosynthesis	14	0.801389	0.801389	0.801389	0.0672023	0.0648364	0.0790048	0.908047
GO:0006272	leading strand elongation	14	0.0036364	0.0036364	0.0036364	0.0036364	0.0036364	0.0036364	0.753738
GO:0006476	protein amino acid deacetylation	14	0.010059	0.010059	0.010059	0.00620686	0.00411782	0.00494362	0.63239
GO:0006740	NADPH regeneration	14	0.506023	0.506023	0.506023	0.490476	0.0112819	0.0140467	0.868148
GO:0048278	vesicle docking	14	0.2	0.2	0.2	0.2	0.0033085	0.0041322	0.786092
GO:0000114	G1-specific transcription in mitotic cell cycle	14	0.00690958	0.00690958	0.00690958	0.00690958	0.00724523	0.00756207	0.773745
GO:0006779	porphyrin biosynthesis	14	0.252899	0.252899	0.252899	0.096785	0.0043181	0.00539084	0.75728
GO:0006783	heme biosynthesis	14	0.0566245	0.0566245	0.0566245	0.0499487	0.00908284	0.0111638	0.808546
GO:0031109	microtubule polymerization or depolymerization	14	0.8125	0.8125	0.8125	0.548397	0.132012	0.11504	0.954271
GO:0019740	nitrogen utilization	14	0.039649	0.039649	0.039649	0.0422766	0.0118123	0.0126778	0.854206
GO:0006986	response to unfolded protein	14	0.0573457	0.0573457	0.0573457	0.0239435	0.0243233	0.0258447	0.939882
GO:0051789	response to protein stimulus	14	0.00436167	0.00436167	0.00436167	0.00436167	0.00478562	0.00510652	0.721467
GO:0030474	spindle pole body duplication	14	1	1	1	0.854545	0.366194	0.391358	0.983583
GO:0031023	microtubule organizing center organization and biogenesis	14	0.85	0.85	0.85	0.616154	0.246647	0.273105	0.958957
GO:0051300	spindle pole body organization and biogenesis	14	0.333333	0.333333	0.333333	0.333333	0.333333	0.333333	0.998241
GO:0000183	chromatin silencing at rDNA	14	0.0046512	0.0046512	0.0046512	0.0046512	0.0045506	0.0056818	0.751761
GO:0000722	telomerase-independent telomere maintenance	14	0.0042054	0.0042054	0.0042054	0.0042054	0.0042054	0.0042054	0.66073
GO:0051248	negative regulation of protein metabolism	14	0.0046296	0.0046296	0.0046296	0.0046296	0.0046296	0.0046296	0.801671
GO:0006493	protein amino acid O-linked glycosylation	15	0.766667	0.589499	0.589242	0.254005	0.0629641	0.0264357	0.898544
GO:0006369	transcription termination from RNA polymerase II promoter	15	0.82	0.82	0.82	0.499595	0.203058	0.230508	0.940594
GO:0006379	mRNA cleavage	15	1	1	1	0.9	0.399011	0.427348	0.971649
GO:0007018	microtubule-based movement	15	0.447619	0.462728	0.470177	0.0951733	0.0558321	0.027231	0.872088
GO:0030473	nuclear migration, microtubule-mediated	15	0.64	0.64	0.64	0.529524	0.0565549	0.0694267	0.968505
GO:0006625	protein targeting to peroxisome	15	0.0079365	0.0079365	0.0079365	0.0079365	0.0079365	0.0079365	0.889965
GO:0006301	postreplication repair	15	0.566667	0.566667	0.362959	0.109329	0.0439407	0.0514237	0.930427
GO:0009156	ribonucleoside monophosphate biosynthesis	15	1	1	1	0.494649	0.305723	0.326492	0.988643
GO:0009168	purine ribonucleoside monophosphate biosynthesis	15	0.9	0.9	0.9	0.659048	0.295815	0.31396	0.989284
GO:0019856	pyrimidine base biosynthesis	15	0.416667	0.416667	0.416667	0.416667	0.416667	0.416667	0.9989
GO:0009116	nucleoside metabolism	15	0.8125	0.8125	0.8125	0.545833	0.0701295	0.072001	0.919597
GO:0007091	mitotic metaphase/anaphase transition	15	0.9	0.916667	0.421076	0.0261776	0.0144461	0.01467	0.63085
GO:0031145	anaphase-promoting complex-dependent proteasomal ubiquitin-dependent protein catabolism	15	0.9	0.904762	0.745929	0.09661	0.0115133	0.0110586	0.7046
GO:0045132	meiotic chromosome segregation	15	0.0785261	0.0785261	0.0785261	0.0814177	0.0512057	0.0580844	0.968265
GO:0000011	vacuole inheritance	15	0.0657183	0.0657183	0.0657183	0.0640895	0.0638091	0.0639822	0.651029
GO:0043162	ubiquitin-dependent protein catabolism via the multivesicular body pathway	15	0.13031	0.13031	0.129986	0.082225	0.0154009	0.0176422	0.719773
GO:0006778	porphyrin metabolism	15	0.0130897	0.0130897	0.0130897	0.0120795	0.00328212	0.00396698	0.637122
GO:0042168	heme metabolism	15	0.119498	0.119498	0.0798424	0.0386757	0.0135416	0.0101132	0.749004
GO:0016074	snoRNA metabolism	15	0.00926445	0.00926445	0.00926445	0.00926445	0.00926445	0.00926445	0.724032
GO:0006099	tricarboxylic acid cycle	15	0.00329937	0.00329937	0.00329937	0.00329937	0.00351527	0.00379413	0.613036
GO:0046356	acetyl-CoA catabolism	15	0.9	0.9	0.9	0.578468	0.217515	0.25	0.990684
GO:0000051	urea cycle intermediate metabolism	15	0.0051996	0.0051996	0.0051996	0.00422768	0.004036	0.00488032	0.621049
GO:0006525	arginine metabolism	15	0.72	0.72	0.72	0.405519	0.257749	0.283942	0.970482
GO:0045324	late endosome to vacuole transport	16	1	1	0.805369	0.191266	0.0212061	0.0215398	0.82263
GO:0030705	cytoskeleton-dependent intracellular transport	16	0.8	0.8	0.8	0.461336	0.199769	0.225331	0.984677
GO:0006536	glutamate metabolism	16	0.0497546	0.0497546	0.0497546	0.0497546	0.0467341	0.0477636	0.870614
GO:0006144	purine base metabolism	16	0.00886897	0.00886897	0.00886897	0.00544195	0.00528952	0.00579512	0.754664
GO:0009127	purine nucleoside monophosphate biosynthesis	16	1	1	1	0.472613	0.292523	0.324937	0.981974
GO:0030865	cortical cytoskeleton organization and biogenesis	16	0.32613	0.32613	0.158656	0.0511873	0.0286593	0.0171284	0.79465
GO:0030866	cortical actin cytoskeleton organization and biogenesis	16	0.6	0.6	0.6	0.471253	0.0938971	0.113914	0.970835
GO:0007231	osmosensory signaling pathway	16	0.390278	0.390278	0.390278	0.390278	0.202308	0.205093	0.991684
GO:0009073	aromatic amino acid family biosynthesis	16	0.633333	0.633333	0.508333	0.406113	0.116243	0.129801	0.927932
GO:0009267	cellular response to starvation	16	0.00816012	0.00816012	0.0052959	0.00453254	0.0047961	0.00522732	0.517515
GO:0031668	cellular response to extracellular stimulus	16	0.272963	0.272963	0.0742225	0.0255283	0.0160903	0.0165686	0.796854
GO:0031669	cellular response to nutrient levels	16	0.722222	0.722222	0.722222	0.0378087	0.00793996	0.00990156	0.840924
GO:0042594	response to starvation	16	0.460084	0.460084	0.460084	0.222122	0.0226825	0.028043	0.90713
GO:0051716	cellular response to stimulus	16	0.0794659	0.0794659	0.0794659	0.0324451	0.0119543	0.014881	0.868652
GO:0015698	inorganic anion transport	16	0.148633	0.148633	0.148633	0.0199824	0.00950676	0.0118364	0.79579
GO:0009081	branched chain family amino acid metabolism	16	0.00832084	0.00832084	0.00863564	0.00857454	0.00642654	0.00693364	0.622476
GO:0044272	sulfur compound biosynthesis	16	0.222222	0.222222	0.222222	0.222222	0.177954	0.196921	0.98532
GO:0000753	cellular morphogenesis during conjugation with cellular fusion	17	0.633987	0.633987	0.635409	0.0933811	0.0387838	0.0339267	0.880372
GO:0006353	transcription termination	17	0.0757042	0.040627	0.0247478	0.0260442	0.0223006	0.022285	0.526292
GO:0006113	fermentation	17	0.0879503	0.0879503	0.0879503	0.0879503	0.0876307	0.088466	0.85531
GO:0007155	cell adhesion	17	0.322115	0.322115	0.322115	0.197125	0.136019	0.138708	0.917483
GO:0016571	histone methylation	17	1	1	0.812866	0.181253	0.0196583	0.0133988	0.783714
GO:0009124	nucleoside monophosphate biosynthesis	17	0.558182	0.558182	0.558182	0.423546	0.0702294	0.0563986	0.971327
GO:0009161	ribonucleoside monophosphate metabolism	17	0.766667	0.766667	0.766667	0.6739	0.473354	0.488889	0.99586
GO:0009167	purine ribonucleoside monophosphate metabolism	17	0.8	0.8	0.8	0.721212	0.121692	0.145737	0.988331
GO:0009408	response to heat	17	0.0236558	0.0236558	0.0236558	0.0132662	0.00577356	0.00628904	0.712622
GO:0006206	pyrimidine base metabolism	17	0.00422034	0.00422034	0.00422034	0.0044736	0.00465782	0.0049394	0.668644
GO:0031570	DNA integrity checkpoint	17	0.0179616	0.0179616	0.0119779	0.0190933	0.00868726	0.00982456	0.696826
GO:0000165	MAPKKK cascade	17	0.317985	0.317985	0.317985	0.317985	0.138756	0.146327	0.975589
GO:0019438	aromatic compound biosynthesis	17	0.875	0.875	0.875	0.489389	0.142627	0.146751	0.90803
GO:0043094	metabolic compound salvage	17	0.505612	0.505612	0.505612	0.306631	0.111058	0.113213	0.886845
GO:0007266	Rho protein signal transduction	17	0.0197673	0.0197673	0.0197673	0.0190995	0.0142209	0.0176103	0.790013
GO:0016053	organic acid biosynthesis	17	0.556452	0.556452	0.556452	0.540294	0.0808551	0.0957793	0.910623
GO:0046394	carboxylic acid biosynthesis	17	0.707407	0.707407	0.707407	0.332388	0.0431693	0.052644	0.926828
GO:0043255	regulation of carbohydrate biosynthesis	17	0.8	0.8	0.523168	0.21834	0.0109828	0.0101555	0.759223
GO:0007533	mating type switching	17	0.337335	0.337335	0.337335	0.337335	0.337335	0.337335	0.795188
GO:0000245	spliceosome assembly	17	0.00736342	0.00736342	0.00736342	0.0075737	0.00329884	0.00405456	0.672027
GO:0006820	anion transport	17	0.00864068	0.00864068	0.00864068	0.00933178	0.00514693	0.00600502	0.733574
GO:0006739	NADP metabolism	17	0.310861	0.310861	0.310861	0.0158898	0.0153838	0.016835	0.809146
GO:0048284	organelle fusion	17	0.0350086	0.0350086	0.0350086	0.0279387	0.0126575	0.015721	0.780475
GO:0007265	Ras protein signal transduction	17	0.00512612	0.00512612	0.00512612	0.00512612	0.00542857	0.00574443	0.600517
GO:0010038	response to metal ion	17	0.226861	0.226861	0.226861	0.0468452	0.0079928	0.0090258	0.776244
GO:0006311	meiotic gene conversion	17	0.137231	0.137231	0.137231	0.137231	0.114852	0.115499	0.97403
GO:0009109	coenzyme catabolism	17	0.142857	0.142857	0.142857	0.142857	0.0860215	0.105263	0.989886
GO:0006378	mRNA polyadenylylation	18	0.5	0.5	0.5	0.454614	0.259004	0.261161	0.954072
GO:0043631	RNA polyadenylation	18	1	1	1	0.876923	0.317296	0.297273	0.996656
GO:0000022	mitotic spindle elongation	18	0.0076438	0.0076438	0.008354	0.00795914	0.00744904	0.00717526	0.531739
GO:0051231	spindle elongation	18	0.0799098	0.0799098	0.0824905	0.0695369	0.0487929	0.0591224	0.921119
GO:0009126	purine nucleoside monophosphate metabolism	18	0.67	0.67	0.67	0.483333	0.210146	0.0677173	0.966915
GO:0000724	double-strand break repair via homologous recombination	18	0.0111153	0.0137158	0.0144225	0.014262	0.0103458	0.00958194	0.510776
GO:0009067	aspartate family amino acid biosynthesis	18	0.338333	0.346667	0.235534	0.115285	0.0392464	0.0224799	0.854635
GO:0006896	Golgi to vacuole transport	18	0.0120741	0.0120741	0.0120741	0.0120184	0.00522092	0.00583816	0.692929
GO:0051187	cofactor catabolism	18	1	1	1	0.779487	0.195289	0.216359	0.988208
GO:0006614	SRP-dependent cotranslational protein targeting to membrane	19	0.9	0.9	0.9	0.695238	0.41752	0.448593	0.970141
GO:0000767	cellular morphogenesis during conjugation	19	0.6125	0.6125	0.6125	0.260527	0.0750672	0.0900844	0.931804
GO:0007097	nuclear migration	19	0.427193	0.262487	0.187619	0.174007	0.0549706	0.0506039	0.94334
GO:0040023	establishment of nucleus localization	19	0.706667	0.706667	0.706667	0.587879	0.139247	0.166598	0.973929
GO:0051647	nucleus localization	19	0.107752	0.107752	0.107752	0.0523462	0.0241758	0.0284807	0.939757
GO:0000054	ribosome export from nucleus	19	0.214256	0.0186491	0.0224609	0.0310755	0.0285596	0.025805	0.525972
GO:0009123	nucleoside monophosphate metabolism	19	0.8	0.8	0.708511	0.377038	0.0712278	0.0184676	0.911315
GO:0045185	maintenance of protein localization	19	0.240278	0.240278	0.240278	0.240278	0.195635	0.216239	0.994446
GO:0009272	cell wall biosynthesis (sensu Fungi)	19	0.455714	0.273813	0.0663801	0.0397229	0.0110093	0.0113949	0.688725
GO:0042546	cell wall biosynthesis	19	0.482051	0.482051	0.23664	0.0393667	0.0252267	0.0102083	0.80321
GO:0042401	biogenic amine biosynthesis	19	0.579167	0.579167	0.571545	0.400303	0.0473091	0.0574345	0.91969
GO:0030148	sphingolipid biosynthesis	19	0.211968	0.015924	0.0197012	0.0167847	0.0151895	0.0131835	0.674459
GO:0016579	protein deubiquitination	19	0.203763	0.203763	0.203763	0.00633136	0.0046867	0.00507594	0.639933
GO:0000725	recombinational repair	19	0.733333	0.733333	0.733333	0.447152	0.221428	0.245999	0.959803
GO:0040020	regulation of meiosis	19	0.700355	0.700355	0.700355	0.5448	0.174281	0.185783	0.860777
GO:0006826	iron ion transport	19	0.0101699	0.0101699	0.00781808	0.0089383	0.0042894	0.00437862	0.572608
GO:0009228	thiamin biosynthesis	19	1	1	1	0.704739	0.110799	0.128718	0.970645
GO:0007064	mitotic sister chromatid cohesion	19	0.00451303	0.00451303	0.00451303	0.00397323	0.0046074	0.00553463	0.708081
GO:0006100	tricarboxylic acid cycle intermediate metabolism	19	0.285908	0.285908	0.285908	0.285908	0.220774	0.230352	0.986366
GO:0006753	nucleoside phosphate metabolism	20	1	1	1	0.324087	0.212373	0.0143965	0.822899
GO:0006754	ATP biosynthesis	20	1	1	1	1	0.487859	0.525806	0.998192
GO:0015985	energy coupled proton transport, down electrochemical gradient	20	1	1	1	0.581448	0.28265	0.00986358	0.846358
GO:0015986	ATP synthesis coupled proton transport	20	1	1	1	1	0.533798	0.566667	0.997839
GO:0046034	ATP metabolism	20	1	1	1	0.822951	0.452527	0.279212	0.937335
GO:0001510	RNA methylation	20	0.393062	0.136979	0.108907	0.107737	0.093535	0.09201	0.548018
GO:0007094	mitotic spindle checkpoint	20	0.803448	0.803448	0.803448	0.232711	0.102496	0.109734	0.940593
GO:0031577	spindle checkpoint	20	0.535385	0.0817157	0.0781058	0.0490458	0.028222	0.0202989	0.704859
GO:0000288	mRNA catabolism, deadenylylation-dependent decay	20	0.229259	0.229259	0.142692	0.0478422	0.0333169	0.0343831	0.784031
GO:0006096	glycolysis	20	0.866667	0.729545	0.481027	0.042288	0.0214219	0.0144769	0.736562
GO:0006084	acetyl-CoA metabolism	20	0.0278238	0.0278238	0.0278238	0.0208036	0.0175065	0.0178464	0.788245
GO:0006479	protein amino acid methylation	20	0.535461	0.342279	0.341839	0.0217232	0.015082	0.0107104	0.661397
GO:0008213	protein amino acid alkylation	20	0.9	0.9	0.9	0.88	0.133558	0.155199	0.938139
GO:0006273	lagging strand elongation	20	0.866667	0.866667	0.7	0.629304	0.364403	0.260669	0.975368
GO:0009266	response to temperature stimulus	20	0.0584797	0.0584797	0.0506919	0.0181224	0.00725958	0.00757412	0.719664
GO:0007243	protein kinase cascade	20	0.479446	0.479446	0.479446	0.360549	0.0356405	0.0426198	0.935581
GO:0000209	protein polyubiquitination	20	0.0395555	0.0397757	0.037129	0.0132617	0.0102338	0.0104847	0.562894
GO:0046148	pigment biosynthesis	20	0.023081	0.023081	0.023081	0.0200763	0.0076461	0.00890242	0.783904
GO:0006772	thiamin metabolism	20	0.0123006	0.0123006	0.0123006	0.0105875	0.00947247	0.0101482	0.681767
GO:0042724	thiamin and derivative biosynthesis	20	0.84	0.84	0.84	0.619048	0.103993	0.124174	0.960646
GO:0006081	aldehyde metabolism	20	0.00664525	0.00664525	0.00664525	0.00664525	0.00664525	0.00664525	0.815743
GO:0009250	glucan biosynthesis	20	0.0829423	0.0829423	0.0829423	0.0829423	0.0829423	0.0829423	0.88819
GO:0007093	mitotic checkpoint	21	0.7	0.7	0.29871	0.0835415	0.0643844	0.0144053	0.858508
GO:0042273	ribosomal large subunit biogenesis	21	0.013092	0.013092	0.013092	0.013092	0.013092	0.013092	0.735483
GO:0043549	regulation of kinase activity	21	0.0797981	0.0797981	0.0191659	0.0114907	0.0059365	0.00642522	0.639981
GO:0045859	regulation of protein kinase activity	21	1	1	1	0.790909	0.0791049	0.0846556	0.985888
GO:0051338	regulation of transferase activity	21	0.9	0.9	0.9	0.53586	0.0725579	0.0571345	0.958854
GO:0031124	mRNA 3'-end processing	21	1	1	1	0.942857	0.763226	0.464468	0.989621
GO:0046112	nucleobase biosynthesis	21	0.416667	0.416667	0.416667	0.416667	0.416667	0.416667	0.998901
GO:0051235	maintenance of localization	21	0.448333	0.448333	0.448333	0.0508406	0.0168991	0.0209682	0.88183
GO:0009072	aromatic amino acid family metabolism	21	0.633333	0.633333	0.633333	0.633333	0.284482	0.302017	0.94802
GO:0042398	amino acid derivative biosynthesis	21	0.583673	0.583673	0.583673	0.386054	0.255264	0.256479	0.835027
GO:0018193	peptidyl-amino acid modification	21	0.273611	0.273611	0.273611	0.273611	0.272827	0.273321	0.966853
GO:0006513	protein monoubiquitination	21	0.610526	0.610526	0.610526	0.316568	0.154025	0.159247	0.88034
GO:0007006	mitochondrial membrane organization and biogenesis	21	0.00544752	0.00544752	0.00544752	0.00570365	0.0057326	0.00668835	0.607174
GO:0042440	pigment metabolism	21	0.0558454	0.0558454	0.0558454	0.0287758	0.00840016	0.0104728	0.827001
GO:0010035	response to inorganic substance	21	0.0081967	0.0081967	0.0081967	0.0081967	0.0081967	0.0081967	0.5
GO:0051052	regulation of DNA metabolism	21	0.00841502	0.00841502	0.00841502	0.00967976	0.00752512	0.00797384	0.768818
GO:0006891	intra-Golgi vesicle-mediated transport	21	0.0113078	0.0113078	0.0113078	0.0109418	0.0105347	0.0131298	0.842596
GO:0008645	hexose transport	21	0.0142857	0.0142857	0.0142857	0.0142857	0.0142857	0.0142857	0.939314
GO:0015749	monosaccharide transport	21	0.8	0.8	0.8	0.87619	0.355798	0.352673	0.980858
GO:0009144	purine nucleoside triphosphate metabolism	22	1	1	1	0.9	0.236055	0.132936	0.968281
GO:0009145	purine nucleoside triphosphate biosynthesis	22	1	1	1	1	0.517956	0.385047	0.994335
GO:0009205	purine ribonucleoside triphosphate metabolism	22	1	1	1	1	0.496771	0.139099	0.984255
GO:0009206	purine ribonucleoside triphosphate biosynthesis	22	1	1	1	0.890909	0.454319	0.271832	0.994666
GO:0006613	cotranslational protein targeting to membrane	22	0.825	0.825	0.667279	0.631971	0.0874082	0.0094009	0.875864
GO:0007096	regulation of exit from mitosis	22	0.0137906	0.0108644	0.0138608	0.015224	0.0143848	0.0131711	0.545868
GO:0006298	mismatch repair	22	0.766667	0.766667	0.766667	0.766667	0.472096	0.512381	0.998487
GO:0045005	maintenance of fidelity during DNA-dependent DNA replication	22	0.408182	0.408182	0.305081	0.168235	0.0777722	0.0253361	0.92125
GO:0042723	thiamin and derivative metabolism	22	0.00654467	0.00654467	0.00654467	0.00444123	0.0037782	0.0037782	0.5
GO:0007120	axial bud site selection	22	0.00253692	0.00253692	0.00253692	0.00253692	0.00290056	0.00290056	0.595942
GO:0051128	regulation of cell organization and biogenesis	22	1	1	1	1	0.663782	0.674022	0.969692
GO:0030150	protein import into mitochondrial matrix	22	0.00885322	0.00885322	0.00885322	0.00885322	0.00885322	0.00885322	0.702091
GO:0007530	sex determination	23	0.9	0.218504	0.194704	0.10059	0.0800919	0.0657312	0.62914
GO:0007531	mating type determination	23	0.9	0.9	0.9	0.482309	0.117036	0.112291	0.954315
GO:0043487	regulation of RNA stability	23	0.8	0.186611	0.147347	0.0881746	0.0576626	0.0462968	0.668048
GO:0043488	regulation of mRNA stability	23	0.9	0.9	0.9	0.384717	0.248505	0.0741768	0.895425
GO:0000750	pheromone-dependent signal transduction during conjugation with cellular fusion	23	0.866667	0.592857	0.548828	0.190753	0.0263366	0.0213185	0.812559
GO:0031137	regulation of conjugation with cellular fusion	23	0.6	0.314777	0.183922	0.143639	0.0555606	0.0225567	0.809734
GO:0032005	signal transduction during conjugation with cellular fusion	23	0.8	0.8	0.8	0.620448	0.288552	0.264945	0.948852
GO:0046999	regulation of conjugation	23	0.7	0.355291	0.156655	0.064217	0.0455036	0.0409538	0.623629
GO:0031123	RNA 3'-end processing	23	0.833333	0.833333	0.833333	0.833333	0.519576	0.547414	0.989978
GO:0007020	microtubule nucleation	23	0.108814	0.108814	0.103733	0.168182	0.0777259	0.0619347	0.964006
GO:0030466	chromatin silencing at silent mating-type cassette	23	0.0137365	0.0137365	0.0137365	0.0111658	0.00580085	0.00719338	0.685863
GO:0006408	snRNA export from nucleus	23	1	1	1	0.885714	0.825517	0.603268	0.998192
GO:0006607	NLS-bearing substrate import into nucleus	23	1	1	1	0.95	0.689634	0.455434	0.982237
GO:0006608	snRNP protein import into nucleus	23	0.9	0.9	0.9	0.890909	0.837363	0.816667	0.9994
GO:0006610	ribosomal protein import into nucleus	23	1	1	1	0.87619	0.843415	0.869524	0.999622
GO:0051030	snRNA transport	23	0.9	0.9	0.9	0.911111	0.858851	0.644444	0.99872
GO:0006506	GPI anchor biosynthesis	23	0.8	0.8	0.8	0.0884866	0.082737	0.0342278	0.918602
GO:0009605	response to external stimulus	23	0.196195	0.196195	0.196195	0.161599	0.0160546	0.0199043	0.883204
GO:0009991	response to extracellular stimulus	23	0.338945	0.338945	0.338945	0.0600325	0.0601244	0.0292085	0.885432
GO:0031667	response to nutrient levels	23	0.0243521	0.0243521	0.0243521	0.0243521	0.0119067	0.0127526	0.854002
GO:0006368	RNA elongation from RNA polymerase II promoter	23	0.0042553	0.0042553	0.0042553	0.0042553	0.0042553	0.0042553	0.794195
GO:0006303	double-strand break repair via nonhomologous end joining	23	0.0081301	0.0081301	0.0081301	0.0081301	0.0081301	0.0081301	0.5
GO:0006555	methionine metabolism	23	0.00470264	0.00470264	0.00572254	0.00486154	0.00438432	0.00480324	0.588891
GO:0006818	hydrogen transport	24	1	1	0.480832	0.055356	0.0310534	0.0210693	0.738703
GO:0009199	ribonucleoside triphosphate metabolism	24	1	1	1	0.0339978	0.0276546	0.0162616	0.796911
GO:0009201	ribonucleoside triphosphate biosynthesis	24	1	1	1	1	0.55866	0.226976	0.993742
GO:0015992	proton transport	24	1	1	1	1	0.635826	0.64902	0.997411
GO:0009069	serine family amino acid metabolism	24	0.528571	0.595325	0.459524	0.197831	0.0779731	0.0458384	0.779308
GO:0006893	Golgi to plasma membrane transport	24	0.0086125	0.0086125	0.0086125	0.0086125	0.0086125	0.0086125	0.809445
GO:0042144	vacuole fusion, non-autophagic	24	0.833333	0.833333	0.722222	0.155647	0.0273448	0.01548	0.818718
GO:0006505	GPI anchor metabolism	24	0.0106481	0.0106481	0.0106481	0.0106481	0.0049646	0.00537674	0.662799
GO:0046489	phosphoinositide biosynthesis	24	0.474286	0.474286	0.338832	0.11532	0.0605348	0.0320665	0.880269
GO:0007035	vacuolar acidification	24	1	1	1	0.593638	0.347572	0.21042	0.927698
GO:0030641	hydrogen ion homeostasis	24	1	1	0.909091	0.463344	0.181545	0.0158388	0.871402
GO:0045851	pH reduction	24	1	1	1	0.9	0.371755	0.0903472	0.952507
GO:0051452	cellular pH reduction	24	1	1	1	0.77316	0.348911	0.139703	0.943433
GO:0051453	regulation of cellular pH	24	1	1	1	1	0.464199	0.204276	0.958808
GO:0019748	secondary metabolism	24	0.0176626	0.0176626	0.0176626	0.0176626	0.0176626	0.0176626	0.766931
GO:0030472	mitotic spindle organization and biogenesis in nucleus	24	0.0246094	0.0246094	0.0246094	0.0126633	0.010953	0.0121307	0.74247
GO:0006890	retrograde vesicle-mediated transport, Golgi to ER	24	0.006552	0.006552	0.006552	0.006552	0.006552	0.006552	0.604002
GO:0042773	ATP synthesis coupled electron transport	25	1	0.637292	0.640106	0.0699794	0.0408999	0.0267798	0.717322
GO:0042775	ATP synthesis coupled electron transport (sensu Eukaryota)	25	1	1	1	0.68254	0.667013	0.408322	0.972851
GO:0000001	NA	25	0.0262847	0.034533	0.0439081	0.0561612	0.0314408	0.0254615	0.650871
GO:0048311	mitochondrion distribution	25	1	1	0.833333	0.275413	0.246831	0.0212792	0.918456
GO:0051646	mitochondrion localization	25	0.866667	0.732446	0.58988	0.301806	0.0533481	0.0236359	0.897414
GO:0000080	G1 phase of mitotic cell cycle	25	0.0759114	0.0494189	0.0595488	0.0539248	0.038284	0.0218836	0.752567
GO:0051252	regulation of RNA metabolism	25	0.8	0.179241	0.161943	0.0801381	0.0653057	0.0506604	0.678103
GO:0051318	G1 phase	25	0.103437	0.103437	0.10098	0.0528725	0.0185419	0.0202809	0.845995
GO:0006869	lipid transport	25	0.0470645	0.0470645	0.0232953	0.00767824	0.00471376	0.0048476	0.560467
GO:0051656	establishment of organelle localization	25	0.75	0.75	0.75	0.499048	0.0585688	0.0700997	0.942963
GO:0006576	biogenic amine metabolism	25	1	1	0.708333	0.252972	0.0943117	0.0140858	0.849384
GO:0006270	DNA replication initiation	25	0.866667	0.866667	0.866667	0.805714	0.79798	0.82	0.999295
GO:0006609	mRNA-binding (hnRNP) protein import into nucleus	25	1	1	1	0.87619	0.835458	0.779048	0.999405
GO:0006696	ergosterol biosynthesis	25	0.2	0.2	0.2	0.2	0.2	0.2	0.996482
GO:0008204	ergosterol metabolism	25	0.866667	0.866667	0.866667	0.84	0.542351	0.544906	0.982039
GO:0009142	nucleoside triphosphate biosynthesis	26	1	1	1	0.911111	0.444826	0.0767909	0.976762
GO:0050790	regulation of enzyme activity	26	0.9	0.9	0.9	0.613766	0.196914	0.16473	0.984572
GO:0000086	G2/M transition of mitotic cell cycle	26	0.0343844	0.0343844	0.0343844	0.0204897	0.00520628	0.00572834	0.668274
GO:0006407	rRNA export from nucleus	26	1	1	0.9375	0.360375	0.129605	0.0236682	0.862425
GO:0006409	tRNA export from nucleus	26	1	1	1	1	0.904762	0.87	0.999809
GO:0051029	rRNA transport	26	1	1	0.9375	0.537529	0.0413059	0.0201522	0.866874
GO:0051031	tRNA transport	26	1	1	1	0.853968	0.807619	0.792857	0.999311
GO:0006094	gluconeogenesis	26	0.0268195	0.0268195	0.0268195	0.00760822	0.007745	0.0080848	0.633943
GO:0006312	mitotic recombination	26	0.611111	0.611111	0.611111	0.576923	0.221205	0.232536	0.979305
GO:0006354	RNA elongation	26	0.00535532	0.00535532	0.00465398	0.00365978	0.00402968	0.00433188	0.51349
GO:0009141	nucleoside triphosphate metabolism	27	1	1	0.64083	0.0674983	0.0428734	0.0294366	0.805349
GO:0006470	protein amino acid dephosphorylation	27	0.766667	0.153797	0.121011	0.0927653	0.085629	0.0805502	0.568532
GO:0009084	glutamine family amino acid biosynthesis	27	0.634848	0.380005	0.22296	0.0888942	0.0444619	0.0286955	0.890255
GO:0006999	nuclear pore organization and biogenesis	27	1	1	1	0.885714	0.909091	0.886667	0.9997
GO:0045047	protein targeting to ER	28	1	0.528059	0.192978	0.105427	0.0588051	0.0384126	0.730353
GO:0007186	G-protein coupled receptor protein signaling pathway	28	0.8	0.804762	0.672515	0.286797	0.0702472	0.056567	0.915732
GO:0009063	amino acid catabolism	28	0.0781903	0.0781903	0.0781903	0.00752838	0.0052148	0.0065084	0.764593
GO:0006575	amino acid derivative metabolism	28	0.0135709	0.0135709	0.0135709	0.0118901	0.00477324	0.00554332	0.570576
GO:0006360	transcription from RNA polymerase I promoter	28	0.0123744	0.0123744	0.0148138	0.0152722	0.00967564	0.0115682	0.659937
GO:0006109	regulation of carbohydrate metabolism	28	0.0384615	0.0384615	0.0384615	0.0384615	0.0384615	0.0384615	0.5
GO:0019319	hexose biosynthesis	28	0.00849772	0.00849772	0.00679912	0.00737047	0.00564337	0.00619212	0.615011
GO:0046364	monosaccharide biosynthesis	28	0.866667	0.866667	0.882353	0.50799	0.252134	0.0328235	0.9489
GO:0016573	histone acetylation	28	0.8	0.8	0.673077	0.711111	0.209828	0.0234808	0.885195
GO:0006885	regulation of pH	28	0.00723323	0.00723323	0.00723323	0.00723323	0.00262443	0.00277397	0.661018
GO:0019932	second-messenger-mediated signaling	28	0.0032258	0.0032258	0.0032258	0.0032258	0.0032258	0.0032258	0.728232
GO:0005977	glycogen metabolism	29	1	0.749109	0.487695	0.0975788	0.0316017	0.0128964	0.775998
GO:0000271	polysaccharide biosynthesis	29	0.733333	0.572653	0.36518	0.08877	0.0343694	0.0180133	0.828203
GO:0031505	cell wall organization and biogenesis (sensu Fungi)	29	0.519167	0.340804	0.0918453	0.0148796	0.0143402	0.012867	0.627251
GO:0043284	biopolymer biosynthesis	29	0.565385	0.565385	0.565385	0.24739	0.0144066	0.0142648	0.847035
GO:0006665	sphingolipid metabolism	29	1	1	1	1	0.545455	0.555556	0.996149
GO:0007062	sister chromatid cohesion	29	0.523333	0.523333	0.523333	0.240616	0.136566	0.127643	0.897434
GO:0015672	monovalent inorganic cation transport	30	1	1	1	0.401766	0.0144029	0.0119009	0.779637
GO:0000002	mitochondrial genome maintenance	30	0.169647	0.169647	0.165767	0.12294	0.0121591	0.00541636	0.685234
GO:0006906	vesicle fusion	30	0.766667	0.766667	0.755556	0.526831	0.245767	0.208809	0.900042
GO:0006007	glucose catabolism	30	0.9	0.760714	0.58318	0.147021	0.0294477	0.0138096	0.816299
GO:0019320	hexose catabolism	30	1	0.909091	0.822222	0.0779408	0.0399953	0.0224794	0.853067
GO:0006271	DNA strand elongation	30	0.583333	0.583333	0.583333	0.541667	0.552083	0.565476	0.998899
GO:0006418	tRNA aminoacylation for protein translation	30	0.0586311	0.0133407	0.016845	0.0155068	0.0148773	0.0137426	0.548245
GO:0043038	amino acid activation	30	0.413333	0.413333	0.413333	0.413333	0.413333	0.413333	0.832013
GO:0043039	tRNA aminoacylation	30	0.566667	0.566667	0.504593	0.66	0.524924	0.172088	0.975898
GO:0006879	iron ion homeostasis	30	0.0225638	0.0225638	0.0225638	0.0191915	0.0187589	0.0230382	0.805464
GO:0006612	protein targeting to membrane	31	0.0279487	0.0287605	0.0270353	0.0281852	0.0134596	0.0118578	0.714779
GO:0009310	amine catabolism	31	0.0119721	0.0119721	0.0119721	0.0119721	0.0126064	0.0133226	0.805659
GO:0044270	nitrogen compound catabolism	31	0.467905	0.467905	0.294585	0.0850165	0.0435424	0.0240958	0.908233
GO:0008643	carbohydrate transport	31	0.0289704	0.0247207	0.011992	0.0155829	0.0145904	0.0130268	0.681687
GO:0030384	phosphoinositide metabolism	31	0.45119	0.45119	0.275284	0.123256	0.0381516	0.0124002	0.827596
GO:0046165	alcohol biosynthesis	31	0.801087	0.801087	0.801087	0.801087	0.606842	0.60823	0.961889
GO:0016126	sterol biosynthesis	31	0.0044035	0.0044035	0.0044035	0.0052822	0.00470435	0.0054287	0.716562
GO:0000096	sulfur amino acid metabolism	32	0.0619414	0.0365099	0.0319906	0.0415581	0.035567	0.0335874	0.544422
GO:0007117	budding cell bud growth	32	0.75	0.690821	0.651519	0.215891	0.0806295	0.0263576	0.874308
GO:0048590	non-developmental growth	32	0.54	0.279542	0.142522	0.0656764	0.0358612	0.0240122	0.724526
GO:0008033	tRNA processing	32	0.808	0.705436	0.303118	0.0473172	0.0318944	0.0201862	0.699865
GO:0030433	ER-associated protein catabolism	32	0.8	0.416187	0.24399	0.115356	0.0449566	0.0302572	0.729792
GO:0006289	nucleotide-excision repair	32	0.515385	0.515385	0.454094	0.278439	0.144604	0.14602	0.953236
GO:0007121	bipolar bud site selection	32	1	0.913043	0.700155	0.491366	0.0596064	0.0177902	0.88486
GO:0016485	protein processing	32	0.0044581	0.0044581	0.0044581	0.0044581	0.0022547	0.00244715	0.559856
GO:0000726	non-recombinational repair	32	0.0250204	0.0250204	0.0250204	0.00505636	0.0037589	0.0046935	0.628389
GO:0006118	electron transport	33	0.9	0.867336	0.560679	0.147253	0.0870794	0.0437765	0.795761
GO:0009112	nucleobase metabolism	33	1	0.819672	0.346073	0.22311	0.0493355	0.0273227	0.894974
GO:0030004	monovalent inorganic cation homeostasis	33	1	1	1	0.791111	0.21585	0.168533	0.939072
GO:0001302	replicative cell aging	33	0.0195282	0.0195282	0.0195282	0.0124099	0.00642283	0.00801448	0.791129
GO:0001403	invasive growth (sensu Saccharomyces)	34	1	0.770508	0.413907	0.205327	0.0773988	0.0391476	0.788463
GO:0006515	misfolded or incompletely synthesized protein catabolism	34	0.625	0.367186	0.304252	0.101973	0.0468026	0.0300219	0.790039
GO:0006914	autophagy	34	0.416667	0.416667	0.416667	0.333333	0.388889	0.416667	0.998165
GO:0006769	nicotinamide metabolism	34	0.491667	0.289938	0.236048	0.0551277	0.0167445	0.0126912	0.788488
GO:0046474	glycerophospholipid biosynthesis	34	0.18342	0.18342	0.141947	0.0398139	0.014593	0.00951974	0.820793
GO:0046365	monosaccharide catabolism	35	0.64	0.64	0.565842	0.435402	0.083403	0.0570439	0.934288
GO:0042493	response to drug	35	0.0713445	0.0311102	0.0239922	0.0241411	0.0232042	0.0228856	0.50352
GO:0016311	dephosphorylation	36	0.277782	0.264774	0.0238974	0.0133236	0.00629674	0.0064939	0.606549
GO:0006090	pyruvate metabolism	36	0.188	0.188	0.181968	0.0953629	0.0601502	0.0192578	0.899124
GO:0006112	energy reserve metabolism	36	0.8	0.8	0.497924	0.17809	0.0333191	0.0139734	0.876574
GO:0006445	regulation of translation	36	0.82	0.82	0.166278	0.0765079	0.0362136	0.024076	0.885112
GO:0006865	amino acid transport	36	0.0140185	0.0140185	0.0140185	0.0153554	0.010888	0.0117654	0.793854
GO:0019362	pyridine nucleotide metabolism	37	0.0296458	0.0296458	0.0296458	0.0315521	0.0336422	0.0366626	0.92099
GO:0006887	exocytosis	37	0.00238837	0.00238837	0.00238837	0.00300233	0.00367133	0.00420873	0.610288
GO:0006417	regulation of protein biosynthesis	37	0.00852365	0.00852365	0.00852365	0.0040278	0.00292265	0.0034485	0.533757
GO:0009152	purine ribonucleotide biosynthesis	38	1	1	1	0.84186	0.253179	0.15408	0.96682
GO:0006383	transcription from RNA polymerase III promoter	38	0.516667	0.390614	0.328304	0.0704813	0.018406	0.0108545	0.765328
GO:0048308	organelle inheritance	38	0.9	0.721934	0.118438	0.0404316	0.0216516	0.02	0.653888
GO:0046164	alcohol catabolism	38	0.8	0.62619	0.622364	0.213886	0.0341363	0.0205915	0.86298
GO:0007031	peroxisome organization and biogenesis	38	0.163175	0.159328	0.0698872	0.0190288	0.00941684	0.0087891	0.655174
GO:0006694	steroid biosynthesis	38	0.0084746	0.0084746	0.0084746	0.0031949	0.0031562	0.0039422	0.602496
GO:0006400	tRNA modification	38	0.037001	0.037001	0.015643	0.0130441	0.00771394	0.00634112	0.657114
GO:0006473	protein amino acid acetylation	38	0.0277234	0.0277234	0.0277234	0.0220232	0.00579256	0.00722954	0.771453
GO:0030476	spore wall assembly (sensu Fungi)	39	0.0041667	0.0041667	0.0041667	0.0041667	0.0041667	0.0041667	0.789798
GO:0042244	spore wall assembly	39	0.711765	0.711765	0.472825	0.200134	0.0809619	0.0392096	0.933126
GO:0016125	sterol metabolism	39	0.0196376	0.0196376	0.00737474	0.00646414	0.00590548	0.00611906	0.678321
GO:0009150	purine ribonucleotide metabolism	40	1	1	0.909091	0.85	0.351153	0.206179	0.962691
GO:0009260	ribonucleotide biosynthesis	40	1	1	0.923077	0.636111	0.264509	0.242111	0.966082
GO:0043414	biopolymer methylation	40	0.0633897	0.0633897	0.0633897	0.0633897	0.0633897	0.0633897	0.750005
GO:0016197	endosome transport	40	1	0.882122	0.488885	0.293895	0.0897924	0.0526886	0.781391
GO:0006073	glucan metabolism	40	1	1	0.702346	0.41671	0.163823	0.091768	0.966201
GO:0000027	ribosomal large subunit assembly and maintenance	40	0.00893756	0.00893756	0.00893756	0.0062004	0.00369192	0.00423788	0.598657
GO:0007033	vacuole organization and biogenesis	41	0.0427574	0.0405263	0.0313005	0.0227083	0.0129379	0.0112672	0.703957
GO:0009259	ribonucleotide metabolism	42	1	1	0.909091	0.95	0.539996	0.386057	0.983774
GO:0007166	cell surface receptor linked signal transduction	42	1	0.766004	0.672767	0.237471	0.0584737	0.0347253	0.801294
GO:0009110	vitamin biosynthesis	42	0.117816	0.117816	0.117816	0.117816	0.114337	0.115136	0.903102
GO:0042364	water-soluble vitamin biosynthesis	42	0.184656	0.184656	0.184656	0.178516	0.0074841	0.0090063	0.868722
GO:0000122	negative regulation of transcription from RNA polymerase II promoter	42	0.04	0.04	0.04	0.04	0.04	0.04	0.978873
GO:0007131	meiotic recombination	42	0.85	0.85	0.88	0.417719	0.14323	0.0257287	0.905848
GO:0006164	purine nucleotide biosynthesis	43	1	1	1	0.658462	0.117056	0.0428312	0.943386
GO:0006752	group transfer coenzyme metabolism	43	1	0.781756	0.401179	0.0679278	0.0413062	0.0294162	0.790202
GO:0006631	fatty acid metabolism	43	0.0131317	0.0131317	0.0142858	0.00874424	0.00902386	0.00570928	0.644567
GO:0009064	glutamine family amino acid metabolism	43	0.766667	0.357125	0.288676	0.208966	0.0707436	0.025462	0.870552
GO:0000041	transition metal ion transport	43	0.0108015	0.0108015	0.0101355	0.0150419	0.0138904	0.0101321	0.671147
GO:0007569	cell aging	43	0.355362	0.355362	0.100037	0.04112	0.0167691	0.0107709	0.777046
GO:0030490	processing of 20S pre-rRNA	44	0.0335294	0.0335294	0.0289936	0.0350692	0.0346734	0.039848	0.884754
GO:0007568	aging	44	0.32	0.32	0.259521	0.0542922	0.0153644	0.00975684	0.791641
GO:0007052	mitotic spindle organization and biogenesis	45	1	1	0.928571	0.638182	0.282056	0.232035	0.964397
GO:0006487	protein amino acid N-linked glycosylation	45	0.0208347	0.0173156	0.0188399	0.01386	0.0121628	0.0117551	0.588079
GO:0006497	protein amino acid lipidation	45	0.0023508	0.0023508	0.0023508	0.0023508	0.0023508	0.0023508	0.626761
GO:0042157	lipoprotein metabolism	45	0.666667	0.666667	0.666667	0.666667	0.24879	0.263547	0.936033
GO:0042158	lipoprotein biosynthesis	45	0.9	0.9	0.785714	0.243534	0.0748504	0.0268017	0.909353
GO:0009066	aspartate family amino acid metabolism	45	0.205472	0.205472	0.205472	0.212051	0.0708559	0.0833769	0.974705
GO:0006119	oxidative phosphorylation	46	0.595238	0.595238	0.411858	0.518276	0.323212	0.121776	0.931494
0	purine nucleotide metabolism	46	0	0	0	0	0	0	0
GO:0006606	protein import into nucleus	46	1	0.863815	0.40333	0.0606957	0.0426328	0.0410869	0.620125
GO:0051170	nuclear import	46	1	0.941176	0.920063	0.517147	0.0695909	0.023229	0.854129
GO:0000082	G1/S transition of mitotic cell cycle	46	0.39	0.39	0.39	0.116299	0.0598671	0.0700171	0.966994
GO:0007051	spindle organization and biogenesis	46	0.25	0.25	0.240476	0.250971	0.269342	0.163306	0.987287
GO:0006302	double-strand break repair	46	0.353118	0.353118	0.341214	0.263497	0.112636	0.127928	0.925814
GO:0006367	transcription initiation from RNA polymerase II promoter	46	0.0150492	0.0150492	0.0150492	0.0153658	0.0106453	0.00988462	0.622021
GO:0006650	glycerophospholipid metabolism	46	0.327692	0.327692	0.327692	0.0834602	0.0188548	0.0142413	0.869985
GO:0006413	translational initiation	47	0.0696465	0.06861	0.0746349	0.0853103	0.0757391	0.0676157	0.56242
GO:0006611	protein export from nucleus	47	0.171875	0.171875	0.171875	0.171875	0.0821111	0.0997695	0.983601
GO:0006348	chromatin silencing at telomere	47	0.9	0.697444	0.55985	0.262159	0.0748792	0.0237725	0.886942
GO:0031509	telomeric heterochromatin formation	47	0.766667	0.788043	0.670976	0.304399	0.0629803	0.0225249	0.888468
GO:0008202	steroid metabolism	47	1	1	1	0.89697	0.388192	0.115115	0.960908
GO:0015837	amine transport	47	1	1	0.923077	0.554393	0.190373	0.072559	0.935134
GO:0006626	protein targeting to mitochondrion	48	0.0120019	0.0120019	0.0120019	0.0112971	0.00938728	0.0115613	0.843141
GO:0006733	oxidoreduction coenzyme metabolism	48	0.006338	0.006338	0.006338	0.00360435	0.00300972	0.00349537	0.54022
GO:0046916	transition metal ion homeostasis	48	0.30639	0.30639	0.232859	0.0753189	0.0608537	0.0344855	0.915561
GO:0006997	nuclear organization and biogenesis	49	0.0844048	0.0825055	0.0701464	0.0717642	0.0537833	0.0447573	0.63405
GO:0008219	cell death	49	0.407051	0.407051	0.166045	0.034086	0.0149892	0.0127888	0.783253
GO:0007088	regulation of mitosis	50	1	0.787978	0.657263	0.165752	0.0618829	0.0253288	0.834272
GO:0007124	pseudohyphal growth	50	0.196429	0.196429	0.196429	0.203571	0.0333613	0.0371071	0.944413
GO:0046942	carboxylic acid transport	50	0.825	0.825	0.844444	0.453446	0.116535	0.0310694	0.922254
GO:0016265	death	50	0.195357	0.195357	0.203182	0.0921372	0.0236514	0.0115363	0.779887
GO:0000075	cell cycle checkpoint	51	0.9	0.389263	0.341247	0.151909	0.0771468	0.0328414	0.835811
GO:0015674	di-, tri-valent inorganic cation transport	51	0.551515	0.551515	0.551515	0.539394	0.124235	0.145715	0.970897
GO:0015849	organic acid transport	51	1	1	1	0.405253	0.106048	0.0407878	0.933741
GO:0043543	protein amino acid acylation	51	0.8	0.8	0.67381	0.618413	0.386054	0.188957	0.941419
GO:0051640	organelle localization	52	0.74	0.74	0.615	0.327519	0.0450819	0.0434223	0.906175
GO:0016052	carbohydrate catabolism	52	0.422051	0.422051	0.424848	0.125071	0.0699057	0.0851892	0.962421
GO:0044275	cellular carbohydrate catabolism	52	0.509048	0.509048	0.379124	0.332283	0.133296	0.0716626	0.92383
GO:0008654	phospholipid biosynthesis	52	0.021095	0.021095	0.020437	0.0075858	0.00398545	0.00448305	0.534036
GO:0016567	protein ubiquitination	52	0.9	0.9	0.9	0.885714	0.850267	0.87	0.999589
GO:0042257	ribosomal subunit assembly	53	0.0379853	0.0379853	0.0379853	0.0452753	0.0344802	0.0406727	0.958111
GO:0045944	positive regulation of transcription from RNA polymerase II promoter	53	0.766667	0.280292	0.127517	0.091094	0.0351241	0.014265	0.799294
GO:0006970	response to osmotic stress	53	0.0577841	0.0577841	0.0577841	0.0123123	0.00462152	0.0055845	0.752779
GO:0006979	response to oxidative stress	53	0.368794	0.103118	0.0874468	0.0485225	0.0222966	0.0154325	0.77125
GO:0051246	regulation of protein metabolism	53	0.278486	0.135307	0.0650666	0.0511564	0.0249363	0.0163057	0.804569
GO:0005976	polysaccharide metabolism	54	0.0165773	0.0165773	0.0165773	0.0165773	0.00877504	0.00890734	0.664222
GO:0044264	cellular polysaccharide metabolism	54	1	1	0.68345	0.0848152	0.0576232	0.0310286	0.923633
GO:0030005	di-, tri-valent inorganic cation homeostasis	54	0.425	0.25845	0.196125	0.0676734	0.0303368	0.0195902	0.75491
GO:0009889	regulation of biosynthesis	54	0.153889	0.153889	0.153889	0.134649	0.0722987	0.0798977	0.975599
GO:0031326	regulation of cellular biosynthesis	54	0.85	0.754762	0.42101	0.140854	0.0689219	0.0331364	0.914108
GO:0006402	mRNA catabolism	55	1	0.913043	0.861111	0.693851	0.114382	0.016638	0.91211
GO:0006892	post-Golgi vesicle-mediated transport	55	0.0321942	0.0321942	0.0232635	0.016724	0.0115764	0.00863672	0.730896
GO:0000749	response to pheromone during conjugation with cellular fusion	55	0.9	0.69765	0.546446	0.201035	0.0512654	0.0274957	0.831453
GO:0007264	small GTPase mediated signal transduction	55	0.766667	0.623892	0.570078	0.152815	0.0356071	0.0220564	0.788345
GO:0000070	mitotic sister chromatid segregation	55	0.9	0.9	0.9	0.942857	0.373936	0.396612	0.98188
GO:0006800	oxygen and reactive oxygen species metabolism	55	0.0511006	0.0511006	0.0511006	0.0511006	0.0511006	0.0511006	0.972275
GO:0006725	aromatic compound metabolism	56	0.361039	0.361039	0.361039	0.191515	0.0505819	0.0427247	0.969602
GO:0006352	transcription initiation	57	0.0100976	0.0101599	0.0112801	0.0111672	0.00962246	0.00944326	0.589345
GO:0000819	sister chromatid segregation	57	1	1	0.845938	0.654299	0.248437	0.0671955	0.974692
GO:0030001	metal ion transport	57	0.9	0.809091	0.543878	0.511903	0.21552	0.0312376	0.907287
GO:0009165	nucleotide biosynthesis	58	1	1	0.909091	0.559172	0.157844	0.0998631	0.965106
GO:0006790	sulfur metabolism	58	0.386634	0.386634	0.386634	0.386634	0.386634	0.386634	0.961077
GO:0043161	proteasomal ubiquitin-dependent protein catabolism	58	0.181942	0.181942	0.117532	0.0826697	0.0172196	0.0124829	0.815961
GO:0009108	coenzyme biosynthesis	59	1	1	1	0.761536	0.407076	0.364354	0.910123
GO:0006944	membrane fusion	60	0.616667	0.616667	0.65543	0.494319	0.492882	0.484792	0.994053
GO:0007015	actin filament organization	61	1	0.663753	0.540914	0.219459	0.100395	0.0423871	0.829501
GO:0006623	protein targeting to vacuole	61	0.0566662	0.0566662	0.0453893	0.0368016	0.023003	0.0244129	0.883861
GO:0007127	meiosis I	61	0.182607	0.182607	0.142743	0.114578	0.0683996	0.0591972	0.838714
GO:0016569	covalent chromatin modification	62	0.511765	0.249416	0.118682	0.107143	0.0374333	0.0306682	0.745826
GO:0016570	histone modification	62	0.9	0.826087	0.888889	0.756322	0.422204	0.0407061	0.955134
GO:0006875	metal ion homeostasis	63	0.0809524	0.0809524	0.0809524	0.0482993	0.0433504	0.0437695	0.870463
GO:0042255	ribosome assembly	64	1	0.967742	0.856099	0.6129	0.338757	0.0729573	0.936269
GO:0006401	RNA catabolism	64	0.395833	0.395833	0.395833	0.395833	0.327547	0.363095	0.996864
GO:0045893	positive regulation of transcription, DNA-dependent	64	0.9	0.583454	0.397834	0.13465	0.0374689	0.0166667	0.812247
GO:0006006	glucose metabolism	64	0.0424057	0.0202534	0.0256279	0.0295355	0.0227277	0.0205048	0.569978
GO:0016051	carbohydrate biosynthesis	64	0.0630794	0.0630794	0.0379637	0.0243889	0.0108616	0.012549	0.777619
GO:0006406	mRNA export from nucleus	64	1	1	0.954545	0.903947	0.321083	0.0861878	0.967015
GO:0051028	mRNA transport	64	1	1	0.952381	0.846842	0.362627	0.132217	0.96418
GO:0007034	vacuolar transport	65	0.0376851	0.0376851	0.0376851	0.0377309	0.00332306	0.00380748	0.599853
GO:0000282	bud site selection	66	0.0700918	0.0700918	0.0700918	0.0522595	0.028277	0.0329705	0.93005
GO:0007105	cytokinesis, site selection	66	1	0.913043	0.854167	0.516985	0.260462	0.0225698	0.907213
GO:0006486	protein amino acid glycosylation	68	0.070162	0.0328697	0.0284497	0.0202936	0.0186635	0.0182884	0.575482
GO:0043413	biopolymer glycosylation	68	0.9	0.863636	0.718473	0.629547	0.131194	0.0384837	0.915194
GO:0045941	positive regulation of transcription	69	0.9	0.605185	0.320421	0.141174	0.0423367	0.016687	0.831994
GO:0045935	positive regulation of nucleobase, nucleoside, nucleotide and nucleic acid metabolism	70	0.55	0.323158	0.181529	0.127909	0.0298829	0.0150372	0.830912
GO:0006457	protein folding	71	0.25	0.25	0.25	0.25	0.25	0.25	0.997359
GO:0006092	main pathways of carbohydrate metabolism	71	1	1	0.643808	0.274891	0.121527	0.0564167	0.95318
GO:0046483	heterocycle metabolism	71	0.633333	0.633333	0.633333	0.327937	0.0476964	0.0586083	0.93342
GO:0046467	membrane lipid biosynthesis	71	0.9	0.485801	0.409529	0.203511	0.0549214	0.036519	0.910121
GO:0051188	cofactor biosynthesis	73	1	0.873077	0.37492	0.107823	0.0524471	0.0329975	0.788684
GO:0009101	glycoprotein biosynthesis	73	1	0.863636	0.896552	0.550633	0.138292	0.0418616	0.922193
GO:0006405	RNA export from nucleus	73	0.0228909	0.0151864	0.00954382	0.00753014	0.00847886	0.00923422	0.52093
GO:0050657	nucleic acid transport	73	0.9	0.9	0.828571	0.675524	0.571652	0.414479	0.983072
GO:0050658	RNA transport	73	1	1	1	0.919328	0.531987	0.0897429	0.960263
GO:0051236	establishment of RNA localization	73	0.8	0.8	0.768519	0.586968	0.389978	0.333357	0.989959
GO:0006512	ubiquitin cycle	73	0.0101659	0.0101659	0.0101659	0.0109188	0.00320345	0.0038731	0.617368
GO:0006365	35S primary transcript processing	74	0.180404	0.180404	0.180404	0.165747	0.0957634	0.112727	0.916623
GO:0009100	glycoprotein metabolism	74	0.291667	0.291667	0.291667	0.197016	0.0733879	0.0789634	0.94291
GO:0006888	ER to Golgi vesicle-mediated transport	75	0.0176466	0.0189987	0.0267767	0.0303825	0.021157	0.0125952	0.738925
GO:0006897	endocytosis	75	0.096912	0.112905	0.116477	0.0564434	0.0285691	0.0143086	0.830421
GO:0009893	positive regulation of metabolism	75	0.0413176	0.0309127	0.0142027	0.0174569	0.0116193	0.0120714	0.557989
GO:0031325	positive regulation of cellular metabolism	75	0.9	0.558095	0.306667	0.162287	0.0490692	0.0178799	0.821849
GO:0019236	response to pheromone	75	0.616667	0.304021	0.20586	0.068575	0.0277411	0.0178618	0.762515
GO:0006766	vitamin metabolism	77	0.0219241	0.0219241	0.0168959	0.0151814	0.0102544	0.0091095	0.715706
GO:0006767	water-soluble vitamin metabolism	77	0.9	0.64127	0.395182	0.10037	0.0379946	0.0210948	0.825696
GO:0016049	cell growth	78	1	0.934426	0.685639	0.245514	0.10042	0.0390116	0.825913
GO:0000226	microtubule cytoskeleton organization and biogenesis	79	0.024569	0.0347616	0.0318952	0.0357513	0.039243	0.0326643	0.548365
GO:0043119	positive regulation of physiological process	79	0.473333	0.389763	0.306669	0.191463	0.0320085	0.0199769	0.823684
GO:0048522	positive regulation of cellular process	79	0.41	0.306016	0.268864	0.127158	0.0379997	0.0198376	0.803411
GO:0051242	positive regulation of cellular physiological process	79	0.9	0.71282	0.26686	0.120876	0.0459429	0.0200418	0.830718
GO:0006342	chromatin silencing	80	0.9	0.869565	0.799101	0.424991	0.118162	0.0377786	0.914352
GO:0016458	gene silencing	80	1	0.788027	0.659411	0.127448	0.0479125	0.0315885	0.772184
GO:0031507	heterochromatin formation	80	0.9	0.820663	0.755532	0.560248	0.0926791	0.0331394	0.915704
GO:0045814	negative regulation of gene expression, epigenetic	80	0.8	0.719734	0.560619	0.149566	0.0469134	0.0339339	0.747133
GO:0007114	cell budding	82	0.0340484	0.0340484	0.0320798	0.0284694	0.0228654	0.0209451	0.827565
GO:0019954	asexual reproduction	82	0.0575177	0.0575177	0.0329152	0.0146164	0.0131398	0.0111815	0.730211
GO:0015931	nucleobase, nucleoside, nucleotide and nucleic acid transport	82	0.003296	0.003296	0.003296	0.003296	0.0032886	0.00364985	0.684592
GO:0006261	DNA-dependent DNA replication	82	1	0.935484	0.961538	0.670434	0.191083	0.0588737	0.93976
GO:0009060	aerobic respiration	83	0.336628	0.236476	0.215228	0.189044	0.177797	0.16698	0.554349
GO:0006644	phospholipid metabolism	83	0.566667	0.482338	0.382173	0.148286	0.0423518	0.0225177	0.80391
GO:0019318	hexose metabolism	84	0.16746	0.109445	0.100726	0.0715843	0.0331242	0.0191854	0.770071
GO:0006403	RNA localization	84	0.00262052	0.00262052	0.00262052	0.00307068	0.00336053	0.0037321	0.623383
GO:0031497	chromatin assembly	85	0.9	0.738905	0.699227	0.15969	0.0537515	0.0296979	0.785736
GO:0040029	regulation of gene expression, epigenetic	85	0.533333	0.538095	0.441061	0.215921	0.0398632	0.0249918	0.885609
GO:0008361	regulation of cell size	86	0.377619	0.10722	0.143193	0.129812	0.0483761	0.0155373	0.830138
GO:0048518	positive regulation of biological process	87	0.55	0.50544	0.22335	0.153636	0.0234337	0.0186392	0.83827
GO:0045333	cellular respiration	89	1	1	1	0.67202	0.454021	0.3125	0.99574
GO:0051325	interphase	89	0.277489	0.277489	0.157866	0.168098	0.0606304	0.0396349	0.919721
GO:0051329	interphase of mitotic cell cycle	89	0.8	0.716566	0.491303	0.15706	0.0520951	0.0243933	0.866959
GO:0030447	filamentous growth	90	0.606667	0.665402	0.454545	0.184969	0.0820608	0.0241811	0.860149
GO:0051168	nuclear export	90	0.0434704	0.0482926	0.0407258	0.0277761	0.029848	0.0277876	0.5
GO:0017038	protein import	91	1	0.904293	0.859289	0.165135	0.058978	0.0463437	0.738847
GO:0005996	monosaccharide metabolism	91	0.427489	0.0454411	0.0417609	0.037966	0.0324757	0.026512	0.601332
GO:0006468	protein amino acid phosphorylation	91	0.285996	0.0359201	0.0402434	0.0311489	0.0311063	0.0292021	0.529437
GO:0006812	cation transport	92	1	1	0.805454	0.333034	0.134716	0.0517642	0.915196
GO:0000154	rRNA modification	92	0.0837179	0.0672716	0.0898202	0.112884	0.0578675	0.0334966	0.900289
GO:0030003	cation homeostasis	92	0.0455357	0.0455357	0.0455357	0.0455357	0.0336699	0.0342712	0.913552
GO:0009117	nucleotide metabolism	94	1	0.822134	0.465821	0.06918	0.0292535	0.0214088	0.826985
GO:0007017	microtubule-based process	94	0.8	0.84	0.87	0.702832	0.263115	0.0991631	0.965739
GO:0006319	Ty element transposition	95	0.00541188	0.00541188	0.00519155	0.00478883	0.00358793	0.0042674	0.553569
GO:0030437	sporulation (sensu Fungi)	96	0.528889	0.147385	0.124734	0.0792475	0.0325319	0.0248288	0.75921
GO:0048622	reproductive sporulation	96	0.500952	0.141317	0.122703	0.0802652	0.0457696	0.0387296	0.683743
GO:0016044	membrane organization and biogenesis	98	0.0310812	0.0310812	0.0310812	0.0271219	0.0125825	0.0131109	0.737511
GO:0000910	cytokinesis	98	0.0202575	0.0142797	0.0148347	0.0158954	0.015424	0.0142501	0.547704
GO:0000398	nuclear mRNA splicing, via spliceosome	100	1	1	1	0.960952	0.798583	0.104583	0.969802
GO:0000377	RNA splicing, via transesterification reactions with bulged adenosine as nucleophile	101	0.0207492	0.0207492	0.0182436	0.0138995	0.00986808	0.0090598	0.614261
GO:0006333	chromatin assembly or disassembly	101	0.00701743	0.00701743	0.00701743	0.00701743	0.0059754	0.00652723	0.700088
GO:0008652	amino acid biosynthesis	102	0.102529	0.102529	0.102529	0.0440352	0.00853082	0.0100705	0.87014
GO:0007005	mitochondrion organization and biogenesis	103	0.442559	0.442559	0.339778	0.0801938	0.051243	0.0226756	0.849438
GO:0006399	tRNA metabolism	103	0.0166394	0.0184112	0.0205075	0.0178092	0.0150389	0.0144537	0.562405
GO:0030036	actin cytoskeleton organization and biogenesis	104	1	0.841833	0.7449	0.481905	0.211794	0.0557259	0.92337
GO:0006873	cell ion homeostasis	104	0.044809	0.044809	0.044809	0.044809	0.044809	0.044809	0.973615
GO:0030010	establishment of cell polarity	105	0.5	0.267497	0.161966	0.0423949	0.0243652	0.0205035	0.703654
GO:0030468	establishment of cell polarity (sensu Fungi)	105	1	0.870833	0.8975	0.725461	0.253734	0.0806069	0.929894
GO:0006260	DNA replication	105	0.361099	0.217544	0.145887	0.0608414	0.0446778	0.0333136	0.684115
GO:0000746	conjugation	106	0.0365619	0.0365619	0.0305839	0.0251874	0.0191041	0.015498	0.849973
GO:0000747	conjugation with cellular fusion	106	0.9	0.755337	0.698495	0.370898	0.15898	0.0453663	0.920442
GO:0019953	sexual reproduction	106	0.9	0.875	0.748636	0.347929	0.145917	0.0333402	0.909618
GO:0051169	nuclear transport	107	0.0677733	0.0840971	0.104995	0.113859	0.109256	0.101611	0.539389
GO:0030029	actin filament-based process	107	0.666667	0.51882	0.465672	0.169069	0.0470113	0.0302483	0.880881
GO:0006313	DNA transposition	108	0.138216	0.203565	0.211411	0.179671	0.17441	0.169673	0.528916
GO:0000375	RNA splicing, via transesterification reactions	108	0.0166127	0.0166127	0.0166127	0.0166127	0.00446833	0.00536217	0.705622
GO:0007059	chromosome segregation	108	0.0096789	0.0096789	0.014829	0.0098713	0.00687652	0.00694854	0.582738
GO:0007163	establishment and/or maintenance of cell polarity	108	0.666667	0.457238	0.229302	0.0696302	0.0474061	0.036748	0.69985
GO:0030467	establishment and/or maintenance of cell polarity (sensu Fungi)	108	0.558182	0.279352	0.134301	0.0698164	0.0284509	0.0205903	0.749685
GO:0050801	ion homeostasis	108	0.0237935	0.0237935	0.0186393	0.0156842	0.010983	0.011863	0.701201
GO:0030435	sporulation	109	0.506667	0.194372	0.197468	0.0803782	0.0385199	0.0262069	0.779997
GO:0006811	ion transport	110	0.85	0.85	0.85	0.603333	0.282798	0.307701	0.98087
GO:0006643	membrane lipid metabolism	110	0.9	0.710098	0.396126	0.132318	0.0602947	0.0473365	0.740156
GO:0030154	cell differentiation	111	0.385385	0.217933	0.136019	0.0760956	0.0364056	0.0263349	0.694803
GO:0009309	amine biosynthesis	111	0.333333	0.333333	0.139168	0.116885	0.110243	0.122083	0.932576
GO:0044271	nitrogen compound biosynthesis	111	0.9	0.745968	0.708806	0.539377	0.159666	0.0496171	0.925309
GO:0007242	intracellular signaling cascade	113	0.42	0.42	0.419833	0.403059	0.0905218	0.0656784	0.915908
GO:0006913	nucleocytoplasmic transport	114	0.8	0.698685	0.282577	0.0624882	0.0464956	0.0435884	0.615034
GO:0019725	cell homeostasis	114	0.0226876	0.0226876	0.0226876	0.0226876	0.0115334	0.0118529	0.552377
GO:0051704	interaction between organisms	117	0.6	0.6	0.576457	0.374529	0.307863	0.309531	0.953895
GO:0042592	homeostasis	120	0.107174	0.107174	0.107174	0.103462	0.0906181	0.0934057	0.954954
GO:0006732	coenzyme metabolism	121	0.85	0.85	0.479681	0.182417	0.0322961	0.0198017	0.81542
GO:0007067	mitosis	122	0.058766	0.030997	0.0376694	0.041571	0.0336555	0.017747	0.797754
GO:0000087	M phase of mitotic cell cycle	123	0.194074	0.115261	0.10163	0.0723272	0.0384303	0.0182787	0.871448
GO:0040007	growth	125	0.0292069	0.0292069	0.0292069	0.0201736	0.0128225	0.0118976	0.803038
GO:0045892	negative regulation of transcription, DNA-dependent	125	0.7	0.670958	0.737814	0.378713	0.0928847	0.0267259	0.884553
GO:0008610	lipid biosynthesis	127	0.418571	0.259399	0.206932	0.211542	0.106518	0.0817572	0.94066
GO:0008380	RNA splicing	129	1	1	0.97619	0.371842	0.0683544	0.034929	0.809613
GO:0051301	cell division	129	0.33	0.33	0.272737	0.23026	0.0680954	0.0408872	0.914511
GO:0016481	negative regulation of transcription	129	0.516667	0.572812	0.569737	0.309332	0.136172	0.0264946	0.898812
GO:0009451	RNA modification	131	0.456667	0.272221	0.281403	0.263142	0.177045	0.0732896	0.956946
GO:0006397	mRNA processing	135	0.5	0.5	0.5	0.5	0.5	0.5	0.5
GO:0007126	meiosis	135	1	0.835193	0.501369	0.295907	0.163986	0.0749459	0.799423
GO:0051321	meiotic cell cycle	135	0.19181	0.126497	0.0978163	0.083416	0.0524009	0.0385552	0.698195
GO:0051327	M phase of meiotic cell cycle	135	1	0.945946	0.775528	0.337471	0.0785769	0.0363665	0.863926
GO:0006338	chromatin remodeling	135	1	1	0.862757	0.537926	0.227871	0.0519075	0.909894
GO:0006511	ubiquitin-dependent protein catabolism	136	1	1	1	0.62139	0.103893	0.0382366	0.880648
GO:0019941	modification-dependent protein catabolism	136	0.091746	0.091746	0.0863426	0.093258	0.0151662	0.012854	0.8169
GO:0043632	modification-dependent macromolecule catabolism	136	1	1	0.578968	0.295119	0.102671	0.0255448	0.894007
GO:0051603	proteolysis during cellular protein catabolism	138	1	0.95	0.903922	0.758496	0.197987	0.0388782	0.904807
GO:0045934	negative regulation of nucleobase, nucleoside, nucleotide and nucleic acid metabolism	139	0.9	0.672374	0.627984	0.472098	0.109426	0.0276948	0.876222
GO:0016310	phosphorylation	144	0.535468	0.112227	0.110172	0.0665564	0.0502802	0.037326	0.683512
GO:0000074	regulation of progression through cell cycle	145	0.0860256	0.0984316	0.10902	0.0865342	0.0715072	0.0403582	0.750507
GO:0051726	regulation of cell cycle	145	0.130211	0.145798	0.126883	0.0759048	0.0402177	0.0259401	0.763557
GO:0048193	Golgi vesicle transport	146	1	0.588613	0.519605	0.409857	0.252411	0.102927	0.947474
GO:0044257	cellular protein catabolism	147	1	1	1	0.843177	0.220532	0.0367963	0.922138
GO:0007047	cell wall organization and biogenesis	149	0.0281373	0.0278362	0.0251047	0.022177	0.0126992	0.0125024	0.614037
GO:0045229	external encapsulating structure organization and biogenesis	149	0.8	0.643367	0.469572	0.371507	0.0956478	0.038643	0.882921
GO:0006461	protein complex assembly	152	0.119718	0.209352	0.214494	0.194746	0.143049	0.087935	0.727979
GO:0051186	cofactor metabolism	152	0.9	0.9	0.9	0.576623	0.281171	0.196931	0.990377
GO:0031324	negative regulation of cellular metabolism	155	0.136387	0.136387	0.11034	0.0864878	0.0488439	0.0495983	0.919324
GO:0006281	DNA repair	156	0.0672796	0.0507812	0.0389066	0.0389338	0.0388024	0.039101	0.507237
GO:0006066	alcohol metabolism	158	0.84	0.702897	0.45574	0.239873	0.114287	0.0335957	0.90581
GO:0030163	protein catabolism	160	1	1	1	0.778785	0.231631	0.0630267	0.910805
GO:0009892	negative regulation of metabolism	162	0.335833	0.335833	0.260483	0.264882	0.230051	0.23653	0.910543
GO:0006364	rRNA processing	168	1	0.703285	0.486887	0.388226	0.307099	0.247126	0.667832
GO:0007165	signal transduction	172	0.9	0.517071	0.353095	0.161149	0.0753692	0.0249964	0.842381
GO:0006508	proteolysis	172	0.00646848	0.00646848	0.00646848	0.00704962	0.00574922	0.00625034	0.690472
GO:0000723	telomere maintenance	175	0.0383735	0.0344291	0.0382087	0.0365096	0.0319751	0.0247958	0.635291
GO:0048523	negative regulation of cellular process	175	1	0.786687	0.741336	0.368383	0.0851382	0.0355667	0.825809
GO:0051243	negative regulation of cellular physiological process	175	0.766667	0.698213	0.65899	0.299453	0.0901117	0.0421722	0.845089
GO:0043118	negative regulation of physiological process	177	0.9	0.424857	0.560233	0.264643	0.0837216	0.020824	0.881182
GO:0044262	cellular carbohydrate metabolism	182	0.426061	0.316916	0.246653	0.132384	0.0626687	0.0275979	0.865654
GO:0048519	negative regulation of biological process	183	0.406667	0.458099	0.501353	0.289412	0.0779305	0.0354001	0.864775
GO:0006520	amino acid metabolism	184	0.7	0.65279	0.661846	0.471397	0.199929	0.0488773	0.909333
GO:0016568	chromatin modification	186	0.0390148	0.0390148	0.0390148	0.0390148	0.00684727	0.00837287	0.721166
GO:0006357	regulation of transcription from RNA polymerase II promoter	187	0.0848509	0.0663036	0.0603385	0.0556559	0.0523064	0.0541139	0.507838
GO:0016071	mRNA metabolism	188	1	0.95	0.787333	0.821799	0.376028	0.0581615	0.949562
GO:0006310	DNA recombination	190	0.875776	0.864	0.774592	0.287146	0.163345	0.101438	0.762776
GO:0007154	cell communication	191	0.72	0.562105	0.548348	0.109574	0.0430811	0.0123629	0.770224
GO:0006793	phosphorus metabolism	194	0.509615	0.509615	0.509615	0.413345	0.067571	0.0825242	0.981136
GO:0006796	phosphate metabolism	194	1	0.959184	0.88622	0.672685	0.142679	0.0481202	0.896167
GO:0048610	reproductive cellular physiological process	197	0.158258	0.0738275	0.077799	0.0471203	0.0351572	0.0219322	0.762196
GO:0050876	reproductive physiological process	197	0.0946775	0.0789299	0.0743971	0.0550918	0.0334257	0.0220007	0.760509
GO:0006974	response to DNA damage stimulus	197	0.0086067	0.0086067	0.0086067	0.0086067	0.0086067	0.0086067	0.871576
GO:0005975	carbohydrate metabolism	198	0.132196	0.228353	0.24857	0.263456	0.254851	0.232654	0.561445
GO:0015980	energy derivation by oxidation of organic compounds	198	0.616667	0.626577	0.366592	0.217831	0.0694134	0.0328785	0.904426
GO:0006519	amino acid and derivative metabolism	200	0.866667	0.825716	0.722694	0.333367	0.136006	0.0606272	0.846473
GO:0009719	response to endogenous stimulus	203	0.8	0.919184	0.85564	0.648453	0.206918	0.0489646	0.91347
GO:0045045	secretory pathway	208	0.00889394	0.0138261	0.0218853	0.0321091	0.0235	0.0197002	0.642304
GO:0007046	ribosome biogenesis	210	1	0.930233	0.833476	0.351932	0.127282	0.0659411	0.826957
GO:0007010	cytoskeleton organization and biogenesis	211	0.0451583	0.0451583	0.0443892	0.0156178	0.0121903	0.010283	0.80413
GO:0000902	cellular morphogenesis	211	0.562222	0.562222	0.562222	0.254757	0.0294295	0.0289307	0.904551
GO:0009653	morphogenesis	211	0.866667	0.322877	0.178701	0.108591	0.0700583	0.0571724	0.667321
GO:0006323	DNA packaging	212	0.0277621	0.0277621	0.0145003	0.0130818	0.00962576	0.00786164	0.672396
GO:0006325	establishment and/or maintenance of chromatin architecture	212	1	0.885341	0.936613	0.74759	0.317599	0.0631808	0.929059
GO:0046903	secretion	215	0.0857887	0.16316	0.138707	0.0941137	0.0644496	0.0485189	0.678261
GO:0044255	cellular lipid metabolism	216	0.52	0.249632	0.254384	0.0885862	0.0312419	0.0197359	0.802177
GO:0009308	amine metabolism	219	0.0502953	0.0502953	0.0502953	0.0365141	0.0338722	0.041639	0.932556
GO:0006605	protein targeting	226	0.0396494	0.0292268	0.0329486	0.02808	0.0240212	0.0156011	0.719618
GO:0042221	response to chemical stimulus	229	0.5	0.5	0.336189	0.278886	0.123486	0.118501	0.915692
GO:0006091	generation of precursor metabolites and energy	230	0.22206	0.0393445	0.0311753	0.0351335	0.0331803	0.0307636	0.540097
GO:0006629	lipid metabolism	230	0.148238	0.0498628	0.0533849	0.052869	0.0480459	0.0505929	0.506538
GO:0000278	mitotic cell cycle	235	1	0.889894	0.561479	0.371969	0.137184	0.0432309	0.916202
GO:0006807	nitrogen compound metabolism	237	0.159854	0.0781005	0.10397	0.102458	0.0295549	0.0156678	0.84042
GO:0000279	M phase	240	0.15386	0.12658	0.120914	0.103432	0.0696614	0.0509636	0.702305
GO:0006886	intracellular protein transport	244	1	1	0.584729	0.25704	0.0712329	0.0190742	0.877281
GO:0043285	biopolymer catabolism	245	1	0.969231	0.923481	0.499516	0.128912	0.0564058	0.83243
GO:0016072	rRNA metabolism	247	1	0.964602	0.844125	0.316296	0.160588	0.081797	0.802033
GO:0007028	cytoplasm organization and biogenesis	249	1	0.937015	0.491256	0.297416	0.229112	0.183716	0.678952
GO:0042254	ribosome biogenesis and assembly	249	0.276953	0.402259	0.342306	0.28731	0.237863	0.202445	0.625873
GO:0015031	protein transport	250	0.9	0.84785	0.74429	0.384257	0.148152	0.0555054	0.852534
GO:0045184	establishment of protein localization	262	0.193526	0.193526	0.11184	0.110425	0.0352744	0.0322035	0.916314
GO:0044265	cellular macromolecule catabolism	263	1	0.948583	0.882354	0.326384	0.0993163	0.0643173	0.778651
GO:0000003	reproduction	264	0.432983	0.105817	0.0628551	0.0415245	0.0357982	0.0299222	0.653011
GO:0008104	protein localization	282	0.0467067	0.0643714	0.0777162	0.0804891	0.080559	0.0741555	0.542137
GO:0006366	transcription from RNA polymerase II promoter	284	0.528571	0.421609	0.429209	0.36948	0.186336	0.0494523	0.897694
GO:0009057	macromolecule catabolism	286	1	0.911383	0.879255	0.32983	0.109503	0.0674526	0.779451
GO:0016192	vesicle-mediated transport	294	0.533333	0.275146	0.269167	0.12703	0.0738328	0.0326422	0.885007

## Sheet: ES (Motif)
GO	GO_Description	Gene_count	p01r	p10r	p20r	p50r	p80r	p100r	auc
GO:0006285	base-excision repair, AP site formation	3
GO:0015858	nucleoside transport	3
GO:0017003	protein-heme linkage	3	0.0535714	0.0617036	0.0718488	0.0312618	0.0240869	0.0154742	0.699392
GO:0017006	protein-tetrapyrrole linkage	3	0.00108405	0.00108405	0.00108405	0.00108405	0.00108405	0.00108405	0.121124
GO:0018063	cytochrome c-heme linkage	3	0.0010699	0.0010699	0.0010699	0.0010699	0.0010699	0.0010699	0.110839
GO:0009437	carnitine metabolism	3	1	0.519231	0.0429918	0.0264743	0.0186736	0.0168919	0.592208
GO:0006431	methionyl-tRNA aminoacylation	3	0.00172865	0.0025892	0.004126	0.00521865	0.0083183	0.0103716	0.165102
GO:0009061	anaerobic respiration	3	0.0009644	0.0009644	0.0009644	0.00239375	0.00344145	0.0042981	0.0173249
GO:0005993	trehalose catabolism	3	1	1	1	1	0.503454	0.50431	0.892892
GO:0015851	nucleobase transport	3
GO:0006658	phosphatidylserine metabolism	3
GO:0006664	glycolipid metabolism	3
GO:0006687	glycosphingolipid metabolism	3
GO:0006688	glycosphingolipid biosynthesis	3
GO:0009247	glycolipid biosynthesis	3
GO:0030100	regulation of endocytosis	3	0.00608595	0.0058833	0.0058006	0.0123924	0.0115088	0.0115706	0.451929
GO:0007135	meiosis II	3
GO:0030491	heteroduplex formation	3
GO:0045144	meiotic sister chromatid segregation	3
GO:0006490	oligosaccharide-lipid intermediate assembly	3
GO:0016584	nucleosome spacing	3
GO:0000349	formation of catalytic spliceosome for first transesterification step	3	0.0039216	0.0039216	0.0039216	0.005305	0.0035786	0.0044693	0.517739
GO:0001100	negative regulation of exit from mitosis	3
GO:0008608	attachment of spindle microtubules to kinetochore	3
GO:0045010	actin nucleation	3
GO:0006370	mRNA capping	3
GO:0000348	nuclear mRNA branch site recognition	3
GO:0000370	U2-type nuclear mRNA branch site recognition	3	0.0021579	0.0021579	0.0021579	0.0021579	0.0021579	0.0021579	0.459096
GO:0009120	deoxyribonucleoside metabolism	3
GO:0009219	pyrimidine deoxyribonucleotide metabolism	3
GO:0009262	deoxyribonucleotide metabolism	3
GO:0046125	pyrimidine deoxyribonucleoside metabolism	3
GO:0008272	sulfate transport	3	0.001858	0.001858	0.001858	0.00368775	0.0034018	0.0042486	0.408494
GO:0006567	threonine catabolism	3	0.0158753	0.0158753	0.0158753	0.0185068	0.0111155	0.0102286	0.720894
GO:0009268	response to pH	3
GO:0006624	vacuolar protein processing or maturation	3
GO:0045860	positive regulation of protein kinase activity	3	0.0641077	0.0641077	0.0641077	0.00682025	0.00517375	0.00645645	0.570442
GO:0051347	positive regulation of transferase activity	3	0.0099421	0.0099421	0.0099421	0.0099421	0.0102465	0.0104492	0.505425
GO:0006013	mannose metabolism	3	0.0020619	0.0020619	0.0020619	0.0020619	0.0020619	0.0020619	0.556604
GO:0016574	histone ubiquitination	3
GO:0006108	malate metabolism	3	0.0028011	0.0028011	0.0028011	0.0028011	0.0028011	0.0028011	0.499057
GO:0042176	regulation of protein catabolism	3	0.00372645	0.00372645	0.00372645	0.0060096	0.0032195	0.00402115	0.563433
GO:0006116	NADH oxidation	3
GO:0000056	ribosomal small subunit export from nucleus	3	0.0014577	0.0014577	0.0014577	0.0014577	0.0014577	0.0014577	0.340566
GO:0015865	purine nucleotide transport	3
GO:0006307	DNA dealkylation	3	0.0013245	0.0013245	0.0013245	0.0013245	0.0013245	0.0013245	0.283491
GO:0016576	histone dephosphorylation	3	0.002451	0.002451	0.002451	0.002451	0.0047281	0.0047281	0.610377
GO:0006814	sodium ion transport	3	0.0017986	0.0017986	0.0017986	0.0017986	0.0026118	0.0032626	0.445991
GO:0030242	peroxisome degradation	3
GO:0009090	homoserine biosynthesis	3	1	1	0.54	0.511429	0.0129214	0.014268	0.784753
GO:0007600	sensory perception	3
GO:0007606	sensory perception of chemical stimulus	3
GO:0050874	organismal physiological process	3
GO:0050877	neurophysiological process	3
GO:0042787	protein ubiquitination during ubiquitin-dependent protein catabolism	3	0.0009662	0.0009662	0.0009662	0.0009662	0.0009662	0.0009662	0.027804
GO:0007025	beta-tubulin folding	3
GO:0007329	positive regulation of transcription from RNA polymerase II promoter by pheromones	3
GO:0009371	positive regulation of transcription by pheromones	3
GO:0043254	regulation of protein complex assembly	3
GO:0009132	nucleoside diphosphate metabolism	3	0.0013351	0.0013351	0.0013351	0.0013351	0.0013351	0.0013351	0.322337
GO:0009438	methylglyoxal metabolism	3
GO:0019243	methylglyoxal catabolism to D-lactate	3
GO:0051595	response to methylglyoxal	3
GO:0051596	methylglyoxal catabolism	3
GO:0015758	glucose transport	3	0.0012225	0.0012225	0.0012225	0.0012225	0.0012225	0.0012225	0.143868
GO:0006561	proline biosynthesis	3	1	1	1	0.0034104	0.00431705	0.0053902	0.651828
GO:0051382	kinetochore assembly	3
GO:0051383	kinetochore organization and biogenesis	3
GO:0043328	protein targeting to vacuole during ubiquitin-dependent protein catabolism via the MVB pathway	3
GO:0019439	aromatic compound catabolism	3
GO:0046083	adenine metabolism	3	0.012659	0.012659	0.012659	0.012659	0.012659	0.012659	0.77258
GO:0006883	sodium ion homeostasis	3
GO:0006797	polyphosphate metabolism	3
GO:0006741	NADP biosynthesis	3
GO:0007026	negative regulation of microtubule depolymerization	3
GO:0031111	negative regulation of microtubule polymerization or depolymerization	3
GO:0031114	regulation of microtubule depolymerization	3
GO:0006114	glycerol biosynthesis	3
GO:0046173	polyol biosynthesis	3
GO:0006901	vesicle coating	3
GO:0006449	regulation of translational termination	3	0.0046948	0.0046948	0.0046948	0.0046948	0.0046948	0.0046948	0.800188
GO:0006549	isoleucine metabolism	3	1	1	1	1	0.005848	0.0072993	0.845755
GO:0006390	transcription from mitochondrial promoter	3
GO:0019563	glycerol catabolism	3
GO:0046174	polyol catabolism	3
GO:0006833	water transport	3
GO:0042044	fluid transport	3	0.0011022	0.0011022	0.0011022	0.0011022	0.0011022	0.0011022	0.130888
GO:0006448	regulation of translational elongation	3
GO:0051340	regulation of ligase activity	3	0.00096855	0.00096855	0.00096855	0.00096855	0.00096855	0.00096855	0.0278202
GO:0051351	positive regulation of ligase activity	3	0.00096865	0.00096865	0.00096865	0.00096865	0.00096865	0.00096865	0.0278216
GO:0051438	regulation of ubiquitin ligase activity	3	0.00096855	0.00096855	0.00096855	0.00096855	0.00096855	0.00096855	0.0278193
GO:0051443	positive regulation of ubiquitin ligase activity	3	0.0009685	0.0009685	0.0009685	0.0009685	0.0009685	0.0009685	0.0278164
GO:0006744	ubiquinone biosynthesis	3
GO:0042375	quinone cofactor metabolism	3
GO:0045426	quinone cofactor biosynthesis	3
GO:0000706	meiotic DNA double-strand break processing	3
GO:0000729	DNA double-strand break processing	3
GO:0000738	DNA catabolism, exonucleolytic	3
GO:0000320	re-entry into mitotic cell cycle	3
GO:0000321	re-entry into mitotic cell cycle after pheromone arrest	3
GO:0006452	translational frameshifting	3
GO:0008064	regulation of actin polymerization and/or depolymerization	3	0.0010142	0.0010142	0.0010142	0.0010142	0.0010142	0.0010142	0.13148
GO:0030832	regulation of actin filament length	3
GO:0000280	nuclear division	3
GO:0017196	N-terminal peptidyl-methionine acetylation	3
GO:0018206	peptidyl-methionine modification	3
GO:0009891	positive regulation of biosynthesis	3
GO:0031328	positive regulation of cellular biosynthesis	3
GO:0045727	positive regulation of protein biosynthesis	3
GO:0045946	positive regulation of translation	3
GO:0051247	positive regulation of protein metabolism	3
GO:0046513	ceramide biosynthesis	3
GO:0046520	sphingoid biosynthesis	3
GO:0016180	snRNA processing	3
GO:0045040	protein import into mitochondrial outer membrane	3
GO:0000266	mitochondrial fission	3	0.0012821	0.0012821	0.0012821	0.0012821	0.0012821	0.0012821	0.292924
GO:0006003	fructose 2,6-bisphosphate metabolism	3	0.00604655	0.00604655	0.00604655	0.00604655	0.00604655	0.00604655	0.811844
GO:0042542	response to hydrogen peroxide	3	0.0013908	0.0013908	0.0013908	0.0013908	0.0013908	0.0013908	0.328302
GO:0043065	positive regulation of apoptosis	3
GO:0043068	positive regulation of programmed cell death	3
GO:0006835	dicarboxylic acid transport	3	0.0011198	0.0011198	0.0011198	0.0011198	0.0011198	0.0011198	0.153302
GO:0016054	organic acid catabolism	3	0.0011183	0.0011183	0.0011183	0.0011183	0.0011183	0.0011183	0.137845
GO:0017157	regulation of exocytosis	3
GO:0019509	methionine salvage	3
GO:0043102	amino acid salvage	3
GO:0006598	polyamine catabolism	3
GO:0042402	biogenic amine catabolism	3	0.00095335	0.00095335	0.00095335	0.00095335	0.00095335	0.00095335	0.0117845
GO:0045821	positive regulation of glycolysis	3	0.0026596	0.0026596	0.0026596	0.0026596	0.0026596	0.0026596	0.669651
GO:0009395	phospholipid catabolism	3
GO:0046475	glycerophospholipid catabolism	3
GO:0015942	formate metabolism	3	0.0089286	0.0089286	0.0089286	0.0089286	0.0089286	0.0089286	0.922642
GO:0019754	one-carbon compound catabolism	3	0.500605	0.500605	0.500605	0.500605	0.500605	0.500605	0.569143
GO:0042183	formate catabolism	3	0.500586	0.500586	0.500586	0.500586	0.500586	0.500586	0.552637
GO:0006534	cysteine metabolism	4	0.267857	0.0802194	0.0642714	0.0778777	0.0771495	0.0640502	0.571871
GO:0031578	spindle orientation checkpoint	4	0.111905	0.111905	0.0307726	0.00365195	0.0044931	0.0052644	0.454536
GO:0006546	glycine catabolism	4	0.0061361	0.0061361	0.0061361	0.0061361	0.00591845	0.00668585	0.892076
GO:0006085	acetyl-CoA biosynthesis	4	1	0.513333	0.0631579	0.0232115	0.0149495	0.0098091	0.700684
GO:0000059	protein import into nucleus, docking	4
GO:0009147	pyrimidine nucleoside triphosphate metabolism	4	0.00106545	0.00106545	0.00106545	0.00106545	0.00106545	0.00106545	0.10462
GO:0006501	C-terminal protein lipidation	4
GO:0000755	cytogamy	4
GO:0006279	premeiotic DNA synthesis	4	0.00779625	0.00779625	0.00776365	0.0066901	0.00883745	0.010522	0.457149
GO:0042180	ketone metabolism	4	0.0011737	0.0011737	0.0011737	0.0011737	0.0011737	0.0011737	0.157399
GO:0019413	acetate biosynthesis	4	0.0014164	0.0014164	0.0014164	0.0026042	0.0032514	0.0040609	0.201277
GO:0016036	cellular response to phosphate starvation	4	0.0100695	0.0100695	0.00599485	0.0099615	0.00754315	0.0080169	0.557874
GO:0005992	trehalose biosynthesis	4
GO:0046351	disaccharide biosynthesis	4
GO:0030497	fatty acid elongation	4
GO:0008053	mitochondrial fusion	4	0.0037175	0.0037175	0.0037175	0.0037175	0.0020523	0.0025641	0.522427
GO:0006862	nucleotide transport	4
GO:0009452	RNA capping	4
GO:0000135	septin checkpoint	4	0.0026161	0.0026161	0.0026161	0.0023067	0.00241245	0.00301375	0.388737
GO:0006097	glyoxylate cycle	4	0.503289	0.503289	0.503289	0.0178196	0.00821455	0.00978565	0.722406
GO:0006101	citrate metabolism	4	0.502203	0.502203	0.00702945	0.00891665	0.007522	0.008733	0.552808
GO:0046487	glyoxylate metabolism	4	0.0039041	0.0039041	0.0039041	0.0042681	0.00263815	0.00313615	0.495287
GO:0000735	removal of nonhomologous ends	4	0.00135305	0.00135305	0.00135305	0.00135305	0.0019262	0.0019262	0.285547
GO:0051668	localization within membrane	4
GO:0006078	1,6-beta-glucan biosynthesis	4
GO:0006376	mRNA splice site selection	4	0.0023472	0.0023472	0.0023472	0.0023472	0.0023472	0.0023472	0.558389
GO:0050000	chromosome localization	4
GO:0016077	snoRNA catabolism	4
GO:0016078	tRNA catabolism	4
GO:0016233	telomere capping	4
GO:0030037	actin filament reorganization during cell cycle	4	0.00145935	0.00145935	0.00145935	0.00145935	0.00145935	0.00145935	0.344438
GO:0031532	actin cytoskeleton reorganization	4	0.0050843	0.0050843	0.0050843	0.0050843	0.0050843	0.0050843	0.860411
GO:0045021	error-free DNA repair	4
GO:0031204	posttranslational protein targeting to membrane, translocation	4	0.0017422	0.0017422	0.0017422	0.0017422	0.0017422	0.0017422	0.459943
GO:0000350	formation of catalytic spliceosome for second transesterification step	4	0.0065789	0.0065789	0.0065789	0.0016584	0.0024159	0.0030181	0.352849
GO:0006121	mitochondrial electron transport, succinate to ubiquinone	4	0.00215135	0.00215135	0.00215135	0.00215135	0.00215135	0.00215135	0.555178
GO:0031126	snoRNA 3'-end processing	4
GO:0045013	negative regulation of transcription by carbon catabolites	4
GO:0045014	negative regulation of transcription by glucose	4
GO:0006491	N-glycan processing	4
GO:0030071	regulation of mitotic metaphase/anaphase transition	4	0.0496212	0.0496212	0.0496212	0.0091543	0.003274	0.00408905	0.623051
GO:0009164	nucleoside catabolism	4	0.0304516	0.0304516	0.0304516	0.0304516	0.0050089	0.00558925	0.802006
GO:0019566	arabinose metabolism	4	1	1	1	1	1	1	0.999056
GO:0019568	arabinose catabolism	4	1	1	1	1	1	1	0.998349
GO:0042732	D-xylose metabolism	4	0.583333	0.583333	0.583333	0.583333	0.621212	0.642857	0.99705
GO:0042843	D-xylose catabolism	4	1	1	1	1	1	1	0.999056
GO:0006784	heme a biosynthesis	4	0.0011905	0.0011905	0.0011905	0.0011905	0.0011905	0.0011905	0.139623
GO:0046160	heme a metabolism	4	0.500825	0.500825	0.500825	0.500825	0.500825	0.500825	0.67173
GO:0006074	1,3-beta-glucan metabolism	4
GO:0006075	1,3-beta-glucan biosynthesis	4
GO:0046686	response to cadmium ion	4
GO:0000196	MAPKKK cascade during cell wall biogenesis	4
GO:0015793	glycerol transport	4	0.0011669	0.0011669	0.0011669	0.0011669	0.0011669	0.0011669	0.125825
GO:0015780	nucleotide-sugar transport	4
GO:0007023	post-chaperonin tubulin folding pathway	4
GO:0000390	spliceosome disassembly	4	0.00095375	0.00095375	0.00095375	0.00095375	0.00095375	0.00095375	0.0101344
GO:0000391	U2-type spliceosome disassembly	4	0.0009542	0.0009542	0.0009542	0.0009542	0.0009542	0.0009542	0.0127305
GO:0043241	protein complex disassembly	4	0.0009542	0.0009542	0.0009542	0.0009542	0.0009542	0.0009542	0.0501958
GO:0007019	microtubule depolymerization	4	0.0016197	0.0016197	0.0016197	0.00239335	0.0024127	0.00280905	0.370526
GO:0046466	membrane lipid catabolism	4
GO:0005981	regulation of glycogen catabolism	4
GO:0006592	ornithine biosynthesis	4	0.503086	0.503086	0.503086	0.00925925	0.00801655	0.00923395	0.898132
GO:0006900	vesicle budding	4
GO:0031384	regulation of initiation of mating projection growth	4
GO:0000301	retrograde transport, vesicle recycling within Golgi	4
GO:0000743	nuclear migration during conjugation with cellular fusion	4	0.0010309	0.0010309	0.0010309	0.0010309	0.0010309	0.0010309	0.0655042
GO:0006356	regulation of transcription from RNA polymerase I promoter	4	0.0013928	0.0013928	0.0013928	0.0013928	0.0013928	0.0013928	0.5
GO:0000752	agglutination during conjugation with cellular fusion	4
GO:0000771	agglutination	4
GO:0018065	protein-cofactor linkage	4
GO:0018344	protein geranylgeranylation	4	0.0019455	0.0019455	0.0019455	0.0019455	0.0019455	0.0019455	0.513679
GO:0018348	protein amino acid geranylgeranylation	4	0.500589	0.500589	0.500589	0.500589	0.500589	0.500589	0.573715
GO:0015908	fatty acid transport	4
GO:0006529	asparagine biosynthesis	4	0.0024038	0.0024038	0.0024038	0.0024038	0.0024038	0.0024038	0.606975
GO:0030162	regulation of proteolysis	4
GO:0006562	proline catabolism	4	0.00367335	0.00367335	0.00367335	0.00545215	0.0047191	0.00589165	0.681269
GO:0016073	snRNA metabolism	4	0.0010277	0.0010277	0.0010277	0.0010277	0.0010277	0.0010277	0.132076
GO:0007008	outer mitochondrial membrane organization and biogenesis	4
GO:0030042	actin filament depolymerization	4
GO:0048285	organelle fission	4	0.0050467	0.0050467	0.0050467	0.0050467	0.0050467	0.0050467	0.569225
GO:0007187	G-protein signaling, coupled to cyclic nucleotide second messenger	4	0.0021692	0.0021692	0.0021692	0.0021692	0.0021692	0.0021692	0.560377
GO:0007188	G-protein signaling, coupled to cAMP nucleotide second messenger	4	0.00095465	0.00095465	0.00095465	0.00095465	0.00095465	0.00095465	0.0516071
GO:0046834	lipid phosphorylation	4
GO:0046854	phosphoinositide phosphorylation	4	0.125591	0.125591	0.125591	0.125591	0.125945	0.126181	0.599764
GO:0042981	regulation of apoptosis	4
GO:0043067	regulation of programmed cell death	4
GO:0000731	DNA synthesis during DNA repair	4	0.0013889	0.0013889	0.0013889	0.0013889	0.0013889	0.0013889	0.315094
GO:0006596	polyamine biosynthesis	4	0.501316	0.501316	0.501316	0.501316	0.0027013	0.00337435	0.619119
GO:0015833	peptide transport	4	0.0009515	0.0009515	0.0009515	0.0009515	0.0009515	0.0009515	0.009434
GO:0042219	amino acid derivative catabolism	4
GO:0008283	cell proliferation	4
GO:0006314	intron homing	5	0.00771015	0.0214638	0.0352761	0.0721359	0.017284	0.0215005	0.326082
GO:0031167	rRNA methylation	5
GO:0007029	endoplasmic reticulum organization and biogenesis	5	0.003945	0.00759235	0.0108101	0.0169268	0.0188653	0.0183587	0.489772
GO:0017004	cytochrome complex assembly	5	0.0010774	0.0010774	0.0010774	0.0010774	0.0010774	0.0010774	0.116027
GO:0009071	serine family amino acid catabolism	5	0.0239547	0.0281664	0.0178666	0.0165635	0.0140878	0.0141505	0.664697
GO:0006221	pyrimidine nucleotide biosynthesis	5	0.002062	0.002062	0.002062	0.0016626	0.00220855	0.002759	0.294806
GO:0000173	inactivation of MAPK activity during osmolarity sensing	5	0.500654	0.500654	0.500915	0.0047562	0.00728815	0.0089102	0.365752
GO:0000188	inactivation of MAPK activity	5	0.6	0.6	0.6	0.6	0.642857	0.666667	0.914896
GO:0043407	negative regulation of MAPK activity	5	0.500586	0.500586	0.500586	0.500879	0.0028986	0.0036206	0.471868
GO:0000092	mitotic anaphase B	5	0.500472	0.500472	0.500472	0.500472	0.0087073	0.0108444	0.488539
GO:0017182	peptidyl-diphthamide metabolism	5
GO:0017183	peptidyl-diphthamide biosynthesis from peptidyl-histidine	5
GO:0018202	peptidyl-histidine modification	5
GO:0018410	peptide or protein carboxyl-terminal blocking	5
GO:0009636	response to toxin	5
GO:0009396	folic acid and derivative biosynthesis	5	0.501742	0.501742	0.501742	0.502609	0.00544915	0.0068017	0.734129
GO:0000076	DNA replication checkpoint	5
GO:0043248	proteasome assembly	5	0.0047309	0.0047309	0.0047309	0.0044106	0.0021915	0.00250985	0.540846
GO:0006334	nucleosome assembly	5
GO:0006827	high affinity iron ion transport	5
GO:0006213	pyrimidine nucleoside metabolism	5	0.0040885	0.0040885	0.0040885	0.00368645	0.00259775	0.00283765	0.51983
GO:0009098	leucine biosynthesis	5	0.0034043	0.0034043	0.0034043	0.0043895	0.00233165	0.00291265	0.339006
GO:0000921	septin ring assembly	5	0.00096625	0.00096625	0.00096625	0.00096625	0.0015421	0.0019268	0.017705
GO:0031106	septin ring organization	5	0.00099205	0.00099205	0.00099205	0.00099205	0.00099205	0.00099205	0.0893252
GO:0031385	regulation of termination of mating projection growth	5
GO:0030026	manganese ion homeostasis	5
GO:0000101	sulfur amino acid transport	5	0.0010395	0.0010395	0.0010395	0.0020202	0.0029042	0.0029042	0.128423
GO:0006446	regulation of translational initiation	5
GO:0045143	homologous chromosome segregation	5	0.00439625	0.00439625	0.00439625	0.00490625	0.00506575	0.00506575	0.319273
GO:0046688	response to copper ion	5	0.0034663	0.0034663	0.0034663	0.00385185	0.00293195	0.0036619	0.454457
GO:0006077	1,6-beta-glucan metabolism	5
GO:0009225	nucleotide-sugar metabolism	5	0.503068	0.503068	0.503068	0.503068	0.0050546	0.0055489	0.84816
GO:0006102	isocitrate metabolism	5
GO:0019655	glucose catabolism to ethanol	5	0.0126582	0.0126582	0.0126582	0.0126582	0.0126582	0.0126582	0.924128
GO:0018342	protein prenylation	5	0.0017123	0.0017123	0.0017123	0.0017123	0.0019356	0.0024184	0.336085
GO:0018346	protein amino acid prenylation	5	0.001199	0.001199	0.001199	0.001199	0.001199	0.001199	0.214151
GO:0006816	calcium ion transport	5	0.0010299	0.0010299	0.0010299	0.0010299	0.0010299	0.0010299	0.0768143
GO:0009746	response to hexose stimulus	5	0.500741	0.500741	0.500741	0.501015	0.0139677	0.0173628	0.544207
GO:0009749	response to glucose stimulus	5	0.525	0.525	0.525	0.0260784	0.0405581	0.0497712	0.762787
GO:0046185	aldehyde catabolism	5	0.0024699	0.0024699	0.0024699	0.0024699	0.00134685	0.0015597	0.25283
GO:0016075	rRNA catabolism	5
GO:0006089	lactate metabolism	5	0.0011013	0.0011013	0.0011013	0.0011013	0.0011013	0.0011013	0.126296
GO:0000338	protein deneddylation	5
GO:0006458	'de novo' protein folding	5	0.0050149	0.0050149	0.0050149	0.0050149	0.00525305	0.00546935	0.562736
GO:0051083	cotranslational protein folding	5	0.00107385	0.00107385	0.00107385	0.00107385	0.00107385	0.00107385	0.11014
GO:0000707	meiotic DNA recombinase assembly	5	0.0881877	0.088668	0.019689	0.0342771	0.0248505	0.0304414	0.814484
GO:0000730	DNA recombinase assembly	5	0.0025821	0.0025821	0.0025821	0.0025821	0.0025821	0.0025821	0.639103
GO:0019220	regulation of phosphate metabolism	5	0.0027397	0.0027397	0.0027397	0.0027397	0.0027397	0.0027397	0.649387
GO:0051174	regulation of phosphorus metabolism	5	0.0021467	0.0021467	0.0021467	0.0021467	0.0021467	0.0021467	0.56957
GO:0006580	ethanolamine metabolism	5	0.0043103	0.0043103	0.0043103	0.0043103	0.0043103	0.0043103	0.810849
GO:0006646	phosphatidylethanolamine biosynthesis	5	0.0030146	0.0030146	0.0030146	0.0030146	0.0030146	0.0030146	0.709138
GO:0042439	ethanolamine and derivative metabolism	5	0.00328555	0.00328555	0.00328555	0.00328555	0.00328555	0.00328555	0.752505
GO:0046335	ethanolamine biosynthesis	5	0.00269435	0.00269435	0.00269435	0.00269435	0.00269435	0.00269435	0.679385
GO:0046337	phosphatidylethanolamine metabolism	5	0.00349605	0.00349605	0.00349605	0.00349605	0.00349605	0.00349605	0.784539
GO:0009373	regulation of transcription by pheromones	5
GO:0046019	regulation of transcription from RNA polymerase II promoter by pheromones	5
GO:0045011	actin cable formation	5
GO:0051017	actin filament bundle formation	5
GO:0045990	regulation of transcription by carbon catabolites	5	0.0013459	0.0013459	0.0013459	0.0013459	0.0013459	0.0013459	0.302073
GO:0046015	regulation of transcription by glucose	5	0.00266805	0.00266805	0.00266805	0.00266805	0.00266805	0.00266805	0.598397
GO:0006530	asparagine catabolism	5	0.666667	0.666667	0.666667	0.75	0.0073062	0.0080876	0.787445
GO:0016255	attachment of GPI anchor to protein	5
GO:0019323	pentose catabolism	5
GO:0008655	pyrimidine salvage	5	0.000995	0.000995	0.000995	0.000995	0.000995	0.000995	0.129717
GO:0006995	cellular response to nitrogen starvation	5	0.0685185	0.0685185	0.0685185	0.0435185	0.0206987	0.0212408	0.890792
GO:0043562	cellular response to nitrogen levels	5	0.12548	0.12548	0.12548	0.125719	0.0169604	0.0210447	0.49691
GO:0015804	neutral amino acid transport	5
GO:0006499	N-terminal protein myristoylation	5	0.0009986	0.0009986	0.0009986	0.0009986	0.0009986	0.0009986	0.0554016
GO:0018319	protein amino acid myristoylation	5	0.500649	0.500649	0.500649	0.500973	0.223778	0.251943	0.635741
GO:0018377	protein myristoylation	5	0.500604	0.500604	0.500604	0.500905	0.168113	0.168474	0.608121
GO:0051129	negative regulation of cell organization and biogenesis	5	0.0012563	0.0012563	0.0012563	0.0012563	0.0012563	0.0012563	0.250707
GO:0045041	protein import into mitochondrial intermembrane space	5	0.0014845	0.0014845	0.0014845	0.0014845	0.00152005	0.00189935	0.188521
GO:0009086	methionine biosynthesis	5	0.502976	0.502976	0.502976	0.503155	0.00570455	0.00711925	0.75035
GO:0006984	ER-nuclear signaling pathway	5	0.0019194	0.0019194	0.0019194	0.0019194	0.0019194	0.0019194	0.501415
GO:0030968	unfolded protein response	5	0.0020877	0.0020877	0.0020877	0.0020877	0.0020877	0.0020877	0.554717
GO:0015693	magnesium ion transport	5
GO:0009890	negative regulation of biosynthesis	5	0.0009479	0.0009479	0.0009479	0.0009479	0.0009479	0.0009479	0.134778
GO:0016478	negative regulation of translation	5	0.00423595	0.00423595	0.00423595	0.00423595	0.0014991	0.00172015	0.386321
GO:0017148	negative regulation of protein biosynthesis	5	0.00288915	0.00288915	0.00288915	0.00288915	0.0014983	0.0017209	0.364741
GO:0031327	negative regulation of cellular biosynthesis	5	0.506173	0.506173	0.506173	0.506173	0.00715615	0.00740135	0.748821
GO:0007130	synaptonemal complex formation	5	0.0018553	0.0018553	0.0018553	0.0018553	0.0018553	0.0018553	0.491509
GO:0009051	pentose-phosphate shunt, oxidative branch	5	0.5	0.5	0.5	0.5	0.0363636	0.0363636	0.916038
GO:0006768	biotin metabolism	5
GO:0009102	biotin biosynthesis	5
GO:0006627	mitochondrial protein processing	5
GO:0015677	copper ion import	5
GO:0045913	positive regulation of carbohydrate metabolism	5	0.00096665	0.00096665	0.00096665	0.00096665	0.00096665	0.00096665	0.0259323
GO:0030007	potassium ion homeostasis	5
GO:0006265	DNA topological change	5	0.0024646	0.0024646	0.0024646	0.0024646	0.00363275	0.00363275	0.611772
GO:0006638	neutral lipid metabolism	5
GO:0006639	acylglycerol metabolism	5
GO:0006641	triacylglycerol metabolism	5
GO:0006662	glycerol ether metabolism	5
GO:0046486	glycerolipid metabolism	5
GO:0019541	propionate metabolism	5	0.0077519	0.0077519	0.0077519	0.0077519	0.0077519	0.0077519	0.925472
GO:0007089	traversing start control point of mitotic cell cycle	6	0.0093493	0.0093493	0.00760855	0.0098794	0.0088318	0.0106804	0.688265
GO:0006544	glycine metabolism	6	0.0020947	0.0020947	0.0020947	0.00385555	0.00300195	0.0037496	0.38422
GO:0019660	glycolytic fermentation	6	1	1	1	1	1	1	0.5
GO:0001402	signal transduction during filamentous growth	6	0.0206206	0.0206206	0.0100986	0.010996	0.0084469	0.00878095	0.610072
GO:0006771	riboflavin metabolism	6	0.0013089	0.0013089	0.0013089	0.0013089	0.0026144	0.0026144	0.272641
GO:0009231	riboflavin biosynthesis	6	1	1	0.0914285	0.0340199	0.0166046	0.0106251	0.754311
GO:0006621	protein retention in ER	6	0.0182754	0.022363	0.0177516	0.0170794	0.0168364	0.0140292	0.710232
GO:0006469	negative regulation of protein kinase activity	6	0.583333	0.583333	0.583333	0.333333	0.393939	0.442857	0.914306
GO:0043086	negative regulation of enzyme activity	6	0.501208	0.500749	0.334827	0.0156188	0.0086475	0.00929675	0.418263
GO:0043405	regulation of MAPK activity	6	0.625	0.625	0.625	0.126809	0.176802	0.203606	0.869649
GO:0051348	negative regulation of transferase activity	6	0.500582	0.500582	0.500582	0.500873	0.251395	0.251742	0.594429
GO:0006038	cell wall chitin biosynthesis	6	0.0019546	0.0019546	0.0019546	0.0019546	0.0019546	0.0019546	0.48805
GO:0000090	mitotic anaphase	6	0.0039977	0.0039977	0.0039977	0.0039977	0.0027854	0.00327605	0.616619
GO:0051322	anaphase	6	0.500472	0.500472	0.500472	0.500472	0.500754	0.500942	0.261439
GO:0006166	purine ribonucleoside salvage	6	1	1	1	1	0.503454	0.50431	0.874528
GO:0043174	nucleoside salvage	6	1	1	1	1	0.501142	0.501427	0.916195
GO:0031930	mitochondrial signaling pathway	6	0.0184746	0.0124007	0.00663605	0.00976765	0.0092917	0.0091345	0.48914
GO:0046352	disaccharide catabolism	6	1	1	1	1	1	1	0.92783
GO:0006720	isoprenoid metabolism	6	0.0192308	0.0192308	0.0192308	0.0175439	0.0212766	0.0212766	0.928706
GO:0008299	isoprenoid biosynthesis	6	0.529412	0.529412	0.529412	0.542857	0.565217	0.578947	0.79147
GO:0045026	plasma membrane fusion	6
GO:0000727	double-strand break repair via break-induced replication	6
GO:0016237	microautophagy	6
GO:0045835	negative regulation of meiosis	6
GO:0051180	vitamin transport	6
GO:0051181	cofactor transport	6	0.0020619	0.0020619	0.0020619	0.0020619	0.0020619	0.0020619	0.562736
GO:0006415	translational termination	6	0.0168583	0.0212121	0.0140214	0.00733605	0.00979935	0.011202	0.402677
GO:0000084	S phase of mitotic cell cycle	6	0.00279885	0.00279885	0.00279885	0.002529	0.0026502	0.00312305	0.483061
GO:0051320	S phase	6	0.0637723	0.0637723	0.0637723	0.00286685	0.0045666	0.005701	0.568228
GO:0000255	allantoin metabolism	6	0.0024631	0.0024631	0.0024631	0.0024631	0.0024631	0.0024631	0.622526
GO:0000256	allantoin catabolism	6	0.0037266	0.0037266	0.0037266	0.0037266	0.00221505	0.0027672	0.537359
GO:0046700	heterocycle catabolism	6	0.0010309	0.0010309	0.0010309	0.0010309	0.0010309	0.0010309	0.090566
GO:0016973	poly(A)+ mRNA export from nucleus	6
GO:0031344	regulation of cell projection organization and biogenesis	6	0.007033	0.007033	0.007033	0.007033	0.007033	0.007033	0.85457
GO:0031382	mating projection biogenesis	6	0.00559415	0.00559415	0.00559415	0.00559415	0.00559415	0.00559415	0.832615
GO:0031383	regulation of mating projection biogenesis	6	0.0067169	0.0067169	0.0067169	0.0067169	0.0067169	0.0067169	0.84203
GO:0015695	organic cation transport	6	0.333333	0.333333	0.333333	0.333333	0.333333	0.333333	0.499057
GO:0015696	ammonium transport	6	1	1	1	1	1	1	0.957271
GO:0015807	L-amino acid transport	6	0.0016529	0.0016529	0.0016529	0.0016529	0.0016529	0.0016529	0.434967
GO:0019321	pentose metabolism	6	0.0025381	0.0025381	0.0025381	0.0025381	0.0025381	0.0025381	0.65033
GO:0009410	response to xenobiotic stimulus	6	0.00186115	0.00186115	0.00186115	0.00186115	0.00186115	0.00186115	0.420183
GO:0046685	response to arsenic	6	0.0251812	0.0251812	0.0251812	0.0037154	0.00391115	0.0045414	0.553115
GO:0006734	NADH metabolism	6	0.517241	0.517241	0.517241	0.514286	0.501658	0.50207	0.789177
GO:0043648	dicarboxylic acid metabolism	6	0.0101692	0.0101692	0.0101692	0.0049194	0.00235935	0.0027637	0.477862
GO:0006617	SRP-dependent cotranslational protein targeting to membrane, signal sequence recognition	6
GO:0009113	purine base biosynthesis	6
GO:0009743	response to carbohydrate stimulus	6	0.0031153	0.0031153	0.0031153	0.0032626	0.003836	0.0047904	0.401845
GO:0042274	ribosomal small subunit biogenesis	6
GO:0045116	protein neddylation	6	0.00099215	0.00099215	0.00099215	0.00099215	0.00099215	0.00099215	0.0527988
GO:0006276	plasmid maintenance	6
GO:0043144	snoRNA processing	6	0.0015152	0.0015152	0.0015152	0.0015152	0.0015152	0.0015152	0.403864
GO:0015680	intracellular copper ion transport	6
GO:0006020	myo-inositol metabolism	6	0.0016639	0.0016639	0.0016639	0.0016639	0.0019836	0.0024783	0.33593
GO:0000717	nucleotide-excision repair, DNA duplex unwinding	6	0.0126582	0.0126582	0.0126582	0.0143885	0.0106596	0.013289	0.835657
GO:0015791	polyol transport	6
GO:0015892	siderophore-iron transport	6
GO:0005979	regulation of glycogen biosynthesis	6
GO:0006591	ornithine metabolism	6	0.75	0.75	0.75	0.0346474	0.00493185	0.00615705	0.722637
GO:0019795	nonprotein amino acid biosynthesis	6	0.503497	0.503497	0.503497	0.0100465	0.00333805	0.00416905	0.671146
GO:0006000	fructose metabolism	6	0.0065359	0.0065359	0.0065359	0.0065359	0.0065359	0.0065359	0.850472
GO:0007109	cytokinesis, completion of separation	6
GO:0016558	protein import into peroxisome matrix	6	0.0010905	0.0010905	0.0010905	0.0010905	0.0010905	0.0010905	0.174835
GO:0006829	zinc ion transport	6
GO:0006110	regulation of glycolysis	6	0.0011933	0.0011933	0.0011933	0.0011933	0.0019079	0.0023838	0.187736
GO:0000372	Group I intron splicing	7
GO:0000376	RNA splicing, via transesterification reactions with guanosine as nucleophile	7
GO:0009092	homoserine metabolism	7	1	1	0.513333	0.0236443	0.020288	0.0194002	0.805691
GO:0000289	poly(A) tail shortening	7
GO:0007009	plasma membrane organization and biogenesis	7	1	0.0183692	0.020476	0.0211999	0.0186014	0.0192509	0.557953
GO:0045332	phospholipid translocation	7	1	0.7	0.0147451	0.0169935	0.0172338	0.0171968	0.508658
GO:0006083	acetate metabolism	7	0.0051075	0.0051075	0.00555095	0.0041361	0.00464445	0.0055394	0.371123
GO:0006269	DNA replication, synthesis of RNA primer	7
GO:0006220	pyrimidine nucleotide metabolism	7	0.0121738	0.0121738	0.00681665	0.0111631	0.0065702	0.008179	0.51369
GO:0006037	cell wall chitin metabolism	7	0.00220055	0.00220055	0.00220055	0.00220055	0.00220055	0.00220055	0.534572
GO:0043101	purine salvage	7	1	1	1	0.533333	0.00889745	0.0055518	0.830549
GO:0009435	NAD biosynthesis	7	1	1	0.0718126	0.0421825	0.020675	0.0101784	0.737261
GO:0005991	trehalose metabolism	7	1	1	1	1	0.512605	0.512605	0.715297
GO:0006874	calcium ion homeostasis	7	0.0146065	0.0173049	0.0144264	0.0158023	0.0172005	0.0184644	0.44125
GO:0006280	mutagenesis	7	0.0185323	0.0185323	0.0180912	0.0053512	0.00639655	0.00689705	0.378927
GO:0006359	regulation of transcription from RNA polymerase III promoter	7	0.0197623	0.0197623	0.0197623	0.0060285	0.00473215	0.00473215	0.576814
GO:0000715	nucleotide-excision repair, DNA damage recognition	7	0.0014663	0.0014663	0.0014663	0.0014663	0.0017825	0.0022272	0.271462
GO:0006672	ceramide metabolism	7
GO:0006551	leucine metabolism	7	0.0047619	0.0047619	0.0047619	0.0047619	0.0016867	0.0021075	0.431132
GO:0030030	cell projection organization and biogenesis	7
GO:0030031	cell projection biogenesis	7	0.00605655	0.00605655	0.00605655	0.00605655	0.00605655	0.00605655	0.829587
GO:0006972	hyperosmotic response	7	0.00198075	0.00198075	0.00198075	0.00198075	0.00206765	0.0023479	0.463561
GO:0001522	pseudouridine synthesis	7	0.0213243	0.0213243	0.0080253	0.00619675	0.00720035	0.0086259	0.389037
GO:0015918	sterol transport	7
GO:0016925	protein sumoylation	7	0.00114225	0.00114225	0.00114225	0.00114225	0.00218895	0.00218895	0.156675
GO:0006998	nuclear membrane organization and biogenesis	7
GO:0006915	apoptosis	7
GO:0012501	programmed cell death	7
GO:0006828	manganese ion transport	7	0.0021097	0.0021097	0.0021097	0.0021097	0.003209	0.004008	0.547923
GO:0031146	SCF-dependent proteasomal ubiquitin-dependent protein catabolism	7	0.00195175	0.00195175	0.00195175	0.002145	0.00270535	0.00313185	0.477885
GO:0010033	response to organic substance	7	0.500516	0.500516	0.500516	0.500749	0.0150861	0.0187369	0.510309
GO:0000290	deadenylylation-dependent decapping	7	0.00132085	0.00132085	0.00132085	0.0020774	0.00205555	0.0024492	0.137927
GO:0000302	response to reactive oxygen species	7	0.0090345	0.0090345	0.0090345	0.00731665	0.00174285	0.00203775	0.397534
GO:0015936	coenzyme A metabolism	7
GO:0015937	coenzyme A biosynthesis	7
GO:0007584	response to nutrient	7	0.0208696	0.0205783	0.0247473	0.011762	0.0146263	0.0111951	0.63116
GO:0019722	calcium-mediated signaling	7
GO:0006560	proline metabolism	7	0.0013755	0.0013755	0.0013755	0.0013755	0.0013755	0.0013755	0.338679
GO:0006465	signal peptide processing	7	0.0022391	0.0022391	0.0022391	0.00288875	0.0020448	0.00255465	0.305236
GO:0016042	lipid catabolism	7
GO:0044242	cellular lipid catabolism	7
GO:0005980	glycogen catabolism	7
GO:0001306	age-dependent response to oxidative stress	7	0.0015649	0.0015649	0.0015649	0.0015649	0.0015649	0.0015649	0.397738
GO:0001323	age-dependent general metabolic decline during chronological cell aging	7	0.0168832	0.0168832	0.0168832	0.00922765	0.0141806	0.0176201	0.57975
GO:0001324	age-dependent response to oxidative stress during chronological cell aging	7	0.0237196	0.0237196	0.0237196	0.00197245	0.0029791	0.00372115	0.491179
GO:0000920	cell separation during cytokinesis	7	0.0363679	0.0363679	0.0363679	0.0363679	0.00178595	0.0022314	0.369857
GO:0009607	response to biotic stimulus	7
GO:0009613	response to pest, pathogen or parasite	7	0.004439	0.004439	0.004439	0.004439	0.0067716	0.0083145	0.45908
GO:0009615	response to virus	7	0.00985865	0.00985865	0.00985865	0.00985865	0.00634825	0.00695505	0.848703
GO:0043330	response to exogenous dsRNA	7	0.0011329	0.0011329	0.0011329	0.0011329	0.0015119	0.0017642	0.144929
GO:0043331	response to dsRNA	7	0.0011047	0.0011047	0.0011047	0.0011047	0.0014832	0.00173525	0.11875
GO:0051707	response to other organism	7	0.0011248	0.0011248	0.0011248	0.0011248	0.0014995	0.001749	0.140566
GO:0006656	phosphatidylcholine biosynthesis	7	0.0301547	0.0301547	0.0301547	0.0301547	0.0301547	0.0301547	0.65171
GO:0046839	phospholipid dephosphorylation	7	0.00380565	0.00380565	0.00380565	0.00380565	0.00380565	0.00380565	0.741177
GO:0046856	phosphoinositide dephosphorylation	7	0.0010854	0.0010854	0.0010854	0.0010854	0.0010854	0.0010854	0.125372
GO:0006595	polyamine metabolism	7
GO:0007532	regulation of transcription, mating-type specific	8	0.0019895	0.0019895	0.0019895	0.00349125	0.00388745	0.0048544	0.318828
GO:0030847	transcription termination from Pol II promoter, RNA polymerase(A)-independent	8	0.00236155	0.00236155	0.00236155	0.00236155	0.00221095	0.0024475	0.515094
GO:0000055	ribosomal large subunit export from nucleus	8	0.00512865	0.00512865	0.0057726	0.0116367	0.0077946	0.0063099	0.55955
GO:0000903	cellular morphogenesis during vegetative growth	8	0.167382	0.26837	0.350337	0.187127	0.246809	0.0791219	0.529146
GO:0042726	riboflavin and derivative metabolism	8	0.503497	0.503497	0.0195371	0.0167173	0.0144866	0.0112423	0.724098
GO:0042727	riboflavin and derivative biosynthesis	8	1	1	1	1	1	1	0.926213
GO:0006031	chitin biosynthesis	8	0.0022394	0.0022394	0.0022394	0.0022394	0.0016332	0.0018588	0.401887
GO:0046128	purine ribonucleoside metabolism	8	1	1	1	1	1	1	0.999528
GO:0009269	response to desiccation	8
GO:0009414	response to water deprivation	8
GO:0009415	response to water	8
GO:0006012	galactose metabolism	8
GO:0006855	multidrug transport	8	0.0025316	0.0025316	0.0025316	0.0025316	0.0025316	0.0025316	0.620755
GO:0006760	folic acid and derivative metabolism	8	0.126453	0.126453	0.126453	0.126453	0.126453	0.126453	0.812539
GO:0019878	lysine biosynthesis via aminoadipic acid	8	0.502415	0.502415	0.502415	0.501188	0.00498115	0.0062171	0.663905
GO:0000393	spliceosomal conformational changes to generate catalytic conformation	8	0.5	0.5	0.5	0.5	0.666667	0.666667	0.5
GO:0006620	posttranslational protein targeting to membrane	8
GO:0015939	pantothenate metabolism	8	0.009009	0.009009	0.009009	0.009009	0.0133333	0.0133333	0.92783
GO:0015940	pantothenate biosynthesis	8	0.500882	0.500882	0.500882	0.500882	0.500882	0.500882	0.69577
GO:0006878	copper ion homeostasis	8	0.0454545	0.0454545	0.0454545	0.0454545	0.0015086	0.001885	0.467217
GO:0006566	threonine metabolism	8	0.00308985	0.00308985	0.00308985	0.00274535	0.00245815	0.00307075	0.393835
GO:0043085	positive regulation of enzyme activity	8	0.0010428	0.0010428	0.0010428	0.0010428	0.0016587	0.0020725	0.0930123
GO:0006275	regulation of DNA replication	8	0.001653	0.001653	0.001653	0.001653	0.00176925	0.00196145	0.314486
GO:0001308	loss of chromatin silencing during replicative cell aging	8
GO:0051274	beta-glucan biosynthesis	8
GO:0019933	cAMP-mediated signaling	8	0.501046	0.501046	0.501046	0.0060344	0.0049439	0.0052954	0.395892
GO:0019935	cyclic-nucleotide-mediated signaling	8	0.00147775	0.00147775	0.00147775	0.00147775	0.0015136	0.00189125	0.213424
GO:0018318	protein amino acid palmitoylation	8
GO:0018345	protein palmitoylation	8
GO:0000751	cell cycle arrest in response to pheromone	8
GO:0000335	negative regulation of DNA transposition	8	0.0016615	0.0016615	0.0016615	0.00165465	0.0021123	0.00249065	0.20402
GO:0000337	regulation of DNA transposition	8	0.00213835	0.00213835	0.00213835	0.00213835	0.00213835	0.00213835	0.457914
GO:0007070	negative regulation of transcription from RNA polymerase II promoter, mitotic	8	0.00166295	0.00166295	0.00166295	0.00166295	0.00214715	0.0024841	0.431604
GO:0046021	regulation of transcription from RNA polymerase II promoter, mitotic	8	0.0014643	0.0014643	0.0014643	0.0014643	0.00193405	0.00224675	0.355542
GO:0007323	peptide pheromone maturation	8	0.0263158	0.0263158	0.0263158	0.0263158	0.0263158	0.0263158	0.921772
GO:0006749	glutathione metabolism	8	0.0357143	0.0357143	0.0357143	0.0357143	0.0357143	0.0357143	0.925943
GO:0051261	protein depolymerization	8	0.00146415	0.00146415	0.00146415	0.00146415	0.00157845	0.00178905	0.269804
GO:0006518	peptide metabolism	8	0.0014256	0.0014256	0.0014256	0.0014256	0.00173595	0.00194265	0.298585
GO:0006808	regulation of nitrogen utilization	8	0.0022779	0.0022779	0.0022779	0.0022779	0.0022779	0.0022779	0.579642
GO:0051171	regulation of nitrogen metabolism	8	1	1	1	1	0.0041396	0.0051688	0.809503
GO:0009251	glucan catabolism	8
GO:0030950	establishment and/or maintenance of actin cytoskeleton polarity	8	0.00179285	0.00179285	0.00179285	0.00179285	0.0017956	0.00224345	0.300262
GO:0030952	establishment and/or maintenance of cytoskeleton polarity	8	0.00211265	0.00211265	0.00211265	0.00211265	0.00211265	0.00211265	0.50387
GO:0007571	age-dependent general metabolic decline	8	0.0909091	0.0909091	0.0909091	0.150433	0.0103019	0.0128284	0.767461
GO:0008614	pyridoxine metabolism	8	0.00200525	0.00200525	0.00200525	0.00200525	0.00200525	0.00200525	0.5
GO:0042816	vitamin B6 metabolism	8	1	1	1	1	1	1	0.5
GO:0006122	mitochondrial electron transport, ubiquinol to cytochrome c	9	0.238095	0.0904762	0.072807	0.0439437	0.0148804	0.0159828	0.681194
GO:0000128	flocculation	9	0.071272	0.0487233	0.0433081	0.0445466	0.0511838	0.0442456	0.552655
GO:0000501	flocculation (sensu Saccharomyces)	9	0.00765575	0.00765575	0.00765575	0.011103	0.00265125	0.00331175	0.464747
GO:0016339	calcium-dependent cell-cell adhesion	9	0.506757	0.506757	0.506757	0.510067	0.501379	0.501722	0.575929
GO:0000161	MAPKKK cascade during osmolarity sensing	9	0.257937	0.257937	0.257937	0.00576425	0.00905635	0.0086557	0.591243
GO:0042278	purine nucleoside metabolism	9	1	1	1	0.542857	0.0198898	0.0243456	0.825169
GO:0007076	mitotic chromosome condensation	9	0.00155465	0.00155465	0.00155465	0.00143495	0.00237335	0.0026747	0.176941
GO:0006743	ubiquinone metabolism	9	0.0057143	0.0057143	0.0057143	0.0057143	0.0057143	0.0057143	0.917925
GO:0046519	sphingoid metabolism	9
GO:0045721	negative regulation of gluconeogenesis	9	0.0026754	0.0026754	0.0026754	0.002766	0.00354375	0.0044258	0.533286
GO:0045912	negative regulation of carbohydrate metabolism	9	0.00269365	0.00269365	0.00269365	0.00269365	0.00307855	0.00357045	0.62551
GO:0051049	regulation of transport	9	0.75	0.75	0.75	0.75	0.270833	0.270833	0.975943
GO:0045039	protein import into mitochondrial inner membrane	9
GO:0006553	lysine metabolism	9	0.00185925	0.00185925	0.00185925	0.00185925	0.00185925	0.00185925	0.451047
GO:0009085	lysine biosynthesis	9	0.00355625	0.00355625	0.00552935	0.00693445	0.0089522	0.0092788	0.542941
GO:0009306	protein secretion	9	0.0567156	0.0567156	0.0567156	0.00452485	0.0063015	0.00430475	0.653125
GO:0015802	basic amino acid transport	9	0.0067114	0.0067114	0.0067114	0.0067114	0.0067114	0.0067114	0.852498
GO:0015718	monocarboxylic acid transport	9	0.0015453	0.0015453	0.0015453	0.00171865	0.0028996	0.00321895	0.296821
GO:0006474	N-terminal protein amino acid acetylation	9
GO:0018409	peptide or protein amino-terminal blocking	9
GO:0031365	N-terminal protein amino acid modification	9
GO:0001304	progressive alteration of chromatin during replicative cell aging	9
GO:0006345	loss of chromatin silencing	9
GO:0045815	positive regulation of gene expression, epigenetic	9
GO:0051273	beta-glucan metabolism	9
GO:0006635	fatty acid beta-oxidation	9	0.00219855	0.00219855	0.00219855	0.00219855	0.00247775	0.00266575	0.403892
GO:0006067	ethanol metabolism	9	0.00249925	0.00249925	0.00249925	0.00249925	0.00249925	0.00249925	0.503193
GO:0000184	mRNA catabolism, nonsense-mediated decay	9
GO:0008535	cytochrome c oxidase complex assembly	9
GO:0007068	negative regulation of transcription, mitotic	9	0.00144135	0.00144135	0.00144135	0.00144135	0.00144135	0.00144135	0.346308
GO:0045896	regulation of transcription, mitotic	9	0.0009766	0.0009766	0.0009766	0.0009766	0.0009766	0.0009766	0.0396226
GO:0007129	synapsis	9	0.00364655	0.00364655	0.00364655	0.00364655	0.00364655	0.00364655	0.546772
GO:0045910	negative regulation of DNA recombination	9	0.0021999	0.0021999	0.0021999	0.0021999	0.0021999	0.0021999	0.459806
GO:0006528	asparagine metabolism	9	0.00164475	0.00164475	0.00164475	0.00164475	0.00195665	0.0022401	0.400943
GO:0042138	meiotic DNA double-strand break formation	9	0.0020984	0.0020984	0.0020984	0.0033265	0.0044019	0.0044019	0.527414
GO:0015891	siderophore transport	9
GO:0006071	glycerol metabolism	9	0.0148234	0.0148234	0.0148234	0.0161627	0.0022522	0.002679	0.438801
GO:0019751	polyol metabolism	9
GO:0019794	nonprotein amino acid metabolism	9	1	1	1	1	1	1	0.927358
GO:0000097	sulfur amino acid biosynthesis	9	0.0019268	0.0019268	0.0019268	0.0019268	0.0019268	0.0019268	0.514151
GO:0000132	establishment of mitotic spindle orientation	9	0.00509145	0.00509145	0.00509145	0.00509145	0.0060509	0.0063491	0.685406
GO:0040001	establishment of mitotic spindle localization	9	0.0013908	0.0013908	0.0013908	0.0013908	0.0013908	0.0013908	0.336321
GO:0051293	establishment of spindle localization	9	0.0123233	0.0123233	0.0123233	0.0179368	0.0281388	0.0347223	0.480996
GO:0051294	establishment of spindle orientation	9	0.126109	0.126109	0.126109	0.126661	0.0033296	0.00415825	0.638613
GO:0051653	spindle localization	9	0.00126005	0.00126005	0.00126005	0.00129605	0.001887	0.0023576	0.116344
GO:0008154	actin polymerization and/or depolymerization	9	1	1	1	1	1	1	0.91537
GO:0046470	phosphatidylcholine metabolism	9	0.0065789	0.0065789	0.0065789	0.0065789	0.0020161	0.0025189	0.591038
GO:0006123	mitochondrial electron transport, cytochrome c to oxygen	10	1	1	0.571429	0.0395351	0.0168699	0.0135384	0.734838
GO:0006616	SRP-dependent cotranslational protein targeting to membrane, translocation	10	0.75	0.75	0.75	0.169922	0.0206949	0.0100925	0.743444
GO:0006284	base-excision repair	10	1	0.0438304	0.032301	0.029371	0.030672	0.0343485	0.465345
GO:0008298	intracellular mRNA localization	10
GO:0007119	budding cell isotropic bud growth	10	0.027484	0.027484	0.027484	0.00235165	0.00344725	0.00430535	0.478932
GO:0030846	transcription termination from Pol II promoter, RNA polymerase(A) coupled	10	0.00250375	0.00250375	0.00250375	0.00288905	0.00246055	0.0030737	0.347129
GO:0006030	chitin metabolism	10	0.0055909	0.0055909	0.0055909	0.0055909	0.0039004	0.00487025	0.686582
GO:0030503	regulation of cell redox homeostasis	10	0.508333	0.0601351	0.0240043	0.020137	0.0223324	0.0217231	0.491974
GO:0045454	cell redox homeostasis	10	0.0173395	0.024618	0.046239	0.0277544	0.0276926	0.0228045	0.538721
GO:0000162	tryptophan biosynthesis	10	1	1	1	0.390924	0.0096733	0.0101613	0.793853
GO:0006568	tryptophan metabolism	10	1	1	1	0.504348	0.0085117	0.0093079	0.727274
GO:0006586	indolalkylamine metabolism	10	1	1	1	1	0.0067416	0.0084081	0.831713
GO:0009096	aromatic amino acid family biosynthesis, anthranilate pathway	10	1	1	1	0.505766	0.00862775	0.0092453	0.780539
GO:0009119	ribonucleoside metabolism	10	1	1	1	0.536842	0.395122	0.403946	0.91218
GO:0042430	indole and derivative metabolism	10	1	1	1	0.0189122	0.0130832	0.00632125	0.745835
GO:0042434	indole derivative metabolism	10	1	1	1	1	0.0062832	0.00783825	0.833139
GO:0042435	indole derivative biosynthesis	10	0.500472	0.500472	0.500472	0.500708	0.501132	0.501414	0.416903
GO:0046219	indolalkylamine biosynthesis	10	1	1	1	1	0.510309	0.512821	0.988747
GO:0006488	dolichol-linked oligosaccharide biosynthesis	10	0.00462635	0.00462635	0.00462635	0.00484815	0.0044693	0.0054735	0.429218
GO:0019363	pyridine nucleotide biosynthesis	10	0.529412	0.535714	0.0587121	0.0196661	0.0123722	0.0102437	0.660854
GO:0005984	disaccharide metabolism	10	0.011547	0.0061123	0.00737395	0.0076138	0.0082719	0.00909935	0.347091
GO:0006817	phosphate transport	10	0.0013643	0.0013643	0.0013643	0.0013643	0.0013643	0.0013643	0.305843
GO:0015846	polyamine transport	10	0.0040754	0.0040754	0.0052537	0.0044825	0.0045259	0.0055903	0.415185
GO:0000103	sulfate assimilation	10	0.0026385	0.0026385	0.0026385	0.0052632	0.0042094	0.0052562	0.467155
GO:0006791	sulfur utilization	10	0.00409205	0.00409205	0.0028855	0.0046903	0.0045677	0.0056712	0.469462
GO:0007039	vacuolar protein catabolism	10	0.0110771	0.0110771	0.0110771	0.00899385	0.0023732	0.00279955	0.459264
GO:0016226	iron-sulfur cluster assembly	10	0.00242035	0.00242035	0.00242035	0.0031461	0.0039849	0.0045966	0.382582
GO:0031163	metallo-sulfur cluster assembly	10	0.00108085	0.00108085	0.00108085	0.00108085	0.00108085	0.00108085	0.174672
GO:0000742	karyogamy during conjugation with cellular fusion	10	0.503571	0.503571	0.503571	0.0566958	0.0123801	0.0154003	0.616757
GO:0009068	aspartate family amino acid catabolism	10	0.0046948	0.0046948	0.0046948	0.0046948	0.0074906	0.0093458	0.812736
GO:0001301	progressive alteration of chromatin during cell aging	10
GO:0000737	DNA catabolism, endonucleolytic	10
GO:0007021	tubulin folding	10
GO:0006882	zinc ion homeostasis	10
GO:0006526	arginine biosynthesis	10
GO:0006384	transcription initiation from RNA polymerase III promoter	11	0.0321742	0.0321742	0.0085505	0.0069227	0.0093405	0.0101692	0.402398
GO:0007346	regulation of progression through mitotic cell cycle	11	0.0014632	0.0014632	0.0014632	0.0014632	0.0014632	0.0014632	0.306414
GO:0007118	budding cell apical bud growth	11	0.0012516	0.0012516	0.0012516	0.0012516	0.0012516	0.0012516	0.300943
GO:0016050	vesicle organization and biogenesis	11	0.0251405	0.0093937	0.0117266	0.0125565	0.0170474	0.0189359	0.33025
GO:0007050	cell cycle arrest	11	0.00540605	0.00540605	0.00540605	0.00540605	0.00180475	0.0022549	0.47095
GO:0045786	negative regulation of progression through cell cycle	11	0.00210095	0.00210095	0.00210095	0.00210095	0.0024046	0.0026645	0.507075
GO:0006839	mitochondrial transport	11	0.0104035	0.0104035	0.0104035	0.0104035	0.0104035	0.0104035	0.803113
GO:0006042	glucosamine biosynthesis	11	0.0041621	0.0041621	0.0041621	0.0058569	0.00201215	0.0023298	0.489284
GO:0006045	N-acetylglucosamine biosynthesis	11	0.00270985	0.00270985	0.00270985	0.003696	0.00202525	0.0023491	0.462614
GO:0046349	amino sugar biosynthesis	11	0.0026404	0.0026404	0.0026404	0.0026404	0.00220605	0.00275605	0.464889
GO:0030261	chromosome condensation	11	0.0043539	0.0043539	0.0043539	0.0043539	0.00154345	0.00176625	0.412146
GO:0006450	regulation of translational fidelity	11	0.505102	0.0028012	0.00379255	0.00725295	0.010059	0.0116988	0.270873
GO:0006111	regulation of gluconeogenesis	11	0.0269084	0.0269084	0.0165906	0.0110015	0.0121441	0.00917315	0.521578
GO:0045003	double-strand break repair via synthesis-dependent strand annealing	11	0.5	0.5	0.5	0.5	0.5	0.5	0.95476
GO:0045053	protein retention in Golgi	11	0.00663015	0.00663015	0.00475745	0.0052272	0.00781715	0.007542	0.484572
GO:0016575	histone deacetylation	11	0.501092	0.501092	0.501092	0.501092	0.00272165	0.00339975	0.600089
GO:0006098	pentose-phosphate shunt	11	0.0027166	0.0027166	0.0027166	0.0043771	0.0027905	0.00348545	0.489928
GO:0006374	nuclear mRNA splicing via U2-type spliceosome	11	0.0335864	0.0335864	0.0335864	0.0335864	0.0335864	0.0335864	0.91345
GO:0030489	processing of 27S pre-rRNA	11	0.00940305	0.0072795	0.0060855	0.0107241	0.0108579	0.0103196	0.490058
GO:0051053	negative regulation of DNA metabolism	11	0.0037736	0.0037736	0.0037736	0.0037736	0.0037736	0.0037736	0.751178
GO:0045002	double-strand break repair via single-strand annealing	11	0.75	0.75	0.503171	0.0145875	0.0221096	0.0272477	0.857923
GO:0019395	fatty acid oxidation	11	0.009009	0.009009	0.009009	0.009009	0.0138889	0.0138889	0.933019
GO:0000272	polysaccharide catabolism	11
GO:0044247	cellular polysaccharide catabolism	11	0.0012385	0.0012385	0.0012385	0.0012385	0.00167225	0.00196105	0.211085
GO:0001558	regulation of cell growth	11	0.00681315	0.00681315	0.00681315	0.00617485	0.00586705	0.0067177	0.61608
GO:0015914	phospholipid transport	12	1	1	1	1	0.641026	0.666667	0.99941
GO:0006730	one-carbon compound metabolism	12	0.0128901	0.0128901	0.0128901	0.0128901	0.0128901	0.0128901	0.921498
GO:0006268	DNA unwinding during replication	12	1	1	0.066911	0.0277537	0.0238508	0.0229424	0.610399
GO:0000032	cell wall mannoprotein biosynthesis	12	0.003336	0.00302545	0.00418435	0.00703015	0.00900635	0.0096295	0.354332
GO:0006056	mannoprotein metabolism	12	1	1	1	1	1	1	0.918671
GO:0006057	mannoprotein biosynthesis	12	0.503205	0.503205	0.503205	0.503205	0.503205	0.503205	0.924091
GO:0031506	cell wall glycoprotein biosynthesis	12	1	1	1	1	1	1	0.91372
GO:0000160	two-component signal transduction system (phosphorelay)	12	0.0024404	0.0024404	0.0024404	0.00270485	0.0032159	0.00401665	0.406666
GO:0007234	osmosensory signaling pathway via two-component system	12	0.5125	0.5125	0.512195	0.0651261	0.0111523	0.0139007	0.879053
GO:0006207	'de novo' pyrimidine base biosynthesis	12	1	1	1	1	1	1	0.99882
GO:0008054	cyclin catabolism	12	0.500654	0.500654	0.500654	0.500654	0.00142315	0.00161515	0.377566
GO:0006895	Golgi to endosome transport	12	0.0133333	0.0133333	0.0133333	0.0240964	0.0052356	0.0065359	0.737476
GO:0006633	fatty acid biosynthesis	12	0.0162074	0.0108077	0.00983835	0.0087674	0.0109257	0.0108722	0.484934
GO:0000083	G1/S-specific transcription in mitotic cell cycle	12	0.0089286	0.0089286	0.0089286	0.0089286	0.0089286	0.0089286	0.913679
GO:0000741	karyogamy	12	0.0027701	0.0027701	0.0027701	0.0027701	0.0017513	0.0021882	0.422332
GO:0006308	DNA catabolism	12	0.001269	0.001269	0.001269	0.001269	0.0020263	0.0025316	0.257311
GO:0042147	retrograde transport, endosome to Golgi	12	0.002411	0.002411	0.002411	0.002411	0.002411	0.002411	0.584345
GO:0009070	serine family amino acid biosynthesis	12	0.1875	0.1875	0.164452	0.039996	0.0214886	0.0185823	0.815816
GO:0006904	vesicle docking during exocytosis	12
GO:0000018	regulation of DNA recombination	12	0.0012837	0.0012837	0.0012837	0.0012837	0.0025031	0.0025031	0.273585
GO:0005978	glycogen biosynthesis	12
GO:0009651	response to salt stress	12	0.0010834	0.0010834	0.0010834	0.0010834	0.0021552	0.0021552	0.124646
GO:0030258	lipid modification	12	0.001208	0.001208	0.001208	0.001208	0.001208	0.001208	0.198475
GO:0000028	ribosomal small subunit assembly and maintenance	13	0.0042918	0.0042918	0.0042918	0.0042918	0.0042918	0.0042918	0.456265
GO:0007004	telomerase-dependent telomere maintenance	13	0.666667	0.0913058	0.0691829	0.05555	0.0569858	0.0612904	0.468301
GO:0006537	glutamate biosynthesis	13	0.866667	0.866667	0.866667	0.529097	0.392823	0.414416	0.91946
GO:0007157	heterophilic cell adhesion	13	0.00131805	0.00131805	0.00131805	0.0017582	0.00279595	0.00341455	0.110138
GO:0006267	pre-replicative complex formation and maintenance	13	0.0192498	0.0192498	0.0192498	0.0279079	0.00643345	0.0070138	0.826626
GO:0000077	DNA damage checkpoint	13
GO:0006040	amino sugar metabolism	13	0.006993	0.006993	0.006993	0.006993	0.0027322	0.003413	0.676651
GO:0006041	glucosamine metabolism	13	0.00507955	0.00507955	0.00507955	0.00507955	0.0025597	0.0031974	0.603171
GO:0006044	N-acetylglucosamine metabolism	13	0.0056194	0.0056194	0.0056194	0.0056194	0.00331685	0.0036868	0.744772
GO:0019674	NAD metabolism	13	0.502994	0.502994	0.502994	0.502994	0.501241	0.50155	0.79033
GO:0009065	glutamine family amino acid catabolism	13	0.217252	0.217252	0.221772	0.0272418	0.0166973	0.0158569	0.576287
GO:0006825	copper ion transport	13	0.0266835	0.0079728	0.00456155	0.00765005	0.00734275	0.0072633	0.473225
GO:0015893	drug transport	13	0.5	0.5	0.5	0.071345	0.0296742	0.036598	0.846387
GO:0007534	gene conversion at mating-type locus	13	0.666667	0.666667	0.666667	0.222139	0.0141888	0.0176378	0.848806
GO:0007007	inner mitochondrial membrane organization and biogenesis	13
GO:0040008	regulation of growth	13	0.0012987	0.0012987	0.0012987	0.0012987	0.0012987	0.0012987	0.262264
GO:0031110	regulation of microtubule polymerization or depolymerization	13
GO:0009082	branched chain family amino acid biosynthesis	13	0.70303	0.70303	0.70303	0.320719	0.0112531	0.0140217	0.769167
GO:0007103	spindle pole body duplication in nuclear envelope	13	0.111111	0.111111	0.111111	0.111111	0.111111	0.111111	0.918868
GO:0001300	chronological cell aging	13	0.00271	0.00271	0.00271	0.00271	0.0029272	0.0036563	0.583491
GO:0009894	regulation of catabolism	13	0.00431945	0.00431945	0.00431945	0.00527105	0.00368385	0.0046004	0.585183
GO:0000754	adaptation to pheromone during conjugation with cellular fusion	13
GO:0048015	phosphoinositide-mediated signaling	13	0.100594	0.100594	0.100594	0.100594	0.100594	0.100594	0.601789
GO:0048017	inositol lipid-mediated signaling	13	0.500596	0.500596	0.500596	0.500893	0.223648	0.251781	0.603478
GO:0000079	regulation of cyclin dependent protein kinase activity	14	0.25	0.25	0.25	0.25	0.0128411	0.016	0.845379
GO:0016337	cell-cell adhesion	14	0.0130092	0.0130092	0.0130092	0.00125805	0.0019259	0.0024062	0.206405
GO:0000394	RNA splicing, via endonucleolytic cleavage and ligation	14	0.0026431	0.0026431	0.00355775	0.00655975	0.00618085	0.00730255	0.288967
GO:0006388	tRNA splicing	14	0.500843	0.500843	0.500843	0.500843	0.50105	0.501312	0.647995
GO:0006188	IMP biosynthesis	14	0.0977443	0.0977443	0.11022	0.189892	0.0131762	0.0146514	0.798228
GO:0006189	'de novo' IMP biosynthesis	14	1	1	1	0.727273	0.290048	0.0127583	0.924137
GO:0046040	IMP metabolism	14	1	1	1	0.666667	0.212346	0.232514	0.940484
GO:0000147	actin cortical patch assembly	14	0.0098449	0.0098449	0.0098449	0.0098449	0.0098449	0.0098449	0.813721
GO:0030488	tRNA methylation	14	0.503704	0.503704	0.127775	0.0292443	0.0280944	0.00915835	0.747136
GO:0042770	DNA damage response, signal transduction	14	0.0035992	0.0035992	0.0035992	0.00225735	0.00302685	0.0037807	0.233583
GO:0051278	cell wall polysaccharide biosynthesis (sensu Fungi)	14	0.00300785	0.00300785	0.00300785	0.00300785	0.0041327	0.0041327	0.579663
GO:0000105	histidine biosynthesis	14	0.057702	0.057702	0.057702	0.057702	0.0293355	0.0355628	0.800698
GO:0006547	histidine metabolism	14	0.84	0.84	0.84	0.653793	0.221156	0.226147	0.897422
GO:0009075	histidine family amino acid metabolism	14	0.800565	0.800565	0.800565	0.800565	0.226473	0.23233	0.737201
GO:0009076	histidine family amino acid biosynthesis	14	0.6416	0.6416	0.6416	0.6416	0.149631	0.176367	0.900181
GO:0006272	leading strand elongation	14	0.0010953	0.0010953	0.0010953	0.0010953	0.0010953	0.0010953	0.0857681
GO:0006476	protein amino acid deacetylation	14	0.0017408	0.0017408	0.0017408	0.00213885	0.0026208	0.00327375	0.293378
GO:0006740	NADPH regeneration	14	0.310588	0.310588	0.310588	0.272307	0.286285	0.319258	0.899896
GO:0048278	vesicle docking	14	0.0035461	0.0035461	0.0035461	0.0035461	0.0035461	0.0035461	0.795005
GO:0000114	G1-specific transcription in mitotic cell cycle	14	0.0013908	0.0013908	0.0013908	0.0013908	0.0013908	0.0013908	0.333491
GO:0006779	porphyrin biosynthesis	14	1	1	1	1	0.505587	0.503644	0.850804
GO:0006783	heme biosynthesis	14	1	1	1	1	0.505682	0.503925	0.849432
GO:0031109	microtubule polymerization or depolymerization	14	0.00347985	0.00347985	0.00347985	0.0043788	0.0051542	0.0063994	0.565998
GO:0019740	nitrogen utilization	14	0.173253	0.173253	0.173253	0.00844897	0.0048779	0.00608977	0.362023
GO:0006986	response to unfolded protein	14	0.0018149	0.0018149	0.0018149	0.0051195	0.0064935	0.0072886	0.431913
GO:0051789	response to protein stimulus	14	0.0131579	0.0131579	0.0131579	0.0131579	0.0131579	0.0131579	0.93214
GO:0030474	spindle pole body duplication	14	0.0734694	0.0734694	0.0734694	0.00393235	0.0032864	0.0035968	0.675273
GO:0031023	microtubule organizing center organization and biogenesis	14	0.00151445	0.00151445	0.00151445	0.001616	0.00212025	0.0026489	0.262276
GO:0051300	spindle pole body organization and biogenesis	14	0.166667	0.166667	0.166667	0.166667	0.166667	0.166667	0.995287
GO:0000183	chromatin silencing at rDNA	14	0.0067114	0.0067114	0.0067114	0.0067114	0.0082645	0.0082645	0.815094
GO:0000722	telomerase-independent telomere maintenance	14	0.00399725	0.00399725	0.00399725	0.00399725	0.00399725	0.00399725	0.324795
GO:0051248	negative regulation of protein metabolism	14
GO:0006493	protein amino acid O-linked glycosylation	15
GO:0006369	transcription termination from RNA polymerase II promoter	15	0.0027065	0.0027065	0.0027065	0.0040395	0.00349955	0.0043706	0.516833
GO:0006379	mRNA cleavage	15	0.0410539	0.0410539	0.0410539	0.0192662	0.003418	0.0042689	0.699965
GO:0007018	microtubule-based movement	15	0.50431	0.0264947	0.0385839	0.0238465	0.0125397	0.00953075	0.556725
GO:0030473	nuclear migration, microtubule-mediated	15	0.502577	0.502577	0.20846	0.0583461	0.0090052	0.0075964	0.527877
GO:0006625	protein targeting to peroxisome	15	0.0025126	0.0025126	0.0025126	0.0025126	0.0025126	0.0025126	0.617342
GO:0006301	postreplication repair	15	1	1	0.503564	0.00512955	0.0063964	0.00705545	0.547696
GO:0009156	ribonucleoside monophosphate biosynthesis	15	1	1	0.6875	0.301597	0.010978	0.0102188	0.637058
GO:0009168	purine ribonucleoside monophosphate biosynthesis	15	1	1	0.642857	0.75	0.0147031	0.00757545	0.785325
GO:0019856	pyrimidine base biosynthesis	15	0.375	0.375	0.375	0.375	0.375	0.375	0.995873
GO:0009116	nucleoside metabolism	15	0.806061	0.806061	0.806061	0.806061	0.607046	0.607291	0.914857
GO:0007091	mitotic metaphase/anaphase transition	15	0.0088866	0.0161526	0.0175228	0.0206009	0.0213567	0.0180578	0.537199
GO:0031145	anaphase-promoting complex-dependent proteasomal ubiquitin-dependent protein catabolism	15	0.0054945	0.0073344	0.0070501	0.015974	0.0129423	0.0157485	0.596844
GO:0045132	meiotic chromosome segregation	15	0.002986	0.002986	0.002986	0.0051619	0.00507	0.00507	0.283254
GO:0000011	vacuole inheritance	15	0.004329	0.004329	0.004329	0.004329	0.0058267	0.0072727	0.751651
GO:0043162	ubiquitin-dependent protein catabolism via the multivesicular body pathway	15	0.0031442	0.0031442	0.0031442	0.00407775	0.00647395	0.00807485	0.412223
GO:0006778	porphyrin metabolism	15	0.501603	0.501603	0.501603	0.0204705	0.00264695	0.00330625	0.539621
GO:0042168	heme metabolism	15	1	1	1	0.568966	0.0128757	0.0137347	0.769545
GO:0016074	snoRNA metabolism	15	0.0023419	0.0023419	0.0023419	0.0023419	0.0034737	0.0043384	0.584198
GO:0006099	tricarboxylic acid cycle	15	0.0061925	0.0061925	0.0061925	0.0061925	0.0061925	0.0061925	0.613208
GO:0046356	acetyl-CoA catabolism	15	0.518431	0.518431	0.518431	0.138182	0.0198867	0.0247227	0.886967
GO:0000051	urea cycle intermediate metabolism	15	0.0035461	0.0035461	0.0035461	0.0035461	0.0035461	0.0035461	0.335697
GO:0006525	arginine metabolism	15	0.251424	0.251424	0.251424	0.0534989	0.00712216	0.00888504	0.600607
GO:0045324	late endosome to vacuole transport	16	0.0030666	0.0030666	0.0030666	0.0029199	0.0033007	0.00412225	0.50091
GO:0030705	cytoskeleton-dependent intracellular transport	16	0.0662313	0.0662313	0.0662313	0.134117	0.00611045	0.00762515	0.643595
GO:0006536	glutamate metabolism	16	0.0088944	0.0088944	0.0088944	0.0088944	0.0135383	0.0135383	0.696217
GO:0006144	purine base metabolism	16	0.0040603	0.0040603	0.0040603	0.0040603	0.0040603	0.0040603	0.370777
GO:0009127	purine nucleoside monophosphate biosynthesis	16	0.766667	0.766667	0.766667	0.74	0.146556	0.169246	0.888063
GO:0030865	cortical cytoskeleton organization and biogenesis	16	0.0328042	0.0328042	0.00471785	0.0035703	0.00536775	0.0060423	0.380474
GO:0030866	cortical actin cytoskeleton organization and biogenesis	16	0.0014676	0.0014676	0.0014676	0.0014676	0.0022893	0.00285995	0.334994
GO:0007231	osmosensory signaling pathway	16	0.0024049	0.0024049	0.0024049	0.0031141	0.004972	0.00620625	0.588488
GO:0009073	aromatic amino acid family biosynthesis	16	0.500574	0.500574	0.500574	0.0115964	0.00931995	0.0116133	0.457604
GO:0009267	cellular response to starvation	16	0.130474	0.130474	0.130474	0.00912385	0.00925305	0.0101678	0.618155
GO:0031668	cellular response to extracellular stimulus	16	0.801887	0.801887	0.801887	0.326118	0.0082506	0.0102902	0.655684
GO:0031669	cellular response to nutrient levels	16	0.602406	0.602406	0.602406	0.535739	0.00752998	0.00939304	0.655477
GO:0042594	response to starvation	16	0.541156	0.541156	0.541156	0.561156	0.00752526	0.00938822	0.704381
GO:0051716	cellular response to stimulus	16	0.651075	0.651075	0.651075	0.452845	0.00858928	0.0104417	0.705049
GO:0015698	inorganic anion transport	16	0.500805	0.500805	0.0029775	0.00669105	0.00404935	0.00505625	0.330445
GO:0009081	branched chain family amino acid metabolism	16	0.00537105	0.00537105	0.00537105	0.00732935	0.00614465	0.0074507	0.435469
GO:0044272	sulfur compound biosynthesis	16	0.500597	0.500597	0.500597	0.500597	0.0026553	0.00316735	0.500626
GO:0000753	cellular morphogenesis during conjugation with cellular fusion	17	0.0382922	0.0382922	0.0589085	0.0471461	0.0127399	0.00862375	0.68554
GO:0006353	transcription termination	17	0.0939717	0.0219253	0.0196234	0.0189799	0.0220765	0.0239816	0.481884
GO:0006113	fermentation	17	0.0141893	0.0141893	0.0141893	0.0141893	0.0101363	0.0111893	0.77516
GO:0007155	cell adhesion	17	0.500838	0.500838	0.500838	0.501255	0.00232185	0.00290055	0.475803
GO:0016571	histone methylation	17	0.00324535	0.00299885	0.00430175	0.00745505	0.0095343	0.0076725	0.392947
GO:0009124	nucleoside monophosphate biosynthesis	17	0.85	0.85	0.85	0.866667	0.252968	0.263493	0.912807
GO:0009161	ribonucleoside monophosphate metabolism	17	0.85	0.85	0.85	0.696154	0.380446	0.401318	0.977932
GO:0009167	purine ribonucleoside monophosphate metabolism	17	0.651307	0.651307	0.651307	0.537021	0.0786387	0.0913065	0.8168
GO:0009408	response to heat	17	0.00378915	0.00378915	0.00378915	0.0035441	0.00214275	0.0026769	0.379643
GO:0006206	pyrimidine base metabolism	17	0.04	0.04	0.04	0.04	0.0123457	0.0153846	0.810284
GO:0031570	DNA integrity checkpoint	17	0.269231	0.0441177	0.0345915	0.0418806	0.0102298	0.0123763	0.604981
GO:0000165	MAPKKK cascade	17	0.161646	0.161646	0.161646	0.161646	0.0480479	0.0549661	0.911941
GO:0019438	aromatic compound biosynthesis	17	1	1	1	1	0.013768	0.0171341	0.880229
GO:0043094	metabolic compound salvage	17	1	1	1	1	0.507648	0.509524	0.957172
GO:0007266	Rho protein signal transduction	17	0.0020921	0.0020921	0.0020921	0.0016331	0.0025823	0.0032258	0.283129
GO:0016053	organic acid biosynthesis	17	0.256667	0.256667	0.256667	0.251905	0.195364	0.211401	0.937255
GO:0046394	carboxylic acid biosynthesis	17	0.147222	0.147222	0.147222	0.102745	0.0353246	0.0431772	0.787008
GO:0043255	regulation of carbohydrate biosynthesis	17	0.024552	0.0288518	0.0329739	0.0222716	0.0124328	0.0101256	0.564827
GO:0007533	mating type switching	17
GO:0000245	spliceosome assembly	17	0.00340545	0.00340545	0.00340545	0.00340545	0.003463	0.00432395	0.540366
GO:0006820	anion transport	17	0.501071	0.501071	0.501071	0.501304	0.00436175	0.0054458	0.533769
GO:0006739	NADP metabolism	17	0.320833	0.320833	0.320833	0.339015	0.189609	0.206005	0.942851
GO:0048284	organelle fusion	17	0.0041841	0.0041841	0.0041841	0.0041841	0.004329	0.0054054	0.294431
GO:0007265	Ras protein signal transduction	17	0.0108696	0.0108696	0.0108696	0.0108696	0.0108696	0.0108696	0.785377
GO:0010038	response to metal ion	17	0.0086439	0.0086439	0.0086439	0.00481845	0.0032391	0.0040455	0.480767
GO:0006311	meiotic gene conversion	17	0.500545	0.500545	0.500545	0.500545	0.500545	0.500545	0.551584
GO:0009109	coenzyme catabolism	17	0.0082645	0.0082645	0.0082645	0.0082645	0.0082645	0.0082645	0.722877
GO:0006378	mRNA polyadenylylation	18	0.00193845	0.00193845	0.00193845	0.0030039	0.00225585	0.00260985	0.428584
GO:0043631	RNA polyadenylation	18	0.00187605	0.00187605	0.00187605	0.00298885	0.0029077	0.0036319	0.311122
GO:0000022	mitotic spindle elongation	18	0.0102249	0.0124172	0.0124076	0.0182877	0.0156253	0.0147017	0.61139
GO:0051231	spindle elongation	18	0.0020767	0.0020767	0.00291445	0.003831	0.00458855	0.0052867	0.259523
GO:0009126	purine nucleoside monophosphate metabolism	18	0.833333	0.833333	0.833333	0.833333	0.312224	0.334198	0.968568
GO:0000724	double-strand break repair via homologous recombination	18	0.00876745	0.0133576	0.0167269	0.0168269	0.0214655	0.0195454	0.475624
GO:0009067	aspartate family amino acid biosynthesis	18	0.317535	0.291055	0.295676	0.0368977	0.0344796	0.0297697	0.728256
GO:0006896	Golgi to vacuole transport	18	0.003876	0.003876	0.003876	0.0067797	0.004603	0.0057471	0.630435
GO:0051187	cofactor catabolism	18	0.579167	0.579167	0.579167	0.21665	0.034579	0.0426244	0.895365
GO:0006614	SRP-dependent cotranslational protein targeting to membrane	19	0.733333	0.733333	0.733333	0.55697	0.177208	0.193846	0.877412
GO:0000767	cellular morphogenesis during conjugation	19	0.0076503	0.0076503	0.0076503	0.0112123	0.0056733	0.00708065	0.622366
GO:0007097	nuclear migration	19	0.370766	0.370766	0.370766	0.150246	0.00983485	0.0107875	0.65817
GO:0040023	establishment of nucleus localization	19	0.433566	0.433566	0.433566	0.241199	0.159235	0.167765	0.855429
GO:0051647	nucleus localization	19	0.112268	0.112268	0.112268	0.112268	0.0785885	0.079092	0.761
GO:0000054	ribosome export from nucleus	19	0.0174589	0.0256945	0.0455947	0.023377	0.0318437	0.0300829	0.521516
GO:0009123	nucleoside monophosphate metabolism	19	1	1	0.77381	0.435191	0.0476604	0.0284841	0.865093
GO:0045185	maintenance of protein localization	19	0.00434215	0.00434215	0.00434215	0.00434215	0.00287965	0.0033917	0.622877
GO:0009272	cell wall biosynthesis (sensu Fungi)	19	0.0328601	0.0118517	0.013845	0.0143295	0.0116841	0.0121008	0.50851
GO:0042546	cell wall biosynthesis	19	0.503401	0.503401	0.503401	0.0040944	0.00604265	0.00708785	0.559454
GO:0042401	biogenic amine biosynthesis	19	0.50102	0.50102	0.50102	0.0048457	0.00523845	0.00498025	0.42616
GO:0030148	sphingolipid biosynthesis	19	0.0235574	0.0102215	0.00696485	0.0096989	0.012537	0.0125136	0.575575
GO:0016579	protein deubiquitination	19	0.0855711	0.0855711	0.0855711	0.0855711	0.00415013	0.0049632	0.341648
GO:0000725	recombinational repair	19	0.50173	0.50173	0.50173	0.502591	0.00628125	0.007838	0.755104
GO:0040020	regulation of meiosis	19	0.00285555	0.00285555	0.00285555	0.00285555	0.00309085	0.00340805	0.612854
GO:0006826	iron ion transport	19	0.0020131	0.0020131	0.0020131	0.0020131	0.00216045	0.0026991	0.400867
GO:0009228	thiamin biosynthesis	19	0.500498	0.500498	0.500498	0.500995	0.50159	0.501986	0.462926
GO:0007064	mitotic sister chromatid cohesion	19
GO:0006100	tricarboxylic acid cycle intermediate metabolism	19	0.174863	0.174863	0.174863	0.222482	0.0210447	0.0241541	0.874567
GO:0006753	nucleoside phosphate metabolism	20	0.545455	0.545455	0.116883	0.0260747	0.00826905	0.00947005	0.690471
GO:0006754	ATP biosynthesis	20	0.555556	0.555556	0.555556	0.00407035	0.00649	0.00809385	0.571441
GO:0015985	energy coupled proton transport, down electrochemical gradient	20	0.0873334	0.0873334	0.039941	0.0080708	0.00757315	0.008171	0.568579
GO:0015986	ATP synthesis coupled proton transport	20	0.167401	0.167401	0.167401	0.0562722	0.084465	0.101414	0.555776
GO:0046034	ATP metabolism	20	0.100761	0.100761	0.0402347	0.088952	0.0056026	0.0057365	0.429465
GO:0001510	RNA methylation	20	0.537037	0.0572382	0.074535	0.101996	0.104395	0.110044	0.459021
GO:0007094	mitotic spindle checkpoint	20	0.509091	0.509091	0.509091	0.014863	0.0035541	0.00443865	0.584456
GO:0031577	spindle checkpoint	20	0.503425	0.154599	0.0486439	0.0228561	0.016029	0.0169631	0.48952
GO:0000288	mRNA catabolism, deadenylylation-dependent decay	20	0.018118	0.018118	0.010528	0.0137974	0.00581305	0.006253	0.676554
GO:0006096	glycolysis	20	0.653571	0.653571	0.460033	0.0712976	0.0435441	0.0344883	0.70893
GO:0006084	acetyl-CoA metabolism	20	0.0420776	0.0420776	0.0420776	0.0420776	0.00611943	0.00677228	0.59352
GO:0006479	protein amino acid methylation	20	0.0021925	0.0021925	0.00229825	0.00297935	0.00454945	0.005298	0.242016
GO:0008213	protein amino acid alkylation	20	0.0016199	0.0016199	0.0016199	0.0019435	0.0019352	0.00241785	0.246538
GO:0006273	lagging strand elongation	20	0.102646	0.102646	0.102237	0.0093513	0.0065627	0.00790515	0.482264
GO:0009266	response to temperature stimulus	20	0.00450305	0.00450305	0.00319	0.00613	0.00802635	0.00824505	0.459005
GO:0007243	protein kinase cascade	20	0.369318	0.369318	0.369318	0.270833	0.0653931	0.080082	0.929412
GO:0000209	protein polyubiquitination	20	0.00862754	0.00862754	0.00862754	0.00754004	0.00861048	0.0105375	0.542585
GO:0046148	pigment biosynthesis	20	0.802353	0.802353	0.802353	0.802353	0.208594	0.210713	0.79482
GO:0006772	thiamin metabolism	20	0.0013707	0.0013707	0.0013707	0.00216365	0.00316925	0.00395845	0.115634
GO:0042724	thiamin and derivative biosynthesis	20	1	1	1	1	0.0047062	0.0058758	0.840016
GO:0006081	aldehyde metabolism	20
GO:0009250	glucan biosynthesis	20	0.0018904	0.0018904	0.0018904	0.0018904	0.0018904	0.0018904	0.510849
GO:0007093	mitotic checkpoint	21	0.501385	0.168052	0.0912891	0.0307174	0.0086507	0.0100322	0.393107
GO:0042273	ribosomal large subunit biogenesis	21	0.0227273	0.0227273	0.0227273	0.0227273	0.0035196	0.0043956	0.758491
GO:0043549	regulation of kinase activity	21	0.103788	0.103788	0.103788	0.104537	0.104944	0.10617	0.465652
GO:0045859	regulation of protein kinase activity	21	1	1	1	0.741053	0.544003	0.562115	0.946615
GO:0051338	regulation of transferase activity	21	1	1	1	0.744242	0.165913	0.185698	0.846703
GO:0031124	mRNA 3'-end processing	21	0.00575665	0.00575665	0.00575665	0.0032983	0.0044273	0.0041105	0.382536
GO:0046112	nucleobase biosynthesis	21	0.666667	0.666667	0.666667	0.666667	0.666667	0.666667	0.997052
GO:0051235	maintenance of localization	21	0.129132	0.129132	0.129132	0.0043684	0.0031879	0.00398165	0.581493
GO:0009072	aromatic amino acid family metabolism	21	1	1	1	1	0.506832	0.508511	0.957172
GO:0042398	amino acid derivative biosynthesis	21	0.0027043	0.0027043	0.0027043	0.00383805	0.0049667	0.00507055	0.56084
GO:0018193	peptidyl-amino acid modification	21
GO:0006513	protein monoubiquitination	21	1	1	1	1	0.0114378	0.0107652	0.888795
GO:0007006	mitochondrial membrane organization and biogenesis	21
GO:0042440	pigment metabolism	21	0.700826	0.700826	0.700826	0.700826	0.536404	0.536957	0.815231
GO:0010035	response to inorganic substance	21	0.0077519	0.0077519	0.0077519	0.0077519	0.0077519	0.0077519	0.87217
GO:0051052	regulation of DNA metabolism	21	0.0318837	0.0318837	0.0318837	0.0318837	0.0021974	0.0025868	0.484571
GO:0006891	intra-Golgi vesicle-mediated transport	21	0.00391075	0.00391075	0.00391075	0.00609035	0.0042185	0.0042185	0.409198
GO:0008645	hexose transport	21
GO:0015749	monosaccharide transport	21	1	1	1	0.933333	0.556047	0.564572	0.914335
GO:0009144	purine nucleoside triphosphate metabolism	22	0.101969	0.101969	0.101254	0.0883741	0.12767	0.00623645	0.547166
GO:0009145	purine nucleoside triphosphate biosynthesis	22	0.0463944	0.0463944	0.0463944	0.00868965	0.0126634	0.0157521	0.570963
GO:0009205	purine ribonucleoside triphosphate metabolism	22	0.222222	0.222222	0.243056	0.0081318	0.007023	0.00876285	0.662883
GO:0009206	purine ribonucleoside triphosphate biosynthesis	22	0.538462	0.538462	0.538462	0.060014	0.00856	0.0106677	0.576989
GO:0006613	cotranslational protein targeting to membrane	22	0.8	0.8	0.8	0.603727	0.167753	0.191567	0.875458
GO:0007096	regulation of exit from mitosis	22	0.00932765	0.00932765	0.00753925	0.00788975	0.00579595	0.0071469	0.543883
GO:0006298	mismatch repair	22	0.0555861	0.0555861	0.0555861	0.0555861	0.0434919	0.0514155	0.669437
GO:0045005	maintenance of fidelity during DNA-dependent DNA replication	22	0.13547	0.13547	0.13547	0.121269	0.0880477	0.0931077	0.830234
GO:0042723	thiamin and derivative metabolism	22
GO:0007120	axial bud site selection	22	0.0139482	0.0139482	0.0139482	0.0139482	0.0140847	0.0144017	0.419749
GO:0051128	regulation of cell organization and biogenesis	22	0.0062112	0.0062112	0.0062112	0.0062112	0.0062112	0.0062112	0.854717
GO:0030150	protein import into mitochondrial matrix	22
GO:0007530	sex determination	23	0.583333	0.178026	0.166512	0.0782451	0.0716117	0.0710698	0.558965
GO:0007531	mating type determination	23	0.0865385	0.0865385	0.0865385	0.149227	0.005142	0.0064192	0.773423
GO:0043487	regulation of RNA stability	23	0.107813	0.0276972	0.0320397	0.0466271	0.0375526	0.0417288	0.488315
GO:0043488	regulation of mRNA stability	23	0.00156695	0.00156695	0.00156695	0.00156695	0.0018033	0.0022531	0.249725
GO:0000750	pheromone-dependent signal transduction during conjugation with cellular fusion	23	0.336283	0.336283	0.159812	0.139105	0.0132532	0.0129367	0.639247
GO:0031137	regulation of conjugation with cellular fusion	23	0.332243	0.303532	0.170115	0.0611798	0.0259815	0.0235476	0.563596
GO:0032005	signal transduction during conjugation with cellular fusion	23	0.215476	0.215476	0.215476	0.119203	0.0244369	0.0302145	0.799767
GO:0046999	regulation of conjugation	23	0.445238	0.134885	0.134009	0.0576621	0.0495668	0.052075	0.539936
GO:0031123	RNA 3'-end processing	23	0.001692	0.001692	0.001692	0.001692	0.0019141	0.00224325	0.338208
GO:0007020	microtubule nucleation	23	0.0037867	0.0037867	0.0037867	0.0053653	0.00408285	0.0042552	0.318744
GO:0030466	chromatin silencing at silent mating-type cassette	23	0.00983125	0.00983125	0.0169323	0.00364995	0.0036238	0.0042443	0.439469
GO:0006408	snRNA export from nucleus	23	0.0022489	0.0022489	0.0022489	0.00232815	0.0024534	0.0028104	0.49297
GO:0006607	NLS-bearing substrate import into nucleus	23	0.0018182	0.0018182	0.0018182	0.0017932	0.0026304	0.0032859	0.284703
GO:0006608	snRNP protein import into nucleus	23	0.00189555	0.00189555	0.00189555	0.00189555	0.0019684	0.0022069	0.445283
GO:0006610	ribosomal protein import into nucleus	23	0.0030589	0.0030589	0.0030589	0.0030589	0.00274455	0.0029756	0.577476
GO:0051030	snRNA transport	23	0.00154905	0.00154905	0.00154905	0.0016268	0.00212165	0.0025056	0.278319
GO:0006506	GPI anchor biosynthesis	23	0.0039502	0.0039502	0.0039502	0.0039502	0.00235805	0.00273495	0.580198
GO:0009605	response to external stimulus	23	0.419011	0.419011	0.419011	0.403429	0.205264	0.206568	0.583734
GO:0009991	response to extracellular stimulus	23	0.651316	0.651316	0.651316	0.215607	0.00688986	0.00859626	0.575113
GO:0031667	response to nutrient levels	23	0.00794425	0.00794425	0.00794425	0.00794425	0.00582435	0.0067069	0.569171
GO:0006368	RNA elongation from RNA polymerase II promoter	23	0.0019802	0.0019802	0.0019802	0.0019802	0.0019802	0.0019802	0.512736
GO:0006303	double-strand break repair via nonhomologous end joining	23	0.0022222	0.0022222	0.0022222	0.0022222	0.0022222	0.0022222	0.579642
GO:0006555	methionine metabolism	23	0.019176	0.019176	0.0247121	0.0418919	0.0237996	0.0236948	0.767753
GO:0006818	hydrogen transport	24	0.0887097	0.0537005	0.0901616	0.0400216	0.0186121	0.0200017	0.505502
GO:0009199	ribonucleoside triphosphate metabolism	24	0.28125	0.0944071	0.127039	0.0446121	0.0207611	0.0161282	0.707613
GO:0009201	ribonucleoside triphosphate biosynthesis	24	0.5625	0.5625	0.5625	0.0653132	0.0102784	0.0128021	0.544039
GO:0015992	proton transport	24	0.521739	0.521739	0.521739	0.0234341	0.0355509	0.0437307	0.663013
GO:0009069	serine family amino acid metabolism	24	0.766667	0.385248	0.183	0.127616	0.116764	0.0880526	0.672738
GO:0006893	Golgi to plasma membrane transport	24	0.0010718	0.0010718	0.0010718	0.0010718	0.0010718	0.0010718	0.0772856
GO:0042144	vacuole fusion, non-autophagic	24	0.227778	0.227778	0.227778	0.0361049	0.0101375	0.0124914	0.592082
GO:0006505	GPI anchor metabolism	24	0.0188679	0.0188679	0.0188679	0.0188679	0.0059128	0.0073801	0.852594
GO:0046489	phosphoinositide biosynthesis	24	0.00239505	0.00239505	0.00239505	0.0029238	0.0030802	0.00359795	0.327781
GO:0007035	vacuolar acidification	24	0.00232135	0.00232135	0.0026356	0.00401855	0.0055726	0.0045953	0.371275
GO:0030641	hydrogen ion homeostasis	24	0.0033331	0.0033331	0.0033331	0.00289855	0.0036612	0.0045723	0.354489
GO:0045851	pH reduction	24	0.0014315	0.0014315	0.0014315	0.00180435	0.00242725	0.00303225	0.206593
GO:0051452	cellular pH reduction	24	0.0473485	0.0473485	0.0473485	0.0246851	0.00241055	0.00301135	0.509835
GO:0051453	regulation of cellular pH	24	0.0030689	0.0030689	0.0030689	0.0017662	0.0026777	0.0033449	0.304729
GO:0019748	secondary metabolism	24	0.5	0.5	0.5	0.5	0.5	0.5	0.949292
GO:0030472	mitotic spindle organization and biogenesis in nucleus	24	0.0026276	0.0026276	0.0026276	0.00331245	0.0049054	0.00612425	0.520341
GO:0006890	retrograde vesicle-mediated transport, Golgi to ER	24
GO:0042773	ATP synthesis coupled electron transport	25	1	0.0410322	0.0192196	0.0305042	0.0454883	0.0547613	0.309806
GO:0042775	ATP synthesis coupled electron transport (sensu Eukaryota)	25	1	1	1	0.51	0.513245	0.0199565	0.864772
GO:0000001	NA	25	0.0595238	0.123874	0.0686493	0.0371463	0.0321198	0.0276425	0.617868
GO:0048311	mitochondrion distribution	25	0.50625	0.50625	0.335187	0.0172097	0.0079622	0.00963355	0.560329
GO:0051646	mitochondrion localization	25	0.503497	0.505917	0.503136	0.00801985	0.0107561	0.0131124	0.539402
GO:0000080	G1 phase of mitotic cell cycle	25	0.0375	0.0460784	0.0812777	0.0267937	0.0149708	0.0170892	0.591449
GO:0051252	regulation of RNA metabolism	25	0.0321637	0.0584725	0.0521602	0.0574583	0.0551931	0.0543083	0.521503
GO:0051318	G1 phase	25	0.0269096	0.0269096	0.0269096	0.0061804	0.0022671	0.00268365	0.37871
GO:0006869	lipid transport	25	0.0650532	0.0650532	0.0650532	0.0650532	0.0274023	0.0327177	0.461584
GO:0051656	establishment of organelle localization	25	0.588889	0.588889	0.588889	0.330466	0.131401	0.150042	0.945514
GO:0006576	biogenic amine metabolism	25	1	1	1	0.6	0.0528233	0.0633452	0.839519
GO:0006270	DNA replication initiation	25	0.604579	0.604579	0.604579	0.604579	0.403067	0.403829	0.691739
GO:0006609	mRNA-binding (hnRNP) protein import into nucleus	25	0.0045854	0.0045854	0.0045854	0.0045854	0.0027055	0.0029412	0.651887
GO:0006696	ergosterol biosynthesis	25	0.0555556	0.0555556	0.0555556	0.0555556	0.0555556	0.0555556	0.933806
GO:0008204	ergosterol metabolism	25	0.7	0.7	0.7	0.614545	0.122871	0.137128	0.875939
GO:0009142	nucleoside triphosphate biosynthesis	26	0.198081	0.198081	0.198081	0.21267	0.192373	0.223853	0.875393
GO:0050790	regulation of enzyme activity	26	1	1	1	0.814815	0.0932252	0.113085	0.926205
GO:0000086	G2/M transition of mitotic cell cycle	26	0.0875299	0.0875299	0.0875299	0.0468641	0.0474896	0.0484397	0.666022
GO:0006407	rRNA export from nucleus	26	0.00422885	0.00422885	0.00422885	0.00465175	0.00590075	0.00411785	0.477701
GO:0006409	tRNA export from nucleus	26	0.0022886	0.0022886	0.0022886	0.0022886	0.0020588	0.00226745	0.466837
GO:0051029	rRNA transport	26	0.0033535	0.0033535	0.0033535	0.0035629	0.00431485	0.0052573	0.472534
GO:0051031	tRNA transport	26	0.0026247	0.0026247	0.0026247	0.0037083	0.0029042	0.0036276	0.494806
GO:0006094	gluconeogenesis	26	0.003003	0.003003	0.003003	0.003003	0.003003	0.003003	0.216981
GO:0006312	mitotic recombination	26	0.0714286	0.0714286	0.0714286	0.0714286	0.0714286	0.0714286	0.976471
GO:0006354	RNA elongation	26	0.0082063	0.0082063	0.0114013	0.0123261	0.01032	0.00621065	0.712308
GO:0009141	nucleoside triphosphate metabolism	27	0.420238	0.230042	0.186278	0.0840009	0.0507484	0.0429034	0.788953
GO:0006470	protein amino acid dephosphorylation	27	0.866667	0.375581	0.075772	0.0862868	0.0960107	0.0990756	0.446317
GO:0009084	glutamine family amino acid biosynthesis	27	0.9	0.9	0.637161	0.265006	0.0359263	0.0294223	0.785822
GO:0006999	nuclear pore organization and biogenesis	27	0.00350745	0.00350745	0.00350745	0.00350745	0.00298645	0.0032244	0.615802
GO:0045047	protein targeting to ER	28	0.8	0.416025	0.315447	0.0606902	0.0361269	0.0330083	0.577218
GO:0007186	G-protein coupled receptor protein signaling pathway	28	0.101699	0.101699	0.0831275	0.116014	0.0719731	0.02407	0.799758
GO:0009063	amino acid catabolism	28	0.00850913	0.00850913	0.00850913	0.011299	0.0122582	0.0152756	0.661493
GO:0006575	amino acid derivative metabolism	28	0.0042385	0.0042385	0.0042385	0.0042385	0.0042385	0.0042385	0.414096
GO:0006360	transcription from RNA polymerase I promoter	28	0.00410824	0.00410824	0.00599812	0.010384	0.0136516	0.0167965	0.339612
GO:0006109	regulation of carbohydrate metabolism	28
GO:0019319	hexose biosynthesis	28	0.00450117	0.00450117	0.0053817	0.00975955	0.0111342	0.0120245	0.391941
GO:0046364	monosaccharide biosynthesis	28	0.634286	0.634286	0.634286	0.452755	0.0603314	0.0538765	0.820138
GO:0016573	histone acetylation	28	0.0155829	0.0155829	0.0155829	0.0264549	0.0039044	0.00487555	0.648708
GO:0006885	regulation of pH	28	0.0026455	0.0026455	0.0026455	0.0026455	0.0026455	0.0026455	0.661321
GO:0019932	second-messenger-mediated signaling	28
GO:0005977	glycogen metabolism	29	0.0481601	0.0481601	0.0802901	0.0074363	0.0092923	0.0105028	0.583562
GO:0000271	polysaccharide biosynthesis	29	0.040625	0.040625	0.0300486	0.00850405	0.0101603	0.0091274	0.592523
GO:0031505	cell wall organization and biogenesis (sensu Fungi)	29	0.0333581	0.0281301	0.0153645	0.019346	0.0174386	0.0148177	0.629778
GO:0043284	biopolymer biosynthesis	29	0.0215818	0.0215818	0.0215818	0.00431995	0.0026886	0.00335845	0.459896
GO:0006665	sphingolipid metabolism	29	0.0019194	0.0019194	0.0019194	0.0019194	0.0019194	0.0019194	0.513195
GO:0007062	sister chromatid cohesion	29	0.0233914	0.0233914	0.0233914	0.0227394	0.0139619	0.0173142	0.578717
GO:0015672	monovalent inorganic cation transport	30	0.0562603	0.0562603	0.05555	0.0367518	0.0254766	0.0237519	0.6312
GO:0000002	mitochondrial genome maintenance	30	0.0139259	0.0139259	0.0139259	0.00805853	0.00643575	0.0074044	0.466448
GO:0006906	vesicle fusion	30	0.56726	0.56726	0.56726	0.46833	0.402719	0.403247	0.648393
GO:0006007	glucose catabolism	30	1	1	0.762069	0.117	0.0328987	0.0244422	0.648114
GO:0019320	hexose catabolism	30	0.825	0.825	0.454507	0.13632	0.0603435	0.0405764	0.783462
GO:0006271	DNA strand elongation	30	0.0029674	0.0029674	0.0029674	0.0029674	0.0029674	0.0029674	0.166667
GO:0006418	tRNA aminoacylation for protein translation	30	0.0382731	0.0382731	0.0380154	0.0100658	0.0102379	0.011496	0.413391
GO:0043038	amino acid activation	30	0.75	0.75	0.75	0.75	0.75	0.75	0.996454
GO:0043039	tRNA aminoacylation	30	1	1	1	0.942857	0.746303	0.757143	0.997299
GO:0006879	iron ion homeostasis	30	0.00597945	0.00597945	0.00597945	0.00332585	0.0030319	0.0036646	0.346439
GO:0006612	protein targeting to membrane	31	0.0908284	0.0908284	0.0908284	0.0908284	0.00430327	0.0050244	0.401224
GO:0009310	amine catabolism	31	0.0219668	0.0219668	0.0219668	0.0219668	0.00966915	0.0112003	0.765435
GO:0044270	nitrogen compound catabolism	31	0.9	0.9	0.9	0.480919	0.108671	0.0942275	0.876311
GO:0008643	carbohydrate transport	31	0.0736707	0.0736707	0.0736707	0.0736707	0.00498565	0.0056668	0.564031
GO:0030384	phosphoinositide metabolism	31	0.254202	0.254202	0.252354	0.00587435	0.0060301	0.0073125	0.540658
GO:0046165	alcohol biosynthesis	31	0.0053217	0.0053217	0.0053217	0.0053217	0.0053217	0.0053217	0.558708
GO:0016126	sterol biosynthesis	31
GO:0000096	sulfur amino acid metabolism	32	0.0340792	0.0305525	0.0127719	0.0189459	0.021704	0.0234559	0.416597
GO:0007117	budding cell bud growth	32	0.406667	0.406667	0.0398506	0.0388075	0.0227712	0.0191651	0.672884
GO:0048590	non-developmental growth	32	0.442857	0.199361	0.172892	0.0523778	0.032323	0.031988	0.595543
GO:0008033	tRNA processing	32	0.0067474	0.010805	0.019234	0.0294036	0.0237169	0.0218877	0.521364
GO:0030433	ER-associated protein catabolism	32	0.36	0.37087	0.145689	0.0315222	0.0351973	0.0377641	0.574837
GO:0006289	nucleotide-excision repair	32	0.0501268	0.0501268	0.0501268	0.0501268	0.0526717	0.0611353	0.581121
GO:0007121	bipolar bud site selection	32	0.107698	0.107698	0.085504	0.107341	0.0136069	0.0156158	0.639562
GO:0016485	protein processing	32	0.0025063	0.0025063	0.0025063	0.0025063	0.0025063	0.0025063	0.0813679
GO:0000726	non-recombinational repair	32	0.0068647	0.0068647	0.0068647	0.00788422	0.00515664	0.00626406	0.338591
GO:0006118	electron transport	33	0.665	0.175532	0.159702	0.0966844	0.0800894	0.060971	0.672326
GO:0009112	nucleobase metabolism	33	0.8	0.8	0.680087	0.42473	0.0825441	0.0300051	0.830023
GO:0030004	monovalent inorganic cation homeostasis	33	0.00187195	0.00187195	0.00187195	0.00147225	0.002298	0.00287085	0.165121
GO:0001302	replicative cell aging	33	0.0070257	0.0070257	0.0070257	0.0070257	0.0056706	0.00591475	0.541606
GO:0001403	invasive growth (sensu Saccharomyces)	34	0.666667	0.570487	0.262917	0.122911	0.0771549	0.0515525	0.681694
GO:0006515	misfolded or incompletely synthesized protein catabolism	34	0.381905	0.217664	0.272992	0.046175	0.0315466	0.0318346	0.623645
GO:0006914	autophagy	34	0.0092593	0.0092593	0.0092593	0.0092593	0.0092593	0.0092593	0.899057
GO:0006769	nicotinamide metabolism	34	0.316558	0.316558	0.316558	0.0896712	0.0207326	0.0218006	0.726746
GO:0046474	glycerophospholipid biosynthesis	34	0.501147	0.501147	0.501147	0.0050005	0.00526525	0.0057459	0.588729
GO:0046365	monosaccharide catabolism	35	1	1	0.571693	0.442857	0.260445	0.0272101	0.875752
GO:0042493	response to drug	35	0.0290564	0.0227407	0.0334897	0.0243556	0.0293973	0.0318685	0.491834
GO:0016311	dephosphorylation	36	0.122997	0.122997	0.119629	0.0568927	0.0572701	0.0584977	0.478549
GO:0006090	pyruvate metabolism	36	0.655128	0.655128	0.476557	0.0375386	0.0418582	0.0259697	0.74427
GO:0006112	energy reserve metabolism	36	0.452396	0.452396	0.452396	0.237794	0.216721	0.217788	0.696956
GO:0006445	regulation of translation	36	0.0457034	0.0457034	0.0457034	0.0193709	0.0118821	0.0133371	0.515516
GO:0006865	amino acid transport	36	0.00269397	0.00269397	0.00269397	0.00269397	0.00381233	0.00404837	0.0918947
GO:0019362	pyridine nucleotide metabolism	37	0.0264041	0.0264041	0.0264041	0.0264041	0.0264041	0.0264041	0.71423
GO:0006887	exocytosis	37	0.0042294	0.0042294	0.0042294	0.0042294	0.00404843	0.00436243	0.34472
GO:0006417	regulation of protein biosynthesis	37	0.0185059	0.0185059	0.0185059	0.016395	0.0110226	0.0129817	0.618728
GO:0009152	purine ribonucleotide biosynthesis	38	0.533333	0.533333	0.533333	0.288987	0.174173	0.188519	0.923455
GO:0006383	transcription from RNA polymerase III promoter	38	0.0347272	0.0347272	0.0217377	0.0110897	0.0127652	0.0125893	0.458604
GO:0048308	organelle inheritance	38	0.413795	0.235577	0.0442588	0.035987	0.0253272	0.0206883	0.661372
GO:0046164	alcohol catabolism	38	0.74	0.74	0.525664	0.424024	0.144323	0.129399	0.828863
GO:0007031	peroxisome organization and biogenesis	38	0.0599616	0.0599616	0.0583355	0.0115982	0.0123947	0.0147482	0.456044
GO:0006694	steroid biosynthesis	38	0.00937887	0.00937887	0.00937887	0.00937887	0.00937887	0.00937887	0.737815
GO:0006400	tRNA modification	38	0.0112678	0.0112678	0.0112678	0.00948764	0.00820182	0.00999718	0.533136
GO:0006473	protein amino acid acetylation	38	0.0028977	0.0028977	0.0028977	0.0041511	0.0031477	0.00393155	0.345408
GO:0030476	spore wall assembly (sensu Fungi)	39
GO:0042244	spore wall assembly	39	0.00629435	0.00629435	0.00629435	0.00559135	0.00451725	0.0050848	0.480197
GO:0016125	sterol metabolism	39	0.00494988	0.00494988	0.00494988	0.00509873	0.00502617	0.0056854	0.401992
GO:0009150	purine ribonucleotide metabolism	40	0.270833	0.270833	0.270833	0.270833	0.20212	0.226641	0.984875
GO:0009260	ribonucleotide biosynthesis	40	1	1	1	0.246061	0.178398	0.128216	0.933971
GO:0043414	biopolymer methylation	40
GO:0016197	endosome transport	40	0.0408425	0.0601243	0.0438766	0.0464678	0.0460525	0.0486925	0.457145
GO:0006073	glucan metabolism	40	0.162453	0.162453	0.162453	0.161438	0.01403	0.0148532	0.68214
GO:0000027	ribosomal large subunit assembly and maintenance	40	0.00893694	0.00893694	0.00893694	0.00928786	0.00931308	0.0078601	0.419318
GO:0007033	vacuole organization and biogenesis	41	0.0156258	0.0156258	0.0134273	0.0199808	0.0157381	0.0159952	0.497054
GO:0009259	ribonucleotide metabolism	42	0.107937	0.107937	0.107937	0.110159	0.119169	0.13851	0.972481
GO:0007166	cell surface receptor linked signal transduction	42	0.766667	0.471036	0.338305	0.258932	0.101004	0.0508128	0.759747
GO:0009110	vitamin biosynthesis	42	0.0465686	0.0465686	0.0465686	0.0465686	0.0465686	0.0465686	0.892689
GO:0042364	water-soluble vitamin biosynthesis	42	0.0527777	0.0527777	0.0527777	0.0527777	0.0527777	0.0527777	0.956295
GO:0000122	negative regulation of transcription from RNA polymerase II promoter	42	0.0044444	0.0044444	0.0044444	0.0044444	0.0044444	0.0044444	0.479905
GO:0007131	meiotic recombination	42	0.193492	0.193492	0.193492	0.0363207	0.0103739	0.0124973	0.654334
GO:0006164	purine nucleotide biosynthesis	43	0.84	0.84	0.52112	0.256	0.113159	0.12029	0.913692
GO:0006752	group transfer coenzyme metabolism	43	0.348951	0.354724	0.143211	0.0724124	0.0552782	0.0400761	0.724369
GO:0006631	fatty acid metabolism	43	0.00737378	0.00737378	0.00771982	0.009527	0.00825828	0.00940644	0.437937
GO:0009064	glutamine family amino acid metabolism	43	0.733333	0.42911	0.223977	0.113893	0.077965	0.0519193	0.743426
GO:0000041	transition metal ion transport	43	0.00733966	0.00733966	0.00733966	0.00831836	0.00850818	0.00929306	0.453188
GO:0007569	cell aging	43	0.0356934	0.0356934	0.0356934	0.0150693	0.00832834	0.0103886	0.53901
GO:0030490	processing of 20S pre-rRNA	44	0.0077768	0.0077768	0.0077768	0.0077768	0.0077768	0.0077768	0.649764
GO:0007568	aging	44	0.0443426	0.0443426	0.0443426	0.0206132	0.0226938	0.0279025	0.602473
GO:0007052	mitotic spindle organization and biogenesis	45	0.0040419	0.0040419	0.0040419	0.0049624	0.00628024	0.00783734	0.23228
GO:0006487	protein amino acid N-linked glycosylation	45	0.00242555	0.00242555	0.00308005	0.00524305	0.0065008	0.00736285	0.255995
GO:0006497	protein amino acid lipidation	45
GO:0042157	lipoprotein metabolism	45	0.125	0.125	0.125	0.125	0.125	0.125	0.984634
GO:0042158	lipoprotein biosynthesis	45	0.672222	0.672222	0.672222	0.526768	0.249106	0.259875	0.911958
GO:0009066	aspartate family amino acid metabolism	45	0.0633119	0.0633119	0.0633119	0.0633119	0.0245033	0.0247989	0.64512
GO:0006119	oxidative phosphorylation	46	0.12274	0.12274	0.12274	0.0467155	0.0240137	0.0259825	0.809761
GO:0006163	purine nucleotide metabolism	46
GO:0006606	protein import into nucleus	46	0.0761456	0.0101026	0.0157719	0.022017	0.0261086	0.0295053	0.365391
GO:0051170	nuclear import	46	0.0529586	0.0051792	0.00682665	0.00678535	0.00924595	0.0108819	0.404719
GO:0000082	G1/S transition of mitotic cell cycle	46	0.639706	0.639706	0.62685	0.629573	0.303959	0.313993	0.846602
GO:0007051	spindle organization and biogenesis	46	0.0152543	0.0152543	0.0152543	0.0152543	0.0152543	0.0152543	0.536112
GO:0006302	double-strand break repair	46	0.00359333	0.00359333	0.00359333	0.00352483	0.0040268	0.00440517	0.24376
GO:0006367	transcription initiation from RNA polymerase II promoter	46	0.0644012	0.0644012	0.0644012	0.0644012	0.0644012	0.0644012	0.681906
GO:0006650	glycerophospholipid metabolism	46	0.00438365	0.00438365	0.00438365	0.00438365	0.00438365	0.00438365	0.487589
GO:0006413	translational initiation	47	0.157376	0.0976212	0.0877502	0.0790926	0.0703445	0.0638019	0.56376
GO:0006611	protein export from nucleus	47	0.0288462	0.0288462	0.0288462	0.0288462	0.0288462	0.0288462	0.910826
GO:0006348	chromatin silencing at telomere	47	0.0278517	0.0278517	0.026392	0.0285827	0.00991882	0.0106433	0.56218
GO:0031509	telomeric heterochromatin formation	47	0.0293248	0.0293248	0.0293248	0.0284553	0.0181406	0.0102954	0.48391
GO:0008202	steroid metabolism	47	0.822222	0.822222	0.822222	0.16956	0.141932	0.0477973	0.870091
GO:0015837	amine transport	47	0.9	0.9	0.9	0.9	0.462019	0.357197	0.924976
GO:0006626	protein targeting to mitochondrion	48	0.378472	0.378472	0.378472	0.402282	0.0393324	0.0472137	0.844619
GO:0006733	oxidoreduction coenzyme metabolism	48	0.0032085	0.0032085	0.0032085	0.0032085	0.0032085	0.0032085	0.229702
GO:0046916	transition metal ion homeostasis	48	0.0299981	0.0299981	0.0299981	0.00882296	0.00635246	0.0074971	0.514313
GO:0006997	nuclear organization and biogenesis	49	0.430357	0.184444	0.0994242	0.0665692	0.0335573	0.0405272	0.500412
GO:0008219	cell death	49	0.0333472	0.0333472	0.0333472	0.0361811	0.00801132	0.00999272	0.542037
GO:0007088	regulation of mitosis	50	0.512903	0.512903	0.395395	0.0434719	0.0267701	0.024405	0.585981
GO:0007124	pseudohyphal growth	50	0.0321825	0.0321825	0.0321825	0.0261485	0.0193433	0.0211755	0.820377
GO:0046942	carboxylic acid transport	50	1	1	0.84375	0.704575	0.27642	0.030151	0.887107
GO:0016265	death	50	0.0491722	0.0491722	0.0491722	0.0496385	0.0090919	0.011338	0.60382
GO:0000075	cell cycle checkpoint	51	0.8	0.804762	0.448605	0.0563418	0.0340645	0.0335773	0.622862
GO:0015674	di-, tri-valent inorganic cation transport	51	0.0486374	0.0486374	0.0486374	0.0486374	0.0486374	0.0486374	0.771542
GO:0015849	organic acid transport	51	1	1	1	1	0.30554	0.0198604	0.854831
GO:0043543	protein amino acid acylation	51	0.00604333	0.00604333	0.00604333	0.00604333	0.00722987	0.00902023	0.530686
GO:0051640	organelle localization	52	0.490747	0.490747	0.490747	0.490747	0.220717	0.222035	0.853345
GO:0016052	carbohydrate catabolism	52	0.353636	0.353636	0.353636	0.260896	0.0738666	0.018997	0.790139
GO:0044275	cellular carbohydrate catabolism	52	0.541667	0.541667	0.388636	0.337947	0.139671	0.15902	0.857339
GO:0008654	phospholipid biosynthesis	52	0.0027986	0.0027986	0.0027986	0.0027986	0.00357157	0.00357157	0.153742
GO:0016567	protein ubiquitination	52	0.0520335	0.0520335	0.0520335	0.0520335	0.0520335	0.0520335	0.923759
GO:0042257	ribosomal subunit assembly	53	0.0881539	0.0881539	0.0881539	0.101309	0.0534227	0.0566535	0.820749
GO:0045944	positive regulation of transcription from RNA polymerase II promoter	53	0.6	0.6	0.635556	0.203252	0.077594	0.0339643	0.839174
GO:0006970	response to osmotic stress	53	0.0105969	0.0105969	0.0105969	0.0105969	0.0105969	0.0105969	0.716395
GO:0006979	response to oxidative stress	53	0.766667	0.766667	0.587457	0.0402458	0.0266998	0.0156159	0.67161
GO:0051246	regulation of protein metabolism	53	0.0498521	0.0498521	0.0292253	0.0205972	0.0145564	0.0150788	0.518501
GO:0005976	polysaccharide metabolism	54	0.0068682	0.0068682	0.0068682	0.0068682	0.00973583	0.0103689	0.628729
GO:0044264	cellular polysaccharide metabolism	54	0.241684	0.241684	0.0988271	0.0539528	0.00819228	0.0076133	0.37773
GO:0030005	di-, tri-valent inorganic cation homeostasis	54	0.706667	0.706667	0.417833	0.0169801	0.0161637	0.0159328	0.562499
GO:0009889	regulation of biosynthesis	54	0.00577956	0.00577956	0.00577956	0.00573632	0.00658584	0.00733708	0.371897
GO:0031326	regulation of cellular biosynthesis	54	0.0388368	0.0388368	0.0168616	0.019701	0.0176347	0.0142672	0.486043
GO:0006402	mRNA catabolism	55	0.0205327	0.0205327	0.0205327	0.0204481	0.015102	0.0187664	0.691343
GO:0006892	post-Golgi vesicle-mediated transport	55	0.110572	0.110572	0.110572	0.070532	0.0112965	0.0140681	0.644079
GO:0000749	response to pheromone during conjugation with cellular fusion	55	0.233182	0.233182	0.117262	0.0460829	0.0413282	0.0241409	0.684368
GO:0007264	small GTPase mediated signal transduction	55	0.703704	0.618123	0.565719	0.0836013	0.0414895	0.035302	0.691756
GO:0000070	mitotic sister chromatid segregation	55	0.0116551	0.0116551	0.0116551	0.0116551	0.00857957	0.0098345	0.666815
GO:0006800	oxygen and reactive oxygen species metabolism	55	0.0042735	0.0042735	0.0042735	0.0042735	0.0042735	0.0042735	0.454009
GO:0006725	aromatic compound metabolism	56	0.5625	0.5625	0.5625	0.446324	0.189251	0.210314	0.956459
GO:0006352	transcription initiation	57	0.0104579	0.0104579	0.00967132	0.00850632	0.00974338	0.0109619	0.335404
GO:0000819	sister chromatid segregation	57	0.175364	0.175364	0.175364	0.0515267	0.0399207	0.0358502	0.764175
GO:0030001	metal ion transport	57	0.575	0.575	0.575	0.133409	0.0624988	0.0756228	0.803913
GO:0009165	nucleotide biosynthesis	58	0.476905	0.476905	0.476905	0.258492	0.0771478	0.0757737	0.923108
GO:0006790	sulfur metabolism	58	0.450192	0.450192	0.450192	0.450192	0.450192	0.450192	0.97012
GO:0043161	proteasomal ubiquitin-dependent protein catabolism	58	0.258279	0.258279	0.258279	0.0744692	0.0499263	0.0602436	0.82556
GO:0009108	coenzyme biosynthesis	59	0.0415648	0.0415648	0.0415648	0.04093	0.0158231	0.0170512	0.64432
GO:0006944	membrane fusion	60	0.516002	0.516002	0.516002	0.323794	0.204431	0.227931	0.778605
GO:0007015	actin filament organization	61	0.255355	0.0877501	0.083433	0.0910964	0.0556119	0.0475749	0.714758
GO:0006623	protein targeting to vacuole	61	0.0105205	0.0105205	0.0105205	0.0105205	0.0105205	0.0105205	0.65336
GO:0007127	meiosis I	61	0.376036	0.376036	0.376036	0.232171	0.0335276	0.0306955	0.869722
GO:0016569	covalent chromatin modification	62	0.134043	0.128094	0.0991426	0.0476314	0.0185303	0.0200226	0.431609
GO:0016570	histone modification	62	0.15473	0.15473	0.15473	0.0116895	0.0115355	0.0143762	0.663344
GO:0006875	metal ion homeostasis	63	0.625	0.625	0.625	0.625	0.503244	0.504049	0.853774
GO:0042255	ribosome assembly	64	0.566667	0.506696	0.516377	0.136168	0.0677584	0.0576048	0.712056
GO:0006401	RNA catabolism	64
GO:0045893	positive regulation of transcription, DNA-dependent	64	0.616667	0.616667	0.603005	0.313968	0.0898149	0.034586	0.847076
GO:0006006	glucose metabolism	64	0.104631	0.0766741	0.0520539	0.0194802	0.0238158	0.0206067	0.497097
GO:0016051	carbohydrate biosynthesis	64	0.0182124	0.0182124	0.0182124	0.00950175	0.00960215	0.0109486	0.529681
GO:0006406	mRNA export from nucleus	64	0.00425765	0.00425765	0.0024644	0.00394125	0.0053518	0.00663305	0.437502
GO:0051028	mRNA transport	64	0.0043879	0.0043879	0.00322965	0.00540345	0.0046837	0.0058141	0.442841
GO:0007034	vacuolar transport	65	0.0135526	0.0135526	0.0135526	0.0135526	0.00870783	0.00903817	0.471681
GO:0000282	bud site selection	66	0.0183494	0.0183494	0.0183494	0.0183494	0.0183494	0.0183494	0.674823
GO:0007105	cytokinesis, site selection	66	0.0307532	0.0307532	0.0307532	0.0347422	0.0263825	0.0201345	0.683178
GO:0006486	protein amino acid glycosylation	68	0.002657	0.002657	0.00318785	0.00481695	0.0055972	0.0066082	0.380051
GO:0043413	biopolymer glycosylation	68	0.0455465	0.0455465	0.0455465	0.0518158	0.00765905	0.00775835	0.736729
GO:0045941	positive regulation of transcription	69	0.85	0.85	0.526167	0.240592	0.113592	0.0756916	0.844965
GO:0045935	positive regulation of nucleobase, nucleoside, nucleotide and nucleic acid metabolism	70	0.725	0.725	0.464097	0.285591	0.239568	0.0662475	0.868747
GO:0006457	protein folding	71	0.5	0.5	0.5	0.5	0.5	0.5	0.996454
GO:0006092	main pathways of carbohydrate metabolism	71	0.333223	0.333223	0.298757	0.30101	0.046038	0.0265881	0.835277
GO:0046483	heterocycle metabolism	71	0.277143	0.277143	0.277143	0.313213	0.231701	0.241991	0.932841
GO:0046467	membrane lipid biosynthesis	71	0.416165	0.416165	0.416165	0.217906	0.054035	0.0651161	0.6853
GO:0051188	cofactor biosynthesis	73	0.239087	0.237206	0.0840671	0.0651497	0.0464636	0.0376368	0.628851
GO:0009101	glycoprotein biosynthesis	73	1	1	1	0.0112632	0.00823275	0.00624195	0.673505
GO:0006405	RNA export from nucleus	73	0.00277065	0.00277065	0.00446455	0.0045512	0.0052864	0.00638315	0.428482
GO:0050657	nucleic acid transport	73	0.00205655	0.00205655	0.00205655	0.00205655	0.0024158	0.0028328	0.478275
GO:0050658	RNA transport	73	0.0030774	0.0030774	0.0030774	0.00586425	0.00664435	0.00697475	0.540975
GO:0051236	establishment of RNA localization	73	0.0015632	0.0015632	0.0015632	0.0015632	0.0020985	0.0020985	0.309684
GO:0006512	ubiquitin cycle	73	0.0434088	0.0434088	0.0434088	0.0434088	0.0434088	0.0434088	0.652123
GO:0006365	35S primary transcript processing	74	0.0083119	0.0083119	0.0083119	0.0083119	0.0083119	0.0083119	0.673131
GO:0009100	glycoprotein metabolism	74
GO:0006888	ER to Golgi vesicle-mediated transport	75	0.0080132	0.0080132	0.0080132	0.00437523	0.00492143	0.00568283	0.230812
GO:0006897	endocytosis	75	0.0257395	0.0257395	0.0257395	0.0150264	0.0161611	0.0125002	0.55541
GO:0009893	positive regulation of metabolism	75	0.0256083	0.0256083	0.0260877	0.0172045	0.0128606	0.01467	0.403032
GO:0031325	positive regulation of cellular metabolism	75	0.553333	0.553333	0.59375	0.375616	0.0604257	0.0493028	0.824321
GO:0019236	response to pheromone	75	0.333333	0.309917	0.0970232	0.0478214	0.0235886	0.0254562	0.615903
GO:0006766	vitamin metabolism	77	0.502195	0.502195	0.502195	0.0162283	0.0134464	0.0160346	0.620142
GO:0006767	water-soluble vitamin metabolism	77	0.822222	0.822222	0.567625	0.152207	0.101734	0.0822301	0.863556
GO:0016049	cell growth	78	0.6	0.684103	0.328795	0.134716	0.07821	0.0522784	0.687728
GO:0000226	microtubule cytoskeleton organization and biogenesis	79	0.0580742	0.0479181	0.0472374	0.063618	0.0659519	0.0545903	0.549356
GO:0043119	positive regulation of physiological process	79	0.766667	0.766667	0.552723	0.314704	0.0902639	0.0620762	0.848508
GO:0048522	positive regulation of cellular process	79	0.7	0.709091	0.461447	0.204095	0.100676	0.0279651	0.845083
GO:0051242	positive regulation of cellular physiological process	79	0.8	0.8	0.677581	0.271014	0.133492	0.0609045	0.845161
GO:0006342	chromatin silencing	80	0.149651	0.149651	0.0194942	0.0303173	0.0220142	0.0219321	0.536108
GO:0016458	gene silencing	80	0.0424515	0.0390415	0.0508538	0.033498	0.0237586	0.0249673	0.522566
GO:0031507	heterochromatin formation	80	0.0325428	0.0325428	0.0325428	0.0537041	0.0125556	0.0152519	0.65595
GO:0045814	negative regulation of gene expression, epigenetic	80	0.107401	0.076047	0.0515314	0.0380967	0.0370015	0.0353811	0.618265
GO:0007114	cell budding	82	0.0146804	0.0146804	0.0146804	0.0134259	0.0153265	0.0167505	0.680614
GO:0019954	asexual reproduction	82	0.224412	0.224412	0.224737	0.0111757	0.0112256	0.013539	0.430993
GO:0015931	nucleobase, nucleoside, nucleotide and nucleic acid transport	82
GO:0006261	DNA-dependent DNA replication	82	1	0.634976	0.433493	0.148381	0.0333906	0.0285303	0.69583
GO:0009060	aerobic respiration	83	0.5	0.332918	0.144269	0.145671	0.166053	0.175467	0.434603
GO:0006644	phospholipid metabolism	83	0.616667	0.616667	0.313146	0.259967	0.03328	0.0265835	0.669301
GO:0019318	hexose metabolism	84	0.568182	0.542702	0.563116	0.565811	0.578914	0.199305	0.94975
GO:0006403	RNA localization	84	0.020446	0.020446	0.020446	0.020446	0.0170049	0.0176534	0.713443
GO:0031497	chromatin assembly	85	0.132882	0.132882	0.0698215	0.0329209	0.0276681	0.028685	0.559041
GO:0040029	regulation of gene expression, epigenetic	85	0.037431	0.037431	0.037431	0.0220962	0.0101167	0.0123574	0.612154
GO:0008361	regulation of cell size	86	0.316233	0.316233	0.223592	0.0520258	0.0462505	0.032397	0.731454
GO:0048518	positive regulation of biological process	87	0.522222	0.522222	0.330983	0.184898	0.0749236	0.0524353	0.899393
GO:0045333	cellular respiration	89	0.146829	0.146829	0.146829	0.160065	0.145748	0.148846	0.876318
GO:0051325	interphase	89	0.110456	0.110456	0.110456	0.0167718	0.0127108	0.0136445	0.611519
GO:0051329	interphase of mitotic cell cycle	89	0.9	0.9	0.795238	0.310384	0.06495	0.0544045	0.824798
GO:0030447	filamentous growth	90	0.194079	0.188705	0.07929	0.0365124	0.0287951	0.026882	0.638115
GO:0051168	nuclear export	90	0.0241288	0.0221881	0.0245905	0.0309444	0.0282978	0.0285438	0.546902
GO:0017038	protein import	91	0.127783	0.194283	0.139408	0.0563753	0.0407342	0.0365139	0.562881
GO:0005996	monosaccharide metabolism	91	0.269111	0.140342	0.123839	0.0386532	0.0349072	0.0334436	0.591222
GO:0006468	protein amino acid phosphorylation	91	0.311545	0.103868	0.0514848	0.0634866	0.0619632	0.0535493	0.600975
GO:0006812	cation transport	92	1	0.882353	0.593957	0.315113	0.0763391	0.0590355	0.835017
GO:0000154	rRNA modification	92	0.503817	0.337214	0.0381155	0.0342949	0.0163222	0.0166369	0.574305
GO:0030003	cation homeostasis	92	0.0038168	0.0038168	0.0038168	0.0038168	0.0038168	0.0038168	0.395047
GO:0009117	nucleotide metabolism	94	0.151809	0.151809	0.153462	0.0582715	0.0266425	0.0286833	0.792805
GO:0007017	microtubule-based process	94	0.335098	0.335098	0.335098	0.0533602	0.0193536	0.0236288	0.69115
GO:0006319	Ty element transposition	95	0.0406642	0.0406642	0.0406642	0.0406642	0.0406497	0.0411938	0.642577
GO:0030437	sporulation (sensu Fungi)	96	0.0542946	0.0542946	0.0122235	0.0191083	0.0193328	0.019679	0.408612
GO:0048622	reproductive sporulation	96	0.067265	0.0347977	0.0432999	0.0398913	0.0361212	0.0355842	0.495557
GO:0016044	membrane organization and biogenesis	98	0.508333	0.508333	0.508333	0.508333	0.508333	0.508333	0.996161
GO:0000910	cytokinesis	98	0.00745658	0.0095199	0.0158788	0.0239007	0.0262755	0.02658	0.447992
GO:0000398	nuclear mRNA splicing, via spliceosome	100	0.621591	0.621591	0.51781	0.089323	0.0491883	0.0214732	0.806681
GO:0000377	RNA splicing, via transesterification reactions with bulged adenosine as nucleophile	101	0.0268389	0.0268389	0.0268389	0.0417198	0.00767835	0.00927957	0.624785
GO:0006333	chromatin assembly or disassembly	101	0.0045662	0.0045662	0.0045662	0.0045662	0.0045662	0.0045662	0.478774
GO:0008652	amino acid biosynthesis	102	0.763889	0.763889	0.763889	0.585613	0.300442	0.311661	0.911235
GO:0007005	mitochondrion organization and biogenesis	103	0.0566465	0.0566465	0.0566465	0.0614143	0.0146563	0.0168777	0.720673
GO:0006399	tRNA metabolism	103	0.0177179	0.0145451	0.0161358	0.0167611	0.0163739	0.0197944	0.404131
GO:0030036	actin cytoskeleton organization and biogenesis	104	0.357003	0.357003	0.161532	0.0819438	0.0488918	0.0357014	0.818752
GO:0006873	cell ion homeostasis	104	0.0243902	0.0243902	0.0243902	0.0243902	0.0243902	0.0243902	0.90566
GO:0030010	establishment of cell polarity	105	0.0914633	0.0914633	0.0397016	0.0509827	0.0327358	0.0230599	0.628569
GO:0030468	establishment of cell polarity (sensu Fungi)	105	0.725	0.725	0.374898	0.178208	0.055504	0.0373026	0.759768
GO:0006260	DNA replication	105	0.239156	0.229678	0.234082	0.0334237	0.0233236	0.0279699	0.482444
GO:0000746	conjugation	106	0.0577708	0.0577708	0.0577708	0.0300376	0.0168289	0.0209341	0.719356
GO:0000747	conjugation with cellular fusion	106	0.259207	0.259207	0.095558	0.0753028	0.0350277	0.0368226	0.735597
GO:0019953	sexual reproduction	106	0.303934	0.303934	0.103398	0.0654983	0.0506251	0.0274115	0.767153
GO:0051169	nuclear transport	107	0.284264	0.119043	0.135581	0.152799	0.131919	0.123311	0.550275
GO:0030029	actin filament-based process	107	0.137363	0.137363	0.0580608	0.0695514	0.0300509	0.0241133	0.716069
GO:0006313	DNA transposition	108	0.0895116	0.168737	0.206404	0.142725	0.168641	0.178769	0.446348
GO:0000375	RNA splicing, via transesterification reactions	108	0.0031348	0.0031348	0.0031348	0.0031348	0.0031348	0.0031348	0.262972
GO:0007059	chromosome segregation	108	0.0118731	0.0118731	0.0118731	0.0118731	0.00994444	0.0107631	0.477204
GO:0007163	establishment and/or maintenance of cell polarity	108	0.9	0.486198	0.424011	0.117305	0.0574093	0.0564714	0.649824
GO:0030467	establishment and/or maintenance of cell polarity (sensu Fungi)	108	0.122981	0.122981	0.102245	0.0414761	0.027912	0.0273557	0.60461
GO:0050801	ion homeostasis	108	0.0177899	0.0177899	0.0177899	0.0148168	0.015082	0.0157974	0.645536
GO:0030435	sporulation	109	0.0446649	0.0446649	0.0277757	0.0243991	0.0193008	0.0218579	0.505406
GO:0006811	ion transport	110	0.020099	0.020099	0.020099	0.0206916	0.0109621	0.0119586	0.675331
GO:0006643	membrane lipid metabolism	110	0.566667	0.369241	0.204472	0.0450166	0.053173	0.048865	0.568224
GO:0030154	cell differentiation	111	0.0448321	0.0338332	0.0305563	0.0353983	0.0331696	0.0367578	0.593323
GO:0009309	amine biosynthesis	111	0.650794	0.650794	0.584127	0.115152	0.0310569	0.0357348	0.796607
GO:0044271	nitrogen compound biosynthesis	111	0.9	0.679771	0.33333	0.190868	0.091697	0.0627978	0.800998
GO:0007242	intracellular signaling cascade	113	0.0622828	0.0622828	0.0552721	0.074982	0.0505218	0.0534309	0.887482
GO:0006913	nucleocytoplasmic transport	114	0.0372023	0.0311539	0.0528484	0.0490565	0.040687	0.0363089	0.595478
GO:0019725	cell homeostasis	114	0.00362463	0.00362463	0.00362463	0.00362463	0.00298357	0.00331473	0.142356
GO:0051704	interaction between organisms	117	0.254973	0.254973	0.254973	0.255155	0.0396556	0.0435652	0.795855
GO:0042592	homeostasis	120	0.0187685	0.0187685	0.0187685	0.0187685	0.0216704	0.023725	0.848629
GO:0006732	coenzyme metabolism	121	0.0403649	0.0403649	0.0428149	0.0584318	0.0209767	0.0230308	0.736291
GO:0007067	mitosis	122	0.214622	0.214622	0.216146	0.232624	0.111206	0.110786	0.635267
GO:0000087	M phase of mitotic cell cycle	123	0.49	0.49	0.297967	0.14836	0.0303733	0.0163394	0.781634
GO:0040007	growth	125	0.0564523	0.0564523	0.0564523	0.033238	0.0226555	0.0231304	0.840354
GO:0045892	negative regulation of transcription, DNA-dependent	125	0.0341546	0.0341546	0.0374247	0.0316777	0.010335	0.0116829	0.608357
GO:0008610	lipid biosynthesis	127	0.9	0.9	0.9	0.17884	0.1636	0.130304	0.89255
GO:0008380	RNA splicing	129	0.84	0.647115	0.365309	0.0754611	0.0295843	0.0298481	0.697995
GO:0051301	cell division	129	0.315072	0.315072	0.215072	0.147703	0.0167339	0.0207524	0.734814
GO:0016481	negative regulation of transcription	129	0.0449267	0.0449267	0.0449267	0.0605732	0.0211919	0.0196241	0.647772
GO:0009451	RNA modification	131	0.0997538	0.0997538	0.0597772	0.00991814	0.013416	0.014333	0.402054
GO:0006397	mRNA processing	135	0.0081301	0.0081301	0.0081301	0.0081301	0.0081301	0.0081301	0.711584
GO:0007126	meiosis	135	1	0.654396	0.30837	0.162915	0.103955	0.0870928	0.69443
GO:0051321	meiotic cell cycle	135	0.139372	0.0985967	0.110302	0.0611163	0.0367082	0.038415	0.59049
GO:0051327	M phase of meiotic cell cycle	135	0.533333	0.533333	0.54057	0.0913938	0.0497981	0.042501	0.771987
GO:0006338	chromatin remodeling	135	0.49	0.473525	0.218799	0.0946584	0.0386357	0.0338554	0.667546
GO:0006511	ubiquitin-dependent protein catabolism	136	1	1	0.805643	0.226666	0.0507409	0.0418534	0.735479
GO:0019941	modification-dependent protein catabolism	136	0.109633	0.109633	0.109633	0.112513	0.0591914	0.0637137	0.809883
GO:0043632	modification-dependent macromolecule catabolism	136	0.111349	0.111349	0.0836693	0.111609	0.0321953	0.0370795	0.801113
GO:0051603	proteolysis during cellular protein catabolism	138	1	1	0.861111	0.40899	0.0786936	0.0418757	0.837062
GO:0045934	negative regulation of nucleobase, nucleoside, nucleotide and nucleic acid metabolism	139	0.677778	0.677778	0.509099	0.0714702	0.019703	0.0209274	0.674864
GO:0016310	phosphorylation	144	0.0415714	0.040682	0.0602751	0.080786	0.0721669	0.0571703	0.63436
GO:0000074	regulation of progression through cell cycle	145	0.126643	0.182467	0.0781838	0.0480976	0.0490295	0.0475963	0.520137
GO:0051726	regulation of cell cycle	145	0.509524	0.441959	0.289902	0.0606487	0.0320444	0.0325552	0.616524
GO:0048193	Golgi vesicle transport	146	0.255275	0.255275	0.255275	0.0832558	0.0301099	0.0372471	0.858911
GO:0044257	cellular protein catabolism	147	1	1	1	0.447025	0.130275	0.0393761	0.859078
GO:0007047	cell wall organization and biogenesis	149	0.0126055	0.0126055	0.0126055	0.0141811	0.00976094	0.0118298	0.647829
GO:0045229	external encapsulating structure organization and biogenesis	149	0.238144	0.206886	0.0552907	0.0640173	0.031103	0.0263643	0.556671
GO:0006461	protein complex assembly	152	0.367149	0.144446	0.114098	0.164038	0.165545	0.13529	0.64267
GO:0051186	cofactor metabolism	152	0.0591513	0.0591513	0.0591513	0.0591513	0.0327368	0.0361934	0.824666
GO:0031324	negative regulation of cellular metabolism	155	0.0291724	0.0291724	0.0291724	0.0291724	0.0418925	0.0498073	0.70479
GO:0006281	DNA repair	156	0.0319736	0.0342149	0.0344687	0.0375018	0.0483454	0.045157	0.460923
GO:0006066	alcohol metabolism	158	0.330952	0.137551	0.115057	0.115048	0.0522101	0.0401098	0.717969
GO:0030163	protein catabolism	160	1	1	0.888889	0.575924	0.095435	0.0384085	0.837592
GO:0009892	negative regulation of metabolism	162	0.0522314	0.0522314	0.0522314	0.0522314	0.0226101	0.0230139	0.746221
GO:0006364	rRNA processing	168	0.777388	0.508614	0.385412	0.326113	0.286996	0.274709	0.567486
GO:0007165	signal transduction	172	0.457619	0.342159	0.101404	0.106169	0.0323251	0.0263718	0.714881
GO:0006508	proteolysis	172	0.105556	0.105556	0.105556	0.105556	0.0981927	0.108824	0.976943
GO:0000723	telomere maintenance	175	0.0407989	0.0483048	0.0671902	0.0606697	0.0417024	0.0393885	0.556842
GO:0048523	negative regulation of cellular process	175	0.400952	0.0681438	0.0669773	0.0549867	0.0306042	0.0303383	0.6035
GO:0051243	negative regulation of cellular physiological process	175	0.361438	0.0848145	0.0689376	0.0439949	0.0344627	0.0280363	0.635149
GO:0043118	negative regulation of physiological process	177	0.0701282	0.0701282	0.0701282	0.0244458	0.0233504	0.0281359	0.661754
GO:0044262	cellular carbohydrate metabolism	182	0.10373	0.053036	0.0805563	0.068936	0.0482166	0.0374535	0.652705
GO:0048519	negative regulation of biological process	183	0.315131	0.315131	0.168453	0.0742552	0.0288866	0.0232432	0.673671
GO:0006520	amino acid metabolism	184	0.733333	0.791667	0.531119	0.416209	0.19428	0.0932226	0.840584
GO:0016568	chromatin modification	186	0.00821465	0.00821465	0.00821465	0.00821465	0.00821465	0.00821465	0.530071
GO:0006357	regulation of transcription from RNA polymerase II promoter	187	0.369807	0.103989	0.0732583	0.0980646	0.111503	0.105579	0.507237
GO:0016071	mRNA metabolism	188	0.85	0.85	0.506507	0.112055	0.0280808	0.0243883	0.676639
GO:0006310	DNA recombination	190	1	1	0.844805	0.221744	0.123915	0.106581	0.671281
GO:0007154	cell communication	191	0.57381	0.57381	0.519907	0.0522545	0.0402888	0.0274195	0.748355
GO:0006793	phosphorus metabolism	194	0.0223746	0.0223746	0.0223746	0.0223746	0.0223746	0.0223746	0.859732
GO:0006796	phosphate metabolism	194	0.9	0.944444	0.967742	0.782799	0.621893	0.0814093	0.915984
GO:0048610	reproductive cellular physiological process	197	0.183809	0.165515	0.0401327	0.047193	0.0225512	0.0238167	0.672909
GO:0050876	reproductive physiological process	197	0.0614003	0.0614003	0.0540164	0.0394934	0.0236501	0.0232293	0.656692
GO:0006974	response to DNA damage stimulus	197	0.0074627	0.0074627	0.0074627	0.0074627	0.0074627	0.0074627	0.686321
GO:0005975	carbohydrate metabolism	198	0.378696	0.192073	0.187241	0.12245	0.141716	0.140662	0.483922
GO:0015980	energy derivation by oxidation of organic compounds	198	0.383117	0.383117	0.18044	0.05688	0.028038	0.0250635	0.743787
GO:0006519	amino acid and derivative metabolism	200	1	0.551484	0.564254	0.364456	0.238201	0.119409	0.816983
GO:0009719	response to endogenous stimulus	203	0.5	0.418834	0.123949	0.13557	0.0634166	0.0481465	0.710136
GO:0045045	secretory pathway	208	0.28493	0.28493	0.228608	0.0231676	0.0142541	0.0161694	0.72451
GO:0007046	ribosome biogenesis	210	0.85	0.722439	0.565785	0.173013	0.087562	0.0570987	0.721286
GO:0007010	cytoskeleton organization and biogenesis	211	0.025718	0.025718	0.0263714	0.0327214	0.0252196	0.0172307	0.726913
GO:0000902	cellular morphogenesis	211	0.0740908	0.0740908	0.0740908	0.0740908	0.0265862	0.0297017	0.798211
GO:0009653	morphogenesis	211	0.5	0.37662	0.207775	0.0863241	0.064633	0.0654159	0.561271
GO:0006323	DNA packaging	212	0.0346272	0.0346272	0.0346272	0.0299159	0.0271416	0.0281935	0.786582
GO:0006325	establishment and/or maintenance of chromatin architecture	212	1	0.664336	0.342488	0.158278	0.0614272	0.0356691	0.75075
GO:0046903	secretion	215	0.665	0.359448	0.336823	0.09655	0.0511675	0.0400511	0.719868
GO:0044255	cellular lipid metabolism	216	0.27641	0.27641	0.127001	0.0792686	0.026046	0.0199194	0.758052
GO:0009308	amine metabolism	219	0.0172727	0.0172727	0.0172727	0.0172727	0.0162548	0.0186207	0.783459
GO:0006605	protein targeting	226	0.633333	0.636066	0.65	0.111295	0.0262748	0.0243546	0.722863
GO:0042221	response to chemical stimulus	229	0.0653963	0.0653963	0.0738812	0.0341633	0.0439421	0.046274	0.687603
GO:0006091	generation of precursor metabolites and energy	230	0.0148788	0.0101536	0.0138199	0.0252951	0.0321969	0.0392147	0.273499
GO:0006629	lipid metabolism	230	0.0903329	0.0869837	0.0846482	0.0646924	0.0667503	0.0560629	0.59048
GO:0000278	mitotic cell cycle	235	0.34	0.312934	0.256236	0.079306	0.0545284	0.0333739	0.703097
GO:0006807	nitrogen compound metabolism	237	0.0207107	0.0207107	0.0300474	0.0400114	0.021361	0.0212707	0.675536
GO:0000279	M phase	240	0.42	0.324826	0.0971458	0.0878754	0.0619429	0.0551862	0.652586
GO:0006886	intracellular protein transport	244	0.453333	0.453333	0.453333	0.135193	0.0576649	0.0588605	0.830139
GO:0043285	biopolymer catabolism	245	1	0.710256	0.572548	0.155885	0.0854326	0.0640548	0.728693
GO:0016072	rRNA metabolism	247	1	0.809315	0.401886	0.201315	0.0950479	0.0815495	0.701091
GO:0007028	cytoplasm organization and biogenesis	249	0.9	0.560877	0.439033	0.318393	0.198956	0.169383	0.647488
GO:0042254	ribosome biogenesis and assembly	249	0.426947	0.261884	0.240688	0.287746	0.258944	0.260954	0.49446
GO:0015031	protein transport	250	1	0.700465	0.490362	0.235358	0.0541751	0.0436301	0.712117
GO:0045184	establishment of protein localization	262	0.703125	0.703125	0.703125	0.31066	0.0276792	0.0334979	0.896977
GO:0044265	cellular macromolecule catabolism	263	1	0.678113	0.445952	0.146413	0.10952	0.0922759	0.684663
GO:0000003	reproduction	264	0.0186766	0.0125637	0.0173179	0.0236511	0.0194316	0.021519	0.46809
GO:0008104	protein localization	282	0.471905	0.176554	0.142391	0.0996291	0.0922456	0.0902409	0.533497
GO:0006366	transcription from RNA polymerase II promoter	284	0.766667	0.483021	0.277447	0.355742	0.11066	0.073098	0.820032
GO:0009057	macromolecule catabolism	286	0.9	0.680035	0.473764	0.155923	0.107149	0.0931439	0.689015
GO:0016192	vesicle-mediated transport	294	0.418268	0.418268	0.234595	0.0244042	0.00872064	0.0106915	0.579296

## Sheet: ES (Phenotype)
GO	GO_Description	Gene_count	p01r	p10r	p20r	p50r	p80r	p100r	auc
GO:0006285	base-excision repair, AP site formation	3	0.506944	0.506944	0.506944	0.0061175	0.0060644	0.0074976	0.558712
GO:0015858	nucleoside transport	3	0.027306	0.0145643	0.0114184	0.017418	0.0215845	0.025	0.3287
GO:0017003	protein-heme linkage	3
GO:0017006	protein-tetrapyrrole linkage	3
GO:0018063	cytochrome c-heme linkage	3
GO:0009437	carnitine metabolism	3
GO:0006431	methionyl-tRNA aminoacylation	3
GO:0009061	anaerobic respiration	3
GO:0005993	trehalose catabolism	3	0.0020138	0.0020138	0.0020138	0.0020138	0.00226465	0.00282925	0.18101
GO:0015851	nucleobase transport	3	0.0416667	0.0416667	0.0416667	0.0416667	0.0416667	0.0416667	0.968363
GO:0006658	phosphatidylserine metabolism	3	0.142857	0.142857	0.142857	0.142857	0.142857	0.142857	0.995879
GO:0006664	glycolipid metabolism	3
GO:0006687	glycosphingolipid metabolism	3	0.00541365	0.00541365	0.0023137	0.0041071	0.006055	0.00755495	0.112075
GO:0006688	glycosphingolipid biosynthesis	3	0.00137455	0.00137455	0.00137455	0.00137455	0.00137455	0.00137455	0.0017194
GO:0009247	glycolipid biosynthesis	3	0.0112719	0.0048322	0.0076494	0.0105638	0.0136799	0.0165518	0.249086
GO:0030100	regulation of endocytosis	3
GO:0007135	meiosis II	3	0.0111834	0.0119846	0.00864415	0.012104	0.0179852	0.0215178	0.223467
GO:0030491	heteroduplex formation	3	0.0537879	0.0537879	0.0573594	0.101983	0.0602734	0.0716254	0.603851
GO:0045144	meiotic sister chromatid segregation	3	0.0131104	0.0131104	0.0131104	0.00481055	0.0064849	0.00742535	0.376186
GO:0006490	oligosaccharide-lipid intermediate assembly	3
GO:0016584	nucleosome spacing	3	0.5	0.5	0.5	0.5	0.5	0.5	0.995192
GO:0000349	formation of catalytic spliceosome for first transesterification step	3
GO:0001100	negative regulation of exit from mitosis	3	0.00581635	0.00581635	0.00581635	0.00581635	0.0020375	0.0023672	0.291609
GO:0008608	attachment of spindle microtubules to kinetochore	3	0.00612535	0.0058094	0.00730215	0.0136548	0.0090159	0.0112415	0.399324
GO:0045010	actin nucleation	3	0.0035285	0.0035285	0.0041594	0.00858155	0.00663905	0.00828345	0.253627
GO:0006370	mRNA capping	3
GO:0000348	nuclear mRNA branch site recognition	3
GO:0000370	U2-type nuclear mRNA branch site recognition	3
GO:0009120	deoxyribonucleoside metabolism	3
GO:0009219	pyrimidine deoxyribonucleotide metabolism	3
GO:0009262	deoxyribonucleotide metabolism	3
GO:0046125	pyrimidine deoxyribonucleoside metabolism	3
GO:0008272	sulfate transport	3	0.0833333	0.0833333	0.0833333	0.0243902	0.0137615	0.0171429	0.884368
GO:0006567	threonine catabolism	3
GO:0009268	response to pH	3	0.0015873	0.0015873	0.0015873	0.0015873	0.0015873	0.0015873	0.134615
GO:0006624	vacuolar protein processing or maturation	3
GO:0045860	positive regulation of protein kinase activity	3	0.0119851	0.0119851	0.0119851	0.0065059	0.00514415	0.00642135	0.525546
GO:0051347	positive regulation of transferase activity	3	0.0461845	0.0461845	0.0461845	0.0461845	0.00186055	0.0021424	0.285076
GO:0006013	mannose metabolism	3	0.0026838	0.0026838	0.0026838	0.0025468	0.00331185	0.0039568	0.17391
GO:0016574	histone ubiquitination	3
GO:0006108	malate metabolism	3	0.0014368	0.0014368	0.0014368	0.0014368	0.0014368	0.0014368	0.0453297
GO:0042176	regulation of protein catabolism	3	0.106173	0.106173	0.106173	0.106173	0.10489	0.106098	0.91478
GO:0006116	NADH oxidation	3
GO:0000056	ribosomal small subunit export from nucleus	3
GO:0015865	purine nucleotide transport	3	0.0020284	0.0020284	0.0020284	0.0020284	0.0020284	0.0020284	0.323934
GO:0006307	DNA dealkylation	3	0.0034247	0.0034247	0.0034247	0.0034247	0.0031962	0.003992	0.44945
GO:0016576	histone dephosphorylation	3
GO:0006814	sodium ion transport	3
GO:0030242	peroxisome degradation	3
GO:0009090	homoserine biosynthesis	3
GO:0007600	sensory perception	3
GO:0007606	sensory perception of chemical stimulus	3	0.00142555	0.00142555	0.00142555	0.00142555	0.00142555	0.00142555	0.0371086
GO:0050874	organismal physiological process	3	0.0014215	0.0014215	0.0014215	0.0014215	0.0014215	0.0014215	0.0343634
GO:0050877	neurophysiological process	3	0.00142245	0.00142245	0.00142245	0.00142245	0.00142245	0.00142245	0.0350492
GO:0042787	protein ubiquitination during ubiquitin-dependent protein catabolism	3
GO:0007025	beta-tubulin folding	3	0.001657	0.001657	0.001657	0.00343025	0.00503235	0.0062775	0.0775897
GO:0007329	positive regulation of transcription from RNA polymerase II promoter by pheromones	3
GO:0009371	positive regulation of transcription by pheromones	3
GO:0043254	regulation of protein complex assembly	3
GO:0009132	nucleoside diphosphate metabolism	3
GO:0009438	methylglyoxal metabolism	3	0.0322581	0.0322581	0.0322581	0.0071174	0.0059128	0.0073801	0.594786
GO:0019243	methylglyoxal catabolism to D-lactate	3	0.0014205	0.0014205	0.0014205	0.0014205	0.0014205	0.0014205	0.0336765
GO:0051595	response to methylglyoxal	3	0.0014225	0.0014225	0.0014225	0.0014225	0.0014225	0.0014225	0.0350539
GO:0051596	methylglyoxal catabolism	3	0.0014225	0.0014225	0.0014225	0.0014225	0.0014225	0.0014225	0.0350473
GO:0015758	glucose transport	3
GO:0006561	proline biosynthesis	3
GO:0051382	kinetochore assembly	3
GO:0051383	kinetochore organization and biogenesis	3	0.0033215	0.0033215	0.0033215	0.0033215	0.0033215	0.0033215	0.390616
GO:0043328	protein targeting to vacuole during ubiquitin-dependent protein catabolism via the MVB pathway	3
GO:0019439	aromatic compound catabolism	3
GO:0046083	adenine metabolism	3
GO:0006883	sodium ion homeostasis	3
GO:0006797	polyphosphate metabolism	3
GO:0006741	NADP biosynthesis	3
GO:0007026	negative regulation of microtubule depolymerization	3	0.0021489	0.0021489	0.0021489	0.0021489	0.0022841	0.0028535	0.15458
GO:0031111	negative regulation of microtubule polymerization or depolymerization	3	0.00720265	0.00720265	0.00720265	0.00720265	0.00189645	0.0021717	0.295048
GO:0031114	regulation of microtubule depolymerization	3	0.00385565	0.00385565	0.00385565	0.00385565	0.0018718	0.00214665	0.253095
GO:0006114	glycerol biosynthesis	3
GO:0046173	polyol biosynthesis	3
[truncated: 1,167 more rows]

## Sheet: ES (Localization)
GO	GO_Description	Gene_count	p01r	p10r	p20r	p50r	p80r	p100r	auc
[truncated: 1,246 more rows]

[truncated: 4 more sheets: ES (Cell Cycle), ES (DNA Response), ES (Rosetta), ES (Stress Response)]
