# Supplementary material for: Integrative approaches to the prediction of protein functions based on the feature selection
Source: BMC Bioinformatics. 2009 Dec 31;10:455. doi: 10.1186/1471-2105-10-455 (PMC2813249; doi:10.1186/1471-2105-10-455)
Supplement: Additional file 16 — Informative data sets table of newly annotated mouse genes. Informative data sets from newly annotated mouse genes related to Table 7 are listed for each GO term. [file 1471-2105-10-455-S16.XLS]

## Sheet: table1
GO_ID	GO_Description	GeneCount_Mus	Informative features_Mus	Informative features_new annotation
GO:0000018	regulation of DNA recombination	3	NA	bioMart Inparanoid Zhang Su
GO:0000089	mitotic metaphase	3	Interpro SAGE	NA
GO:0000209	protein polyubiquitination	3	Inparanoid	bioMart
GO:0000578	embryonic axis specification	3	Pfam MGI	Interpro Pfam MGI
GO:0001101	response to acid	3	PPI	NA
GO:0001539	ciliary or flagellar motility	3	Interpro	Su
GO:0001578	microtubule bundle formation	3	Interpro Pfam	Interpro Pfam Zhang
GO:0001667	ameboidal cell migration	3	Inparanoid	MGI Zhang
GO:0001833	inner cell mass cell proliferation	3	Pfam Zhang	NA
GO:0001835	blastocyst hatching	3	Interpro	Pfam
GO:0001895	retinal homeostasis	3	NA	Interpro Pfam OMIM
GO:0001945	lymph vessel development	3	Pfam	SAGE
GO:0002016	renin-angiotensin regulation of body fluid levels	3	NA	PPI MGI bioMart SAGE
GO:0002035	brain renin-angiotensin system	3	NA	PPI Interpro Pfam MGI bioMart Inparanoid Su
GO:0005980	glycogen catabolism	3	NA	PPI Inparanoid
GO:0006012	galactose metabolism	3	Interpro Pfam	Interpro Pfam Zhang
GO:0006081	aldehyde metabolism	3	Interpro Pfam	Su
GO:0006120	mitochondrial electron transport, NADH to ubiquinone	3	PPI Interpro Pfam	bioMart Inparanoid OMIM Zhang Su
GO:0006268	DNA unwinding during replication	3	Interpro Pfam Zhang	Inparanoid SAGE
GO:0006287	base-excision repair, gap-filling	3	Interpro Pfam	PPI bioMart Su
GO:0006290	pyrimidine dimer repair	3	Pfam bioMart	bioMart Su SAGE
GO:0006400	tRNA modification	3	Zhang	Pfam bioMart Inparanoid Su
GO:0006568	tryptophan metabolism	3	Interpro Pfam MGI Inparanoid	Inparanoid SAGE
GO:0006613	cotranslational protein targeting to membrane	3	Interpro Pfam Zhang	Interpro Zhang
GO:0006779	porphyrin biosynthesis	3	Interpro Pfam MGI	Inparanoid Zhang Su
GO:0006783	heme biosynthesis	3	Interpro Pfam MGI	Interpro Pfam bioMart Inparanoid Zhang Su
GO:0006809	nitric oxide biosynthesis	3	PPI Interpro Pfam	NA
GO:0006839	mitochondrial transport	3	NA	bioMart
GO:0006882	zinc ion homeostasis	3	Interpro Pfam	MGI SAGE
GO:0006888	ER to Golgi vesicle-mediated transport	3	Pfam	bioMart Inparanoid
GO:0006893	Golgi to plasma membrane transport	3	Su	Su
GO:0006904	vesicle docking during exocytosis	3	PPI Interpro Pfam	NA
GO:0006906	vesicle fusion	3	NA	PPI
GO:0006927	transformed cell apoptosis	3	Interpro	PPI Inparanoid
GO:0006972	hyperosmotic response	3	MGI	Su SAGE
GO:0007030	Golgi organization and biogenesis	3	MGI	NA
GO:0007032	endosome organization and biogenesis	3	Pfam	Inparanoid
GO:0007041	lysosomal transport	3	NA	Interpro Inparanoid
GO:0007091	mitotic metaphase/anaphase transition	3	Inparanoid	PPI bioMart
GO:0007128	meiotic prophase I	3	SAGE	NA
GO:0007131	meiotic recombination	3	Interpro	Pfam OMIM Su
GO:0007213	acetylcholine receptor signaling, muscarinic pathway	3	NA	PPI bioMart
GO:0007250	activation of NF-kappaB-inducing kinase	3	SAGE	MGI
GO:0007341	penetration of zona pellucida	3	Interpro Pfam	Su
GO:0007386	compartment specification	3	NA	MGI
GO:0007435	salivary gland morphogenesis	3	Su	MGI
GO:0007520	myoblast fusion	3	bioMart	NA
GO:0008045	motor axon guidance	3	NA	Pfam
GO:0008209	androgen metabolism	3	SAGE	bioMart Zhang
GO:0008354	germ cell migration	3	Interpro bioMart Inparanoid	MGI
GO:0009263	deoxyribonucleotide biosynthesis	3	Interpro Pfam	bioMart Zhang Su SAGE
GO:0009296	flagellum biogenesis	3	PPI	OMIM Zhang Su
GO:0009435	NAD biosynthesis	3	PPI Interpro Pfam	Su
GO:0010033	response to organic substance	3	PPI Zhang	NA
GO:0015012	heparan sulfate proteoglycan biosynthesis	3	Interpro Pfam	Interpro Pfam MGI bioMart Inparanoid
GO:0015701	bicarbonate transport	3	NA	NA
GO:0015816	glycine transport	3	NA	PPI SAGE
GO:0015844	monoamine transport	3	bioMart	MGI bioMart Zhang
GO:0015872	dopamine transport	3	Interpro	Su
GO:0015918	sterol transport	3	bioMart	Interpro Pfam bioMart Zhang Su
GO:0016188	synaptic vesicle maturation	3	PPI Interpro	MGI Su SAGE
GO:0016198	axon choice point recognition	3	PPI	PPI bioMart Su
GO:0016338	calcium-independent cell-cell adhesion	3	NA	Inparanoid Su
GO:0018107	peptidyl-threonine phosphorylation	3	NA	Interpro Pfam
GO:0018208	peptidyl-proline modification	3	NA	PPI Interpro
GO:0019432	triacylglycerol biosynthesis	3	Interpro Pfam bioMart	Interpro bioMart
GO:0019730	antimicrobial humoral response	3	NA	PPI bioMart
GO:0019827	stem cell maintenance	3	NA	MGI
GO:0030168	platelet activation	3	NA	NA
GO:0030301	cholesterol transport	3	bioMart	NA
GO:0030501	positive regulation of bone mineralization	3	NA	PPI
GO:0030539	male genitalia development	3	NA	NA
GO:0030856	regulation of epithelial cell differentiation	3	bioMart SAGE	PPI bioMart
GO:0030865	cortical cytoskeleton organization and biogenesis	3	PPI bioMart	PPI
GO:0030866	cortical actin cytoskeleton organization and biogenesis	3	bioMart	PPI Su
GO:0030968	unfolded protein response	3	NA	NA
GO:0031018	endocrine pancreas development	3	Su	SAGE
GO:0031047	RNA-mediated gene silencing	3	Inparanoid	Interpro Pfam
GO:0031424	keratinization	3	NA	NA
GO:0035089	establishment of apical/basal cell polarity	3	NA	bioMart
GO:0035176	social behavior	3	Pfam Zhang Su	MGI
GO:0035265	organ growth	3	SAGE	OMIM
GO:0042074	cell migration during gastrulation	3	NA	NA
GO:0042092	T-helper 2 type immune response	3	NA	PPI
GO:0042176	regulation of protein catabolism	3	SAGE	Zhang
GO:0042307	positive regulation of protein import into nucleus	3	MGI Zhang	NA
GO:0042311	vasodilation	3	bioMart	OMIM
GO:0042326	negative regulation of phosphorylation	3	NA	PPI Interpro Pfam SAGE
GO:0042345	regulation of NF-kappaB import into nucleus	3	MGI Zhang	MGI
GO:0042391	regulation of membrane potential	3	NA	NA
GO:0042415	norepinephrine metabolism	3	NA	PPI
GO:0042574	retinal metabolism	3	Pfam	Interpro Pfam Su
GO:0042590	antigen presentation, exogenous antigen via MHC class I	3	NA	Interpro bioMart SAGE
GO:0042711	maternal behavior	3	Su SAGE	Zhang Su
GO:0042775	ATP synthesis coupled electron transport (sensu Eukaryota)	3	PPI Interpro Pfam	Interpro Pfam OMIM SAGE
GO:0042982	amyloid precursor protein metabolism	3	Interpro Pfam	Inparanoid
GO:0043306	positive regulation of mast cell degranulation	3	NA	PPI
GO:0045022	early endosome to late endosome transport	3	NA	Inparanoid
GO:0045136	development of secondary sexual characteristics	3	bioMart	PPI Su SAGE
GO:0045197	establishment and/or maintenance of epithelial cell polarity	3	NA	MGI
GO:0045213	neurotransmitter receptor metabolism	3	Zhang	PPI OMIM Su SAGE
GO:0045410	positive regulation of interleukin-6 biosynthesis	3	Pfam OMIM Su	MGI Inparanoid
GO:0045662	negative regulation of myoblast differentiation	3	NA	Pfam
GO:0045668	negative regulation of osteoblast differentiation	3	NA	Interpro MGI
GO:0045766	positive regulation of angiogenesis	3	NA	NA
GO:0045862	positive regulation of proteolysis	3	NA	NA
GO:0045931	positive regulation of progression through mitotic cell cycle	3	PPI	NA
GO:0045953	negative regulation of natural killer cell mediated cytotoxicity	3	NA	NA
GO:0046325	negative regulation of glucose import	3	NA	PPI
GO:0046427	positive regulation of JAK-STAT cascade	3	Interpro Pfam	PPI Interpro Pfam MGI SAGE
GO:0046513	ceramide biosynthesis	3	NA	Interpro Pfam
GO:0046548	retinal rod cell development	3	PPI Su SAGE	PPI MGI bioMart Su
GO:0046627	negative regulation of insulin receptor signaling pathway	3	bioMart	PPI Interpro Pfam
GO:0046632	alpha-beta T cell differentiation	3	bioMart	PPI MGI
GO:0046638	positive regulation of alpha-beta T cell differentiation	3	bioMart	PPI Interpro Pfam MGI bioMart SAGE
GO:0046668	regulation of retinal programmed cell death	3	Pfam Su	PPI bioMart Su
GO:0046716	muscle maintenance	3	PPI	PPI
GO:0046883	regulation of hormone secretion	3	Interpro Pfam	Inparanoid Su
GO:0047496	vesicle transport along microtubule	3	bioMart Zhang	PPI MGI
GO:0048011	nerve growth factor receptor signaling pathway	3	NA	PPI MGI bioMart SAGE
GO:0048013	ephrin receptor signaling pathway	3	MGI	Zhang
GO:0048041	focal adhesion formation	3	NA	PPI MGI bioMart Zhang
GO:0048147	negative regulation of fibroblast proliferation	3	Interpro OMIM	Interpro Pfam Su
GO:0048318	axial mesoderm development	3	bioMart	NA
GO:0048546	digestive tract morphogenesis	3	NA	Zhang SAGE
GO:0048557	embryonic digestive tract morphogenesis	3	NA	Zhang
GO:0048599	oocyte development	3	NA	NA
GO:0050435	beta-amyloid metabolism	3	Interpro Pfam bioMart	NA
GO:0050796	regulation of insulin secretion	3	Interpro Pfam	NA
GO:0050860	negative regulation of T cell receptor signaling pathway	3	Zhang	MGI
GO:0051146	striated muscle cell differentiation	3	NA	OMIM
GO:0051604	protein maturation	3	bioMart SAGE	MGI
GO:0051605	proteolysis during protein maturation	3	Interpro bioMart	PPI
GO:0000186	activation of MAPKK activity	4	NA	NA
GO:0001678	cell glucose homeostasis	4	Interpro	PPI
GO:0001738	morphogenesis of a polarized epithelium	4	PPI Interpro Zhang	MGI Zhang Su
GO:0001779	natural killer cell differentiation	4	MGI	Interpro Pfam MGI Su
GO:0001889	liver development	4	NA	PPI MGI
GO:0001963	synaptic transmission, dopaminergic	4	bioMart Inparanoid	PPI MGI OMIM
GO:0001993	norepinephrine-epinephrine regulation of blood pressure	4	Interpro Pfam MGI Inparanoid Su	Interpro Pfam MGI bioMart SAGE
GO:0002011	morphogenesis of an epithelial sheet	4	MGI	MGI
GO:0006085	acetyl-CoA biosynthesis	4	Interpro Pfam	Inparanoid
GO:0006265	DNA topological change	4	Interpro	NA
GO:0006309	DNA fragmentation during apoptosis	4	Interpro	NA
GO:0006506	GPI anchor biosynthesis	4	Interpro Pfam	Interpro Pfam
GO:0006558	L-phenylalanine metabolism	4	Pfam Inparanoid	bioMart Su
GO:0006570	tyrosine metabolism	4	Pfam	bioMart Inparanoid SAGE
GO:0006626	protein targeting to mitochondrion	4	Interpro Pfam bioMart Inparanoid	Su
GO:0006656	phosphatidylcholine biosynthesis	4	NA	Pfam Su
GO:0006693	prostaglandin metabolism	4	PPI SAGE	NA
GO:0006891	intra-Golgi vesicle-mediated transport	4	NA	Interpro Pfam SAGE
GO:0006940	regulation of smooth muscle contraction	4	NA	NA
GO:0006983	ER overload response	4	PPI Interpro Pfam	PPI SAGE
GO:0007006	mitochondrial membrane organization and biogenesis	4	Interpro	NA
GO:0007094	mitotic spindle checkpoint	4	Zhang	PPI bioMart Inparanoid Zhang
GO:0007129	synapsis	4	Pfam	MGI Zhang
GO:0007143	female meiosis	4	NA	PPI Interpro Pfam Inparanoid OMIM
GO:0007205	protein kinase C activation	4	Inparanoid	Interpro Pfam
GO:0007214	gamma-aminobutyric acid signaling pathway	4	Interpro	MGI
GO:0007271	synaptic transmission, cholinergic	4	NA	MGI
GO:0007274	neuromuscular synaptic transmission	4	Interpro Zhang	PPI
GO:0007340	acrosome reaction	4	NA	NA
GO:0007595	lactation	4	Inparanoid	PPI
GO:0008037	cell recognition	4	Interpro MGI	NA
GO:0008299	isoprenoid biosynthesis	4	bioMart	NA
GO:0008340	determination of adult life span	4	bioMart	SAGE
GO:0009060	aerobic respiration	4	Interpro Pfam Inparanoid Su	Interpro Pfam Inparanoid
GO:0009086	methionine biosynthesis	4	Interpro Pfam	Interpro Zhang
GO:0009124	nucleoside monophosphate biosynthesis	4	Inparanoid	Interpro Pfam bioMart Zhang
GO:0009200	deoxyribonucleoside triphosphate metabolism	4	NA	PPI Interpro Pfam Su SAGE
GO:0009303	rRNA transcription	4	PPI Interpro Pfam	NA
GO:0009312	oligosaccharide biosynthesis	4	MGI Inparanoid	Interpro bioMart
GO:0009636	response to toxin	4	Pfam	NA
GO:0010035	response to inorganic substance	4	Pfam	Inparanoid Zhang
GO:0010165	response to X-ray	4	Interpro Pfam bioMart OMIM	MGI
GO:0015711	organic anion transport	4	NA	Interpro Pfam
GO:0019835	cytolysis	4	Zhang	Zhang
GO:0030239	myofibril assembly	4	Su	PPI bioMart
GO:0030325	adrenal gland development	4	Zhang	PPI
GO:0030335	positive regulation of cell migration	4	Pfam	NA
GO:0030833	regulation of actin filament polymerization	4	PPI Inparanoid	Su
GO:0035058	sensory cilium biogenesis	4	PPI Pfam bioMart Inparanoid Zhang	MGI SAGE
GO:0042095	interferon-gamma biosynthesis	4	MGI	PPI MGI Inparanoid Zhang Su
GO:0042104	positive regulation of activated T cell proliferation	4	MGI	MGI Inparanoid
GO:0042306	regulation of protein import into nucleus	4	MGI bioMart Inparanoid	NA
GO:0042424	catecholamine catabolism	4	Interpro Pfam	NA
GO:0042990	regulation of transcription factor import into nucleus	4	bioMart Inparanoid	Interpro Pfam
GO:0043064	flagellum organization and biogenesis	4	PPI	NA
GO:0043410	positive regulation of MAPKKK cascade	4	NA	OMIM
GO:0043552	positive regulation of phosphoinositide 3-kinase activity	4	NA	PPI Interpro Pfam
GO:0045084	positive regulation of interleukin-12 biosynthesis	4	OMIM	MGI Inparanoid
GO:0045109	intermediate filament organization	4	NA	Interpro Pfam Su
GO:0045214	sarcomere organization	4	Su	PPI Su
GO:0045342	MHC class II biosynthesis	4	Pfam OMIM Zhang Su	Interpro Pfam MGI Zhang SAGE
GO:0045408	regulation of interleukin-6 biosynthesis	4	MGI OMIM	MGI Zhang
GO:0045648	positive regulation of erythrocyte differentiation	4	NA	PPI MGI
GO:0045773	positive regulation of axon extension	4	NA	PPI Interpro bioMart
GO:0045778	positive regulation of ossification	4	NA	Interpro Inparanoid
GO:0045785	positive regulation of cell adhesion	4	NA	PPI bioMart
GO:0045834	positive regulation of lipid metabolism	4	Inparanoid	Interpro Pfam MGI bioMart Inparanoid
GO:0046148	pigment biosynthesis	4	Interpro Pfam	NA
GO:0046356	acetyl-CoA catabolism	4	Interpro Pfam Inparanoid Su	Interpro
GO:0046626	regulation of insulin receptor signaling pathway	4	NA	Interpro Pfam
GO:0048009	insulin-like growth factor receptor signaling pathway	4	NA	bioMart
GO:0048168	regulation of neuronal synaptic plasticity	4	PPI	MGI OMIM
GO:0048704	embryonic skeletal morphogenesis	4	MGI	Interpro Pfam MGI
GO:0048706	embryonic skeletal development	4	MGI bioMart	Interpro Pfam MGI
GO:0048806	genitalia development	4	bioMart	NA
GO:0050678	regulation of epithelial cell proliferation	4	PPI MGI	OMIM
GO:0050856	regulation of T cell receptor signaling pathway	4	NA	MGI Zhang SAGE
GO:0050905	neuromuscular physiological process	4	MGI Inparanoid OMIM Zhang	MGI
GO:0050918	positive chemotaxis	4	MGI bioMart	PPI Zhang SAGE
GO:0050930	induction of positive chemotaxis	4	bioMart Inparanoid	Inparanoid
GO:0001573	ganglioside metabolism	5	MGI bioMart SAGE	PPI
GO:0001836	release of cytochrome c from mitochondria	5	PPI Zhang	PPI MGI
GO:0001837	epithelial to mesenchymal transition	5	NA	PPI
GO:0001933	negative regulation of protein amino acid phosphorylation	5	bioMart	PPI
GO:0006044	N-acetylglucosamine metabolism	5	PPI Interpro Pfam MGI	MGI SAGE
GO:0006072	glycerol-3-phosphate metabolism	5	NA	Interpro
GO:0006220	pyrimidine nucleotide metabolism	5	Pfam	PPI Interpro Pfam Su
GO:0006298	mismatch repair	5	PPI bioMart Inparanoid	PPI Interpro Pfam MGI OMIM Su SAGE
GO:0006367	transcription initiation from RNA polymerase II promoter	5	Pfam bioMart Zhang	PPI Interpro bioMart Su
GO:0006826	iron ion transport	5	Interpro Pfam	Interpro Pfam MGI Su
GO:0006857	oligopeptide transport	5	Pfam MGI	bioMart Su
GO:0006958	complement activation, classical pathway	5	NA	Su
GO:0006970	response to osmotic stress	5	MGI	PPI Pfam MGI
GO:0007026	negative regulation of microtubule depolymerization	5	PPI Zhang	Interpro Pfam Zhang
GO:0007098	centrosome cycle	5	Pfam Zhang	PPI Zhang SAGE
GO:0007140	male meiosis	5	MGI OMIM	MGI Su
GO:0007212	dopamine receptor signaling pathway	5	NA	PPI
GO:0007379	segment specification	5	MGI	MGI SAGE
GO:0008625	induction of apoptosis via death domain receptors	5	Inparanoid	PPI bioMart Inparanoid
GO:0008630	DNA damage response, signal transduction resulting in induction of apoptosis	5	bioMart Inparanoid	MGI OMIM
GO:0009409	response to cold	5	OMIM	Interpro MGI Zhang
GO:0009620	response to fungi	5	SAGE	NA
GO:0009948	anterior/posterior axis specification	5	MGI	MGI Inparanoid
GO:0009954	proximal/distal pattern formation	5	MGI	MGI
GO:0016486	peptide hormone processing	5	Pfam	Interpro Pfam MGI OMIM
GO:0016601	Rac protein signal transduction	5	Zhang	Pfam
GO:0016925	protein sumoylation	5	Zhang	PPI Interpro Pfam Su
GO:0017015	regulation of transforming growth factor beta receptor signaling pathway	5	NA	PPI MGI bioMart
GO:0017156	calcium ion-dependent exocytosis	5	NA	PPI Inparanoid
GO:0018105	peptidyl-serine phosphorylation	5	Interpro Pfam	Interpro
GO:0030048	actin filament-based movement	5	MGI bioMart	PPI Interpro Pfam Inparanoid
GO:0030238	male sex determination	5	NA	MGI
GO:0030262	apoptotic nuclear changes	5	NA	Interpro OMIM Su
GO:0030299	cholesterol absorption	5	Pfam MGI Inparanoid	PPI MGI Su SAGE
GO:0030308	negative regulation of cell growth	5	Pfam	NA
GO:0030517	negative regulation of axon extension	5	NA	PPI
GO:0030835	negative regulation of actin filament depolymerization	5	Interpro Pfam	bioMart Zhang SAGE
GO:0031016	pancreas development	5	NA	NA
GO:0031069	hair follicle morphogenesis	5	Su	NA
GO:0031295	T cell costimulation	5	bioMart Inparanoid SAGE	MGI bioMart Inparanoid
GO:0035315	hair cell differentiation	5	Inparanoid Zhang	MGI
GO:0040015	negative regulation of body size	5	OMIM Zhang	MGI SAGE
GO:0042267	natural killer cell mediated cytotoxicity	5	Interpro Pfam	NA
GO:0042491	auditory receptor cell differentiation	5	Inparanoid	PPI bioMart
GO:0042503	tyrosine phosphorylation of Stat3 protein	5	Pfam Zhang	PPI Interpro bioMart Inparanoid SAGE
GO:0043011	dendritic cell differentiation	5	PPI MGI	MGI Su
GO:0043029	T cell homeostasis	5	NA	MGI
GO:0043408	regulation of MAPKKK cascade	5	NA	NA
GO:0043488	regulation of mRNA stability	5	Inparanoid	NA
GO:0043523	regulation of neuron apoptosis	5	Zhang	PPI MGI OMIM
GO:0043524	negative regulation of neuron apoptosis	5	NA	PPI OMIM
GO:0045059	positive thymic T cell selection	5	MGI	PPI MGI Inparanoid Zhang Su SAGE
GO:0045075	regulation of interleukin-12 biosynthesis	5	OMIM	NA
GO:0045216	intercellular junction assembly and maintenance	5	OMIM	PPI
GO:0045494	photoreceptor maintenance	5	PPI OMIM	MGI
GO:0045576	mast cell activation	5	NA	PPI
GO:0045579	positive regulation of B cell differentiation	5	Interpro Pfam MGI	PPI MGI SAGE
GO:0045671	negative regulation of osteoclast differentiation	5	NA	PPI OMIM
GO:0045787	positive regulation of progression through cell cycle	5	NA	PPI MGI
GO:0046330	positive regulation of JNK cascade	5	NA	PPI Interpro Inparanoid OMIM
GO:0046470	phosphatidylcholine metabolism	5	NA	PPI
GO:0046928	regulation of neurotransmitter secretion	5	OMIM	PPI MGI OMIM
GO:0048002	antigen presentation, peptide antigen	5	Interpro Pfam	Interpro Pfam Su
GO:0048167	regulation of synaptic plasticity	5	MGI	PPI MGI
GO:0048302	regulation of isotype switching to IgG isotypes	5	MGI bioMart Inparanoid Su SAGE	PPI MGI Inparanoid OMIM
GO:0048304	positive regulation of isotype switching to IgG isotypes	5	bioMart Inparanoid SAGE	MGI bioMart Inparanoid Su
GO:0048339	paraxial mesoderm development	5	Interpro bioMart	NA
GO:0048477	oogenesis	5	Interpro	MGI
GO:0048488	synaptic vesicle endocytosis	5	bioMart	Interpro SAGE
GO:0048565	gut development	5	NA	MGI
GO:0048705	skeletal morphogenesis	5	MGI	PPI MGI
GO:0050673	epithelial cell proliferation	5	NA	NA
GO:0050853	B cell receptor signaling pathway	5	SAGE	PPI MGI Zhang Su
GO:0051016	barbed-end actin filament capping	5	Interpro Pfam bioMart Inparanoid	Inparanoid Su SAGE
GO:0051090	regulation of transcription factor activity	5	bioMart OMIM	PPI Interpro Pfam Zhang SAGE
GO:0051091	positive regulation of transcription factor activity	5	bioMart OMIM	PPI OMIM
GO:0051092	activation of NF-kappaB transcription factor	5	bioMart OMIM	Interpro Pfam
GO:0051223	regulation of protein transport	5	NA	bioMart Zhang
GO:0051225	spindle assembly	5	Pfam Su	bioMart Zhang Su SAGE
GO:0051272	positive regulation of cell motility	5	PPI Interpro Pfam	NA
GO:0051297	centrosome organization and biogenesis	5	Interpro Pfam Zhang	Pfam SAGE
GO:0051402	neuron apoptosis	5	Zhang	MGI bioMart OMIM
GO:0051693	actin filament capping	5	Interpro	NA
GO:0000070	mitotic sister chromatid segregation	6	Interpro Pfam	Zhang Su SAGE
GO:0001580	detection of chemical stimulus during sensory perception of bitter taste	6	Interpro Pfam Inparanoid	Interpro Pfam bioMart Inparanoid Zhang
GO:0001659	thermoregulation	6	OMIM	OMIM Su SAGE
GO:0001676	long-chain fatty acid metabolism	6	Interpro Pfam MGI Zhang	Interpro Pfam bioMart
GO:0001812	positive regulation of type I hypersensitivity	6	Interpro Pfam	Interpro bioMart Inparanoid SAGE
GO:0001818	negative regulation of cytokine production	6	Inparanoid	PPI MGI bioMart OMIM Su SAGE
GO:0001832	blastocyst growth	6	NA	bioMart Inparanoid Su
GO:0001892	embryonic placenta development	6	Zhang	NA
GO:0001947	heart looping	6	PPI MGI bioMart Inparanoid	MGI
GO:0005978	glycogen biosynthesis	6	Interpro Pfam	NA
GO:0006020	myo-inositol metabolism	6	PPI Pfam MGI Inparanoid	NA
GO:0006182	cGMP biosynthesis	6	Interpro	Interpro Pfam bioMart Su
GO:0006302	double-strand break repair	6	Pfam	PPI MGI Inparanoid
GO:0006342	chromatin silencing	6	Pfam	Interpro Pfam Su
GO:0006378	mRNA polyadenylylation	6	Pfam Inparanoid SAGE	PPI Su SAGE
GO:0006406	mRNA export from nucleus	6	NA	PPI SAGE
GO:0006516	glycoprotein catabolism	6	Interpro bioMart	bioMart Inparanoid
GO:0006612	protein targeting to membrane	6	Interpro Pfam bioMart	Inparanoid
GO:0006687	glycosphingolipid metabolism	6	MGI	PPI MGI
GO:0006695	cholesterol biosynthesis	6	PPI Pfam	Interpro Su
GO:0006739	NADP metabolism	6	Interpro Pfam bioMart	PPI Inparanoid Su
GO:0006878	copper ion homeostasis	6	NA	PPI Interpro Pfam MGI Inparanoid
GO:0006879	iron ion homeostasis	6	Pfam	NA
GO:0007019	microtubule depolymerization	6	NA	Zhang SAGE
GO:0007052	mitotic spindle organization and biogenesis	6	Interpro Pfam Su	Zhang Su SAGE
GO:0007215	glutamate signaling pathway	6	NA	PPI Interpro Pfam
GO:0007339	binding of sperm to zona pellucida	6	MGI Inparanoid	MGI Su
GO:0007566	embryo implantation	6	NA	NA
GO:0007632	visual behavior	6	Inparanoid	MGI Inparanoid SAGE
GO:0008306	associative learning	6	NA	MGI
GO:0008542	visual learning	6	NA	PPI MGI
GO:0009048	dosage compensation, by inactivation of X chromosome	6	NA	NA
GO:0015991	ATP hydrolysis coupled proton transport	6	NA	Interpro Pfam Inparanoid Su
GO:0016079	synaptic vesicle exocytosis	6	PPI	PPI Zhang Su
GO:0016202	regulation of striated muscle development	6	PPI	PPI MGI
GO:0019886	antigen processing, exogenous antigen via MHC class II	6	Su	Interpro Pfam Inparanoid Zhang Su SAGE
GO:0030178	negative regulation of Wnt receptor signaling pathway	6	bioMart	PPI OMIM
GO:0030510	regulation of BMP signaling pathway	6	Inparanoid	NA
GO:0030514	negative regulation of BMP signaling pathway	6	NA	Interpro
GO:0030851	granulocyte differentiation	6	NA	Pfam bioMart Inparanoid SAGE
GO:0030889	negative regulation of B cell proliferation	6	NA	Pfam MGI bioMart Inparanoid SAGE
GO:0031023	microtubule organizing center organization and biogenesis	6	Pfam Zhang	Pfam Inparanoid Su SAGE
GO:0035036	sperm-egg recognition	6	MGI Inparanoid	Interpro Pfam Su
GO:0035088	establishment and/or maintenance of apical/basal cell polarity	6	NA	PPI MGI Inparanoid SAGE
GO:0035115	embryonic forelimb morphogenesis	6	MGI	MGI OMIM
GO:0035136	forelimb morphogenesis	6	MGI	MGI
GO:0040018	positive regulation of body size	6	NA	PPI
GO:0042036	negative regulation of cytokine biosynthesis	6	Inparanoid	MGI SAGE
GO:0042310	vasoconstriction	6	MGI OMIM	Interpro Pfam OMIM SAGE
GO:0042534	regulation of tumor necrosis factor-alpha biosynthesis	6	MGI Inparanoid	NA
GO:0042535	positive regulation of tumor necrosis factor-alpha biosynthesis	6	PPI MGI	Interpro Pfam MGI Su SAGE
GO:0043123	positive regulation of I-kappaB kinase/NF-kappaB cascade	6	NA	PPI Interpro Pfam Inparanoid OMIM
GO:0043631	RNA polyadenylation	6	Interpro Inparanoid Zhang	NA
GO:0045453	bone resorption	6	OMIM	PPI
GO:0045598	regulation of fat cell differentiation	6	NA	MGI Zhang
GO:0045669	positive regulation of osteoblast differentiation	6	NA	PPI MGI
GO:0045792	negative regulation of cell size	6	Pfam	NA
GO:0045814	negative regulation of gene expression, epigenetic	6	Pfam	Su
GO:0045927	positive regulation of growth	6	NA	Inparanoid SAGE
GO:0046323	glucose import	6	bioMart	PPI bioMart Inparanoid
GO:0046822	regulation of nucleocytoplasmic transport	6	NA	PPI Su
GO:0048265	response to pain	6	NA	PPI OMIM Su
GO:0050771	negative regulation of axonogenesis	6	Inparanoid	NA
GO:0051084	posttranslational protein folding	6	NA	NA
GO:0051085	chaperone cofactor dependent protein folding	6	NA	PPI Interpro Pfam bioMart SAGE
GO:0051098	regulation of binding	6	MGI Inparanoid	PPI MGI
GO:0000302	response to reactive oxygen species	7	Pfam MGI	Interpro Inparanoid OMIM SAGE
GO:0001542	ovulation (sensu Mammalia)	7	NA	MGI
GO:0001662	behavioral fear response	7	PPI MGI Zhang	MGI
GO:0006094	gluconeogenesis	7	Su	MGI bioMart Zhang
GO:0006096	glycolysis	7	Pfam	Interpro bioMart SAGE
GO:0006284	base-excision repair	7	NA	PPI Interpro Pfam MGI bioMart Su
GO:0006360	transcription from RNA polymerase I promoter	7	Pfam	PPI
GO:0006376	mRNA splice site selection	7	Interpro Pfam	Interpro Pfam Inparanoid Su SAGE
GO:0006471	protein amino acid ADP-ribosylation	7	NA	PPI Interpro Pfam
GO:0006635	fatty acid beta-oxidation	7	Pfam Zhang Su	MGI bioMart Inparanoid Zhang Su SAGE
GO:0006778	porphyrin metabolism	7	Interpro Pfam	Inparanoid Zhang Su
GO:0006805	xenobiotic metabolism	7	NA	Zhang SAGE
GO:0006829	zinc ion transport	7	Interpro Pfam MGI	Interpro Pfam Zhang
GO:0006892	post-Golgi vesicle-mediated transport	7	Interpro Zhang	PPI bioMart Inparanoid Zhang
GO:0006898	receptor mediated endocytosis	7	NA	PPI Interpro
GO:0006914	autophagy	7	Inparanoid Zhang	PPI Interpro Pfam bioMart Zhang
GO:0006939	smooth muscle contraction	7	NA	NA
GO:0006986	response to unfolded protein	7	Zhang	Inparanoid
GO:0006997	nuclear organization and biogenesis	7	bioMart	Interpro Pfam
GO:0007431	salivary gland development	7	MGI Su	MGI
GO:0007569	cell aging	7	NA	MGI
GO:0007588	excretion	7	MGI Zhang	MGI bioMart Inparanoid Su SAGE
GO:0007617	mating behavior	7	Inparanoid	PPI Su
GO:0007628	adult walking behavior	7	MGI	MGI
GO:0008088	axon cargo transport	7	MGI Inparanoid	MGI bioMart Zhang
GO:0009262	deoxyribonucleotide metabolism	7	NA	PPI Interpro Pfam
GO:0009410	response to xenobiotic stimulus	7	SAGE	Interpro Pfam
GO:0009798	axis specification	7	MGI	NA
GO:0016579	protein deubiquitination	7	Interpro Pfam	Interpro Pfam
GO:0019217	regulation of fatty acid metabolism	7	NA	PPI MGI OMIM
GO:0019915	sequestering of lipid	7	bioMart	PPI Su
GO:0030073	insulin secretion	7	NA	PPI OMIM
GO:0030162	regulation of proteolysis	7	NA	MGI bioMart OMIM Zhang
GO:0030199	collagen fibril organization	7	NA	Su
GO:0030225	macrophage differentiation	7	NA	PPI MGI SAGE
GO:0030318	melanocyte differentiation	7	Pfam MGI	MGI
GO:0030518	steroid hormone receptor signaling pathway	7	MGI	PPI Interpro Pfam Su
GO:0030728	ovulation	7	MGI	PPI MGI Inparanoid Zhang
GO:0030879	mammary gland development	7	NA	PPI
GO:0031109	microtubule polymerization or depolymerization	7	NA	Zhang SAGE
GO:0031110	regulation of microtubule polymerization or depolymerization	7	MGI	Zhang
GO:0035116	embryonic hindlimb morphogenesis	7	MGI bioMart	PPI MGI
GO:0042130	negative regulation of T cell proliferation	7	Inparanoid	NA
GO:0042168	heme metabolism	7	Interpro Pfam bioMart	Interpro Su SAGE
GO:0042446	hormone biosynthesis	7	NA	MGI bioMart Su
GO:0042573	retinoic acid metabolism	7	Interpro MGI Inparanoid Zhang	Interpro Pfam
GO:0042632	cholesterol homeostasis	7	NA	MGI
GO:0045190	isotype switching	7	MGI Inparanoid	PPI MGI OMIM
GO:0045333	cellular respiration	7	Pfam	bioMart
GO:0045665	negative regulation of neuron differentiation	7	NA	Interpro
GO:0046339	diacylglycerol metabolism	7	Pfam	Interpro Inparanoid Su
GO:0048627	myoblast development	7	NA	PPI MGI SAGE
GO:0050708	regulation of protein secretion	7	MGI	PPI bioMart
GO:0050852	T cell receptor signaling pathway	7	MGI SAGE	PPI
GO:0050869	negative regulation of B cell activation	7	NA	PPI Inparanoid
GO:0051017	actin filament bundle formation	7	NA	PPI SAGE
GO:0051789	response to protein stimulus	7	Zhang	NA
GO:0000096	sulfur amino acid metabolism	8	Interpro Pfam Zhang	NA
GO:0000188	inactivation of MAPK activity	8	Pfam	Interpro Pfam
GO:0001759	induction of an organ	8	bioMart	PPI Interpro Pfam MGI
GO:0006171	cAMP biosynthesis	8	PPI Interpro Pfam Inparanoid	PPI Interpro Pfam Inparanoid
GO:0006349	imprinting	8	NA	Pfam MGI Su
GO:0006402	mRNA catabolism	8	NA	PPI
GO:0006487	protein amino acid N-linked glycosylation	8	Interpro Pfam bioMart Inparanoid Zhang	NA
GO:0006641	triacylglycerol metabolism	8	Pfam MGI Inparanoid	MGI
GO:0006691	leukotriene metabolism	8	MGI	Interpro Pfam MGI bioMart Inparanoid Su SAGE
GO:0006869	lipid transport	8	Pfam	Interpro Pfam
GO:0006941	striated muscle contraction	8	Inparanoid	NA
GO:0006956	complement activation	8	MGI	PPI Interpro Pfam Su
GO:0007040	lysosome organization and biogenesis	8	MGI	PPI Pfam MGI
GO:0007157	heterophilic cell adhesion	8	Interpro	Interpro
GO:0007162	negative regulation of cell adhesion	8	Pfam	bioMart Su
GO:0007193	G-protein signaling, adenylate cyclase inhibiting pathway	8	Interpro Pfam bioMart Inparanoid	Interpro
GO:0007204	elevation of cytosolic calcium ion concentration	8	Pfam	NA
GO:0007257	activation of JNK activity	8	Zhang	PPI
GO:0007416	synaptogenesis	8	MGI	PPI MGI OMIM Zhang Su
GO:0007528	neuromuscular junction development	8	MGI	MGI
GO:0008206	bile acid metabolism	8	MGI	MGI bioMart
GO:0008543	fibroblast growth factor receptor signaling pathway	8	NA	PPI Interpro Pfam MGI
GO:0008584	male gonad development	8	NA	MGI
GO:0009612	response to mechanical stimulus	8	Su	MGI OMIM
GO:0016339	calcium-dependent cell-cell adhesion	8	PPI Interpro Pfam MGI Inparanoid	Interpro Pfam Inparanoid
GO:0016571	histone methylation	8	Interpro	Pfam
GO:0030010	establishment of cell polarity	8	MGI Inparanoid	Interpro Pfam MGI
GO:0030072	peptide hormone secretion	8	NA	NA
GO:0030166	proteoglycan biosynthesis	8	Pfam	SAGE
GO:0030216	keratinocyte differentiation	8	NA	PPI MGI
GO:0030890	positive regulation of B cell proliferation	8	Pfam MGI Inparanoid	PPI MGI
GO:0035137	hindlimb morphogenesis	8	MGI	MGI
GO:0042640	anagen	8	NA	PPI Interpro Pfam MGI OMIM Su
GO:0042733	embryonic digit morphogenesis	8	MGI Inparanoid	MGI
GO:0042755	eating behavior	8	OMIM	MGI Inparanoid
GO:0043161	proteasomal ubiquitin-dependent protein catabolism	8	Interpro	Inparanoid
GO:0043407	negative regulation of MAPK activity	8	Pfam	PPI Interpro Pfam
GO:0043487	regulation of RNA stability	8	NA	NA
GO:0043506	regulation of JNK activity	8	NA	NA
GO:0043507	positive regulation of JNK activity	8	NA	Interpro SAGE
GO:0045060	negative thymic T cell selection	8	PPI MGI Inparanoid Zhang	PPI MGI Inparanoid Zhang Su SAGE
GO:0045577	regulation of B cell differentiation	8	Pfam MGI Zhang	MGI Zhang Su SAGE
GO:0045639	positive regulation of myeloid cell differentiation	8	bioMart OMIM	NA
GO:0046068	cGMP metabolism	8	PPI Interpro Pfam	NA
GO:0048305	immunoglobulin secretion	8	PPI MGI Su	PPI Interpro Pfam
GO:0048593	eye morphogenesis (sensu Vertebrata)	8	MGI OMIM	PPI
GO:0048663	neuron fate commitment	8	MGI OMIM	PPI Interpro Pfam
GO:0050728	negative regulation of inflammatory response	8	MGI bioMart Inparanoid	MGI
GO:0050804	regulation of synaptic transmission	8	PPI MGI OMIM	PPI OMIM Zhang
GO:0050850	positive regulation of calcium-mediated signaling	8	PPI MGI Zhang SAGE	PPI
GO:0050880	regulation of blood vessel size	8	Interpro MGI OMIM	PPI Su SAGE
GO:0050913	sensory perception of bitter taste	8	Interpro Pfam bioMart Inparanoid Su SAGE	PPI Inparanoid
GO:0051480	cytosolic calcium ion homeostasis	8	Interpro	Interpro Su
GO:0000060	protein import into nucleus, translocation	9	MGI	Interpro Pfam OMIM
GO:0001541	ovarian follicle development	9	MGI	PPI
GO:0001666	response to hypoxia	9	NA	PPI
GO:0001782	B cell homeostasis	9	MGI	PPI MGI Inparanoid Su
GO:0006405	RNA export from nucleus	9	Interpro SAGE	PPI Interpro Pfam Inparanoid Su SAGE
GO:0006637	acyl-CoA metabolism	9	Zhang	Interpro Pfam Zhang
GO:0006833	water transport	9	Interpro Pfam MGI Inparanoid	PPI Interpro Pfam Inparanoid
GO:0006944	membrane fusion	9	NA	PPI MGI SAGE
GO:0007009	plasma membrane organization and biogenesis	9	NA	Su
GO:0007173	epidermal growth factor receptor signaling pathway	9	Zhang	PPI Interpro Inparanoid OMIM Su
GO:0007190	adenylate cyclase activation	9	PPI Interpro Pfam	NA
GO:0016126	sterol biosynthesis	9	Interpro Pfam	Interpro Pfam bioMart Su
GO:0016525	negative regulation of angiogenesis	9	Pfam bioMart	NA
GO:0017148	negative regulation of protein biosynthesis	9	NA	PPI OMIM
GO:0030041	actin filament polymerization	9	PPI Interpro	Interpro Pfam
GO:0030111	regulation of Wnt receptor signaling pathway	9	MGI OMIM	PPI bioMart OMIM
GO:0030148	sphingolipid biosynthesis	9	PPI	Interpro Pfam
GO:0030317	sperm motility	9	MGI	MGI
GO:0030336	negative regulation of cell migration	9	Zhang	Zhang
GO:0031128	induction	9	PPI bioMart	Interpro Pfam MGI OMIM SAGE
GO:0042384	cilium biogenesis	9	NA	OMIM
GO:0042462	eye photoreceptor cell development	9	PPI	PPI OMIM Zhang
GO:0042596	fear response	9	PPI MGI	Zhang
GO:0043122	regulation of I-kappaB kinase/NF-kappaB cascade	9	Interpro Inparanoid Zhang	Su SAGE
GO:0045086	positive regulation of interleukin-2 biosynthesis	9	PPI MGI	PPI Interpro Pfam MGI Inparanoid Zhang Su SAGE
GO:0045104	intermediate filament cytoskeleton organization and biogenesis	9	Interpro Pfam bioMart Inparanoid Su	PPI Interpro Pfam MGI bioMart Inparanoid OMIM Zhang Su SAGE
GO:0045582	positive regulation of T cell differentiation	9	MGI Su	PPI MGI Zhang Su SAGE
GO:0045667	regulation of osteoblast differentiation	9	OMIM	PPI Interpro Pfam MGI bioMart Inparanoid Su
GO:0045762	positive regulation of adenylate cyclase activity	9	Interpro Pfam	bioMart Zhang
GO:0045884	regulation of survival gene product activity	9	MGI	bioMart
GO:0046328	regulation of JNK cascade	9	OMIM	PPI Pfam MGI SAGE
GO:0048820	hair follicle maturation	9	PPI MGI	PPI MGI bioMart OMIM Su
GO:0050772	positive regulation of axonogenesis	9	NA	PPI MGI
GO:0050803	regulation of synapse structure and function	9	PPI MGI Zhang	Interpro Pfam MGI bioMart
GO:0050892	intestinal absorption	9	MGI Zhang	Interpro MGI
GO:0000245	spliceosome assembly	10	Interpro Pfam Inparanoid Zhang	PPI Inparanoid Zhang Su SAGE
GO:0000723	telomere maintenance	10	PPI	NA
GO:0001502	cartilage condensation	10	Zhang	PPI MGI
GO:0001658	ureteric bud branching	10	NA	PPI MGI OMIM
GO:0001707	mesoderm formation	10	Inparanoid	PPI MGI
GO:0001708	cell fate specification	10	MGI bioMart Inparanoid	PPI MGI Inparanoid
GO:0001755	neural crest cell migration	10	NA	PPI MGI
GO:0001890	placenta development	10	NA	MGI OMIM
GO:0001976	fast regulation of arterial pressure	10	Interpro Pfam MGI	Interpro Inparanoid OMIM
GO:0006493	protein amino acid O-linked glycosylation	10	Pfam	Interpro Pfam bioMart Inparanoid OMIM Zhang Su
GO:0006801	superoxide metabolism	10	Interpro Pfam	Interpro
GO:0007224	smoothened signaling pathway	10	MGI bioMart	MGI OMIM
GO:0007530	sex determination	10	NA	MGI
GO:0007585	respiratory gaseous exchange	10	MGI	PPI
GO:0008637	apoptotic mitochondrial changes	10	Interpro	OMIM
GO:0009072	aromatic amino acid family metabolism	10	Pfam	MGI
GO:0009411	response to UV	10	NA	MGI
GO:0014032	neural crest cell development	10	PPI	MGI
GO:0017157	regulation of exocytosis	10	MGI	PPI Interpro Pfam Zhang Su SAGE
GO:0019098	reproductive behavior	10	Interpro MGI	NA
GO:0019724	B cell mediated immunity	10	MGI	PPI Interpro MGI OMIM
GO:0030203	glycosaminoglycan metabolism	10	Pfam MGI	MGI Inparanoid
GO:0030901	midbrain development	10	Interpro Pfam MGI	PPI MGI
GO:0030902	hindbrain development	10	Interpro Pfam	Zhang
GO:0035050	embryonic heart tube development	10	MGI bioMart	PPI MGI
GO:0040013	negative regulation of locomotion	10	Zhang	Pfam bioMart Inparanoid Su
GO:0045670	regulation of osteoclast differentiation	10	OMIM	PPI Interpro Pfam MGI bioMart Zhang
GO:0045926	negative regulation of growth	10	PPI OMIM	MGI OMIM Zhang SAGE
GO:0046058	cAMP metabolism	10	PPI Interpro Pfam MGI	Inparanoid Zhang
GO:0050672	negative regulation of lymphocyte proliferation	10	Interpro Pfam Inparanoid	PPI MGI bioMart Inparanoid
GO:0050768	negative regulation of neurogenesis	10	OMIM	OMIM Zhang
GO:0050769	positive regulation of neurogenesis	10	NA	PPI OMIM
GO:0051271	negative regulation of cell motility	10	NA	PPI bioMart
GO:0000077	DNA damage checkpoint	11	Interpro Pfam bioMart	PPI Interpro Pfam MGI bioMart Zhang
GO:0001909	immune cell mediated cytotoxicity	11	Interpro Pfam MGI bioMart Inparanoid	PPI Inparanoid Zhang
GO:0006071	glycerol metabolism	11	Interpro Pfam	Interpro Pfam Inparanoid Su
GO:0006364	rRNA processing	11	PPI Interpro bioMart Inparanoid Zhang	Interpro Pfam bioMart Inparanoid Su
GO:0006749	glutathione metabolism	11	PPI Interpro Pfam Su SAGE	Interpro Pfam bioMart Su
GO:0007033	vacuole organization and biogenesis	11	MGI Zhang	Interpro bioMart Su SAGE
GO:0007088	regulation of mitosis	11	Interpro Pfam	PPI MGI Zhang Su SAGE
GO:0007229	integrin-mediated signaling pathway	11	PPI Interpro Pfam	PPI Interpro Pfam bioMart Inparanoid
GO:0007346	regulation of progression through mitotic cell cycle	11	NA	PPI
GO:0007565	pregnancy	11	Interpro	Inparanoid Su
GO:0007613	memory	11	MGI	PPI MGI
GO:0008064	regulation of actin polymerization and/or depolymerization	11	Interpro Pfam	Inparanoid Su
GO:0009408	response to heat	11	MGI	PPI
GO:0009913	epidermal cell differentiation	11	MGI	PPI Interpro Pfam MGI Zhang Su
GO:0016458	gene silencing	11	Interpro Pfam	NA
GO:0019233	sensory perception of pain	11	MGI	PPI MGI
GO:0019722	calcium-mediated signaling	11	PPI Interpro MGI Inparanoid Zhang SAGE	PPI Interpro Zhang
GO:0030282	bone mineralization	11	bioMart	NA
GO:0030593	neutrophil chemotaxis	11	MGI Inparanoid OMIM Zhang	Interpro
GO:0030832	regulation of actin filament length	11	Interpro Pfam	PPI Su
GO:0042417	dopamine metabolism	11	MGI OMIM Su	MGI OMIM
GO:0042461	photoreceptor cell development	11	MGI	NA
GO:0042490	mechanoreceptor differentiation	11	PPI Interpro MGI	PPI MGI bioMart OMIM SAGE
GO:0042552	myelination	11	MGI	MGI OMIM
GO:0045061	thymic T cell selection	11	Interpro MGI Inparanoid Zhang SAGE	PPI MGI
GO:0045076	regulation of interleukin-2 biosynthesis	11	Interpro MGI Zhang	bioMart Inparanoid Zhang Su SAGE
GO:0048589	developmental growth	11	NA	PPI
GO:0050868	negative regulation of T cell activation	11	Interpro Pfam MGI Inparanoid Zhang	PPI MGI Inparanoid Su
GO:0050881	musculoskeletal movement	11	Interpro Pfam MGI SAGE	Interpro Pfam MGI Su
GO:0050885	regulation of balance	11	Interpro Pfam MGI SAGE	PPI MGI
GO:0050909	sensory perception of taste	11	Pfam Inparanoid SAGE	Interpro
GO:0051258	protein polymerization	11	Interpro Pfam MGI	Interpro Pfam Zhang
GO:0001569	patterning of blood vessels	12	MGI	MGI Su
GO:0001709	cell fate determination	12	Interpro Pfam	PPI MGI OMIM
GO:0006119	oxidative phosphorylation	12	Pfam Zhang Su	Interpro bioMart Inparanoid SAGE
GO:0006289	nucleotide-excision repair	12	PPI MGI	Pfam MGI bioMart Inparanoid SAGE
GO:0006352	transcription initiation	12	PPI Interpro Pfam bioMart Zhang	PPI OMIM Zhang Su
GO:0006754	ATP biosynthesis	12	PPI Interpro Pfam Zhang	Interpro bioMart Inparanoid
GO:0006885	regulation of pH	12	Interpro Pfam Zhang	MGI Su
GO:0007200	G-protein signaling, coupled to IP3 second messenger (phospholipase C activating)	12	NA	Interpro Pfam
GO:0007270	nerve-nerve synaptic transmission	12	MGI Zhang	PPI MGI bioMart OMIM Zhang Su
GO:0007492	endoderm development	12	Interpro Pfam	PPI MGI
GO:0007596	blood coagulation	12	MGI bioMart Inparanoid	NA
GO:0008624	induction of apoptosis by extracellular signals	12	PPI Inparanoid OMIM Zhang	PPI MGI Inparanoid OMIM Su
GO:0015807	L-amino acid transport	12	Interpro Pfam	Interpro Pfam bioMart Inparanoid
GO:0030278	regulation of ossification	12	NA	MGI OMIM
GO:0042327	positive regulation of phosphorylation	12	PPI Interpro Pfam Inparanoid	Inparanoid
GO:0042493	response to drug	12	MGI	NA
GO:0045058	T cell selection	12	PPI Interpro MGI Inparanoid Zhang SAGE	PPI Interpro MGI bioMart Inparanoid Zhang Su SAGE
GO:0045444	fat cell differentiation	12	MGI	MGI OMIM
GO:0046164	alcohol catabolism	12	Interpro Pfam bioMart	bioMart Su
GO:0048048	embryonic eye morphogenesis	12	Interpro Pfam MGI OMIM	OMIM
GO:0048675	axon extension	12	Interpro MGI	Interpro Pfam MGI Su
GO:0050731	positive regulation of peptidyl-tyrosine phosphorylation	12	Interpro Pfam MGI Inparanoid	NA
GO:0001508	regulation of action potential	13	Interpro MGI Zhang	PPI MGI
GO:0001570	vasculogenesis	13	MGI	PPI MGI
GO:0001824	blastocyst development	13	MGI	MGI
GO:0006446	regulation of translational initiation	13	Interpro Pfam	Interpro Pfam
GO:0006638	neutral lipid metabolism	13	Interpro Pfam MGI Su	PPI Interpro Pfam Inparanoid SAGE
GO:0006672	ceramide metabolism	13	Interpro Pfam MGI bioMart	Inparanoid
GO:0006911	phagocytosis, engulfment	13	Interpro Pfam MGI Inparanoid SAGE	PPI SAGE
GO:0007405	neuroblast proliferation	13	MGI	MGI bioMart Inparanoid
GO:0008016	regulation of heart contraction	13	Interpro MGI Inparanoid	PPI MGI
GO:0008366	nerve ensheathment	13	MGI	MGI Su SAGE
GO:0009615	response to virus	13	Interpro Pfam MGI Inparanoid	MGI bioMart Inparanoid
GO:0010001	glial cell differentiation	13	Interpro OMIM	PPI Interpro Pfam OMIM
GO:0016197	endosome transport	13	NA	Interpro bioMart Inparanoid Zhang
GO:0019216	regulation of lipid metabolism	13	Pfam MGI Inparanoid	MGI
GO:0030032	lamellipodium biogenesis	13	PPI Interpro Pfam	PPI MGI
GO:0030218	erythrocyte differentiation	13	MGI	PPI MGI
GO:0030316	osteoclast differentiation	13	PPI MGI OMIM	OMIM
GO:0045580	regulation of T cell differentiation	13	Interpro Pfam MGI Inparanoid Zhang SAGE	PPI Pfam Zhang Su
GO:0045638	negative regulation of myeloid cell differentiation	13	MGI	Inparanoid OMIM Su
GO:0045664	regulation of neuron differentiation	13	Pfam MGI Zhang	PPI Pfam MGI OMIM Zhang Su
GO:0046661	male sex differentiation	13	MGI	MGI
GO:0046879	hormone secretion	13	NA	Inparanoid Su
GO:0050798	activated T cell proliferation	13	PPI Interpro Pfam MGI Inparanoid	PPI MGI
GO:0050808	synapse organization and biogenesis	13	Interpro Pfam MGI Inparanoid OMIM Zhang	PPI OMIM
GO:0050851	antigen receptor-mediated signaling pathway	13	PPI Interpro Pfam MGI Inparanoid Zhang Su	Zhang Su
GO:0051216	cartilage development	13	Interpro MGI Zhang	PPI MGI
GO:0051260	protein homooligomerization	13	Interpro Pfam Inparanoid OMIM	PPI
GO:0001934	positive regulation of protein amino acid phosphorylation	14	Interpro Pfam Inparanoid	PPI
GO:0006261	DNA-dependent DNA replication	14	PPI Interpro Pfam MGI bioMart OMIM Zhang	Zhang
GO:0006633	fatty acid biosynthesis	14	NA	PPI MGI OMIM Zhang
GO:0006937	regulation of muscle contraction	14	NA	PPI Zhang
GO:0007163	establishment and/or maintenance of cell polarity	14	MGI	PPI MGI bioMart Zhang
GO:0007599	hemostasis	14	PPI MGI Inparanoid Su	Interpro Su SAGE
GO:0046034	ATP metabolism	14	PPI Interpro	PPI bioMart Inparanoid
GO:0048489	synaptic vesicle transport	14	PPI Zhang	PPI Interpro Pfam MGI OMIM Su SAGE
GO:0048535	lymph node development	14	MGI bioMart Inparanoid	PPI MGI Zhang Su SAGE
GO:0048646	anatomical structure formation	14	MGI Inparanoid	PPI Interpro MGI
GO:0050729	positive regulation of inflammatory response	14	Interpro Pfam MGI	PPI MGI SAGE
GO:0051259	protein oligomerization	14	Interpro Pfam Inparanoid	PPI OMIM
GO:0001558	regulation of cell growth	15	Interpro Pfam	NA
GO:0001776	immune cell homeostasis	15	PPI Interpro MGI	PPI MGI
GO:0001942	hair follicle development	15	NA	PPI MGI
GO:0006584	catecholamine metabolism	15	Interpro Pfam	OMIM
GO:0007050	cell cycle arrest	15	Interpro Pfam	PPI
GO:0007568	aging	15	Pfam	PPI Pfam MGI
GO:0007602	phototransduction	15	Interpro Pfam MGI	MGI Su
GO:0009306	protein secretion	15	PPI Interpro Pfam MGI Inparanoid OMIM	Pfam
GO:0014031	mesenchymal cell development	15	MGI	PPI MGI Zhang
GO:0016567	protein ubiquitination	15	Interpro	Interpro Pfam Su
GO:0048730	epidermis morphogenesis	15	MGI	MGI Su
GO:0048762	mesenchymal cell differentiation	15	MGI	PPI MGI
GO:0050766	positive regulation of phagocytosis	15	Interpro Pfam MGI bioMart Inparanoid	Pfam
GO:0005977	glycogen metabolism	16	Interpro Pfam	SAGE
GO:0006919	caspase activation	16	PPI OMIM	PPI Interpro Pfam Inparanoid
GO:0007281	germ cell development	16	OMIM	PPI MGI OMIM
GO:0007586	digestion	16	Interpro Pfam MGI Su SAGE	MGI Inparanoid Zhang Su SAGE
GO:0008154	actin polymerization and/or depolymerization	16	PPI Interpro Pfam	Interpro Pfam Inparanoid
GO:0008286	insulin receptor signaling pathway	16	Pfam Inparanoid OMIM	PPI Interpro OMIM
GO:0009566	fertilization	16	PPI MGI Inparanoid	NA
GO:0030384	phosphoinositide metabolism	16	Interpro Pfam Inparanoid	Interpro Pfam bioMart Inparanoid
GO:0030595	immune cell chemotaxis	16	MGI Inparanoid OMIM Zhang Su	MGI OMIM Zhang Su
GO:0042100	B cell proliferation	16	PPI MGI Inparanoid	PPI Interpro Pfam MGI bioMart Inparanoid Zhang SAGE
GO:0042102	positive regulation of T cell proliferation	16	PPI MGI Zhang	PPI MGI bioMart Zhang
GO:0042133	neurotransmitter metabolism	16	MGI	MGI Inparanoid
GO:0042770	DNA damage response, signal transduction	16	MGI	PPI Interpro Pfam MGI bioMart Inparanoid OMIM
GO:0045445	myoblast differentiation	16	bioMart Zhang	Inparanoid Zhang
GO:0045765	regulation of angiogenesis	16	bioMart Inparanoid	PPI Pfam MGI SAGE
GO:0048562	embryonic organ morphogenesis	16	MGI	Interpro Pfam
GO:0007219	Notch signaling pathway	17	Interpro Pfam	PPI Interpro Pfam MGI OMIM
GO:0007422	peripheral nervous system development	17	OMIM	PPI
GO:0030855	epithelial cell differentiation	17	OMIM Zhang	PPI
GO:0042593	glucose homeostasis	17	Pfam MGI	NA
GO:0042633	hair cycle	17	Zhang	Su
GO:0043280	positive regulation of caspase activity	17	PPI	PPI Interpro Pfam bioMart OMIM
GO:0043473	pigmentation	17	MGI OMIM	PPI MGI
GO:0048015	phosphoinositide-mediated signaling	17	NA	Interpro Inparanoid Su SAGE
GO:0048066	pigmentation during development	17	MGI OMIM	MGI
GO:0000910	cytokinesis	18	Interpro Pfam	bioMart Zhang Su
GO:0001657	ureteric bud development	18	MGI	PPI MGI
GO:0006112	energy reserve metabolism	18	Interpro Pfam	Interpro Pfam bioMart
GO:0006306	DNA methylation	18	Interpro	PPI Interpro Pfam Su
GO:0006310	DNA recombination	18	PPI Interpro Pfam MGI OMIM	Pfam bioMart Inparanoid Zhang
GO:0006469	negative regulation of protein kinase activity	18	PPI Interpro Pfam	PPI
GO:0006479	protein amino acid methylation	18	Interpro Pfam	bioMart Inparanoid Su
GO:0007005	mitochondrion organization and biogenesis	18	NA	NA
GO:0007265	Ras protein signal transduction	18	OMIM	PPI MGI
GO:0007286	spermatid development	18	Pfam MGI	MGI
GO:0008203	cholesterol metabolism	18	Pfam MGI Zhang	Su
GO:0008217	blood pressure regulation	18	PPI Interpro MGI OMIM	MGI OMIM
GO:0008629	induction of apoptosis by intracellular signals	18	PPI MGI OMIM	Inparanoid SAGE
GO:0008654	phospholipid biosynthesis	18	Interpro Pfam bioMart Inparanoid	Inparanoid
GO:0030183	B cell differentiation	18	MGI Zhang	PPI MGI Su
GO:0042551	neuron maturation	18	MGI	PPI Interpro Pfam OMIM
GO:0042698	menstrual cycle	18	MGI	bioMart Inparanoid Zhang Su SAGE
GO:0042742	defense response to bacteria	18	Interpro Pfam MGI Inparanoid OMIM	MGI
GO:0045619	regulation of lymphocyte differentiation	18	Interpro Pfam MGI Zhang	PPI Interpro MGI Inparanoid
GO:0045807	positive regulation of endocytosis	18	Interpro Pfam bioMart Inparanoid	Interpro Pfam Zhang
GO:0050770	regulation of axonogenesis	18	Interpro Inparanoid OMIM	OMIM Zhang
GO:0050871	positive regulation of B cell activation	18	PPI Interpro Pfam MGI Inparanoid	MGI Su
GO:0006979	response to oxidative stress	19	Interpro MGI	MGI bioMart
GO:0007189	G-protein signaling, adenylate cyclase activating pathway	19	Interpro Pfam Zhang	PPI Interpro Su
GO:0007266	Rho protein signal transduction	19	PPI Interpro Pfam MGI	PPI
GO:0008344	adult locomotory behavior	19	MGI	MGI
GO:0009266	response to temperature stimulus	19	MGI OMIM	Interpro Pfam Zhang Su
GO:0016358	dendrite development	19	MGI Zhang	OMIM Su
GO:0016540	protein autoprocessing	19	PPI Interpro Pfam OMIM	PPI MGI OMIM
GO:0030509	BMP signaling pathway	19	PPI Interpro Pfam MGI	PPI Interpro Pfam MGI
GO:0042475	odontogenesis (sensu Vertebrata)	19	MGI	PPI MGI
GO:0042476	odontogenesis	19	MGI	PPI MGI OMIM
GO:0043086	negative regulation of enzyme activity	19	PPI Interpro Pfam	Interpro Pfam Zhang
GO:0045786	negative regulation of progression through cell cycle	19	Pfam	PPI
GO:0046777	protein amino acid autophosphorylation	19	PPI Interpro Pfam	PPI Interpro Pfam
GO:0048515	spermatid differentiation	19	Pfam MGI	MGI
GO:0048732	gland development	19	PPI Interpro MGI	PPI
GO:0051128	regulation of cell organization and biogenesis	19	Interpro Pfam	NA
GO:0051348	negative regulation of transferase activity	19	PPI Interpro Pfam	Interpro
GO:0001702	gastrulation (sensu Deuterostomia)	20	MGI bioMart OMIM	PPI
GO:0001756	somitogenesis	20	MGI	PPI
GO:0001894	tissue homeostasis	20	Interpro Pfam MGI	NA
GO:0006164	purine nucleotide biosynthesis	20	Interpro Pfam Inparanoid	bioMart Inparanoid
GO:0006821	chloride transport	20	PPI Interpro Pfam bioMart Inparanoid	NA
GO:0007259	JAK-STAT cascade	20	PPI Interpro Pfam	PPI Interpro Pfam Inparanoid Zhang
GO:0007623	circadian rhythm	20	PPI Interpro Pfam MGI Inparanoid	NA
GO:0008360	regulation of cell shape	20	Interpro Pfam MGI	PPI
GO:0008585	female gonad development	20	Pfam MGI	Inparanoid Su
GO:0030155	regulation of cell adhesion	20	Interpro Pfam	PPI
GO:0030217	T cell differentiation	20	Pfam MGI Zhang Su	MGI Su
GO:0035264	body growth	20	MGI bioMart Inparanoid OMIM	MGI
GO:0040014	regulation of body size	20	MGI Inparanoid OMIM	PPI MGI
GO:0048568	embryonic organ development	20	MGI OMIM	MGI bioMart
GO:0000082	G1/S transition of mitotic cell cycle	21	NA	PPI OMIM
GO:0007059	chromosome segregation	21	Interpro Pfam Zhang Su	Inparanoid Su SAGE
GO:0007269	neurotransmitter secretion	21	PPI OMIM Zhang	NA
GO:0007368	determination of left/right symmetry	21	MGI	MGI
GO:0015758	glucose transport	21	Inparanoid	Interpro Pfam MGI
GO:0019221	cytokine and chemokine mediated signaling pathway	21	PPI Interpro Pfam MGI	PPI MGI
GO:0030224	monocyte differentiation	21	PPI MGI	Pfam Zhang Su
GO:0042129	regulation of T cell proliferation	21	PPI Interpro Pfam MGI Inparanoid Su	bioMart Inparanoid Zhang Su SAGE
GO:0042254	ribosome biogenesis and assembly	21	PPI Interpro Pfam bioMart Inparanoid Zhang SAGE	Interpro Pfam MGI bioMart Inparanoid Zhang Su
GO:0050900	immune cell migration	21	MGI Inparanoid OMIM Zhang	PPI OMIM
GO:0006334	nucleosome assembly	22	Interpro Pfam	Interpro Pfam Inparanoid Su SAGE
GO:0006338	chromatin remodeling	22	Interpro Pfam	NA
GO:0007631	feeding behavior	22	MGI	PPI Interpro Pfam MGI Inparanoid Zhang Su
GO:0009791	post-embryonic development	22	PPI Pfam MGI	PPI
GO:0016049	cell growth	22	Interpro	NA
GO:0042088	T-helper 1 type immune response	22	Interpro Pfam MGI Inparanoid	PPI Pfam MGI OMIM SAGE
GO:0045055	regulated secretory pathway	22	PPI MGI OMIM	bioMart
GO:0050878	regulation of body fluids	22	MGI bioMart Inparanoid	Interpro
GO:0000398	nuclear mRNA splicing, via spliceosome	23	PPI Interpro Pfam bioMart Inparanoid Zhang SAGE	PPI MGI bioMart Inparanoid Su
GO:0006413	translational initiation	23	Interpro Pfam OMIM Zhang SAGE	PPI bioMart Inparanoid Zhang Su SAGE
GO:0006909	phagocytosis	23	Interpro Pfam MGI	PPI Su
GO:0007612	learning	23	MGI OMIM	MGI Zhang
GO:0009880	embryonic pattern specification	23	MGI Inparanoid Zhang	Pfam MGI Su
GO:0015992	proton transport	23	Interpro Pfam Inparanoid	PPI bioMart Inparanoid
GO:0019882	antigen presentation	23	PPI Interpro Pfam MGI Inparanoid Zhang Su SAGE	PPI Interpro Pfam MGI Zhang Su
GO:0030534	adult behavior	23	MGI	MGI
GO:0042472	inner ear morphogenesis	23	Interpro Pfam MGI	MGI
GO:0045637	regulation of myeloid cell differentiation	23	PPI MGI OMIM	PPI MGI Inparanoid OMIM Su
GO:0050727	regulation of inflammatory response	23	PPI Interpro Pfam MGI Inparanoid	MGI
GO:0050767	regulation of neurogenesis	23	Interpro Inparanoid OMIM	PPI MGI OMIM Su
GO:0001843	neural tube closure	24	NA	PPI OMIM
GO:0006650	glycerophospholipid metabolism	24	Interpro Pfam	NA
GO:0007498	mesoderm development	24	Inparanoid	PPI Interpro Pfam MGI Inparanoid OMIM
GO:0016042	lipid catabolism	24	Interpro Pfam MGI	NA
GO:0042692	muscle cell differentiation	24	NA	PPI MGI Zhang Su SAGE
GO:0043281	regulation of caspase activity	24	PPI OMIM	PPI Interpro Pfam MGI Inparanoid
GO:0050730	regulation of peptidyl-tyrosine phosphorylation	24	PPI Interpro Pfam Inparanoid	Interpro Pfam MGI Su
GO:0001819	positive regulation of cytokine production	25	PPI Pfam MGI Inparanoid Zhang	MGI bioMart OMIM Su SAGE
GO:0007249	I-kappaB kinase/NF-kappaB cascade	25	PPI Interpro Pfam MGI Inparanoid Zhang	OMIM
GO:0009953	dorsal/ventral pattern formation	25	MGI bioMart Inparanoid OMIM	PPI Interpro Pfam MGI
GO:0030100	regulation of endocytosis	25	Interpro Pfam MGI	Pfam
GO:0043583	ear development	25	Interpro MGI	NA
GO:0001656	metanephros development	26	Interpro Pfam MGI	PPI MGI OMIM SAGE
GO:0008361	regulation of cell size	26	NA	NA
GO:0008406	gonad development	26	PPI MGI	Inparanoid
GO:0009617	response to bacteria	26	Interpro Pfam MGI OMIM	PPI
GO:0030324	lung development	26	MGI OMIM	PPI MGI
GO:0042060	wound healing	26	PPI	PPI
GO:0048729	tissue morphogenesis	26	NA	MGI Zhang
GO:0048741	skeletal muscle fiber development	26	MGI	PPI
GO:0048747	muscle fiber development	26	MGI	PPI MGI
GO:0006163	purine nucleotide metabolism	27	Interpro Pfam	bioMart Inparanoid Su
GO:0006497	protein amino acid lipidation	27	Interpro Pfam Inparanoid	Su
GO:0006865	amino acid transport	27	Interpro Pfam	Interpro Pfam Inparanoid Zhang Su
GO:0006887	exocytosis	27	PPI Interpro Pfam	PPI Interpro Pfam
GO:0009967	positive regulation of signal transduction	27	NA	PPI OMIM
GO:0016055	Wnt receptor signaling pathway	27	Interpro Pfam MGI	PPI
GO:0030323	respiratory tube development	27	MGI OMIM	Interpro Su
GO:0035282	segmentation	27	MGI	PPI MGI bioMart
GO:0050870	positive regulation of T cell activation	27	PPI Interpro Pfam MGI Inparanoid Zhang Su SAGE	MGI Zhang Su
GO:0006606	protein import into nucleus	28	Interpro Pfam OMIM	PPI
GO:0007067	mitosis	28	Interpro Pfam Zhang SAGE	Interpro Pfam Su
GO:0007179	transforming growth factor beta receptor signaling pathway	28	PPI Interpro Pfam	PPI Pfam
GO:0007254	JNK cascade	28	PPI Interpro Pfam	Interpro Pfam SAGE
GO:0042158	lipoprotein biosynthesis	28	Interpro Pfam Inparanoid	Interpro Pfam Zhang
GO:0048592	eye morphogenesis	28	MGI	PPI
GO:0000187	activation of MAPK activity	29	NA	PPI
GO:0001841	neural tube formation	29	MGI	PPI MGI OMIM
GO:0001932	regulation of protein amino acid phosphorylation	29	PPI Interpro Pfam Inparanoid	PPI OMIM
GO:0006814	sodium ion transport	29	Interpro Pfam MGI OMIM	Interpro Pfam MGI Inparanoid
GO:0009968	negative regulation of signal transduction	29	NA	Interpro Pfam Inparanoid Zhang
GO:0016044	membrane organization and biogenesis	29	NA	PPI Pfam
GO:0030334	regulation of cell migration	29	NA	PPI MGI
GO:0031098	stress-activated protein kinase signaling pathway	29	Interpro Pfam	NA
GO:0042157	lipoprotein metabolism	29	Interpro Pfam	NA
GO:0043406	positive regulation of MAPK activity	29	NA	PPI Pfam Su
GO:0001838	embryonic epithelial tube formation	30	NA	PPI OMIM
GO:0001839	neural plate morphogenesis	30	NA	PPI MGI
GO:0006800	oxygen and reactive oxygen species metabolism	30	Interpro Pfam MGI	Interpro
GO:0006874	calcium ion homeostasis	30	NA	PPI
GO:0007015	actin filament organization	30	Interpro Pfam	MGI
GO:0007018	microtubule-based movement	30	Interpro MGI	Interpro Pfam Su
GO:0007188	G-protein signaling, coupled to cAMP nucleotide second messenger	30	PPI Interpro Pfam	MGI Zhang Su
GO:0007601	visual perception	30	MGI Su	MGI
GO:0008380	RNA splicing	30	PPI Interpro Pfam bioMart Inparanoid Zhang	bioMart Inparanoid Zhang Su SAGE
GO:0030031	cell projection biogenesis	30	Interpro Pfam OMIM	PPI Interpro Pfam Zhang Su
GO:0045727	positive regulation of protein biosynthesis	30	Interpro MGI Inparanoid	PPI OMIM
GO:0048754	branching morphogenesis of a tube	30	MGI	PPI MGI OMIM Su
GO:0050953	sensory perception of light stimulus	30	MGI Su	MGI Inparanoid Zhang
GO:0001763	morphogenesis of a branching structure	31	MGI	PPI
GO:0006006	glucose metabolism	31	NA	Inparanoid
GO:0007126	meiosis	31	Interpro Pfam MGI Zhang Su	Pfam bioMart Inparanoid Su
GO:0030030	cell projection organization and biogenesis	31	Interpro Pfam OMIM	PPI
GO:0042325	regulation of phosphorylation	31	PPI Interpro Pfam Inparanoid OMIM	Pfam OMIM
GO:0046483	heterocycle metabolism	31	Interpro Pfam	NA
GO:0051270	regulation of cell motility	31	NA	PPI bioMart Zhang Su SAGE
GO:0000226	microtubule cytoskeleton organization and biogenesis	32	Interpro Pfam	PPI
GO:0006457	protein folding	32	PPI Interpro Pfam	Pfam bioMart
GO:0015698	inorganic anion transport	32	Interpro Pfam	Interpro Pfam Zhang
GO:0016064	humoral defense mechanism (sensu Vertebrata)	32	PPI Pfam MGI Inparanoid Zhang	PPI Interpro Pfam MGI Inparanoid Su SAGE
GO:0031328	positive regulation of cellular biosynthesis	32	PPI Interpro MGI Inparanoid OMIM	PPI OMIM
GO:0040012	regulation of locomotion	32	NA	NA
GO:0042035	regulation of cytokine biosynthesis	32	Interpro Pfam MGI Inparanoid	PPI OMIM
GO:0006935	chemotaxis	33	MGI Inparanoid OMIM Zhang	Interpro Pfam MGI Inparanoid
GO:0007028	cytoplasm organization and biogenesis	33	PPI	Pfam MGI bioMart Su
GO:0007369	gastrulation	33	MGI OMIM	PPI
GO:0009416	response to light stimulus	33	Interpro	MGI
GO:0016485	protein processing	33	Interpro Pfam OMIM	PPI
GO:0019933	cAMP-mediated signaling	33	PPI Interpro Pfam	PPI Interpro Pfam MGI bioMart Zhang
GO:0048609	reproductive organismal physiological process	33	MGI	PPI Interpro Pfam bioMart Inparanoid OMIM Zhang Su
GO:0001822	kidney development	34	MGI	MGI
GO:0006260	DNA replication	34	PPI Interpro Pfam MGI bioMart Inparanoid Zhang SAGE	PPI Interpro MGI bioMart Inparanoid Zhang Su SAGE
GO:0006790	sulfur metabolism	34	Interpro Pfam	Interpro Pfam Inparanoid
GO:0007548	sex differentiation	34	MGI	PPI
GO:0042098	T cell proliferation	34	PPI Interpro MGI Inparanoid Zhang Su	PPI MGI Zhang
GO:0042445	hormone metabolism	34	NA	PPI
GO:0051329	interphase of mitotic cell cycle	34	PPI Interpro Pfam OMIM	Interpro bioMart Inparanoid Su
GO:0051606	detection of stimulus	34	Interpro Pfam	NA
GO:0001817	regulation of cytokine production	35	PPI Interpro Pfam MGI Inparanoid	PPI MGI bioMart Inparanoid Su SAGE
GO:0006414	translational elongation	35	Interpro Pfam	NA
GO:0006486	protein amino acid glycosylation	35	Interpro Pfam	Interpro Pfam Zhang
GO:0007156	homophilic cell adhesion	35	PPI Interpro Pfam MGI bioMart Inparanoid	Interpro Pfam
GO:0008015	circulation	35	Interpro MGI	NA
GO:0016568	chromatin modification	35	Interpro Pfam	Interpro Pfam SAGE
GO:0043010	eye development (sensu Vertebrata)	35	Pfam MGI	Interpro MGI
GO:0051251	positive regulation of lymphocyte activation	35	PPI Interpro Pfam MGI Inparanoid Zhang Su	Zhang Su SAGE
GO:0001701	embryonic development (sensu Mammalia)	36	MGI	PPI
GO:0006576	biogenic amine metabolism	36	Interpro Pfam OMIM	NA
GO:0006968	cellular defense response	36	PPI Interpro Pfam MGI Inparanoid OMIM	MGI Inparanoid SAGE
GO:0050863	regulation of T cell activation	36	PPI Interpro Pfam MGI Inparanoid Zhang Su	PPI Pfam MGI
GO:0008544	epidermis development	37	NA	PPI MGI
GO:0016331	morphogenesis of embryonic epithelium	37	MGI OMIM	PPI MGI
GO:0001655	urogenital system development	38	MGI	PPI Interpro Pfam MGI bioMart Inparanoid
GO:0001764	neuron migration	38	PPI MGI	PPI
GO:0007160	cell-matrix adhesion	38	Interpro Pfam	PPI Interpro Pfam
GO:0007611	learning and/or memory	38	Interpro Pfam MGI	PPI MGI OMIM
GO:0030326	embryonic limb morphogenesis	38	Pfam MGI	Interpro Pfam MGI
GO:0031589	cell-substrate adhesion	38	Interpro Pfam	PPI OMIM
GO:0040029	regulation of gene expression, epigenetic	38	Interpro Pfam	Interpro Pfam MGI SAGE
GO:0045596	negative regulation of cell differentiation	38	Pfam OMIM	PPI
GO:0045597	positive regulation of cell differentiation	38	Interpro Pfam OMIM	PPI Inparanoid
GO:0048469	cell maturation	38	NA	PPI Interpro Inparanoid
GO:0006813	potassium ion transport	39	Interpro Pfam MGI OMIM	Interpro Pfam OMIM
GO:0006816	calcium ion transport	39	Interpro Pfam Zhang	PPI
GO:0006936	muscle contraction	39	Interpro MGI Su SAGE	MGI
GO:0007218	neuropeptide signaling pathway	39	Interpro Pfam	PPI MGI
GO:0030198	extracellular matrix organization and biogenesis	39	Interpro Pfam	PPI OMIM
GO:0001505	regulation of neurotransmitter levels	40	NA	PPI MGI Inparanoid SAGE
GO:0006397	mRNA processing	40	PPI Interpro Pfam bioMart Inparanoid Zhang SAGE	PPI Interpro Pfam bioMart Inparanoid SAGE
GO:0006644	phospholipid metabolism	40	Interpro Pfam	NA
GO:0007398	ectoderm development	40	MGI	PPI MGI bioMart
GO:0007605	sensory perception of sound	40	MGI	MGI
GO:0035108	limb morphogenesis	40	MGI	MGI
GO:0042113	B cell activation	40	PPI Pfam MGI	PPI
GO:0045860	positive regulation of protein kinase activity	40	NA	PPI
GO:0006820	anion transport	41	Interpro Pfam	Interpro Pfam bioMart Inparanoid
GO:0006959	humoral immune response	41	PPI Interpro Pfam MGI Inparanoid Su	NA
GO:0009101	glycoprotein biosynthesis	41	Interpro Pfam	Interpro Pfam MGI bioMart Zhang
GO:0042089	cytokine biosynthesis	41	Interpro Pfam MGI Inparanoid	Su SAGE
GO:0006333	chromatin assembly or disassembly	42	Interpro Pfam	Interpro Pfam Inparanoid Zhang Su
GO:0018108	peptidyl-tyrosine phosphorylation	42	PPI Interpro Pfam	PPI Pfam OMIM
GO:0009314	response to radiation	43	NA	PPI bioMart
GO:0030900	forebrain development	43	MGI	PPI
GO:0008202	steroid metabolism	44	PPI Interpro Pfam	PPI Zhang Su SAGE
GO:0030098	lymphocyte differentiation	44	MGI Zhang	PPI Interpro MGI Zhang Su SAGE
GO:0046651	lymphocyte proliferation	44	PPI Interpro Pfam MGI Inparanoid	MGI
GO:0050954	sensory perception of mechanical stimulus	44	MGI	Interpro MGI
GO:0051347	positive regulation of transferase activity	44	PPI Pfam	PPI OMIM
GO:0006511	ubiquitin-dependent protein catabolism	45	PPI Interpro Pfam	Interpro Pfam bioMart Inparanoid Zhang SAGE
GO:0006725	aromatic compound metabolism	46	Interpro Pfam	Interpro bioMart Su SAGE
GO:0007519	striated muscle development	46	Interpro MGI	PPI MGI
GO:0019941	modification-dependent protein catabolism	47	Interpro Pfam	PPI
GO:0009100	glycoprotein metabolism	48	Interpro Pfam	Interpro MGI Inparanoid
GO:0009952	anterior/posterior pattern formation	48	MGI	PPI Interpro Pfam MGI
GO:0006470	protein amino acid dephosphorylation	49	Interpro Pfam	Interpro Pfam
GO:0006875	metal ion homeostasis	49	NA	Interpro Pfam
GO:0006916	anti-apoptosis	49	OMIM	OMIM
GO:0016311	dephosphorylation	51	Interpro Pfam	Interpro Pfam
GO:0006913	nucleocytoplasmic transport	52	Interpro Pfam OMIM	Zhang Su
GO:0007411	axon guidance	52	Pfam MGI	MGI Zhang
GO:0001525	angiogenesis	54	MGI	PPI MGI
GO:0015674	di-, tri-valent inorganic cation transport	54	Interpro Pfam	NA
GO:0044257	cellular protein catabolism	54	Interpro Pfam	Pfam
GO:0051603	proteolysis during cellular protein catabolism	54	Interpro Pfam	NA
GO:0030099	myeloid cell differentiation	55	MGI	MGI Su
GO:0001816	cytokine production	56	Interpro Pfam MGI Inparanoid	PPI MGI
GO:0006281	DNA repair	56	PPI Interpro Pfam MGI bioMart Inparanoid OMIM Zhang	PPI Interpro Pfam MGI bioMart Inparanoid Su
GO:0016071	mRNA metabolism	56	PPI Interpro Pfam Zhang	NA
GO:0050778	positive regulation of immune response	56	PPI Interpro Pfam MGI Inparanoid Zhang	PPI Interpro Pfam MGI bioMart Inparanoid Su SAGE
GO:0006897	endocytosis	59	PPI Interpro Pfam	NA
GO:0045165	cell fate commitment	59	Interpro Pfam MGI Inparanoid	PPI Interpro Pfam SAGE
GO:0045859	regulation of protein kinase activity	59	NA	PPI bioMart
GO:0006417	regulation of protein biosynthesis	60	Interpro Pfam MGI	OMIM
GO:0040007	growth	60	NA	PPI MGI
GO:0042110	T cell activation	60	PPI Pfam MGI Inparanoid Zhang Su	PPI MGI Zhang Su
GO:0043009	embryonic development (sensu Vertebrata)	60	MGI	PPI MGI
GO:0006461	protein complex assembly	61	Interpro Pfam	bioMart OMIM Su
GO:0035239	tube morphogenesis	61	NA	PPI Inparanoid OMIM
GO:0019932	second-messenger-mediated signaling	62	PPI Interpro Pfam	PPI Interpro Pfam Inparanoid Su SAGE
GO:0001654	eye development	63	Pfam MGI	MGI
GO:0019725	cell homeostasis	63	NA	PPI Interpro Pfam
GO:0050801	ion homeostasis	65	NA	PPI Inparanoid SAGE
GO:0008285	negative regulation of cell proliferation	66	Pfam	PPI
GO:0002009	morphogenesis of an epithelium	67	NA	PPI
GO:0006631	fatty acid metabolism	67	Interpro Pfam Su	PPI
GO:0006954	inflammatory response	67	MGI Inparanoid	PPI
GO:0030163	protein catabolism	67	Interpro Pfam	Interpro Pfam Inparanoid OMIM
GO:0019236	response to pheromone	68	Interpro Pfam bioMart Inparanoid Zhang Su SAGE	Interpro Pfam bioMart Inparanoid Zhang Su
GO:0001649	osteoblast differentiation	69	Interpro Pfam MGI Inparanoid	PPI MGI
GO:0007169	transmembrane receptor protein tyrosine kinase signaling pathway	69	PPI Interpro Pfam	PPI Interpro Pfam MGI bioMart OMIM
GO:0007017	microtubule-based process	70	Interpro Pfam	Interpro Pfam bioMart SAGE
GO:0007283	spermatogenesis	70	MGI	MGI
GO:0030036	actin cytoskeleton organization and biogenesis	70	Interpro Pfam	PPI Interpro Pfam
GO:0043066	negative regulation of apoptosis	70	NA	PPI
GO:0048514	blood vessel morphogenesis	70	MGI	PPI MGI Su
GO:0008610	lipid biosynthesis	71	Interpro Pfam	PPI bioMart
GO:0043069	negative regulation of programmed cell death	71	NA	PPI Inparanoid OMIM
GO:0043085	positive regulation of enzyme activity	71	NA	PPI OMIM
GO:0006325	establishment and/or maintenance of chromatin architecture	72	PPI Interpro Pfam	PPI Pfam Su
GO:0009117	nucleotide metabolism	72	Interpro Pfam	Interpro Su
GO:0016337	cell-cell adhesion	72	Interpro Pfam Inparanoid	OMIM
GO:0006917	induction of apoptosis	76	Pfam MGI	OMIM
GO:0007420	brain development	76	MGI	PPI
GO:0007517	muscle development	77	Pfam MGI	MGI OMIM
GO:0000122	negative regulation of transcription from RNA polymerase II promoter	78	Interpro Pfam OMIM	PPI Interpro Pfam
GO:0000165	MAPKKK cascade	80	Interpro Pfam	PPI MGI OMIM
GO:0008284	positive regulation of cell proliferation	81	Pfam	PPI
GO:0006396	RNA processing	82	PPI Interpro Pfam bioMart Zhang SAGE	PPI Interpro Pfam bioMart Inparanoid Su
GO:0007626	locomotory behavior	82	NA	PPI MGI
GO:0044265	cellular macromolecule catabolism	82	Interpro Pfam MGI	Pfam Su
GO:0007507	heart development	83	PPI Pfam MGI	PPI MGI
GO:0050776	regulation of immune response	84	PPI Interpro Pfam MGI Inparanoid	PPI MGI
GO:0006974	response to DNA damage stimulus	85	PPI Interpro Pfam MGI	PPI Pfam Su
GO:0001568	blood vessel development	88	MGI	PPI MGI
GO:0035295	tube development	88	MGI	PPI Pfam MGI bioMart Zhang
GO:0046903	secretion	89	Pfam OMIM	PPI
GO:0051276	chromosome organization and biogenesis	89	PPI Interpro Pfam	MGI bioMart Zhang
GO:0007417	central nervous system development	90	Pfam MGI	PPI
GO:0045595	regulation of cell differentiation	90	NA	PPI MGI
GO:0001944	vasculature development	91	MGI	Interpro Pfam MGI bioMart Inparanoid SAGE
GO:0001503	ossification	92	Interpro MGI	PPI MGI
GO:0007268	synaptic transmission	94	MGI Zhang	PPI Interpro Pfam MGI Zhang Su
GO:0007409	axonogenesis	95	Interpro Pfam MGI	OMIM
GO:0043065	positive regulation of apoptosis	95	Interpro Pfam	PPI
GO:0046649	lymphocyte activation	95	PPI Interpro Pfam MGI Inparanoid	Zhang Su
GO:0006520	amino acid metabolism	96	Interpro Pfam	Pfam bioMart Inparanoid
GO:0046849	bone remodeling	96	Interpro Pfam	MGI Su
GO:0048667	neuron morphogenesis during differentiation	96	Interpro Pfam MGI	MGI Zhang
GO:0048812	neurite morphogenesis	96	Interpro Pfam MGI	MGI OMIM Zhang Su
GO:0051726	regulation of cell cycle	96	PPI Interpro Pfam MGI	PPI MGI OMIM
GO:0048771	tissue remodeling	98	NA	Su SAGE
GO:0007264	small GTPase mediated signal transduction	99	PPI Interpro Pfam OMIM	Interpro Pfam
GO:0009792	embryonic development (sensu Metazoa)	104	Pfam MGI	MGI Zhang Su
GO:0045892	negative regulation of transcription, DNA-dependent	104	Interpro Pfam	PPI Interpro Pfam
GO:0051246	regulation of protein metabolism	104	Interpro Pfam	NA
GO:0050790	regulation of enzyme activity	105	PPI	PPI Zhang
GO:0001775	cell activation	106	PPI Interpro Pfam MGI Inparanoid	MGI bioMart Inparanoid Su SAGE
GO:0007276	gametogenesis	106	MGI	PPI MGI
GO:0045944	positive regulation of transcription from RNA polymerase II promoter	110	PPI Interpro Pfam	PPI Interpro Pfam
GO:0000904	cellular morphogenesis during differentiation	111	Interpro Pfam MGI	bioMart OMIM SAGE
GO:0019226	transmission of nerve impulse	112	Interpro MGI Zhang	PPI MGI Su
GO:0030097	hemopoiesis	112	MGI OMIM	NA
GO:0048598	embryonic morphogenesis	112	MGI	PPI MGI Inparanoid Zhang
GO:0031175	neurite development	113	Interpro Pfam MGI	OMIM
GO:0050793	regulation of development	115	OMIM	PPI Interpro
GO:0007389	pattern specification	118	Interpro MGI	Interpro Pfam MGI
GO:0007167	enzyme linked receptor protein signaling pathway	123	Interpro Pfam	PPI Interpro Pfam Inparanoid OMIM
GO:0019953	sexual reproduction	124	MGI	MGI
GO:0030001	metal ion transport	124	Interpro Pfam OMIM	Interpro Pfam MGI Inparanoid Zhang
GO:0009611	response to wounding	125	MGI Inparanoid	PPI
GO:0006605	protein targeting	127	NA	bioMart OMIM
GO:0001501	skeletal development	131	Interpro Pfam MGI	Pfam MGI
GO:0016481	negative regulation of transcription	132	Interpro Pfam	NA
GO:0007243	protein kinase cascade	133	Interpro Pfam	PPI Interpro Pfam
GO:0016070	RNA metabolism	133	PPI Interpro Pfam Zhang	PPI Interpro Pfam bioMart Inparanoid Zhang Su SAGE
GO:0045893	positive regulation of transcription, DNA-dependent	133	PPI Interpro Pfam	PPI Interpro
GO:0048666	neuron development	137	Interpro Pfam MGI	MGI
GO:0016192	vesicle-mediated transport	149	PPI Interpro Pfam	Interpro Pfam MGI Su
GO:0007610	behavior	152	MGI	MGI
GO:0007267	cell-cell signaling	159	Interpro Pfam MGI	Pfam Inparanoid
GO:0009308	amine metabolism	159	Interpro Pfam	Inparanoid Su SAGE
GO:0045941	positive regulation of transcription	161	PPI Interpro Pfam	NA
GO:0006807	nitrogen compound metabolism	166	Interpro Pfam	PPI Inparanoid
GO:0009888	tissue development	168	Interpro Pfam	PPI bioMart Inparanoid
GO:0042221	response to chemical stimulus	169	Interpro Pfam	NA
GO:0030182	neuron differentiation	172	Interpro Pfam MGI	OMIM
GO:0042127	regulation of cell proliferation	172	NA	NA
GO:0016477	cell migration	175	Interpro Pfam	NA
GO:0006812	cation transport	176	Interpro Pfam OMIM	PPI Interpro Pfam Zhang
GO:0007010	cytoskeleton organization and biogenesis	176	Interpro Pfam	NA
GO:0009605	response to external stimulus	176	NA	NA
GO:0009056	catabolism	181	Interpro Pfam	NA
GO:0007049	cell cycle	183	PPI Interpro Pfam	Su
GO:0007155	cell adhesion	184	Interpro Pfam	Interpro Pfam
GO:0006091	generation of precursor metabolites and energy	190	Interpro Pfam	Zhang
GO:0006259	DNA metabolism	196	PPI Interpro Pfam MGI	PPI Interpro Pfam MGI bioMart Inparanoid Zhang Su SAGE
GO:0044255	cellular lipid metabolism	196	Interpro Pfam	PPI bioMart Inparanoid SAGE
GO:0006082	organic acid metabolism	200	Interpro Pfam	Interpro Pfam bioMart Su SAGE
GO:0048699	neurogenesis	200	Interpro Pfam MGI	PPI Interpro Pfam Inparanoid
GO:0006928	cell motility	206	Interpro	PPI OMIM Zhang Su
GO:0006886	intracellular protein transport	207	Interpro Pfam	Interpro Inparanoid Su
GO:0040011	locomotion	209	Pfam	PPI MGI OMIM Zhang
GO:0000902	cellular morphogenesis	215	Interpro Pfam	NA
GO:0006468	protein amino acid phosphorylation	218	Interpro Pfam	PPI Interpro Pfam
GO:0042981	regulation of apoptosis	218	Interpro Pfam	OMIM
GO:0048468	cell development	220	MGI	NA
GO:0043067	regulation of programmed cell death	221	Interpro Pfam	Pfam bioMart OMIM
GO:0015031	protein transport	223	Interpro Pfam	OMIM Zhang
GO:0009790	embryonic development	227	Pfam MGI	NA
GO:0006811	ion transport	232	PPI Interpro Pfam	Pfam
GO:0006357	regulation of transcription from RNA polymerase II promoter	233	PPI Interpro Pfam	Interpro Pfam OMIM
GO:0006629	lipid metabolism	234	Interpro Pfam	Su
GO:0045184	establishment of protein localization	238	Interpro Pfam	Inparanoid Su SAGE
GO:0006508	proteolysis	240	Interpro Pfam	Interpro Pfam
GO:0008283	cell proliferation	251	NA	NA
GO:0006955	immune response	254	PPI Interpro Pfam MGI Inparanoid	Zhang
GO:0006915	apoptosis	260	Interpro Pfam	OMIM
GO:0008104	protein localization	260	Interpro Pfam	OMIM
GO:0006366	transcription from RNA polymerase II promoter	268	PPI Interpro Pfam	Interpro Pfam MGI
GO:0012501	programmed cell death	268	Interpro Pfam	bioMart Zhang
GO:0006952	defense response	277	PPI Interpro Pfam MGI Inparanoid	PPI MGI bioMart Inparanoid Su SAGE
GO:0008219	cell death	281	Pfam	NA
GO:0046907	intracellular transport	286	Interpro Pfam	PPI Interpro Pfam bioMart Inparanoid Su SAGE
GO:0006796	phosphate metabolism	287	Interpro Pfam	bioMart
GO:0016265	death	288	Interpro Pfam	NA
GO:0051649	establishment of cellular localization	289	Interpro Pfam	NA
GO:0006412	protein biosynthesis	297	Interpro Pfam	Pfam bioMart Inparanoid Zhang Su
