# Supplementary material for: Integrative approaches to the prediction of protein functions based on the feature selection
Source: BMC Bioinformatics. 2009 Dec 31;10:455. doi: 10.1186/1471-2105-10-455 (PMC2813249; doi:10.1186/1471-2105-10-455)
Supplement: Additional file 17 — Informative data sets table of yeast genes. Informative data sets from newly annotated yeast genes related to Table 7 are listed for each GO term. [file 1471-2105-10-455-S17.XLS]

## Sheet: table2
GO_ID	GO_Description	GeneCount_Mus	Informative features_Mus	Informative features_Yeast	Gene_count_Yeast
GO:0000018	regulation of DNA recombination	3	NA	NA	12
GO:0000084	S phase of mitotic cell cycle	3	NA	Rosetta	6
GO:0000086	G2/M transition of mitotic cell cycle	3	SAGE	NA	26
GO:0000103	sulfate assimilation	3	PPI	NA	10
GO:0000209	protein polyubiquitination	3	NA	NA	20
GO:0000320	re-entry into mitotic cell cycle	3	MGI	CellCycle	3
GO:0005980	glycogen catabolism	3	NA	PPI StressResponse	7
GO:0006012	galactose metabolism	3	Interpro Pfam	PPI	8
GO:0006081	aldehyde metabolism	3	Interpro Pfam	StressResponse	20
GO:0006109	regulation of carbohydrate metabolism	3	SAGE	NA	28
GO:0006213	pyrimidine nucleoside metabolism	3	Interpro Pfam	NA	5
GO:0006268	DNA unwinding during replication	3	Interpro Pfam Zhang	PPI	12
GO:0006354	RNA elongation	3	NA	NA	26
GO:0006400	tRNA modification	3	Zhang	StressResponse	38
GO:0006560	proline metabolism	3	Interpro Pfam	NA	7
GO:0006568	tryptophan metabolism	3	Interpro Pfam MGI	PPI DNAresponse Rosetta	10
GO:0006598	polyamine catabolism	3	Interpro	NA	3
GO:0006613	cotranslational protein targeting to membrane	3	Interpro Pfam Zhang	PPI Motif Rosetta	22
GO:0006625	protein targeting to peroxisome	3	NA	DNAresponse Rosetta StressResponse	15
GO:0006688	glycosphingolipid biosynthesis	3	Interpro Pfam	NA	3
GO:0006779	porphyrin biosynthesis	3	Interpro Pfam MGI	Motif Phenotype	14
GO:0006783	heme biosynthesis	3	Interpro Pfam MGI	Motif Phenotype	14
GO:0006791	sulfur utilization	3	Interpro	PPI	10
GO:0006817	phosphate transport	3	Interpro Pfam	NA	10
GO:0006839	mitochondrial transport	3	NA	Motif	11
GO:0006882	zinc ion homeostasis	3	Interpro Pfam	NA	10
GO:0006883	sodium ion homeostasis	3	Zhang	NA	3
GO:0006888	ER to Golgi vesicle-mediated transport	3	Pfam	StressResponse	75
GO:0006893	Golgi to plasma membrane transport	3	Su	Rosetta	24
GO:0006904	vesicle docking during exocytosis	3	PPI Interpro Pfam	NA	12
GO:0006906	vesicle fusion	3	NA	PPI Phenotype Rosetta	30
GO:0006972	hyperosmotic response	3	MGI	NA	7
GO:0007089	traversing start control point of mitotic cell cycle	3	Pfam	NA	6
GO:0007091	mitotic metaphase/anaphase transition	3	NA	Phenotype	15
GO:0007131	meiotic recombination	3	Interpro	PPI Phenotype	42
GO:0009065	glutamine family amino acid catabolism	3	Interpro Pfam	NA	13
GO:0009069	serine family amino acid metabolism	3	Interpro Pfam	NA	24
GO:0009084	glutamine family amino acid biosynthesis	3	Interpro Pfam	Motif CellCycle Rosetta	27
GO:0009120	deoxyribonucleoside metabolism	3	Pfam	NA	3
GO:0009251	glucan catabolism	3	NA	StressResponse	8
GO:0009396	folic acid and derivative biosynthesis	3	Pfam	NA	5
GO:0009435	NAD biosynthesis	3	PPI Interpro Pfam	NA	7
GO:0010033	response to organic substance	3	PPI Zhang	NA	7
GO:0015802	basic amino acid transport	3	Pfam	Motif DNAresponse	9
GO:0015918	sterol transport	3	NA	PPI	7
GO:0018410	peptide or protein carboxyl-terminal blocking	3	NA	NA	5
GO:0019363	pyridine nucleotide biosynthesis	3	PPI Interpro Pfam	NA	10
GO:0030865	cortical cytoskeleton organization and biogenesis	3	PPI	PPI	16
GO:0030866	cortical actin cytoskeleton organization and biogenesis	3	NA	PPI StressResponse	16
GO:0030968	unfolded protein response	3	NA	PPI StressResponse	5
GO:0042176	regulation of protein catabolism	3	SAGE	Phenotype	3
GO:0042773	ATP synthesis coupled electron transport	3	PPI Interpro Pfam	NA	25
GO:0042775	ATP synthesis coupled electron transport (sensu Eukaryota)	3	PPI Interpro Pfam	PPI Motif Phenotype CellCycle DNAresponse Rosetta StressResponse	25
GO:0043331	response to dsRNA	3	NA	PPI StressResponse	7
GO:0045026	plasma membrane fusion	3	Su	Phenotype CellCycle	6
GO:0045910	negative regulation of DNA recombination	3	NA	NA	9
GO:0046513	ceramide biosynthesis	3	NA	Rosetta	3
GO:0046520	sphingoid biosynthesis	3	NA	NA	3
GO:0048278	vesicle docking	3	PPI Interpro Pfam	PPI Motif Phenotype CellCycle	14
GO:0051320	S phase	3	NA	NA	6
GO:0051656	establishment of organelle localization	3	PPI	PPI Motif Phenotype CellCycle	25
GO:0051668	localization within membrane	3	PPI	DNAresponse	4
GO:0000002	mitochondrial genome maintenance	4	Interpro Pfam	NA	30
GO:0000059	protein import into nucleus, docking	4	Interpro	NA	4
GO:0000272	polysaccharide catabolism	4	NA	NA	11
GO:0006085	acetyl-CoA biosynthesis	4	Interpro Pfam	NA	4
GO:0006098	pentose-phosphate shunt	4	NA	NA	11
GO:0006099	tricarboxylic acid cycle	4	Interpro Pfam	NA	15
GO:0006100	tricarboxylic acid cycle intermediate metabolism	4	Pfam	Motif Phenotype CellCycle DNAresponse Rosetta StressResponse	19
GO:0006206	pyrimidine base metabolism	4	Interpro Pfam	PPI Motif Phenotype	17
GO:0006265	DNA topological change	4	Interpro	NA	5
GO:0006301	postreplication repair	4	NA	PPI Phenotype	15
GO:0006473	protein amino acid acetylation	4	NA	NA	38
GO:0006476	protein amino acid deacetylation	4	PPI	NA	14
GO:0006506	GPI anchor biosynthesis	4	Interpro Pfam	PPI CellCycle	23
GO:0006555	methionine metabolism	4	Pfam	Motif	23
GO:0006586	indolalkylamine metabolism	4	Interpro Pfam MGI SAGE	PPI Motif Rosetta StressResponse	10
GO:0006626	protein targeting to mitochondrion	4	Interpro Pfam	Motif DNAresponse Rosetta StressResponse	48
GO:0006656	phosphatidylcholine biosynthesis	4	NA	NA	7
GO:0006740	NADPH regeneration	4	NA	PPI Motif Phenotype	14
GO:0006891	intra-Golgi vesicle-mediated transport	4	NA	PPI	21
GO:0007006	mitochondrial membrane organization and biogenesis	4	Interpro	NA	21
GO:0007031	peroxisome organization and biogenesis	4	PPI	NA	38
GO:0007076	mitotic chromosome condensation	4	Interpro Pfam Su	PPI	9
GO:0007094	mitotic spindle checkpoint	4	Zhang	PPI	20
GO:0007129	synapsis	4	Pfam	StressResponse	9
GO:0008299	isoprenoid biosynthesis	4	NA	Motif	6
GO:0009060	aerobic respiration	4	Interpro Pfam Su	NA	83
GO:0009081	branched chain family amino acid metabolism	4	NA	NA	16
GO:0009086	methionine biosynthesis	4	Interpro Pfam	Motif	5
GO:0009123	nucleoside monophosphate metabolism	4	Pfam	Motif DNAresponse Rosetta StressResponse	19
GO:0009124	nucleoside monophosphate biosynthesis	4	NA	Motif Rosetta StressResponse	17
GO:0009147	pyrimidine nucleoside triphosphate metabolism	4	Pfam	NA	4
GO:0009156	ribonucleoside monophosphate biosynthesis	4	NA	PPI Rosetta StressResponse	15
GO:0009161	ribonucleoside monophosphate metabolism	4	NA	PPI Motif Phenotype Rosetta StressResponse	17
GO:0009636	response to toxin	4	Pfam	NA	5
GO:0009894	regulation of catabolism	4	NA	NA	13
GO:0009991	response to extracellular stimulus	4	NA	NA	23
GO:0010035	response to inorganic substance	4	Pfam	Motif Phenotype DNAresponse StressResponse	21
GO:0015858	nucleoside transport	4	Zhang	NA	3
GO:0019438	aromatic compound biosynthesis	4	Interpro Pfam Zhang	PPI Motif	17
GO:0019674	NAD metabolism	4	PPI Interpro Pfam	Motif Phenotype StressResponse	13
GO:0031577	spindle checkpoint	4	Interpro Zhang SAGE	NA	20
GO:0042364	water-soluble vitamin biosynthesis	4	Interpro Pfam	PPI Motif Phenotype DNAresponse	42
GO:0042430	indole and derivative metabolism	4	Interpro Pfam MGI Su SAGE	Rosetta	10
GO:0042434	indole derivative metabolism	4	Interpro Pfam MGI SAGE	PPI Motif StressResponse	10
GO:0044247	cellular polysaccharide catabolism	4	NA	Phenotype CellCycle StressResponse	11
GO:0045132	meiotic chromosome segregation	4	Interpro Pfam Zhang	Phenotype Rosetta	15
GO:0046148	pigment biosynthesis	4	Interpro Pfam	Motif	20
GO:0046356	acetyl-CoA catabolism	4	Interpro Pfam Su	PPI Motif Phenotype CellCycle DNAresponse Rosetta StressResponse	15
GO:0046489	phosphoinositide biosynthesis	4	Interpro Pfam	PPI	24
GO:0051052	regulation of DNA metabolism	4	NA	NA	21
GO:0051053	negative regulation of DNA metabolism	4	NA	Motif	11
GO:0051235	maintenance of localization	4	NA	PPI Phenotype	21
GO:0051640	organelle localization	4	NA	PPI Motif Phenotype	52
GO:0000097	sulfur amino acid biosynthesis	5	Interpro Pfam	CellCycle	9
GO:0006044	N-acetylglucosamine metabolism	5	PPI Interpro Pfam MGI	Phenotype CellCycle DNAresponse Rosetta	13
GO:0006220	pyrimidine nucleotide metabolism	5	Pfam	DNAresponse	7
GO:0006221	pyrimidine nucleotide biosynthesis	5	Pfam	NA	5
GO:0006298	mismatch repair	5	PPI	PPI Phenotype CellCycle Rosetta	22
GO:0006367	transcription initiation from RNA polymerase II promoter	5	Pfam Zhang	NA	46
GO:0006610	ribosomal protein import into nucleus	5	Pfam	PPI Phenotype CellCycle DNAresponse Rosetta StressResponse	23
GO:0006760	folic acid and derivative metabolism	5	NA	Motif CellCycle DNAresponse	8
GO:0006826	iron ion transport	5	Interpro Pfam	NA	19
GO:0006835	dicarboxylic acid transport	5	Interpro	StressResponse	3
GO:0006970	response to osmotic stress	5	MGI	NA	53
GO:0007026	negative regulation of microtubule depolymerization	5	PPI Zhang	Rosetta StressResponse	3
GO:0007034	vacuolar transport	5	PPI	NA	65
GO:0009066	aspartate family amino acid metabolism	5	Interpro Pfam	CellCycle DNAresponse Rosetta StressResponse	45
GO:0009067	aspartate family amino acid biosynthesis	5	Interpro Pfam	CellCycle DNAresponse StressResponse	18
GO:0009110	vitamin biosynthesis	5	PPI Interpro Pfam	PPI Motif	42
GO:0009225	nucleotide-sugar metabolism	5	Interpro Pfam	Motif DNAresponse StressResponse	5
GO:0015718	monocarboxylic acid transport	5	NA	PPI CellCycle	9
GO:0015893	drug transport	5	NA	Motif	13
GO:0016925	protein sumoylation	5	Zhang	NA	7
GO:0030004	monovalent inorganic cation homeostasis	5	NA	PPI Phenotype Rosetta	33
GO:0030261	chromosome condensation	5	Interpro Pfam Zhang	PPI CellCycle StressResponse	11
GO:0030433	ER-associated protein catabolism	5	NA	PPI	32
GO:0031114	regulation of microtubule depolymerization	5	NA	Rosetta	3
GO:0043488	regulation of mRNA stability	5	NA	PPI	23
GO:0045047	protein targeting to ER	5	Pfam	PPI	28
GO:0046470	phosphatidylcholine metabolism	5	NA	Phenotype Rosetta	9
GO:0000070	mitotic sister chromatid segregation	6	Interpro Pfam	PPI Phenotype StressResponse	55
GO:0000080	G1 phase of mitotic cell cycle	6	NA	NA	25
GO:0000819	sister chromatid segregation	6	Interpro Pfam	PPI Motif Phenotype CellCycle Rosetta StressResponse	57
GO:0005978	glycogen biosynthesis	6	Interpro Pfam	PPI Rosetta	12
GO:0006020	myo-inositol metabolism	6	PPI Pfam MGI	DNAresponse	6
GO:0006041	glucosamine metabolism	6	Interpro Pfam MGI	Phenotype CellCycle Rosetta	13
GO:0006302	double-strand break repair	6	Pfam	PPI Phenotype Rosetta	46
GO:0006308	DNA catabolism	6	Interpro	PPI Phenotype	12
GO:0006342	chromatin silencing	6	Pfam	PPI	80
GO:0006378	mRNA polyadenylylation	6	Pfam SAGE	PPI	18
GO:0006406	mRNA export from nucleus	6	NA	PPI Phenotype	64
GO:0006505	GPI anchor metabolism	6	Interpro Pfam	PPI Motif	24
GO:0006515	misfolded or incompletely synthesized protein catabolism	6	NA	NA	34
GO:0006612	protein targeting to membrane	6	Interpro Pfam	Phenotype	31
GO:0006687	glycosphingolipid metabolism	6	MGI	NA	3
GO:0006739	NADP metabolism	6	Interpro Pfam	Motif Phenotype	17
GO:0006878	copper ion homeostasis	6	NA	PPI	8
GO:0006879	iron ion homeostasis	6	Pfam	NA	30
GO:0007019	microtubule depolymerization	6	NA	NA	4
GO:0007052	mitotic spindle organization and biogenesis	6	Interpro Pfam Su	PPI Phenotype CellCycle StressResponse	45
GO:0009064	glutamine family amino acid metabolism	6	Interpro Pfam	Rosetta	43
GO:0009109	coenzyme catabolism	6	Zhang	CellCycle DNAresponse StressResponse	17
GO:0009112	nucleobase metabolism	6	Interpro Pfam	Motif Rosetta StressResponse	33
GO:0009247	glycolipid biosynthesis	6	NA	NA	3
GO:0009250	glucan biosynthesis	6	Pfam	Phenotype Rosetta	20
GO:0015804	neutral amino acid transport	6	Interpro	NA	5
GO:0015833	peptide transport	6	Interpro MGI	StressResponse	4
GO:0019439	aromatic compound catabolism	6	Pfam	PPI	3
GO:0031023	microtubule organizing center organization and biogenesis	6	Pfam Zhang	PPI Phenotype CellCycle	14
GO:0031111	negative regulation of microtubule polymerization or depolymerization	6	PPI	StressResponse	3
GO:0031507	heterochromatin formation	6	Interpro Pfam	PPI	80
GO:0043631	RNA polyadenylation	6	Interpro Zhang	PPI	18
GO:0045005	maintenance of fidelity during DNA-dependent DNA replication	6	PPI MGI	PPI Motif Phenotype CellCycle Rosetta	22
GO:0045814	negative regulation of gene expression, epigenetic	6	Pfam	NA	80
GO:0051028	mRNA transport	6	NA	PPI Phenotype	64
GO:0051318	G1 phase	6	NA	NA	25
GO:0000079	regulation of cyclin dependent protein kinase activity	7	NA	Motif	14
GO:0000302	response to reactive oxygen species	7	Pfam MGI	NA	7
GO:0006094	gluconeogenesis	7	Su	Phenotype	26
GO:0006096	glycolysis	7	Pfam	NA	20
GO:0006284	base-excision repair	7	NA	NA	10
GO:0006360	transcription from RNA polymerase I promoter	7	Pfam	NA	28
GO:0006376	mRNA splice site selection	7	Interpro Pfam	NA	4
GO:0006635	fatty acid beta-oxidation	7	Pfam Zhang Su	CellCycle Rosetta StressResponse	9
GO:0006778	porphyrin metabolism	7	Interpro Pfam	CellCycle StressResponse	15
GO:0006829	zinc ion transport	7	Interpro Pfam MGI	NA	6
GO:0006892	post-Golgi vesicle-mediated transport	7	Interpro Zhang	Phenotype	55
GO:0006914	autophagy	7	Zhang	PPI Motif Phenotype CellCycle DNAresponse Rosetta StressResponse	34
GO:0006984	ER-nuclear signaling pathway	7	NA	NA	5
GO:0006986	response to unfolded protein	7	Zhang	PPI DNAresponse Rosetta	14
GO:0006997	nuclear organization and biogenesis	7	NA	NA	49
GO:0007569	cell aging	7	NA	NA	43
GO:0008272	sulfate transport	7	Pfam	Phenotype	3
GO:0009132	nucleoside diphosphate metabolism	7	Interpro Pfam	CellCycle StressResponse	3
GO:0009262	deoxyribonucleotide metabolism	7	NA	PPI	3
GO:0009410	response to xenobiotic stimulus	7	SAGE	Rosetta StressResponse	6
GO:0016579	protein deubiquitination	7	Interpro Pfam	NA	19
GO:0018345	protein palmitoylation	7	PPI Interpro Pfam Zhang	DNAresponse StressResponse	8
GO:0030042	actin filament depolymerization	7	Pfam	Rosetta	4
GO:0030162	regulation of proteolysis	7	NA	Rosetta	4
GO:0031109	microtubule polymerization or depolymerization	7	NA	PPI Phenotype CellCycle	14
GO:0031110	regulation of microtubule polymerization or depolymerization	7	MGI	PPI CellCycle	13
GO:0042168	heme metabolism	7	Interpro Pfam	Motif	15
GO:0045333	cellular respiration	7	Pfam	PPI Motif Phenotype CellCycle DNAresponse Rosetta StressResponse	89
GO:0046466	membrane lipid catabolism	7	Interpro Pfam	DNAresponse	4
GO:0051017	actin filament bundle formation	7	NA	Rosetta	5
GO:0051187	cofactor catabolism	7	NA	PPI Motif Phenotype CellCycle DNAresponse Rosetta StressResponse	18
GO:0051789	response to protein stimulus	7	Zhang	Motif	14
GO:0000096	sulfur amino acid metabolism	8	Interpro Pfam Zhang	NA	32
GO:0000188	inactivation of MAPK activity	8	Pfam	Motif Phenotype	5
GO:0000271	polysaccharide biosynthesis	8	Interpro	NA	29
GO:0006402	mRNA catabolism	8	NA	PPI Rosetta	55
GO:0006487	protein amino acid N-linked glycosylation	8	Interpro Pfam Zhang	NA	45
GO:0006641	triacylglycerol metabolism	8	Pfam MGI	PPI StressResponse	5
GO:0006869	lipid transport	8	Pfam	NA	25
GO:0007093	mitotic checkpoint	8	NA	PPI	21
GO:0007157	heterophilic cell adhesion	8	Interpro	NA	13
GO:0008033	tRNA processing	8	Interpro Pfam Zhang	NA	32
GO:0015985	energy coupled proton transport, down electrochemical gradient	8	Interpro Pfam Zhang	PPI Phenotype Rosetta StressResponse	20
GO:0015986	ATP synthesis coupled proton transport	8	PPI Interpro Pfam Zhang	PPI Phenotype CellCycle DNAresponse Rosetta StressResponse	20
GO:0016339	calcium-dependent cell-cell adhesion	8	PPI Interpro Pfam MGI	NA	9
GO:0016571	histone methylation	8	Interpro	PPI	17
GO:0018346	protein amino acid prenylation	8	Interpro	Phenotype Rosetta	5
GO:0030010	establishment of cell polarity	8	MGI	NA	105
GO:0031123	RNA 3'-end processing	8	Interpro Pfam	PPI StressResponse	23
GO:0031124	mRNA 3'-end processing	8	NA	PPI	21
GO:0042440	pigment metabolism	8	Interpro Pfam	PPI Motif Phenotype	21
GO:0043161	proteasomal ubiquitin-dependent protein catabolism	8	Interpro	Motif	58
GO:0043284	biopolymer biosynthesis	8	Interpro	Phenotype	29
GO:0043407	negative regulation of MAPK activity	8	Pfam	NA	5
GO:0043487	regulation of RNA stability	8	NA	NA	23
GO:0006084	acetyl-CoA metabolism	9	Interpro Pfam	NA	20
GO:0006405	RNA export from nucleus	9	Interpro SAGE	NA	73
GO:0006664	glycolipid metabolism	9	Interpro Pfam	NA	3
GO:0006730	one-carbon compound metabolism	9	Interpro Pfam MGI	Motif CellCycle DNAresponse Rosetta StressResponse	12
GO:0006833	water transport	9	Interpro Pfam MGI	NA	3
GO:0006944	membrane fusion	9	NA	PPI Motif Phenotype	60
GO:0007009	plasma membrane organization and biogenesis	9	NA	NA	7
GO:0009116	nucleoside metabolism	9	Pfam	PPI Motif	15
GO:0016126	sterol biosynthesis	9	Interpro Pfam	NA	31
GO:0017148	negative regulation of protein biosynthesis	9	NA	NA	5
GO:0030148	sphingolipid biosynthesis	9	PPI	NA	19
GO:0031327	negative regulation of cellular biosynthesis	9	NA	NA	5
GO:0042044	fluid transport	9	PPI Interpro Pfam MGI	NA	3
GO:0050657	nucleic acid transport	9	Interpro SAGE	PPI Phenotype CellCycle DNAresponse Rosetta StressResponse	73
GO:0050658	RNA transport	9	Interpro Su	PPI Phenotype	73
GO:0051236	establishment of RNA localization	9	PPI Interpro SAGE	PPI Phenotype CellCycle Rosetta StressResponse	73
GO:0051252	regulation of RNA metabolism	9	NA	NA	25
GO:0000160	two-component signal transduction system (phosphorelay)	10	Interpro Pfam	NA	12
GO:0000245	spliceosome assembly	10	Interpro Pfam Zhang	NA	17
GO:0000723	telomere maintenance	10	PPI	NA	175
GO:0006090	pyruvate metabolism	10	Su	CellCycle DNAresponse StressResponse	36
GO:0006493	protein amino acid O-linked glycosylation	10	Pfam	CellCycle StressResponse	15
GO:0006611	protein export from nucleus	10	NA	PPI Motif CellCycle DNAresponse Rosetta StressResponse	47
GO:0006733	oxidoreduction coenzyme metabolism	10	Zhang	NA	48
GO:0006769	nicotinamide metabolism	10	NA	NA	34
GO:0007051	spindle organization and biogenesis	10	Interpro Pfam	PPI Phenotype CellCycle Rosetta	46
GO:0007530	sex determination	10	NA	NA	23
GO:0009072	aromatic amino acid family metabolism	10	Pfam	PPI Motif DNAresponse Rosetta StressResponse	21
GO:0009451	RNA modification	10	Pfam	CellCycle DNAresponse Rosetta StressResponse	131
GO:0017157	regulation of exocytosis	10	MGI	Rosetta	3
GO:0019319	hexose biosynthesis	10	Pfam	NA	28
GO:0019362	pyridine nucleotide metabolism	10	NA	Phenotype CellCycle Rosetta StressResponse	37
GO:0042401	biogenic amine biosynthesis	10	Interpro Pfam	PPI Rosetta	19
GO:0042402	biogenic amine catabolism	10	NA	PPI	3
GO:0046165	alcohol biosynthesis	10	Pfam	PPI Rosetta	31
GO:0046364	monosaccharide biosynthesis	10	NA	PPI Motif Rosetta StressResponse	28
GO:0046474	glycerophospholipid biosynthesis	10	MGI	CellCycle	34
GO:0000077	DNA damage checkpoint	11	Interpro Pfam	NA	13
GO:0006071	glycerol metabolism	11	Interpro Pfam	NA	9
GO:0006364	rRNA processing	11	PPI Interpro Zhang	NA	168
GO:0006401	RNA catabolism	11	Interpro	PPI	64
GO:0006403	RNA localization	11	Interpro SAGE	NA	84
GO:0006595	polyamine metabolism	11	Interpro Pfam	NA	7
GO:0006749	glutathione metabolism	11	PPI Interpro Pfam Su SAGE	PPI Motif StressResponse	8
GO:0007033	vacuole organization and biogenesis	11	MGI Zhang	NA	41
GO:0007088	regulation of mitosis	11	Interpro Pfam	PPI Phenotype	50
GO:0007346	regulation of progression through mitotic cell cycle	11	NA	Phenotype	11
GO:0008064	regulation of actin polymerization and/or depolymerization	11	Interpro Pfam	Phenotype	3
GO:0009408	response to heat	11	MGI	NA	17
GO:0009890	negative regulation of biosynthesis	11	Interpro	NA	5
GO:0016458	gene silencing	11	Interpro Pfam	NA	80
GO:0016569	covalent chromatin modification	11	Interpro Zhang	NA	62
GO:0016570	histone modification	11	NA	PPI Phenotype	62
GO:0018342	protein prenylation	11	Interpro	CellCycle	5
GO:0019722	calcium-mediated signaling	11	PPI Interpro MGI Zhang SAGE	Phenotype	7
GO:0019751	polyol metabolism	11	Interpro Pfam	NA	9
GO:0030832	regulation of actin filament length	11	Interpro Pfam	PPI Phenotype StressResponse	3
GO:0044272	sulfur compound biosynthesis	11	Interpro Pfam	Phenotype CellCycle DNAresponse Rosetta StressResponse	16
GO:0051129	negative regulation of cell organization and biogenesis	11	Interpro Pfam	DNAresponse	5
GO:0006007	glucose catabolism	12	Interpro Pfam	NA	30
GO:0006040	amino sugar metabolism	12	Interpro Pfam MGI	Phenotype CellCycle Rosetta	13
GO:0006119	oxidative phosphorylation	12	Pfam Zhang Su	PPI Motif Phenotype CellCycle DNAresponse Rosetta StressResponse	46
GO:0006289	nucleotide-excision repair	12	PPI MGI	PPI CellCycle	32
GO:0006352	transcription initiation	12	PPI Interpro Pfam Zhang	NA	57
GO:0006720	isoprenoid metabolism	12	Interpro Pfam	Motif	6
GO:0006753	nucleoside phosphate metabolism	12	PPI Interpro	Phenotype	20
GO:0006754	ATP biosynthesis	12	PPI Interpro Pfam Zhang	PPI Phenotype CellCycle DNAresponse Rosetta StressResponse	20
GO:0006885	regulation of pH	12	Interpro Pfam Zhang	NA	28
GO:0008652	amino acid biosynthesis	12	Interpro Pfam	PPI Motif Phenotype CellCycle	102
GO:0015807	L-amino acid transport	12	Interpro Pfam	NA	6
GO:0019320	hexose catabolism	12	Interpro Pfam	Motif DNAresponse	30
GO:0019748	secondary metabolism	12	Pfam	Motif Rosetta StressResponse	24
GO:0031570	DNA integrity checkpoint	12	PPI Interpro Pfam	NA	17
GO:0042219	amino acid derivative catabolism	12	Interpro Pfam	NA	4
GO:0042493	response to drug	12	MGI	NA	35
GO:0044242	cellular lipid catabolism	12	Interpro MGI	Rosetta StressResponse	7
GO:0046164	alcohol catabolism	12	Interpro Pfam	Motif CellCycle DNAresponse Rosetta	38
GO:0046365	monosaccharide catabolism	12	Interpro Pfam	Motif CellCycle DNAresponse Rosetta StressResponse	35
GO:0006446	regulation of translational initiation	13	Interpro Pfam	NA	5
GO:0006638	neutral lipid metabolism	13	Interpro Pfam MGI Su	PPI CellCycle Rosetta	5
GO:0006639	acylglycerol metabolism	13	Pfam MGI Su	PPI	5
GO:0006672	ceramide metabolism	13	Interpro Pfam MGI	PPI	7
GO:0009615	response to virus	13	Interpro Pfam MGI	PPI Motif StressResponse	7
GO:0015931	nucleobase, nucleoside, nucleotide and nucleic acid transport	13	Interpro Pfam MGI	DNAresponse Rosetta	82
GO:0016072	rRNA metabolism	13	PPI Interpro Zhang SAGE	CellCycle Rosetta	247
GO:0016197	endosome transport	13	NA	NA	40
GO:0019395	fatty acid oxidation	13	Interpro Pfam Zhang SAGE	PPI Motif Phenotype CellCycle Rosetta StressResponse	11
GO:0042398	amino acid derivative biosynthesis	13	Pfam Zhang	PPI Rosetta	21
GO:0043543	protein amino acid acylation	13	Interpro Pfam	PPI Phenotype	51
GO:0051261	protein depolymerization	13	Interpro Pfam	NA	8
GO:0006261	DNA-dependent DNA replication	14	PPI Interpro Pfam MGI Zhang	PPI Phenotype	82
GO:0006633	fatty acid biosynthesis	14	NA	NA	12
GO:0006662	glycerol ether metabolism	14	Interpro Pfam MGI	StressResponse	5
GO:0007127	meiosis I	14	MGI Zhang	Motif Phenotype	61
GO:0007163	establishment and/or maintenance of cell polarity	14	MGI	NA	108
GO:0009145	purine nucleoside triphosphate biosynthesis	14	Interpro	PPI Phenotype CellCycle DNAresponse Rosetta StressResponse	22
GO:0009201	ribonucleoside triphosphate biosynthesis	14	PPI Interpro Pfam	PPI Phenotype CellCycle DNAresponse Rosetta StressResponse	24
GO:0009206	purine ribonucleoside triphosphate biosynthesis	14	PPI Interpro	PPI Phenotype CellCycle DNAresponse Rosetta StressResponse	22
GO:0046034	ATP metabolism	14	PPI Interpro	PPI Phenotype CellCycle DNAresponse Rosetta StressResponse	20
GO:0046486	glycerolipid metabolism	14	Interpro Pfam MGI Su	NA	5
GO:0046519	sphingoid metabolism	14	Interpro Pfam	NA	9
GO:0000041	transition metal ion transport	15	Interpro Pfam	NA	43
GO:0001558	regulation of cell growth	15	Interpro Pfam	NA	11
GO:0007046	ribosome biogenesis	15	PPI Zhang SAGE	CellCycle DNAresponse Rosetta StressResponse	210
GO:0007050	cell cycle arrest	15	Interpro Pfam	PPI	11
GO:0007568	aging	15	Pfam	NA	44
GO:0009306	protein secretion	15	PPI Interpro Pfam MGI	NA	9
GO:0016567	protein ubiquitination	15	Interpro	PPI Motif Phenotype Rosetta StressResponse	52
GO:0046916	transition metal ion homeostasis	15	Interpro Pfam	PPI Phenotype Rosetta	48
GO:0005977	glycogen metabolism	16	Interpro Pfam	PPI	29
GO:0006073	glucan metabolism	16	Interpro Pfam	PPI Phenotype	40
GO:0008154	actin polymerization and/or depolymerization	16	PPI Interpro Pfam	PPI Motif Phenotype CellCycle DNAresponse StressResponse	9
GO:0009142	nucleoside triphosphate biosynthesis	16	Interpro	PPI Motif Phenotype CellCycle DNAresponse Rosetta StressResponse	26
GO:0009152	purine ribonucleotide biosynthesis	16	Interpro Pfam	PPI Motif Phenotype CellCycle Rosetta StressResponse	38
GO:0009205	purine ribonucleoside triphosphate metabolism	16	Interpro	PPI Phenotype CellCycle DNAresponse Rosetta StressResponse	22
GO:0030384	phosphoinositide metabolism	16	Interpro Pfam	NA	31
GO:0042770	DNA damage response, signal transduction	16	MGI	PPI Phenotype	14
GO:0000075	cell cycle checkpoint	17	PPI Interpro Pfam MGI Zhang	PPI Phenotype	51
GO:0006694	steroid biosynthesis	17	Interpro Pfam MGI	DNAresponse	38
GO:0009199	ribonucleoside triphosphate metabolism	17	PPI Interpro Pfam	Phenotype	24
GO:0016052	carbohydrate catabolism	17	Interpro	Motif CellCycle DNAresponse Rosetta StressResponse	52
GO:0016053	organic acid biosynthesis	17	NA	Motif CellCycle	17
GO:0044275	cellular carbohydrate catabolism	17	Interpro	PPI Motif CellCycle DNAresponse Rosetta	52
GO:0046394	carboxylic acid biosynthesis	17	NA	Motif CellCycle	17
GO:0048015	phosphoinositide-mediated signaling	17	NA	Rosetta	13
GO:0048193	Golgi vesicle transport	17	Interpro Pfam	PPI Motif Phenotype	146
GO:0051168	nuclear export	17	Interpro	NA	90
GO:0000910	cytokinesis	18	Interpro Pfam	NA	98
GO:0006112	energy reserve metabolism	18	Interpro Pfam	Phenotype	36
GO:0006310	DNA recombination	18	PPI Interpro Pfam MGI	NA	190
GO:0006469	negative regulation of protein kinase activity	18	PPI Interpro Pfam	Motif Phenotype	6
GO:0006479	protein amino acid methylation	18	Interpro Pfam	NA	20
GO:0006767	water-soluble vitamin metabolism	18	Interpro Pfam MGI	PPI Motif	77
GO:0007005	mitochondrion organization and biogenesis	18	NA	Phenotype	103
GO:0007265	Ras protein signal transduction	18	NA	Motif Rosetta	17
GO:0008654	phospholipid biosynthesis	18	Interpro Pfam	NA	52
GO:0009063	amino acid catabolism	18	Pfam Su	NA	28
GO:0009144	purine nucleoside triphosphate metabolism	18	PPI Interpro Pfam MGI	PPI Phenotype CellCycle DNAresponse Rosetta StressResponse	22
GO:0006665	sphingolipid metabolism	19	Interpro Pfam	PPI Phenotype Rosetta	29
GO:0006752	group transfer coenzyme metabolism	19	Interpro Pfam Zhang	Phenotype	43
GO:0006979	response to oxidative stress	19	Interpro MGI	NA	53
GO:0007266	Rho protein signal transduction	19	PPI Interpro Pfam MGI	PPI	17
GO:0009150	purine ribonucleotide metabolism	19	Interpro Pfam	PPI Motif Phenotype CellCycle DNAresponse Rosetta StressResponse	40
GO:0009266	response to temperature stimulus	19	MGI	NA	20
GO:0043086	negative regulation of enzyme activity	19	PPI Interpro Pfam	NA	6
GO:0045786	negative regulation of progression through cell cycle	19	Pfam	PPI	11
GO:0051128	regulation of cell organization and biogenesis	19	Interpro Pfam	PPI Motif	22
GO:0051348	negative regulation of transferase activity	19	PPI Interpro Pfam	Phenotype	6
GO:0005976	polysaccharide metabolism	20	Interpro Pfam	NA	54
GO:0006164	purine nucleotide biosynthesis	20	Interpro Pfam	PPI Motif Phenotype Rosetta StressResponse	43
GO:0006445	regulation of translation	20	Interpro Pfam	PPI Phenotype CellCycle	36
GO:0008213	protein amino acid alkylation	20	Interpro Pfam	PPI	20
GO:0009260	ribonucleotide biosynthesis	20	PPI Interpro Pfam	PPI Motif Phenotype CellCycle Rosetta StressResponse	40
GO:0044264	cellular polysaccharide metabolism	20	Interpro Pfam	PPI Phenotype	54
GO:0000082	G1/S transition of mitotic cell cycle	21	NA	PPI Motif Phenotype Rosetta	46
GO:0007059	chromosome segregation	21	Interpro Pfam Zhang Su	NA	108
GO:0008645	hexose transport	21	MGI Zhang	CellCycle DNAresponse StressResponse	21
GO:0015749	monosaccharide transport	21	MGI Zhang	Motif CellCycle DNAresponse Rosetta StressResponse	21
GO:0015758	glucose transport	21	NA	NA	3
GO:0016125	sterol metabolism	21	Interpro Pfam Zhang	NA	39
GO:0042254	ribosome biogenesis and assembly	21	PPI Interpro Pfam Zhang SAGE	NA	249
GO:0006334	nucleosome assembly	22	Interpro Pfam	StressResponse	5
GO:0006338	chromatin remodeling	22	Interpro Pfam	PPI	135
GO:0009141	nucleoside triphosphate metabolism	22	Interpro Pfam	Motif Phenotype	27
GO:0009309	amine biosynthesis	22	Interpro Pfam	Motif Phenotype CellCycle DNAresponse Rosetta	111
GO:0016049	cell growth	22	Interpro	NA	78
GO:0044271	nitrogen compound biosynthesis	22	Interpro Pfam	PPI Motif CellCycle DNAresponse Rosetta StressResponse	111
GO:0000375	RNA splicing, via transesterification reactions	23	PPI Interpro Pfam Zhang	NA	108
GO:0000377	RNA splicing, via transesterification reactions with bulged adenosine as nucleophile	23	Interpro Pfam Zhang	NA	101
GO:0000398	nuclear mRNA splicing, via spliceosome	23	PPI Interpro Pfam Zhang SAGE	PPI Motif DNAresponse	100
GO:0006413	translational initiation	23	Interpro Pfam Zhang SAGE	NA	47
GO:0015992	proton transport	23	Interpro Pfam	PPI Phenotype CellCycle DNAresponse Rosetta StressResponse	24
GO:0006650	glycerophospholipid metabolism	24	Interpro Pfam	PPI CellCycle	46
GO:0016042	lipid catabolism	24	Interpro Pfam MGI	NA	7
GO:0051301	cell division	24	Interpro Zhang	PPI Phenotype	129
GO:0009259	ribonucleotide metabolism	25	Interpro Pfam	PPI Motif Phenotype CellCycle Rosetta StressResponse	42
GO:0030100	regulation of endocytosis	25	Interpro Pfam MGI	NA	3
GO:0051248	negative regulation of protein metabolism	25	Interpro Pfam	Phenotype CellCycle	14
GO:0051704	interaction between organisms	25	Interpro Pfam MGI	PPI Motif Phenotype	117
GO:0006092	main pathways of carbohydrate metabolism	26	Interpro Pfam	PPI Motif Rosetta	71
GO:0008361	regulation of cell size	26	NA	NA	86
GO:0009108	coenzyme biosynthesis	26	PPI Interpro Pfam Zhang	PPI Phenotype CellCycle Rosetta StressResponse	59
GO:0009310	amine catabolism	26	Interpro Pfam	Motif CellCycle DNAresponse	31
GO:0044270	nitrogen compound catabolism	26	Interpro Pfam	Motif Phenotype	31
GO:0006163	purine nucleotide metabolism	27	Interpro Pfam	NA	46
GO:0006418	tRNA aminoacylation for protein translation	27	PPI Interpro Pfam	NA	30
GO:0006497	protein amino acid lipidation	27	Interpro Pfam	DNAresponse	45
GO:0006865	amino acid transport	27	Interpro Pfam	NA	36
GO:0006887	exocytosis	27	PPI Interpro Pfam	NA	37
GO:0043038	amino acid activation	27	PPI Interpro Pfam	PPI Motif Rosetta	30
GO:0043039	tRNA aminoacylation	27	PPI Interpro Pfam	Motif CellCycle DNAresponse Rosetta	30
GO:0006606	protein import into nucleus	28	Interpro Pfam	NA	46
GO:0007067	mitosis	28	Interpro Pfam Zhang SAGE	NA	122
GO:0017038	protein import	28	Interpro	NA	91
GO:0042158	lipoprotein biosynthesis	28	Interpro Pfam	PPI Motif	45
GO:0046467	membrane lipid biosynthesis	28	Interpro Pfam	PPI	71
GO:0051170	nuclear import	28	NA	PPI Phenotype StressResponse	46
GO:0000087	M phase of mitotic cell cycle	29	Interpro Pfam Zhang SAGE	PPI Motif Phenotype	123
GO:0006814	sodium ion transport	29	Interpro Pfam MGI	PPI	3
GO:0016044	membrane organization and biogenesis	29	NA	Motif Phenotype	98
GO:0042157	lipoprotein metabolism	29	Interpro Pfam	PPI Motif	45
GO:0051188	cofactor biosynthesis	29	PPI Interpro Pfam Zhang	Phenotype	73
GO:0006800	oxygen and reactive oxygen species metabolism	30	Interpro Pfam MGI	PPI CellCycle DNAresponse Rosetta StressResponse	55
GO:0006818	hydrogen transport	30	Interpro Pfam	NA	24
GO:0006874	calcium ion homeostasis	30	NA	NA	7
GO:0007015	actin filament organization	30	Interpro Pfam	PPI Phenotype	61
GO:0007018	microtubule-based movement	30	Interpro MGI	PPI Phenotype	15
GO:0007188	G-protein signaling, coupled to cAMP nucleotide second messenger	30	PPI Interpro Pfam	Rosetta	4
GO:0008380	RNA splicing	30	PPI Interpro Pfam Zhang	NA	129
GO:0008643	carbohydrate transport	30	Interpro	NA	31
GO:0030031	cell projection biogenesis	30	Interpro Pfam	PPI Motif	7
GO:0031497	chromatin assembly	30	Interpro Pfam	PPI	85
GO:0045727	positive regulation of protein biosynthesis	30	Interpro MGI	DNAresponse	3
GO:0006006	glucose metabolism	31	NA	NA	64
GO:0007126	meiosis	31	Interpro Pfam MGI Zhang Su	Phenotype	135
GO:0019220	regulation of phosphate metabolism	31	PPI Interpro Pfam	DNAresponse StressResponse	5
GO:0030030	cell projection organization and biogenesis	31	Interpro Pfam	NA	7
GO:0046483	heterocycle metabolism	31	Interpro Pfam	Motif Rosetta StressResponse	71
GO:0051174	regulation of phosphorus metabolism	31	PPI Interpro Pfam	DNAresponse StressResponse	5
GO:0051321	meiotic cell cycle	31	Interpro Pfam MGI Zhang	NA	135
GO:0051327	M phase of meiotic cell cycle	31	Interpro Pfam MGI Zhang	PPI Motif Phenotype	135
GO:0000226	microtubule cytoskeleton organization and biogenesis	32	Interpro Pfam	NA	79
GO:0006457	protein folding	32	PPI Interpro Pfam	PPI Motif CellCycle Rosetta StressResponse	71
GO:0009891	positive regulation of biosynthesis	32	PPI Interpro Pfam MGI	PPI	3
GO:0015698	inorganic anion transport	32	Interpro Pfam	NA	16
GO:0031328	positive regulation of cellular biosynthesis	32	PPI Interpro MGI	NA	3
GO:0007028	cytoplasm organization and biogenesis	33	PPI	NA	249
GO:0007187	G-protein signaling, coupled to cyclic nucleotide second messenger	33	PPI Interpro Pfam	NA	4
GO:0016051	carbohydrate biosynthesis	33	Interpro Pfam	Phenotype	64
GO:0016485	protein processing	33	Interpro Pfam	Rosetta	32
GO:0019933	cAMP-mediated signaling	33	PPI Interpro Pfam	NA	8
GO:0050876	reproductive physiological process	33	MGI	Phenotype	197
GO:0006260	DNA replication	34	PPI Interpro Pfam MGI Zhang SAGE	NA	105
GO:0006790	sulfur metabolism	34	Interpro Pfam	Motif CellCycle Rosetta StressResponse	58
GO:0051325	interphase	34	PPI Pfam	PPI	89
GO:0051329	interphase of mitotic cell cycle	34	PPI Interpro Pfam	PPI Motif Phenotype	89
GO:0006486	protein amino acid glycosylation	35	Interpro Pfam	NA	68
GO:0016568	chromatin modification	35	Interpro Pfam	PPI	186
GO:0030705	cytoskeleton-dependent intracellular transport	35	Interpro	PPI Phenotype CellCycle	16
GO:0043413	biopolymer glycosylation	35	Interpro Pfam	PPI Phenotype CellCycle Rosetta StressResponse	68
GO:0006576	biogenic amine metabolism	36	Interpro Pfam	PPI Motif	25
GO:0015837	amine transport	36	Interpro Pfam MGI	PPI Motif Phenotype	47
GO:0015849	organic acid transport	36	Interpro Pfam	PPI Motif Phenotype	51
GO:0019935	cyclic-nucleotide-mediated signaling	36	PPI Interpro Pfam	NA	8
GO:0043414	biopolymer methylation	36	Interpro Pfam	PPI Phenotype CellCycle Rosetta	40
GO:0046942	carboxylic acid transport	36	Interpro Pfam MGI	PPI Motif Phenotype	50
GO:0006766	vitamin metabolism	37	Interpro Pfam MGI Zhang	NA	77
GO:0043405	regulation of MAPK activity	37	NA	Motif	6
GO:0040029	regulation of gene expression, epigenetic	38	Interpro Pfam	PPI Phenotype	85
GO:0006399	tRNA metabolism	39	Interpro Pfam	NA	103
GO:0006816	calcium ion transport	39	Interpro Pfam Zhang	PPI	5
GO:0006397	mRNA processing	40	PPI Interpro Pfam Zhang SAGE	NA	135
GO:0006644	phospholipid metabolism	40	Interpro Pfam	NA	83
GO:0045860	positive regulation of protein kinase activity	40	NA	PPI Rosetta	3
GO:0006820	anion transport	41	Interpro Pfam	PPI	17
GO:0009101	glycoprotein biosynthesis	41	Interpro Pfam	PPI Phenotype CellCycle Rosetta StressResponse	73
GO:0040008	regulation of growth	41	NA	PPI DNAresponse Rosetta	13
GO:0006333	chromatin assembly or disassembly	42	Interpro Pfam	CellCycle StressResponse	101
GO:0008202	steroid metabolism	44	PPI Interpro Pfam	PPI Motif Phenotype CellCycle DNAresponse Rosetta	47
GO:0009165	nucleotide biosynthesis	44	Interpro Pfam	PPI Motif Phenotype CellCycle Rosetta StressResponse	58
GO:0030005	di-, tri-valent inorganic cation homeostasis	44	NA	NA	54
GO:0051169	nuclear transport	44	Pfam	NA	107
GO:0051247	positive regulation of protein metabolism	44	Interpro Pfam MGI	DNAresponse	3
GO:0051347	positive regulation of transferase activity	44	PPI Pfam	Rosetta StressResponse	3
GO:0006511	ubiquitin-dependent protein catabolism	45	PPI Interpro Pfam	PPI Rosetta	136
GO:0006725	aromatic compound metabolism	46	Interpro Pfam	Motif DNAresponse Rosetta StressResponse	56
GO:0019318	hexose metabolism	46	Interpro Pfam	Motif	84
GO:0005996	monosaccharide metabolism	47	Interpro Pfam	NA	91
GO:0015980	energy derivation by oxidation of organic compounds	47	Interpro Pfam	Phenotype CellCycle DNAresponse Rosetta StressResponse	198
GO:0019941	modification-dependent protein catabolism	47	Interpro Pfam	Motif Rosetta	136
GO:0043632	modification-dependent macromolecule catabolism	47	Interpro Pfam	PPI Motif	136
GO:0006575	amino acid derivative metabolism	48	Interpro Pfam	NA	28
GO:0009100	glycoprotein metabolism	48	Interpro Pfam	PPI Phenotype CellCycle DNAresponse Rosetta StressResponse	74
GO:0006470	protein amino acid dephosphorylation	49	Interpro Pfam	NA	27
GO:0006875	metal ion homeostasis	49	NA	Motif	63
GO:0051049	regulation of transport	50	Interpro Pfam	PPI Motif StressResponse	9
GO:0016311	dephosphorylation	51	Interpro Pfam	NA	36
GO:0030003	cation homeostasis	51	Interpro	Phenotype DNAresponse	92
GO:0006913	nucleocytoplasmic transport	52	Interpro Pfam	NA	114
GO:0006873	cell ion homeostasis	53	NA	PPI Motif Phenotype DNAresponse	104
GO:0015674	di-, tri-valent inorganic cation transport	54	Interpro Pfam	PPI Motif DNAresponse Rosetta StressResponse	51
GO:0044257	cellular protein catabolism	54	Interpro Pfam	PPI Motif DNAresponse Rosetta StressResponse	147
GO:0051603	proteolysis during cellular protein catabolism	54	Interpro Pfam	PPI Motif StressResponse	138
GO:0006281	DNA repair	56	PPI Interpro Pfam MGI Zhang	NA	156
GO:0016071	mRNA metabolism	56	PPI Interpro Pfam Zhang	PPI	188
GO:0018193	peptidyl-amino acid modification	56	PPI Interpro Pfam	DNAresponse Rosetta StressResponse	21
GO:0006512	ubiquitin cycle	57	Interpro Pfam	NA	73
GO:0006643	membrane lipid metabolism	58	Interpro Pfam	NA	110
GO:0006897	endocytosis	59	PPI Interpro Pfam	PPI Phenotype	75
GO:0045859	regulation of protein kinase activity	59	NA	PPI Motif	21
GO:0000279	M phase	60	Interpro Pfam MGI Zhang	NA	240
GO:0006417	regulation of protein biosynthesis	60	Interpro Pfam MGI	NA	37
GO:0040007	growth	60	NA	PPI Motif	125
GO:0006461	protein complex assembly	61	Interpro Pfam	NA	152
GO:0045045	secretory pathway	61	PPI	NA	208
GO:0019932	second-messenger-mediated signaling	62	PPI Interpro Pfam	DNAresponse	28
GO:0019725	cell homeostasis	63	NA	NA	114
GO:0043549	regulation of kinase activity	63	NA	NA	21
GO:0031326	regulation of cellular biosynthesis	64	Interpro Pfam MGI	PPI Phenotype	54
GO:0051338	regulation of transferase activity	64	PPI Pfam	PPI Motif	21
GO:0006732	coenzyme metabolism	65	Interpro Pfam MGI	Phenotype Rosetta	121
GO:0050801	ion homeostasis	65	NA	NA	108
GO:0009889	regulation of biosynthesis	66	Interpro Pfam MGI	PPI Phenotype CellCycle DNAresponse Rosetta StressResponse	54
GO:0006631	fatty acid metabolism	67	Interpro Pfam Su	NA	43
GO:0030163	protein catabolism	67	Interpro Pfam	PPI Motif DNAresponse Rosetta StressResponse	160
GO:0019236	response to pheromone	68	Interpro Pfam Zhang Su SAGE	NA	75
GO:0007017	microtubule-based process	70	Interpro Pfam	PPI Phenotype CellCycle	94
GO:0030036	actin cytoskeleton organization and biogenesis	70	Interpro Pfam	PPI Motif Phenotype	104
GO:0008610	lipid biosynthesis	71	Interpro Pfam	PPI Motif CellCycle DNAresponse Rosetta	127
GO:0043085	positive regulation of enzyme activity	71	NA	Rosetta	8
GO:0006325	establishment and/or maintenance of chromatin architecture	72	PPI Interpro Pfam	PPI Motif Phenotype	212
GO:0009117	nucleotide metabolism	72	Interpro Pfam	PPI Motif Phenotype	94
GO:0016337	cell-cell adhesion	72	Interpro Pfam	Phenotype Rosetta	14
GO:0006323	DNA packaging	75	Interpro Pfam	Motif	212
GO:0030029	actin filament-based process	76	Interpro Pfam	PPI Phenotype	107
GO:0051186	cofactor metabolism	76	Interpro Pfam MGI	PPI Motif Phenotype CellCycle DNAresponse Rosetta StressResponse	152
GO:0000122	negative regulation of transcription from RNA polymerase II promoter	78	Interpro Pfam	PPI CellCycle	42
GO:0000165	MAPKKK cascade	80	Interpro Pfam	PPI Motif	17
GO:0000278	mitotic cell cycle	80	Interpro Pfam	PPI Phenotype CellCycle	235
GO:0044265	cellular macromolecule catabolism	82	Interpro Pfam MGI	NA	263
GO:0006974	response to DNA damage stimulus	85	PPI Interpro Pfam MGI	NA	197
GO:0009719	response to endogenous stimulus	87	PPI Interpro Pfam MGI	PPI Phenotype	203
GO:0043285	biopolymer catabolism	88	Interpro Pfam	PPI	245
GO:0046903	secretion	89	Pfam	NA	215
GO:0015672	monovalent inorganic cation transport	90	Interpro Pfam MGI	Phenotype	30
GO:0006066	alcohol metabolism	94	Interpro Pfam	PPI	158
GO:0043065	positive regulation of apoptosis	95	Interpro Pfam	CellCycle	3
GO:0000074	regulation of progression through cell cycle	96	PPI Interpro Pfam MGI	NA	145
GO:0006520	amino acid metabolism	96	Interpro Pfam	Motif CellCycle Rosetta	184
GO:0051726	regulation of cell cycle	96	PPI Interpro Pfam MGI	NA	145
GO:0043068	positive regulation of programmed cell death	97	Interpro MGI	Rosetta	3
GO:0007264	small GTPase mediated signal transduction	99	PPI Interpro Pfam	NA	55
GO:0009057	macromolecule catabolism	101	Interpro Pfam	NA	286
GO:0044262	cellular carbohydrate metabolism	104	Interpro Pfam	PPI	182
GO:0045892	negative regulation of transcription, DNA-dependent	104	Interpro Pfam	PPI Phenotype	125
GO:0051246	regulation of protein metabolism	104	Interpro Pfam	Phenotype	53
GO:0050790	regulation of enzyme activity	105	PPI	PPI Motif	26
GO:0045944	positive regulation of transcription from RNA polymerase II promoter	110	PPI Interpro Pfam	Motif	53
GO:0042592	homeostasis	116	NA	PPI Motif CellCycle DNAresponse StressResponse	120
GO:0019953	sexual reproduction	124	MGI	PPI Motif Phenotype	106
GO:0030001	metal ion transport	124	Interpro Pfam	Motif Phenotype Rosetta	57
GO:0006605	protein targeting	127	NA	NA	226
GO:0006118	electron transport	132	Interpro Pfam	Phenotype	33
GO:0016481	negative regulation of transcription	132	Interpro Pfam	PPI Phenotype	129
GO:0007243	protein kinase cascade	133	Interpro Pfam	PPI Motif	20
GO:0045893	positive regulation of transcription, DNA-dependent	133	PPI Interpro Pfam	Motif	64
GO:0006519	amino acid and derivative metabolism	136	Interpro Pfam	Motif	200
GO:0045934	negative regulation of nucleobase, nucleoside, nucleotide and nucleic acid metabolism	137	PPI Interpro Pfam	PPI Phenotype	139
GO:0005975	carbohydrate metabolism	139	Interpro Pfam	NA	198
GO:0009613	response to pest, pathogen or parasite	143	PPI Pfam MGI	PPI StressResponse	7
GO:0016192	vesicle-mediated transport	149	PPI Interpro Pfam	PPI Phenotype	294
GO:0000003	reproduction	152	MGI	NA	264
GO:0031324	negative regulation of cellular metabolism	153	Interpro Pfam	PPI Phenotype Rosetta	155
GO:0051707	response to other organism	156	PPI Pfam MGI	PPI	7
GO:0009308	amine metabolism	159	Interpro Pfam	Motif CellCycle DNAresponse Rosetta StressResponse	219
GO:0045935	positive regulation of nucleobase, nucleoside, nucleotide and nucleic acid metabolism	161	PPI Interpro Pfam	Motif	70
GO:0045941	positive regulation of transcription	161	PPI Interpro Pfam	Motif	69
GO:0006807	nitrogen compound metabolism	166	Interpro Pfam	NA	237
GO:0009892	negative regulation of metabolism	168	Interpro Pfam	PPI	162
GO:0042221	response to chemical stimulus	169	Interpro Pfam	PPI Phenotype	229
GO:0006812	cation transport	176	Interpro Pfam	PPI Motif Phenotype	92
GO:0007010	cytoskeleton organization and biogenesis	176	Interpro Pfam	NA	211
GO:0009605	response to external stimulus	176	NA	NA	23
GO:0007155	cell adhesion	184	Interpro Pfam	PPI Phenotype	17
GO:0006091	generation of precursor metabolites and energy	190	Interpro Pfam	NA	230
GO:0044255	cellular lipid metabolism	196	Interpro Pfam	Motif	216
GO:0031325	positive regulation of cellular metabolism	200	PPI Interpro Pfam	Motif	75
GO:0009893	positive regulation of metabolism	206	PPI Interpro Pfam	NA	75
GO:0006886	intracellular protein transport	207	Interpro Pfam	PPI Motif	244
GO:0000902	cellular morphogenesis	215	Interpro Pfam	PPI Motif Phenotype	211
GO:0006468	protein amino acid phosphorylation	218	Interpro Pfam	NA	91
GO:0042981	regulation of apoptosis	218	Interpro Pfam	NA	4
GO:0043067	regulation of programmed cell death	221	Interpro Pfam	Rosetta	4
GO:0015031	protein transport	223	Interpro Pfam	PPI	250
GO:0006811	ion transport	232	PPI Interpro Pfam	PPI Phenotype CellCycle DNAresponse Rosetta StressResponse	110
GO:0006357	regulation of transcription from RNA polymerase II promoter	233	PPI Interpro Pfam	NA	187
GO:0006629	lipid metabolism	234	Interpro Pfam	NA	230
GO:0016310	phosphorylation	234	Interpro Pfam	NA	144
GO:0045184	establishment of protein localization	238	Interpro Pfam	PPI Motif Phenotype CellCycle StressResponse	262
GO:0006508	proteolysis	240	Interpro Pfam	Motif	172
GO:0008283	cell proliferation	251	NA	StressResponse	4
GO:0006915	apoptosis	260	Interpro Pfam	PPI DNAresponse Rosetta StressResponse	7
GO:0008104	protein localization	260	Interpro Pfam	NA	282
GO:0006366	transcription from RNA polymerase II promoter	268	PPI Interpro Pfam	PPI Motif	284
GO:0012501	programmed cell death	268	Interpro Pfam	NA	7
GO:0008219	cell death	281	Pfam	NA	49
GO:0006793	phosphorus metabolism	287	Interpro Pfam	PPI Motif CellCycle DNAresponse Rosetta StressResponse	194
GO:0006796	phosphate metabolism	287	Interpro Pfam	PPI Motif	194
GO:0016265	death	288	Interpro Pfam	NA	50
